# Supplementary material for: Redox-Based Defect Detection in Packed DNA: Insights from Hybrid Quantum Mechanical/Molecular Mechanics Molecular Dynamics Simulations
Source: J Chem Theory Comput. 2023 Nov 14;19(22):8434–45. doi: 10.1021/acs.jctc.3c01013 (PMC10687876; doi:10.1021/acs.jctc.3c01013)
Supplement: Supplementary file 2 — ct3c01013_si_002.zip [file ct3c01013_si_002.zip]

Archive with 324 entries (281 files):
- packed_dna_8oxog-main/
- packed_dna_8oxog-main/QMMM_MD/
- packed_dna_8oxog-main/QMMM_MD/8oxoG_reg1/
- packed_dna_8oxog-main/QMMM_MD/8oxoG_reg1/8oxoG_reg1_oxidized_qmmm/
- packed_dna_8oxog-main/QMMM_MD/8oxoG_reg1/8oxoG_reg1_oxidized_qmmm/cpmd.inp
- packed_dna_8oxog-main/QMMM_MD/8oxoG_reg1/8oxoG_reg1_oxidized_qmmm/gromos.g96
- packed_dna_8oxog-main/QMMM_MD/8oxoG_reg1/8oxoG_reg1_oxidized_qmmm/gromos.inp
- packed_dna_8oxog-main/QMMM_MD/8oxoG_reg1/8oxoG_reg1_oxidized_qmmm/gromostop.tar.gz
- packed_dna_8oxog-main/QMMM_MD/8oxoG_reg1/8oxoG_reg1_oxidized_qmmm/starting_structureg96.tar.gz
- packed_dna_8oxog-main/QMMM_MD/8oxoG_reg1/8oxoG_reg1_reduced_qmmm/
- packed_dna_8oxog-main/QMMM_MD/8oxoG_reg1/8oxoG_reg1_reduced_qmmm/cpmd.inp
- packed_dna_8oxog-main/QMMM_MD/8oxoG_reg1/8oxoG_reg1_reduced_qmmm/gromos.g96
- packed_dna_8oxog-main/QMMM_MD/8oxoG_reg1/8oxoG_reg1_reduced_qmmm/gromos.inp
- packed_dna_8oxog-main/QMMM_MD/8oxoG_reg1/8oxoG_reg1_reduced_qmmm/gromostop.tar.gz
- packed_dna_8oxog-main/QMMM_MD/8oxoG_reg1/8oxoG_reg1_reduced_qmmm/starting_structureg96.tar.gz
- packed_dna_8oxog-main/QMMM_MD/8oxoG_reg2/
- packed_dna_8oxog-main/QMMM_MD/8oxoG_reg2/8oxoG_reg2_oxidized_qmmm/
- packed_dna_8oxog-main/QMMM_MD/8oxoG_reg2/8oxoG_reg2_oxidized_qmmm/cpmd.inp
- packed_dna_8oxog-main/QMMM_MD/8oxoG_reg2/8oxoG_reg2_oxidized_qmmm/gromos.g96
- packed_dna_8oxog-main/QMMM_MD/8oxoG_reg2/8oxoG_reg2_oxidized_qmmm/gromos.inp
- packed_dna_8oxog-main/QMMM_MD/8oxoG_reg2/8oxoG_reg2_oxidized_qmmm/gromostop.tar.gz
- packed_dna_8oxog-main/QMMM_MD/8oxoG_reg2/8oxoG_reg2_oxidized_qmmm/starting_structureg96.tar.gz
- packed_dna_8oxog-main/QMMM_MD/8oxoG_reg2/8oxoG_reg2_reduced_qmmm/
- packed_dna_8oxog-main/QMMM_MD/8oxoG_reg2/8oxoG_reg2_reduced_qmmm/cpmd.inp
- packed_dna_8oxog-main/QMMM_MD/8oxoG_reg2/8oxoG_reg2_reduced_qmmm/gromos.g96
- packed_dna_8oxog-main/QMMM_MD/8oxoG_reg2/8oxoG_reg2_reduced_qmmm/gromos.inp
- packed_dna_8oxog-main/QMMM_MD/8oxoG_reg2/8oxoG_reg2_reduced_qmmm/gromostop.tar.gz
- packed_dna_8oxog-main/QMMM_MD/8oxoG_reg2/8oxoG_reg2_reduced_qmmm/starting_structureg96.tar.gz
- packed_dna_8oxog-main/QMMM_MD/water_counts_qmmm_N7/
- packed_dna_8oxog-main/QMMM_MD/water_counts_qmmm_N7/8oxoG_ox_reg1_waterdistances.dat
- packed_dna_8oxog-main/QMMM_MD/water_counts_qmmm_N7/8oxoG_ox_reg2_waterdistances.dat
- packed_dna_8oxog-main/QMMM_MD/water_counts_qmmm_N7/8oxoG_red_reg1_waterdistances.dat
- packed_dna_8oxog-main/QMMM_MD/water_counts_qmmm_N7/8oxoG_red_reg2_waterdistances.dat
- packed_dna_8oxog-main/QMMM_MD/water_counts_qmmm_N7/wt_ox_reg1_waterdistances.dat
- packed_dna_8oxog-main/QMMM_MD/water_counts_qmmm_N7/wt_ox_reg2_waterdistances.dat
- packed_dna_8oxog-main/QMMM_MD/water_counts_qmmm_N7/wt_red_reg1_waterdistances.dat
- packed_dna_8oxog-main/QMMM_MD/water_counts_qmmm_N7/wt_red_reg2_waterdistances.dat
- packed_dna_8oxog-main/QMMM_MD/wt_reg1/
- packed_dna_8oxog-main/QMMM_MD/wt_reg1/wt_reg1_oxidized_qmmm/
- packed_dna_8oxog-main/QMMM_MD/wt_reg1/wt_reg1_oxidized_qmmm/cpmd.inp
- packed_dna_8oxog-main/QMMM_MD/wt_reg1/wt_reg1_oxidized_qmmm/gromos.g96
- packed_dna_8oxog-main/QMMM_MD/wt_reg1/wt_reg1_oxidized_qmmm/gromos.inp
- packed_dna_8oxog-main/QMMM_MD/wt_reg1/wt_reg1_oxidized_qmmm/gromostop.tar.gz
- packed_dna_8oxog-main/QMMM_MD/wt_reg1/wt_reg1_oxidized_qmmm/starting_structureg96.tar.gz
- packed_dna_8oxog-main/QMMM_MD/wt_reg1/wt_reg1_reduced_qmmm/
- packed_dna_8oxog-main/QMMM_MD/wt_reg1/wt_reg1_reduced_qmmm/cpmd.inp
- packed_dna_8oxog-main/QMMM_MD/wt_reg1/wt_reg1_reduced_qmmm/gromos.g96
- packed_dna_8oxog-main/QMMM_MD/wt_reg1/wt_reg1_reduced_qmmm/gromos.inp
- packed_dna_8oxog-main/QMMM_MD/wt_reg1/wt_reg1_reduced_qmmm/gromostop.tar.gz
- packed_dna_8oxog-main/QMMM_MD/wt_reg1/wt_reg1_reduced_qmmm/starting_structureg96.tar.gz
- packed_dna_8oxog-main/QMMM_MD/wt_reg2/
- packed_dna_8oxog-main/QMMM_MD/wt_reg2/wt_reg2_oxidized_qmmm/
- packed_dna_8oxog-main/QMMM_MD/wt_reg2/wt_reg2_oxidized_qmmm/cpmd.inp
- packed_dna_8oxog-main/QMMM_MD/wt_reg2/wt_reg2_oxidized_qmmm/gromos.g96
- packed_dna_8oxog-main/QMMM_MD/wt_reg2/wt_reg2_oxidized_qmmm/gromos.inp
- packed_dna_8oxog-main/QMMM_MD/wt_reg2/wt_reg2_oxidized_qmmm/gromostop.tar.gz
- packed_dna_8oxog-main/QMMM_MD/wt_reg2/wt_reg2_oxidized_qmmm/starting_structureg96.tar.gz
- packed_dna_8oxog-main/QMMM_MD/wt_reg2/wt_reg2_reduced_qmmm/
- packed_dna_8oxog-main/QMMM_MD/wt_reg2/wt_reg2_reduced_qmmm/cpmd.inp
- packed_dna_8oxog-main/QMMM_MD/wt_reg2/wt_reg2_reduced_qmmm/gromos.g96
- packed_dna_8oxog-main/QMMM_MD/wt_reg2/wt_reg2_reduced_qmmm/gromos.inp
- packed_dna_8oxog-main/QMMM_MD/wt_reg2/wt_reg2_reduced_qmmm/gromostop.tar.gz
- packed_dna_8oxog-main/QMMM_MD/wt_reg2/wt_reg2_reduced_qmmm/starting_structureg96.tar.gz
- packed_dna_8oxog-main/README.md
- packed_dna_8oxog-main/SI_October2023.pdf
- packed_dna_8oxog-main/analysis/
- packed_dna_8oxog-main/analysis/counting_protein_contacts.f90
- packed_dna_8oxog-main/analysis/curves_scripts/
- packed_dna_8oxog-main/analysis/curves_scripts/README
- packed_dna_8oxog-main/analysis/curves_scripts/curves_plots.ipynb
- packed_dna_8oxog-main/analysis/curves_scripts/curves_run_and_process_scripts/
- packed_dna_8oxog-main/analysis/curves_scripts/curves_run_and_process_scripts/3_1step_split_frames.sh
- packed_dna_8oxog-main/analysis/curves_scripts/curves_run_and_process_scripts/3_2step_input.sh
- packed_dna_8oxog-main/analysis/curves_scripts/curves_run_and_process_scripts/3_3step_moving.sh
- packed_dna_8oxog-main/analysis/curves_scripts/curves_run_and_process_scripts/3_4step_20_notails_line_by_line.py
- packed_dna_8oxog-main/analysis/curves_scripts/curves_run_and_process_scripts/3_5step_statistical_analysis.py
- packed_dna_8oxog-main/analysis/curves_scripts/curves_run_and_process_scripts/3_6step_overall_collect_base.sh
- packed_dna_8oxog-main/analysis/curves_scripts/curves_run_and_process_scripts/3_7step_concat.sh
- packed_dna_8oxog-main/analysis/curves_scripts/curves_run_and_process_scripts/3_8step_clean_radians.py
- packed_dna_8oxog-main/analysis/curves_scripts/curves_run_and_process_scripts/3_9step_header_each_bp.sh
- packed_dna_8oxog-main/analysis/curves_scripts/curves_run_and_process_scripts/each_bp.sh
- packed_dna_8oxog-main/analysis/curves_scripts/curves_run_and_process_scripts/fives_collect_base_data.sh
- packed_dna_8oxog-main/analysis/curves_scripts/curves_run_and_process_scripts/run_curves.sh
- packed_dna_8oxog-main/analysis/curves_scripts/curves_run_and_process_scripts/sevens_collect_base_data.sh
- packed_dna_8oxog-main/analysis/curves_scripts/curves_run_and_process_scripts/twos_collect_base_data.sh
- packed_dna_8oxog-main/analysis/curves_scripts/curves_run_and_process_scripts/zeroes_collect_base_data.sh
- packed_dna_8oxog-main/analysis/gromacs_hbond_readme
- packed_dna_8oxog-main/analysis/rmsf_notebook.ipynb
- packed_dna_8oxog-main/analysis/vertical_energy_gap_scripts/
- packed_dna_8oxog-main/analysis/vertical_energy_gap_scripts/calc_gap.f90
- packed_dna_8oxog-main/analysis/vertical_energy_gap_scripts/calc_gap.o
- packed_dna_8oxog-main/analysis/vertical_energy_gap_scripts/calc_gap_half.f90
- packed_dna_8oxog-main/analysis/vertical_energy_gap_scripts/calc_gap_half.o
- packed_dna_8oxog-main/analysis/vertical_energy_gap_scripts/de_distr.f90
- packed_dna_8oxog-main/analysis/vertical_energy_gap_scripts/de_distr.o
- packed_dna_8oxog-main/classical_MD/
- packed_dna_8oxog-main/classical_MD/8oxoG_reg1/
- packed_dna_8oxog-main/classical_MD/8oxoG_reg1/8oxoG_oxidized_reg1/
- packed_dna_8oxog-main/classical_MD/8oxoG_reg1/8oxoG_oxidized_reg1/8oxoG_ox_reg1_mdrun.mdp
- packed_dna_8oxog-main/classical_MD/8oxoG_reg1/8oxoG_oxidized_reg1/8oxoG_ox_reg1_structure.gro
- packed_dna_8oxog-main/classical_MD/8oxoG_reg1/8oxoG_oxidized_reg1/8oxoG_ox_reg1_topology/
- packed_dna_8oxog-main/classical_MD/8oxoG_reg1/8oxoG_oxidized_reg1/8oxoG_ox_reg1_topology/posre_DNA_chain_X.itp
- packed_dna_8oxog-main/classical_MD/8oxoG_reg1/8oxoG_oxidized_reg1/8oxoG_ox_reg1_topology/posre_DNA_chain_X2.itp
- packed_dna_8oxog-main/classical_MD/8oxoG_reg1/8oxoG_oxidized_reg1/8oxoG_ox_reg1_topology/posre_Ion_chain_X11.itp
- packed_dna_8oxog-main/classical_MD/8oxoG_reg1/8oxoG_oxidized_reg1/8oxoG_ox_reg1_topology/posre_Protein_chain_X10.itp
- packed_dna_8oxog-main/classical_MD/8oxoG_reg1/8oxoG_oxidized_reg1/8oxoG_ox_reg1_topology/posre_Protein_chain_X3.itp
- packed_dna_8oxog-main/classical_MD/8oxoG_reg1/8oxoG_oxidized_reg1/8oxoG_ox_reg1_topology/posre_Protein_chain_X4.itp
- packed_dna_8oxog-main/classical_MD/8oxoG_reg1/8oxoG_oxidized_reg1/8oxoG_ox_reg1_topology/posre_Protein_chain_X5.itp
- packed_dna_8oxog-main/classical_MD/8oxoG_reg1/8oxoG_oxidized_reg1/8oxoG_ox_reg1_topology/posre_Protein_chain_X6.itp
- packed_dna_8oxog-main/classical_MD/8oxoG_reg1/8oxoG_oxidized_reg1/8oxoG_ox_reg1_topology/posre_Protein_chain_X7.itp
- packed_dna_8oxog-main/classical_MD/8oxoG_reg1/8oxoG_oxidized_reg1/8oxoG_ox_reg1_topology/posre_Protein_chain_X8.itp
- packed_dna_8oxog-main/classical_MD/8oxoG_reg1/8oxoG_oxidized_reg1/8oxoG_ox_reg1_topology/posre_Protein_chain_X9.itp
- packed_dna_8oxog-main/classical_MD/8oxoG_reg1/8oxoG_oxidized_reg1/8oxoG_ox_reg1_topology/topol.top
- packed_dna_8oxog-main/classical_MD/8oxoG_reg1/8oxoG_oxidized_reg1/8oxoG_ox_reg1_topology/topol_DNA_chain_X.itp
- packed_dna_8oxog-main/classical_MD/8oxoG_reg1/8oxoG_oxidized_reg1/8oxoG_ox_reg1_topology/topol_DNA_chain_X2.itp
- packed_dna_8oxog-main/classical_MD/8oxoG_reg1/8oxoG_oxidized_reg1/8oxoG_ox_reg1_topology/topol_Ion_chain_X11.itp
- packed_dna_8oxog-main/classical_MD/8oxoG_reg1/8oxoG_oxidized_reg1/8oxoG_ox_reg1_topology/topol_Protein_chain_X10.itp
- packed_dna_8oxog-main/classical_MD/8oxoG_reg1/8oxoG_oxidized_reg1/8oxoG_ox_reg1_topology/topol_Protein_chain_X3.itp
- packed_dna_8oxog-main/classical_MD/8oxoG_reg1/8oxoG_oxidized_reg1/8oxoG_ox_reg1_topology/topol_Protein_chain_X4.itp
- packed_dna_8oxog-main/classical_MD/8oxoG_reg1/8oxoG_oxidized_reg1/8oxoG_ox_reg1_topology/topol_Protein_chain_X5.itp
- packed_dna_8oxog-main/classical_MD/8oxoG_reg1/8oxoG_oxidized_reg1/8oxoG_ox_reg1_topology/topol_Protein_chain_X6.itp
- packed_dna_8oxog-main/classical_MD/8oxoG_reg1/8oxoG_oxidized_reg1/8oxoG_ox_reg1_topology/topol_Protein_chain_X7.itp
- packed_dna_8oxog-main/classical_MD/8oxoG_reg1/8oxoG_oxidized_reg1/8oxoG_ox_reg1_topology/topol_Protein_chain_X8.itp
- packed_dna_8oxog-main/classical_MD/8oxoG_reg1/8oxoG_oxidized_reg1/8oxoG_ox_reg1_topology/topol_Protein_chain_X9.itp
- packed_dna_8oxog-main/classical_MD/8oxoG_reg1/8oxoG_reduced_reg1/
- packed_dna_8oxog-main/classical_MD/8oxoG_reg1/8oxoG_reduced_reg1/8oxoG_red_reg1_mdrun.mdp
- packed_dna_8oxog-main/classical_MD/8oxoG_reg1/8oxoG_reduced_reg1/8oxoG_red_reg1_structure.gro
- packed_dna_8oxog-main/classical_MD/8oxoG_reg1/8oxoG_reduced_reg1/8oxoG_red_reg1_topology/
- packed_dna_8oxog-main/classical_MD/8oxoG_reg1/8oxoG_reduced_reg1/8oxoG_red_reg1_topology/posre_DNA_chain_X.itp
- packed_dna_8oxog-main/classical_MD/8oxoG_reg1/8oxoG_reduced_reg1/8oxoG_red_reg1_topology/posre_DNA_chain_X2.itp
- packed_dna_8oxog-main/classical_MD/8oxoG_reg1/8oxoG_reduced_reg1/8oxoG_red_reg1_topology/posre_Ion_chain_X11.itp
- packed_dna_8oxog-main/classical_MD/8oxoG_reg1/8oxoG_reduced_reg1/8oxoG_red_reg1_topology/posre_Protein_chain_X10.itp
- packed_dna_8oxog-main/classical_MD/8oxoG_reg1/8oxoG_reduced_reg1/8oxoG_red_reg1_topology/posre_Protein_chain_X3.itp
- packed_dna_8oxog-main/classical_MD/8oxoG_reg1/8oxoG_reduced_reg1/8oxoG_red_reg1_topology/posre_Protein_chain_X4.itp
- packed_dna_8oxog-main/classical_MD/8oxoG_reg1/8oxoG_reduced_reg1/8oxoG_red_reg1_topology/posre_Protein_chain_X5.itp
- packed_dna_8oxog-main/classical_MD/8oxoG_reg1/8oxoG_reduced_reg1/8oxoG_red_reg1_topology/posre_Protein_chain_X6.itp
- packed_dna_8oxog-main/classical_MD/8oxoG_reg1/8oxoG_reduced_reg1/8oxoG_red_reg1_topology/posre_Protein_chain_X7.itp
- packed_dna_8oxog-main/classical_MD/8oxoG_reg1/8oxoG_reduced_reg1/8oxoG_red_reg1_topology/posre_Protein_chain_X8.itp
- packed_dna_8oxog-main/classical_MD/8oxoG_reg1/8oxoG_reduced_reg1/8oxoG_red_reg1_topology/posre_Protein_chain_X9.itp
- packed_dna_8oxog-main/classical_MD/8oxoG_reg1/8oxoG_reduced_reg1/8oxoG_red_reg1_topology/topol.top
- packed_dna_8oxog-main/classical_MD/8oxoG_reg1/8oxoG_reduced_reg1/8oxoG_red_reg1_topology/topol_DNA_chain_X.itp
- packed_dna_8oxog-main/classical_MD/8oxoG_reg1/8oxoG_reduced_reg1/8oxoG_red_reg1_topology/topol_DNA_chain_X2.itp
- packed_dna_8oxog-main/classical_MD/8oxoG_reg1/8oxoG_reduced_reg1/8oxoG_red_reg1_topology/topol_Ion_chain_X11.itp
- packed_dna_8oxog-main/classical_MD/8oxoG_reg1/8oxoG_reduced_reg1/8oxoG_red_reg1_topology/topol_Protein_chain_X10.itp
- packed_dna_8oxog-main/classical_MD/8oxoG_reg1/8oxoG_reduced_reg1/8oxoG_red_reg1_topology/topol_Protein_chain_X3.itp
- packed_dna_8oxog-main/classical_MD/8oxoG_reg1/8oxoG_reduced_reg1/8oxoG_red_reg1_topology/topol_Protein_chain_X4.itp
- packed_dna_8oxog-main/classical_MD/8oxoG_reg1/8oxoG_reduced_reg1/8oxoG_red_reg1_topology/topol_Protein_chain_X5.itp
- packed_dna_8oxog-main/classical_MD/8oxoG_reg1/8oxoG_reduced_reg1/8oxoG_red_reg1_topology/topol_Protein_chain_X6.itp
- packed_dna_8oxog-main/classical_MD/8oxoG_reg1/8oxoG_reduced_reg1/8oxoG_red_reg1_topology/topol_Protein_chain_X7.itp
- packed_dna_8oxog-main/classical_MD/8oxoG_reg1/8oxoG_reduced_reg1/8oxoG_red_reg1_topology/topol_Protein_chain_X8.itp
- packed_dna_8oxog-main/classical_MD/8oxoG_reg1/8oxoG_reduced_reg1/8oxoG_red_reg1_topology/topol_Protein_chain_X9.itp
- packed_dna_8oxog-main/classical_MD/8oxoG_reg2/
- packed_dna_8oxog-main/classical_MD/8oxoG_reg2/8oxoG_oxidized_reg2/
- packed_dna_8oxog-main/classical_MD/8oxoG_reg2/8oxoG_oxidized_reg2/8oxoG_ox_reg2_mdrun.mdp
- packed_dna_8oxog-main/classical_MD/8oxoG_reg2/8oxoG_oxidized_reg2/8oxoG_ox_reg2_structure.gro
- packed_dna_8oxog-main/classical_MD/8oxoG_reg2/8oxoG_oxidized_reg2/8oxoG_ox_reg2_topology/
- packed_dna_8oxog-main/classical_MD/8oxoG_reg2/8oxoG_oxidized_reg2/8oxoG_ox_reg2_topology/posre_DNA_chain_X.itp
- packed_dna_8oxog-main/classical_MD/8oxoG_reg2/8oxoG_oxidized_reg2/8oxoG_ox_reg2_topology/posre_DNA_chain_X2.itp
- packed_dna_8oxog-main/classical_MD/8oxoG_reg2/8oxoG_oxidized_reg2/8oxoG_ox_reg2_topology/posre_Ion_chain_X11.itp
- packed_dna_8oxog-main/classical_MD/8oxoG_reg2/8oxoG_oxidized_reg2/8oxoG_ox_reg2_topology/posre_Protein_chain_X10.itp
- packed_dna_8oxog-main/classical_MD/8oxoG_reg2/8oxoG_oxidized_reg2/8oxoG_ox_reg2_topology/posre_Protein_chain_X3.itp
- packed_dna_8oxog-main/classical_MD/8oxoG_reg2/8oxoG_oxidized_reg2/8oxoG_ox_reg2_topology/posre_Protein_chain_X4.itp
- packed_dna_8oxog-main/classical_MD/8oxoG_reg2/8oxoG_oxidized_reg2/8oxoG_ox_reg2_topology/posre_Protein_chain_X5.itp
- packed_dna_8oxog-main/classical_MD/8oxoG_reg2/8oxoG_oxidized_reg2/8oxoG_ox_reg2_topology/posre_Protein_chain_X6.itp
- packed_dna_8oxog-main/classical_MD/8oxoG_reg2/8oxoG_oxidized_reg2/8oxoG_ox_reg2_topology/posre_Protein_chain_X7.itp
- packed_dna_8oxog-main/classical_MD/8oxoG_reg2/8oxoG_oxidized_reg2/8oxoG_ox_reg2_topology/posre_Protein_chain_X8.itp
- packed_dna_8oxog-main/classical_MD/8oxoG_reg2/8oxoG_oxidized_reg2/8oxoG_ox_reg2_topology/posre_Protein_chain_X9.itp
- packed_dna_8oxog-main/classical_MD/8oxoG_reg2/8oxoG_oxidized_reg2/8oxoG_ox_reg2_topology/topol.top
- packed_dna_8oxog-main/classical_MD/8oxoG_reg2/8oxoG_oxidized_reg2/8oxoG_ox_reg2_topology/topol_DNA_chain_X.itp
- packed_dna_8oxog-main/classical_MD/8oxoG_reg2/8oxoG_oxidized_reg2/8oxoG_ox_reg2_topology/topol_DNA_chain_X2.itp
- packed_dna_8oxog-main/classical_MD/8oxoG_reg2/8oxoG_oxidized_reg2/8oxoG_ox_reg2_topology/topol_Ion_chain_X11.itp
- packed_dna_8oxog-main/classical_MD/8oxoG_reg2/8oxoG_oxidized_reg2/8oxoG_ox_reg2_topology/topol_Protein_chain_X10.itp
- packed_dna_8oxog-main/classical_MD/8oxoG_reg2/8oxoG_oxidized_reg2/8oxoG_ox_reg2_topology/topol_Protein_chain_X3.itp
- packed_dna_8oxog-main/classical_MD/8oxoG_reg2/8oxoG_oxidized_reg2/8oxoG_ox_reg2_topology/topol_Protein_chain_X4.itp
- packed_dna_8oxog-main/classical_MD/8oxoG_reg2/8oxoG_oxidized_reg2/8oxoG_ox_reg2_topology/topol_Protein_chain_X5.itp
- packed_dna_8oxog-main/classical_MD/8oxoG_reg2/8oxoG_oxidized_reg2/8oxoG_ox_reg2_topology/topol_Protein_chain_X6.itp
- packed_dna_8oxog-main/classical_MD/8oxoG_reg2/8oxoG_oxidized_reg2/8oxoG_ox_reg2_topology/topol_Protein_chain_X7.itp
- packed_dna_8oxog-main/classical_MD/8oxoG_reg2/8oxoG_oxidized_reg2/8oxoG_ox_reg2_topology/topol_Protein_chain_X8.itp
- packed_dna_8oxog-main/classical_MD/8oxoG_reg2/8oxoG_oxidized_reg2/8oxoG_ox_reg2_topology/topol_Protein_chain_X9.itp
- packed_dna_8oxog-main/classical_MD/8oxoG_reg2/8oxoG_reduced_reg2/
- packed_dna_8oxog-main/classical_MD/8oxoG_reg2/8oxoG_reduced_reg2/8oxoG_red_reg2_mdrun.mdp
- packed_dna_8oxog-main/classical_MD/8oxoG_reg2/8oxoG_reduced_reg2/8oxoG_red_reg2_structure.gro
- packed_dna_8oxog-main/classical_MD/8oxoG_reg2/8oxoG_reduced_reg2/8oxoG_red_reg2_topology/
- packed_dna_8oxog-main/classical_MD/8oxoG_reg2/8oxoG_reduced_reg2/8oxoG_red_reg2_topology/posre_DNA_chain_X.itp
- packed_dna_8oxog-main/classical_MD/8oxoG_reg2/8oxoG_reduced_reg2/8oxoG_red_reg2_topology/posre_DNA_chain_X2.itp
- packed_dna_8oxog-main/classical_MD/8oxoG_reg2/8oxoG_reduced_reg2/8oxoG_red_reg2_topology/posre_Ion_chain_X11.itp
- packed_dna_8oxog-main/classical_MD/8oxoG_reg2/8oxoG_reduced_reg2/8oxoG_red_reg2_topology/posre_Protein_chain_X10.itp
- packed_dna_8oxog-main/classical_MD/8oxoG_reg2/8oxoG_reduced_reg2/8oxoG_red_reg2_topology/posre_Protein_chain_X3.itp
- packed_dna_8oxog-main/classical_MD/8oxoG_reg2/8oxoG_reduced_reg2/8oxoG_red_reg2_topology/posre_Protein_chain_X4.itp
- packed_dna_8oxog-main/classical_MD/8oxoG_reg2/8oxoG_reduced_reg2/8oxoG_red_reg2_topology/posre_Protein_chain_X5.itp
- packed_dna_8oxog-main/classical_MD/8oxoG_reg2/8oxoG_reduced_reg2/8oxoG_red_reg2_topology/posre_Protein_chain_X6.itp
- packed_dna_8oxog-main/classical_MD/8oxoG_reg2/8oxoG_reduced_reg2/8oxoG_red_reg2_topology/posre_Protein_chain_X7.itp
- packed_dna_8oxog-main/classical_MD/8oxoG_reg2/8oxoG_reduced_reg2/8oxoG_red_reg2_topology/posre_Protein_chain_X8.itp
- packed_dna_8oxog-main/classical_MD/8oxoG_reg2/8oxoG_reduced_reg2/8oxoG_red_reg2_topology/posre_Protein_chain_X9.itp
- packed_dna_8oxog-main/classical_MD/8oxoG_reg2/8oxoG_reduced_reg2/8oxoG_red_reg2_topology/topol.top
- packed_dna_8oxog-main/classical_MD/8oxoG_reg2/8oxoG_reduced_reg2/8oxoG_red_reg2_topology/topol_DNA_chain_X.itp
- packed_dna_8oxog-main/classical_MD/8oxoG_reg2/8oxoG_reduced_reg2/8oxoG_red_reg2_topology/topol_DNA_chain_X2.itp
- packed_dna_8oxog-main/classical_MD/8oxoG_reg2/8oxoG_reduced_reg2/8oxoG_red_reg2_topology/topol_Ion_chain_X11.itp
- packed_dna_8oxog-main/classical_MD/8oxoG_reg2/8oxoG_reduced_reg2/8oxoG_red_reg2_topology/topol_Protein_chain_X10.itp
- packed_dna_8oxog-main/classical_MD/8oxoG_reg2/8oxoG_reduced_reg2/8oxoG_red_reg2_topology/topol_Protein_chain_X3.itp
- packed_dna_8oxog-main/classical_MD/8oxoG_reg2/8oxoG_reduced_reg2/8oxoG_red_reg2_topology/topol_Protein_chain_X4.itp
- packed_dna_8oxog-main/classical_MD/8oxoG_reg2/8oxoG_reduced_reg2/8oxoG_red_reg2_topology/topol_Protein_chain_X5.itp
- packed_dna_8oxog-main/classical_MD/8oxoG_reg2/8oxoG_reduced_reg2/8oxoG_red_reg2_topology/topol_Protein_chain_X6.itp
- packed_dna_8oxog-main/classical_MD/8oxoG_reg2/8oxoG_reduced_reg2/8oxoG_red_reg2_topology/topol_Protein_chain_X7.itp
- packed_dna_8oxog-main/classical_MD/8oxoG_reg2/8oxoG_reduced_reg2/8oxoG_red_reg2_topology/topol_Protein_chain_X8.itp
- packed_dna_8oxog-main/classical_MD/8oxoG_reg2/8oxoG_reduced_reg2/8oxoG_red_reg2_topology/topol_Protein_chain_X9.itp
- packed_dna_8oxog-main/classical_MD/rmsf/
- packed_dna_8oxog-main/classical_MD/rmsf/r1_res_sec1_rmsf.csv
- packed_dna_8oxog-main/classical_MD/rmsf/r1_res_sec2_rmsf.csv
- packed_dna_8oxog-main/classical_MD/rmsf/r1_res_sec3_rmsf.csv
- packed_dna_8oxog-main/classical_MD/rmsf/r1_res_sec4_rmsf.csv
- packed_dna_8oxog-main/classical_MD/rmsf/r2_res_sec1_rmsf.csv
- packed_dna_8oxog-main/classical_MD/rmsf/r2_res_sec2_rmsf.csv
- packed_dna_8oxog-main/classical_MD/rmsf/r2_res_sec3_rmsf.csv
- packed_dna_8oxog-main/classical_MD/rmsf/r2_res_sec4_rmsf.csv
- packed_dna_8oxog-main/classical_MD/rmsf/wt_res_sec1_rmsf.csv
- packed_dna_8oxog-main/classical_MD/rmsf/wt_res_sec2_rmsf.csv
- packed_dna_8oxog-main/classical_MD/rmsf/wt_res_sec3_rmsf.csv
- packed_dna_8oxog-main/classical_MD/rmsf/wt_res_sec4_rmsf.csv
- packed_dna_8oxog-main/classical_MD/wildtype/
- packed_dna_8oxog-main/classical_MD/wildtype/wt_oxidized_reg1/
- packed_dna_8oxog-main/classical_MD/wildtype/wt_oxidized_reg1/wt_ox_reg1_mdrun.mdp
- packed_dna_8oxog-main/classical_MD/wildtype/wt_oxidized_reg1/wt_ox_reg1_structure.gro
- packed_dna_8oxog-main/classical_MD/wildtype/wt_oxidized_reg1/wt_ox_reg1_topology/
- packed_dna_8oxog-main/classical_MD/wildtype/wt_oxidized_reg1/wt_ox_reg1_topology/posre_DNA_chain_X.itp
- packed_dna_8oxog-main/classical_MD/wildtype/wt_oxidized_reg1/wt_ox_reg1_topology/posre_DNA_chain_X2.itp
- packed_dna_8oxog-main/classical_MD/wildtype/wt_oxidized_reg1/wt_ox_reg1_topology/posre_Ion_chain_X11.itp
- packed_dna_8oxog-main/classical_MD/wildtype/wt_oxidized_reg1/wt_ox_reg1_topology/posre_Protein_chain_X10.itp
- packed_dna_8oxog-main/classical_MD/wildtype/wt_oxidized_reg1/wt_ox_reg1_topology/posre_Protein_chain_X3.itp
- packed_dna_8oxog-main/classical_MD/wildtype/wt_oxidized_reg1/wt_ox_reg1_topology/posre_Protein_chain_X4.itp
- packed_dna_8oxog-main/classical_MD/wildtype/wt_oxidized_reg1/wt_ox_reg1_topology/posre_Protein_chain_X5.itp
- packed_dna_8oxog-main/classical_MD/wildtype/wt_oxidized_reg1/wt_ox_reg1_topology/posre_Protein_chain_X6.itp
- packed_dna_8oxog-main/classical_MD/wildtype/wt_oxidized_reg1/wt_ox_reg1_topology/posre_Protein_chain_X7.itp
- packed_dna_8oxog-main/classical_MD/wildtype/wt_oxidized_reg1/wt_ox_reg1_topology/posre_Protein_chain_X8.itp
- packed_dna_8oxog-main/classical_MD/wildtype/wt_oxidized_reg1/wt_ox_reg1_topology/posre_Protein_chain_X9.itp
- packed_dna_8oxog-main/classical_MD/wildtype/wt_oxidized_reg1/wt_ox_reg1_topology/topol.top
- packed_dna_8oxog-main/classical_MD/wildtype/wt_oxidized_reg1/wt_ox_reg1_topology/topol_DNA_chain_X.itp
- packed_dna_8oxog-main/classical_MD/wildtype/wt_oxidized_reg1/wt_ox_reg1_topology/topol_DNA_chain_X2.itp
- packed_dna_8oxog-main/classical_MD/wildtype/wt_oxidized_reg1/wt_ox_reg1_topology/topol_Ion_chain_X11.itp
- packed_dna_8oxog-main/classical_MD/wildtype/wt_oxidized_reg1/wt_ox_reg1_topology/topol_Protein_chain_X10.itp
- packed_dna_8oxog-main/classical_MD/wildtype/wt_oxidized_reg1/wt_ox_reg1_topology/topol_Protein_chain_X3.itp
- packed_dna_8oxog-main/classical_MD/wildtype/wt_oxidized_reg1/wt_ox_reg1_topology/topol_Protein_chain_X4.itp
- packed_dna_8oxog-main/classical_MD/wildtype/wt_oxidized_reg1/wt_ox_reg1_topology/topol_Protein_chain_X5.itp
- packed_dna_8oxog-main/classical_MD/wildtype/wt_oxidized_reg1/wt_ox_reg1_topology/topol_Protein_chain_X6.itp
- packed_dna_8oxog-main/classical_MD/wildtype/wt_oxidized_reg1/wt_ox_reg1_topology/topol_Protein_chain_X7.itp
- packed_dna_8oxog-main/classical_MD/wildtype/wt_oxidized_reg1/wt_ox_reg1_topology/topol_Protein_chain_X8.itp
- packed_dna_8oxog-main/classical_MD/wildtype/wt_oxidized_reg1/wt_ox_reg1_topology/topol_Protein_chain_X9.itp
- packed_dna_8oxog-main/classical_MD/wildtype/wt_oxidized_reg2/
- packed_dna_8oxog-main/classical_MD/wildtype/wt_oxidized_reg2/wt_ox_reg2_mdrun.mdp
- packed_dna_8oxog-main/classical_MD/wildtype/wt_oxidized_reg2/wt_ox_reg2_structure.gro
- packed_dna_8oxog-main/classical_MD/wildtype/wt_oxidized_reg2/wt_ox_reg2_topology/
- packed_dna_8oxog-main/classical_MD/wildtype/wt_oxidized_reg2/wt_ox_reg2_topology/posre_DNA_chain_X.itp
- packed_dna_8oxog-main/classical_MD/wildtype/wt_oxidized_reg2/wt_ox_reg2_topology/posre_DNA_chain_X2.itp
- packed_dna_8oxog-main/classical_MD/wildtype/wt_oxidized_reg2/wt_ox_reg2_topology/posre_Ion_chain_X11.itp
- packed_dna_8oxog-main/classical_MD/wildtype/wt_oxidized_reg2/wt_ox_reg2_topology/posre_Protein_chain_X10.itp
- packed_dna_8oxog-main/classical_MD/wildtype/wt_oxidized_reg2/wt_ox_reg2_topology/posre_Protein_chain_X3.itp
- packed_dna_8oxog-main/classical_MD/wildtype/wt_oxidized_reg2/wt_ox_reg2_topology/posre_Protein_chain_X4.itp
- packed_dna_8oxog-main/classical_MD/wildtype/wt_oxidized_reg2/wt_ox_reg2_topology/posre_Protein_chain_X5.itp
- packed_dna_8oxog-main/classical_MD/wildtype/wt_oxidized_reg2/wt_ox_reg2_topology/posre_Protein_chain_X6.itp
- packed_dna_8oxog-main/classical_MD/wildtype/wt_oxidized_reg2/wt_ox_reg2_topology/posre_Protein_chain_X7.itp
- packed_dna_8oxog-main/classical_MD/wildtype/wt_oxidized_reg2/wt_ox_reg2_topology/posre_Protein_chain_X8.itp
- packed_dna_8oxog-main/classical_MD/wildtype/wt_oxidized_reg2/wt_ox_reg2_topology/posre_Protein_chain_X9.itp
- packed_dna_8oxog-main/classical_MD/wildtype/wt_oxidized_reg2/wt_ox_reg2_topology/topol.top
- packed_dna_8oxog-main/classical_MD/wildtype/wt_oxidized_reg2/wt_ox_reg2_topology/topol_DNA_chain_X.itp
- packed_dna_8oxog-main/classical_MD/wildtype/wt_oxidized_reg2/wt_ox_reg2_topology/topol_DNA_chain_X2.itp
- packed_dna_8oxog-main/classical_MD/wildtype/wt_oxidized_reg2/wt_ox_reg2_topology/topol_Ion_chain_X11.itp
- packed_dna_8oxog-main/classical_MD/wildtype/wt_oxidized_reg2/wt_ox_reg2_topology/topol_Protein_chain_X10.itp
- packed_dna_8oxog-main/classical_MD/wildtype/wt_oxidized_reg2/wt_ox_reg2_topology/topol_Protein_chain_X3.itp
- packed_dna_8oxog-main/classical_MD/wildtype/wt_oxidized_reg2/wt_ox_reg2_topology/topol_Protein_chain_X4.itp
- packed_dna_8oxog-main/classical_MD/wildtype/wt_oxidized_reg2/wt_ox_reg2_topology/topol_Protein_chain_X5.itp
- packed_dna_8oxog-main/classical_MD/wildtype/wt_oxidized_reg2/wt_ox_reg2_topology/topol_Protein_chain_X6.itp
- packed_dna_8oxog-main/classical_MD/wildtype/wt_oxidized_reg2/wt_ox_reg2_topology/topol_Protein_chain_X7.itp
- packed_dna_8oxog-main/classical_MD/wildtype/wt_oxidized_reg2/wt_ox_reg2_topology/topol_Protein_chain_X8.itp
- packed_dna_8oxog-main/classical_MD/wildtype/wt_oxidized_reg2/wt_ox_reg2_topology/topol_Protein_chain_X9.itp
- packed_dna_8oxog-main/classical_MD/wildtype/wt_reduced_both/
- packed_dna_8oxog-main/classical_MD/wildtype/wt_reduced_both/wt_red_mdrun.mdp
- packed_dna_8oxog-main/classical_MD/wildtype/wt_reduced_both/wt_red_structure.gro
- packed_dna_8oxog-main/classical_MD/wildtype/wt_reduced_both/wt_red_topology/
- packed_dna_8oxog-main/classical_MD/wildtype/wt_reduced_both/wt_red_topology/posre_DNA_chain_X.itp
- packed_dna_8oxog-main/classical_MD/wildtype/wt_reduced_both/wt_red_topology/posre_DNA_chain_X2.itp
- packed_dna_8oxog-main/classical_MD/wildtype/wt_reduced_both/wt_red_topology/posre_Ion_chain_X11.itp
- packed_dna_8oxog-main/classical_MD/wildtype/wt_reduced_both/wt_red_topology/posre_Protein_chain_X10.itp
- packed_dna_8oxog-main/classical_MD/wildtype/wt_reduced_both/wt_red_topology/posre_Protein_chain_X3.itp
- packed_dna_8oxog-main/classical_MD/wildtype/wt_reduced_both/wt_red_topology/posre_Protein_chain_X4.itp
- packed_dna_8oxog-main/classical_MD/wildtype/wt_reduced_both/wt_red_topology/posre_Protein_chain_X5.itp
- packed_dna_8oxog-main/classical_MD/wildtype/wt_reduced_both/wt_red_topology/posre_Protein_chain_X6.itp
- packed_dna_8oxog-main/classical_MD/wildtype/wt_reduced_both/wt_red_topology/posre_Protein_chain_X7.itp
- packed_dna_8oxog-main/classical_MD/wildtype/wt_reduced_both/wt_red_topology/posre_Protein_chain_X8.itp
- packed_dna_8oxog-main/classical_MD/wildtype/wt_reduced_both/wt_red_topology/posre_Protein_chain_X9.itp
- packed_dna_8oxog-main/classical_MD/wildtype/wt_reduced_both/wt_red_topology/topol.top
- packed_dna_8oxog-main/classical_MD/wildtype/wt_reduced_both/wt_red_topology/topol_DNA_chain_X.itp
- packed_dna_8oxog-main/classical_MD/wildtype/wt_reduced_both/wt_red_topology/topol_DNA_chain_X2.itp
- packed_dna_8oxog-main/classical_MD/wildtype/wt_reduced_both/wt_red_topology/topol_Ion_chain_X11.itp
- packed_dna_8oxog-main/classical_MD/wildtype/wt_reduced_both/wt_red_topology/topol_Protein_chain_X10.itp
- packed_dna_8oxog-main/classical_MD/wildtype/wt_reduced_both/wt_red_topology/topol_Protein_chain_X3.itp
- packed_dna_8oxog-main/classical_MD/wildtype/wt_reduced_both/wt_red_topology/topol_Protein_chain_X4.itp
- packed_dna_8oxog-main/classical_MD/wildtype/wt_reduced_both/wt_red_topology/topol_Protein_chain_X5.itp
- packed_dna_8oxog-main/classical_MD/wildtype/wt_reduced_both/wt_red_topology/topol_Protein_chain_X6.itp
- packed_dna_8oxog-main/classical_MD/wildtype/wt_reduced_both/wt_red_topology/topol_Protein_chain_X7.itp
- packed_dna_8oxog-main/classical_MD/wildtype/wt_reduced_both/wt_red_topology/topol_Protein_chain_X8.itp
[truncated: 24 more entries]
