# Supplementary material for: Redox-Based Defect Detection in Packed DNA: Insights from Hybrid Quantum Mechanical/Molecular Mechanics Molecular Dynamics Simulations
Source: J Chem Theory Comput. 2023 Nov 14;19(22):8434–45. doi: 10.1021/acs.jctc.3c01013 (PMC10687876; doi:10.1021/acs.jctc.3c01013)
Supplement: Supplementary file 2 — ct3c01013_si_002.zip [file ct3c01013_si_002.zip › packed_dna_8oxog-main/QMMM_MD/8oxoG_reg1/8oxoG_reg1_oxidized_qmmm/gromos.g96]

TITLE
 coordinates generated from amber coord file
 ncp_amber.pdb
END
POSITION
# first 24 chars ignored
    1 DA5   HO5'       1    3.566999912    8.041000366  -11.862000465
    1 DA5   O5'        2    3.484999895    8.091000557  -11.859999657
    1 DA5   C5'        3    3.656000137    8.085000038  -11.962999344
    1 DA5   H5'        4    3.620999813    8.043000221  -12.057000160
    1 DA5   H5''       5    3.754000187    8.041000366  -11.946000099
    1 DA5   C4'        6    3.677999973    8.237999916  -11.976999283
    1 DA5   H4'        7    3.741999865    8.263999939  -12.062000275
    1 DA5   O4'        8    3.558000088    8.317999840  -11.993000031
    1 DA5   C1'        9    3.539000034    8.401000023  -11.876000404
    1 DA5   H1'       10    3.570999861    8.503999710  -11.894999504
    1 DA5   N9        11    3.400000095    8.409999847  -11.824999809
    1 DA5   C8        12    3.318999767    8.523000717  -11.838999748
    1 DA5   H8        13    3.370999813    8.616999626  -11.848999977
    1 DA5   N7        14    3.191999912    8.510999680  -11.800000191
    1 DA5   C5        15    3.187999964    8.369000435  -11.782999992
    1 DA5   C6        16    3.079999924    8.281999588  -11.739999771
    1 DA5   N6        17    2.962999821    8.319999695  -11.716000557
    1 DA5   H61       18    2.938999891    8.413000107  -11.748999596
    1 DA5   H62       19    2.889999866    8.251000404  -11.701000214
    1 DA5   N1        20    3.099999905    8.147000313  -11.733999252
    1 DA5   C2        21    3.220000029    8.102999687  -11.758000374
    1 DA5   H2        22    3.236000061    7.997000217  -11.743000031
    1 DA5   N3        23    3.324000120    8.170000076  -11.798000336
    1 DA5   C4        24    3.304999828    8.308000565  -11.803999901
    1 DA5   C3'       25    3.738000154    8.283999443  -11.842000008
    1 DA5   H3'       26    3.769999981    8.198999405  -11.782999992
    1 DA5   C2'       27    3.629999876    8.352999687  -11.766000748
    1 DA5   H2'       28    3.579999924    8.282999992  -11.698999405
    1 DA5   H2''      29    3.666999817    8.439000130  -11.710000038
    1 DA5   O3'       30    3.851999998    8.364999771  -11.880000114
    2 DT    P         31    3.973000050    8.394999504  -11.770999908
    2 DT    OP1       32    4.091000080    8.426000595  -11.851999283
    2 DT    OP2       33    3.983000278    8.288999557  -11.670999527
    2 DT    O5'       34    3.917999983    8.520999908  -11.699999809
    2 DT    C5'       35    3.929999828    8.642999649  -11.773000717
    2 DT    H5'       36    3.911999941    8.619000435  -11.878000259
    2 DT    H5''      37    4.026999950    8.690999985  -11.780000687
    2 DT    C4'       38    3.841999769    8.758000374  -11.722000122
    2 DT    H4'       39    3.834999800    8.838999748  -11.795000076
    2 DT    O4'       40    3.706000090    8.716000557  -11.690999985
    2 DT    C1'       41    3.672999859    8.767999649  -11.565999985
    2 DT    H1'       42    3.649000168    8.873000145  -11.583000183
    2 DT    N1        43    3.568999767    8.684999466  -11.508000374
    2 DT    C6        44    3.592999935    8.550000191  -11.476999283
    2 DT    H6        45    3.695999861    8.519999504  -11.473000526
    2 DT    C5        46    3.497000217    8.462999344  -11.437000275
    2 DT    C7        47    3.540000200    8.328000069  -11.398000717
    2 DT    H71       48    3.497999907    8.258999825  -11.470999718
    2 DT    H72       49    3.648000002    8.312999725  -11.387999535
    2 DT    H73       50    3.497000217    8.300000191  -11.301000595
    2 DT    C4        51    3.356000185    8.505999565  -11.456999779
    2 DT    O4        52    3.256000042    8.437000275  -11.454999924
    2 DT    N3        53    3.338000059    8.637000084  -11.479000092
    2 DT    H3        54    3.243000031    8.670000076  -11.489000320
    2 DT    C2        55    3.438000202    8.732999802  -11.501000404
    2 DT    O2        56    3.391999722    8.844999313  -11.515000343
    2 DT    C3'       57    3.897000074    8.822999954  -11.598999977
    2 DT    H3'       58    3.997999907    8.791000366  -11.574999809
    2 DT    C2'       59    3.806999922    8.763999939  -11.494000435
    2 DT    H2'       60    3.840000153    8.669000626  -11.451999664
    2 DT    H2''      61    3.804999828    8.833999634  -11.409999847
    2 DT    O3'       62    3.890000105    8.967000008  -11.608999252
    3 DC    P         63    3.933000088    9.069999695  -11.494000435
    3 DC    OP1       64    3.986999989    9.184000015  -11.565000534
    3 DC    OP2       65    4.020999908    8.987000465  -11.409999847
    3 DC    O5'       66    3.802999973    9.111000061  -11.404000282
    3 DC    C5'       67    3.709000111    9.205999374  -11.439000130
    3 DC    H5'       68    3.677000046    9.166999817  -11.536000252
    3 DC    H5''      69    3.747999907    9.303999901  -11.461999893
    3 DC    C4'       70    3.599999905    9.225999832  -11.348000526
    3 DC    H4'       71    3.534999847    9.307000160  -11.380000114
    3 DC    O4'       72    3.511000156    9.112000465  -11.342000008
    3 DC    C1'       73    3.504999876    9.074999809  -11.203000069
    3 DC    H1'       74    3.424999952    9.142000198  -11.170000076
    3 DC    N1        75    3.470000029    8.927999496  -11.177999496
    3 DC    C6        76    3.566999912    8.835000038  -11.159999847
    3 DC    H6        77    3.668999910    8.862999916  -11.180999756
    3 DC    C5        78    3.534999847    8.704999924  -11.151999474
    3 DC    H5        79    3.608999968    8.626999855  -11.141000748
    3 DC    C4        80    3.398000002    8.677999496  -11.133000374
    3 DC    N4        81    3.351999998    8.555999756  -11.119000435
    3 DC    H41       82    3.415000200    8.477999687  -11.105999947
    3 DC    H42       83    3.254000187    8.533999443  -11.111000061
    3 DC    N3        84    3.299999952    8.760000229  -11.163999557
    3 DC    C2        85    3.334000111    8.887999535  -11.185999870
    3 DC    O2        86    3.245000124    8.970999718  -11.204999924
    3 DC    C3'       87    3.649000168    9.260000229  -11.201000214
    3 DC    H3'       88    3.750999928    9.298000336  -11.190999985
    3 DC    C2'       89    3.640000105    9.123999596  -11.141000748
    3 DC    H2'       90    3.730000019    9.074999809  -11.177000046
    3 DC    H2''      91    3.629000187    9.125000000  -11.032999992
    3 DC    O3'       92    3.552999973    9.333999634  -11.128999710
    4 DA    P         93    3.550999880    9.493000031  -11.142000198
    4 DA    OP1       94    3.591999769    9.533999443  -11.279000282
    4 DA    OP2       95    3.629999876    9.551000595  -11.037000656
    4 DA    O5'       96    3.391000032    9.524000168  -11.119999886
    4 DA    C5'       97    3.302000046    9.512000084  -11.232999802
    4 DA    H5'       98    3.318999767    9.413999557  -11.277999878
    4 DA    H5''      99    3.318999767    9.594999313  -11.301000595
    4 DA    C4'      100    3.155999899    9.505999565  -11.197000504
    4 DA    H4'      101    3.087999821    9.520999908  -11.281000137
    4 DA    O4'      102    3.121999979    9.378000259  -11.151000023
    4 DA    C1'      103    3.087999821    9.380999565  -11.012999535
    4 DA    H1'      104    2.980000019    9.380000114  -11.000000000
    4 DA    N9       105    3.144999981    9.253999710  -10.960000038
    4 DA    C8       106    3.275000095    9.218000412  -10.930000305
    4 DA    H8       107    3.352999926    9.291000366  -10.937999725
    4 DA    N7       108    3.297999859    9.087999344  -10.916000366
    4 DA    C5       109    3.162999868    9.034999847  -10.925000191
    4 DA    C6       110    3.099999905    8.912000656  -10.913000107
    4 DA    N6       111    3.167999983    8.805000305  -10.892999649
    4 DA    H61      112    3.268999815    8.805999756  -10.897000313
    4 DA    H62      113    3.122999907    8.718999863  -10.862999916
    4 DA    N1       114    2.969000101    8.906000137  -10.921999931
    4 DA    C2       115    2.894000053    9.015000343  -10.934000015
    4 DA    H2       116    2.789000034    8.989999771  -10.930999756
    4 DA    N3       117    2.937000036    9.135999680  -10.942999840
    4 DA    C4       118    3.072000027    9.138999939  -10.939000130
    4 DA    C3'      119    3.120000124    9.601999283  -11.090000153
    4 DA    H3'      120    3.177999973    9.694000244  -11.091000557
    4 DA    C2'      121    3.141000032    9.512999535  -10.962999344
    4 DA    H2'      122    3.245999813    9.501000404  -10.939000130
    4 DA    H2''     123    3.092000008    9.548999786  -10.871999741
    4 DA    O3'      124    2.974999905    9.633999825  -11.098999977
    5 DA    P        125    2.903000116    9.737000465  -10.998999596
    5 DA    OP1      126    2.799999952    9.798999786  -11.081999779
    5 DA    OP2      127    3.011000156    9.816999435  -10.927999496
    5 DA    O5'      128    2.832000017    9.638999939  -10.890000343
    5 DA    C5'      129    2.709000111    9.578000069  -10.928999901
    5 DA    H5'      130    2.717000008    9.533999443  -11.029000282
    5 DA    H5''     131    2.628000021    9.649999619  -10.940999985
    5 DA    C4'      132    2.644999981    9.483999252  -10.822999954
    5 DA    H4'      133    2.544000149    9.465000153  -10.858999252
    5 DA    O4'      134    2.724999905    9.364999771  -10.812000275
    5 DA    C1'      135    2.737999916    9.342000008  -10.670999527
    5 DA    H1'      136    2.651999950    9.284999847  -10.633999825
    5 DA    N9       137    2.858000040    9.267999649  -10.638999939
    5 DA    C8       138    2.987999916    9.315000534  -10.631999969
    5 DA    H8       139    3.006999969    9.419000626  -10.654000282
    5 DA    N7       140    3.078999996    9.225000381  -10.607999802
    5 DA    C5       141    3.009000063    9.104000092  -10.612000465
    5 DA    C6       142    3.035000086    8.965000153  -10.600000381
    5 DA    N6       143    3.154000044    8.916999817  -10.566999435
    5 DA    H61      144    3.231999874    8.980999947  -10.571000099
    5 DA    H62      145    3.162000179    8.822999954  -10.532999992
    5 DA    N1       146    2.931999922    8.875000000  -10.586999893
    5 DA    C2       147    2.808000088    8.914999962  -10.598000526
    5 DA    H2       148    2.736000061    8.835000038  -10.587999344
    5 DA    N3       149    2.768000126    9.041999817  -10.608999252
    5 DA    C4       150    2.870000124    9.130999565  -10.626000404
    5 DA    C3'      151    2.629999876    9.545999527  -10.690000534
    5 DA    H3'      152    2.641000032    9.654000282  -10.698999405
    5 DA    C2'      153    2.735000134    9.475000381  -10.600000381
    5 DA    H2'      154    2.827000141    9.527999878  -10.621000290
    5 DA    H2''     155    2.702000141    9.467000008  -10.496000290
    5 DA    O3'      156    2.497999907    9.545999527  -10.630999565
    6 DT    P        157    2.466000080    9.598999977  -10.480000496
    6 DT    OP1      158    2.329999924    9.664999962  -10.468999863
    6 DT    OP2      159    2.578000069    9.680999756  -10.437999725
    6 DT    O5'      160    2.457999945    9.461000443  -10.394999504
    6 DT    C5'      161    2.339999914    9.378999710  -10.411000252
    6 DT    H5'      162    2.328999996    9.352999687  -10.517000198
    6 DT    H5''     163    2.250000000    9.434000015  -10.381999969
    6 DT    C4'      164    2.345999956    9.246999741  -10.336000443
    6 DT    H4'      165    2.270999908    9.182000160  -10.380999565
    6 DT    O4'      166    2.479000092    9.194000244  -10.362000465
    6 DT    C1'      167    2.525000095    9.130000114  -10.244999886
    6 DT    H1'      168    2.483999968    9.030000687  -10.230999947
    6 DT    N1       169    2.672999859    9.114000320  -10.255000114
    6 DT    C6       170    2.746999979    9.225999832  -10.269000053
    6 DT    H6       171    2.697999954    9.319999695  -10.289999962
    6 DT    C5       172    2.882999897    9.222000122  -10.258000374
    6 DT    C7       173    2.957999945    9.358999252  -10.248000145
    6 DT    H71      174    3.037000179    9.359999657  -10.173000336
    6 DT    H72      175    2.996999979    9.385000229  -10.347000122
    6 DT    H73      176    2.888999939    9.441999435  -10.230000496
    6 DT    C4       177    2.959000111    9.094999313  -10.248000145
    6 DT    O4       178    3.078999996    9.072999954  -10.246999741
    6 DT    N3       179    2.870999813    8.984999657  -10.243000031
    6 DT    H3       180    2.904000044    8.888999939  -10.243000031
    6 DT    C2       181    2.735000134    8.991000175  -10.246000290
    6 DT    O2       182    2.667999983    8.885000229  -10.253999710
    6 DT    C3'      183    2.335000038    9.251000404  -10.180000305
    6 DT    H3'      184    2.289000034    9.340000153  -10.137000084
    6 DT    C2'      185    2.476999998    9.220999718  -10.135999680
    6 DT    H2'      186    2.546000004    9.305000305  -10.130000114
    6 DT    H2''     187    2.485000134    9.182000160  -10.033999443
    6 DT    O3'      188    2.263000011    9.137999535  -10.138999939
    7 DA    P        189    2.203000069    9.100999832   -9.987999916
    7 DA    OP1      190    2.069000006    9.048000336  -10.010999680
    7 DA    OP2      191    2.220000029    9.217000008   -9.894999504
    7 DA    O5'      192    2.292000055    8.975000381   -9.946000099
    7 DA    C5'      193    2.276999950    8.843000412   -9.998999596
    7 DA    H5'      194    2.312999964    8.837999344  -10.101999283
    7 DA    H5''     195    2.172999859    8.812000275   -9.998000145
    7 DA    C4'      196    2.335999966    8.722000122   -9.934000015
    7 DA    H4'      197    2.292999983    8.635000229   -9.982999802
    7 DA    O4'      198    2.478000164    8.708000183   -9.953000069
    7 DA    C1'      199    2.549999952    8.718000412   -9.835000038
    7 DA    H1'      200    2.587000132    8.619999886   -9.805000305
    7 DA    N9       201    2.662000179    8.805000305   -9.855000496
    7 DA    C8       202    2.667999983    8.927999496   -9.911000252
    7 DA    H8       203    2.582000017    8.993000031   -9.913999557
    7 DA    N7       204    2.786000013    8.975999832   -9.921999931
    7 DA    C5       205    2.870000124    8.864999771   -9.892999649
    7 DA    C6       206    3.009999990    8.843000412   -9.899000168
    7 DA    N6       207    3.101000071    8.932000160   -9.939000130
    7 DA    H61      208    3.058000088    9.013999939   -9.980000496
    7 DA    H62      209    3.195999861    8.907999992   -9.962999344
    7 DA    N1       210    3.056999922    8.727999687   -9.857000351
    7 DA    C2       211    2.976999998    8.628000259   -9.819000244
    7 DA    H2       212    3.023999929    8.531999588   -9.801000595
    7 DA    N3       213    2.844000101    8.641000748   -9.810999870
    7 DA    C4       214    2.795000076    8.765000343   -9.843999863
    7 DA    C3'      215    2.319000006    8.711999893   -9.781999588
    7 DA    H3'      216    2.233000040    8.772000313   -9.750000000
    7 DA    C2'      217    2.450000048    8.772000313   -9.739999771
    7 DA    H2'      218    2.437000036    8.878000259   -9.758999825
    7 DA    H2''     219    2.474999905    8.741000175   -9.637999535
    7 DA    O3'      220    2.295000076    8.572999954   -9.748000145
    8 DT    P        221    2.259000063    8.523000717   -9.598000526
    8 DT    OP1      222    2.184000015    8.394999504   -9.625000000
    8 DT    OP2      223    2.180999994    8.626999855   -9.532999992
    8 DT    O5'      224    2.389999866    8.491000175   -9.512000084
    8 DT    C5'      225    2.434000015    8.352999687   -9.512999535
    8 DT    H5'      226    2.447999954    8.319999695   -9.616000175
    8 DT    H5''     227    2.358999968    8.283999443   -9.473999977
    8 DT    C4'      228    2.572000027    8.331999779   -9.440000534
    8 DT    H4'      229    2.594000101    8.226999283   -9.461000443
    8 DT    O4'      230    2.672999859    8.412000656   -9.505000114
    8 DT    C1'      231    2.743999958    8.489999771   -9.416000366
    8 DT    H1'      232    2.832000017    8.430999756   -9.391000748
    8 DT    N1       233    2.792999983    8.621999741   -9.461000443
    8 DT    C6       234    2.709000111    8.730000496   -9.476999283
    8 DT    H6       235    2.604000092    8.711999893   -9.458999634
    8 DT    C5       236    2.750999928    8.855000496   -9.522000313
    8 DT    C7       237    2.651000023    8.969999313   -9.526999474
    8 DT    H71      238    2.551000118    8.932000160   -9.510000229
    8 DT    H72      239    2.677000046    9.044000626   -9.451000214
    8 DT    H73      240    2.644999981    9.015000343   -9.626999855
    8 DT    C4       241    2.898999929    8.878000259   -9.539999962
    8 DT    O4       242    2.947999954    8.975000381   -9.590000153
    8 DT    N3       243    2.973999977    8.765000343   -9.517000198
    8 DT    H3       244    3.073999882    8.779000282   -9.519000053
    8 DT    C2       245    2.933000088    8.640000343   -9.487000465
    8 DT    O2       246    3.012000084    8.553999901   -9.473000526
    8 DT    C3'      247    2.578999996    8.351999283   -9.291000366
    8 DT    H3'      248    2.479000092    8.361000061   -9.250000000
    8 DT    C2'      249    2.643000126    8.496000290   -9.298999786
    8 DT    H2'      250    2.559000015    8.562999725   -9.319999695
    8 DT    H2''     251    2.687000036    8.526999474   -9.204000473
    8 DT    O3'      252    2.644999981    8.241000175   -9.234999657
    9 DC    P        253    2.697999954    8.237999916   -9.085000038
    9 DC    OP1      254    2.664999962    8.105000496   -9.034999847
    9 DC    OP2      255    2.650000095    8.355000496   -9.010999680
    9 DC    O5'      256    2.851999998    8.251000404   -9.108999252
    9 DC    C5'      257    2.937999964    8.144999504   -9.156999588
    9 DC    H5'      258    2.921000004    8.133000374   -9.263999939
    9 DC    H5''     259    2.926000118    8.051000595   -9.101999283
    9 DC    C4'      260    3.087000132    8.173999786   -9.149999619
    9 DC    H4'      261    3.132999897    8.094999313   -9.208999634
    9 DC    O4'      262    3.117000103    8.302999496   -9.204999924
    9 DC    C1'      263    3.176000118    8.392999649   -9.107999802
    9 DC    H1'      264    3.283999920    8.392999649   -9.126999855
    9 DC    N1       265    3.122999907    8.529000282   -9.131999969
    9 DC    C6       266    2.988999844    8.559999466   -9.138999939
    9 DC    H6       267    2.924000025    8.477999687   -9.111000061
    9 DC    C5       268    2.945999861    8.684000015   -9.173999786
    9 DC    H5       269    2.839999914    8.705999374   -9.170000076
    9 DC    C4       270    3.045000076    8.787000656   -9.199999809
    9 DC    N4       271    3.011000156    8.909999847   -9.239000320
    9 DC    H41      272    2.912999868    8.932000160   -9.225000381
    9 DC    H42      273    3.079999924    8.983999252   -9.237000465
    9 DC    N3       274    3.176000118    8.762000084   -9.184999466
    9 DC    C2       275    3.213000059    8.633000374   -9.152999878
    9 DC    O2       276    3.332000017    8.607000351   -9.145999908
    9 DC    C3'      277    3.141000032    8.173000336   -9.003999710
    9 DC    H3'      278    3.073999882    8.123000145   -8.934000015
    9 DC    C2'      279    3.138999939    8.329000473   -8.976999283
    9 DC    H2'      280    3.037999868    8.347000122   -8.940000534
    9 DC    H2''     281    3.208000183    8.354000092   -8.895999908
    9 DC    O3'      282    3.272000074    8.116000175   -9.010000229
   10 DC    P        283    3.336999893    8.057000160   -8.864999771
   10 DC    OP1      284    3.434000015    7.951999664   -8.899999619
   10 DC    OP2      285    3.223000050    8.020999908   -8.774999619
   10 DC    O5'      286    3.416999817    8.178999901   -8.788999557
   10 DC    C5'      287    3.546000004    8.219999313   -8.835000038
   10 DC    H5'      288    3.543999910    8.225999832   -8.942999840
   10 DC    H5''     289    3.625999928    8.151999474   -8.803999901
   10 DC    C4'      290    3.586999893    8.358999252   -8.787000656
   10 DC    H4'      291    3.693999767    8.366999626   -8.802999496
   10 DC    O4'      292    3.513000011    8.454000473   -8.851999283
   10 DC    C1'      293    3.525999784    8.573999405   -8.774999619
   10 DC    H1'      294    3.616999865    8.619999886   -8.812999725
   10 DC    N1       295    3.399000168    8.655000687   -8.781000137
   10 DC    C6       296    3.275999784    8.598000526   -8.774000168
   10 DC    H6       297    3.268000126    8.496000290   -8.739000320
   10 DC    C5       298    3.170000076    8.673000336   -8.812999725
   10 DC    H5       299    3.072000027    8.628999710   -8.794000626
   10 DC    C4       300    3.187000036    8.803999901   -8.854000092
   10 DC    N4       301    3.080999851    8.876000404   -8.881999969
   10 DC    H41      302    2.997999907    8.838999748   -8.837999344
   10 DC    H42      303    3.087000132    8.973000526   -8.909999847
   10 DC    N3       304    3.297999859    8.871999741   -8.854000092
   10 DC    C2       305    3.409999847    8.801000595   -8.812000275
   10 DC    O2       306    3.518000126    8.858999252   -8.805999756
   10 DC    C3'      307    3.556000233    8.383999825   -8.640000343
   10 DC    H3'      308    3.457000017    8.338999748   -8.628999710
   10 DC    C2'      309    3.556000233    8.534999847   -8.635000229
   10 DC    H2'      310    3.475999832    8.576000214   -8.572000504
   10 DC    H2''     311    3.654000044    8.573999405   -8.605999947
   10 DC    O3'      312    3.649000168    8.322999954   -8.548999786
   11 DA    P        313    3.640000105    8.343999863   -8.390000343
   11 DA    OP1      314    3.749000072    8.274999619   -8.324999809
   11 DA    OP2      315    3.500000000    8.314000130   -8.347000122
   11 DA    O5'      316    3.672000170    8.498999596   -8.359999657
   11 DA    C5'      317    3.804999828    8.545999527   -8.350999832
   11 DA    H5'      318    3.861999989    8.541000366   -8.444000244
   11 DA    H5''     319    3.850999832    8.496000290   -8.266000748
   11 DA    C4'      320    3.804999828    8.701999664   -8.322000504
   11 DA    H4'      321    3.904999971    8.744000435   -8.321000099
   11 DA    O4'      322    3.734999895    8.770999908   -8.427000046
   11 DA    C1'      323    3.677000046    8.883999825   -8.380000114
   11 DA    H1'      324    3.716000080    8.973999977   -8.427999496
   11 DA    N9       325    3.533999920    8.890000343   -8.416000366
   11 DA    C8       326    3.440999985    8.791999817   -8.416999817
   11 DA    H8       327    3.460999966    8.694000244   -8.376000404
   11 DA    N7       328    3.324000120    8.824999809   -8.463999748
   11 DA    C5       329    3.340000153    8.961999893   -8.493000031
   11 DA    C6       330    3.256000042    9.065000534   -8.541999817
   11 DA    N6       331    3.148999929    9.053999901   -8.609999657
   11 DA    H61      332    3.120999813    8.960000038   -8.631999969
   11 DA    H62      333    3.117000103    9.133999825   -8.663999557
   11 DA    N1       334    3.300999880    9.196000099   -8.541000366
   11 DA    C2       335    3.424000263    9.220999718   -8.496999741
   11 DA    H2       336    3.452999830    9.323999405   -8.487999916
   11 DA    N3       337    3.508000135    9.128999710   -8.447999954
   11 DA    C4       338    3.463999987    9.005000114   -8.449999809
   11 DA    C3'      339    3.736999989    8.744999886   -8.190000534
   11 DA    H3'      340    3.641999722    8.692999840   -8.178999901
   11 DA    C2'      341    3.707000017    8.894000053   -8.230999947
   11 DA    H2'      342    3.629000187    8.947000504   -8.177999496
   11 DA    H2''     343    3.797000170    8.954999924   -8.219999313
   11 DA    O3'      344    3.818999767    8.732999802   -8.074999809
   12 DC    P        345    3.754000187    8.769999504   -7.932000160
   12 DC    OP1      346    3.858000278    8.748999596   -7.828999996
   12 DC    OP2      347    3.627999783    8.690999985   -7.905000210
   12 DC    O5'      348    3.723000050    8.927999496   -7.916000366
   12 DC    C5'      349    3.825999737    9.024000168   -7.932000160
   12 DC    H5'      350    3.877999783    8.996999741   -8.024000168
   12 DC    H5''     351    3.900000095    9.010999680   -7.851999760
   12 DC    C4'      352    3.783000231    9.162000656   -7.946000099
   12 DC    H4'      353    3.874000072    9.216000557   -7.972000122
   12 DC    O4'      354    3.690000057    9.178999901   -8.052999496
   12 DC    C1'      355    3.566999912    9.226999283   -7.998999596
   12 DC    H1'      356    3.563999891    9.335000038   -8.006999969
   12 DC    N1       357    3.454999924    9.158999443   -8.083999634
   12 DC    C6       358    3.425999880    9.020999908   -8.062999725
   12 DC    H6       359    3.477999926    8.955999374   -7.994000435
   12 DC    C5       360    3.309999943    8.979000092   -8.114999771
   12 DC    H5       361    3.279999971    8.876999855   -8.098999977
   12 DC    C4       362    3.220999956    9.065000534   -8.187999725
   12 DC    N4       363    3.113999844    9.022000313   -8.253000259
   12 DC    H41      364    3.098999977    8.923000336   -8.260000229
   12 DC    H42      365    3.047999859    9.083999634   -8.298000336
   12 DC    N3       366    3.256999969    9.187999725   -8.215000153
   12 DC    C2       367    3.370999813    9.244999886   -8.158999443
   12 DC    O2       368    3.394999981    9.366000175   -8.182000160
   12 DC    C3'      369    3.720999956    9.225999832   -7.819000244
   12 DC    H3'      370    3.756999969    9.187999725   -7.723999977
   12 DC    C2'      371    3.572999954    9.201999664   -7.842999935
   12 DC    H2'      372    3.547000170    9.098999977   -7.819999695
   12 DC    H2''     373    3.516000032    9.270999908   -7.780000210
   12 DC    O3'      374    3.747000217    9.366999626   -7.819000244
   13 DC    P        375    3.731999874    9.472000122   -7.694000244
   13 DC    OP1      376    3.856000185    9.551000595   -7.671999931
   13 DC    OP2      377    3.674999952    9.394999504   -7.583000183
   13 DC    O5'      378    3.616999865    9.583000183   -7.737999916
   13 DC    C5'      379    3.649000168    9.697999954   -7.816999912
   13 DC    H5'      380    3.702000141    9.661000252   -7.905000210
   13 DC    H5''     381    3.713000059    9.773000717   -7.769999504
   13 DC    C4'      382    3.525000095    9.776000023   -7.851000309
   13 DC    H4'      383    3.568000078    9.862000465   -7.901000023
   13 DC    O4'      384    3.441999912    9.718999863   -7.955000401
   13 DC    C1'      385    3.306000233    9.711999893   -7.908999443
   13 DC    H1'      386    3.256000042    9.774999619   -7.983000278
   13 DC    N1       387    3.256000042    9.571000099   -7.921999931
   13 DC    C6       388    3.316999912    9.470999718   -7.855000496
   13 DC    H6       389    3.413000107    9.491000175   -7.809999943
   13 DC    C5       390    3.256000042    9.350999832   -7.848999977
   13 DC    H5       391    3.308000088    9.270999908   -7.798000336
   13 DC    C4       392    3.129000187    9.337999344   -7.912999630
   13 DC    N4       393    3.062999964    9.227999687   -7.912000179
   13 DC    H41      394    3.108999968    9.144999504   -7.877999783
   13 DC    H42      395    2.970000029    9.226999283   -7.951999664
   13 DC    N3       396    3.075000048    9.432000160   -7.979000092
   13 DC    C2       397    3.136000156    9.552000046   -7.983000278
   13 DC    O2       398    3.078000069    9.642000198   -8.043000221
   13 DC    C3'      399    3.438000202    9.829999924   -7.737000465
   13 DC    H3'      400    3.481999874    9.812999725   -7.638999939
   13 DC    C2'      401    3.306000233    9.753999710   -7.758000374
   13 DC    H2'      402    3.311999798    9.662000656   -7.698999882
   13 DC    H2''     403    3.213000059    9.802000046   -7.726999760
   13 DC    O3'      404    3.433000088    9.973999977   -7.743000031
   14 DT    P        405    3.383000135   10.078000069   -7.633000374
   14 DT    OP1      406    3.440000057   10.211000443   -7.676999569
   14 DT    OP2      407    3.425999880   10.031999588   -7.501000404
   14 DT    O5'      408    3.226999998   10.088999748   -7.637999535
   14 DT    C5'      409    3.151000023   10.114000320   -7.752999783
   14 DT    H5'      410    3.195999861   10.055999756   -7.833999634
   14 DT    H5''     411    3.155999899   10.218999863   -7.782000065
   14 DT    C4'      412    3.000000000   10.079999924   -7.741999626
   14 DT    H4'      413    2.947000027   10.116999626   -7.830000401
   14 DT    O4'      414    2.990000010    9.939000130   -7.770999908
   14 DT    C1'      415    2.878000021    9.892999649   -7.685999870
   14 DT    H1'      416    2.780999899    9.913000107   -7.731999874
   14 DT    N1       417    2.898000002    9.753000259   -7.654000282
   14 DT    C6       418    3.013999939    9.711000443   -7.590000153
   14 DT    H6       419    3.084000111    9.784999847   -7.551999569
   14 DT    C5       420    3.039000034    9.578000069   -7.566999912
   14 DT    C7       421    3.174999952    9.531000137   -7.508000374
   14 DT    H71      422    3.160000086    9.456999779   -7.428999901
   14 DT    H72      423    3.226999998    9.475999832   -7.585999966
   14 DT    H73      424    3.216999769    9.626000404   -7.473000526
   14 DT    C4       425    2.947000027    9.480000496   -7.623000145
   14 DT    O4       426    2.967999935    9.357999802   -7.626000404
   14 DT    N3       427    2.830999851    9.530000687   -7.678999901
   14 DT    H3       428    2.773000002    9.461999893   -7.727999687
   14 DT    C2       429    2.801000118    9.658999443   -7.703999996
   14 DT    O2       430    2.695999861    9.682000160   -7.766000271
   14 DT    C3'      431    2.919000149   10.119999886   -7.625000000
   14 DT    H3'      432    2.970999956   10.184000015   -7.553999901
   14 DT    C2'      433    2.896999836    9.987000465   -7.566000462
   14 DT    H2'      434    2.974999905    9.956999779   -7.495999813
   14 DT    H2''     435    2.799000025    9.989000320   -7.518000126
   14 DT    O3'      436    2.795000076   10.173999786   -7.664999962
   15 DG    P        437    2.704999924   10.263999939   -7.572000027
   15 DG    OP1      438    2.611000061   10.345999718   -7.655999660
   15 DG    OP2      439    2.794000149   10.333999634   -7.473999977
   15 DG    O5'      440    2.624000072   10.145999908   -7.498000145
   15 DG    C5'      441    2.506000042   10.098999977   -7.552999973
   15 DG    H5'      442    2.532999992   10.071000099   -7.655000210
   15 DG    H5''     443    2.434999943   10.180999756   -7.548000336
   15 DG    C4'      444    2.443000078    9.982999802   -7.479000092
   15 DG    H4'      445    2.342999935    9.968999863   -7.519000053
   15 DG    O4'      446    2.526000023    9.868000031   -7.493000031
   15 DG    C1'      447    2.549000025    9.808000565   -7.368000031
   15 DG    H1'      448    2.459000111    9.751000404   -7.344999790
   15 DG    N9       449    2.662999868    9.710000038   -7.356999874
   15 DG    C8       450    2.789000034    9.732000351   -7.302999973
   15 DG    H8       451    2.822999954    9.829000473   -7.269999504
   15 DG    N7       452    2.855999947    9.618000031   -7.280999660
   15 DG    C5       453    2.766000032    9.517999649   -7.317999840
   15 DG    C6       454    2.773000002    9.373000145   -7.319999695
   15 DG    O6       455    2.865999937    9.296999931   -7.296000004
   15 DG    N1       456    2.662000179    9.307000160   -7.379000187
   15 DG    H1       457    2.655999899    9.206999779   -7.368000031
   15 DG    C2       458    2.552999973    9.375000000   -7.421999931
   15 DG    N2       459    2.453999996    9.305999756   -7.465000153
   15 DG    H21      460    2.473000050    9.206999779   -7.466000557
   15 DG    H22      461    2.379999876    9.358999252   -7.508999825
   15 DG    N3       462    2.542999983    9.505999565   -7.433000088
   15 DG    C4       463    2.653000116    9.572999954   -7.377999783
   15 DG    C3'      464    2.422999859   10.000000000   -7.324999809
   15 DG    H3'      465    2.419000149   10.098000526   -7.279000282
   15 DG    C2'      466    2.546000004    9.926000595   -7.270999908
   15 DG    H2'      467    2.631000042    9.994000435   -7.280000210
   15 DG    H2''     468    2.530999899    9.894999504   -7.166999817
   15 DG    O3'      469    2.306999922    9.928999901   -7.286000252
   16 DC    P        470    2.161000013    9.991999626   -7.280999660
   16 DC    OP1      471    2.138999939   10.080999374   -7.400000095
   16 DC    OP2      472    2.144999981   10.051000595   -7.145999908
   16 DC    O5'      473    2.072999954    9.866000175   -7.298999786
   16 DC    C5'      474    2.029999971    9.822999954   -7.428999901
   16 DC    H5'      475    2.108999968    9.836000443   -7.504000187
   16 DC    H5''     476    1.949000001    9.885000229   -7.466000557
   16 DC    C4'      477    1.990000010    9.671999931   -7.425000191
   16 DC    H4'      478    1.950000048    9.642000198   -7.522000313
   16 DC    O4'      479    2.111000061    9.605000496   -7.386000156
   16 DC    C1'      480    2.094000101    9.526000023   -7.276999474
   16 DC    H1'      481    2.058000088    9.427000046   -7.301999569
   16 DC    N1       482    2.220000029    9.503999710   -7.213999748
   16 DC    C6       483    2.297999859    9.605999947   -7.176000118
   16 DC    H6       484    2.259999990    9.705999374   -7.194000244
   16 DC    C5       485    2.412999868    9.585000038   -7.119000435
   16 DC    H5       486    2.463999987    9.664999962   -7.069000244
   16 DC    C4       487    2.459000111    9.455999374   -7.099999905
   16 DC    N4       488    2.558000088    9.423000336   -7.026000023
   16 DC    H41      489    2.618999958    9.494000435   -6.987999916
   16 DC    H42      490    2.570999861    9.322999954   -7.027999878
   16 DC    N3       491    2.388000011    9.348000526   -7.138999939
   16 DC    C2       492    2.263000011    9.375000000   -7.187999725
   16 DC    O2       493    2.202000141    9.274000168   -7.224999905
   16 DC    C3'      494    1.887000084    9.635000229   -7.312000275
   16 DC    H3'      495    1.829000115    9.726999283   -7.301000118
   16 DC    C2'      496    1.976999998    9.593000412   -7.192999840
   16 DC    H2'      497    2.009000063    9.675000191   -7.129000187
   16 DC    H2''     498    1.921999931    9.526999474   -7.126000404
   16 DC    O3'      499    1.799999952    9.524999619   -7.348000526
   17 DA    P        500    1.649999976    9.494999886   -7.287000179
   17 DA    OP1      501    1.557999969    9.513999939   -7.401999474
   17 DA    OP2      502    1.630999923    9.581999779   -7.166999817
   17 DA    O5'      503    1.661000013    9.347000122   -7.244000435
   17 DA    C5'      504    1.648000002    9.246000290   -7.337999821
   17 DA    H5'      505    1.725000024    9.255000114   -7.414000034
   17 DA    H5''     506    1.552000046    9.248000145   -7.390000343
   17 DA    C4'      507    1.659000039    9.102999687   -7.284999847
   17 DA    H4'      508    1.634999990    9.034999847   -7.366999626
   17 DA    O4'      509    1.786000013    9.072000504   -7.230000496
   17 DA    C1'      510    1.774999976    9.052000046   -7.092000008
   17 DA    H1'      511    1.787000060    8.947000504   -7.065000057
   17 DA    N9       512    1.884000063    9.133000374   -7.036000252
   17 DA    C8       513    1.880999923    9.260999680   -6.990000248
   17 DA    H8       514    1.792000055    9.322000504   -6.997000217
   17 DA    N7       515    1.994000077    9.298999786   -6.934999943
   17 DA    C5       516    2.079999924    9.187999725   -6.948000431
   17 DA    C6       517    2.212000132    9.162000656   -6.908999443
   17 DA    N6       518    2.282999992    9.239999771   -6.831999779
   17 DA    H61      519    2.238999844    9.323999405   -6.796999931
   17 DA    H62      520    2.375000000    9.211000443   -6.801999569
   17 DA    N1       521    2.266999960    9.043000221   -6.919000149
   17 DA    C2       522    2.197000027    8.954000473   -6.980000496
   17 DA    H2       523    2.235000134    8.852999687   -6.984999657
   17 DA    N3       524    2.075000048    8.967000008   -7.037999630
   17 DA    C4       525    2.018000126    9.086999893   -7.023000240
   17 DA    C3'      526    1.550999999    9.076000214   -7.183000088
   17 DA    H3'      527    1.457999945    9.131999969   -7.171999931
   17 DA    C2'      528    1.638999939    9.104000092   -7.062999725
   17 DA    H2'      529    1.629999876    9.211999893   -7.052999973
   17 DA    H2''     530    1.595000029    9.055000305   -6.976999760
   17 DA    O3'      531    1.516000032    8.935999870   -7.194000244
   18 DG    P        532    1.412999988    8.866000175   -7.092000008
   18 DG    OP1      533    1.353999972    8.751000404   -7.157999992
   18 DG    OP2      534    1.317000031    8.968000412   -7.055999756
   18 DG    O5'      535    1.508000016    8.821000099   -6.970999718
   18 DG    C5'      536    1.604999900    8.722000122   -6.983999729
   18 DG    H5'      537    1.667000055    8.732000351   -7.073000431
   18 DG    H5''     538    1.560000062    8.621999741   -6.988999844
   18 DG    C4'      539    1.700000048    8.720999718   -6.861000061
   18 DG    H4'      540    1.759000063    8.628999710   -6.863999844
   18 DG    O4'      541    1.785000086    8.837999344   -6.855999947
   18 DG    C1'      542    1.782999992    8.869999886   -6.717000008
   18 DG    H1'      543    1.843000054    8.809999466   -6.650000095
   18 DG    N9       544    1.844000101    9.003999710   -6.694000244
   18 DG    C8       545    1.779000044    9.125000000   -6.680000305
   18 DG    H8       546    1.672999978    9.140000343   -6.692999840
   18 DG    N7       547    1.862000108    9.216000557   -6.633000374
   18 DG    C5       548    1.980999947    9.149999619   -6.612000465
   18 DG    C6       549    2.103000164    9.191999435   -6.546000004
   18 DG    O6       550    2.129999876    9.303999901   -6.497000217
   18 DG    N1       551    2.193000078    9.086999893   -6.533999443
   18 DG    H1       552    2.276000023    9.090000153   -6.476999760
   18 DG    C2       553    2.179999828    8.968999863   -6.591000557
   18 DG    N2       554    2.279000044    8.883000374   -6.573999882
   18 DG    H21      555    2.349999905    8.905000687   -6.505999565
   18 DG    H22      556    2.262000084    8.789999962   -6.611000061
   18 DG    N3       557    2.072000027    8.928999901   -6.662000179
   18 DG    C4       558    1.971999884    9.023000717   -6.658999443
   18 DG    C3'      559    1.615999937    8.710000038   -6.734999657
   18 DG    H3'      560    1.509999990    8.692999840   -6.754000187
   18 DG    C2'      561    1.633000016    8.851999283   -6.683000088
   18 DG    H2'      562    1.570999980    8.916000366   -6.744999886
   18 DG    H2''     563    1.606999993    8.850000381   -6.576999664
   18 DG    O3'      564    1.669000030    8.611000061   -6.655000210
   19 DA    P        565    1.600000024    8.469999313   -6.630999565
   19 DA    OP1      566    1.570999980    8.418000221   -6.765000343
   19 DA    OP2      567    1.496999979    8.472000122   -6.523000240
   19 DA    O5'      568    1.726000071    8.392000198   -6.573000431
   19 DA    C5'      569    1.825999975    8.337999344   -6.657999992
   19 DA    H5'      570    1.839999914    8.394999504   -6.748999596
   19 DA    H5''     571    1.799000025    8.237999916   -6.692999840
   19 DA    C4'      572    1.965999961    8.317999840   -6.599999905
   19 DA    H4'      573    2.016000032    8.262000084   -6.678999901
   19 DA    O4'      574    2.037999868    8.432000160   -6.588999748
   19 DA    C1'      575    2.062999964    8.456999779   -6.458000183
   19 DA    H1'      576    2.164999962    8.433000565   -6.427999973
   19 DA    N9       577    2.019000053    8.591000557   -6.414000034
   19 DA    C8       578    1.901000023    8.659999847   -6.434999943
   19 DA    H8       579    1.815999985    8.614000320   -6.483000278
   19 DA    N7       580    1.898999929    8.782999992   -6.397999763
   19 DA    C5       581    2.020999908    8.798000336   -6.333000183
   19 DA    C6       582    2.096999884    8.899999619   -6.269999981
   19 DA    N6       583    2.052999973    9.023000717   -6.263000011
   19 DA    H61      584    1.965999961    9.051000595   -6.307000160
   19 DA    H62      585    2.101999998    9.087999344   -6.203000069
   19 DA    N1       586    2.204999924    8.869999886   -6.203000069
   19 DA    C2       587    2.256999969    8.751000404   -6.218999863
   19 DA    H2       588    2.337000132    8.736000061   -6.147000313
   19 DA    N3       589    2.214999914    8.651000023   -6.291999817
   19 DA    C4       590    2.094000101    8.677999496   -6.342999935
   19 DA    C3'      591    1.957999945    8.237999916   -6.467000008
   19 DA    H3'      592    1.858999968    8.201000214   -6.440000057
   19 DA    C2'      593    1.985000014    8.357999802   -6.375000000
   19 DA    H2'      594    1.884999990    8.392999649   -6.348000050
   19 DA    H2''     595    2.037000179    8.333999634   -6.282999992
   19 DA    O3'      596    2.059999943    8.131999969   -6.466000557
   20 DT    P        597    2.079999924    8.032999992   -6.342999935
   20 DT    OP1      598    2.177999973    7.932000160   -6.390000343
   20 DT    OP2      599    1.947999954    7.988999844   -6.290999889
   20 DT    O5'      600    2.153000116    8.114999771   -6.236999989
   20 DT    C5'      601    2.283999920    8.164999962   -6.261000156
   20 DT    H5'      602    2.295000076    8.225999832   -6.350999832
   20 DT    H5''     603    2.345999956    8.078000069   -6.282000065
   20 DT    C4'      604    2.342999935    8.230000496   -6.137000084
   20 DT    H4'      605    2.450000048    8.239000320   -6.149000168
   20 DT    O4'      606    2.292999983    8.354000092   -6.105000019
   20 DT    C1'      607    2.264999866    8.352999687   -5.965000153
   20 DT    H1'      608    2.361000061    8.383000374   -5.921000004
   20 DT    N1       609    2.157000065    8.455999374   -5.934999943
   20 DT    C6       610    2.032999992    8.439000130   -6.004000187
   20 DT    H6       611    2.016000032    8.350000381   -6.064000130
   20 DT    C5       612    1.945000052    8.545000076   -6.024000168
   20 DT    C7       613    1.809000015    8.537000656   -6.097000122
   20 DT    H71      614    1.795999885    8.600000381   -6.184999943
   20 DT    H72      615    1.800999999    8.430999756   -6.124000072
   20 DT    H73      616    1.729999900    8.569999695   -6.029999733
   20 DT    C4       617    1.970000029    8.676000595   -5.960000038
   20 DT    O4       618    1.903000116    8.781000137   -5.966000080
   20 DT    N3       619    2.096999884    8.684999466   -5.902999878
   20 DT    H3       620    2.111999989    8.777999878   -5.865000248
   20 DT    C2       621    2.187000036    8.579999924   -5.881000042
   20 DT    O2       622    2.289000034    8.601999283   -5.817999840
   20 DT    C3'      623    2.335999966    8.138999939   -6.008000374
   20 DT    H3'      624    2.313999891    8.036000252   -6.034999847
   20 DT    C2'      625    2.226000071    8.206999779   -5.938000202
   20 DT    H2'      626    2.127000093    8.191999435   -5.981999874
   20 DT    H2''     627    2.226999998    8.184000015   -5.831999779
   20 DT    O3'      628    2.462999821    8.137000084   -5.941999912
   21 DT    P        629    2.488999844    8.051000595   -5.809999943
   21 DT    OP1      630    2.625999928    7.998000145   -5.802999973
   21 DT    OP2      631    2.382999897    7.953999996   -5.790999889
   21 DT    O5'      632    2.476000071    8.152999878   -5.692999840
   21 DT    C5'      633    2.587999821    8.244999886   -5.659999847
   21 DT    H5'      634    2.604000092    8.307000160   -5.748000145
   21 DT    H5''     635    2.684000015    8.196000099   -5.644000053
   21 DT    C4'      636    2.562000036    8.341000557   -5.541999817
   21 DT    H4'      637    2.641999960    8.414999962   -5.539999962
   21 DT    O4'      638    2.447000027    8.416999817   -5.572000027
   21 DT    C1'      639    2.360000134    8.430000305   -5.456999779
   21 DT    H1'      640    2.391000032    8.517000198   -5.397999763
   21 DT    N1       641    2.223000050    8.458000183   -5.501999855
   21 DT    C6       642    2.136000156    8.358999252   -5.552000046
   21 DT    H6       643    2.170000076    8.258000374   -5.567999840
   21 DT    C5       644    2.018000126    8.390000343   -5.609000206
   21 DT    C7       645    1.937000036    8.289999962   -5.682000160
   21 DT    H71      646    1.965999961    8.187000275   -5.661000252
   21 DT    H72      647    1.833999991    8.305000305   -5.649000168
   21 DT    H73      648    1.939999938    8.301000595   -5.789999962
   21 DT    C4       649    1.971999884    8.529000282   -5.609000206
   21 DT    O4       650    1.875000000    8.569999695   -5.671000004
   21 DT    N3       651    2.058000088    8.621000290   -5.550999641
   21 DT    H3       652    2.026999950    8.717000008   -5.546999931
   21 DT    C2       653    2.181999922    8.598000526   -5.501999855
   21 DT    O2       654    2.243000031    8.694999695   -5.458000183
   21 DT    C3'      655    2.537999868    8.279000282   -5.401999950
   21 DT    H3'      656    2.573999882    8.176000595   -5.404999733
   21 DT    C2'      657    2.384999990    8.291999817   -5.397000313
   21 DT    H2'      658    2.337999821    8.208000183   -5.447999954
   21 DT    H2''     659    2.344000101    8.279000282   -5.296000004
   21 DT    O3'      660    2.611999989    8.338999748   -5.299000263
   22 DC    P        661    2.606999874    8.295999527   -5.147999763
   22 DC    OP1      662    2.736000061    8.341000557   -5.088999748
   22 DC    OP2      663    2.575000048    8.151000023   -5.141999722
   22 DC    O5'      664    2.480000019    8.385000229   -5.092000008
   22 DC    C5'      665    2.488999844    8.531000137   -5.092999935
   22 DC    H5'      666    2.504000187    8.559000015   -5.197000027
   22 DC    H5''     667    2.562000036    8.565000534   -5.019999981
   22 DC    C4'      668    2.346999884    8.587999344   -5.058000088
   22 DC    H4'      669    2.354000092    8.694999695   -5.041999817
   22 DC    O4'      670    2.250999928    8.583000183   -5.158999920
   22 DC    C1'      671    2.132999897    8.621999741   -5.088999748
   22 DC    H1'      672    2.129000187    8.730000496   -5.084000111
   22 DC    N1       673    2.004000187    8.581999779   -5.152999878
   22 DC    C6       674    1.998999953    8.462999344   -5.218999863
   22 DC    H6       675    2.080999851    8.394000053   -5.209000111
   22 DC    C5       676    1.887000084    8.430000305   -5.290999889
   22 DC    H5       677    1.879000068    8.335000038   -5.341000080
   22 DC    C4       678    1.786000013    8.530000687   -5.293999672
   22 DC    N4       679    1.694000006    8.510999680   -5.383000374
   22 DC    H41      680    1.692000031    8.416999817   -5.420000076
   22 DC    H42      681    1.629000068    8.580999374   -5.416999817
   22 DC    N3       682    1.784000039    8.642000198   -5.222000122
   22 DC    C2       683    1.894000053    8.670999527   -5.145999908
   22 DC    O2       684    1.898999929    8.774000168   -5.074000359
   22 DC    C3'      685    2.289999962    8.541000366   -4.921999931
   22 DC    H3'      686    2.299999952    8.433000565   -4.911000252
   22 DC    C2'      687    2.144000053    8.578000069   -4.943999767
   22 DC    H2'      688    2.078999996    8.493000031   -4.925000191
   22 DC    H2''     689    2.108999968    8.656999588   -4.877999783
   22 DC    O3'      690    2.348999977    8.601999283   -4.807000160
   23 DT    P        691    2.312999964    8.559999466   -4.657000065
   23 DT    OP1      692    2.417999983    8.618000031   -4.565999985
   23 DT    OP2      693    2.302999973    8.413999557   -4.647999763
   23 DT    O5'      694    2.167999983    8.616000175   -4.629000187
   23 DT    C5'      695    2.157999992    8.755999565   -4.611000061
   23 DT    H5'      696    2.184000015    8.808000565   -4.703000069
   23 DT    H5''     697    2.217999935    8.795999527   -4.529000282
   23 DT    C4'      698    2.009999990    8.793000221   -4.572000027
   23 DT    H4'      699    2.013999939    8.899999619   -4.549000263
   23 DT    O4'      700    1.924999952    8.773000717   -4.689000130
   23 DT    C1'      701    1.807999969    8.705999374   -4.645999908
   23 DT    H1'      702    1.726999998    8.770999908   -4.613999844
   23 DT    N1       703    1.750000000    8.616999626   -4.752999783
   23 DT    C6       704    1.815999985    8.508999825   -4.804999828
   23 DT    H6       705    1.898999929    8.467000008   -4.750999928
   23 DT    C5       706    1.766000032    8.440000534   -4.909999847
   23 DT    C7       707    1.846999884    8.322000504   -4.960000038
   23 DT    H71      708    1.947999954    8.344999313   -4.991999626
   23 DT    H72      709    1.853000045    8.258999825   -4.872000217
   23 DT    H73      710    1.795000076    8.269999504   -5.040999889
   23 DT    C4       711    1.641000032    8.479000092   -4.973999977
   23 DT    O4       712    1.588000059    8.416000366   -5.068999767
   23 DT    N3       713    1.585000038    8.583999634   -4.920000076
   23 DT    H3       714    1.491999984    8.612999916   -4.947000027
   23 DT    C2       715    1.629999876    8.656999588   -4.807000160
   23 DT    O2       716    1.557999969    8.751999855   -4.765000343
   23 DT    C3'      717    1.947999954    8.719999313   -4.449999809
   23 DT    H3'      718    2.029999971    8.661000252   -4.407999992
   23 DT    C2'      719    1.860000014    8.616999626   -4.529999733
   23 DT    H2'      720    1.912999868    8.524999619   -4.554999828
   23 DT    H2''     721    1.770000100    8.598000526   -4.470999718
   23 DT    O3'      722    1.868000031    8.795999527   -4.361000061
   24 DA    P        723    1.817000031    8.725999832   -4.223999977
   24 DA    OP1      724    1.824000001    8.833999634   -4.118000031
   24 DA    OP2      725    1.896999955    8.604000092   -4.199999809
   24 DA    O5'      726    1.670000076    8.684000015   -4.255000114
   24 DA    C5'      727    1.564000010    8.774000168   -4.265999794
   24 DA    H5'      728    1.588000059    8.847000122   -4.342999935
   24 DA    H5''     729    1.544999957    8.824999809   -4.171000004
   24 DA    C4'      730    1.425999999    8.715000153   -4.308000088
   24 DA    H4'      731    1.348999977    8.791999817   -4.300999641
   24 DA    O4'      732    1.434000015    8.673000336   -4.449000359
   24 DA    C1'      733    1.366999984    8.551000595   -4.465000153
   24 DA    H1'      734    1.259000063    8.562000275   -4.472000122
   24 DA    N9       735    1.406999946    8.475999832   -4.581999779
   24 DA    C8       736    1.527999997    8.406000137   -4.608000278
   24 DA    H8       737    1.612999916    8.408999443   -4.541999817
   24 DA    N7       738    1.526000023    8.337999344   -4.716000080
   24 DA    C5       739    1.397000074    8.359999657   -4.769000053
   24 DA    C6       740    1.324000001    8.302999496   -4.876999855
   24 DA    N6       741    1.368000031    8.218999863   -4.968999863
   24 DA    H61      742    1.465999961    8.194999695   -4.965000153
   24 DA    H62      743    1.309000015    8.189000130   -5.046000004
   24 DA    N1       744    1.200000048    8.344999313   -4.901000023
   24 DA    C2       745    1.148999929    8.444000244   -4.820000172
   24 DA    H2       746    1.057999969    8.491999626   -4.852000237
   24 DA    N3       747    1.202999949    8.489999771   -4.710999966
   24 DA    C4       748    1.327000022    8.442999840   -4.686999798
   24 DA    C3'      749    1.389999986    8.588999748   -4.236999989
   24 DA    H3'      750    1.437000036    8.592000008   -4.138000011
   24 DA    C2'      751    1.410000086    8.479000092   -4.338000298
   24 DA    H2'      752    1.514000058    8.447999954   -4.333000183
   24 DA    H2''     753    1.342000008    8.395999908   -4.317999840
   24 DA    O3'      754    1.246000051    8.586000443   -4.216000080
   25 DC    P        755    1.179000020    8.544000626   -4.081999779
   25 DC    OP1      756    1.185999990    8.659999847   -3.988999844
   25 DC    OP2      757    1.223999977    8.413000107   -4.027999878
   25 DC    O5'      758    1.032999992    8.531999588   -4.111999989
   25 DC    C5'      759    0.956999958    8.647000313   -4.147000313
   25 DC    H5'      760    1.023999929    8.729000092   -4.175999641
   25 DC    H5''     761    0.906000018    8.683000565   -4.058000088
   25 DC    C4'      762    0.850000024    8.633000374   -4.258999825
   25 DC    H4'      763    0.806999981    8.732000351   -4.277999878
   25 DC    O4'      764    0.910000026    8.586999893   -4.379000187
   25 DC    C1'      765    0.848999977    8.463999748   -4.415999889
   25 DC    H1'      766    0.778999984    8.482000351   -4.497000217
   25 DC    N1       767    0.955000043    8.362999916   -4.460000038
   25 DC    C6       768    1.057999969    8.319999695   -4.383999825
   25 DC    H6       769    1.062999964    8.355000496   -4.282000065
   25 DC    C5       770    1.156000018    8.237999916   -4.431000233
   25 DC    H5       771    1.243999958    8.211999893   -4.374000072
   25 DC    C4       772    1.139999986    8.194000244   -4.565000057
   25 DC    N4       773    1.240000010    8.121999741   -4.624000072
   25 DC    H41      774    1.328999996    8.107999802   -4.578000069
   25 DC    H42      775    1.225000024    8.083999634   -4.716000080
   25 DC    N3       776    1.035000086    8.222000122   -4.637000084
   25 DC    C2       777    0.940999985    8.310999870   -4.592000008
   25 DC    O2       778    0.848999977    8.344999313   -4.666999817
   25 DC    C3'      779    0.730000019    8.545000076   -4.229000092
   25 DC    H3'      780    0.719999969    8.534999847   -4.119999886
   25 DC    C2'      781    0.773999989    8.413000107   -4.296999931
   25 DC    H2'      782    0.838000000    8.354000092   -4.231999874
   25 DC    H2''     783    0.688000023    8.351999283   -4.324999809
   25 DC    O3'      784    0.606999993    8.602999687   -4.279999733
   26 DC    P        785    0.467000008    8.545000076   -4.245999813
   26 DC    OP1      786    0.372000009    8.655000687   -4.258999825
   26 DC    OP2      787    0.465999991    8.475999832   -4.111000061
   26 DC    O5'      788    0.442999989    8.434000015   -4.361000061
   26 DC    C5'      789    0.409000009    8.469999313   -4.491999626
   26 DC    H5'      790    0.495999992    8.520999908   -4.532999992
   26 DC    H5''     791    0.321000010    8.533999443   -4.484999657
   26 DC    C4'      792    0.365999997    8.350999832   -4.585999966
   26 DC    H4'      793    0.328999996    8.407999992   -4.671999931
   26 DC    O4'      794    0.476000011    8.272000313   -4.623000145
   26 DC    C1'      795    0.449999988    8.135000229   -4.595000267
   26 DC    H1'      796    0.421000004    8.083000183   -4.685999870
   26 DC    N1       797    0.560999990    8.059999466   -4.546000004
   26 DC    C6       798    0.623000026    8.104000092   -4.427999973
   26 DC    H6       799    0.578999996    8.187999725   -4.376999855
   26 DC    C5       800    0.738000035    8.048999786   -4.381999969
   26 DC    H5       801    0.787999988    8.083000183   -4.291999817
   26 DC    C4       802    0.792999983    7.955000401   -4.466000080
   26 DC    N4       803    0.896000028    7.884999752   -4.429999828
   26 DC    H41      804    0.943999946    7.919000149   -4.347000122
   26 DC    H42      805    0.931999981    7.816000462   -4.493999958
   26 DC    N3       806    0.754999995    7.926999569   -4.591000080
   26 DC    C2       807    0.636000037    7.977999687   -4.631000042
   26 DC    O2       808    0.587000012    7.948000431   -4.741999626
   26 DC    C3'      809    0.257999986    8.266000748   -4.525000095
   26 DC    H3'      810    0.224000007    8.312000275   -4.432000160
   26 DC    C2'      811    0.331000000    8.135999680   -4.494999886
   26 DC    H2'      812    0.370000005    8.144000053   -4.394000053
   26 DC    H2''     813    0.259000003    8.053999901   -4.504000187
   26 DC    O3'      814    0.155000001    8.243000031   -4.616999626
   27 DA    P        815    0.010000000    8.183000565   -4.584000111
   27 DA    OP1      816   10.581999779    8.236000061   -4.678999901
   27 DA    OP2      817   10.659999847    8.204999924   -4.439000130
   27 DA    O5'      818    0.033000000    8.026000023   -4.602000237
   27 DA    C5'      819    0.052999996    7.967999935   -4.731999874
   27 DA    H5'      820    0.130999997    8.019000053   -4.786999702
   27 DA    H5''     821   -0.044999998    7.967000008   -4.779000282
   27 DA    C4'      822    0.105999991    7.823999882   -4.722000122
   27 DA    H4'      823    0.092000000    7.787999630   -4.824000359
   27 DA    O4'      824    0.239000008    7.824999809   -4.675000191
   27 DA    C1'      825    0.250000000    7.710999966   -4.585999966
   27 DA    H1'      826    0.254000008    7.615000248   -4.638999939
   27 DA    N9       827    0.363000005    7.710000038   -4.493999958
   27 DA    C8       828    0.379000008    7.750000000   -4.362999916
   27 DA    H8       829    0.303000003    7.805000305   -4.308000088
   27 DA    N7       830    0.495999992    7.719999790   -4.315999985
   27 DA    C5       831    0.560999990    7.659999847   -4.418000221
   27 DA    C6       832    0.688000023    7.598999977   -4.427999973
   27 DA    N6       833    0.790000021    7.594999790   -4.345000267
   27 DA    H61      834    0.768000007    7.615000248   -4.249000072
   27 DA    H62      835    0.868999958    7.537000179   -4.366999626
   27 DA    N1       836    0.725000024    7.532000065   -4.534999847
   27 DA    C2       837    0.644999981    7.526999474   -4.637000084
   27 DA    H2       838    0.669999957    7.462000370   -4.720000267
   27 DA    N3       839    0.518000007    7.580999851   -4.644000053
   27 DA    C4       840    0.481000006    7.650000095   -4.526999950
   27 DA    C3'      841   10.691999435    7.738999844   -4.629000187
   27 DA    H3'      842   10.607000351    7.796999931   -4.593999863
   27 DA    C2'      843    0.120000005    7.724999905   -4.506999969
   27 DA    H2'      844    0.121000007    7.805999756   -4.434999943
   27 DA    H2''     845    0.089999996    7.631999969   -4.458000183
   27 DA    O3'      846   10.651000023    7.613999844   -4.690000057
   28 DA    P        847   10.534999847    7.519000053   -4.640999794
   28 DA    OP1      848   10.493000031    7.433999538   -4.752999783
   28 DA    OP2      849   10.435999870    7.615000248   -4.583000183
   28 DA    O5'      850   10.597000122    7.426999569   -4.527999878
   28 DA    C5'      851   10.661000252    7.300000191   -4.557000160
   28 DA    H5'      852   10.595999718    7.244000435   -4.624000072
   28 DA    H5''     853   10.680000305    7.241999626   -4.467000008
   28 DA    C4'      854    0.129999995    7.330000401   -4.618999958
   28 DA    H4'      855    0.112999998    7.394000053   -4.704999924
   28 DA    O4'      856    0.219000012    7.407999992   -4.536999702
   28 DA    C1'      857    0.331999987    7.335999966   -4.491000175
   28 DA    H1'      858    0.419999987    7.351999760   -4.552999973
   28 DA    N9       859    0.361999989    7.335999966   -4.347000122
   28 DA    C8       860    0.278999984    7.351000309   -4.238999844
   28 DA    H8       861    0.173999995    7.370999813   -4.251999855
   28 DA    N7       862    0.342999995    7.337000370   -4.126999855
   28 DA    C5       863    0.471000016    7.301000118   -4.163000107
   28 DA    C6       864    0.590999961    7.265000343   -4.091000080
   28 DA    N6       865    0.606000006    7.273000240   -3.960999966
   28 DA    H61      866    0.532999992    7.298000336   -3.897000074
   28 DA    H62      867    0.699999988    7.247000217   -3.931999922
   28 DA    N1       868    0.702000022    7.237999916   -4.159999847
   28 DA    C2       869    0.708000004    7.247000217   -4.289999962
   28 DA    H2       870    0.791000009    7.205999851   -4.345000267
   28 DA    N3       871    0.603000045    7.287999630   -4.362999916
   28 DA    C4       872    0.484999985    7.307000160   -4.296000004
   28 DA    C3'      873    0.204999998    7.203999996   -4.651999950
   28 DA    H3'      874    0.141999990    7.115000248   -4.654000282
   28 DA    C2'      875    0.291000009    7.196000099   -4.526999950
   28 DA    H2'      876    0.239000008    7.145999908   -4.445000172
   28 DA    H2''     877    0.375999987    7.133000374   -4.553999901
   28 DA    O3'      878    0.285999984    7.205999851   -4.765000343
   29 DA    P        879    0.235999987    7.157999992   -4.909999847
   29 DA    OP1      880    0.298000008    7.238999844   -5.019999981
   29 DA    OP2      881    0.089999996    7.155000210   -4.904999733
   29 DA    O5'      882    0.285999984    7.005999565   -4.921999931
   29 DA    C5'      883    0.405999988    6.958000183   -4.973999977
   29 DA    H5'      884    0.472999990    7.043000221   -4.984000206
   29 DA    H5''     885    0.385999978    6.921999931   -5.074999809
   29 DA    C4'      886    0.471000016    6.851999760   -4.894999981
   29 DA    H4'      887    0.563000023    6.831999779   -4.949999809
   29 DA    O4'      888    0.495999992    6.887999535   -4.763000011
   29 DA    C1'      889    0.457000017    6.780000210   -4.677999973
   29 DA    H1'      890    0.546000004    6.716000557   -4.678999901
   29 DA    N9       891    0.442000002    6.828999996   -4.539999962
   29 DA    C8       892    0.326999992    6.873000145   -4.483000278
   29 DA    H8       893    0.236999989    6.880999565   -4.540999889
   29 DA    N7       894    0.338000000    6.909999847   -4.355999947
   29 DA    C5       895    0.469000012    6.873000145   -4.325999737
   29 DA    C6       896    0.555999994    6.876000404   -4.210999966
   29 DA    N6       897    0.527000010    6.918000221   -4.086999893
   29 DA    H61      898    0.436999977    6.958999634   -4.066999912
   29 DA    H62      899    0.593999982    6.921000004   -4.011000156
   29 DA    N1       900    0.686999977    6.833000183   -4.215000153
   29 DA    C2       901    0.732999980    6.786000252   -4.331999779
   29 DA    H2       902    0.835999966    6.755999565   -4.328000069
   29 DA    N3       903    0.662000000    6.777999878   -4.440999985
   29 DA    C4       904    0.532999992    6.826000214   -4.431000233
   29 DA    C3'      905    0.388999999    6.723999977   -4.888999939
   29 DA    H3'      906    0.303999990    6.713999748   -4.956999779
   29 DA    C2'      907    0.335999995    6.717999935   -4.748000145
   29 DA    H2'      908    0.252999991    6.786000252   -4.730000019
   29 DA    H2''     909    0.310999990    6.616000175   -4.718999863
   29 DA    O3'      910    0.472999990    6.611000061   -4.904000282
   30 DA    P        911    0.505999982    6.548999786   -5.049000263
   30 DA    OP1      912    0.565999985    6.655999660   -5.138999939
   30 DA    OP2      913    0.392000020    6.462000370   -5.086999893
   30 DA    O5'      914    0.633000016    6.458000183   -5.008999825
   30 DA    C5'      915    0.759000003    6.516999722   -4.983000278
   30 DA    H5'      916    0.744000018    6.625000000   -4.977000237
   30 DA    H5''     917    0.837000012    6.498000145   -5.058000088
   30 DA    C4'      918    0.818000019    6.465000153   -4.855000019
   30 DA    H4'      919    0.918999970    6.502999783   -4.835999966
   30 DA    O4'      920    0.740000010    6.508999825   -4.745999813
   30 DA    C1'      921    0.717000008    6.405000210   -4.657000065
   30 DA    H1'      922    0.804000020    6.384999752   -4.595000267
   30 DA    N9       923    0.603000045    6.433000088   -4.572000027
   30 DA    C8       924    0.467999995    6.439000130   -4.599999905
   30 DA    H8       925    0.428000033    6.421000004   -4.699000359
   30 DA    N7       926    0.388999999    6.474999905   -4.505000114
   30 DA    C5       927    0.478000015    6.474999905   -4.399000168
   30 DA    C6       928    0.478000015    6.506999969   -4.256999969
   30 DA    N6       929    0.364000022    6.541000366   -4.206999779
   30 DA    H61      930    0.278999984    6.539999962   -4.259999752
   30 DA    H62      931    0.361999989    6.537999630   -4.105999947
   30 DA    N1       932    0.583999991    6.511000156   -4.179999828
   30 DA    C2       933    0.699000001    6.480999947   -4.233000278
   30 DA    H2       934    0.782000005    6.487000465   -4.164999962
   30 DA    N3       935    0.721000016    6.444000244   -4.354000092
   30 DA    C4       936    0.610000014    6.448000431   -4.436999798
   30 DA    C3'      937    0.814000010    6.307000160   -4.841000080
   30 DA    H3'      938    0.794000030    6.263999939   -4.939000130
   30 DA    C2'      939    0.695999980    6.283999920   -4.745999813
   30 DA    H2'      940    0.603000045    6.286999702   -4.802999973
   30 DA    H2''     941    0.696999967    6.190000057   -4.690000057
   30 DA    O3'      942    0.935999990    6.256000042   -4.789999962
   31 DG    P        943    0.982999980    6.100999832   -4.783999920
   31 DG    OP1      944    1.108999968    6.090000153   -4.866999626
   31 DG    OP2      945    0.864999950    6.012000084   -4.820000172
   31 DG    O5'      946    1.021000028    6.063000202   -4.634999752
   31 DG    C5'      947    1.139999986    6.111000061   -4.574000359
   31 DG    H5'      948    1.134000063    6.217999935   -4.554999828
   31 DG    H5''     949    1.220999956    6.091000080   -4.644000053
   31 DG    C4'      950    1.169999957    6.046999931   -4.438000202
   31 DG    H4'      951    1.268000007    6.085000038   -4.408999920
   31 DG    O4'      952    1.075000048    6.104000092   -4.345000267
   31 DG    C1'      953    0.997000039    6.005000114   -4.282999992
   31 DG    H1'      954    1.044999957    5.979000092   -4.189000130
   31 DG    N9       955    0.855000019    6.054999828   -4.276000023
   31 DG    C8       956    0.782000005    6.109000206   -4.376999855
   31 DG    H8       957    0.820999980    6.127999783   -4.475999832
   31 DG    N7       958    0.657999992    6.124000072   -4.347000122
   31 DG    C5       959    0.649999976    6.106999874   -4.209000111
   31 DG    C6       960    0.537999988    6.118999958   -4.116999626
   31 DG    O6       961    0.419000000    6.140000343   -4.138000011
   31 DG    N1       962    0.580999970    6.092000008   -3.986999989
   31 DG    H1       963    0.508000016    6.097000122   -3.916999817
   31 DG    C2       964    0.705999970    6.039000034   -3.959000111
   31 DG    N2       965    0.708000004    5.983000278   -3.845999956
   31 DG    H21      966    0.636000037    6.005000114   -3.779000044
   31 DG    H22      967    0.787999988    5.925999641   -3.820999861
   31 DG    N3       968    0.802999973    6.005000114   -4.043000221
   31 DG    C4       969    0.767000020    6.050999641   -4.166999817
   31 DG    C3'      970    1.157999992    5.894000053   -4.424000263
   31 DG    H3'      971    1.159000039    5.841000080   -4.519999981
   31 DG    C2'      972    1.014999986    5.881000042   -4.374000072
   31 DG    H2'      973    0.947000027    5.895999908   -4.458000183
   31 DG    H2''     974    0.986999989    5.789999962   -4.322000027
   31 DG    O3'      975    1.266999960    5.838999748   -4.348999977
   32 DT    P        976    1.274999976    5.677999973   -4.338999748
   32 DT    OP1      977    1.412999988    5.649000168   -4.282999992
   32 DT    OP2      978    1.226999998    5.613999844   -4.461999893
   32 DT    O5'      979    1.180000067    5.638000011   -4.217000008
   32 DT    C5'      980    1.215999961    5.647000313   -4.085000038
   32 DT    H5'      981    1.222999930    5.755000114   -4.067999840
   32 DT    H5''     982    1.312000036    5.604000092   -4.059000015
   32 DT    C4'      983    1.115000010    5.581000328   -3.984999895
   32 DT    H4'      984    1.149999976    5.595999718   -3.883000135
   32 DT    O4'      985    0.995000005    5.656000137   -3.995999813
   32 DT    C1'      986    0.888000011    5.558000088   -4.019000053
   32 DT    H1'      987    0.860999942    5.513999939   -3.922999859
   32 DT    N1       988    0.767000020    5.618999958   -4.088000298
   32 DT    C6       989    0.764999986    5.643000126   -4.223000050
   32 DT    H6       990    0.848999977    5.616999626   -4.284999847
   32 DT    C5       991    0.659000039    5.691999912   -4.286000252
   32 DT    C7       992    0.665000021    5.717000008   -4.434999943
   32 DT    H71      993    0.745999992    5.657999992   -4.475999832
   32 DT    H72      994    0.564999998    5.704999924   -4.475999832
   32 DT    H73      995    0.701000035    5.820000172   -4.439000130
   32 DT    C4       996    0.544999957    5.741000175   -4.204999924
   32 DT    O4       997    0.456000000    5.804999828   -4.249000072
   32 DT    N3       998    0.544999957    5.708000183   -4.075999737
   32 DT    H3       999    0.467999995    5.734000206   -4.015999794
   32 DT    C2      1000    0.646999955    5.645999908   -4.012000084
   32 DT    O2      1001    0.638000011    5.624000072   -3.886999846
   32 DT    C3'     1002    1.077999949    5.432000160   -4.018000126
   32 DT    H3'     1003    1.160000086    5.390000343   -4.075999737
   32 DT    C2'     1004    0.949000001    5.447999954   -4.100999832
   32 DT    H2'     1005    0.969999969    5.472000122   -4.204999924
   32 DT    H2''    1006    0.893999934    5.354000092   -4.095999718
   32 DT    O3'     1007    1.049000025    5.342999935   -3.911000013
   33 DG    P       1008    1.113000035    5.202000141   -3.884000063
   33 DG    OP1     1009    1.245000005    5.230999947   -3.822000027
   33 DG    OP2     1010    1.116999984    5.120999813   -4.008999825
   33 DG    O5'     1011    1.001000047    5.151999950   -3.777999878
   33 DG    C5'     1012    1.004999995    5.196000099   -3.641000032
   33 DG    H5'     1013    1.046000004    5.296000004   -3.634000063
   33 DG    H5''    1014    1.072000027    5.131999969   -3.583000183
   33 DG    C4'     1015    0.866999984    5.193999767   -3.577999830
   33 DG    H4'     1016    0.870000005    5.224999905   -3.473000050
   33 DG    O4'     1017    0.769999981    5.272999763   -3.640000105
   33 DG    C1'     1018    0.649999976    5.202000141   -3.674000263
   33 DG    H1'     1019    0.570999980    5.209000111   -3.599999905
   33 DG    N9      1020    0.609000027    5.252999783   -3.806000233
   33 DG    C8      1021    0.684000015    5.256000042   -3.918999910
   33 DG    H8      1022    0.782000005    5.209000111   -3.916999817
   33 DG    N7      1023    0.628000021    5.317999840   -4.022000313
   33 DG    C5      1024    0.501000047    5.352999687   -3.972000122
   33 DG    C6      1025    0.391000003    5.425999641   -4.036000252
   33 DG    O6      1026    0.395000011    5.481999874   -4.144999981
   33 DG    N1      1027    0.273999989    5.434999943   -3.958000183
   33 DG    H1      1028    0.195000008    5.491000175   -3.986000061
   33 DG    C2      1029    0.263999999    5.374000072   -3.834999800
   33 DG    N2      1030    0.144000009    5.375000000   -3.782000065
   33 DG    H21     1031    0.074000001    5.424000263   -3.834000111
   33 DG    H22     1032    0.123999998    5.322000027   -3.697999954
   33 DG    N3      1033    0.365999997    5.317999840   -3.768000126
   33 DG    C4      1034    0.484999985    5.309000015   -3.842999935
   33 DG    C3'     1035    0.796000004    5.056000233   -3.574000120
   33 DG    H3'     1036    0.868000031    4.973999977   -3.577000141
   33 DG    C2'     1037    0.694000006    5.056000233   -3.681000233
   33 DG    H2'     1038    0.730000019    5.029000282   -3.779999971
   33 DG    H2''    1039    0.605000019    4.995999813   -3.665999889
   33 DG    O3'     1040    0.731000006    5.056000233   -3.447000027
   34 DT    P       1041    0.680999994    4.914999962   -3.366999865
   34 DT    OP1     1042    0.686999977    4.939000130   -3.223000050
   34 DT    OP2     1043    0.745000005    4.789000034   -3.421000004
   34 DT    O5'     1044    0.532999992    4.897000313   -3.414000034
   34 DT    C5'     1045    0.430000007    4.949000359   -3.338999987
   34 DT    H5'     1046    0.436999977    5.057000160   -3.327000141
   34 DT    H5''    1047    0.435000002    4.909999847   -3.238000154
   34 DT    C4'     1048    0.293000013    4.921000004   -3.401999950
   34 DT    H4'     1049    0.230999991    4.977999687   -3.333000183
   34 DT    O4'     1050    0.273000002    4.975999832   -3.534999847
   34 DT    C1'     1051    0.219999999    4.870999813   -3.611000061
   34 DT    H1'     1052    0.111000001    4.873000145   -3.599000216
   34 DT    N1      1053    0.255999982    4.907999992   -3.750000000
   34 DT    C6      1054    0.380999982    4.886000156   -3.811999798
   34 DT    H6      1055    0.451000035    4.822000027   -3.761000156
   34 DT    C5      1056    0.412000000    4.945000172   -3.931000233
   34 DT    C7      1057    0.547999978    4.901999950   -3.973000050
   34 DT    H71     1058    0.607999980    4.993000031   -3.974999905
   34 DT    H72     1059    0.610000014    4.833000183   -3.916999817
   34 DT    H73     1060    0.546000004    4.852999687   -4.071000099
   34 DT    C4      1061    0.328000009    5.045000076   -3.993999958
   34 DT    O4      1062    0.344000012    5.111999989   -4.095000267
   34 DT    N3      1063    0.207999989    5.060999870   -3.925999880
   34 DT    H3      1064    0.142999992    5.126999855   -3.966000080
   34 DT    C2      1065    0.159000009    4.986000061   -3.816999912
   34 DT    O2      1066    0.035000000    5.002999783   -3.786999941
   34 DT    C3'     1067    0.256999999    4.774000168   -3.408999920
   34 DT    H3'     1068    0.324000001    4.723999977   -3.340000153
   34 DT    C2'     1069    0.280999988    4.743000031   -3.556999922
   34 DT    H2'     1070    0.386999995    4.731999874   -3.578999996
   34 DT    H2''    1071    0.218000010    4.659999847   -3.588999987
   34 DT    O3'     1072    0.121000007    4.751999855   -3.391999722
   35 DA    P       1073    0.064999998    4.608000278   -3.333000183
   35 DA    OP1     1074    0.085000001    4.611000061   -3.184999943
   35 DA    OP2     1075    0.127999991    4.493999958   -3.404999971
   35 DA    O5'     1076   10.583000183    4.598000050   -3.370999813
   35 DA    C5'     1077   10.480000496    4.672999859   -3.309999943
   35 DA    H5'     1078   10.516000748    4.776000023   -3.304999828
   35 DA    H5''    1079   10.456999779    4.637000084   -3.209999800
   35 DA    C4'     1080   10.350999832    4.671999931   -3.393999815
   35 DA    H4'     1081   10.267999649    4.724999905   -3.345999956
   35 DA    O4'     1082   10.366000175    4.736000061   -3.524000168
   35 DA    C1'     1083   10.364000320    4.650000095   -3.633000135
   35 DA    H1'     1084   10.269000053    4.664000034   -3.686000109
   35 DA    N9      1085   10.473999977    4.672999859   -3.730000019
   35 DA    C8      1086   10.608999252    4.633000374   -3.722000122
   35 DA    H8      1087   10.656000137    4.579999924   -3.641000032
   35 DA    N7      1088    0.004000000    4.670000076   -3.825000048
   35 DA    C5      1089   10.585000038    4.734000206   -3.908999920
   35 DA    C6      1090   10.593000412    4.790999889   -4.031000137
   35 DA    N6      1091    0.034000002    4.797999859   -4.099999905
   35 DA    H61     1092    0.116999999    4.755000114   -4.063000202
   35 DA    H62     1093    0.043000001    4.840000153   -4.190999985
   35 DA    N1      1094   10.491999626    4.849999905   -4.095000267
   35 DA    C2      1095   10.378000259    4.850999832   -4.027999878
   35 DA    H2      1096   10.295999527    4.902999878   -4.074000359
   35 DA    N3      1097   10.351999283    4.799000263   -3.908000231
   35 DA    C4      1098   10.461999893    4.736000061   -3.852999926
   35 DA    C3'     1099   10.308000565    4.527999878   -3.431999922
   35 DA    H3'     1100   10.336000443    4.453000069   -3.356999874
   35 DA    C2'     1101   10.371999741    4.509999752   -3.575000048
   35 DA    H2'     1102   10.473000526    4.470000267   -3.563999891
   35 DA    H2''    1103   10.316999435    4.432000160   -3.627999783
   35 DA    O3'     1104   10.166999817    4.531000137   -3.434000015
   36 DT    P       1105   10.076999664    4.402999878   -3.475999832
   36 DT    OP1     1106    9.944999695    4.414000034   -3.407000065
   36 DT    OP2     1107   10.157999992    4.284999847   -3.440000057
   36 DT    O5'     1108   10.048999786    4.411999702   -3.633000135
   36 DT    C5'     1109    9.963999748    4.506999969   -3.686000109
   36 DT    H5'     1110    9.980999947    4.598000050   -3.627999783
   36 DT    H5''    1111    9.859999657    4.477999687   -3.672999859
   36 DT    C4'     1112    9.975999832    4.525000095   -3.840000153
   36 DT    H4'     1113    9.920000076    4.615000248   -3.865999937
   36 DT    O4'     1114   10.102999687    4.559999943   -3.877999783
   36 DT    C1'     1115   10.133999825    4.497000217   -3.997999907
   36 DT    H1'     1116   10.090000153    4.552000046   -4.081000328
   36 DT    N1      1117   10.288000107    4.484000206   -4.024000168
   36 DT    C6      1118   10.375000000    4.424000263   -3.938000202
   36 DT    H6      1119   10.329000473    4.374000072   -3.854000092
   36 DT    C5      1120   10.510999680    4.414000034   -3.963000059
   36 DT    C7      1121   10.597000122    4.331000328   -3.868000031
   36 DT    H71     1122   10.541999817    4.250999928   -3.818999767
   36 DT    H72     1123   10.666000366    4.276000023   -3.933000088
   36 DT    H73     1124   10.652999878    4.394000053   -3.799000263
   36 DT    C4      1125   10.567999840    4.467999935   -4.081000328
   36 DT    O4      1126    0.018000001    4.484999657   -4.106999874
   36 DT    N3      1127   10.468999863    4.519000053   -4.170000076
   36 DT    H3      1128   10.503000259    4.559999943   -4.256000042
   36 DT    C2      1129   10.335000038    4.527999878   -4.147000313
   36 DT    O2      1130   10.253999710    4.574000359   -4.234999657
   36 DT    C3'     1131    9.927000046    4.418000221   -3.938000202
   36 DT    H3'     1132    9.868000031    4.342999935   -3.884999752
   36 DT    C2'     1133   10.058000565    4.368999958   -3.995000124
   36 DT    H2'     1134   10.094999313    4.295000076   -3.922999859
   36 DT    H2''    1135   10.043000221    4.328999996   -4.095000267
   36 DT    O3'     1136    9.838999748    4.480000019   -4.036999702
   37 DT    P       1137    9.753999710    4.390000343   -4.141999722
   37 DT    OP1     1138    9.611000061    4.428999901   -4.134999752
   37 DT    OP2     1139    9.787000656    4.244999886   -4.126999855
   37 DT    O5'     1140    9.816999435    4.429999828   -4.277999878
   37 DT    C5'     1141    9.800000191    4.565000057   -4.331999779
   37 DT    H5'     1142    9.840000153    4.649000168   -4.276000023
   37 DT    H5''    1143    9.696000099    4.584000111   -4.355999947
   37 DT    C4'     1144    9.862000465    4.572999954   -4.473000050
   37 DT    H4'     1145    9.833999634    4.671000004   -4.511000156
   37 DT    O4'     1146   10.008000374    4.565999985   -4.467999935
   37 DT    C1'     1147   10.038000107    4.465000153   -4.561999798
   37 DT    H1'     1148   10.059999466    4.501999855   -4.661999702
   37 DT    N1      1149   10.166000366    4.394999981   -4.512000084
   37 DT    C6      1150   10.169000626    4.322999954   -4.397999763
   37 DT    H6      1151   10.079999924    4.315999985   -4.336999893
   37 DT    C5      1152   10.277999878    4.244999886   -4.374000072
   37 DT    C7      1153   10.274999619    4.168999672   -4.241999626
   37 DT    H71     1154   10.184999466    4.189000130   -4.184000015
   37 DT    H72     1155   10.280000687    4.065000057   -4.272999763
   37 DT    H73     1156   10.366999626    4.186999798   -4.185999870
   37 DT    C4      1157   10.397000313    4.252999783   -4.452000141
   37 DT    O4      1158   10.505999565    4.203999996   -4.422999859
   37 DT    N3      1159   10.395999908    4.341000080   -4.556000233
   37 DT    H3      1160   10.479000092    4.352000237   -4.611999989
   37 DT    C2      1161   10.287000656    4.424000263   -4.578999996
   37 DT    O2      1162   10.288999557    4.497000217   -4.674000263
   37 DT    C3'     1163    9.812000275    4.474999905   -4.583000183
   37 DT    H3'     1164    9.715000153    4.432000160   -4.557000160
   37 DT    C2'     1165    9.926000595    4.370999813   -4.574000359
   37 DT    H2'     1166    9.905000687    4.308000088   -4.486999989
   37 DT    H2''    1167    9.933000565    4.307000160   -4.661999702
   37 DT    O3'     1168    9.805999756    4.534999847   -4.711999893
   38 DT    P       1169    9.739999771    4.468999863   -4.841000080
   38 DT    OP1     1170    9.662000656    4.566999912   -4.913000107
   38 DT    OP2     1171    9.685999870    4.331999779   -4.821000099
   38 DT    O5'     1172    9.873999596    4.454999924   -4.933000088
   38 DT    C5'     1173    9.941999435    4.572000027   -4.972000122
   38 DT    H5'     1174    9.972000122    4.634999752   -4.888000011
   38 DT    H5''    1175    9.878000259    4.637000084   -5.032999992
   38 DT    C4'     1176   10.069000244    4.534999847   -5.057000160
   38 DT    H4'     1177   10.108999252    4.625000000   -5.102000237
   38 DT    O4'     1178   10.169000626    4.473000050   -4.975999832
   38 DT    C1'     1179   10.220999718    4.362999916   -5.046000004
   38 DT    H1'     1180   10.295999527    4.387000084   -5.120999813
   38 DT    N1      1181   10.276999474    4.256000042   -4.959000111
   38 DT    C6      1182   10.190000534    4.197999954   -4.866999626
   38 DT    H6      1183   10.083999634    4.217999935   -4.859999657
   38 DT    C5      1184   10.239000320    4.116000175   -4.769000053
   38 DT    C7      1185   10.144999504    4.052999973   -4.663000107
   38 DT    H71     1186   10.043000221    4.091000080   -4.657000065
   38 DT    H72     1187   10.137999535    3.947999954   -4.690999985
   38 DT    H73     1188   10.184000015    4.058000088   -4.560999870
   38 DT    C4      1189   10.381999969    4.072999954   -4.775000095
   38 DT    O4      1190   10.433000565    3.981999874   -4.706000328
   38 DT    N3      1191   10.462999344    4.150000095   -4.852000237
   38 DT    H3      1192   10.558000565    4.112999916   -4.856999874
   38 DT    C2      1193   10.416000366    4.227999687   -4.956999779
   38 DT    O2      1194   10.493000031    4.286000252   -5.024000168
   38 DT    C3'     1195   10.023000717    4.432000160   -5.166999817
   38 DT    H3'     1196    9.914999962    4.418999672   -5.164000034
   38 DT    C2'     1197   10.107000351    4.308000088   -5.129000187
   38 DT    H2'     1198   10.032999992    4.259999752   -5.065999985
   38 DT    H2''    1199   10.140000343    4.248000145   -5.213999748
   38 DT    O3'     1200   10.059999466    4.486000061   -5.291999817
   39 DG    P       1201   10.013999939    4.425000191   -5.440999985
   39 DG    OP1     1202   10.033999443    4.529999733   -5.534999847
   39 DG    OP2     1203    9.880000114    4.366000175   -5.421999931
   39 DG    O5'     1204   10.135000229    4.317999840   -5.461999893
   39 DG    C5'     1205   10.260000229    4.366000175   -5.499000072
   39 DG    H5'     1206   10.276999474    4.446000099   -5.425999641
   39 DG    H5''    1207   10.248999596    4.407999992   -5.598999977
   39 DG    C4'     1208   10.369000435    4.262000084   -5.493000031
   39 DG    H4'     1209   10.463999748    4.306000233   -5.522999763
   39 DG    O4'     1210   10.392999649    4.213000298   -5.362999916
   39 DG    C1'     1211   10.394999504    4.072999954   -5.362999916
   39 DG    H1'     1212   10.494000435    4.041999817   -5.395999908
   39 DG    N9      1213   10.369000435    4.000999928   -5.234000206
   39 DG    C8      1214   10.255000114    3.988000154   -5.157999992
   39 DG    H8      1215   10.163999557    4.043000221   -5.177999973
   39 DG    N7      1216   10.251999855    3.898000002   -5.071000099
   39 DG    C5      1217   10.385000229    3.858999968   -5.072000027
   39 DG    C6      1218   10.456999779    3.761999846   -4.988999844
   39 DG    O6      1219   10.408999443    3.679000139   -4.909999847
   39 DG    N1      1220   10.597000122    3.759999752   -5.005000114
   39 DG    H1      1221   10.649999619    3.686000109   -4.960999966
   39 DG    C2      1222   10.657999992    3.834999800   -5.095999718
   39 DG    N2      1223    0.109999999    3.799999952   -5.116000175
   39 DG    H21     1224    0.145999998    3.740999937   -5.041999817
   39 DG    H22     1225    0.170000002    3.834999800   -5.190000057
   39 DG    N3      1226   10.598999977    3.913000107   -5.184000015
   39 DG    C4      1227   10.458000183    3.924000263   -5.166999817
   39 DG    C3'     1228   10.333999634    4.145999908   -5.578000069
   39 DG    H3'     1229   10.262000084    4.174000263   -5.654000282
   39 DG    C2'     1230   10.295999527    4.040999889   -5.473000050
   39 DG    H2'     1231   10.189000130    4.043000221   -5.450999737
   39 DG    H2''    1232   10.301000595    3.936999798   -5.506000042
   39 DG    O3'     1233   10.444000244    4.084000111   -5.633999825
   40 DG    P       1234   10.458000183    4.064000130   -5.789000034
   40 DG    OP1     1235   10.420000076    4.190999985   -5.861000061
   40 DG    OP2     1236   10.392999649    3.938999891   -5.831000328
   40 DG    O5'     1237   10.618000031    4.043000221   -5.803999901
   40 DG    C5'     1238    0.039999999    4.129000187   -5.751999855
   40 DG    H5'     1239   -0.006000000    4.197000027   -5.681000233
   40 DG    H5''    1240    0.075999998    4.184999943   -5.838999748
   40 DG    C4'     1241    0.150999993    4.053999901   -5.683000088
   40 DG    H4'     1242    0.231999993    4.125000000   -5.663000107
   40 DG    O4'     1243    0.116999999    3.986999989   -5.564000130
   40 DG    C1'     1244    0.141999990    3.851999998   -5.577000141
   40 DG    H1'     1245    0.235999987    3.835999966   -5.524000168
   40 DG    N9      1246    0.033000000    3.776999950   -5.519000053
   40 DG    C8      1247   10.572000504    3.796000004   -5.540999889
   40 DG    H8      1248   10.524999619    3.861999989   -5.612999916
   40 DG    N7      1249   10.491999626    3.724000216   -5.463999748
   40 DG    C5      1250   10.579999924    3.651999950   -5.386000156
   40 DG    C6      1251   10.560999870    3.546000004   -5.284999847
   40 DG    O6      1252   10.461999893    3.504000187   -5.230000019
   40 DG    N1      1253    0.011000000    3.486000061   -5.247000217
   40 DG    H1      1254    0.000000000    3.417999983   -5.172999859
   40 DG    C2      1255    0.135000005    3.520999908   -5.296000004
   40 DG    N2      1256    0.240000010    3.460999966   -5.238999844
   40 DG    H21     1257    0.229000002    3.375000000   -5.188000202
   40 DG    H22     1258    0.329999983    3.476999998   -5.282999992
   40 DG    N3      1259    0.157000005    3.616999865   -5.388000011
   40 DG    C4      1260    0.041999999    3.677000046   -5.425999641
   40 DG    C3'     1261    0.222000003    3.952999830   -5.776000023
   40 DG    H3'     1262    0.207999989    3.975999832   -5.881999969
   40 DG    C2'     1263    0.166999996    3.818999767   -5.727000237
   40 DG    H2'     1264    0.070000000    3.790999889   -5.766999722
   40 DG    H2''    1265    0.247000009    3.743999958   -5.730999947
   40 DG    O3'     1266    0.361999989    3.965000153   -5.745999813
   41 DA    P       1267    0.469000012    3.925999880   -5.849999905
   41 DA    OP1     1268    0.590000033    3.997999907   -5.814000130
   41 DA    OP2     1269    0.419000000    3.934000015   -5.987999916
   41 DA    O5'     1270    0.490999997    3.782000065   -5.811999798
   41 DA    C5'     1271    0.588000000    3.747000217   -5.720000267
   41 DA    H5'     1272    0.578000009    3.813000202   -5.633999825
   41 DA    H5''    1273    0.682000041    3.768000126   -5.772000313
   41 DA    C4'     1274    0.593999982    3.595000029   -5.678999901
   41 DA    H4'     1275    0.676999986    3.588000059   -5.608000278
   41 DA    O4'     1276    0.465000004    3.556000233   -5.624000072
   41 DA    C1'     1277    0.428000033    3.431000233   -5.684000015
   41 DA    H1'     1278    0.473999977    3.341999769   -5.643000126
   41 DA    N9      1279    0.280999988    3.402999878   -5.666999817
   41 DA    C8      1280    0.167999998    3.459999800   -5.736000061
   41 DA    H8      1281    0.182999998    3.541999817   -5.804999828
   41 DA    N7      1282    0.051999997    3.411000013   -5.690999985
   41 DA    C5      1283    0.089999996    3.315000057   -5.591000080
   41 DA    C6      1284    0.022000000    3.249000072   -5.486000061
   41 DA    N6      1285   10.565000534    3.238000154   -5.473999977
   41 DA    H61     1286   10.500000000    3.281000137   -5.539000034
   41 DA    H62     1287   10.534999847    3.155999899   -5.421999931
   41 DA    N1      1288    0.089999996    3.177000046   -5.394999981
   41 DA    C2      1289    0.221000001    3.193000078   -5.390999794
   41 DA    H2      1290    0.273000002    3.153000116   -5.304999828
   41 DA    N3      1291    0.296999991    3.261000156   -5.472000122
   41 DA    C4      1292    0.225999996    3.320000172   -5.571000099
   41 DA    C3'     1293    0.611000001    3.500999928   -5.793000221
   41 DA    H3'     1294    0.661000013    3.546000004   -5.879000187
   41 DA    C2'     1295    0.463999987    3.457000017   -5.831000328
   41 DA    H2'     1296    0.417999983    3.546000004   -5.873000145
   41 DA    H2''    1297    0.467000008    3.370999813   -5.897999763
   41 DA    O3'     1298    0.682999969    3.388999939   -5.751999855
   42 DA    P       1299    0.814000010    3.334000111   -5.831000328
   42 DA    OP1     1300    0.936999977    3.420000076   -5.817999840
   42 DA    OP2     1301    0.765999973    3.313999891   -5.967000008
   42 DA    O5'     1302    0.835999966    3.193000078   -5.768000126
   42 DA    C5'     1303    0.897000015    3.184000015   -5.644999981
   42 DA    H5'     1304    0.848999977    3.256000042   -5.578999996
   42 DA    H5''    1305    1.003999949    3.203999996   -5.656000137
   42 DA    C4'     1306    0.886999965    3.049000025   -5.567999840
   42 DA    H4'     1307    0.963000000    3.054000139   -5.491000175
   42 DA    O4'     1308    0.753000021    3.040999889   -5.516999722
   42 DA    C1'     1309    0.685999990    2.936000109   -5.585000038
   42 DA    H1'     1310    0.662000000    2.851999998   -5.519000053
   42 DA    N9      1311    0.555000007    2.980999947   -5.634999752
   42 DA    C8      1312    0.532000005    3.085999966   -5.724999905
   42 DA    H8      1313    0.609000027    3.144999981   -5.772999763
   42 DA    N7      1314    0.411000013    3.106999874   -5.751999855
   42 DA    C5      1315    0.340000004    3.013000011   -5.674000263
   42 DA    C6      1316    0.206000000    2.970000029   -5.652999878
   42 DA    N6      1317    0.103000000    3.004000187   -5.731999874
   42 DA    H61     1318    0.111000001    3.079999924   -5.799000263
   42 DA    H62     1319    0.012000000    2.967999935   -5.710000038
   42 DA    N1      1320    0.175999999    2.870999813   -5.579999924
   42 DA    C2      1321    0.277999997    2.806999922   -5.520999908
   42 DA    H2      1322    0.242000014    2.728000164   -5.456000328
   42 DA    N3      1323    0.405000031    2.835000038   -5.522999763
   42 DA    C4      1324    0.432000011    2.937999964   -5.602000237
   42 DA    C3'     1325    0.910999954    2.930999994   -5.661999702
   42 DA    H3'     1326    0.973999977    2.947000027   -5.749000072
   42 DA    C2'     1327    0.774999976    2.898000002   -5.700999737
   42 DA    H2'     1328    0.751000047    2.941999912   -5.797999859
   42 DA    H2''    1329    0.759000003    2.790999889   -5.717000008
   42 DA    O3'     1330    0.968999982    2.829999924   -5.578999996
   43 DA    P       1331    1.001000047    2.677000046   -5.637000084
   43 DA    OP1     1332    1.103999972    2.618000031   -5.552000046
   43 DA    OP2     1333    1.034000039    2.686000109   -5.781000137
   43 DA    O5'     1334    0.856000066    2.591000080   -5.616000175
   43 DA    C5'     1335    0.818999946    2.549000025   -5.490000248
   43 DA    H5'     1336    0.796999991    2.627000093   -5.416999817
   43 DA    H5''    1337    0.902999997    2.493000031   -5.447999954
   43 DA    C4'     1338    0.698000014    2.450999975   -5.484000206
   43 DA    H4'     1339    0.679000020    2.424999952   -5.380000114
   43 DA    O4'     1340    0.567999959    2.504000187   -5.525000095
   43 DA    C1'     1341    0.528999984    2.447000027   -5.649000168
   43 DA    H1'     1342    0.451000035    2.374000072   -5.630000114
   43 DA    N9      1343    0.472999990    2.549000025   -5.738999844
   43 DA    C8      1344    0.532000005    2.638999939   -5.828999996
   43 DA    H8      1345    0.636000037    2.660000086   -5.849999905
   43 DA    N7      1346    0.446999967    2.697999954   -5.909999847
   43 DA    C5      1347    0.323000014    2.651999950   -5.865000248
   43 DA    C6      1348    0.184000000    2.679000139   -5.897999763
   43 DA    N6      1349    0.141000003    2.766999960   -5.988999844
   43 DA    H61     1350    0.192999989    2.851000071   -6.006999969
   43 DA    H62     1351    0.041000001    2.768000126   -5.997000217
   43 DA    N1      1352    0.086999997    2.606999874   -5.848000050
   43 DA    C2      1353    0.116999999    2.509999990   -5.758000374
   43 DA    H2      1354    0.038999997    2.447999954   -5.716000080
   43 DA    N3      1355    0.234999985    2.478000164   -5.709000111
   43 DA    C4      1356    0.338000000    2.556999922   -5.762000084
   43 DA    C3'     1357    0.708999991    2.328000069   -5.571000099
   43 DA    H3'     1358    0.815999985    2.306999922   -5.572999954
   43 DA    C2'     1359    0.652999997    2.378000021   -5.706000328
   43 DA    H2'     1360    0.726999998    2.438999891   -5.756999969
   43 DA    H2''    1361    0.621999979    2.292999983   -5.765999794
   43 DA    O3'     1362    0.648999989    2.212999821   -5.518000126
   44 DC    P       1363    0.636999965    2.072999954   -5.598999977
   44 DC    OP1     1364    0.646999955    1.965999961   -5.500000000
   44 DC    OP2     1365    0.735000014    2.068000078   -5.708000183
   44 DC    O5'     1366    0.482000023    2.075999975   -5.654999733
   44 DC    C5'     1367    0.367000014    2.087000132   -5.568999767
   44 DC    H5'     1368    0.364000022    2.190000057   -5.532000065
   44 DC    H5''    1369    0.375000000    2.033999920   -5.473999977
   44 DC    C4'     1370    0.233999997    2.032000065   -5.623000145
   44 DC    H4'     1371    0.178999990    2.011000156   -5.531000137
   44 DC    O4'     1372    0.175999999    2.131000042   -5.697000027
   44 DC    C1'     1373    0.157000005    2.095000029   -5.835000038
   44 DC    H1'     1374    0.057000000    2.058000088   -5.858000278
   44 DC    N1      1375    0.172000006    2.207999945   -5.924000263
   44 DC    C6      1376    0.296000004    2.253000021   -5.970999718
   44 DC    H6      1377    0.381999999    2.216000080   -5.916999817
   44 DC    C5      1378    0.303999990    2.351999998   -6.064000130
   44 DC    H5      1379    0.401000023    2.388999939   -6.093999863
   44 DC    C4      1380    0.182000011    2.411000013   -6.108000278
   44 DC    N4      1381    0.187999994    2.523000002   -6.178999901
   44 DC    H41     1382    0.277000010    2.549000025   -6.220000267
   44 DC    H42     1383    0.100000001    2.566999912   -6.200999737
   44 DC    N3      1384    0.061000001    2.371999979   -6.065999985
   44 DC    C2      1385    0.056000002    2.273000002   -5.967999935
   44 DC    O2      1386   10.619000435    2.226999998   -5.929999828
   44 DC    C3'     1387    0.248999998    1.909000039   -5.715000153
   44 DC    H3'     1388    0.342000008    1.854999900   -5.697999954
   44 DC    C2'     1389    0.247000009    1.972999930   -5.858000278
   44 DC    H2'     1390    0.352999985    1.997999907   -5.866000175
   44 DC    H2''    1391    0.217000008    1.910000086   -5.940999985
   44 DC    O3'     1392    0.130999997    1.836000085   -5.675000191
   45 DT    P       1393    0.086999997    1.704000115   -5.756999969
   45 DT    OP1     1394   10.669000626    1.629000068   -5.664999962
   45 DT    OP2     1395    0.199000001    1.631999969   -5.811999798
   45 DT    O5'     1396   10.663999557    1.753000021   -5.875000000
   45 DT    C5'     1397   10.543000221    1.812999964   -5.849999905
   45 DT    H5'     1398   10.551000595    1.911000013   -5.802000046
   45 DT    H5''    1399   10.484999657    1.745000124   -5.786999702
   45 DT    C4'     1400   10.456999779    1.829999924   -5.972000122
   45 DT    H4'     1401   10.357999802    1.855999947   -5.934000015
   45 DT    O4'     1402   10.501999855    1.943000078   -6.056000233
   45 DT    C1'     1403   10.524000168    1.884000063   -6.186999798
   45 DT    H1'     1404   10.430999756    1.891999960   -6.241999626
   45 DT    N1      1405   10.625000000    1.978000045   -6.240000248
   45 DT    C6      1406    0.086999997    1.955999970   -6.215000153
   45 DT    H6      1407    0.116999999    1.865999937   -6.164000034
   45 DT    C5      1408    0.178000003    2.044000149   -6.256999969
   45 DT    C7      1409    0.324999988    2.019999981   -6.227999687
   45 DT    H71     1410    0.338000000    1.957000017   -6.140999794
   45 DT    H72     1411    0.359999985    1.976999998   -6.322000027
   45 DT    H73     1412    0.372999996    2.117000103   -6.216000080
   45 DT    C4      1413    0.133000001    2.171000004   -6.327000141
   45 DT    O4      1414    0.201999992    2.259999990   -6.376999855
   45 DT    N3      1415   10.666999817    2.180999994   -6.345999718
   45 DT    H3      1416   10.631999969    2.263000011   -6.393000126
   45 DT    C2      1417   10.573999405    2.091000080   -6.307000160
   45 DT    O2      1418   10.451999664    2.111999989   -6.329999924
   45 DT    C3'     1419   10.453000069    1.702000022   -6.064000130
   45 DT    H3'     1420   10.473999977    1.605999947   -6.016999722
   45 DT    C2'     1421   10.559999466    1.738999963   -6.170000076
   45 DT    H2'     1422   10.658999443    1.720999956   -6.127999783
   45 DT    H2''    1423   10.543000221    1.686000109   -6.263000011
   45 DT    O3'     1424   10.336000443    1.694000006   -6.140999794
   46 DG    P       1425   10.243000031    1.568000078   -6.143000126
   46 DG    OP1     1426   10.182000160    1.546000004   -6.008999825
   46 DG    OP2     1427   10.319999695    1.453999996   -6.204999924
   46 DG    O5'     1428   10.125000000    1.610000014   -6.256000042
   46 DG    C5'     1429   10.019999504    1.694000006   -6.213000298
   46 DG    H5'     1430   10.059000015    1.759000063   -6.134999752
   46 DG    H5''    1431    9.939000130    1.629999876   -6.177999973
   46 DG    C4'     1432    9.976999283    1.794000030   -6.321000099
   46 DG    H4'     1433    9.890000343    1.850000024   -6.286999702
   46 DG    O4'     1434   10.085000038    1.873999953   -6.348000050
   46 DG    C1'     1435   10.112999916    1.866999984   -6.488999844
   46 DG    H1'     1436   10.048000336    1.936000109   -6.544000149
   46 DG    N9      1437   10.253999710    1.902000070   -6.520999908
   46 DG    C8      1438   10.364999771    1.825000048   -6.501000404
   46 DG    H8      1439   10.354000092    1.726000071   -6.458000183
   46 DG    N7      1440   10.480000496    1.876000047   -6.555999756
   46 DG    C5      1441   10.434999466    1.996999979   -6.616000175
   46 DG    C6      1442   10.496000290    2.092999935   -6.694999695
   46 DG    O6      1443   10.614000320    2.104000092   -6.719000340
   46 DG    N1      1444   10.416000366    2.193000078   -6.741999626
   46 DG    H1      1445   10.467000008    2.269999981   -6.782999992
   46 DG    C2      1446   10.287000656    2.210999966   -6.698999882
   46 DG    N2      1447   10.232000351    2.325000048   -6.722000122
   46 DG    H21     1448   10.294000626    2.393000126   -6.762999535
   46 DG    H22     1449   10.144000053    2.349999905   -6.678999901
   46 DG    N3      1450   10.222000122    2.129000187   -6.623000145
   46 DG    C4      1451   10.298000336    2.019999981   -6.587000370
   46 DG    C3'     1452    9.944999695    1.720999956   -6.451000214
   46 DG    H3'     1453    9.914999962    1.618000031   -6.433000088
   46 DG    C2'     1454   10.065999985    1.736000061   -6.539999962
   46 DG    H2'     1455   10.147000313    1.663999915   -6.529000282
   46 DG    H2''    1456   10.041000366    1.740999937   -6.645999908
   46 DG    O3'     1457    9.836999893    1.794000030   -6.494999886
   47 DC    P       1458    9.741999626    1.747999907   -6.619999886
   47 DC    OP1     1459    9.600999832    1.799999952   -6.585999966
   47 DC    OP2     1460    9.746999741    1.601999998   -6.637999535
   47 DC    O5'     1461    9.789999962    1.820000052   -6.752999783
   47 DC    C5'     1462    9.769000053    1.958999991   -6.772000313
   47 DC    H5'     1463    9.812000275    2.019000053   -6.691000462
   47 DC    H5''    1464    9.662000656    1.980999947   -6.768000126
   47 DC    C4'     1465    9.814000130    2.016000032   -6.909999847
   47 DC    H4'     1466    9.755000114    2.108000040   -6.916000366
   47 DC    O4'     1467    9.949999809    2.042000055   -6.891999722
   47 DC    C1'     1468   10.016000748    1.995000124   -7.004000187
   47 DC    H1'     1469    9.994999886    2.056999922   -7.091000557
   47 DC    N1      1470   10.159999847    1.952000022   -6.973999977
   47 DC    C6      1471   10.194000244    1.851000071   -6.887999535
   47 DC    H6      1472   10.111000061    1.806999922   -6.835000038
   47 DC    C5      1473   10.321000099    1.802000046   -6.881999969
   47 DC    H5      1474   10.344999313    1.722999930   -6.812000275
   47 DC    C4      1475   10.416000366    1.865000010   -6.965000153
   47 DC    N4      1476   10.543000221    1.822999954   -6.958000183
   47 DC    H41     1477   10.564000130    1.744000077   -6.898999691
   47 DC    H42     1478   10.612999916    1.884999990   -6.995999813
   47 DC    N3      1479   10.388999939    1.975000024   -7.032999992
   47 DC    C2      1480   10.260999680    2.019999981   -7.037000179
   47 DC    O2      1481   10.244000435    2.129000187   -7.094000340
   47 DC    C3'     1482    9.783999443    1.924999952   -7.026999474
   47 DC    H3'     1483    9.706999779    1.851000071   -7.008999825
   47 DC    C2'     1484    9.926000595    1.869000077   -7.037999630
   47 DC    H2'     1485    9.948999405    1.788999915   -6.969000340
   47 DC    H2''    1486    9.947000504    1.822999954   -7.134999752
   47 DC    O3'     1487    9.756999969    2.011000156   -7.127999783
   48 DT    P       1488    9.628000259    2.012000084   -7.226000309
   48 DT    OP1     1489    9.512999535    2.039999962   -7.145999908
   48 DT    OP2     1490    9.631999969    1.887000084   -7.302999973
   48 DT    O5'     1491    9.662000656    2.144000053   -7.312000275
   48 DT    C5'     1492    9.658999443    2.266000032   -7.238999844
   48 DT    H5'     1493    9.671999931    2.254999876   -7.130999565
   48 DT    H5''    1494    9.562999725    2.308000088   -7.266000271
   48 DT    C4'     1495    9.766000748    2.361000061   -7.296000004
   48 DT    H4'     1496    9.766000748    2.454999924   -7.241999626
   48 DT    O4'     1497    9.895999908    2.304000139   -7.284999847
   48 DT    C1'     1498    9.961000443    2.302000046   -7.412000179
   48 DT    H1'     1499   10.016000748    2.393000126   -7.437000275
   48 DT    N1      1500   10.045999527    2.176000118   -7.416000366
   48 DT    C6      1501    9.998999596    2.049000025   -7.419000149
   48 DT    H6      1502    9.892000198    2.036000013   -7.427999973
   48 DT    C5      1503   10.081999779    1.944000006   -7.411000252
   48 DT    C7      1504   10.017999649    1.804999948   -7.409999847
   48 DT    H71     1505   10.044000626    1.758000016   -7.315000057
   48 DT    H72     1506    9.909999847    1.812000036   -7.401999474
   48 DT    H73     1507   10.055999756    1.733000040   -7.481999874
   48 DT    C4      1508   10.222000122    1.954000115   -7.401000023
   48 DT    O4      1509   10.307000160    1.865999937   -7.388999939
   48 DT    N3      1510   10.266000748    2.087000132   -7.402999878
   48 DT    H3      1511   10.362999916    2.101999998   -7.423999786
   48 DT    C2      1512   10.184999466    2.198999882   -7.405999660
   48 DT    O2      1513   10.236000061    2.309000015   -7.391000271
   48 DT    C3'     1514    9.748000145    2.391999960   -7.444000244
   48 DT    H3'     1515    9.645999908    2.384999990   -7.481999874
   48 DT    C2'     1516    9.847000122    2.302999973   -7.508999825
   48 DT    H2'     1517    9.812999725    2.200000048   -7.516999722
   48 DT    H2''    1518    9.880999565    2.335000038   -7.608000278
   48 DT    O3'     1519    9.773000717    2.530999899   -7.456999779
   49 DC    P       1520    9.744999886    2.611000061   -7.588999748
   49 DC    OP1     1521    9.733999252    2.752000093   -7.544999599
   49 DC    OP2     1522    9.623999596    2.561000109   -7.655000210
   49 DC    O5'     1523    9.871000290    2.591000080   -7.685999870
   49 DC    C5'     1524    9.993000031    2.646999836   -7.641000271
   49 DC    H5'     1525   10.017000198    2.618000031   -7.539000034
   49 DC    H5''    1526    9.993000031    2.756000042   -7.650000095
   49 DC    C4'     1527   10.109999657    2.589999914   -7.723000526
   49 DC    H4'     1528   10.199999809    2.638000011   -7.683999538
   49 DC    O4'     1529   10.126000404    2.450999975   -7.691999912
   49 DC    C1'     1530   10.166000366    2.396999836   -7.816000462
   49 DC    H1'     1531   10.267999649    2.429999828   -7.835000038
   49 DC    N1      1532   10.161000252    2.249000072   -7.803999901
   49 DC    C6      1533   10.036000252    2.187000036   -7.815000057
   49 DC    H6      1534    9.942999840    2.230999947   -7.848000526
   49 DC    C5      1535   10.032999992    2.056999922   -7.780000210
   49 DC    H5      1536    9.937999725    2.006000042   -7.775000095
   49 DC    C4      1537   10.149999619    1.987000108   -7.744999886
   49 DC    N4      1538   10.148000717    1.863999963   -7.720999718
   49 DC    H41     1539   10.057000160    1.820999861   -7.726000309
   49 DC    H42     1540   10.232000351    1.810000062   -7.713999748
   49 DC    N3      1541   10.270999908    2.045000076   -7.738999844
   49 DC    C2      1542   10.277999878    2.174999952   -7.770999908
   49 DC    O2      1543   10.387000084    2.237999916   -7.782000065
   49 DC    C3'     1544   10.098000526    2.610000134   -7.881999969
   49 DC    H3'     1545   10.010000229    2.672999859   -7.897000313
   49 DC    C2'     1546   10.069000244    2.466000080   -7.916000366
   49 DC    H2'     1547    9.961999893    2.448999882   -7.905000210
   49 DC    H2''    1548   10.094999313    2.437000036   -8.017999649
   49 DC    O3'     1549   10.220999718    2.651999950   -7.941000462
   50 DC    P       1550   10.260000229    2.799000025   -7.984999657
   50 DC    OP1     1551   10.251000404    2.895999908   -7.876999855
   50 DC    OP2     1552   10.189000130    2.819000006   -8.114000320
   50 DC    O5'     1553   10.413999557    2.761000156   -8.024999619
   50 DC    C5'     1554   10.526999474    2.795000076   -7.941000462
   50 DC    H5'     1555   10.503999710    2.771999836   -7.835999966
   50 DC    H5''    1556   10.543000221    2.901000023   -7.960000038
   50 DC    C4'     1557   -0.018999999    2.723000050   -7.979000092
   50 DC    H4'     1558    0.060000002    2.752000093   -7.907999992
   50 DC    O4'     1559   10.626000404    2.587000132   -7.969999790
   50 DC    C1'     1560   -0.027000001    2.513999939   -8.090000153
   50 DC    H1'     1561    0.072000004    2.469000101   -8.095999718
   50 DC    N1      1562   10.548999786    2.401000023   -8.119000435
   50 DC    C6      1563   10.418000221    2.429999828   -8.147000313
   50 DC    H6      1564   10.383999825    2.532000065   -8.158999443
   50 DC    C5      1565   10.337999344    2.322000027   -8.175000191
   50 DC    H5      1566   10.237000465    2.346999884   -8.204999924
   50 DC    C4      1567   10.383000374    2.193000078   -8.156000137
   50 DC    N4      1568   10.302000046    2.092000008   -8.164999962
   50 DC    H41     1569   10.204999924    2.105999947   -8.144000053
   50 DC    H42     1570   10.357000351    2.007999897   -8.152999878
   50 DC    N3      1571   10.510000229    2.167999983   -8.130000114
   50 DC    C2      1572   10.592000008    2.273000002   -8.107999802
   50 DC    O2      1573    0.037999999    2.242000103   -8.079000473
   50 DC    C3'     1574    0.031999998    2.733000040   -8.126000404
   50 DC    H3'     1575   -0.007999999    2.815999985   -8.184000015
   50 DC    C2'     1576   10.649999619    2.615999937   -8.203000069
   50 DC    H2'     1577   10.550000191    2.643000126   -8.234999657
   50 DC    H2''    1578   10.711999893    2.575000048   -8.281999588
   50 DC    O3'     1579    0.177000001    2.743999958   -8.130999565
   51 DA    P       1580    0.254000008    2.753000021   -8.272000313
   51 DA    OP1     1581    0.374000013    2.832999945   -8.262000084
   51 DA    OP2     1582    0.159999996    2.787999868   -8.378000259
   51 DA    O5'     1583    0.308999985    2.599999905   -8.298999786
   51 DA    C5'     1584    0.403999984    2.536000013   -8.219999313
   51 DA    H5'     1585    0.356000006    2.516000032   -8.125000000
   51 DA    H5''    1586    0.490999997    2.595999956   -8.194999695
   51 DA    C4'     1587    0.448999971    2.400000095   -8.291999817
   51 DA    H4'     1588    0.523000002    2.348000050   -8.230999947
   51 DA    O4'     1589    0.347999990    2.295000076   -8.302999496
   51 DA    C1'     1590    0.326999992    2.264999866   -8.437000275
   51 DA    H1'     1591    0.370000005    2.167000055   -8.455999374
   51 DA    N9      1592    0.178999990    2.261000156   -8.444000244
   51 DA    C8      1593    0.093000002    2.358999968   -8.475000381
   51 DA    H8      1594    0.115999997    2.464999914   -8.479000092
   51 DA    N7      1595   10.637000084    2.323999882   -8.489000320
   51 DA    C5      1596   10.638999939    2.187000036   -8.462999344
   51 DA    C6      1597   10.541000366    2.087999821   -8.458999634
   51 DA    N6      1598   10.407999992    2.108999968   -8.479000092
   51 DA    H61     1599   10.387000084    2.207000017   -8.475999832
   51 DA    H62     1600   10.344999313    2.029999971   -8.477999687
   51 DA    N1      1601   10.583000183    1.962000132   -8.435999870
   51 DA    C2      1602    0.041000001    1.934000015   -8.411000252
   51 DA    H2      1603    0.067000002    1.830999970   -8.387999535
   51 DA    N3      1604    0.142999992    2.019999981   -8.420000076
   51 DA    C4      1605    0.098000005    2.144999981   -8.437000275
   51 DA    C3'     1606    0.507000029    2.421999931   -8.433000565
   51 DA    H3'     1607    0.521999955    2.528000116   -8.454000473
   51 DA    C2'     1608    0.403999984    2.360000134   -8.527999878
   51 DA    H2'     1609    0.333000004    2.431999922   -8.569000244
   51 DA    H2''    1610    0.446000010    2.302000046   -8.611000061
   51 DA    O3'     1611    0.634999990    2.354000092   -8.428999901
   52 DT    P       1612    0.738999963    2.330999851   -8.553999901
   52 DT    OP1     1613    0.872000039    2.305999994   -8.487999916
   52 DT    OP2     1614    0.723999977    2.441999912   -8.656999588
   52 DT    O5'     1615    0.680000007    2.195999861   -8.614999771
   52 DT    C5'     1616    0.682999969    2.084000111   -8.531999588
   52 DT    H5'     1617    0.638000011    2.101000071   -8.434999466
   52 DT    H5''    1618    0.781000018    2.039000034   -8.517000198
   52 DT    C4'     1619    0.598999977    1.972999930   -8.595999718
   52 DT    H4'     1620    0.606999993    1.883000016   -8.533999443
   52 DT    O4'     1621    0.461999983    2.013999939   -8.597000122
   52 DT    C1'     1622    0.405999988    1.922999978   -8.682000160
   52 DT    H1'     1623    0.403999984    1.827000022   -8.630999565
   52 DT    N1      1624    0.273999989    1.970000029   -8.723000526
   52 DT    C6      1625    0.259000003    2.104000092   -8.766000748
   52 DT    H6      1626    0.346000016    2.167000055   -8.758000374
   52 DT    C5      1627    0.136999995    2.151000023   -8.803999901
   52 DT    C7      1628    0.117999993    2.295000076   -8.844999313
   52 DT    H71     1629    0.037000000    2.342999935   -8.788999557
   52 DT    H72     1630    0.209999993    2.353000164   -8.841000557
   52 DT    H73     1631    0.077999994    2.289999962   -8.946000099
   52 DT    C4      1632    0.024000000    2.059999943   -8.788999557
   52 DT    O4      1633   10.574999809    2.088999987   -8.795000076
   52 DT    N3      1634    0.050000001    1.924000025   -8.755999565
   52 DT    H3      1635   -0.030999999    1.866999984   -8.774000168
   52 DT    C2      1636    0.167999998    1.879000068   -8.718999863
   52 DT    O2      1637    0.179999992    1.770000100   -8.671999931
   52 DT    C3'     1638    0.629000008    1.929999948   -8.743000031
   52 DT    H3'     1639    0.669999957    2.013000011   -8.800000191
   52 DT    C2'     1640    0.490999997    1.901000023   -8.805000305
   52 DT    H2'     1641    0.467000008    1.970999956   -8.885000229
   52 DT    H2''    1642    0.488999993    1.794000030   -8.823999405
   52 DT    O3'     1643    0.721000016    1.818000078   -8.741999626
   53 DC    P       1644    0.794000030    1.753000021   -8.869999886
   53 DC    OP1     1645    0.912999988    1.674999952   -8.821000099
   53 DC    OP2     1646    0.824999988    1.856999993   -8.968999863
   53 DC    O5'     1647    0.692999959    1.652000070   -8.928999901
   53 DC    C5'     1648    0.649999976    1.536999941   -8.850000381
   53 DC    H5'     1649    0.615999997    1.564999938   -8.751000404
   53 DC    H5''    1650    0.736000001    1.470000029   -8.855999947
   53 DC    C4'     1651    0.521000028    1.478999972   -8.904000282
   53 DC    H4'     1652    0.495999992    1.399999976   -8.831999779
   53 DC    O4'     1653    0.423999965    1.567000031   -8.905000687
   53 DC    C1'     1654    0.357999980    1.564999938   -9.030000687
   53 DC    H1'     1655    0.280999988    1.488000035   -9.024999619
   53 DC    N1      1656    0.291000009    1.696999907   -9.048999786
   53 DC    C6      1657    0.365000010    1.807999969   -9.079000473
   53 DC    H6      1658    0.471999973    1.796999931   -9.078000069
   53 DC    C5      1659    0.307999998    1.927000046   -9.097000122
   53 DC    H5      1660    0.370000005    2.013000011   -9.114000320
   53 DC    C4      1661    0.163000003    1.929000139   -9.092000008
   53 DC    N4      1662    0.100000001    2.045000076   -9.104000092
   53 DC    H41     1663    0.153999999    2.129000187   -9.114999771
   53 DC    H42     1664    0.000000000    2.049000025   -9.116999626
   53 DC    N3      1665    0.086999997    1.825999975   -9.071000099
   53 DC    C2      1666    0.151999995    1.707000017   -9.045999527
   53 DC    O2      1667    0.075999998    1.615000010   -9.013999939
   53 DC    C3'     1668    0.528999984    1.417000055   -9.044000626
   53 DC    H3'     1669    0.630999982    1.398999929   -9.079999924
   53 DC    C2'     1670    0.465999991    1.522000074   -9.126000404
   53 DC    H2'     1671    0.540000021    1.597000003   -9.155000687
   53 DC    H2''    1672    0.428999990    1.483000040   -9.220999718
   53 DC    O3'     1673    0.448000014    1.304000020   -9.032999992
   54 DA    P       1674    0.458000004    1.177000046   -9.131999969
   54 DA    OP1     1675    0.438000023    1.062999964   -9.043000221
   54 DA    OP2     1676    0.582000017    1.185999990   -9.212999344
   54 DA    O5'     1677    0.334999979    1.189999938   -9.237000465
   54 DA    C5'     1678    0.207999989    1.143000007   -9.197999954
   54 DA    H5'     1679    0.177000001    1.184000015   -9.101999283
   54 DA    H5''    1680    0.195000008    1.035000086   -9.190000534
   54 DA    C4'     1681    0.107000008    1.185000062   -9.302999496
   54 DA    H4'     1682    0.018000001    1.123999953   -9.283999443
   54 DA    O4'     1683    0.063000001    1.314000010   -9.288000107
   54 DA    C1'     1684    0.055000000    1.361999989   -9.420000076
   54 DA    H1'     1685   -0.044999998    1.351000071   -9.461999893
   54 DA    N9      1686    0.079999998    1.513000011   -9.421999931
   54 DA    C8      1687    0.195000008    1.585999966   -9.439000130
   54 DA    H8      1688    0.294000000    1.549000025   -9.458999634
   54 DA    N7      1689    0.177000001    1.715999961   -9.432000160
   54 DA    C5      1690    0.044999998    1.735000014   -9.407999992
   54 DA    C6      1691   10.626999855    1.845000029   -9.388999939
   54 DA    N6      1692   -0.006000000    1.969000101   -9.387999535
   54 DA    H61     1693    0.093000002    1.987999916   -9.397000313
   54 DA    H62     1694   -0.077999994    2.037999868   -9.401000023
   54 DA    N1      1695   10.500000000    1.825000048   -9.378000259
   54 DA    C2      1696   10.451999664    1.703000069   -9.378999710
   54 DA    H2      1697   10.345999718    1.696999907   -9.361000061
   54 DA    N3      1698   10.519000053    1.590999961   -9.383000374
   54 DA    C4      1699   10.655000687    1.612000108   -9.407999992
   54 DA    C3'     1700    0.138999999    1.152999997   -9.454999924
   54 DA    H3'     1701    0.226999998    1.089999914   -9.465000153
   54 DA    C2'     1702    0.160999998    1.294999957   -9.505000114
   54 DA    H2'     1703    0.266000003    1.320999980   -9.494000435
   54 DA    H2''    1704    0.134000003    1.297000051   -9.609999657
   54 DA    O3'     1705    0.031999998    1.072000027   -9.501999855
   55 DA    P       1706    0.007999999    1.006000042   -9.649999619
   55 DA    OP1     1707   10.633000374    0.865999997   -9.640000343
   55 DA    OP2     1708    0.120000005    1.039999962   -9.743000031
   55 DA    O5'     1709   10.557000160    1.095000029   -9.697000504
   55 DA    C5'     1710   10.434000015    1.095999956   -9.637000084
   55 DA    H5'     1711   10.451999664    1.135999918   -9.537000656
   55 DA    H5''    1712   10.398000717    0.993000031   -9.633000374
   55 DA    C4'     1713   10.317999840    1.172000051   -9.706999779
   55 DA    H4'     1714   10.223999977    1.143000007   -9.658999443
   55 DA    O4'     1715   10.331999779    1.314999938   -9.692999840
   55 DA    C1'     1716   10.373000145    1.365000010   -9.815999985
   55 DA    H1'     1717   10.281999588    1.406000018   -9.861000061
   55 DA    N9      1718   10.468999863    1.470000029   -9.788999557
   55 DA    C8      1719   10.605999947    1.456000090   -9.774999619
   55 DA    H8      1720   10.657999992    1.365000010   -9.802999496
   55 DA    N7      1721    0.001000000    1.560999990   -9.741000175
   55 DA    C5      1722   10.569999695    1.655999899   -9.730999947
   55 DA    C6      1723   10.566999435    1.797999978   -9.708999634
   55 DA    N6      1724    0.005000000    1.865999937   -9.699999809
   55 DA    H61     1725    0.097000003    1.825999975   -9.705999374
   55 DA    H62     1726   -0.003000000    1.964999914   -9.678999901
   55 DA    N1      1727   10.451999664    1.868000031   -9.698999405
   55 DA    C2      1728   10.343000412    1.800999999   -9.717000008
   55 DA    H2      1729   10.255999565    1.863999963   -9.711000443
   55 DA    N3      1730   10.322000504    1.672999978   -9.748999596
   55 DA    C4      1731   10.440999985    1.604999900   -9.756999969
   55 DA    C3'     1732   10.308000565    1.139999986   -9.862999916
   55 DA    H3'     1733   10.344999313    1.042000055   -9.891000748
   55 DA    C2'     1734   10.406000137    1.247999907   -9.909999847
   55 DA    H2'     1735   10.506999969    1.208999991   -9.897000313
   55 DA    H2''    1736   10.394999504    1.292000055  -10.008999825
   55 DA    O3'     1737   10.170000076    1.162999988   -9.890000343
   56 DA    P       1738   10.093999863    1.108999968  -10.019000053
   56 DA    OP1     1739    9.966000557    1.067000031   -9.968999863
   56 DA    OP2     1740   10.173000336    1.009999990  -10.093000412
   56 DA    O5'     1741   10.069000244    1.243999958  -10.112000465
   56 DA    C5'     1742    9.982000351    1.343000054  -10.072000504
   56 DA    H5'     1743   10.008000374    1.348999977   -9.967000008
   56 DA    H5''    1744    9.878999710    1.310000062  -10.076999664
   56 DA    C4'     1745   10.010000229    1.481000066  -10.135000229
   56 DA    H4'     1746    9.923999786    1.542000055  -10.107999802
   56 DA    O4'     1747   10.128999710    1.543999910  -10.078000069
   56 DA    C1'     1748   10.203000069    1.603000045  -10.182000160
   56 DA    H1'     1749   10.157999992    1.695999861  -10.215000153
   56 DA    N9      1750   10.347000122    1.633000016  -10.152999878
   56 DA    C8      1751   10.456999779    1.549999952  -10.178999901
   56 DA    H8      1752   10.455999374    1.444999933  -10.204999924
   56 DA    N7      1753   10.572000504    1.604999900  -10.137000084
   56 DA    C5      1754   10.529000282    1.733999968  -10.094999313
   56 DA    C6      1755   10.591000557    1.854999900  -10.048999786
   56 DA    N6      1756    0.050000001    1.873999953  -10.024999619
   56 DA    H61     1757    0.119000003    1.800999999  -10.024999619
   56 DA    H62     1758    0.075000003    1.958999991   -9.975000381
   56 DA    N1      1759   10.523000717    1.963999987  -10.016000748
   56 DA    C2      1760   10.387000084    1.962999940  -10.036000252
   56 DA    H2      1761   10.329000473    2.047999859  -10.003999710
   56 DA    N3      1762   10.319000244    1.856999993  -10.066999435
   56 DA    C4      1763   10.394999504    1.753000021  -10.105000496
   56 DA    C3'     1764   10.031999588    1.486999989  -10.288000107
   56 DA    H3'     1765   10.001000404    1.393000007  -10.333000183
   56 DA    C2'     1766   10.182000160    1.508000016  -10.298000336
   56 DA    H2'     1767   10.230000496    1.411000013  -10.283999443
   56 DA    H2''    1768   10.220999718    1.550999999  -10.390000343
   56 DA    O3'     1769    9.951000214    1.597000003  -10.338999748
   57 DA    P       1770    9.847000122    1.587000012  -10.458000183
   57 DA    OP1     1771    9.741000175    1.496000051  -10.416999817
   57 DA    OP2     1772    9.908999443    1.555000067  -10.583000183
   57 DA    O5'     1773    9.787000656    1.736000061  -10.473999977
   57 DA    C5'     1774    9.730999947    1.804000139  -10.364999771
   57 DA    H5'     1775    9.762999535    1.753000021  -10.274000168
   57 DA    H5''    1776    9.623999596    1.797999978  -10.387000084
   57 DA    C4'     1777    9.763999939    1.953000069  -10.344999313
   57 DA    H4'     1778    9.689000130    1.979000092  -10.269999504
   57 DA    O4'     1779    9.891000748    1.980999947  -10.295000076
   57 DA    C1'     1780    9.967000008    2.054000139  -10.388999939
   57 DA    H1'     1781    9.968000412    2.155999899  -10.350000381
   57 DA    N9      1782   10.107000351    2.000999928  -10.390000343
   57 DA    C8      1783   10.145999908    1.872999907  -10.413999557
   57 DA    H8      1784   10.071000099    1.799000025  -10.439000130
   57 DA    N7      1785   10.276999474    1.848999977  -10.416999817
   57 DA    C5      1786   10.322999954    1.976000071  -10.383999825
   57 DA    C6      1787   10.453000069    2.035000086  -10.357999802
   57 DA    N6      1788   10.565000534    1.973999977  -10.380999565
   57 DA    H61     1789   10.571000099    1.878000021  -10.412000656
   57 DA    H62     1790   10.645999908    2.026000023  -10.350999832
   57 DA    N1      1791   10.466000557    2.161000013  -10.321000099
   57 DA    C2      1792   10.357000351    2.233999968  -10.296999931
   57 DA    H2      1793   10.369000435    2.334000111  -10.258000374
   57 DA    N3      1794   10.230999947    2.194000006  -10.314000130
   57 DA    C4      1795   10.223999977    2.069000006  -10.364000320
   57 DA    C3'     1796    9.744999886    2.039999962  -10.475999832
   57 DA    H3'     1797    9.680999756    1.991999984  -10.550000191
   57 DA    C2'     1798    9.890000343    2.039000034  -10.517000198
   57 DA    H2'     1799    9.906000137    1.953000069  -10.580999374
   57 DA    H2''    1800    9.906000137    2.125000000  -10.583000183
   57 DA    O3'     1801    9.691999435    2.164999962  -10.437000275
   58 DG    P       1802    9.655000687    2.283999920  -10.538999557
   58 DG    OP1     1803    9.524999619    2.348000050  -10.501999855
   58 DG    OP2     1804    9.663999557    2.230999947  -10.676000595
   58 DG    O5'     1805    9.774999619    2.394000053  -10.515000343
   58 DG    C5'     1806    9.807000160    2.434999943  -10.383000374
   58 DG    H5'     1807    9.840000153    2.348999977  -10.323999405
   58 DG    H5''    1808    9.715000153    2.470000029  -10.336999893
   58 DG    C4'     1809    9.921999931    2.545000076  -10.391000748
   58 DG    H4'     1810    9.940999985    2.578000069  -10.288999557
   58 DG    O4'     1811   10.038999557    2.476999998  -10.434000015
   58 DG    C1'     1812   10.105000496    2.546000004  -10.538000107
   58 DG    H1'     1813   10.169000626    2.625999928  -10.500000000
   58 DG    N9      1814   10.169000626    2.437000036  -10.607999802
   58 DG    C8      1815   10.112000465    2.334000111  -10.677000046
   58 DG    H8      1816   10.005999565    2.342000008  -10.696000099
   58 DG    N7      1817   10.192999840    2.246999979  -10.726999283
   58 DG    C5      1818   10.317999840    2.295000076  -10.684000015
   58 DG    C6      1819   10.458999634    2.250000000  -10.699999809
   58 DG    O6      1820   10.501000404    2.144000053  -10.743000031
   58 DG    N1      1821   10.555999756    2.345000029  -10.680000305
   58 DG    H1      1822   10.649999619    2.309999943  -10.676000595
   58 DG    C2      1823   10.523000717    2.470999956  -10.630999565
   58 DG    N2      1824   10.623000145    2.539000034  -10.594999313
   58 DG    H21     1825   10.713999748    2.500999928  -10.614000320
   58 DG    H22     1826   10.605999947    2.618000031  -10.534999847
   58 DG    N3      1827   10.399999619    2.512000084  -10.598999977
   58 DG    C4      1828   10.303999901    2.419000149  -10.628999710
   58 DG    C3'     1829    9.906000137    2.667000055  -10.479000092
   58 DG    H3'     1830    9.805999756    2.702000141  -10.503999710
   58 DG    C2'     1831    9.987999916    2.620999813  -10.604000092
   58 DG    H2'     1832    9.918000221    2.555999994  -10.656000137
   58 DG    H2''    1833   10.022000313    2.703999996  -10.664999962
   58 DG    O3'     1834    9.973999977    2.766999960  -10.411000252
   59 OGH   P       1835    9.973000526    2.921000004  -10.460000038
   59 OGH   OP1     1836    9.991000175    3.004999876  -10.337999344
   59 OGH   OP2     1837    9.857000351    2.952000141  -10.544000626
   59 OGH   O5'     1838   10.112000465    2.934000015  -10.536000252
   59 OGH   C5'     1839   10.226999283    2.920000076  -10.466000557
   59 OGH   H5'     1840   10.220999718    2.822999954  -10.416999817
   59 OGH   H5''    1841   10.234999657    2.981999874  -10.376999855
   59 OGH   C4'     1842   10.348999977    2.934999943  -10.552000046
   59 OGH   H4'     1843   10.441999435    2.930999994  -10.494999886
   59 OGH   O4'     1844   10.369999886    2.837000132  -10.642999649
   59 OGH   C1'     1845   10.397000313    2.891999960  -10.769999504
   59 OGH   H1'     1846   10.501999855    2.921999931  -10.772000313
   59 OGH   N9      1847   10.378999710    2.782000065  -10.866999626
   59 OGH   C8      1848   10.260999680    2.710999966  -10.876000404
   59 OGH   O8      1849   10.151999474    2.759000063  -10.862000465
   59 OGH   N7      1850   10.277999878    2.582000017  -10.920999527
   59 OGH   H7      1851   10.196000099    2.532999992  -10.953000069
   59 OGH   C5      1852   10.412000656    2.575000048  -10.944999695
   59 OGH   C6      1853   10.493000031    2.462999821  -10.996000290
   59 OGH   O6      1854   10.456999779    2.354000092  -11.046999931
   59 OGH   N1      1855   10.626000404    2.495999813  -10.987000465
   59 OGH   H1      1856   10.690000534    2.424999952  -11.019999504
   59 OGH   C2      1857    0.004000000    2.620999813  -10.951999664
   59 OGH   N2      1858    0.130999997    2.627000093  -10.949999809
   59 OGH   H21     1859    0.188999996    2.549999952  -10.982000351
   59 OGH   H22     1860    0.171000004    2.702000141  -10.897000313
   59 OGH   N3      1861   10.604000092    2.723000050  -10.913000107
   59 OGH   C4      1862   10.475999832    2.693000078  -10.911000252
   59 OGH   C3'     1863   10.351999283    3.075000048  -10.630000114
   59 OGH   H3'     1864   10.272000313    3.141000032  -10.597000122
   59 OGH   C2'     1865   10.322000504    3.028000116  -10.774000168
   59 OGH   H2'     1866   10.212999344    3.023999929  -10.767000198
   59 OGH   H2''    1867   10.361000061    3.096999884  -10.848999977
   59 OGH   O3'     1868   10.486000061    3.129999876  -10.630000114
   60 DC    P       1869   10.503999710    3.279999971  -10.628999710
   60 DC    OP1     1870   10.447000504    3.335999966  -10.505000114
   60 DC    OP2     1871   10.453000069    3.335999966  -10.755000114
   60 DC    O5'     1872   10.663999557    3.302999973  -10.626999855
   60 DC    C5'     1873    0.082000002    3.259000063  -10.524000168
   60 DC    H5'     1874    0.025000000    3.187000036  -10.465000153
   60 DC    H5''    1875    0.115999997    3.342999935  -10.461999893
   60 DC    C4'     1876    0.208999991    3.187000036  -10.579000473
   60 DC    H4'     1877    0.254999995    3.138999939  -10.493000031
   60 DC    O4'     1878    0.166999996    3.079999924  -10.666000366
   60 DC    C1'     1879    0.240000010    3.089999914  -10.784999847
   60 DC    H1'     1880    0.326999992    3.025000095  -10.780000687
   60 DC    N1      1881    0.148000002    3.052999973  -10.899999619
   60 DC    C6      1882    0.027000001    3.112999916  -10.912000656
   60 DC    H6      1883    0.002000000    3.195999861  -10.848000526
   60 DC    C5      1884   10.608999252    3.065000057  -11.008000374
   60 DC    H5      1885   10.510999680    3.105999947  -11.027999878
   60 DC    C4      1886   10.655000687    2.964999914  -11.093999863
   60 DC    N4      1887   10.566999435    2.905999899  -11.166999817
   60 DC    H41     1888   10.475000381    2.945999861  -11.182000160
   60 DC    H42     1889   10.602999687    2.825999975  -11.218000412
   60 DC    N3      1890    0.097000003    2.901999950  -11.079999924
   60 DC    C2      1891    0.187000006    2.950999975  -10.991000175
   60 DC    O2      1892    0.298999995    2.898999929  -10.994000435
   60 DC    C3'     1893    0.314999998    3.273000002  -10.649999619
   60 DC    H3'     1894    0.290000021    3.377000093  -10.623999596
   60 DC    C2'     1895    0.280000001    3.243999958  -10.795000076
   60 DC    H2'     1896    0.189999998    3.300999880  -10.817999840
   60 DC    H2''    1897    0.365000010    3.254000187  -10.862999916
   60 DC    O3'     1898    0.456000000    3.250000000  -10.626999855
   61 DA    P       1899    0.573000014    3.352999926  -10.675000191
   61 DA    OP1     1900    0.689999998    3.335999966  -10.590000153
   61 DA    OP2     1901    0.514999986    3.488000154  -10.703000069
   61 DA    O5'     1902    0.601000011    3.286000013  -10.815000534
   61 DA    C5'     1903    0.659000039    3.151999950  -10.809999466
   61 DA    H5'     1904    0.610000014    3.084000111  -10.739999771
   61 DA    H5''    1905    0.757000029    3.164999962  -10.762000084
   61 DA    C4'     1906    0.684000015    3.092999935  -10.948999405
   61 DA    H4'     1907    0.740000010    3.000000000  -10.939000130
   61 DA    O4'     1908    0.551999986    3.065000057  -10.998999596
   61 DA    C1'     1909    0.559000015    3.105000019  -11.133000374
   61 DA    H1'     1910    0.596000016    3.020999908  -11.190999985
   61 DA    N9      1911    0.423000008    3.144999981  -11.180999756
   61 DA    C8      1912    0.342000008    3.240999937  -11.128000259
   61 DA    H8      1913    0.375999987    3.318999767  -11.060999870
   61 DA    N7      1914    0.218000010    3.250999928  -11.177000046
   61 DA    C5      1915    0.228000000    3.148000002  -11.274000168
   61 DA    C6      1916    0.133000001    3.087999821  -11.362000465
   61 DA    N6      1917   10.680000305    3.121999979  -11.373000145
   61 DA    H61     1918   10.648000717    3.215000153  -11.348000526
   61 DA    H62     1919   10.616999626    3.052999973  -11.412000656
   61 DA    N1      1920    0.164000005    2.987999916  -11.446000099
   61 DA    C2      1921    0.288000017    2.943000078  -11.437999725
   61 DA    H2      1922    0.305999994    2.858000040  -11.501999855
   61 DA    N3      1923    0.388000011    2.981999874  -11.355999947
   61 DA    C4      1924    0.351999998    3.085999966  -11.279000282
   61 DA    C3'     1925    0.763999999    3.179000139  -11.045999527
   61 DA    H3'     1926    0.807999969    3.268000126  -11.001999855
   61 DA    C2'     1927    0.652999997    3.217999935  -11.152999878
   61 DA    H2'     1928    0.611000001    3.315999985  -11.130999565
   61 DA    H2''    1929    0.694999993    3.209000111  -11.253000259
   61 DA    O3'     1930    0.857999980    3.089999914  -11.105000496
   62 DT    P       1931    0.985000014    3.134000063  -11.194999695
   62 DT    OP1     1932    1.088999987    3.032999992  -11.166000366
   62 DT    OP2     1933    1.014999986    3.275000095  -11.171999931
   62 DT    O5'     1934    0.925999999    3.105999947  -11.336999893
   62 DT    C5'     1935    0.935999990    2.979000092  -11.401999474
   62 DT    H5'     1936    0.885000050    2.901000023  -11.347000122
   62 DT    H5''    1937    1.041000009    2.960000038  -11.427000046
   62 DT    C4'     1938    0.870999992    2.976000071  -11.541999817
   62 DT    H4'     1939    0.876000047    2.872999907  -11.576999664
   62 DT    O4'     1940    0.732999980    3.013000011  -11.526000023
   62 DT    C1'     1941    0.699000001    3.095000029  -11.635000229
   62 DT    H1'     1942    0.684000015    3.032999992  -11.723000526
   62 DT    N1      1943    0.577000022    3.171000004  -11.604000092
   62 DT    C6      1944    0.578000009    3.276999950  -11.519000053
   62 DT    H6      1945    0.666999996    3.299999952  -11.462999344
   62 DT    C5      1946    0.467000008    3.351999998  -11.501999855
   62 DT    C7      1947    0.457000017    3.468999863  -11.407999992
   62 DT    H71     1948    0.438000023    3.554999828  -11.470999718
   62 DT    H72     1949    0.374000013    3.454999924  -11.338999748
   62 DT    H73     1950    0.546000004    3.479000092  -11.344999313
   62 DT    C4      1951    0.341000021    3.316999912  -11.571000099
   62 DT    O4      1952    0.233999997    3.377999783  -11.572000504
   62 DT    N3      1953    0.351000011    3.200000048  -11.641000748
   62 DT    H3      1954    0.265000015    3.177999973  -11.690000534
   62 DT    C2      1955    0.465000004    3.138000011  -11.677999496
   62 DT    O2      1956    0.465000004    3.049999952  -11.766000748
   62 DT    C3'     1957    0.939999938    3.070000172  -11.635000229
   62 DT    H3'     1958    1.029000044    3.111999989  -11.587999344
   62 DT    C2'     1959    0.833000004    3.179000139  -11.656999588
   62 DT    H2'     1960    0.839999974    3.250999928  -11.574999809
   62 DT    H2''    1961    0.833000004    3.222000122  -11.758000374
   62 DT    O3'     1962    0.967000008    2.990999937  -11.744000435
   63 DG    P       1963    1.037999988    3.052999973  -11.868000031
   63 DG    OP1     1964    1.100000024    2.937999964  -11.940000534
   63 DG    OP2     1965    1.120000005    3.170000076  -11.829000473
   63 DG    O5'     1966    0.922000051    3.098000050  -11.962999344
   63 DG    C5'     1967    0.856999993    2.996999979  -12.041000366
   63 DG    H5'     1968    0.820999980    2.915999889  -11.976999283
   63 DG    H5''    1969    0.919999957    2.947000027  -12.114000320
   63 DG    C4'     1970    0.740999997    3.068000078  -12.112999916
   63 DG    H4'     1971    0.690999985    2.996999979  -12.178999901
   63 DG    O4'     1972    0.652000010    3.117000103  -12.015000343
   63 DG    C1'     1973    0.597999990    3.238000154  -12.074999809
   63 DG    H1'     1974    0.541999996    3.208000183  -12.163000107
   63 DG    N9      1975    0.513999999    3.318999767  -11.977999687
   63 DG    C8      1976    0.553000033    3.402999878  -11.875000000
   63 DG    H8      1977    0.651000023    3.401999950  -11.830999374
   63 DG    N7      1978    0.457000017    3.474999905  -11.822999954
   63 DG    C5      1979    0.347000003    3.434000015  -11.899000168
   63 DG    C6      1980    0.214000016    3.481000185  -11.901000023
   63 DG    O6      1981    0.172000006    3.565999985  -11.826000214
   63 DG    N1      1982    0.131999999    3.404999971  -11.982999802
   63 DG    H1      1983    0.034000002    3.429000139  -11.986000061
   63 DG    C2      1984    0.172000006    3.309999943  -12.062999725
   63 DG    N2      1985    0.082000002    3.268000126  -12.151000023
   63 DG    H21     1986   -0.012000000    3.302999973  -12.151000023
   63 DG    H22     1987    0.112000003    3.186000109  -12.203000069
   63 DG    N3      1988    0.300000012    3.268000126  -12.073999405
   63 DG    C4      1989    0.380999982    3.336999893  -11.991000175
   63 DG    C3'     1990    0.790000021    3.186000109  -12.201000214
   63 DG    H3'     1991    0.897000015    3.202000141  -12.204999924
   63 DG    C2'     1992    0.722000003    3.304000139  -12.135000229
   63 DG    H2'     1993    0.788999975    3.342999935  -12.059000015
   63 DG    H2''    1994    0.712000012    3.393000126  -12.197000504
   63 DG    O3'     1995    0.745999992    3.172999859  -12.337999344
   64 DT    P       1996    0.757000029    3.272000074  -12.458999634
   64 DT    OP1     1997    0.810000062    3.191999912  -12.576999664
   64 DT    OP2     1998    0.827999949    3.395999908  -12.427999496
   64 DT    O5'     1999    0.605000019    3.306999922  -12.482999802
   64 DT    C5'     2000    0.513000011    3.206000090  -12.524000168
   64 DT    H5'     2001    0.508000016    3.121999979  -12.454999924
   64 DT    H5''    2002    0.544000030    3.167000055  -12.619999886
   64 DT    C4'     2003    0.370999992    3.259000063  -12.545999527
   64 DT    H4'     2004    0.314999998    3.174999952  -12.587999344
   64 DT    O4'     2005    0.323000014    3.300999880  -12.419000626
   64 DT    C1'     2006    0.263999999    3.436999798  -12.430999756
   64 DT    H1'     2007    0.157000005    3.418999910  -12.447000504
   64 DT    N1      2008    0.280999988    3.526999950  -12.317999840
   64 DT    C6      2009    0.403999984    3.552999973  -12.265000343
   64 DT    H6      2010    0.488000005    3.490999937  -12.294000626
   64 DT    C5      2011    0.412000000    3.649000168  -12.168000221
   64 DT    C7      2012    0.550000012    3.677999973  -12.112999916
   64 DT    H71     2013    0.632000029    3.634000063  -12.170000076
   64 DT    H72     2014    0.564999998    3.784999847  -12.100000381
   64 DT    H73     2015    0.560000002    3.643000126  -12.010000229
   64 DT    C4      2016    0.293000013    3.723000050  -12.116000175
   64 DT    O4      2017    0.289000005    3.786999941  -12.017000198
   64 DT    N3      2018    0.177000001    3.695999861  -12.175000191
   64 DT    H3      2019    0.097000003    3.750000000  -12.144999504
   64 DT    C2      2020    0.164000005    3.608999968  -12.281999588
   64 DT    O2      2021    0.051999997    3.601999998  -12.330999374
   64 DT    C3'     2022    0.359999985    3.377999783  -12.644000053
   64 DT    H3'     2023    0.448999971    3.388000011  -12.705999374
   64 DT    C2'     2024    0.338000000    3.493000031  -12.555000305
   64 DT    H2'     2025    0.438000023    3.524000168  -12.523000717
   64 DT    H2''    2026    0.291000009    3.578999996  -12.601999283
   64 DT    O3'     2027    0.252000004    3.352999926  -12.737999916
   65 DT    P       2028    0.197999999    3.470000029  -12.838999748
   65 DT    OP1     2029    0.112000003    3.401999950  -12.936999321
   65 DT    OP2     2030    0.311999977    3.558000088  -12.875000000
   65 DT    O5'     2031    0.103999995    3.565999985  -12.753999710
   65 DT    C5'     2032   10.651999474    3.522000074  -12.713999748
   65 DT    H5'     2033   10.671999931    3.465000153  -12.623999596
   65 DT    H5''    2034   10.598999977    3.460999966  -12.788000107
   65 DT    C4'     2035   10.562999725    3.644999981  -12.692999840
   65 DT    H4'     2036   10.462999344    3.605000019  -12.680999756
   65 DT    O4'     2037   10.598000526    3.717999935  -12.576000214
   65 DT    C1'     2038   10.635000229    3.845999956  -12.616999626
   65 DT    H1'     2039   10.543000221    3.902999878  -12.600999832
   65 DT    N1      2040    0.063999996    3.909999847  -12.531000137
   65 DT    C6      2041    0.195000008    3.893999815  -12.551000595
   65 DT    H6      2042    0.229000002    3.841999769  -12.638999939
   65 DT    C5      2043    0.283999979    3.931000233  -12.454000473
   65 DT    C7      2044    0.430999994    3.904999971  -12.476999283
   65 DT    H71     2045    0.476000011    4.004000187  -12.468000412
   65 DT    H72     2046    0.478000015    3.834000111  -12.408999443
   65 DT    H73     2047    0.458000004    3.872999907  -12.578000069
   65 DT    C4      2048    0.246000007    3.993999958  -12.330999374
   65 DT    O4      2049    0.323000014    4.033999920  -12.244000435
   65 DT    N3      2050    0.111000001    3.999000072  -12.319000244
   65 DT    H3      2051    0.070000000    4.045000076  -12.239000320
   65 DT    C2      2052    0.015000001    3.970999956  -12.416999817
   65 DT    O2      2053   10.565999985    3.997000217  -12.392999649
   65 DT    C3'     2054   10.562000275    3.741999865  -12.810999870
   65 DT    H3'     2055   10.614999771    3.695000172  -12.892999649
   65 DT    C2'     2056   -0.007000000    3.851999998  -12.772000313
   65 DT    H2'     2057    0.092000000    3.820000172  -12.802999496
   65 DT    H2''    2058   -0.034000002    3.947999954  -12.815999985
   65 DT    O3'     2059   10.430000305    3.773000002  -12.853999138
   66 DC    P       2060   10.405000687    3.875999928  -12.974000931
   66 DC    OP1     2061   10.272000313    3.854000092  -13.022999763
   66 DC    OP2     2062   10.503999710    3.845999956  -13.072000504
   66 DC    O5'     2063   10.426000595    4.027999878  -12.928998947
   66 DC    C5'     2064   10.329999924    4.099999905  -12.850000381
   66 DC    H5'     2065   10.302999496    4.029999733  -12.770999908
   66 DC    H5''    2066   10.237999916    4.116999626  -12.907000542
   66 DC    C4'     2067   10.369000435    4.230000019  -12.782999992
   66 DC    H4'     2068   10.280000687    4.255000114  -12.725999832
   66 DC    O4'     2069   10.475000381    4.210999966  -12.684000015
   66 DC    C1'     2070   10.551000595    4.328999996  -12.691999435
   66 DC    H1'     2071   10.498000145    4.416999817  -12.656000137
   66 DC    N1      2072    0.012000000    4.306000233  -12.616999626
   66 DC    C6      2073    0.120000005    4.234999657  -12.664999962
   66 DC    H6      2074    0.109999999    4.179999828  -12.758000374
   66 DC    C5      2075    0.236999989    4.234000206  -12.598999977
   66 DC    H5      2076    0.324999988    4.182000160  -12.635000229
   66 DC    C4      2077    0.252999991    4.314000130  -12.476999283
   66 DC    N4      2078    0.361999989    4.317999840  -12.411000252
   66 DC    H41     2079    0.448000014    4.297999859  -12.460000038
   66 DC    H42     2080    0.351999998    4.366000175  -12.322999954
   66 DC    N3      2081    0.151999995    4.380000114  -12.427000046
   66 DC    C2      2082    0.036000002    4.380000114  -12.494000435
   66 DC    O2      2083   10.616000175    4.438000202  -12.441999435
   66 DC    C3'     2084   10.409999847    4.342000008  -12.875999451
   66 DC    H3'     2085   10.405000687    4.306000233  -12.977999687
   66 DC    C2'     2086   10.553999901    4.352000237  -12.839999199
   66 DC    H2'     2087   10.607000351    4.269000053  -12.885000229
   66 DC    H2''    2088   10.583000183    4.454999924  -12.857000351
   66 DC    O3'     2089   10.343000412    4.461999893  -12.853999138
   67 DA    P       2090   10.244000435    4.520999908  -12.955999374
   67 DA    OP1     2091   10.149999619    4.415999889  -12.999000549
   67 DA    OP2     2092   10.321000099    4.598999977  -13.052999496
   67 DA    O5'     2093   10.162000656    4.615000248  -12.863000870
   67 DA    C5'     2094   10.090000153    4.572000027  -12.748000145
   67 DA    H5'     2095   10.119000435    4.468999863  -12.725999832
   67 DA    H5''    2096    9.989000320    4.579999924  -12.787000656
   67 DA    C4'     2097   10.108999252    4.665999889  -12.626000404
   67 DA    H4'     2098   10.034999847    4.645999908  -12.548000336
   67 DA    O4'     2099   10.234999657    4.644000053  -12.564000130
   67 DA    C1'     2100   10.312999725    4.762000084  -12.569999695
   67 DA    H1'     2101   10.302000046    4.820000172  -12.477999687
   67 DA    N9      2102   10.455999374    4.741999626  -12.600000381
   67 DA    C8      2103   10.519000053    4.720999718  -12.725999832
   67 DA    H8      2104   10.461000443    4.697000027  -12.814000130
   67 DA    N7      2105   10.651999474    4.723000050  -12.719999313
   67 DA    C5      2106    0.010000000    4.758999825  -12.586000443
   67 DA    C6      2107    0.129999995    4.776000023  -12.517999649
   67 DA    N6      2108    0.247999996    4.770999908  -12.576000214
   67 DA    H61     2109    0.257999986    4.743000031  -12.673000336
   67 DA    H62     2110    0.328000009    4.788000107  -12.517000198
   67 DA    N1      2111    0.127999991    4.800000191  -12.383999825
   67 DA    C2      2112    0.014000000    4.790999889  -12.321000099
   67 DA    H2      2113    0.012999999    4.806000233  -12.213999748
   67 DA    N3      2114   10.565999985    4.775000095  -12.373000145
   67 DA    C4      2115   10.565000534    4.758000374  -12.510999680
   67 DA    C3'     2116   10.086999893    4.818999767  -12.662000656
   67 DA    H3'     2117   10.039999962    4.842999935  -12.756999969
   67 DA    C2'     2118   10.241000175    4.855999947  -12.673999786
   67 DA    H2'     2119   10.282999992    4.842000008  -12.774000168
   67 DA    H2''    2120   10.260000229    4.958000183  -12.642000198
   67 DA    O3'     2121   10.026999474    4.894000053  -12.558000565
   68 DG    P       2122    9.989000320    5.041999817  -12.553999901
   68 DG    OP1     2123    9.845999718    5.060999870  -12.515000343
   68 DG    OP2     2124   10.052000046    5.125999928  -12.659999847
   68 DG    O5'     2125   10.085000038    5.077000141  -12.432000160
   68 DG    C5'     2126   10.043000221    5.039000034  -12.298999786
   68 DG    H5'     2127   10.059000015    4.932000160  -12.301000595
   68 DG    H5''    2128    9.937999725    5.065999985  -12.281999588
   68 DG    C4'     2129   10.131999969    5.084000111  -12.187000275
   68 DG    H4'     2130   10.085000038    5.031000137  -12.104000092
   68 DG    O4'     2131   10.270999908    5.054999828  -12.201999664
   68 DG    C1'     2132   10.343000412    5.170000076  -12.223000526
   68 DG    H1'     2133   10.388999939    5.193999767  -12.128000259
   68 DG    N9      2134   10.449999809    5.158999920  -12.328000069
   68 DG    C8      2135   10.433000565    5.123000145  -12.455999374
   68 DG    H8      2136   10.335000038    5.102999687  -12.496999741
   68 DG    N7      2137   10.538000107    5.102999687  -12.519999504
   68 DG    C5      2138   10.642999649    5.133999825  -12.430999756
   68 DG    C6      2139    0.112000003    5.140999794  -12.440999985
   68 DG    O6      2140    0.182999998    5.122000217  -12.539999962
   68 DG    N1      2141    0.178000003    5.156000137  -12.319999695
   68 DG    H1      2142    0.277999997    5.161000252  -12.329000473
   68 DG    C2      2143    0.111000001    5.184000015  -12.210000038
   68 DG    N2      2144    0.182999998    5.191999912  -12.100999832
   68 DG    H21     2145    0.282000005    5.177999973  -12.107999802
   68 DG    H22     2146    0.136999995    5.192999840  -12.010999680
   68 DG    N3      2147   10.649000168    5.190000057  -12.196000099
   68 DG    C4      2148   10.585000038    5.159999847  -12.309000015
   68 DG    C3'     2149   10.112999916    5.234999657  -12.177999496
   68 DG    H3'     2150   10.026000023    5.279999733  -12.225999832
   68 DG    C2'     2151   10.237999916    5.276999950  -12.258000374
   68 DG    H2'     2152   10.215000153    5.276999950  -12.364000320
   68 DG    H2''    2153   10.281999588    5.374000072  -12.233999252
   68 DG    O3'     2154   10.116000175    5.268000126  -12.038999557
   69 DC    P       2155   10.107000351    5.424000263  -11.991999626
   69 DC    OP1     2156   10.012000084    5.416999817  -11.880999565
   69 DC    OP2     2157   10.086000443    5.513999939  -12.107999802
   69 DC    O5'     2158   10.248999596    5.456999779  -11.930999756
   69 DC    C5'     2159   10.302999496    5.368999958  -11.833999634
   69 DC    H5'     2160   10.291999817    5.263000011  -11.861000061
   69 DC    H5''    2161   10.253000259    5.368000031  -11.737000465
   69 DC    C4'     2162   10.455999374    5.393000126  -11.829000473
   69 DC    H4'     2163   10.501000404    5.314000130  -11.767999649
   69 DC    O4'     2164   10.522000313    5.372000217  -11.949999809
   69 DC    C1'     2165   10.614000320    5.483000278  -11.973000526
   69 DC    H1'     2166   10.708000183    5.463999748  -11.921999931
   69 DC    N1      2167   10.635000229    5.497000217  -12.116000175
   69 DC    C6      2168   10.526000023    5.504000187  -12.192999840
   69 DC    H6      2169   10.430999756    5.491999626  -12.144000053
   69 DC    C5      2170   10.539999962    5.520999908  -12.328000069
   69 DC    H5      2171   10.447999954    5.526000023  -12.385000229
   69 DC    C4      2172   10.669000626    5.533999920  -12.381999969
   69 DC    N4      2173    0.012000000    5.567999840  -12.503000259
   69 DC    H41     2174   -0.075999998    5.592000008  -12.545999527
   69 DC    H42     2175    0.105999991    5.577000141  -12.538999557
   69 DC    N3      2176    0.103999995    5.539999962  -12.308000565
   69 DC    C2      2177    0.089000002    5.520999908  -12.173999786
   69 DC    O2      2178    0.187000006    5.536000252  -12.100000381
   69 DC    C3'     2179   10.503999710    5.529999733  -11.776999474
   69 DC    H3'     2180   10.411000252    5.577000141  -11.744000435
   69 DC    C2'     2181   10.548000336    5.605999947  -11.904000282
   69 DC    H2'     2182   10.468999863    5.647999763  -11.966000557
   69 DC    H2''    2183   10.621999741    5.684999943  -11.897000313
   69 DC    O3'     2184   10.579999924    5.525000095  -11.657999992
   70 DT    P       2185   10.633999825    5.668999672  -11.600999832
   70 DT    OP1     2186   10.644000053    5.638000011  -11.454000473
   70 DT    OP2     2187   10.548000336    5.777999878  -11.644000053
   70 DT    O5'     2188    0.115999997    5.684999943  -11.664999962
   70 DT    C5'     2189    0.214000016    5.598999977  -11.614999771
   70 DT    H5'     2190    0.194000006    5.498000145  -11.652999878
   70 DT    H5''    2191    0.215000004    5.602999687  -11.505999565
   70 DT    C4'     2192    0.351000011    5.638999939  -11.664999962
   70 DT    H4'     2193    0.413999975    5.560999870  -11.621000290
   70 DT    O4'     2194    0.363000005    5.637000084  -11.807000160
   70 DT    C1'     2195    0.395999998    5.768000126  -11.845999718
   70 DT    H1'     2196    0.504000008    5.763000011  -11.854000092
   70 DT    N1      2197    0.335999995    5.803999901  -11.982000351
   70 DT    C6      2198    0.199000001    5.820000172  -11.991999626
   70 DT    H6      2199    0.136000007    5.824000359  -11.905000687
   70 DT    C5      2200    0.138999999    5.838999748  -12.114000320
   70 DT    C7      2201   10.661000252    5.876999855  -12.116000175
   70 DT    H71     2202   10.598999977    5.802999973  -12.166999817
   70 DT    H72     2203   10.630999565    5.890999794  -12.012000084
   70 DT    H73     2204   10.644000053    5.973000050  -12.163999557
   70 DT    C4      2205    0.213000014    5.835999966  -12.236000061
   70 DT    O4      2206    0.160999998    5.842000008  -12.350999832
   70 DT    N3      2207    0.349999994    5.831000328  -12.213999748
   70 DT    H3      2208    0.416999996    5.838999748  -12.289999962
   70 DT    C2      2209    0.413000017    5.793000221  -12.097000122
   70 DT    O2      2210    0.527999997    5.756000042  -12.100000381
   70 DT    C3'     2211    0.401000023    5.776000023  -11.621999741
   70 DT    H3'     2212    0.364000022    5.809000015  -11.524999619
   70 DT    C2'     2213    0.349999994    5.859999657  -11.737000465
   70 DT    H2'     2214    0.242000014    5.876999855  -11.727999687
   70 DT    H2''    2215    0.395000011    5.959000111  -11.739000320
   70 DT    O3'     2216    0.538999975    5.766999722  -11.608999252
   71 DG    P       2217    0.636999965    5.884999752  -11.553999901
   71 DG    OP1     2218    0.767000020    5.822999954  -11.523000717
   71 DG    OP2     2219    0.569000006    5.963999748  -11.447999954
   71 DG    O5'     2220    0.655000031    5.984999657  -11.676000595
   71 DG    C5'     2221    0.742999971    5.949000359  -11.780000687
   71 DG    H5'     2222    0.715999961    5.850999832  -11.819999695
   71 DG    H5''    2223    0.844999969    5.935999870  -11.743000031
   71 DG    C4'     2224    0.745999992    6.049000263  -11.885999680
   71 DG    H4'     2225    0.835999966    6.036000252  -11.944999695
   71 DG    O4'     2226    0.634000003    6.026000023  -11.965000153
   71 DG    C1'     2227    0.580000043    6.150000095  -11.994999886
   71 DG    H1'     2228    0.640999973    6.191999912  -12.076000214
   71 DG    N9      2229    0.438000023    6.144999981  -12.044000626
   71 DG    C8      2230    0.314999998    6.151999950  -11.980999947
   71 DG    H8      2231    0.313000023    6.161999702  -11.873000145
   71 DG    N7      2232    0.215000004    6.174000263  -12.059000015
   71 DG    C5      2233    0.273999989    6.168999672  -12.189000130
   71 DG    C6      2234    0.219000012    6.156000137  -12.322000504
   71 DG    O6      2235    0.105999991    6.149000168  -12.361000061
   71 DG    N1      2236    0.314999998    6.147000313  -12.421999931
   71 DG    H1      2237    0.277000010    6.138000011  -12.515000343
   71 DG    C2      2238    0.442999989    6.131000042  -12.395999908
   71 DG    N2      2239    0.515999973    6.111000061  -12.501999855
   71 DG    H21     2240    0.473999977    6.109999657  -12.593999863
   71 DG    H22     2241    0.613000035    6.085000038  -12.494000435
   71 DG    N3      2242    0.496999979    6.111000061  -12.279000282
   71 DG    C4      2243    0.407999992    6.140999794  -12.178999901
   71 DG    C3'     2244    0.745000005    6.199000359  -11.833000183
   71 DG    H3'     2245    0.754000008    6.216000080  -11.725999832
   71 DG    C2'     2246    0.600000024    6.241999626  -11.866000175
   71 DG    H2'     2247    0.537999988    6.200999737  -11.786000252
   71 DG    H2''    2248    0.582000017    6.348000050  -11.883999825
   71 DG    O3'     2249    0.826000035    6.276999950  -11.919000626
   72 DA    P       2250    0.973999977    6.315000057  -11.887999535
   72 DA    OP1     2251    1.039000034    6.199999809  -11.826000214
   72 DA    OP2     2252    0.976000011    6.442999840  -11.821000099
   72 DA    O5'     2253    1.031000018    6.334000111  -12.033999443
   72 DA    C5'     2254    1.062999964    6.220000267  -12.123000145
   72 DA    H5'     2255    0.984000027    6.145999908  -12.107999802
   72 DA    H5''    2256    1.160000086    6.175999641  -12.102999687
   72 DA    C4'     2257    1.060999990    6.262000084  -12.274999619
   72 DA    H4'     2258    1.118000031    6.184999943  -12.326000214
   72 DA    O4'     2259    0.923999965    6.259999752  -12.315000534
   72 DA    C1'     2260    0.899999976    6.383999825  -12.371000290
   72 DA    H1'     2261    0.921000004    6.380000114  -12.477999687
   72 DA    N9      2262    0.759999990    6.412999630  -12.340000153
   72 DA    C8      2263    0.705999970    6.428999901  -12.212999344
   72 DA    H8      2264    0.771999955    6.409999847  -12.130000114
   72 DA    N7      2265    0.580000043    6.460999966  -12.211000443
   72 DA    C5      2266    0.550000012    6.453999996  -12.348999977
   72 DA    C6      2267    0.426000029    6.460999966  -12.418000221
   72 DA    N6      2268    0.307999998    6.501000404  -12.355000496
   72 DA    H61     2269    0.305999994    6.520999908  -12.255999565
   72 DA    H62     2270    0.230999991    6.527999878  -12.413000107
   72 DA    N1      2271    0.419999987    6.456999779  -12.553999901
   72 DA    C2      2272    0.532999992    6.432000160  -12.614999771
   72 DA    H2      2273    0.527999997    6.414999962  -12.722000122
   72 DA    N3      2274    0.656000018    6.414999962  -12.567999840
   72 DA    C4      2275    0.657999992    6.426999569  -12.430999756
   72 DA    C3'     2276    1.128000021    6.393000126  -12.303999901
   72 DA    H3'     2277    1.189000010    6.425000191  -12.219999313
   72 DA    C2'     2278    1.003000021    6.483000278  -12.316999435
   72 DA    H2'     2279    0.972000003    6.532999992  -12.225000381
   72 DA    H2''    2280    1.010999918    6.558999538  -12.394000053
   72 DA    O3'     2281    1.195999980    6.381000042  -12.430000305
   73 DA    P       2282    1.299000025    6.498999596  -12.476999283
   73 DA    OP1     2283    1.406999946    6.449999809  -12.560999870
   73 DA    OP2     2284    1.343000054    6.566000462  -12.355999947
   73 DA    O5'     2285    1.203999996    6.606999874  -12.552999496
   73 DA    C5'     2286    1.187999964    6.604000092  -12.687999725
   73 DA    H5'     2287    1.161000013    6.501999855  -12.711000443
   73 DA    H5''    2288    1.276000023    6.634999752  -12.744000435
   73 DA    C4'     2289    1.078999996    6.692999840  -12.748999596
   73 DA    H4'     2290    1.070999980    6.664999962  -12.853999138
   73 DA    O4'     2291    0.956999958    6.678999901  -12.685999870
   73 DA    C1'     2292    0.916000009    6.805999756  -12.651000023
   73 DA    H1'     2293    0.859000027    6.847000122  -12.733999252
   73 DA    N9      2294    0.822999954    6.798999786  -12.536000252
   73 DA    C8      2295    0.857999980    6.800000191  -12.405000687
   73 DA    H8      2296    0.958999991    6.782000065  -12.369999886
   73 DA    N7      2297    0.761000037    6.823000431  -12.323999405
   73 DA    C5      2298    0.649999976    6.823999882  -12.408999443
   73 DA    C6      2299    0.508000016    6.837000370  -12.399999619
   73 DA    N6      2300    0.442999989    6.833999634  -12.287000656
   73 DA    H61     2301    0.496999979    6.823000431  -12.201999664
   73 DA    H62     2302    0.342999995    6.845999718  -12.277999878
   73 DA    N1      2303    0.428000033    6.831999779  -12.508000374
   73 DA    C2      2304    0.488000005    6.823999882  -12.626000404
   73 DA    H2      2305    0.417999983    6.828000069  -12.708999634
   73 DA    N3      2306    0.613000035    6.812000275  -12.655000687
   73 DA    C4      2307    0.690999985    6.814000130  -12.538999557
   73 DA    C3'     2308    1.113000035    6.841000557  -12.751999855
   73 DA    H3'     2309    1.220000029    6.845999718  -12.732999802
   73 DA    C2'     2310    1.032999992    6.891000271  -12.635999680
   73 DA    H2'     2311    1.078999996    6.858000278  -12.543000221
   73 DA    H2''    2312    1.006000042    6.995999813  -12.645999908
   73 DA    O3'     2313    1.080000043    6.905999660  -12.872999191
   74 DT    P       2314    1.108999968    7.062999725  -12.902999878
   74 DT    OP1     2315    1.180999994    7.072000027  -13.032000542
   74 DT    OP2     2316    1.167999983    7.130999565  -12.789999962
   74 DT    O5'     2317    0.958000004    7.115000248  -12.921999931
   74 DT    C5'     2318    0.890999973    7.074999809  -13.041000366
   74 DT    H5'     2319    0.906999946    6.969999790  -13.067998886
   74 DT    H5''    2320    0.958999991    7.119999886  -13.111999512
   74 DT    C4'     2321    0.748999953    7.123999596  -13.067998886
   74 DT    H4'     2322    0.708000004    7.078999996  -13.157999992
   74 DT    O4'     2323    0.682000041    7.080000401  -12.952000618
   74 DT    C1'     2324    0.625000000    7.191999912  -12.888999939
   74 DT    H1'     2325    0.524999976    7.198999882  -12.930999756
   74 DT    N1      2326    0.616999984    7.182000160  -12.741999626
   74 DT    C6      2327    0.734000027    7.184999943  -12.670000076
   74 DT    H6      2328    0.833999991    7.184999943  -12.711000443
   74 DT    C5      2329    0.718999982    7.168000221  -12.534999847
   74 DT    C7      2330    0.843999982    7.162999630  -12.449999809
   74 DT    H71     2331    0.839000046    7.080000401  -12.380000114
   74 DT    H72     2332    0.927000046    7.151999474  -12.519999504
   74 DT    H73     2333    0.850000024    7.252999783  -12.388999939
   74 DT    C4      2334    0.592999995    7.155999660  -12.466000557
   74 DT    O4      2335    0.578999996    7.141999722  -12.348000526
   74 DT    N3      2336    0.486000001    7.169000149  -12.550000191
   74 DT    H3      2337    0.393999994    7.171999931  -12.508999825
   74 DT    C2      2338    0.490000010    7.180000305  -12.689000130
   74 DT    O2      2339    0.384999990    7.187999725  -12.753000259
   74 DT    C3'     2340    0.740000010    7.276999474  -13.079999924
   74 DT    H3'     2341    0.833999991    7.324999809  -13.107000351
   74 DT    C2'     2342    0.698000014    7.316000462  -12.935999870
   74 DT    H2'     2343    0.782000005    7.338999748  -12.869999886
   74 DT    H2''    2344    0.636999965    7.405999660  -12.947000504
   74 DT    O3'     2345    0.640999973    7.308000088  -13.180000305
   75 DT    P       2346    0.626000047    7.453999996  -13.232999802
   75 DT    OP1     2347    0.567000031    7.451999664  -13.372999191
   75 DT    OP2     2348    0.755999982    7.522000313  -13.216000557
   75 DT    O5'     2349    0.526000023    7.519000053  -13.133999825
   75 DT    C5'     2350    0.386999995    7.487000465  -13.144000053
   75 DT    H5'     2351    0.382999986    7.379000187  -13.139999390
   75 DT    H5''    2352    0.346000016    7.525000095  -13.236999512
   75 DT    C4'     2353    0.295000017    7.533999443  -13.031000137
   75 DT    H4'     2354    0.191000000    7.508999825  -13.046999931
   75 DT    O4'     2355    0.323000014    7.467999935  -12.907000542
   75 DT    C1'     2356    0.272000015    7.546000004  -12.803998947
   75 DT    H1'     2357    0.164999992    7.526999474  -12.800000191
   75 DT    N1      2358    0.333999991    7.512999535  -12.673000336
   75 DT    C6      2359    0.467000008    7.509999752  -12.656999588
   75 DT    H6      2360    0.532000005    7.512000084  -12.743000031
   75 DT    C5      2361    0.527000010    7.502999783  -12.533999443
   75 DT    C7      2362    0.675000012    7.522000313  -12.520999908
   75 DT    H71     2363    0.718999982    7.439000130  -12.466000557
   75 DT    H72     2364    0.718999982    7.505000114  -12.619999886
   75 DT    H73     2365    0.705000043    7.618000031  -12.477999687
   75 DT    C4      2366    0.449999988    7.501999855  -12.409999847
   75 DT    O4      2367    0.504000008    7.505000114  -12.302999496
   75 DT    N3      2368    0.310999990    7.487999916  -12.439000130
   75 DT    H3      2369    0.245000005    7.476999760  -12.362999916
   75 DT    C2      2370    0.252999991    7.491999626  -12.562000275
   75 DT    O2      2371    0.129999995    7.487999916  -12.562999725
   75 DT    C3'     2372    0.290000021    7.683000088  -13.002000809
   75 DT    H3'     2373    0.375000000    7.733000278  -13.049000740
   75 DT    C2'     2374    0.311999977    7.683999538  -12.857999802
   75 DT    H2'     2375    0.416999996    7.692999840  -12.829999924
   75 DT    H2''    2376    0.259000003    7.768000126  -12.814000130
   75 DT    O3'     2377    0.166999996    7.741000175  -13.052000046
   76 DC    P       2378    0.117999993    7.894000053  -13.024999619
   76 DC    OP1     2379    0.021000000    7.911000252  -13.132000923
   76 DC    OP2     2380    0.235999987    7.980999947  -13.019000053
   76 DC    O5'     2381    0.050000001    7.887999535  -12.883999825
   76 DC    C5'     2382   10.591000557    7.831999779  -12.864000320
   76 DC    H5'     2383   10.592000008    7.730000496  -12.900999069
   76 DC    H5''    2384   10.515000343    7.875000000  -12.928998947
   76 DC    C4'     2385   10.548000336    7.838999748  -12.717000008
   76 DC    H4'     2386   10.449999809    7.794000149  -12.710000038
   76 DC    O4'     2387   10.648000717    7.796000004  -12.628000259
   76 DC    C1'     2388   10.663000107    7.888999939  -12.517000198
   76 DC    H1'     2389   10.583999634    7.883000374  -12.440999985
   76 DC    N1      2390    0.126000002    7.880000114  -12.458999634
   76 DC    C6      2391    0.241000012    7.911000252  -12.530000687
   76 DC    H6      2392    0.232999995    7.944000244  -12.631999969
   76 DC    C5      2393    0.361999989    7.898999691  -12.470999718
   76 DC    H5      2394    0.455000013    7.930000305  -12.516000748
   76 DC    C4      2395    0.370999992    7.875000000  -12.331999779
   76 DC    N4      2396    0.488000005    7.855999947  -12.281000137
   76 DC    H41     2397    0.569999993    7.884999752  -12.331999779
   76 DC    H42     2398    0.500000000    7.802999973  -12.196000099
   76 DC    N3      2399    0.259999990    7.851999760  -12.253000259
   76 DC    C2      2400    0.137999997    7.855999947  -12.317999840
   76 DC    O2      2401    0.037000000    7.826000214  -12.246999741
   76 DC    C3'     2402   10.523000717    7.987999916  -12.682000160
   76 DC    H3'     2403   10.524000168    8.057000160  -12.767000198
   76 DC    C2'     2404   10.642000198    8.024999619  -12.586999893
   76 DC    H2'     2405   10.730000496    8.065000534  -12.637999535
   76 DC    H2''    2406   10.623000145    8.107999802  -12.517999649
   76 DC    O3'     2407   10.394000053    7.995999813  -12.619000435
   77 DA    P       2408   10.305000305    8.130999565  -12.607000351
   77 DA    OP1     2409   10.169000626    8.085000038  -12.585000038
   77 DA    OP2     2410   10.336999893    8.223999977  -12.718999863
   77 DA    O5'     2411   10.357999802    8.190999985  -12.472000122
   77 DA    C5'     2412   10.312000275    8.138999939  -12.348999977
   77 DA    H5'     2413   10.328000069    8.031000137  -12.350000381
   77 DA    H5''    2414   10.203000069    8.149999619  -12.345999718
   77 DA    C4'     2415   10.392000198    8.197000504  -12.237999916
   77 DA    H4'     2416   10.336000443    8.155000687  -12.154000282
   77 DA    O4'     2417   10.522000313    8.137000084  -12.234999657
   77 DA    C1'     2418   10.605000496    8.239000320  -12.180999756
   77 DA    H1'     2419   10.593000412    8.225999832  -12.073999405
   77 DA    N9      2420    0.081000000    8.226999283  -12.204999924
   77 DA    C8      2421    0.151999995    8.298000336  -12.298999786
   77 DA    H8      2422    0.103000000    8.341000557  -12.385000229
   77 DA    N7      2423    0.280000001    8.301000595  -12.276999474
   77 DA    C5      2424    0.298000008    8.212999344  -12.176000595
   77 DA    C6      2425    0.407999992    8.170999527  -12.095999718
   77 DA    N6      2426    0.536000013    8.201000214  -12.125000000
   77 DA    H61     2427    0.550999999    8.281999588  -12.182000160
   77 DA    H62     2428    0.609000027    8.175000191  -12.059999466
   77 DA    N1      2429    0.393999994    8.098000526  -11.987999916
   77 DA    C2      2430    0.277999997    8.057000160  -11.949999809
   77 DA    H2      2431    0.275999993    8.010000229  -11.852999687
   77 DA    N3      2432    0.158000007    8.086999893  -12.008999825
   77 DA    C4      2433    0.177000001    8.171999931  -12.118000031
   77 DA    C3'     2434   10.394000053    8.351999283  -12.223000526
   77 DA    H3'     2435   10.352999687    8.392999649  -12.315999985
   77 DA    C2'     2436   10.548999786    8.366999626  -12.223999977
   77 DA    H2'     2437   10.579000473    8.385000229  -12.328000069
   77 DA    H2''    2438   10.572999954    8.451999664  -12.159999847
   77 DA    O3'     2439   10.335000038    8.387000084  -12.100999832
   78 DG    P       2440   10.286000252    8.541000366  -12.071000099
   78 DG    OP1     2441   10.187000275    8.541000366  -11.961999893
   78 DG    OP2     2442   10.248000145    8.600000381  -12.201000214
   78 DG    O5'     2443   10.426000595    8.600000381  -12.024999619
   78 DG    C5'     2444   10.475000381    8.598999977  -11.887999535
   78 DG    H5'     2445   10.392999649    8.637000084  -11.828000069
   78 DG    H5''    2446   10.562999725    8.663000107  -11.883999825
   78 DG    C4'     2447   10.505999565    8.456999779  -11.829999924
   78 DG    H4'     2448   10.416999817    8.395999908  -11.842000008
   78 DG    O4'     2449   10.619999886    8.399000168  -11.887999535
   78 DG    C1'     2450    0.052999996    8.358999252  -11.798999786
   78 DG    H1'     2451    0.050999999    8.251000404  -11.781999588
   78 DG    N9      2452    0.180999994    8.409999847  -11.850000381
   78 DG    C8      2453    0.201000005    8.503000259  -11.951999664
   78 DG    H8      2454    0.125000000    8.553999901  -12.008999825
   78 DG    N7      2455    0.321999997    8.539999962  -11.963999748
   78 DG    C5      2456    0.393000007    8.458999634  -11.875000000
   78 DG    C6      2457    0.534999967    8.454999924  -11.852999687
   78 DG    O6      2458    0.621999979    8.519000053  -11.907999992
   78 DG    N1      2459    0.567000031    8.366000175  -11.753999710
   78 DG    H1      2460    0.663999975    8.373000145  -11.725999832
   78 DG    C2      2461    0.481000006    8.288000107  -11.689000130
   78 DG    N2      2462    0.511000037    8.212999344  -11.594999313
   78 DG    H21     2463    0.606999993    8.211999893  -11.564000130
   78 DG    H22     2464    0.436000019    8.152999878  -11.565999985
   78 DG    N3      2465    0.349999994    8.295999527  -11.703000069
   78 DG    C4      2466    0.307999998    8.385000229  -11.801000595
   78 DG    C3'     2467   10.541000366    8.455999374  -11.683000565
   78 DG    H3'     2468   10.510999680    8.550000191  -11.637999535
   78 DG    C2'     2469    0.018999999    8.434999466  -11.673000336
   78 DG    H2'     2470    0.061000001    8.534999847  -11.666000366
   78 DG    H2''    2471    0.048000000    8.383000374  -11.581999779
   78 DG    O3'     2472   10.475999832    8.351999283  -11.608999252
   79 DC    P       2473   10.449999809    8.355000496  -11.449999809
   79 DC    OP1     2474   10.348999977    8.251000404  -11.411000252
   79 DC    OP2     2475   10.418000221    8.494000435  -11.408999443
   79 DC    O5'     2476   10.592000008    8.322999954  -11.387999535
   79 DC    C5'     2477   10.649000168    8.197000504  -11.364000320
   79 DC    H5'     2478   10.645999908    8.121999741  -11.442999840
   79 DC    H5''    2479   10.604000092    8.141000748  -11.281999588
   79 DC    C4'     2480    0.121000007    8.229000092  -11.315000534
   79 DC    H4'     2481    0.165999994    8.135999680  -11.281000137
   79 DC    O4'     2482    0.203999996    8.284999847  -11.413999557
   79 DC    C1'     2483    0.316000015    8.336000443  -11.342000008
   79 DC    H1'     2484    0.395999998    8.262000084  -11.348999977
   79 DC    N1      2485    0.357999980    8.458999634  -11.416999817
   79 DC    C6      2486    0.265000015    8.544000626  -11.480999947
   79 DC    H6      2487    0.157000005    8.533999443  -11.470999718
   79 DC    C5      2488    0.316000015    8.644000053  -11.548000336
   79 DC    H5      2489    0.252000004    8.706999779  -11.608999252
   79 DC    C4      2490    0.459999979    8.658999443  -11.559000015
   79 DC    N4      2491    0.509999990    8.748000145  -11.644999504
   79 DC    H41     2492    0.442999989    8.809000015  -11.687999725
   79 DC    H42     2493    0.610000014    8.750000000  -11.657999992
   79 DC    N3      2494    0.544999957    8.580999374  -11.501999855
   79 DC    C2      2495    0.495999992    8.479000092  -11.430999756
   79 DC    O2      2496    0.576000035    8.409999847  -11.369000435
   79 DC    C3'     2497    0.123999998    8.333999634  -11.199999809
   79 DC    H3'     2498    0.077000000    8.428999901  -11.223999977
   79 DC    C2'     2499    0.273000002    8.355000496  -11.197999954
   79 DC    H2'     2500    0.300000012    8.453000069  -11.158999443
   79 DC    H2''    2501    0.331000000    8.286000252  -11.137000084
   79 DC    O3'     2502    0.072999999    8.296999931  -11.072999954
   80 DT    P       2503    0.068000004    8.391000748  -10.942999840
   80 DT    OP1     2504   10.661000252    8.315000534  -10.843999863
   80 DT    OP2     2505    0.021000000    8.529000282  -10.979000092
   80 DT    O5'     2506    0.213000014    8.406000137  -10.887000084
   80 DT    C5'     2507    0.280000001    8.288000107  -10.847000122
   80 DT    H5'     2508    0.275000006    8.216000557  -10.927999496
   80 DT    H5''    2509    0.219999999    8.236000061  -10.772000313
   80 DT    C4'     2510    0.425000012    8.298000336  -10.807000160
   80 DT    H4'     2511    0.453999996    8.196000099  -10.784999847
   80 DT    O4'     2512    0.509000003    8.348000526  -10.909999847
   80 DT    C1'     2513    0.582000017    8.466000557  -10.871000290
   80 DT    H1'     2514    0.679000020    8.425000191  -10.840000153
   80 DT    N1      2515    0.583999991    8.548000336  -10.991000175
   80 DT    C6      2516    0.472999990    8.614999771  -11.026000023
   80 DT    H6      2517    0.379999995    8.585000038  -10.980999947
   80 DT    C5      2518    0.486000001    8.708000183  -11.121000290
   80 DT    C7      2519    0.365000010    8.788000107  -11.142000198
   80 DT    H71     2520    0.282000005    8.751999855  -11.080999374
   80 DT    H72     2521    0.386999995    8.891000748  -11.116999626
   80 DT    H73     2522    0.338000000    8.781999588  -11.246999741
   80 DT    C4      2523    0.613000035    8.737999916  -11.190999985
   80 DT    O4      2524    0.632000029    8.817999840  -11.284999847
   80 DT    N3      2525    0.717999995    8.663999557  -11.154000282
   80 DT    H3      2526    0.811999977    8.684000015  -11.184999466
   80 DT    C2      2527    0.713000000    8.564000130  -11.059999466
   80 DT    O2      2528    0.810000062    8.500000000  -11.044000626
   80 DT    C3'     2529    0.458000004    8.394999504  -10.685999870
   80 DT    H3'     2530    0.370999992    8.406000137  -10.621999741
   80 DT    C2'     2531    0.511999965    8.515000343  -10.748000145
   80 DT    H2'     2532    0.430999994    8.583999634  -10.770999908
   80 DT    H2''    2533    0.587000012    8.562000275  -10.684000015
   80 DT    O3'     2534    0.550000012    8.324999809  -10.607999802
   81 DG    P       2535    0.617999971    8.385000229  -10.466000557
   81 DG    OP1     2536    0.675999999    8.269000053  -10.388999939
   81 DG    OP2     2537    0.519999981    8.473000526  -10.397000313
   81 DG    O5'     2538    0.740000010    8.473000526  -10.508999825
   81 DG    C5'     2539    0.856000066    8.427000046  -10.574999809
   81 DG    H5'     2540    0.820999980    8.366000175  -10.658999443
   81 DG    H5''    2541    0.925999999    8.364000320  -10.519000053
   81 DG    C4'     2542    0.943999946    8.531999588  -10.647000313
   81 DG    H4'     2543    1.010999918    8.469999313  -10.705999374
   81 DG    O4'     2544    0.868000031    8.605999947  -10.739000320
   81 DG    C1'     2545    0.897999942    8.741999626  -10.708000183
   81 DG    H1'     2546    0.995000005    8.769000053  -10.750000000
   81 DG    N9      2547    0.794000030    8.826999664  -10.767999649
   81 DG    C8      2548    0.661000013    8.833000183  -10.748000145
   81 DG    H8      2549    0.615000010    8.784999847  -10.663000107
   81 DG    N7      2550    0.588999987    8.907999992  -10.831999779
   81 DG    C5      2551    0.689000010    8.961999893  -10.913000107
   81 DG    C6      2552    0.682000041    9.053999901  -11.019999504
   81 DG    O6      2553    0.587000012    9.105000496  -11.083999634
   81 DG    N1      2554    0.809000015    9.100000381  -11.059000015
   81 DG    H1      2555    0.811999977    9.170000076  -11.131999969
   81 DG    C2      2556    0.931999981    9.048999786  -11.012000084
   81 DG    N2      2557    1.037999988    9.119000435  -11.046999931
   81 DG    H21     2558    1.036000013    9.201000214  -11.107000351
   81 DG    H22     2559    1.115999937    9.112999916  -10.982999802
   81 DG    N3      2560    0.935999990    8.953000069  -10.920999527
   81 DG    C4      2561    0.814999938    8.912000656  -10.876000404
   81 DG    C3'     2562    1.016000032    8.630000114  -10.546999931
   81 DG    H3'     2563    1.014000058    8.590000153  -10.446000099
   81 DG    C2'     2564    0.923999965    8.750000000  -10.558000565
   81 DG    H2'     2565    0.831999958    8.744999886  -10.498999596
   81 DG    H2''    2566    0.967000008    8.843000412  -10.520999908
   81 DG    O3'     2567    1.154000044    8.651000023  -10.593000412
   82 DA    P       2568    1.274999976    8.729000092  -10.512999535
   82 DA    OP1     2569    1.384999990    8.642000198  -10.537000656
   82 DA    OP2     2570    1.231000066    8.741000175  -10.371000290
   82 DA    O5'     2571    1.293999910    8.878999710  -10.578000069
   82 DA    C5'     2572    1.384999990    8.892000198  -10.691999435
   82 DA    H5'     2573    1.351000071    8.837999344  -10.780000687
   82 DA    H5''    2574    1.481999993    8.845999718  -10.671999931
   82 DA    C4'     2575    1.391000032    9.045999527  -10.730000496
   82 DA    H4'     2576    1.452999949    9.057000160  -10.819000244
   82 DA    O4'     2577    1.269999981    9.086999893  -10.781000137
   82 DA    C1'     2578    1.233000040    9.201999664  -10.703000069
   82 DA    H1'     2579    1.271000028    9.295000076  -10.743000031
   82 DA    N9      2580    1.083999991    9.213999748  -10.697000504
   82 DA    C8      2581    0.990999997    9.142000198  -10.626999855
   82 DA    H8      2582    1.018000007    9.065000534  -10.555000305
   82 DA    N7      2583    0.863000035    9.166999817  -10.651999474
   82 DA    C5      2584    0.877000034    9.269000053  -10.751000404
   82 DA    C6      2585    0.791000009    9.342000008  -10.829999924
   82 DA    N6      2586    0.657999992    9.322000504  -10.829999924
   82 DA    H61     2587    0.619000018    9.260999680  -10.760000229
   82 DA    H62     2588    0.606999993    9.364999771  -10.905000687
   82 DA    N1      2589    0.831999958    9.432000160  -10.919000626
   82 DA    C2      2590    0.962000012    9.447999954  -10.930000305
   82 DA    H2      2591    0.993999958    9.523000717  -11.001000404
   82 DA    N3      2592    1.062000036    9.387000084  -10.869999886
   82 DA    C4      2593    1.010999918    9.298000336  -10.776000023
   82 DA    C3'     2594    1.435999990    9.130999565  -10.612000465
   82 DA    H3'     2595    1.493999958    9.083999634  -10.532999992
   82 DA    C2'     2596    1.304000020    9.194999695  -10.566999435
   82 DA    H2'     2597    1.243999958    9.125000000  -10.508999825
   82 DA    H2''    2598    1.319000006    9.295000076  -10.526999474
   82 DA    O3'     2599    1.521000028    9.232999802  -10.670999527
   83 DA    P       2600    1.597999930    9.333999634  -10.573999405
   83 DA    OP1     2601    1.740999937    9.333000183  -10.619000435
   83 DA    OP2     2602    1.570999980    9.312000275  -10.433000565
   83 DA    O5'     2603    1.526000023    9.475999832  -10.614000320
   83 DA    C5'     2604    1.562999964    9.548999786  -10.736000061
   83 DA    H5'     2605    1.531000018    9.498999596  -10.826999664
   83 DA    H5''    2606    1.671999931    9.553999901  -10.733999252
   83 DA    C4'     2607    1.506999969    9.694000244  -10.746000290
   83 DA    H4'     2608    1.556999922    9.741999626  -10.829000473
   83 DA    O4'     2609    1.368999958    9.685999870  -10.769000053
   83 DA    C1'     2610    1.297999978    9.762999535  -10.664999962
   83 DA    H1'     2611    1.268999934    9.857999802  -10.711000443
   83 DA    N9      2612    1.177000046    9.687999725  -10.626000404
   83 DA    C8      2613    1.162999988    9.578000069  -10.541000366
   83 DA    H8      2614    1.240000010    9.539999962  -10.475999832
   83 DA    N7      2615    1.039000034    9.539999962  -10.512999535
   83 DA    C5      2616    0.968000054    9.623999596  -10.602999687
   83 DA    C6      2617    0.831000030    9.626999855  -10.642999649
   83 DA    N6      2618    0.738000035    9.548000336  -10.592000008
   83 DA    H61     2619    0.754000008    9.494999886  -10.508000374
   83 DA    H62     2620    0.648999989    9.538999557  -10.638999939
   83 DA    N1      2621    0.791999996    9.712999344  -10.726999283
   83 DA    C2      2622    0.877000034    9.789999962  -10.788999557
   83 DA    H2      2623    0.835999966    9.869000435  -10.850999832
   83 DA    N3      2624    1.006000042    9.794000626  -10.776000023
   83 DA    C4      2625    1.047999978    9.711000443  -10.673000336
   83 DA    C3'     2626    1.523999929    9.788000107  -10.626999855
   83 DA    H3'     2627    1.604999900    9.755000114  -10.560999870
   83 DA    C2'     2628    1.397000074    9.769000053  -10.548000336
   83 DA    H2'     2629    1.389999986    9.675000191  -10.493000031
   83 DA    H2''    2630    1.371000051    9.845999718  -10.475999832
   83 DA    O3'     2631    1.560999990    9.918000221  -10.670000076
   84 DC    P       2632    1.570999980   10.048000336  -10.574999809
   84 DC    OP1     2633    1.662000060   10.142000198  -10.638999939
   84 DC    OP2     2634    1.604999900   10.005999565  -10.437999725
   84 DC    O5'     2635    1.419999957   10.105000496  -10.573999405
   84 DC    C5'     2636    1.360000014   10.148000717  -10.694999695
   84 DC    H5'     2637    1.381999969   10.072000504  -10.769000053
   84 DC    H5''    2638    1.417000055   10.236000061  -10.725000381
   84 DC    C4'     2639    1.212000012   10.180000305  -10.687000275
   84 DC    H4'     2640    1.190999985   10.211999893  -10.788999557
   84 DC    O4'     2641    1.134999990   10.062999725  -10.644999504
   84 DC    C1'     2642    1.009999990   10.114999771  -10.590000153
   84 DC    H1'     2643    0.947000027   10.159999847  -10.666000366
   84 DC    N1      2644    0.949000001   10.010000229  -10.506999969
   84 DC    C6      2645    1.034000039    9.935999870  -10.428999901
   84 DC    H6      2646    1.136999965    9.966000557  -10.421999931
   84 DC    C5      2647    0.984000027    9.838999748  -10.352999687
   84 DC    H5      2648    1.047000051    9.782999992  -10.286000252
   84 DC    C4      2649    0.840999961    9.821000099  -10.352999687
   84 DC    N4      2650    0.773999989    9.741000175  -10.274000168
   84 DC    H41     2651    0.826000035    9.683000565  -10.210000038
   84 DC    H42     2652    0.672999978    9.744999886  -10.277999878
   84 DC    N3      2653    0.764999986    9.894999504  -10.421999931
   84 DC    C2      2654    0.811999977    9.996999741  -10.503000259
   84 DC    O2      2655    0.734000027   10.062999725  -10.569000244
   84 DC    C3'     2656    1.181999922   10.294000626  -10.583999634
   84 DC    H3'     2657    1.268000007   10.317999840  -10.520999908
   84 DC    C2'     2658    1.062000036   10.237000465  -10.501999855
   84 DC    H2'     2659    1.095000029   10.203000069  -10.404000282
   84 DC    H2''    2660    0.988000035   10.315999985  -10.489000320
   84 DC    O3'     2661    1.157999992   10.412000656  -10.654000282
   85 DA    P       2662    1.143999934   10.565999985  -10.586999893
   85 DA    OP1     2663    1.194000006   10.661000252  -10.685999870
   85 DA    OP2     2664    1.218000054   10.565999985  -10.461999893
   85 DA    O5'     2665    0.985000014   10.594999313  -10.559000015
   85 DA    C5'     2666    0.885000050   10.583000183  -10.656999588
   85 DA    H5'     2667    0.907999992   10.501999855  -10.725999832
   85 DA    H5''    2668    0.890999973   10.670000076  -10.722000122
   85 DA    C4'     2669    0.736999989   10.576999664  -10.605999947
   85 DA    H4'     2670    0.686999977   10.586999893  -10.701999664
   85 DA    O4'     2671    0.708000004   10.458000183  -10.538000107
   85 DA    C1'     2672    0.661000013   10.480999947  -10.406999588
   85 DA    H1'     2673    0.551999986   10.482000351  -10.397000313
   85 DA    N9      2674    0.715000033   10.376999855  -10.316999435
   85 DA    C8      2675    0.846000016   10.350000381  -10.277999878
   85 DA    H8      2676    0.931999981   10.406000137  -10.310999870
   85 DA    N7      2677    0.852000058   10.241000175  -10.212999344
   85 DA    C5      2678    0.713000000   10.194999695  -10.201999664
   85 DA    C6      2679    0.643999994   10.080999374  -10.140000343
   85 DA    N6      2680    0.690999985   10.000000000  -10.052999496
   85 DA    H61     2681    0.777999997   10.034999847  -10.015000343
   85 DA    H62     2682    0.643999994    9.918000221  -10.017000198
   85 DA    N1      2683    0.513999999   10.059000015  -10.166000366
   85 DA    C2      2684    0.453999996   10.155000687  -10.225000381
   85 DA    H2      2685    0.346000016   10.149000168  -10.232999802
   85 DA    N3      2686    0.500000000   10.265000343  -10.276999474
   85 DA    C4      2687    0.634000003   10.276999474  -10.267000198
   85 DA    C3'     2688    0.708000004   10.694999695  -10.510999680
   85 DA    H3'     2689    0.787000000   10.769999504  -10.512999535
   85 DA    C2'     2690    0.717000008   10.623000145  -10.375000000
   85 DA    H2'     2691    0.820999980   10.616999626  -10.343999863
   85 DA    H2''    2692    0.666000009   10.675000191  -10.294000626
   85 DA    O3'     2693    0.573000014   10.748000145  -10.538999557
   86 DT    P       2694    0.494999975   10.857000351  -10.439000130
   86 DT    OP1     2695    0.412000000   10.951000214  -10.519000053
   86 DT    OP2     2696    0.590999961   10.916999817  -10.338999748
   86 DT    O5'     2697    0.403999984   10.753000259  -10.373000145
   86 DT    C5'     2698    0.280999988   10.706999779  -10.423999786
   86 DT    H5'     2699    0.300000012   10.644999504  -10.512000084
   86 DT    H5''    2700    0.221000001   10.789999962  -10.461999893
   86 DT    C4'     2701    0.178999990   10.635999680  -10.331999779
   86 DT    H4'     2702    0.098999999   10.591000557  -10.391000748
   86 DT    O4'     2703    0.245000005   10.530000687  -10.266000748
   86 DT    C1'     2704    0.213000014   10.538999557  -10.125000000
   86 DT    H1'     2705    0.114999995   10.494999886  -10.105999947
   86 DT    N1      2706    0.333999991   10.475999832  -10.059999466
   86 DT    C6      2707    0.463000000   10.527999878  -10.058000565
   86 DT    H6      2708    0.474999994   10.619000435  -10.116000175
   86 DT    C5      2709    0.563000023   10.465000153   -9.986000061
   86 DT    C7      2710    0.698000014   10.526000023   -9.962999344
   86 DT    H71     2711    0.774999976   10.468999863  -10.015000343
   86 DT    H72     2712    0.701000035   10.630999565   -9.991000175
   86 DT    H73     2713    0.726999998   10.519999504   -9.857999802
   86 DT    C4      2714    0.540000021   10.333000183   -9.923000336
   86 DT    O4      2715    0.617999971   10.277999878   -9.847000122
   86 DT    N3      2716    0.411000013   10.288000107   -9.935999870
   86 DT    H3      2717    0.392000020   10.201000214   -9.887000084
   86 DT    C2      2718    0.313000023   10.343000412  -10.017000198
   86 DT    O2      2719    0.215000004   10.269999504  -10.043000221
   86 DT    C3'     2720    0.129999995   10.737000465  -10.223999977
   86 DT    H3'     2721    0.173999995   10.833999634  -10.246000290
   86 DT    C2'     2722    0.201000005   10.687999725  -10.098000526
   86 DT    H2'     2723    0.298000008   10.736000061  -10.086999893
   86 DT    H2''    2724    0.152999997   10.701000214  -10.001000404
   86 DT    O3'     2725   10.661000252   10.725000381  -10.204999924
   87 DG    P       2726   10.580999374   10.809999466  -10.094999313
   87 DG    OP1     2727   10.440999985   10.800000191  -10.133000374
   87 DG    OP2     2728   10.638999939   10.947000504  -10.078000069
   87 DG    O5'     2729   10.598000526   10.732999802   -9.960000038
   87 DG    C5'     2730   10.534999847   10.612000465   -9.941999435
   87 DG    H5'     2731   10.558000565   10.538999557  -10.019000053
   87 DG    H5''    2732   10.427000046   10.630000114   -9.951000214
   87 DG    C4'     2733   10.555999756   10.552999496   -9.801000595
   87 DG    H4'     2734   10.483999252   10.472000122   -9.791000366
   87 DG    O4'     2735    0.020000000   10.503000259   -9.788999557
   87 DG    C1'     2736    0.061999999   10.534999847   -9.654000282
   87 DG    H1'     2737    0.022000000   10.468000412   -9.578000069
   87 DG    N9      2738    0.208999991   10.532999992   -9.644000053
   87 DG    C8      2739    0.300000012   10.630999565   -9.673000336
   87 DG    H8      2740    0.270999998   10.723000526   -9.719999313
   87 DG    N7      2741    0.419999987   10.598999977   -9.628999710
   87 DG    C5      2742    0.407000005   10.468000412   -9.572999954
   87 DG    C6      2743    0.496999979   10.376000404   -9.515000343
   87 DG    O6      2744    0.623000026   10.378000259   -9.505000114
   87 DG    N1      2745    0.439999998   10.258999825   -9.469999313
   87 DG    H1      2746    0.496999979   10.190000534   -9.423999786
   87 DG    C2      2747    0.310000002   10.232000351   -9.487000465
   87 DG    N2      2748    0.267000020   10.118000031   -9.437999725
   87 DG    H21     2749    0.344000012   10.059000015   -9.407999992
   87 DG    H22     2750    0.172000006   10.087999344   -9.455999374
   87 DG    N3      2751    0.221000001   10.309000015   -9.545000076
   87 DG    C4      2752    0.275000006   10.427999496   -9.585000038
   87 DG    C3'     2753   10.537000656   10.651000023   -9.690000534
   87 DG    H3'     2754   10.494999886   10.744999886   -9.726999283
   87 DG    C2'     2755    0.010000000   10.670999527   -9.644999504
   87 DG    H2'     2756    0.054000001   10.736000061   -9.720999718
   87 DG    H2''    2757    0.011000000   10.732999802   -9.555000305
   87 DG    O3'     2758   10.467000008   10.581999779   -9.593000412
   88 DC    P       2759   10.314000130   10.612000465   -9.571000099
   88 DC    OP1     2760   10.244999886   10.609999657   -9.697000504
   88 DC    OP2     2761   10.296999931   10.723999977   -9.486000061
   88 DC    O5'     2762   10.276000023   10.480000496   -9.482000351
   88 DC    C5'     2763   10.258000374   10.359999657   -9.545000076
   88 DC    H5'     2764   10.321000099   10.357000351   -9.633000374
   88 DC    H5''    2765   10.151999474   10.343999863   -9.566999435
   88 DC    C4'     2766   10.308000565   10.246999741   -9.467000008
   88 DC    H4'     2767   10.294000626   10.159999847   -9.530000687
   88 DC    O4'     2768   10.448999405   10.265000343   -9.441999435
   88 DC    C1'     2769   10.472000122   10.239000320   -9.303999901
   88 DC    H1'     2770   10.496999741   10.133000374   -9.295999527
   88 DC    N1      2771   10.592000008   10.317999840   -9.282999992
   88 DC    C6      2772   10.595999718   10.453000069   -9.307000160
   88 DC    H6      2773   10.508999825   10.501999855   -9.348000526
   88 DC    C5      2774    0.041000001   10.522000313   -9.291999817
   88 DC    H5      2775    0.041999999   10.626999855   -9.317999840
   88 DC    C4      2776    0.155000001   10.448999405   -9.246000290
   88 DC    N4      2777    0.267000020   10.517999649   -9.236000061
   88 DC    H41     2778    0.268999994   10.612000465   -9.270999908
   88 DC    H42     2779    0.351000011   10.468999863   -9.208000183
   88 DC    N3      2780    0.151999995   10.326999664   -9.201000214
   88 DC    C2      2781    0.034000002   10.255000114   -9.218999863
   88 DC    O2      2782    0.025000000   10.140000343   -9.177000046
   88 DC    C3'     2783   10.234999657   10.222000122   -9.328000069
   88 DC    H3'     2784   10.138999939   10.273000717   -9.319000244
   88 DC    C2'     2785   10.348000526   10.269999504   -9.223999977
   88 DC    H2'     2786   10.347000122   10.376999855   -9.204000473
   88 DC    H2''    2787   10.343000412   10.211000443   -9.131999969
   88 DC    O3'     2788   10.213999748   10.086000443   -9.322999954
   89 DC    P       2789   10.109999657   10.019999504   -9.222000122
   89 DC    OP1     2790   10.076999664    9.883999825   -9.274000168
   89 DC    OP2     2791    9.991999626   10.102999687   -9.199999809
   89 DC    O5'     2792   10.192999840   10.003000259   -9.086000443
   89 DC    C5'     2793   10.267000198    9.883999825   -9.065000534
   89 DC    H5'     2794   10.322999954    9.869000435   -9.157999992
   89 DC    H5''    2795   10.205999374    9.794000626   -9.051000595
   89 DC    C4'     2796   10.355000496    9.883999825   -8.935999870
   89 DC    H4'     2797   10.387000084    9.781999588   -8.916000366
   89 DC    O4'     2798   10.463999748    9.977999687   -8.958999634
   89 DC    C1'     2799   10.465000153   10.072999954   -8.855999947
   89 DC    H1'     2800   10.524000168   10.026999474   -8.777999878
   89 DC    N1      2801   10.527999878   10.208999634   -8.883000374
   89 DC    C6      2802   10.462999344   10.316999435   -8.934999466
   89 DC    H6      2803   10.355999947   10.309999466   -8.947000504
   89 DC    C5      2804   10.523000717   10.440000534   -8.954999924
   89 DC    H5      2805   10.466000557   10.527999878   -8.980999947
   89 DC    C4      2806   10.661000252   10.447000504   -8.919000626
   89 DC    N4      2807    0.063000001   10.552000046   -8.940000534
   89 DC    H41     2808    0.017000001   10.635000229   -8.973999977
   89 DC    H42     2809    0.163000003   10.551000595   -8.927000046
   89 DC    N3      2810    0.055000000   10.343999863   -8.873999596
   89 DC    C2      2811   10.666000366   10.225000381   -8.857000351
   89 DC    O2      2812    0.058999997   10.125000000   -8.817999840
   89 DC    C3'     2813   10.269000053    9.927999496   -8.812000275
   89 DC    H3'     2814   10.161000252    9.920000076   -8.821000099
   89 DC    C2'     2815   10.317999840   10.072999954   -8.815000534
   89 DC    H2'     2816   10.274999619   10.138999939   -8.890000343
   89 DC    H2''    2817   10.300000191   10.128000259   -8.723000526
   89 DC    O3'     2818   10.316999435    9.859999657   -8.696000099
   90 DT    P       2819   10.282999992    9.706999779   -8.656000137
   90 DT    OP1     2820   10.236000061    9.631999969   -8.774999619
   90 DT    OP2     2821   10.204000473    9.717000008   -8.532999992
   90 DT    O5'     2822   10.426000595    9.649999619   -8.616000175
   90 DT    C5'     2823   10.505000114    9.565999985   -8.701000214
   90 DT    H5'     2824   10.498999596    9.608999252   -8.801000595
   90 DT    H5''    2825   10.455999374    9.469999313   -8.687999725
   90 DT    C4'     2826   -0.020000000    9.558000565   -8.655000687
   90 DT    H4'     2827    0.036000002    9.487000465   -8.717000008
   90 DT    O4'     2828    0.039999999    9.683000565   -8.663000107
   90 DT    C1'     2829    0.100000001    9.713999748   -8.531999588
   90 DT    H1'     2830    0.206000000    9.691999435   -8.529000282
   90 DT    N1      2831    0.079000004    9.864999771   -8.503999710
   90 DT    C6      2832   10.625000000    9.920999527   -8.510999680
   90 DT    H6      2833   10.538000107    9.858999252   -8.526000023
   90 DT    C5      2834   10.618000031   10.055999756   -8.498999596
   90 DT    C7      2835   10.475999832   10.126000404   -8.508999825
   90 DT    H71     2836   10.465000153   10.191999435   -8.595999718
   90 DT    H72     2837   10.398000717   10.050000191   -8.508999825
   90 DT    H73     2838   10.454000473   10.190999985   -8.423999786
   90 DT    C4      2839    0.061999999   10.138999939   -8.466000557
   90 DT    O4      2840    0.054000001   10.260999680   -8.447000504
   90 DT    N3      2841    0.178999990   10.073999405   -8.465000153
   90 DT    H3      2842    0.259000003   10.126999855   -8.434999466
   90 DT    C2      2843    0.197999999    9.944999695   -8.491999626
   90 DT    O2      2844    0.306999981    9.898000717   -8.501000404
   90 DT    C3'     2845   10.669000626    9.506999969   -8.510000229
   90 DT    H3'     2846   10.579000473    9.454999924   -8.480000496
   90 DT    C2'     2847    0.020000000    9.635000229   -8.428999901
   90 DT    H2'     2848   -0.075000003    9.678999901   -8.399999619
   90 DT    H2''    2849    0.070999995    9.614999771   -8.333999634
   90 DT    O3'     2850    0.111000001    9.420999527   -8.510999680
   91 DT    P       2851    0.150000006    9.337999344   -8.387000084
   91 DT    OP1     2852    0.219000012    9.217000008   -8.432000160
   91 DT    OP2     2853    0.030999999    9.328000069   -8.298999786
   91 DT    O5'     2854    0.252999991    9.440000534   -8.322000504
   91 DT    C5'     2855    0.359999985    9.494999886   -8.394999504
   91 DT    H5'     2856    0.314000010    9.550000191   -8.476999283
   91 DT    H5''    2857    0.413999975    9.412000656   -8.437999725
   91 DT    C4'     2858    0.442000002    9.586000443   -8.301000595
   91 DT    H4'     2859    0.538999975    9.600000381   -8.348999977
   91 DT    O4'     2860    0.388000011    9.720999718   -8.287000656
   91 DT    C1'     2861    0.413000017    9.763999939   -8.156999588
   91 DT    H1'     2862    0.515999973    9.796999931   -8.145999908
   91 DT    N1      2863    0.313000023    9.876999855   -8.140000343
   91 DT    C6      2864    0.178000003    9.852999687   -8.125000000
   91 DT    H6      2865    0.142999992    9.751000404   -8.119000435
   91 DT    C5      2866    0.089999996    9.954000473   -8.125000000
   91 DT    C7      2867   10.614999771    9.916000366   -8.123000145
   91 DT    H71     2868   10.572999954    9.928999901   -8.222000122
   91 DT    H72     2869   10.600000381    9.819000244   -8.074999809
   91 DT    H73     2870   10.564000130    9.991000175   -8.062999725
   91 DT    C4      2871    0.136000007   10.093000412   -8.142999649
   91 DT    O4      2872    0.060000002   10.191999435   -8.156999588
   91 DT    N3      2873    0.273000002   10.111000061   -8.147000313
   91 DT    H3      2874    0.306999981   10.204000473   -8.126999855
   91 DT    C2      2875    0.364000022   10.008000374   -8.128000259
   91 DT    O2      2876    0.482999980   10.032999992   -8.114999771
   91 DT    C3'     2877    0.478000015    9.534999847   -8.166000366
   91 DT    H3'     2878    0.434000015    9.437000275   -8.147000313
   91 DT    C2'     2879    0.397000015    9.637999535   -8.081999779
   91 DT    H2'     2880    0.291000009    9.611000061   -8.079999924
   91 DT    H2''    2881    0.442999989    9.644999504   -7.983000278
   91 DT    O3'     2882    0.621999979    9.530000687   -8.137000084
   92 DT    P       2883    0.676999986    9.473000526   -7.994999886
   92 DT    OP1     2884    0.813000023    9.416999817   -8.020999908
   92 DT    OP2     2885    0.577000022    9.380000114   -7.930000305
   92 DT    O5'     2886    0.685999990    9.601999283   -7.905999660
   92 DT    C5'     2887    0.782999992    9.704999924   -7.937000275
   92 DT    H5'     2888    0.759999990    9.746000290   -8.034999847
   92 DT    H5''    2889    0.885000050    9.666000366   -7.930999756
   92 DT    C4'     2890    0.773000002    9.826999664   -7.851999760
   92 DT    H4'     2891    0.857999980    9.887999535   -7.883000374
   92 DT    O4'     2892    0.662000000    9.906999588   -7.891000271
   92 DT    C1'     2893    0.603000045    9.965000153   -7.769000053
   92 DT    H1'     2894    0.653999984   10.060999870   -7.754000187
   92 DT    N1      2895    0.451999992    9.982000351   -7.780999660
   92 DT    C6      2896    0.361999989    9.875000000   -7.801999569
   92 DT    H6      2897    0.412000000    9.781000137   -7.822000027
   92 DT    C5      2898    0.226999998    9.892000198   -7.807000160
   92 DT    C7      2899    0.130999997    9.774000168   -7.822000027
   92 DT    H71     2900    0.100999996    9.744000435   -7.720999718
   92 DT    H72     2901    0.037000000    9.794000626   -7.872000217
   92 DT    H73     2902    0.182000011    9.685999870   -7.861000061
   92 DT    C4      2903    0.167999998   10.022000313   -7.776999474
   92 DT    O4      2904    0.048000000   10.043000221   -7.777999878
   92 DT    N3      2905    0.259000003   10.123999596   -7.759999752
   92 DT    H3      2906    0.223000005   10.217000008   -7.744000435
   92 DT    C2      2907    0.397000015   10.105000496   -7.748000145
   92 DT    O2      2908    0.463000000   10.203000069   -7.712000370
   92 DT    C3'     2909    0.773999989    9.798000336   -7.698000431
   92 DT    H3'     2910    0.763000011    9.691999435   -7.680000305
   92 DT    C2'     2911    0.648999989    9.880000114   -7.648000240
   92 DT    H2'     2912    0.578999996    9.800000191   -7.625000000
   92 DT    H2''    2913    0.659000039    9.940999985   -7.558000088
   92 DT    O3'     2914    0.896000028    9.836999893   -7.641000271
   93 DT    P       2915    0.935999990    9.805999756   -7.493000031
   93 DT    OP1     2916    1.075999975    9.838999748   -7.474999905
   93 DT    OP2     2917    0.885000050    9.673000336   -7.447000027
   93 DT    O5'     2918    0.847999930    9.921999931   -7.416999817
   93 DT    C5'     2919    0.890999973   10.062999725   -7.412999630
   93 DT    H5'     2920    0.893999934   10.098999977   -7.516000271
   93 DT    H5''    2921    0.985999942   10.078000069   -7.362000465
   93 DT    C4'     2922    0.787000000   10.151000023   -7.351999760
   93 DT    H4'     2923    0.835000038   10.248999596   -7.347000122
   93 DT    O4'     2924    0.671000004   10.164999962   -7.421000004
   93 DT    C1'     2925    0.564999998   10.219999313   -7.340000153
   93 DT    H1'     2926    0.555000007   10.326000214   -7.362000465
   93 DT    N1      2927    0.434000015   10.141000748   -7.369000435
   93 DT    C6      2928    0.430000007   10.000000000   -7.383000374
   93 DT    H6      2929    0.518999994    9.941999435   -7.366000175
   93 DT    C5      2930    0.316000015    9.934999466   -7.427999973
   93 DT    C7      2931    0.321999997    9.784999847   -7.427999973
   93 DT    H71     2932    0.426999986    9.755999565   -7.432000160
   93 DT    H72     2933    0.282000005    9.755000114   -7.330999851
   93 DT    H73     2934    0.268000007    9.741999626   -7.512000084
   93 DT    C4      2935    0.189999998   10.003000259   -7.451000214
   93 DT    O4      2936    0.081000000    9.953000069   -7.483999729
   93 DT    N3      2937    0.201000005   10.137000084   -7.426999569
   93 DT    H3      2938    0.114999995   10.187000275   -7.444000244
   93 DT    C2      2939    0.310000002   10.212999344   -7.388999939
   93 DT    O2      2940    0.287000000   10.333999634   -7.376999855
   93 DT    C3'     2941    0.736999989   10.112000465   -7.206999779
   93 DT    H3'     2942    0.717000008   10.005000114   -7.213999748
   93 DT    C2'     2943    0.611999989   10.190000534   -7.199999809
   93 DT    H2'     2944    0.546999991   10.119000435   -7.150000095
   93 DT    H2''    2945    0.626999974   10.274000168   -7.133000374
   93 DT    O3'     2946    0.833999991   10.148000717   -7.105999947
   94 DG    P       2947    0.833000004   10.092000008   -6.953999996
   94 DG    OP1     2948    0.956000030   10.123999596   -6.894000053
   94 DG    OP2     2949    0.790000021    9.944000244   -6.969999790
   94 DG    O5'     2950    0.713000000   10.173000336   -6.872000217
   94 DG    C5'     2951    0.721000016   10.309999466   -6.842000008
   94 DG    H5'     2952    0.763999999   10.362000465   -6.928999901
   94 DG    H5''    2953    0.790000021   10.328000069   -6.758999825
   94 DG    C4'     2954    0.583999991   10.371999741   -6.810999870
   94 DG    H4'     2955    0.597000003   10.479000092   -6.801000118
   94 DG    O4'     2956    0.484000027   10.342000008   -6.914999962
   94 DG    C1'     2957    0.368000001   10.287000656   -6.856999874
   94 DG    H1'     2958    0.305999994   10.373000145   -6.830000401
   94 DG    N9      2959    0.298000008   10.189000130   -6.946000099
   94 DG    C8      2960    0.342000008   10.065000534   -6.983000278
   94 DG    H8      2961    0.435000002   10.019000053   -6.953999996
   94 DG    N7      2962    0.254999995    9.991999626   -7.058999538
   94 DG    C5      2963    0.142999992   10.080999374   -7.066999912
   94 DG    C6      2964    0.014000000   10.064000130   -7.130999565
   94 DG    O6      2965   10.642999649    9.966000557   -7.189000130
   94 DG    N1      2966   10.602999687   10.173999786   -7.111000061
   94 DG    H1      2967   10.512999535   10.163999557   -7.155000210
   94 DG    C2      2968   10.644000053   10.288999557   -7.051999569
   94 DG    N2      2969   10.565999985   10.385000229   -7.076999664
   94 DG    H21     2970   10.475000381   10.376000404   -7.119999886
   94 DG    H22     2971   10.586000443   10.472000122   -7.030000210
   94 DG    N3      2972    0.088000000   10.307000160   -6.991000175
   94 DG    C4      2973    0.173000008   10.199999809   -7.005000114
   94 DG    C3'     2974    0.511999965   10.321000099   -6.685999870
   94 DG    H3'     2975    0.590000033   10.270999908   -6.627999783
   94 DG    C2'     2976    0.407000005   10.215000153   -6.733999729
   94 DG    H2'     2977    0.449999988   10.116000175   -6.751999855
   94 DG    H2''    2978    0.324999988   10.213999748   -6.662999630
   94 DG    O3'     2979    0.458000004   10.435999870   -6.616999626
   95 DA    P       2980    0.377999991   10.423000336   -6.473999977
   95 DA    OP1     2981    0.411000013   10.538999557   -6.394000053
   95 DA    OP2     2982    0.401000023   10.287000656   -6.416000366
   95 DA    O5'     2983    0.224999994   10.437000275   -6.509999752
   95 DA    C5'     2984    0.167999998   10.559000015   -6.559999943
   95 DA    H5'     2985    0.219999999   10.586999893   -6.651999474
   95 DA    H5''    2986    0.180999994   10.635999680   -6.483999729
   95 DA    C4'     2987   10.692999840   10.532999992   -6.587999821
   95 DA    H4'     2988   10.641000748   10.619999886   -6.626999855
   95 DA    O4'     2989    0.004000000   10.433000565   -6.694999695
   95 DA    C1'     2990   10.557000160   10.357000351   -6.662000179
   95 DA    H1'     2991   10.462999344   10.406999588   -6.685999870
   95 DA    N9      2992   10.548999786   10.215000153   -6.719000340
   95 DA    C8      2993   -0.017000001   10.126999855   -6.724999905
   95 DA    H8      2994    0.079000004   10.149999619   -6.680999756
   95 DA    N7      2995   10.630000114   10.017999649   -6.787000179
   95 DA    C5      2996   10.494999886   10.031999588   -6.823000431
   95 DA    C6      2997   10.405000687    9.953000069   -6.898999691
   95 DA    N6      2998   10.427000046    9.837999344   -6.958000183
   95 DA    H61     2999   10.513999939    9.788999557   -6.942999840
   95 DA    H62     3000   10.354000092    9.793000221   -7.011000156
   95 DA    N1      3001   10.276999474    9.996999741   -6.921000004
   95 DA    C2      3002   10.239999771   10.112000465   -6.868000031
   95 DA    H2      3003   10.133999825   10.128000259   -6.887000084
   95 DA    N3      3004   10.315000534   10.197000504   -6.800000191
   95 DA    C4      3005   10.444999695   10.151999474   -6.780000210
   95 DA    C3'     3006   10.607999802   10.482999802   -6.466000557
   95 DA    H3'     3007   10.671999931   10.494999886   -6.377999783
   95 DA    C2'     3008   10.559000015   10.348000526   -6.508000374
   95 DA    H2'     3009   10.625000000   10.267999649   -6.473999977
   95 DA    H2''    3010   10.460000038   10.324999809   -6.467999935
   95 DA    O3'     3011   10.489000320   10.566999435   -6.467000008
   96 DT    P       3012   10.412000656   10.597000122   -6.325999737
   96 DT    OP1     3013   10.385000229   10.741000175   -6.311999798
   96 DT    OP2     3014   10.475999832   10.529000282   -6.216000080
   96 DT    O5'     3015   10.279000282   10.508999825   -6.336999893
   96 DT    C5'     3016   10.177999496   10.541999817   -6.430000305
   96 DT    H5'     3017   10.220999718   10.572999954   -6.525000095
   96 DT    H5''    3018   10.118000031   10.628999710   -6.404000282
   96 DT    C4'     3019   10.071000099   10.437000275   -6.448999882
   96 DT    H4'     3020    9.998999596   10.477999687   -6.519000053
   96 DT    O4'     3021   10.126000404   10.319000244   -6.494999886
   96 DT    C1'     3022   10.065999985   10.206999779   -6.425000191
   96 DT    H1'     3023    9.965000153   10.190000534   -6.462000370
   96 DT    N1      3024   10.149999619   10.086999893   -6.449999809
   96 DT    C6      3025   10.283999443   10.079999924   -6.419999599
   96 DT    H6      3026   10.326000214   10.163000107   -6.366000175
   96 DT    C5      3027   10.352999687    9.968000412   -6.458000183
   96 DT    C7      3028   10.496999741    9.951999664   -6.412999630
   96 DT    H71     3029   10.551000595   10.031000137   -6.467000008
   96 DT    H72     3030   10.508000374    9.960000038   -6.304999828
   96 DT    H73     3031   10.533999443    9.859999657   -6.456999779
   96 DT    C4      3032   10.289999962    9.866999626   -6.546000004
   96 DT    O4      3033   10.336000443    9.763999939   -6.594000340
   96 DT    N3      3034   10.157999992    9.887999535   -6.573000431
   96 DT    H3      3035   10.111000061    9.814000130   -6.623000145
   96 DT    C2      3036   10.086000443    9.996999741   -6.541000366
   96 DT    O2      3037    9.973000526   10.005999565   -6.580999851
   96 DT    C3'     3038   10.010000229   10.398000717   -6.314000130
   96 DT    H3'     3039   10.043000221   10.468000412   -6.236999989
   96 DT    C2'     3040   10.060999870   10.256999969   -6.283999920
   96 DT    H2'     3041   10.163999557   10.258000374   -6.247000217
   96 DT    H2''    3042    9.994000435   10.197000504   -6.223999977
   96 DT    O3'     3043    9.873000145   10.378999710   -6.311999798
   97 DG    P       3044    9.783999443   10.448999405   -6.204999924
   97 DG    OP1     3045    9.760000229   10.590000153   -6.247000217
   97 DG    OP2     3046    9.833999634   10.413000107   -6.068999767
   97 DG    O5'     3047    9.640000343   10.380999565   -6.210000038
   97 DG    C5'     3048    9.548000336   10.394999504   -6.314000130
   97 DG    H5'     3049    9.594999313   10.428999901   -6.407000065
   97 DG    H5''    3050    9.483999252   10.479000092   -6.288000107
   97 DG    C4'     3051    9.465000153   10.269999504   -6.338999748
   97 DG    H4'     3052    9.387000084   10.283999443   -6.414000034
   97 DG    O4'     3053    9.545000076   10.163000107   -6.384999752
   97 DG    C1'     3054    9.526999474   10.041000366   -6.315000057
   97 DG    H1'     3055    9.461000443    9.979000092   -6.375999928
   97 DG    N9      3056    9.663000107    9.973000526   -6.300999641
   97 DG    C8      3057    9.765000343   10.022000313   -6.227000237
   97 DG    H8      3058    9.751999855   10.105999947   -6.161000252
   97 DG    N7      3059    9.871999741    9.941999435   -6.222000122
   97 DG    C5      3060    9.847000122    9.855000496   -6.328999996
   97 DG    C6      3061    9.919000626    9.741999626   -6.375000000
   97 DG    O6      3062   10.034999847    9.708000183   -6.348999977
   97 DG    N1      3063    9.848999977    9.662000656   -6.466000557
   97 DG    H1      3064    9.892999649    9.578000069   -6.501999855
   97 DG    C2      3065    9.729000092    9.694000244   -6.511000156
   97 DG    N2      3066    9.673999786    9.609999657   -6.598000526
   97 DG    H21     3067    9.720999718    9.526999474   -6.630999565
   97 DG    H22     3068    9.574999809    9.625000000   -6.612999916
   97 DG    N3      3069    9.655000687    9.794000626   -6.467000008
   97 DG    C4      3070    9.718000412    9.871000290   -6.375999928
   97 DG    C3'     3071    9.391000748   10.212999344   -6.217999935
   97 DG    H3'     3072    9.390000343   10.289999962   -6.140999794
   97 DG    C2'     3073    9.455999374   10.080999374   -6.189000130
   97 DG    H2'     3074    9.530000687   10.101999283   -6.111999989
   97 DG    H2''    3075    9.383999825   10.015000343   -6.141999722
   97 DG    O3'     3076    9.255999565   10.191999435   -6.259999752
   98 DG    P       3077    9.133999825   10.149000168   -6.171000004
   98 DG    OP1     3078    9.012999535   10.187000275   -6.245999813
   98 DG    OP2     3079    9.154000282   10.197000504   -6.032999992
   98 DG    O5'     3080    9.142000198    9.984999657   -6.158999920
   98 DG    C5'     3081    9.133000374    9.912000656   -6.282000065
   98 DG    H5'     3082    9.197999954    9.944000244   -6.363999844
   98 DG    H5''    3083    9.027999878    9.914999962   -6.310999870
   98 DG    C4'     3084    9.180000305    9.769000053   -6.258999825
   98 DG    H4'     3085    9.135000229    9.711000443   -6.340000153
   98 DG    O4'     3086    9.317999840    9.766000748   -6.262000084
   98 DG    C1'     3087    9.362000465    9.661000252   -6.172999859
   98 DG    H1'     3088    9.350999832    9.559999466   -6.213000298
   98 DG    N9      3089    9.503999710    9.680000305   -6.124000072
   98 DG    C8      3090    9.552999496    9.762999535   -6.031000137
   98 DG    H8      3091    9.496999741    9.843000412   -5.986000061
   98 DG    N7      3092    9.676000595    9.743000031   -6.004000187
   98 DG    C5      3093    9.712999344    9.635999680   -6.085999966
   98 DG    C6      3094    9.837999344    9.559999466   -6.100999832
   98 DG    O6      3095    9.947000504    9.586000443   -6.046999931
   98 DG    N1      3096    9.833999634    9.458000183   -6.191999912
   98 DG    H1      3097    9.920000076    9.406999588   -6.209000111
   98 DG    C2      3098    9.719999313    9.427000046   -6.256000042
   98 DG    N2      3099    9.723999977    9.326000214   -6.340000153
   98 DG    H21     3100    9.805999756    9.267000198   -6.341000080
   98 DG    H22     3101    9.647000313    9.316999435   -6.404000282
   98 DG    N3      3102    9.600000381    9.493000031   -6.238999844
   98 DG    C4      3103    9.604000092    9.591000557   -6.151999950
   98 DG    C3'     3104    9.137999535    9.687999725   -6.130000114
   98 DG    H3'     3105    9.062999725    9.732999802   -6.065000057
   98 DG    C2'     3106    9.267999649    9.670999527   -6.056000233
   98 DG    H2'     3107    9.284999847    9.755999565   -5.991000175
   98 DG    H2''    3108    9.262000084    9.583000183   -5.991000175
   98 DG    O3'     3109    9.112000465    9.559999466   -6.164999962
   99 DA    P       3110    8.968999863    9.498999596   -6.195000172
   99 DA    OP1     3111    8.899999619    9.590000153   -6.288000107
   99 DA    OP2     3112    8.898000717    9.458000183   -6.070000172
   99 DA    O5'     3113    8.996000290    9.357999802   -6.276999950
   99 DA    C5'     3114    9.010999680    9.347000122   -6.414999962
   99 DA    H5'     3115    9.059999466    9.440000534   -6.441999912
   99 DA    H5''    3116    8.906999588    9.342000008   -6.448000431
   99 DA    C4'     3117    9.091000557    9.225000381   -6.455000401
   99 DA    H4'     3118    9.093999863    9.243000031   -6.562000275
   99 DA    O4'     3119    9.223999977    9.239000320   -6.407999992
   99 DA    C1'     3120    9.266000748    9.128999710   -6.327000141
   99 DA    H1'     3121    9.329000473    9.062999725   -6.386000156
   99 DA    N9      3122    9.343999863    9.177999496   -6.211999893
   99 DA    C8      3123    9.296999931    9.263999939   -6.116000175
   99 DA    H8      3124    9.197000504    9.302999496   -6.111999989
   99 DA    N7      3125    9.380999565    9.276999474   -6.015999794
   99 DA    C5      3126    9.489999771    9.205999374   -6.059999943
   99 DA    C6      3127    9.619999886    9.198999405   -6.013999939
   99 DA    N6      3128    9.673000336    9.258000374   -5.914000034
   99 DA    H61     3129    9.614000320    9.326999664   -5.870999813
   99 DA    H62     3130    9.769999504    9.243000031   -5.888999939
   99 DA    N1      3131    9.711999893    9.123000145   -6.071000099
   99 DA    C2      3132    9.670999527    9.055000305   -6.175000191
   99 DA    H2      3133    9.741000175    8.983999252   -6.213999748
   99 DA    N3      3134    9.565000534    9.069999695   -6.243999958
   99 DA    C4      3135    9.470999718    9.144000053   -6.177999973
   99 DA    C3'     3136    9.041999817    9.088999748   -6.412999630
   99 DA    H3'     3137    8.939000130    9.086999893   -6.376999855
   99 DA    C2'     3138    9.131999969    9.065000534   -6.288000107
   99 DA    H2'     3139    9.086000443    9.114999771   -6.202000141
   99 DA    H2''    3140    9.137999535    8.958000183   -6.270999908
   99 DA    O3'     3141    9.076999664    9.012999535   -6.529000282
  100 DG    P       3142    9.032999992    8.864999771   -6.548999786
  100 DG    OP1     3143    9.073999405    8.826999664   -6.685999870
  100 DG    OP2     3144    8.890000343    8.855999947   -6.501999855
  100 DG    O5'     3145    9.123999596    8.788999557   -6.441000462
  100 DG    C5'     3146    9.253999710    8.750000000   -6.479000092
  100 DG    H5'     3147    9.302999496    8.836999893   -6.523000240
  100 DG    H5''    3148    9.256999969    8.675000191   -6.558000088
  100 DG    C4'     3149    9.333000183    8.690000534   -6.361000061
  100 DG    H4'     3150    9.425000191    8.649000168   -6.401999474
  100 DG    O4'     3151    9.378000259    8.783999443   -6.263000011
  100 DG    C1'     3152    9.333000183    8.729000092   -6.136000156
  100 DG    H1'     3153    9.405000687    8.651999474   -6.109999657
  100 DG    N9      3154    9.323999405    8.833000183   -6.026000023
  100 DG    C8      3155    9.211000443    8.905000687   -5.984999657
  100 DG    H8      3156    9.116999626    8.901000023   -6.036999702
  100 DG    N7      3157    9.232000351    8.975000381   -5.877999783
  100 DG    C5      3158    9.369000435    8.960000038   -5.845999718
  100 DG    C6      3159    9.451000214    9.017999649   -5.747000217
  100 DG    O6      3160    9.416000366    9.102999687   -5.665999889
  100 DG    N1      3161    9.579999924    8.970999718   -5.744999886
  100 DG    H1      3162    9.642999649    9.001999855   -5.671999931
  100 DG    C2      3163    9.621000290    8.869000435   -5.831000328
  100 DG    N2      3164    9.748999596    8.836999893   -5.809000015
  100 DG    H21     3165    9.805999756    8.885999680   -5.741999626
  100 DG    H22     3166    9.805000305    8.780000687   -5.870999813
  100 DG    N3      3167    9.548999786    8.826999664   -5.931000233
  100 DG    C4      3168    9.426000595    8.873999596   -5.938000202
  100 DG    C3'     3169    9.248999596    8.586000443   -6.284999847
  100 DG    H3'     3170    9.161000252    8.572999954   -6.347000122
  100 DG    C2'     3171    9.201999664    8.668000221   -6.170000076
  100 DG    H2'     3172    9.140000343    8.750000000   -6.206000328
  100 DG    H2''    3173    9.151999474    8.607999802   -6.093999863
  100 DG    O3'     3174    9.319999695    8.469999313   -6.252999783
  101 DC    P       3175    9.321000099    8.355999947   -6.361000061
  101 DC    OP1     3176    9.359999657    8.408999443   -6.494000435
  101 DC    OP2     3177    9.196000099    8.281000137   -6.349999905
  101 DC    O5'     3178    9.444999695    8.274000168   -6.299000263
  101 DC    C5'     3179    9.579999924    8.288000107   -6.345000267
  101 DC    H5'     3180    9.597000122    8.376000404   -6.405999660
  101 DC    H5''    3181    9.595999718    8.204999924   -6.412999630
  101 DC    C4'     3182    9.666000366    8.291000366   -6.218999863
  101 DC    H4'     3183    9.772000313    8.302000046   -6.241999626
  101 DC    O4'     3184    9.628999710    8.395999908   -6.131000042
  101 DC    C1'     3185    9.633999825    8.344999313   -6.004000187
  101 DC    H1'     3186    9.737999916    8.348999977   -5.973000050
  101 DC    N1      3187    9.543000221    8.434000015   -5.921000004
  101 DC    C6      3188    9.408999443    8.442999840   -5.935999870
  101 DC    H6      3189    9.368000031    8.387999535   -6.019999981
  101 DC    C5      3190    9.335000038    8.517999649   -5.850999832
  101 DC    H5      3191    9.227999687    8.526999474   -5.863999844
  101 DC    C4      3192    9.401999474    8.585000038   -5.747000217
  101 DC    N4      3193    9.333000183    8.669000626   -5.671000004
  101 DC    H41     3194    9.233999252    8.675000191   -5.690000057
  101 DC    H42     3195    9.385000229    8.730000496   -5.609000206
  101 DC    N3      3196    9.534999847    8.593999863   -5.736000061
  101 DC    C2      3197    9.607000351    8.513999939   -5.818999767
  101 DC    O2      3198    9.723000526    8.503000259   -5.782999992
  101 DC    C3'     3199    9.658999443    8.152999878   -6.143000126
  101 DC    H3'     3200    9.593000412    8.079999924   -6.190000057
  101 DC    C2'     3201    9.594999313    8.199999809   -6.006999969
  101 DC    H2'     3202    9.486000061    8.190000534   -5.999000072
  101 DC    H2''    3203    9.637000084    8.152999878   -5.918000221
  101 DC    O3'     3204    9.789999962    8.098999977   -6.123000145
  102 DA    P       3205    9.817999840    7.948999882   -6.072000027
  102 DA    OP1     3206    9.947000504    7.907999992   -6.131999969
  102 DA    OP2     3207    9.697999954    7.861000061   -6.088000298
  102 DA    O5'     3208    9.836000443    7.958999634   -5.920000076
  102 DA    C5'     3209    9.951999664    8.017000198   -5.861999989
  102 DA    H5'     3210    9.987999916    8.107999802   -5.908999920
  102 DA    H5''    3211   10.029000282    7.940000057   -5.873000145
  102 DA    C4'     3212    9.940000534    8.048999786   -5.710999966
  102 DA    H4'     3213   10.034999847    8.095999718   -5.684000015
  102 DA    O4'     3214    9.833000183    8.142000198   -5.682000160
  102 DA    C1'     3215    9.736000061    8.076999664   -5.600999832
  102 DA    H1'     3216    9.762000084    8.119000435   -5.502999783
  102 DA    N9      3217    9.597000122    8.125000000   -5.613999844
  102 DA    C8      3218    9.491999626    8.079000473   -5.689000130
  102 DA    H8      3219    9.510000229    7.995999813   -5.756000042
  102 DA    N7      3220    9.376999855    8.138999939   -5.671999931
  102 DA    C5      3221    9.413999557    8.243000031   -5.584000111
  102 DA    C6      3222    9.348000526    8.348999977   -5.516999722
  102 DA    N6      3223    9.223000526    8.388999939   -5.541999817
  102 DA    H61     3224    9.169000626    8.329999924   -5.602000237
  102 DA    H62     3225    9.190000534    8.463999748   -5.483000278
  102 DA    N1      3226    9.413000107    8.435999870   -5.440000057
  102 DA    C2      3227    9.541999817    8.419000626   -5.416999817
  102 DA    H2      3228    9.586999893    8.491000175   -5.350999832
  102 DA    N3      3229    9.614999771    8.319999695   -5.467999935
  102 DA    C4      3230    9.552999496    8.239999771   -5.553999901
  102 DA    C3'     3231    9.911000252    7.923000336   -5.626999855
  102 DA    H3'     3232    9.947000504    7.828999996   -5.668000221
  102 DA    C2'     3233    9.762000084    7.930999756   -5.619999886
  102 DA    H2'     3234    9.725000381    7.877999783   -5.708000183
  102 DA    H2''    3235    9.734999657    7.868000031   -5.534999847
  102 DA    O3'     3236    9.958999634    7.942999840   -5.497000217
  103 DG    P       3237   10.055999756    7.831999779   -5.439000130
  103 DG    OP1     3238   10.185999870    7.837999821   -5.506000042
  103 DG    OP2     3239    9.979000092    7.705000401   -5.440999985
  103 DG    O5'     3240   10.078000069    7.862999916   -5.282999992
  103 DG    C5'     3241   10.177000046    7.958000183   -5.227999687
  103 DG    H5'     3242   10.225000381    8.023000717   -5.300999641
  103 DG    H5''    3243   10.256999969    7.893000126   -5.191999912
  103 DG    C4'     3244   10.131999969    8.041000366   -5.109999657
  103 DG    H4'     3245   10.215000153    8.101999283   -5.074000359
  103 DG    O4'     3246   10.015000343    8.112999916   -5.140000343
  103 DG    C1'     3247    9.901999474    8.092000008   -5.056000233
  103 DG    H1'     3248    9.892999649    8.177999496   -4.988999844
  103 DG    N9      3249    9.774000168    8.098000526   -5.131999969
  103 DG    C8      3250    9.753999710    8.017999649   -5.241999626
  103 DG    H8      3251    9.828000069    7.951999664   -5.286000252
  103 DG    N7      3252    9.641000748    8.041000366   -5.296000004
  103 DG    C5      3253    9.576000214    8.133999825   -5.211999893
  103 DG    C6      3254    9.440000534    8.194000244   -5.213000298
  103 DG    O6      3255    9.343000412    8.166000366   -5.282999992
  103 DG    N1      3256    9.420999527    8.281000137   -5.105999947
  103 DG    H1      3257    9.326000214    8.310999870   -5.092999935
  103 DG    C2      3258    9.512999535    8.315999985   -5.018000126
  103 DG    N2      3259    9.486000061    8.420999527   -4.945000172
  103 DG    H21     3260    9.394000053    8.461000443   -4.933000088
  103 DG    H22     3261    9.555999756    8.440999985   -4.875000000
  103 DG    N3      3262    9.631999969    8.274999619   -5.015999794
  103 DG    C4      3263    9.662000656    8.180000305   -5.111999989
  103 DG    C3'     3264   10.091000557    7.960000038   -4.987999916
  103 DG    H3'     3265   10.123999596    7.855999947   -4.986000061
  103 DG    C2'     3266    9.934999466    7.955000401   -5.002999783
  103 DG    H2'     3267    9.906000137    7.879000187   -5.075999737
  103 DG    H2''    3268    9.883000374    7.937999725   -4.907999992
  103 DG    O3'     3269   10.135000229    8.027999878   -4.874000072
  104 DT    P       3270   10.102999687    7.972000122   -4.722000122
  104 DT    OP1     3271   10.201000214    8.041999817   -4.633999825
  104 DT    OP2     3272   10.098999977    7.826999664   -4.713999748
  104 DT    O5'     3273    9.956999779    8.039999962   -4.692999840
  104 DT    C5'     3274    9.928999901    8.177000046   -4.683000088
  104 DT    H5'     3275    9.953000069    8.222000122   -4.779000282
  104 DT    H5''    3276    9.998999596    8.225000381   -4.613999844
  104 DT    C4'     3277    9.781999588    8.222000122   -4.638999939
  104 DT    H4'     3278    9.782999992    8.329999924   -4.623000145
  104 DT    O4'     3279    9.698999405    8.178999901   -4.751999855
  104 DT    C1'     3280    9.569999695    8.130999565   -4.699999809
  104 DT    H1'     3281    9.508999825    8.212999344   -4.663000107
  104 DT    N1      3282    9.500000000    8.044000626   -4.793000221
  104 DT    C6      3283    9.569999695    7.941000462   -4.855999947
  104 DT    H6      3284    9.673999786    7.930000305   -4.831000328
  104 DT    C5      3285    9.513999939    7.855000496   -4.947999954
  104 DT    C7      3286    9.595999718    7.747000217   -5.015999794
  104 DT    H71     3287    9.704000473    7.765000343   -5.022000313
  104 DT    H72     3288    9.588999748    7.662999630   -4.947000027
  104 DT    H73     3289    9.548000336    7.726000309   -5.111000061
  104 DT    C4      3290    9.369999886    7.875000000   -4.984000206
  104 DT    O4      3291    9.310999870    7.803999901   -5.063000202
  104 DT    N3      3292    9.305999756    7.976000309   -4.922999859
  104 DT    H3      3293    9.211000443    7.994999886   -4.950999737
  104 DT    C2      3294    9.366999626    8.062000275   -4.827000141
  104 DT    O2      3295    9.294000626    8.151000023   -4.779000282
  104 DT    C3'     3296    9.719999313    8.156000137   -4.515999794
  104 DT    H3'     3297    9.787000656    8.093000412   -4.456999779
  104 DT    C2'     3298    9.619999886    8.062000275   -4.574999809
  104 DT    H2'     3299    9.669000626    7.967999935   -4.600999832
  104 DT    H2''    3300    9.541000366    8.043000221   -4.501999855
  104 DT    O3'     3301    9.657999992    8.267999649   -4.446000099
  105 DT    P       3302    9.587999344    8.258000374   -4.296000004
  105 DT    OP1     3303    9.588999748    8.392000198   -4.240000248
  105 DT    OP2     3304    9.656999588    8.144999504   -4.218999863
  105 DT    O5'     3305    9.437000275    8.210000038   -4.340000153
  105 DT    C5'     3306    9.350999832    8.118000031   -4.272999763
  105 DT    H5'     3307    9.357999802    8.130999565   -4.164999962
  105 DT    H5''    3308    9.373999596    8.015000343   -4.297999859
  105 DT    C4'     3309    9.205999374    8.144000053   -4.322999954
  105 DT    H4'     3310    9.180000305    8.250000000   -4.317999840
  105 DT    O4'     3311    9.190999985    8.102999687   -4.465000153
  105 DT    C1'     3312    9.094999313    7.995999813   -4.466000080
  105 DT    H1'     3313    9.003000259    8.050000191   -4.483000278
  105 DT    N1      3314    9.114999771    7.901000023   -4.572999954
  105 DT    C6      3315    9.237000465    7.831999779   -4.588000298
  105 DT    H6      3316    9.317999840    7.851000309   -4.520999908
  105 DT    C5      3317    9.251000404    7.734999657   -4.675999641
  105 DT    C7      3318    9.391000748    7.666000366   -4.674000263
  105 DT    H71     3319    9.454999924    7.712000370   -4.599999905
  105 DT    H72     3320    9.373000145    7.562999725   -4.644000053
  105 DT    H73     3321    9.437999725    7.673000336   -4.772000313
  105 DT    C4      3322    9.138999939    7.683000088   -4.755000114
  105 DT    O4      3323    9.133999825    7.590000153   -4.831999779
  105 DT    N3      3324    9.024000168    7.754000187   -4.740000248
  105 DT    H3      3325    8.944999695    7.726999760   -4.796999931
  105 DT    C2      3326    9.003999710    7.859999657   -4.654999733
  105 DT    O2      3327    8.898000717    7.923999786   -4.644000053
  105 DT    C3'     3328    9.105999947    8.059999466   -4.243000031
  105 DT    H3'     3329    9.142999649    8.041999817   -4.141999722
  105 DT    C2'     3330    9.083999634    7.933999538   -4.324999809
  105 DT    H2'     3331    9.161000252    7.858000278   -4.307000160
  105 DT    H2''    3332    8.983999252    7.891999722   -4.315999985
  105 DT    O3'     3333    9.001999855    8.137999535   -4.218999863
  106 DT    P       3334    8.880000114    8.100000381   -4.116999626
  106 DT    OP1     3335    8.822999954    8.229000092   -4.088000298
  106 DT    OP2     3336    8.923999786    8.017999649   -4.000000000
  106 DT    O5'     3337    8.786000252    8.005000114   -4.202000141
  106 DT    C5'     3338    8.690000534    8.057000160   -4.286000252
  106 DT    H5'     3339    8.729000092    8.095999718   -4.380000114
  106 DT    H5''    3340    8.642000198    8.135999680   -4.227000237
  106 DT    C4'     3341    8.592000008    7.946000099   -4.322999954
  106 DT    H4'     3342    8.501000404    7.987999916   -4.366999626
  106 DT    O4'     3343    8.651000023    7.869999886   -4.421999931
  106 DT    C1'     3344    8.621999741    7.734999657   -4.387000084
  106 DT    H1'     3345    8.524999619    7.715000153   -4.432000160
  106 DT    N1      3346    8.716000557    7.644000053   -4.450999737
  106 DT    C6      3347    8.843000412    7.623999596   -4.402999878
  106 DT    H6      3348    8.880999565    7.675000191   -4.315999985
  106 DT    C5      3349    8.927000046    7.539000034   -4.468999863
  106 DT    C7      3350    9.067999840    7.525000095   -4.402999878
  106 DT    H71     3351    9.137000084    7.512000084   -4.486000061
  106 DT    H72     3352    9.095999718    7.594000340   -4.324000359
  106 DT    H73     3353    9.072000504    7.425000191   -4.359999657
  106 DT    C4      3354    8.878999710    7.462999821   -4.581999779
  106 DT    O4      3355    8.937999725    7.380999565   -4.641999722
  106 DT    N3      3356    8.760999680    7.501000404   -4.631000042
  106 DT    H3      3357    8.730000496    7.437999725   -4.704999924
  106 DT    C2      3358    8.676000595    7.590000153   -4.574000359
  106 DT    O2      3359    8.565999985    7.605000496   -4.626999855
  106 DT    C3'     3360    8.544000626    7.858000278   -4.206999779
  106 DT    H3'     3361    8.579999924    7.907000065   -4.116000175
  106 DT    C2'     3362    8.616000175    7.726999760   -4.233000278
  106 DT    H2'     3363    8.716000557    7.713999748   -4.190999985
  106 DT    H2''    3364    8.555999756    7.644000053   -4.193999767
  106 DT    O3'     3365    8.399999619    7.854000092   -4.202000141
  107 DC    P       3366    8.326000214    7.762999535   -4.099999905
  107 DC    OP1     3367    8.196000099    7.822000027   -4.081999779
  107 DC    OP2     3368    8.406000137    7.740000248   -3.976999998
  107 DC    O5'     3369    8.305999756    7.623000145   -4.170000076
  107 DC    C5'     3370    8.241000175    7.601999760   -4.293000221
  107 DC    H5'     3371    8.286000252    7.669000149   -4.366999626
  107 DC    H5''    3372    8.133999825    7.598999977   -4.277999878
  107 DC    C4'     3373    8.269999504    7.469999790   -4.365000248
  107 DC    H4'     3374    8.211000443    7.469000340   -4.456999779
  107 DC    O4'     3375    8.407999992    7.455000401   -4.401000023
  107 DC    C1'     3376    8.416999817    7.326999664   -4.449000359
  107 DC    H1'     3377    8.373000145    7.322000027   -4.547999859
  107 DC    N1      3378    8.559000015    7.283999443   -4.453999996
  107 DC    C6      3379    8.647000313    7.312999725   -4.352000237
  107 DC    H6      3380    8.609999657    7.377999783   -4.274000168
  107 DC    C5      3381    8.770999908    7.262000084   -4.349999905
  107 DC    H5      3382    8.836999893    7.275000095   -4.265000343
  107 DC    C4      3383    8.808000565    7.177999973   -4.461999893
  107 DC    N4      3384    8.919000626    7.112000465   -4.461999893
  107 DC    H41     3385    8.998999596    7.154000282   -4.416999817
  107 DC    H42     3386    8.937000275    7.048000336   -4.536999702
  107 DC    N3      3387    8.719999313    7.148999691   -4.559999943
  107 DC    C2      3388    8.593999863    7.196000099   -4.550000191
  107 DC    O2      3389    8.512000084    7.150000095   -4.636000156
  107 DC    C3'     3390    8.233999252    7.344999790   -4.291999817
  107 DC    H3'     3391    8.258999825    7.355999947   -4.185999870
  107 DC    C2'     3392    8.333000183    7.243000031   -4.354000092
  107 DC    H2'     3393    8.399000168    7.191000462   -4.284999847
  107 DC    H2''    3394    8.279000282    7.171999931   -4.416999817
  107 DC    O3'     3395    8.097000122    7.316000462   -4.302999973
  108 DC    P       3396    8.019000053    7.194999695   -4.225999832
  108 DC    OP1     3397    7.876000404    7.227999687   -4.230999947
  108 DC    OP2     3398    8.081999779    7.187999725   -4.086999893
  108 DC    O5'     3399    8.052999496    7.051999569   -4.303999901
  108 DC    C5'     3400    8.001000404    7.037999630   -4.431000233
  108 DC    H5'     3401    8.029000282    7.123000145   -4.493000031
  108 DC    H5''    3402    7.891999722    7.032000065   -4.425999641
  108 DC    C4'     3403    8.051000595    6.925000191   -4.506000042
  108 DC    H4'     3404    7.994999886    6.919999599   -4.599999905
  108 DC    O4'     3405    8.192999840    6.948000431   -4.529000282
  108 DC    C1'     3406    8.244000435    6.812999725   -4.522000313
  108 DC    H1'     3407    8.216000557    6.765000343   -4.616000175
  108 DC    N1      3408    8.392999649    6.828999996   -4.500000000
  108 DC    C6      3409    8.440999985    6.884999752   -4.383000374
  108 DC    H6      3410    8.366000175    6.921000004   -4.313000202
  108 DC    C5      3411    8.571000099    6.891999722   -4.365000248
  108 DC    H5      3412    8.626999855    6.937000275   -4.283999920
  108 DC    C4      3413    8.655000687    6.833000183   -4.460999966
  108 DC    N4      3414    8.783999443    6.838999748   -4.449000359
  108 DC    H41     3415    8.826000214    6.873999596   -4.363999844
  108 DC    H42     3416    8.840000153    6.784999847   -4.513000011
  108 DC    N3      3417    8.611000061    6.776000023   -4.572000027
  108 DC    C2      3418    8.477999687    6.773999691   -4.591000080
  108 DC    O2      3419    8.446000099    6.723999977   -4.695000172
  108 DC    C3'     3420    8.026000023    6.789000034   -4.441999912
  108 DC    H3'     3421    7.955000401    6.783999443   -4.359999657
  108 DC    C2'     3422    8.166999817    6.748000145   -4.404999733
  108 DC    H2'     3423    8.203000069    6.791000366   -4.311999798
  108 DC    H2''    3424    8.180000305    6.640000343   -4.411999702
  108 DC    O3'     3425    7.983000278    6.687999725   -4.536999702
  109 DA    P       3426    7.821000099    6.664000034   -4.566999912
  109 DA    OP1     3427    7.755000114    6.793000221   -4.568999767
  109 DA    OP2     3428    7.777999878    6.562000275   -4.472000122
  109 DA    O5'     3429    7.816000462    6.595999718   -4.706999779
  109 DA    C5'     3430    7.805999756    6.673000336   -4.829999924
  109 DA    H5'     3431    7.830999851    6.776000023   -4.806000233
  109 DA    H5''    3432    7.708000183    6.664999962   -4.877999783
  109 DA    C4'     3433    7.914999962    6.629000187   -4.927999973
  109 DA    H4'     3434    7.919999599    6.715000153   -4.995999813
  109 DA    O4'     3435    8.038999557    6.612000465   -4.856999874
  109 DA    C1'     3436    8.083000183    6.470999718   -4.861999989
  109 DA    H1'     3437    8.148000717    6.451000214   -4.947000027
  109 DA    N9      3438    8.151000023    6.440000057   -4.730000019
  109 DA    C8      3439    8.105000496    6.433999538   -4.605000019
  109 DA    H8      3440    7.998999596    6.448000431   -4.586999893
  109 DA    N7      3441    8.194999695    6.401999474   -4.511000156
  109 DA    C5      3442    8.309999466    6.387000084   -4.585999966
  109 DA    C6      3443    8.441999435    6.361999989   -4.550999641
  109 DA    N6      3444    8.477999687    6.343999863   -4.422999859
  109 DA    H61     3445    8.405000687    6.365000248   -4.356999874
  109 DA    H62     3446    8.550000191    6.279000282   -4.394999981
  109 DA    N1      3447    8.539999962    6.359000206   -4.644000053
  109 DA    C2      3448    8.503999710    6.380000114   -4.765999794
  109 DA    H2      3449    8.576999664    6.366999626   -4.843999863
  109 DA    N3      3450    8.381999969    6.401000023   -4.809999943
  109 DA    C4      3451    8.288000107    6.407999992   -4.713999748
  109 DA    C3'     3452    7.876000404    6.493000031   -4.991000175
  109 DA    H3'     3453    7.770999908    6.466000557   -4.984000206
  109 DA    C2'     3454    7.948000431    6.397000313   -4.897000313
  109 DA    H2'     3455    7.884999752    6.390000343   -4.808000088
  109 DA    H2''    3456    7.962999821    6.293999672   -4.927999973
  109 DA    O3'     3457    7.926999569    6.483000278   -5.125000000
  110 DA    P       3458    7.887999535    6.368999958   -5.233000278
  110 DA    OP1     3459    7.866999626    6.427999973   -5.362999916
  110 DA    OP2     3460    7.780000210    6.284999847   -5.175999641
  110 DA    O5'     3461    8.024000168    6.283999920   -5.241000175
  110 DA    C5'     3462    8.144999504    6.325999737   -5.293000221
  110 DA    H5'     3463    8.173000336    6.423000336   -5.251999855
  110 DA    H5''    3464    8.138999939    6.315999985   -5.401000023
  110 DA    C4'     3465    8.253999710    6.223999977   -5.255000114
  110 DA    H4'     3466    8.348000526    6.254000187   -5.302000046
  110 DA    O4'     3467    8.272000313    6.227999687   -5.109000206
  110 DA    C1'     3468    8.274000168    6.088000298   -5.072999954
  110 DA    H1'     3469    8.371000290    6.043999672   -5.098999977
  110 DA    N9      3470    8.255999565    6.050999641   -4.932000160
  110 DA    C8      3471    8.142999649    6.046999931   -4.858000278
  110 DA    H8      3472    8.045000076    6.059999943   -4.901000023
  110 DA    N7      3473    8.156999588    6.015999794   -4.730999947
  110 DA    C5      3474    8.298000336    6.015000343   -4.718999863
  110 DA    C6      3475    8.394999504    5.999000072   -4.616999626
  110 DA    N6      3476    8.355000496    6.006000042   -4.493000031
  110 DA    H61     3477    8.262000084    6.038000107   -4.470000267
  110 DA    H62     3478    8.418000221    5.979000092   -4.418999672
  110 DA    N1      3479    8.526000023    5.997000217   -4.631999969
  110 DA    C2      3480    8.562999725    6.005000114   -4.758000374
  110 DA    H2      3481    8.670999527    6.009999752   -4.769999981
  110 DA    N3      3482    8.494999886    6.022000313   -4.868999958
  110 DA    C4      3483    8.355999947    6.027999878   -4.842999935
  110 DA    C3'     3484    8.210000038    6.081999779   -5.300000191
  110 DA    H3'     3485    8.141000748    6.071000099   -5.383000374
  110 DA    C2'     3486    8.166999817    6.020999908   -5.164000034
  110 DA    H2'     3487    8.072000504    6.065000057   -5.136000156
  110 DA    H2''    3488    8.166999817    5.911999702   -5.170000076
  110 DA    O3'     3489    8.322999954    6.004000187   -5.342000008
  111 DA    P       3490    8.309000015    5.895999908   -5.458000183
  111 DA    OP1     3491    8.288999557    5.954999924   -5.591000080
  111 DA    OP2     3492    8.217000008    5.789999962   -5.415999889
  111 DA    O5'     3493    8.447000504    5.829999924   -5.449999809
  111 DA    C5'     3494    8.566999435    5.901000023   -5.488999844
  111 DA    H5'     3495    8.559999466    6.009999752   -5.481999874
  111 DA    H5''    3496    8.602999687    5.881999969   -5.590000153
  111 DA    C4'     3497    8.675000191    5.865000248   -5.387000084
  111 DA    H4'     3498    8.763999939    5.915999889   -5.425000191
  111 DA    O4'     3499    8.644999504    5.914999962   -5.256999969
  111 DA    C1'     3500    8.694999695    5.821000099   -5.161000252
  111 DA    H1'     3501    8.758000374    5.872000217   -5.088000298
  111 DA    N9      3502    8.583999634    5.777999878   -5.075999737
  111 DA    C8      3503    8.449999809    5.776000023   -5.105000019
  111 DA    H8      3504    8.413999557    5.802999973   -5.203000069
  111 DA    N7      3505    8.368000031    5.731999874   -5.016999722
  111 DA    C5      3506    8.454999924    5.697000027   -4.913000107
  111 DA    C6      3507    8.437999725    5.656000137   -4.779000282
  111 DA    N6      3508    8.316999435    5.654000282   -4.713000298
  111 DA    H61     3509    8.226999283    5.670000076   -4.755000114
  111 DA    H62     3510    8.322999954    5.609999657   -4.623000145
  111 DA    N1      3511    8.539999962    5.618999958   -4.703999996
  111 DA    C2      3512    8.663000107    5.644000053   -4.756000042
  111 DA    H2      3513    8.744000435    5.620999813   -4.689000130
  111 DA    N3      3514    8.694999695    5.696000099   -4.875999928
  111 DA    C4      3515    8.581999779    5.718999863   -4.953999996
  111 DA    C3'     3516    8.717000008    5.713999748   -5.372000217
  111 DA    H3'     3517    8.626000404    5.654999733   -5.363999844
  111 DA    C2'     3518    8.776999474    5.710000038   -5.231999874
  111 DA    H2'     3519    8.760000229    5.608000278   -5.195000172
  111 DA    H2''    3520    8.883000374    5.734999657   -5.222000122
  111 DA    O3'     3521    8.812999725    5.661000252   -5.465000153
  112 DT    P       3522    8.828000069    5.509999752   -5.500999928
  112 DT    OP1     3523    8.912000656    5.500999928   -5.623000145
  112 DT    OP2     3524    8.697000504    5.440999985   -5.515999794
  112 DT    O5'     3525    8.895999908    5.424000263   -5.387000084
  112 DT    C5'     3526    9.019000053    5.468999863   -5.328000069
  112 DT    H5'     3527    9.019999504    5.578000069   -5.317999840
  112 DT    H5''    3528    9.093999863    5.449000359   -5.402999878
  112 DT    C4'     3529    9.051000595    5.391999722   -5.199000359
  112 DT    H4'     3530    9.149000168    5.431000233   -5.171999931
  112 DT    O4'     3531    8.948999405    5.425000191   -5.105000019
  112 DT    C1'     3532    8.885999680    5.300999641   -5.071000099
  112 DT    H1'     3533    8.923999786    5.262000084   -4.977000237
  112 DT    N1      3534    8.741999626    5.331000328   -5.050999641
  112 DT    C6      3535    8.654000282    5.352000237   -5.156000137
  112 DT    H6      3536    8.694000244    5.359000206   -5.256000042
  112 DT    C5      3537    8.526999474    5.375000000   -5.131000042
  112 DT    C7      3538    8.435999870    5.395999908   -5.245999813
  112 DT    H71     3539    8.476999283    5.379000187   -5.345000267
  112 DT    H72     3540    8.341000557    5.343999863   -5.236000061
  112 DT    H73     3541    8.416000366    5.502999783   -5.250000000
  112 DT    C4      3542    8.465000153    5.366000175   -4.999000072
  112 DT    O4      3543    8.347000122    5.381000042   -4.966000080
  112 DT    N3      3544    8.555999756    5.336999893   -4.900000095
  112 DT    H3      3545    8.515000343    5.311999798   -4.810999870
  112 DT    C2      3546    8.687999725    5.320000172   -4.918999672
  112 DT    O2      3547    8.755000114    5.279000282   -4.824000359
  112 DT    C3'     3548    9.062000275    5.238999844   -5.217999935
  112 DT    H3'     3549    9.098000526    5.216000080   -5.318999767
  112 DT    C2'     3550    8.916999817    5.200999737   -5.181000233
  112 DT    H2'     3551    8.857000351    5.206000328   -5.272000313
  112 DT    H2''    3552    8.911000252    5.099999905   -5.140999794
  112 DT    O3'     3553    9.149000168    5.189000130   -5.116999626
  113 DA    P       3554    9.218999863    5.052999973   -5.108000278
  113 DA    OP1     3555    9.330999374    5.072999954   -5.009999752
  113 DA    OP2     3556    9.248999596    4.998000145   -5.245999813
  113 DA    O5'     3557    9.121999741    4.947000027   -5.041999817
  113 DA    C5'     3558    9.100999832    4.936999798   -4.906000137
  113 DA    H5'     3559    9.074999809    5.034999847   -4.866999626
  113 DA    H5''    3560    9.194999695    4.913000107   -4.856999874
  113 DA    C4'     3561    8.993000031    4.841000080   -4.852999687
  113 DA    H4'     3562    9.032999992    4.820000172   -4.754000187
  113 DA    O4'     3563    8.866999626    4.911999702   -4.842000008
  113 DA    C1'     3564    8.765000343    4.815999985   -4.877999783
  113 DA    H1'     3565    8.730999947    4.756999969   -4.793000221
  113 DA    N9      3566    8.638999939    4.877999783   -4.935999870
  113 DA    C8      3567    8.623999596    4.963000298   -5.045000076
  113 DA    H8      3568    8.708000183    4.970000267   -5.111999989
  113 DA    N7      3569    8.510000229    5.029999733   -5.049000263
  113 DA    C5      3570    8.440000534    4.975999832   -4.936999798
  113 DA    C6      3571    8.312000275    4.998000145   -4.869999886
  113 DA    N6      3572    8.211999893    5.078999996   -4.900000095
  113 DA    H61     3573    8.220999718    5.159999847   -4.960000038
  113 DA    H62     3574    8.123000145    5.074000359   -4.852000237
  113 DA    N1      3575    8.276000023    4.915999889   -4.766999722
  113 DA    C2      3576    8.359999657    4.834000111   -4.718999863
  113 DA    H2      3577    8.328000069    4.781000137   -4.630000114
  113 DA    N3      3578    8.480000496    4.808000088   -4.765000343
  113 DA    C4      3579    8.516000748    4.881999969   -4.875000000
  113 DA    C3'     3580    8.973999977    4.708000183   -4.921000004
  113 DA    H3'     3581    9.052999496    4.685999870   -4.993000031
  113 DA    C2'     3582    8.833000183    4.722000122   -4.986999989
  113 DA    H2'     3583    8.833000183    4.768000126   -5.085000038
  113 DA    H2''    3584    8.788999557    4.622000217   -4.988999844
  113 DA    O3'     3585    8.972000122    4.609000206   -4.824999809
  114 DC    P       3586    9.003999710    4.454999924   -4.854000092
  114 DC    OP1     3587    9.088999748    4.404999733   -4.743999958
  114 DC    OP2     3588    9.051000595    4.452000141   -4.995999813
  114 DC    O5'     3589    8.861000061    4.388000011   -4.852999687
  114 DC    C5'     3590    8.809000015    4.355999947   -4.727000237
  114 DC    H5'     3591    8.826000214    4.434999943   -4.654000282
  114 DC    H5''    3592    8.859999657    4.265000343   -4.697000027
  114 DC    C4'     3593    8.666000366    4.329999924   -4.741000175
  114 DC    H4'     3594    8.633000374    4.324000359   -4.637000084
  114 DC    O4'     3595    8.593000412    4.438000202   -4.793999672
  114 DC    C1'     3596    8.491999626    4.375000000   -4.873000145
  114 DC    H1'     3597    8.421999931    4.318999767   -4.811999798
  114 DC    N1      3598    8.433000565    4.483000278   -4.956999779
  114 DC    C6      3599    8.506999969    4.547999859   -5.054999828
  114 DC    H6      3600    8.609999657    4.519999981   -5.070000172
  114 DC    C5      3601    8.455999374    4.654999733   -5.116999626
  114 DC    H5      3602    8.510000229    4.711999893   -5.190999985
  114 DC    C4      3603    8.324999809    4.690000057   -5.077000141
  114 DC    N4      3604    8.276000023    4.793999672   -5.138000011
  114 DC    H41     3605    8.326000214    4.835000038   -5.215000153
  114 DC    H42     3606    8.184000015    4.828000069   -5.116999626
  114 DC    N3      3607    8.255000114    4.640999794   -4.979000092
  114 DC    C2      3608    8.305999756    4.536999702   -4.914000034
  114 DC    O2      3609    8.248000145    4.501999855   -4.808000088
  114 DC    C3'     3610    8.631999969    4.206999779   -4.827000141
  114 DC    H3'     3611    8.723999977    4.158999920   -4.859999657
  114 DC    C2'     3612    8.576999664    4.274000168   -4.950999737
  114 DC    H2'     3613    8.654000282    4.322999954   -5.011000156
  114 DC    H2''    3614    8.500000000    4.209000111   -4.991999626
  114 DC    O3'     3615    8.537000656    4.125999928   -4.749000072
  115 DA    P       3616    8.569999695    3.975999832   -4.709000111
  115 DA    OP1     3617    8.683000565    3.981000185   -4.606999874
  115 DA    OP2     3618    8.583999634    3.890000105   -4.829999924
  115 DA    O5'     3619    8.434999466    3.943999767   -4.641999722
  115 DA    C5'     3620    8.405000687    4.001999855   -4.509999752
  115 DA    H5'     3621    8.435999870    4.105999947   -4.515000343
  115 DA    H5''    3622    8.451000214    3.959999800   -4.420000076
  115 DA    C4'     3623    8.248999596    4.006000042   -4.484999657
  115 DA    H4'     3624    8.241999626    4.029999733   -4.379000187
  115 DA    O4'     3625    8.190999985    4.115000248   -4.552000046
  115 DA    C1'     3626    8.078000069    4.061999798   -4.626999855
  115 DA    H1'     3627    7.986000061    4.075999737   -4.571000099
  115 DA    N9      3628    8.076999664    4.134999752   -4.758000374
  115 DA    C8      3629    8.178999901    4.133000374   -4.855999947
  115 DA    H8      3630    8.263999939    4.067999840   -4.841000080
  115 DA    N7      3631    8.164999962    4.217999935   -4.953000069
  115 DA    C5      3632    8.048000336    4.283999920   -4.921000004
  115 DA    C6      3633    7.974999905    4.388000011   -4.991000175
  115 DA    N6      3634    8.006999969    4.435999870   -5.112999916
  115 DA    H61     3635    8.083999634    4.397999763   -5.165999889
  115 DA    H62     3636    7.951000214    4.512000084   -5.150000095
  115 DA    N1      3637    7.858000278    4.427000046   -4.942999840
  115 DA    C2      3638    7.816999912    4.366000175   -4.828999996
  115 DA    H2      3639    7.717999935    4.393000126   -4.796999931
  115 DA    N3      3640    7.873000145    4.279000282   -4.748000145
  115 DA    C4      3641    7.994999886    4.233000278   -4.803999901
  115 DA    C3'     3642    8.173000336    3.883000135   -4.515000343
  115 DA    H3'     3643    8.243000031    3.799000263   -4.515999794
  115 DA    C2'     3644    8.108999252    3.915000200   -4.645999908
  115 DA    H2'     3645    8.187999725    3.897000074   -4.718999863
  115 DA    H2''    3646    8.022000313    3.854000092   -4.671000004
  115 DA    O3'     3647    8.079000473    3.865000248   -4.407999992
  116 DC    P       3648    7.980000496    3.733000278   -4.394000053
  116 DC    OP1     3649    7.967000008    3.699000120   -4.252999783
  116 DC    OP2     3650    8.041999817    3.631999969   -4.477000237
  116 DC    O5'     3651    7.833999634    3.773000002   -4.458000183
  116 DC    C5'     3652    7.744000435    3.863999844   -4.394999981
  116 DC    H5'     3653    7.796999931    3.959000111   -4.391999722
  116 DC    H5''    3654    7.717000008    3.836999893   -4.291999817
  116 DC    C4'     3655    7.608999729    3.898000002   -4.463000298
  116 DC    H4'     3656    7.555999756    3.953999996   -4.386000156
  116 DC    O4'     3657    7.637999535    3.983999968   -4.574000359
  116 DC    C1'     3658    7.587999821    3.915000200   -4.688000202
  116 DC    H1'     3659    7.483999729    3.947999954   -4.697000027
  116 DC    N1      3660    7.676000118    3.943000078   -4.806000233
  116 DC    C6      3661    7.794999599    3.890000105   -4.825999737
  116 DC    H6      3662    7.826999664    3.815999985   -4.752999783
  116 DC    C5      3663    7.879000187    3.929999828   -4.927000046
  116 DC    H5      3664    7.970999718    3.881000042   -4.953000069
  116 DC    C4      3665    7.830999851    4.033999920   -5.008000374
  116 DC    N4      3666    7.898999691    4.083000183   -5.109999657
  116 DC    H41     3667    7.993000031    4.050000191   -5.127999783
  116 DC    H42     3668    7.862999916    4.159999847   -5.164999962
  116 DC    N3      3669    7.710999966    4.091000080   -4.991000175
  116 DC    C2      3670    7.629000187    4.050000191   -4.887000084
  116 DC    O2      3671    7.523000240    4.106999874   -4.872000217
  116 DC    C3'     3672    7.537000179    3.766999722   -4.515000343
  116 DC    H3'     3673    7.580000401    3.677000046   -4.472000122
  116 DC    C2'     3674    7.580000401    3.768000126   -4.659999847
  116 DC    H2'     3675    7.668000221    3.704999924   -4.665999889
  116 DC    H2''    3676    7.512999535    3.717999935   -4.730000019
  116 DC    O3'     3677    7.400000095    3.786000013   -4.484999657
  117 DT    P       3678    7.277999878    3.690999985   -4.543000221
  117 DT    OP1     3679    7.155999660    3.708000183   -4.452000141
  117 DT    OP2     3680    7.316000462    3.554000139   -4.574000359
  117 DT    O5'     3681    7.238999844    3.756000042   -4.683000088
  117 DT    C5'     3682    7.155000210    3.870999813   -4.700999737
  117 DT    H5'     3683    7.205999851    3.952000141   -4.650000095
  117 DT    H5''    3684    7.058000088    3.852999926   -4.654999733
  117 DT    C4'     3685    7.133999825    3.915999889   -4.842000008
  117 DT    H4'     3686    7.078999996    4.009999752   -4.845000267
  117 DT    O4'     3687    7.251999855    3.953999996   -4.908999920
  117 DT    C1'     3688    7.262999535    3.884000063   -5.032999992
  117 DT    H1'     3689    7.220999718    3.947999954   -5.111000061
  117 DT    N1      3690    7.398999691    3.838000059   -5.081999779
  117 DT    C6      3691    7.473000526    3.745999813   -5.009999752
  117 DT    H6      3692    7.427999973    3.697999954   -4.925000191
  117 DT    C5      3693    7.599999905    3.706000090   -5.052000046
  117 DT    C7      3694    7.676000118    3.595999956   -4.984000206
  117 DT    H71     3695    7.772000313    3.633000135   -4.947999954
  117 DT    H72     3696    7.618000031    3.565000057   -4.897000313
  117 DT    H73     3697    7.683999538    3.513000011   -5.053999901
  117 DT    C4      3698    7.662999630    3.776999950   -5.164999962
  117 DT    O4      3699    7.773000240    3.750999928   -5.220999718
  117 DT    N3      3700    7.578000069    3.863999844   -5.233000278
  117 DT    H3      3701    7.616000175    3.922000170   -5.307000160
  117 DT    C2      3702    7.449999809    3.900999784   -5.199000359
  117 DT    O2      3703    7.383000374    3.973000050   -5.272000313
  117 DT    C3'     3704    7.065000057    3.811999798   -4.920000076
  117 DT    H3'     3705    7.026000023    3.733999968   -4.854000092
  117 DT    C2'     3706    7.176999569    3.752999783   -5.018000126
  117 DT    H2'     3707    7.216000557    3.664000034   -4.968999863
  117 DT    H2''    3708    7.131999969    3.725999832   -5.112999916
  117 DT    O3'     3709    6.955999851    3.865000248   -4.993000031
  118 DT    P       3710    6.851000309    3.775000095   -5.067999840
  118 DT    OP1     3711    6.712000370    3.827000141   -5.036999702
  118 DT    OP2     3712    6.879000187    3.636999846   -5.026000023
  118 DT    O5'     3713    6.893000126    3.786000013   -5.220000267
  118 DT    C5'     3714    6.891000271    3.913000107   -5.283999920
  118 DT    H5'     3715    6.948000431    3.976999998   -5.217000008
  118 DT    H5''    3716    6.791000366    3.954999924   -5.276000023
  118 DT    C4'     3717    6.939000130    3.911000013   -5.434999943
  118 DT    H4'     3718    6.907999992    4.006999969   -5.475999832
  118 DT    O4'     3719    7.078000069    3.900999784   -5.453000069
  118 DT    C1'     3720    7.106999874    3.802999973   -5.549000263
  118 DT    H1'     3721    7.097000122    3.856000185   -5.644000053
  118 DT    N1      3722    7.245999813    3.741999865   -5.532999992
  118 DT    C6      3723    7.273000240    3.664000034   -5.415999889
  118 DT    H6      3724    7.203999996    3.661999941   -5.334000111
  118 DT    C5      3725    7.391999722    3.608999968   -5.404000282
  118 DT    C7      3726    7.423999786    3.516999722   -5.284999847
  118 DT    H71     3727    7.527999878    3.525999784   -5.254000187
  118 DT    H72     3728    7.363999844    3.547999859   -5.199999809
  118 DT    H73     3729    7.394000053    3.415000200   -5.309000015
  118 DT    C4      3730    7.495999813    3.625999928   -5.498000145
  118 DT    O4      3731    7.612000465    3.583000183   -5.486000061
  118 DT    N3      3732    7.467000008    3.702999830   -5.604000092
  118 DT    H3      3733    7.550000191    3.734999895   -5.652999878
  118 DT    C2      3734    7.345999718    3.758000135   -5.631999969
  118 DT    O2      3735    7.330000401    3.832000017   -5.724999905
  118 DT    C3'     3736    6.876000404    3.796000004   -5.515999794
  118 DT    H3'     3737    6.798000336    3.752000093   -5.453000069
  118 DT    C2'     3738    6.990000248    3.702999830   -5.534999847
  118 DT    H2'     3739    7.001999855    3.638000011   -5.447999954
  118 DT    H2''    3740    6.973999977    3.636000156   -5.618999958
  118 DT    O3'     3741    6.828000069    3.838000059   -5.649000168
  119 DT    P       3742    6.717000008    3.754999876   -5.736000061
  119 DT    OP1     3743    6.669000149    3.858999968   -5.835000038
  119 DT    OP2     3744    6.620999813    3.688999891   -5.644000053
  119 DT    O5'     3745    6.794000149    3.645999908   -5.810999870
  119 DT    C5'     3746    6.848000526    3.670000076   -5.934000015
  119 DT    H5'     3747    6.762000084    3.704999924   -5.991999626
  119 DT    H5''    3748    6.883999825    3.575000048   -5.973000050
  119 DT    C4'     3749    6.960000038    3.773000002   -5.953999996
  119 DT    H4'     3750    6.918000221    3.870999813   -5.928999901
  119 DT    O4'     3751    7.065000057    3.740000248   -5.874000072
  119 DT    C1'     3752    7.183000088    3.707000017   -5.950999737
  119 DT    H1'     3753    7.241999626    3.797999859   -5.943999767
  119 DT    N1      3754    7.258000374    3.599999905   -5.887000084
  119 DT    C6      3755    7.201000214    3.506999969   -5.811999798
  119 DT    H6      3756    7.092999935    3.506000042   -5.809000015
  119 DT    C5      3757    7.263999939    3.408000231   -5.743000031
  119 DT    C7      3758    7.187000275    3.295000076   -5.675999641
  119 DT    H71     3759    7.230000496    3.195999861   -5.695000172
  119 DT    H72     3760    7.184999943    3.320000172   -5.570000172
  119 DT    H73     3761    7.087000370    3.286000013   -5.717000008
  119 DT    C4      3762    7.412000179    3.406000137   -5.754000187
  119 DT    O4      3763    7.480999947    3.327999830   -5.686999798
  119 DT    N3      3764    7.467999935    3.491999865   -5.845999718
  119 DT    H3      3765    7.567999840    3.486999989   -5.862999916
  119 DT    C2      3766    7.395999908    3.593999863   -5.916999817
  119 DT    O2      3767    7.451000214    3.665000200   -6.000999928
  119 DT    C3'     3768    7.005999565    3.774000168   -6.098999977
  119 DT    H3'     3769    6.925000191    3.738999844   -6.163000107
  119 DT    C2'     3770    7.126999855    3.684000015   -6.092000008
  119 DT    H2'     3771    7.092999935    3.579999924   -6.095000267
  119 DT    H2''    3772    7.201999664    3.691999912   -6.171000004
  119 DT    O3'     3773    7.048000336    3.906000137   -6.124000072
  120 DT    P       3774    7.046000004    3.972000122   -6.265999794
  120 DT    OP1     3775    7.080000401    4.113999844   -6.256999969
  120 DT    OP2     3776    6.916999817    3.925999880   -6.324000359
  120 DT    O5'     3777    7.171000004    3.902999878   -6.350999832
  120 DT    C5'     3778    7.294000149    3.963000059   -6.358000278
  120 DT    H5'     3779    7.328000069    3.974999905   -6.256000042
  120 DT    H5''    3780    7.287000179    4.054999828   -6.416000366
  120 DT    C4'     3781    7.408999443    3.874000072   -6.419000149
  120 DT    H4'     3782    7.494999886    3.940000057   -6.426999569
  120 DT    O4'     3783    7.441000462    3.768999815   -6.321000099
  120 DT    C1'     3784    7.460000038    3.650999784   -6.400000095
  120 DT    H1'     3785    7.562999725    3.658000231   -6.433999538
  120 DT    N1      3786    7.451000214    3.525000095   -6.322000027
  120 DT    C6      3787    7.330999851    3.460999966   -6.283999920
  120 DT    H6      3788    7.240000248    3.511000156   -6.315999985
  120 DT    C5      3789    7.330000401    3.356000185   -6.203000069
  120 DT    C7      3790    7.192999840    3.290000200   -6.157000065
  120 DT    H71     3791    7.171000004    3.194000006   -6.202000141
  120 DT    H72     3792    7.187999725    3.289000034   -6.047999859
  120 DT    H73     3793    7.108000278    3.352999926   -6.182000160
  120 DT    C4      3794    7.453999996    3.299000263   -6.143000126
  120 DT    O4      3795    7.470999718    3.204999924   -6.065000057
  120 DT    N3      3796    7.569999695    3.365999937   -6.188000202
  120 DT    H3      3797    7.659999847    3.333000183   -6.157000065
  120 DT    C2      3798    7.572000027    3.474000216   -6.274000168
  120 DT    O2      3799    7.683000088    3.509000063   -6.311999798
  120 DT    C3'     3800    7.366999626    3.811999798   -6.552999973
  120 DT    H3'     3801    7.277999878    3.856000185   -6.598000526
  120 DT    C2'     3802    7.352999687    3.668999910   -6.505000114
  120 DT    H2'     3803    7.255000114    3.658000231   -6.460000038
  120 DT    H2''    3804    7.363999844    3.599000216   -6.587999821
  120 DT    O3'     3805    7.484999657    3.818000078   -6.637000084
  121 DG    P       3806    7.483000278    3.884000063   -6.783999443
  121 DG    OP1     3807    7.448999882    4.031000137   -6.776000023
  121 DG    OP2     3808    7.405999660    3.799000263   -6.875000000
  121 DG    O5'     3809    7.644000053    3.861999989   -6.831999779
  121 DG    C5'     3810    7.750000000    3.938999891   -6.783999443
  121 DG    H5'     3811    7.715000153    3.968999863   -6.684999943
  121 DG    H5''    3812    7.776999474    4.013000011   -6.858999729
  121 DG    C4'     3813    7.875000000    3.863999844   -6.748999596
  121 DG    H4'     3814    7.951999664    3.929999828   -6.705999851
  121 DG    O4'     3815    7.838999748    3.773000002   -6.645999908
  121 DG    C1'     3816    7.881999969    3.644999981   -6.689000130
  121 DG    H1'     3817    7.976999760    3.627000093   -6.637999535
  121 DG    N9      3818    7.780000210    3.536999941   -6.652999878
  121 DG    C8      3819    7.643000126    3.534999847   -6.671000004
  121 DG    H8      3820    7.590000153    3.620000124   -6.712000370
  121 DG    N7      3821    7.591000557    3.422999859   -6.630000114
  121 DG    C5      3822    7.694000244    3.351999998   -6.576000214
  121 DG    C6      3823    7.703999996    3.227999926   -6.505000114
  121 DG    O6      3824    7.616999626    3.157999992   -6.458000183
  121 DG    N1      3825    7.828999996    3.191999912   -6.466000557
  121 DG    H1      3826    7.844000340    3.108999968   -6.411000252
  121 DG    C2      3827    7.937000275    3.268000126   -6.504000187
  121 DG    N2      3828    8.048999786    3.206000090   -6.504000187
  121 DG    H21     3829    8.045999527    3.105999947   -6.486000061
  121 DG    H22     3830    8.125000000    3.254000187   -6.548000336
  121 DG    N3      3831    7.939000130    3.381999969   -6.562999725
  121 DG    C4      3832    7.810999870    3.420000076   -6.597000122
  121 DG    C3'     3833    7.948999882    3.799999952   -6.859999657
  121 DG    H3'     3834    7.908999443    3.849000216   -6.948999882
  121 DG    C2'     3835    7.897000313    3.656000137   -6.844999790
  121 DG    H2'     3836    7.803999901    3.654999971   -6.901000023
  121 DG    H2''    3837    7.977999687    3.591000080   -6.880000114
  121 DG    O3'     3838    8.092000008    3.811000109   -6.845999718
  122 DG    P       3839    8.201999664    3.766000032   -6.963999748
  122 DG    OP1     3840    8.295000076    3.886000156   -6.962999821
  122 DG    OP2     3841    8.123999596    3.725999832   -7.080999851
  122 DG    O5'     3842    8.279000282    3.638999939   -6.904000282
  122 DG    C5'     3843    8.210000038    3.522000074   -6.851999760
  122 DG    H5'     3844    8.135999680    3.484999895   -6.923000336
  122 DG    H5''    3845    8.166999817    3.547000170   -6.755000114
  122 DG    C4'     3846    8.298000336    3.399000168   -6.823000431
  122 DG    H4'     3847    8.387000084    3.431000233   -6.769000053
  122 DG    O4'     3848    8.225999832    3.304000139   -6.741999626
  122 DG    C1'     3849    8.187000275    3.194000006   -6.816999912
  122 DG    H1'     3850    8.233999252    3.099999905   -6.789999962
  122 DG    N9      3851    8.038000107    3.165999889   -6.831999779
  122 DG    C8      3852    7.941999912    3.252999783   -6.880000114
  122 DG    H8      3853    7.955000401    3.351999998   -6.921000004
  122 DG    N7      3854    7.821000099    3.202999830   -6.876000404
  122 DG    C5      3855    7.837000370    3.075999975   -6.817999840
  122 DG    C6      3856    7.745999813    2.978000164   -6.773000240
  122 DG    O6      3857    7.625000000    2.988999844   -6.782999992
  122 DG    N1      3858    7.796999931    2.861999989   -6.719000340
  122 DG    H1      3859    7.736000061    2.792000055   -6.680000305
  122 DG    C2      3860    7.926999569    2.861000061   -6.680000305
  122 DG    N2      3861    7.969999790    2.745000124   -6.637999535
  122 DG    H21     3862    7.904000282    2.670000076   -6.627999783
  122 DG    H22     3863    8.066999435    2.745000124   -6.611000061
  122 DG    N3      3864    8.015000343    2.950999975   -6.723000526
  122 DG    C4      3865    7.970999718    3.054999828   -6.791999817
  122 DG    C3'     3866    8.352999687    3.328999996   -6.944999695
  122 DG    H3'     3867    8.355000496    3.393000126   -7.032999992
  122 DG    C2'     3868    8.236000061    3.223000050   -6.962000370
  122 DG    H2'     3869    8.161000252    3.266999722   -7.029000282
  122 DG    H2''    3870    8.272000313    3.132999897   -7.012000084
  122 DG    O3'     3871    8.482999802    3.273000002   -6.923999786
  123 DT    P       3872    8.552999496    3.164999962   -7.023999691
  123 DT    OP1     3873    8.701000214    3.158999920   -7.004000187
  123 DT    OP2     3874    8.505999565    3.195000172   -7.159999847
  123 DT    O5'     3875    8.494000435    3.026999950   -6.991000175
  123 DT    C5'     3876    8.512000084    2.970999956   -6.858999729
  123 DT    H5'     3877    8.487000465    3.037999868   -6.776999474
  123 DT    H5''    3878    8.618000031    2.950000048   -6.851999760
  123 DT    C4'     3879    8.416000366    2.845999956   -6.855999947
  123 DT    H4'     3880    8.437000275    2.799999952   -6.758999825
  123 DT    O4'     3881    8.270999908    2.865999937   -6.869000435
  123 DT    C1'     3882    8.225000381    2.759000063   -6.958000183
  123 DT    H1'     3883    8.211000443    2.667999983   -6.900000095
  123 DT    N1      3884    8.086000443    2.786000013   -7.013999939
  123 DT    C6      3885    8.057000160    2.903000116   -7.083000183
  123 DT    H6      3886    8.145999908    2.959000111   -7.111000061
  123 DT    C5      3887    7.933999538    2.940999985   -7.108000278
  123 DT    C7      3888    7.916000366    3.072999954   -7.180999756
  123 DT    H71     3889    8.012999535    3.110000134   -7.212999821
  123 DT    H72     3890    7.852999687    3.056999922   -7.268000126
  123 DT    H73     3891    7.870999813    3.154000044   -7.123000145
  123 DT    C4      3892    7.822000027    2.848999977   -7.074999809
  123 DT    O4      3893    7.703000069    2.865000010   -7.091000557
  123 DT    N3      3894    7.856999874    2.728000164   -7.012999535
  123 DT    H3      3895    7.787000179    2.657000065   -6.995999813
  123 DT    C2      3896    7.984999657    2.693000078   -6.986000061
  123 DT    O2      3897    8.008000374    2.582999945   -6.928999901
  123 DT    C3'     3898    8.455999374    2.743999958   -6.965000153
  123 DT    H3'     3899    8.544000626    2.768000126   -7.023999691
  123 DT    C2'     3900    8.333000183    2.743000031   -7.052999973
  123 DT    H2'     3901    8.335000038    2.819000006   -7.131999969
  123 DT    H2''    3902    8.315000534    2.651000023   -7.108000278
  123 DT    O3'     3903    8.475999832    2.612999916   -6.921000004
  124 DA    P       3904    8.586000443    2.519999981   -6.983999729
  124 DA    OP1     3905    8.623000145    2.424000025   -6.883999825
  124 DA    OP2     3906    8.687999725    2.601000071   -7.051999569
  124 DA    O5'     3907    8.501000404    2.447000027   -7.101000309
  124 DA    C5'     3908    8.468999863    2.309999943   -7.085999966
  124 DA    H5'     3909    8.421999931    2.289000034   -6.988999844
  124 DA    H5''    3910    8.555999756    2.247999907   -7.105999947
  124 DA    C4'     3911    8.366000175    2.271999836   -7.189000130
  124 DA    H4'     3912    8.348000526    2.164999962   -7.176999569
  124 DA    O4'     3913    8.246999741    2.344000101   -7.169999599
  124 DA    C1'     3914    8.187999725    2.358000040   -7.291999817
  124 DA    H1'     3915    8.144000053    2.262000084   -7.322000027
  124 DA    N9      3916    8.066999435    2.452000141   -7.291000366
  124 DA    C8      3917    8.059999466    2.589999914   -7.319999695
  124 DA    H8      3918    8.148000717    2.645999908   -7.347000122
  124 DA    N7      3919    7.937000275    2.632999897   -7.296000004
  124 DA    C5      3920    7.862999916    2.523000002   -7.261000156
  124 DA    C6      3921    7.726000309    2.499000072   -7.229000092
  124 DA    N6      3922    7.631999969    2.594000101   -7.243000031
  124 DA    H61     3923    7.657999992    2.674000025   -7.296999931
  124 DA    H62     3924    7.537999630    2.584000111   -7.205999851
  124 DA    N1      3925    7.687000275    2.379999876   -7.187999725
  124 DA    C2      3926    7.776000023    2.280999899   -7.191000462
  124 DA    H2      3927    7.737999916    2.184999943   -7.158999443
  124 DA    N3      3928    7.902999878    2.280999899   -7.237000465
  124 DA    C4      3929    7.940000057    2.410000086   -7.268000126
  124 DA    C3'     3930    8.407999992    2.292000055   -7.331999779
  124 DA    H3'     3931    8.510999680    2.327000141   -7.342000008
  124 DA    C2'     3932    8.308000565    2.403000116   -7.380999565
  124 DA    H2'     3933    8.336999893    2.496999979   -7.335000038
  124 DA    H2''    3934    8.288999557    2.398999929   -7.487999916
  124 DA    O3'     3935    8.378999710    2.169000149   -7.401000023
  125 DG    P       3936    8.475999832    2.110000134   -7.519999504
  125 DG    OP1     3937    8.609999657    2.069000006   -7.469999790
  125 DG    OP2     3938    8.462999344    2.200000048   -7.637999535
  125 DG    O5'     3939    8.397000313    1.976000071   -7.558999538
  125 DG    C5'     3940    8.366999626    1.879999876   -7.460000038
  125 DG    H5'     3941    8.366999626    1.920999885   -7.358999729
  125 DG    H5''    3942    8.442999840    1.802000046   -7.460999966
  125 DG    C4'     3943    8.225999832    1.815999985   -7.480999947
  125 DG    H4'     3944    8.218999863    1.729999900   -7.414000034
  125 DG    O4'     3945    8.133000374    1.912999868   -7.448000431
  125 DG    C1'     3946    8.048999786    1.921999931   -7.557000160
  125 DG    H1'     3947    7.956999779    1.866999984   -7.537999630
  125 DG    N9      3948    8.001999855    2.065999985   -7.567999840
  125 DG    C8      3949    8.076000214    2.177000046   -7.598000526
  125 DG    H8      3950    8.183000565    2.169000149   -7.606999874
  125 DG    N7      3951    8.016000748    2.292999983   -7.594999790
  125 DG    C5      3952    7.880000114    2.254999876   -7.566999912
  125 DG    C6      3953    7.766000271    2.335000038   -7.550000191
  125 DG    O6      3954    7.755999565    2.462000132   -7.562000275
  125 DG    N1      3955    7.657000065    2.259999990   -7.508999825
  125 DG    H1      3956    7.569999695    2.309000015   -7.494000435
  125 DG    C2      3957    7.657000065    2.124000072   -7.483000278
  125 DG    N2      3958    7.550000191    2.054999828   -7.455000401
  125 DG    H21     3959    7.463999748    2.105000019   -7.473000526
  125 DG    H22     3960    7.553999901    1.955999970   -7.473999977
  125 DG    N3      3961    7.768000126    2.049999952   -7.495999813
  125 DG    C4      3962    7.876999855    2.120000124   -7.539999962
  125 DG    C3'     3963    8.191999435    1.759000063   -7.620999813
  125 DG    H3'     3964    8.281999588    1.735000014   -7.677999973
  125 DG    C2'     3965    8.114999771    1.873999953   -7.685999870
  125 DG    H2'     3966    8.170000076    1.955999970   -7.730999947
  125 DG    H2''    3967    8.034999847    1.835000038   -7.748999596
  125 DG    O3'     3968    8.118000031    1.638999939   -7.605999947
  126 DA    P       3969    8.097000122    1.535000086   -7.727999687
  126 DA    OP1     3970    8.087999344    1.401000023   -7.668000221
  126 DA    OP2     3971    8.201000214    1.560999990   -7.826999664
  126 DA    O5'     3972    7.955000401    1.572000027   -7.791000366
  126 DA    C5'     3973    7.833999634    1.557999969   -7.717999935
  126 DA    H5'     3974    7.854000092    1.583999991   -7.613999844
  126 DA    H5''    3975    7.815000057    1.450999975   -7.729000092
  126 DA    C4'     3976    7.708000183    1.628000021   -7.762999535
  126 DA    H4'     3977    7.620999813    1.587000012   -7.710999966
  126 DA    O4'     3978    7.705999851    1.770999908   -7.733999729
  126 DA    C1'     3979    7.669000149    1.837999940   -7.854000092
  126 DA    H1'     3980    7.560999870    1.827000022   -7.859999657
  126 DA    N9      3981    7.699999809    1.983999968   -7.854000092
  126 DA    C8      3982    7.824999809    2.040999889   -7.866999626
  126 DA    H8      3983    7.918000221    1.987000108   -7.859999657
  126 DA    N7      3984    7.816000462    2.172999859   -7.888999939
  126 DA    C5      3985    7.676999569    2.197000027   -7.873000145
  126 DA    C6      3986    7.602999687    2.311000109   -7.865000248
  126 DA    N6      3987    7.654000282    2.429999828   -7.866000175
  126 DA    H61     3988    7.750000000    2.438999891   -7.897000313
  126 DA    H62     3989    7.587999821    2.506999969   -7.859999657
  126 DA    N1      3990    7.476000309    2.309999943   -7.828999996
  126 DA    C2      3991    7.411000252    2.194000006   -7.819999695
  126 DA    H2      3992    7.303999901    2.202000141   -7.805000305
  126 DA    N3      3993    7.469000340    2.068000078   -7.833000183
  126 DA    C4      3994    7.606999874    2.079999924   -7.852999687
  126 DA    C3'     3995    7.691999912    1.620000124   -7.914000034
  126 DA    H3'     3996    7.750000000    1.542999983   -7.962999821
  126 DA    C2'     3997    7.733999729    1.758000016   -7.956999779
  126 DA    H2'     3998    7.842999935    1.764999986   -7.951000214
  126 DA    H2''    3999    7.696000099    1.773999929   -8.058000565
  126 DA    O3'     4000    7.555000305    1.601000071   -7.947000027
  127 DA    P       4001    7.497000217    1.488000035   -8.036000252
  127 DA    OP1     4002    7.487000465    1.370000005   -7.948999882
  127 DA    OP2     4003    7.590000153    1.480000019   -8.152999878
  127 DA    O5'     4004    7.348000526    1.519999981   -8.079999924
  127 DA    C5'     4005    7.237000465    1.511999965   -7.994000435
  127 DA    H5'     4006    7.248000145    1.556999922   -7.894999504
  127 DA    H5''    4007    7.183000088    1.417999983   -7.986000061
  127 DA    C4'     4008    7.136000156    1.622999907   -8.038999557
  127 DA    H4'     4009    7.051000118    1.629999876   -7.972000122
  127 DA    O4'     4010    7.212000370    1.745000124   -8.024999619
  127 DA    C1'     4011    7.192999840    1.836000085   -8.128000259
  127 DA    H1'     4012    7.097000122    1.887000084   -8.116999626
  127 DA    N9      4013    7.308999538    1.932999969   -8.133999825
  127 DA    C8      4014    7.441000462    1.898000002   -8.161000252
  127 DA    H8      4015    7.472000122    1.795999885   -8.180999756
  127 DA    N7      4016    7.525000095    2.000000000   -8.164999962
  127 DA    C5      4017    7.442999840    2.111999989   -8.152999878
  127 DA    C6      4018    7.458000183    2.242000103   -8.170000076
  127 DA    N6      4019    7.564000130    2.304999828   -8.201999664
  127 DA    H61     4020    7.644999504    2.256000042   -8.239000320
  127 DA    H62     4021    7.551999569    2.404999971   -8.204000473
  127 DA    N1      4022    7.351000309    2.325999975   -8.166999817
  127 DA    C2      4023    7.231999874    2.273000002   -8.133999825
  127 DA    H2      4024    7.151000023    2.342999935   -8.119000435
  127 DA    N3      4025    7.205999851    2.146999836   -8.107000351
  127 DA    C4      4026    7.312000275    2.069000006   -8.123000145
  127 DA    C3'     4027    7.078000069    1.639999986   -8.185999870
  127 DA    H3'     4028    7.083000183    1.549000025   -8.244999886
  127 DA    C2'     4029    7.184999943    1.733999968   -8.241000175
  127 DA    H2'     4030    7.282999992    1.692000031   -8.260999680
  127 DA    H2''    4031    7.137000084    1.779000044   -8.328000069
  127 DA    O3'     4032    6.944999695    1.699000001   -8.197000504
  128 DT    P       4033    6.854000092    1.700999975   -8.322999954
  128 DT    OP1     4034    6.715000153    1.666000009   -8.291999817
  128 DT    OP2     4035    6.926000118    1.629000068   -8.427999496
  128 DT    O5'     4036    6.872000217    1.855999947   -8.369999886
  128 DT    C5'     4037    6.809999943    1.957999945   -8.291000366
  128 DT    H5'     4038    6.863999844    1.961000085   -8.196000099
  128 DT    H5''    4039    6.705999851    1.946999907   -8.260999680
  128 DT    C4'     4040    6.815000057    2.087999821   -8.371999741
  128 DT    H4'     4041    6.744999886    2.157999992   -8.326000214
  128 DT    O4'     4042    6.949999809    2.129000187   -8.368000031
  128 DT    C1'     4043    6.984999657    2.162999868   -8.498999596
  128 DT    H1'     4044    6.948999882    2.264999866   -8.515000343
  128 DT    N1      4045    7.131999969    2.165999889   -8.512000084
  128 DT    C6      4046    7.208000183    2.054000139   -8.517999649
  128 DT    H6      4047    7.166000366    1.957999945   -8.489999771
  128 DT    C5      4048    7.342000008    2.061000109   -8.550000191
  128 DT    C7      4049    7.421999931    1.937999964   -8.565999985
  128 DT    H71     4050    7.466000557    1.921999931   -8.663999557
  128 DT    H72     4051    7.505999565    1.937000036   -8.494999886
  128 DT    H73     4052    7.355999947    1.851000071   -8.564000130
  128 DT    C4      4053    7.414999962    2.184999943   -8.553999901
  128 DT    O4      4054    7.537000179    2.200000048   -8.567999840
  128 DT    N3      4055    7.330999851    2.289999962   -8.541999817
  128 DT    H3      4056    7.375000000    2.379999876   -8.553999901
  128 DT    C2      4057    7.194999695    2.292000055   -8.526999474
  128 DT    O2      4058    7.141000271    2.404999971   -8.523000717
  128 DT    C3'     4059    6.779000282    2.078999996   -8.524999619
  128 DT    H3'     4060    6.723999977    1.987000108   -8.543000221
  128 DT    C2'     4061    6.912999630    2.065999985   -8.590000153
  128 DT    H2'     4062    6.955000401    1.965999961   -8.592000008
  128 DT    H2''    4063    6.914000034    2.106999874   -8.690999985
  128 DT    O3'     4064    6.710999966    2.200000048   -8.564000130
  129 DC    P       4065    6.636000156    2.223999977   -8.701999664
  129 DC    OP1     4066    6.493000031    2.214999914   -8.673999786
  129 DC    OP2     4067    6.698999882    2.137000084   -8.798999786
  129 DC    O5'     4068    6.648999691    2.381999969   -8.739000320
  129 DC    C5'     4069    6.612999916    2.481999874   -8.640000343
  129 DC    H5'     4070    6.637000084    2.447000027   -8.538999557
  129 DC    H5''    4071    6.505000114    2.493999958   -8.628999710
  129 DC    C4'     4072    6.687999725    2.606999874   -8.659999847
  129 DC    H4'     4073    6.651999474    2.674000025   -8.580999374
  129 DC    O4'     4074    6.830999851    2.585000038   -8.635999680
  129 DC    C1'     4075    6.898999691    2.632999897   -8.755999565
  129 DC    H1'     4076    6.934999943    2.735000134   -8.746999741
  129 DC    N1      4077    7.005999565    2.535000086   -8.795000076
  129 DC    C6      4078    6.987999916    2.401000023   -8.770999908
  129 DC    H6      4079    6.897000313    2.367000103   -8.725000381
  129 DC    C5      4080    7.078999996    2.312000036   -8.809999466
  129 DC    H5      4081    7.069999695    2.205999851   -8.788000107
  129 DC    C4      4082    7.206999779    2.367000103   -8.848000526
  129 DC    N4      4083    7.300000191    2.292999983   -8.899000168
  129 DC    H41     4084    7.277999878    2.200000048   -8.930000305
  129 DC    H42     4085    7.391999722    2.334000111   -8.912000656
  129 DC    N3      4086    7.233000278    2.493999958   -8.852999687
  129 DC    C2      4087    7.133999825    2.582999945   -8.826999664
  129 DC    O2      4088    7.148999691    2.704999924   -8.845999718
  129 DC    C3'     4089    6.664000034    2.672999859   -8.791999817
  129 DC    H3'     4090    6.571000099    2.643000126   -8.841000557
  129 DC    C2'     4091    6.787000179    2.620000124   -8.866999626
  129 DC    H2'     4092    6.772000313    2.519000053   -8.905000687
  129 DC    H2''    4093    6.807000160    2.683000088   -8.953000069
  129 DC    O3'     4094    6.652999878    2.813999891   -8.781000137
  130 DT    P       4095    6.619999886    2.903000116   -8.907999992
  130 DT    OP1     4096    6.564000130    3.029000044   -8.861000061
  130 DT    OP2     4097    6.539999962    2.825000048   -8.996999741
  130 DT    O5'     4098    6.755999565    2.940999985   -8.984999657
  130 DT    C5'     4099    6.848999977    3.021999836   -8.919000626
  130 DT    H5'     4100    6.881999969    2.962000132   -8.833999634
  130 DT    H5''    4101    6.816999912    3.115999937   -8.876000404
  130 DT    C4'     4102    6.974999905    3.039000034   -9.012999535
  130 DT    H4'     4103    7.036000252    3.115999937   -8.965000153
  130 DT    O4'     4104    7.058999538    2.929000139   -9.017999649
  130 DT    C1'     4105    7.088999748    2.907999992   -9.152999878
  130 DT    H1'     4106    7.157999992    2.980000019   -9.197999954
  130 DT    N1      4107    7.140000343    2.769000053   -9.182000160
  130 DT    C6      4108    7.051000118    2.661000013   -9.173000336
  130 DT    H6      4109    6.949999809    2.687999964   -9.145999908
  130 DT    C5      4110    7.095999718    2.533999920   -9.180000305
  130 DT    C7      4111    7.001000404    2.417999983   -9.168000221
  130 DT    H71     4112    7.023000240    2.355000019   -9.081999779
  130 DT    H72     4113    6.898000240    2.453000069   -9.159999847
  130 DT    H73     4114    7.009999752    2.355000019   -9.255999565
  130 DT    C4      4115    7.238999844    2.511000156   -9.197000504
  130 DT    O4      4116    7.307000160    2.411000013   -9.213999748
  130 DT    N3      4117    7.319000244    2.622999907   -9.190000534
  130 DT    H3      4118    7.419000149    2.615999937   -9.180999756
  130 DT    C2      4119    7.276999474    2.752000093   -9.187000275
  130 DT    O2      4120    7.361000061    2.838999987   -9.182000160
  130 DT    C3'     4121    6.927999973    3.078000069   -9.162000656
  130 DT    H3'     4122    6.824999809    3.111999989   -9.170999527
  130 DT    C2'     4123    6.958000183    2.940999985   -9.229000092
  130 DT    H2'     4124    6.879000187    2.870999813   -9.201999664
  130 DT    H2''    4125    6.973000526    2.950000048   -9.336000443
  130 DT    O3'     4126    7.012000084    3.174999952   -9.219999313
  131 DG    P       4127    6.969999790    3.331000090   -9.220999718
  131 DG    OP1     4128    6.940000057    3.363000154   -9.078000069
  131 DG    OP2     4129    6.862999916    3.366999865   -9.322999954
  131 DG    O5'     4130    7.099999905    3.411000013   -9.256999969
  131 DG    C5'     4131    7.205999851    3.422000170   -9.157999992
  131 DG    H5'     4132    7.184999943    3.363999844   -9.067999840
  131 DG    H5''    4133    7.212000370    3.523000002   -9.118000031
  131 DG    C4'     4134    7.341000557    3.379999876   -9.211999893
  131 DG    H4'     4135    7.407000065    3.408999920   -9.130999565
  131 DG    O4'     4136    7.352999687    3.240000248   -9.227999687
  131 DG    C1'     4137    7.418000221    3.213000059   -9.347000122
  131 DG    H1'     4138    7.526000023    3.207000017   -9.331999779
  131 DG    N9      4139    7.376000404    3.085999966   -9.404000282
  131 DG    C8      4140    7.251000404    3.040999889   -9.440000534
  131 DG    H8      4141    7.169000149    3.111000061   -9.447000504
  131 DG    N7      4142    7.244999886    2.917999983   -9.487999916
  131 DG    C5      4143    7.380000114    2.877000093   -9.487000465
  131 DG    C6      4144    7.440000057    2.752000093   -9.519000053
  131 DG    O6      4145    7.388999939    2.644000053   -9.552999496
  131 DG    N1      4146    7.576999664    2.763000011   -9.531999588
  131 DG    H1      4147    7.620999813    2.680999994   -9.572999954
  131 DG    C2      4148    7.651999474    2.871999979   -9.494000435
  131 DG    N2      4149    7.776000023    2.870000124   -9.506999969
  131 DG    H21     4150    7.819000244    2.785000086   -9.541999817
  131 DG    H22     4151    7.830999851    2.953999996   -9.491999626
  131 DG    N3      4152    7.598000526    2.983000040   -9.447999954
  131 DG    C4      4153    7.460000038    2.983000040   -9.440999985
  131 DG    C3'     4154    7.387000084    3.443999767   -9.342000008
  131 DG    H3'     4155    7.315000057    3.511000156   -9.388999939
  131 DG    C2'     4156    7.393000126    3.328999996   -9.442999840
  131 DG    H2'     4157    7.287999630    3.313000202   -9.463999748
  131 DG    H2''    4158    7.455000401    3.332000017   -9.531999588
  131 DG    O3'     4159    7.515000343    3.502000093   -9.323999405
  132 DC    P       4160    7.605999947    3.572000027   -9.440999985
  132 DC    OP1     4161    7.697000027    3.668999910   -9.373999596
  132 DC    OP2     4162    7.511000156    3.627000093   -9.536000252
  132 DC    O5'     4163    7.689000130    3.452999830   -9.508999825
  132 DC    C5'     4164    7.805999756    3.395999908   -9.447999954
  132 DC    H5'     4165    7.776000023    3.329999924   -9.366999626
  132 DC    H5''    4166    7.868000031    3.470999956   -9.401000023
  132 DC    C4'     4167    7.895999908    3.309000015   -9.532999992
  132 DC    H4'     4168    7.983000278    3.274000168   -9.476999283
  132 DC    O4'     4169    7.830000401    3.194000006   -9.569999695
  132 DC    C1'     4170    7.835999966    3.181999922   -9.710000038
  132 DC    H1'     4171    7.916000366    3.115000010   -9.743000031
  132 DC    N1      4172    7.706999779    3.118000031   -9.751999855
  132 DC    C6      4173    7.583999634    3.170000076   -9.722000122
  132 DC    H6      4174    7.580000401    3.270999908   -9.684999466
  132 DC    C5      4175    7.473000526    3.098000050   -9.753999710
  132 DC    H5      4176    7.375000000    3.143000126   -9.751999855
  132 DC    C4      4177    7.497000217    2.979000092   -9.822999954
  132 DC    N4      4178    7.390000343    2.910000086   -9.847000122
  132 DC    H41     4179    7.300000191    2.937000036   -9.809999466
  132 DC    H42     4180    7.411000252    2.820999861   -9.888999939
  132 DC    N3      4181    7.615000248    2.921999931   -9.847000122
  132 DC    C2      4182    7.720999718    2.995000124   -9.815999985
  132 DC    O2      4183    7.831999779    2.943000078   -9.830999374
  132 DC    C3'     4184    7.937000275    3.381000042   -9.663999557
  132 DC    H3'     4185    7.921999931    3.488000154   -9.651999474
  132 DC    C2'     4186    7.855999947    3.318000078   -9.772000313
  132 DC    H2'     4187    7.762999535    3.372999907   -9.787000656
  132 DC    H2''    4188    7.905000210    3.322000027   -9.869000435
  132 DC    O3'     4189    8.069999695    3.350999832   -9.684999466
  133 DA    P       4190    8.158999443    3.431999922   -9.787000656
  133 DA    OP1     4191    8.298000336    3.411999941   -9.741999626
  133 DA    OP2     4192    8.100999832    3.568000078   -9.800000191
  133 DA    O5'     4193    8.140000343    3.356000185   -9.927000046
  133 DA    C5'     4194    8.217000008    3.233999968   -9.955999374
  133 DA    H5'     4195    8.191999435    3.154000044   -9.887000084
  133 DA    H5''    4196    8.323999405    3.254000187   -9.958000183
  133 DA    C4'     4197    8.180000305    3.171000004  -10.088999748
  133 DA    H4'     4198    8.255000114    3.095999956  -10.114999771
  133 DA    O4'     4199    8.053999901    3.108000040  -10.079000473
  133 DA    C1'     4200    7.979000092    3.132999897  -10.196000099
  133 DA    H1'     4201    7.998999596    3.072000027  -10.283999443
  133 DA    N9      4202    7.837000370    3.122999907  -10.164999962
  133 DA    C8      4203    7.738999844    3.216000080  -10.133999825
  133 DA    H8      4204    7.758000374    3.322000027  -10.123999596
  133 DA    N7      4205    7.623999596    3.157999992  -10.121999741
  133 DA    C5      4206    7.645999908    3.026999950  -10.161000252
  133 DA    C6      4207    7.566000462    2.914000034  -10.184999466
  133 DA    N6      4208    7.435999870    2.904000044  -10.161000252
  133 DA    H61     4209    7.380999565    2.980999947  -10.125000000
  133 DA    H62     4210    7.390000343    2.825000048  -10.203000069
  133 DA    N1      4211    7.616999626    2.802000046  -10.248000145
  133 DA    C2      4212    7.748000145    2.787999868  -10.267999649
  133 DA    H2      4213    7.783999443    2.697999954  -10.315999985
  133 DA    N3      4214    7.833999634    2.884000063  -10.237999916
  133 DA    C4      4215    7.776000023    3.004999876  -10.196000099
  133 DA    C3'     4216    8.177999496    3.268999815  -10.201999664
  133 DA    H3'     4217    8.218999863    3.368000031  -10.180999756
  133 DA    C2'     4218    8.031999588    3.274000168  -10.225000381
  133 DA    H2'     4219    8.003000259    3.350999832  -10.152999878
  133 DA    H2''    4220    8.006999969    3.302999973  -10.326999664
  133 DA    O3'     4221    8.239000320    3.202999830  -10.314000130
  134 DG    P       4222    8.381999969    3.263999939  -10.364999771
  134 DG    OP1     4223    8.468999863    3.268000126  -10.250000000
  134 DG    OP2     4224    8.357999802    3.393999815  -10.428999901
  134 DG    O5'     4225    8.448999405    3.171999931  -10.473000526
  134 DG    C5'     4226    8.483999252    3.044000149  -10.432000160
  134 DG    H5'     4227    8.472000122    3.025000095  -10.324999809
  134 DG    H5''    4228    8.591000557    3.029999971  -10.447999954
  134 DG    C4'     4229    8.413000107    2.933000088  -10.516000748
  134 DG    H4'     4230    8.451000214    2.835999966  -10.487000465
  134 DG    O4'     4231    8.274000168    2.921999931  -10.482000351
  134 DG    C1'     4232    8.208000183    2.938999891  -10.602999687
  134 DG    H1'     4233    8.194000244    2.842999935  -10.652999878
  134 DG    N9      4234    8.072000504    2.996999979  -10.574999809
  134 DG    C8      4235    8.048999786    3.129999876  -10.539999962
  134 DG    H8      4236    8.128999710    3.202000141  -10.531000137
  134 DG    N7      4237    7.926999569    3.157999992  -10.522000313
  134 DG    C5      4238    7.862999916    3.042000055  -10.555999756
  134 DG    C6      4239    7.720999718    3.013999939  -10.548000336
  134 DG    O6      4240    7.623999596    3.085999966  -10.523000717
  134 DG    N1      4241    7.691000462    2.878000021  -10.576999664
  134 DG    H1      4242    7.595999718    2.845999956  -10.567999840
  134 DG    C2      4243    7.783999443    2.783999920  -10.598999977
  134 DG    N2      4244    7.741999626    2.661000013  -10.614999771
  134 DG    H21     4245    7.645999908    2.631999969  -10.621999741
  134 DG    H22     4246    7.809999943    2.589999914  -10.635999680
  134 DG    N3      4247    7.916999817    2.809000015  -10.607999802
  134 DG    C4      4248    7.947000027    2.936000109  -10.583000183
  134 DG    C3'     4249    8.426000595    2.962999821  -10.664999962
  134 DG    H3'     4250    8.501000404    3.039999962  -10.684999466
  134 DG    C2'     4251    8.289999962    3.018000126  -10.698999405
  134 DG    H2'     4252    8.288000107    3.120999813  -10.663000107
  134 DG    H2''    4253    8.265000343    3.013000011  -10.805000305
  134 DG    O3'     4254    8.449999809    2.837000132  -10.723999977
  135 DG    P       4255    8.505000114    2.818000078  -10.873000145
  135 DG    OP1     4256    8.616000175    2.720000029  -10.871000290
  135 DG    OP2     4257    8.531999588    2.950999975  -10.940999985
  135 DG    O5'     4258    8.391000748    2.742000103  -10.953000069
  135 DG    C5'     4259    8.371999741    2.598999977  -10.934000015
  135 DG    H5'     4260    8.383999825    2.572000027  -10.829000473
  135 DG    H5''    4261    8.455999374    2.549999952  -10.983999252
  135 DG    C4'     4262    8.239000320    2.549000025  -10.989000320
  135 DG    H4'     4263    8.237999916    2.444000006  -10.960000038
  135 DG    O4'     4264    8.126999855    2.621999979  -10.928999901
  135 DG    C1'     4265    8.048999786    2.667999983  -11.033999443
  135 DG    H1'     4266    7.983000278    2.587000132  -11.065999985
  135 DG    N9      4267    7.979000092    2.783999920  -10.979000092
  135 DG    C8      4268    8.041999817    2.900000095  -10.937000275
  135 DG    H8      4269    8.149999619    2.907999992  -10.942999840
  135 DG    N7      4270    7.965000153    2.997999907  -10.907999992
  135 DG    C5      4271    7.837999821    2.934999943  -10.920999527
  135 DG    C6      4272    7.705999851    2.990999937  -10.887000084
  135 DG    O6      4273    7.673999786    3.098999977  -10.831999779
  135 DG    N1      4274    7.605000496    2.905999899  -10.923999786
  135 DG    H1      4275    7.512999535    2.947000027  -10.916999817
  135 DG    C2      4276    7.623999596    2.779999971  -10.969999313
  135 DG    N2      4277    7.520999908    2.712999821  -11.019999504
  135 DG    H21     4278    7.430999756    2.757999897  -11.027999878
  135 DG    H22     4279    7.529000282    2.615999937  -11.048000336
  135 DG    N3      4280    7.738999844    2.716000080  -10.984999657
  135 DG    C4      4281    7.841000557    2.802999973  -10.963999748
  135 DG    C3'     4282    8.219999313    2.562000036  -11.137999535
  135 DG    H3'     4283    8.307000160    2.575999975  -11.201999664
  135 DG    C2'     4284    8.144000053    2.690999985  -11.147000313
  135 DG    H2'     4285    8.206999779    2.776999950  -11.123999596
  135 DG    H2''    4286    8.088999748    2.695999861  -11.241000175
  135 DG    O3'     4287    8.148000717    2.450999975  -11.187999725
  136 DT    P       4288    8.123999596    2.408999920  -11.341000557
  136 DT    OP1     4289    8.111000061    2.259999990  -11.333000183
  136 DT    OP2     4290    8.223000526    2.469000101  -11.441999435
  136 DT    O5'     4291    7.973999977    2.466000080  -11.380000114
  136 DT    C5'     4292    7.856999874    2.381999969  -11.381999969
  136 DT    H5'     4293    7.838999748    2.355000019  -11.277999878
  136 DT    H5''    4294    7.875000000    2.283999920  -11.425000191
  136 DT    C4'     4295    7.729000092    2.433000088  -11.441999435
  136 DT    H4'     4296    7.644000053    2.371999979  -11.408999443
  136 DT    O4'     4297    7.708999634    2.559999943  -11.375000000
  136 DT    C1'     4298    7.699999809    2.657000065  -11.475000381
  136 DT    H1'     4299    7.594000340    2.664000034  -11.498999596
  136 DT    N1      4300    7.734999657    2.783999920  -11.419000626
  136 DT    C6      4301    7.870999813    2.809999943  -11.392000198
  136 DT    H6      4302    7.948000431    2.738999844  -11.416999817
  136 DT    C5      4303    7.902999878    2.933000088  -11.333999634
  136 DT    C7      4304    8.048999786    2.960000038  -11.309999466
  136 DT    H71     4305    8.114000320    2.888000011  -11.358999252
  136 DT    H72     4306    8.069000244    3.062999964  -11.338999748
  136 DT    H73     4307    8.074999809    2.964999914  -11.204000473
  136 DT    C4      4308    7.805999756    3.026999950  -11.295999527
  136 DT    O4      4309    7.833000183    3.139999866  -11.246999741
  136 DT    N3      4310    7.673999786    2.986000061  -11.309999466
  136 DT    H3      4311    7.597000122    3.051000118  -11.301000595
  136 DT    C2      4312    7.638999939    2.870000124  -11.375000000
  136 DT    O2      4313    7.518000126    2.851000071  -11.392000198
  136 DT    C3'     4314    7.734999657    2.460000038  -11.592000008
  136 DT    H3'     4315    7.808000088    2.394000053  -11.637999535
  136 DT    C2'     4316    7.773999691    2.608000040  -11.592000008
  136 DT    H2'     4317    7.883000374    2.617000103  -11.581999779
  136 DT    H2''    4318    7.736000061    2.653000116  -11.683000565
  136 DT    O3'     4319    7.601999760    2.436000109  -11.649999619
  137 DG    P       4320    7.569000244    2.430999994  -11.810999870
  137 DG    OP1     4321    7.451000214    2.345000029  -11.821000099
  137 DG    OP2     4322    7.698000431    2.404000044  -11.885000229
  137 DG    O5'     4323    7.522000313    2.578000069  -11.845999718
  137 DG    C5'     4324    7.386000156    2.608999968  -11.819000244
  137 DG    H5'     4325    7.373000145    2.592999935  -11.711999893
  137 DG    H5''    4326    7.319000244    2.539000034  -11.869999886
  137 DG    C4'     4327    7.348999977    2.752000093  -11.859999657
  137 DG    H4'     4328    7.241000175    2.747999907  -11.850999832
  137 DG    O4'     4329    7.395999908    2.848999977  -11.766000748
  137 DG    C1'     4330    7.467000008    2.947000027  -11.826000214
  137 DG    H1'     4331    7.407000065    3.029999971  -11.862999916
  137 DG    N9      4332    7.571000099    3.012000084  -11.741000175
  137 DG    C8      4333    7.696000099    2.966000080  -11.704000473
  137 DG    H8      4334    7.737000465    2.877000093  -11.750000000
  137 DG    N7      4335    7.756999969    3.049000025  -11.621999741
  137 DG    C5      4336    7.664999962    3.151000023  -11.602999687
  137 DG    C6      4337    7.666999817    3.270999908  -11.524999619
  137 DG    O6      4338    7.759999752    3.318000078  -11.458999634
  137 DG    N1      4339    7.552999973    3.345000029  -11.523000717
  137 DG    H1      4340    7.548999786    3.431999922  -11.470999718
  137 DG    C2      4341    7.437999725    3.297999859  -11.581999779
  137 DG    N2      4342    7.326999664    3.370000124  -11.565000534
  137 DG    H21     4343    7.326000214    3.450999737  -11.505000114
  137 DG    H22     4344    7.244999886    3.349000216  -11.621000290
  137 DG    N3      4345    7.425000191    3.190000057  -11.659999847
  137 DG    C4      4346    7.548000336    3.121999979  -11.670000076
  137 DG    C3'     4347    7.395999908    2.796999931  -11.994999886
  137 DG    H3'     4348    7.430999756    2.712999821  -12.053999901
  137 DG    C2'     4349    7.519999504    2.865999937  -11.944999695
  137 DG    H2'     4350    7.598999977    2.795000076  -11.919000626
  137 DG    H2''    4351    7.558000088    2.934000015  -12.020999908
  137 DG    O3'     4352    7.296999931    2.879000187  -12.058000565
  138 DG    P       4353    7.213999748    2.815999985  -12.184000015
  138 DG    OP1     4354    7.138999939    2.697999954  -12.137000084
  138 DG    OP2     4355    7.298999786    2.806999922  -12.302999496
  138 DG    O5'     4356    7.111000061    2.936000109  -12.205999374
  138 DG    C5'     4357    7.123999596    3.040999889  -12.295000076
  138 DG    H5'     4358    7.078000069    3.012000084  -12.390000343
  138 DG    H5''    4359    7.231999874    3.056999922  -12.303999901
  138 DG    C4'     4360    7.065000057    3.171000004  -12.243000031
  138 DG    H4'     4361    6.958000183    3.160000086  -12.225999832
  138 DG    O4'     4362    7.136000156    3.194000006  -12.121999741
  138 DG    C1'     4363    7.201999664    3.316999912  -12.137999535
  138 DG    H1'     4364    7.133999825    3.394999981  -12.102999687
  138 DG    N9      4365    7.337999821    3.311000109  -12.072000504
  138 DG    C8      4366    7.441999912    3.224000216  -12.105000496
  138 DG    H8      4367    7.423999786    3.151000023  -12.183000565
  138 DG    N7      4368    7.539999962    3.231000185  -12.020999908
  138 DG    C5      4369    7.516000271    3.342999935  -11.942999840
  138 DG    C6      4370    7.594000340    3.418999910  -11.843999863
  138 DG    O6      4371    7.708999634    3.400000095  -11.810999870
  138 DG    N1      4372    7.526000023    3.531000137  -11.794000626
  138 DG    H1      4373    7.583000183    3.593999863  -11.739000320
  138 DG    C2      4374    7.394000053    3.563000202  -11.822000504
  138 DG    N2      4375    7.337999821    3.674999952  -11.781999588
  138 DG    H21     4376    7.397000313    3.727999926  -11.719999313
  138 DG    H22     4377    7.245999813    3.708000183  -11.805000305
  138 DG    N3      4378    7.319999695    3.488000154  -11.905000687
  138 DG    C4      4379    7.384999752    3.390000105  -11.967000008
  138 DG    C3'     4380    7.088999748    3.297000170  -12.336000443
  138 DG    H3'     4381    7.091000557    3.265000105  -12.440000534
  138 DG    C2'     4382    7.220999718    3.331000090  -12.288999557
  138 DG    H2'     4383    7.300000191    3.266000032  -12.326999664
  138 DG    H2''    4384    7.247000217    3.429999828  -12.326000214
  138 DG    O3'     4385    6.998000145    3.409999847  -12.321000099
  139 DA    P       4386    7.020999908    3.558000088  -12.375000000
  139 DA    OP1     4387    6.891999722    3.627999783  -12.383999825
  139 DA    OP2     4388    7.099999905    3.552000046  -12.501000404
  139 DA    O5'     4389    7.104000092    3.633000135  -12.260000229
  139 DA    C5'     4390    7.039000034    3.677000046  -12.137999535
  139 DA    H5'     4391    7.066000462    3.608000278  -12.058000565
  139 DA    H5''    4392    6.932000160    3.664000034  -12.149000168
  139 DA    C4'     4393    7.062000275    3.818000078  -12.087999344
  139 DA    H4'     4394    6.976999760    3.850999832  -12.026999474
  139 DA    O4'     4395    7.189000130    3.813000202  -12.022000313
  139 DA    C1'     4396    7.286000252    3.874000072  -12.097000122
  139 DA    H1'     4397    7.323999882    3.952999830  -12.031999588
  139 DA    N9      4398    7.405000210    3.779999971  -12.107999802
  139 DA    C8      4399    7.414999962    3.652999878  -12.162000656
  139 DA    H8      4400    7.330000401    3.595999956  -12.194999695
  139 DA    N7      4401    7.537000179    3.602999926  -12.154000282
  139 DA    C5      4402    7.602999687    3.697000027  -12.076999664
  139 DA    C6      4403    7.736000061    3.700000048  -12.026999474
  139 DA    N6      4404    7.828999996    3.611000061  -12.037000656
  139 DA    H61     4405    7.812999725    3.525000095  -12.088999748
  139 DA    H62     4406    7.907999992    3.622000217  -11.975000381
  139 DA    N1      4407    7.775000095    3.796000004  -11.951999664
  139 DA    C2      4408    7.690000057    3.888999939  -11.927999496
  139 DA    H2      4409    7.719999790    3.966000080  -11.857999802
  139 DA    N3      4410    7.562000275    3.900999784  -11.966000557
  139 DA    C4      4411    7.523000240    3.799999952  -12.038999557
  139 DA    C3'     4412    7.074999809    3.925999880  -12.190999985
  139 DA    H3'     4413    7.011000156    3.914000034  -12.277999878
  139 DA    C2'     4414    7.222000122    3.917999983  -12.233999252
  139 DA    H2'     4415    7.230000496    3.842999935  -12.312000275
  139 DA    H2''    4416    7.262999535    4.008999825  -12.279000282
  139 DA    O3'     4417    7.041000366    4.058000088  -12.142999649
  140 DT    P       4418    7.050000191    4.184999943  -12.239999771
  140 DT    OP1     4419    6.958999634    4.283999920  -12.183000565
  140 DT    OP2     4420    7.026999474    4.144000053  -12.385000229
  140 DT    O5'     4421    7.203000069    4.241000175  -12.223000526
  140 DT    C5'     4422    7.244000435    4.310999870  -12.107000351
  140 DT    H5'     4423    7.223999977    4.250000000  -12.019000053
  140 DT    H5''    4424    7.192999840    4.407000065  -12.111000061
  140 DT    C4'     4425    7.388999939    4.347000122  -12.107999802
  140 DT    H4'     4426    7.401999474    4.404000282  -12.016000748
  140 DT    O4'     4427    7.472000122    4.229000092  -12.119000435
  140 DT    C1'     4428    7.571000099    4.250999928  -12.211000443
  140 DT    H1'     4429    7.641999722    4.315000057  -12.158999443
  140 DT    N1      4430    7.637000084    4.125999928  -12.248999596
  140 DT    C6      4431    7.578999996    4.041999817  -12.336999893
  140 DT    H6      4432    7.479000092    4.065999985  -12.371000290
  140 DT    C5      4433    7.638999939    3.924000263  -12.358999252
  140 DT    C7      4434    7.569999695    3.827999830  -12.453000069
  140 DT    H71     4435    7.572000027    3.729000092  -12.406999588
  140 DT    H72     4436    7.467999935    3.863000154  -12.472000122
  140 DT    H73     4437    7.615000248    3.838999987  -12.551000595
  140 DT    C4      4438    7.769999504    3.883000135  -12.302999496
  140 DT    O4      4439    7.840000153    3.788000107  -12.341000557
  140 DT    N3      4440    7.814000130    3.966999769  -12.204999924
  140 DT    H3      4441    7.905000210    3.954999924  -12.163999557
  140 DT    C2      4442    7.751999855    4.090000153  -12.169000626
  140 DT    O2      4443    7.807000160    4.159999847  -12.079999924
  140 DT    C3'     4444    7.426000118    4.425999641  -12.236000061
  140 DT    H3'     4445    7.337000370    4.461999893  -12.288000107
  140 DT    C2'     4446    7.494000435    4.320000172  -12.323999405
  140 DT    H2'     4447    7.416999817    4.268000126  -12.380999565
  140 DT    H2''    4448    7.564000130    4.363999844  -12.395999908
  140 DT    O3'     4449    7.508000374    4.536999702  -12.197999954
  141 DA    P       4450    7.519000053    4.671999931  -12.284999847
  141 DA    OP1     4451    7.394999504    4.744999886  -12.267000198
  141 DA    OP2     4452    7.558000088    4.636000156  -12.427000046
  141 DA    O5'     4453    7.640000343    4.758000374  -12.220999718
  141 DA    C5'     4454    7.648999691    4.770999908  -12.076000214
  141 DA    H5'     4455    7.587000370    4.697000027  -12.026000023
  141 DA    H5''    4456    7.622000217    4.868999958  -12.036000252
  141 DA    C4'     4457    7.794999599    4.751999855  -12.024999619
  141 DA    H4'     4458    7.796999931    4.776000023  -11.919000626
  141 DA    O4'     4459    7.826999664    4.611000061  -12.044000626
  141 DA    C1'     4460    7.944999695    4.591000080  -12.121000290
  141 DA    H1'     4461    8.030000687    4.577000141  -12.053999901
  141 DA    N9      4462    7.937999725    4.477999687  -12.213999748
  141 DA    C8      4463    7.835000038    4.439000130  -12.296999931
  141 DA    H8      4464    7.741000175    4.493000031  -12.291999817
  141 DA    N7      4465    7.862000465    4.329999924  -12.362000465
  141 DA    C5      4466    7.997000217    4.303999901  -12.330999374
  141 DA    C6      4467    8.088999748    4.208000183  -12.373999596
  141 DA    N6      4468    8.062000275    4.118000031  -12.462999344
  141 DA    H61     4469    7.972000122    4.136000156  -12.505999565
  141 DA    H62     4470    8.126999855    4.043000221  -12.479000092
  141 DA    N1      4471    8.211000443    4.202000141  -12.322000504
  141 DA    C2      4472    8.246999741    4.290999889  -12.233999252
  141 DA    H2      4473    8.348000526    4.272000313  -12.198999405
  141 DA    N3      4474    8.166999817    4.387000084  -12.183000565
  141 DA    C4      4475    8.045000076    4.390000343  -12.239000320
  141 DA    C3'     4476    7.907000065    4.824999809  -12.088999748
  141 DA    H3'     4477    7.861000061    4.911000252  -12.137000084
  141 DA    C2'     4478    7.960000038    4.727000237  -12.187000275
  141 DA    H2'     4479    7.914000034    4.743000031  -12.284999847
  141 DA    H2''    4480    8.065999985    4.744999886  -12.205999374
  141 DA    O3'     4481    8.000000000    4.866999626  -11.989999771
  142 DT    P       4482    8.107000351    4.986000061  -12.017999649
  142 DT    OP1     4483    8.149999619    5.043999672  -11.891000748
  142 DT    OP2     4484    8.055999756    5.081000328  -12.119000435
  142 DT    O5'     4485    8.237000465    4.904000282  -12.071000099
  142 DT    C5'     4486    8.312999725    4.815999985  -11.987000465
  142 DT    H5'     4487    8.241999626    4.740000248  -11.954000473
  142 DT    H5''    4488    8.350000381    4.872000217  -11.901000023
  142 DT    C4'     4489    8.427999496    4.741999626  -12.053999901
  142 DT    H4'     4490    8.477999687    4.689000130  -11.973000526
  142 DT    O4'     4491    8.387000084    4.638999939  -12.137000084
  142 DT    C1'     4492    8.476999283    4.631000042  -12.246000290
  142 DT    H1'     4493    8.559000015    4.566999912  -12.212999344
  142 DT    N1      4494    8.412000656    4.577000141  -12.368000031
  142 DT    C6      4495    8.288999557    4.633000374  -12.406999588
  142 DT    H6      4496    8.253999710    4.718999863  -12.351999283
  142 DT    C5      4497    8.208999634    4.571000099  -12.498999596
  142 DT    C7      4498    8.080999374    4.638999939  -12.541999817
  142 DT    H71     4499    7.998999596    4.602999687  -12.479000092
  142 DT    H72     4500    8.088999748    4.745999813  -12.524999619
  142 DT    H73     4501    8.065000534    4.616000175  -12.647000313
  142 DT    C4      4502    8.251999855    4.447999954  -12.569000244
  142 DT    O4      4503    8.194000244    4.376999855  -12.654000282
  142 DT    N3      4504    8.378999710    4.407999992  -12.530000687
  142 DT    H3      4505    8.416999817    4.328000069  -12.579999924
  142 DT    C2      4506    8.456999779    4.456999779  -12.427000046
  142 DT    O2      4507    8.558000565    4.397000313  -12.385999680
  142 DT    C3'     4508    8.532999992    4.834000111  -12.128999710
  142 DT    H3'     4509    8.498999596    4.936999798  -12.140000343
  142 DT    C2'     4510    8.545000076    4.769000053  -12.267000198
  142 DT    H2'     4511    8.500000000    4.825999737  -12.348999977
  142 DT    H2''    4512    8.645999908    4.750000000  -12.303999901
  142 DT    O3'     4513    8.651000023    4.833000183  -12.048999786
  143 DT    P       4514    8.791999817    4.900000095  -12.085000038
  143 DT    OP1     4515    8.875000000    4.907000065  -11.962999344
  143 DT    OP2     4516    8.770999908    5.027999878  -12.156999588
  143 DT    O5'     4517    8.869000435    4.793000221  -12.182000160
  143 DT    C5'     4518    8.913000107    4.670000076  -12.118000031
  143 DT    H5'     4519    8.835000038    4.599999905  -12.088999748
  143 DT    H5''    4520    8.977999687    4.679999828  -12.031000137
  143 DT    C4'     4521    8.982000351    4.585000038  -12.223000526
  143 DT    H4'     4522    9.022000313    4.497000217  -12.171999931
  143 DT    O4'     4523    8.880000114    4.543000221  -12.314000130
  143 DT    C1'     4524    8.919000626    4.565000057  -12.453000069
  143 DT    H1'     4525    8.983999252    4.484999657  -12.486000061
  143 DT    N1      4526    8.800000191    4.579999924  -12.544000626
  143 DT    C6      4527    8.730000496    4.695000172  -12.545999527
  143 DT    H6      4528    8.760999680    4.775000095  -12.480999947
  143 DT    C5      4529    8.621999741    4.709000111  -12.631999969
  143 DT    C7      4530    8.552999496    4.845000267  -12.635000229
  143 DT    H71     4531    8.449999809    4.821000099  -12.607000351
  143 DT    H72     4532    8.586000443    4.918000221  -12.560999870
  143 DT    H73     4533    8.555000305    4.888999939  -12.733999252
  143 DT    C4      4534    8.576000214    4.598999977  -12.716000557
  143 DT    O4      4535    8.475999832    4.595000267  -12.787000656
  143 DT    N3      4536    8.652999878    4.486000061  -12.699999809
  143 DT    H3      4537    8.633999825    4.411000252  -12.765000343
  143 DT    C2      4538    8.770999908    4.470999718  -12.631999969
  143 DT    O2      4539    8.835000038    4.374000072  -12.645999908
  143 DT    C3'     4540    9.088999748    4.651000023  -12.315000534
  143 DT    H3'     4541    9.133999825    4.733000278  -12.258999825
  143 DT    C2'     4542    9.008999825    4.688000202  -12.434999466
  143 DT    H2'     4543    8.948999405    4.777999878  -12.421999931
  143 DT    H2''    4544    9.080999374    4.692999840  -12.517000198
  143 DT    O3'     4545    9.191999435    4.550999641  -12.333000183
  144 DG    P       4546    9.331999779    4.597000122  -12.399999619
  144 DG    OP1     4547    9.437000275    4.533999920  -12.317999840
  144 DG    OP2     4548    9.337999344    4.743999958  -12.413999557
  144 DG    O5'     4549    9.322000504    4.525000095  -12.543000221
  144 DG    C5'     4550    9.371000290    4.388999939  -12.565999985
  144 DG    H5'     4551    9.323999405    4.325999737  -12.489999771
  144 DG    H5''    4552    9.477999687    4.388000011  -12.548999786
  144 DG    C4'     4553    9.329999924    4.340000153  -12.706999779
  144 DG    H4'     4554    9.358999252    4.236999989  -12.726999283
  144 DG    O4'     4555    9.191999435    4.338000298  -12.723000526
  144 DG    C1'     4556    9.163000107    4.356999874  -12.864000320
  144 DG    H1'     4557    9.142999649    4.268000126  -12.922999382
  144 DG    N9      4558    9.055999756    4.460000038  -12.880000114
  144 DG    C8      4559    9.045999527    4.585000038  -12.810000420
  144 DG    H8      4560    9.126000404    4.613999844  -12.743000031
  144 DG    N7      4561    8.937999725    4.652999878  -12.836000443
  144 DG    C5      4562    8.880999565    4.583000183  -12.944000244
  144 DG    C6      4563    8.756999969    4.597000122  -13.017000198
  144 DG    O6      4564    8.661000252    4.671000004  -13.005999565
  144 DG    N1      4565    8.737999916    4.506000042  -13.121999741
  144 DG    H1      4566    8.651000023    4.518000126  -13.171999931
  144 DG    C2      4567    8.822000504    4.399000168  -13.136999130
  144 DG    N2      4568    8.795999527    4.317999840  -13.236999512
  144 DG    H21     4569    8.716000557    4.335000038  -13.296000481
  144 DG    H22     4570    8.857999802    4.240000248  -13.253999710
  144 DG    N3      4571    8.934999466    4.381000042  -13.072999954
  144 DG    C4      4572    8.954999924    4.470000267  -12.975000381
  144 DG    C3'     4573    9.391000748    4.433000088  -12.817998886
  144 DG    H3'     4574    9.385999680    4.534999847  -12.781000137
  144 DG    C2'     4575    9.286000252    4.416999817  -12.925000191
  144 DG    H2'     4576    9.269000053    4.515000343  -12.968999863
  144 DG    H2''    4577    9.319999695    4.354000092  -13.007000923
  144 DG    O3'     4578    9.519999504    4.404999733  -12.871000290
  145 DA    P       4579    9.593000412    4.481999874  -12.994999886
  145 DA    OP1     4580    9.730000496    4.441999912  -12.985000610
  145 DA    OP2     4581    9.555000305    4.626999855  -12.983999252
  145 DA    O5'     4582    9.541000366    4.425999641  -13.133000374
  145 DA    C5'     4583    9.566999435    4.291999817  -13.177000046
  145 DA    H5'     4584    9.545999527    4.223000050  -13.096000671
  145 DA    H5''    4585    9.670000076    4.282999992  -13.211999893
  145 DA    C4'     4586    9.479000092    4.236999989  -13.288999557
  145 DA    H4'     4587    9.473000526    4.129000187  -13.275999069
  145 DA    O4'     4588    9.354000092    4.296999931  -13.267999649
  145 DA    C1'     4589    9.321000099    4.380000114  -13.375000000
  145 DA    H1'     4590    9.248999596    4.331000328  -13.439999580
  145 DA    N9      4591    9.250000000    4.504000187  -13.328999519
  145 DA    C8      4592    9.295000076    4.598000050  -13.239000320
  145 DA    H8      4593    9.392999649    4.586999893  -13.194999695
  145 DA    N7      4594    9.213999748    4.699000359  -13.211000443
  145 DA    C5      4595    9.100999832    4.651000023  -13.282999992
  145 DA    C6      4596    8.969999313    4.697999954  -13.302999496
  145 DA    N6      4597    8.914999962    4.793999672  -13.230999947
  145 DA    H61     4598    8.976999283    4.833000183  -13.161000252
  145 DA    H62     4599    8.819999695    4.822000027  -13.246999741
  145 DA    N1      4600    8.880999565    4.637000084  -13.383999825
  145 DA    C2      4601    8.923000336    4.529999733  -13.452000618
  145 DA    H2      4602    8.855000496    4.479000092  -13.517999649
  145 DA    N3      4603    9.041000366    4.480000019  -13.450999260
  145 DA    C4      4604    9.126000404    4.536999702  -13.357000351
  145 DA    C3'     4605    9.532999992    4.282000065  -13.428998947
  145 DA    H3'     4606    9.641000748    4.300000191  -13.433000565
  145 DA    C2'     4607    9.453000069    4.407999992  -13.457000732
  145 DA    H2'     4608    9.505000114    4.497000217  -13.421999931
  145 DA    H2''    4609    9.427000046    4.421999931  -13.561999321
  145 DA    O3'     4610    9.501000404    4.178999901  -13.525999069
  146 DT3   P       4611    9.555000305    4.181000233  -13.671999931
  146 DT3   OP1     4612    9.565999985    4.039999962  -13.721000671
  146 DT3   OP2     4613    9.678999901    4.263999939  -13.684000015
  146 DT3   O5'     4614    9.442999840    4.251999855  -13.755000114
  146 DT3   C5'     4615    9.308000565    4.190000057  -13.764999390
  146 DT3   H5'     4616    9.263999939    4.175000191  -13.666000366
  146 DT3   H5''    4617    9.298000336    4.097000122  -13.821001053
  146 DT3   C4'     4618    9.216000557    4.289999962  -13.832000732
  146 DT3   H4'     4619    9.123000145    4.234000206  -13.846000671
  146 DT3   O4'     4620    9.189000130    4.404999733  -13.755000114
  146 DT3   C1'     4621    9.164999962    4.519999981  -13.842000008
  146 DT3   H1'     4622    9.066999435    4.511000156  -13.889999390
  146 DT3   N1      4623    9.177999496    4.647999763  -13.755000114
  146 DT3   C6      4624    9.302000046    4.695000172  -13.705999374
  146 DT3   H6      4625    9.394000053    4.647000313  -13.736000061
  146 DT3   C5      4626    9.302999496    4.789999962  -13.607999802
  146 DT3   C7      4627    9.433000565    4.827000141  -13.544000626
  146 DT3   H71     4628    9.461000443    4.744999886  -13.477999687
  146 DT3   H72     4629    9.503000259    4.848000050  -13.624000549
  146 DT3   H73     4630    9.420999527    4.924000263  -13.496000290
  146 DT3   C4      4631    9.180000305    4.852000237  -13.555000305
  146 DT3   O4      4632    9.170000076    4.938000202  -13.467999458
  146 DT3   N3      4633    9.065999985    4.809000015  -13.619000435
  146 DT3   H3      4634    8.982000351    4.861999989  -13.600999832
  146 DT3   C2      4635    9.059000015    4.699999809  -13.703000069
  146 DT3   O2      4636    8.948999405    4.651999950  -13.732999802
  146 DT3   C3'     4637    9.253999710    4.348000050  -13.967999458
  146 DT3   H3'     4638    9.348999977    4.304999828  -14.000000000
  146 DT3   C2'     4639    9.274999619    4.487999916  -13.942998886
  146 DT3   H2'     4640    9.375000000    4.493999958  -13.899999619
  146 DT3   H2''    4641    9.269999504    4.550000191  -14.032000542
  146 DT3   O3'     4642    9.149000168    4.324000359  -14.060000420
  146 DT3   HO3'    4643    9.189000130    4.302999973  -14.144999504
  147 DA5   HO5'    4644    8.309999466    5.592999935  -13.532000542
  147 DA5   O5'     4645    8.260000229    5.520999908  -13.494000435
  147 DA5   C5'     4646    8.276000023    5.604000092  -13.670000076
  147 DA5   H5'     4647    8.298000336    5.706000328  -13.700999260
  147 DA5   H5''    4648    8.168000221    5.588000298  -13.677000046
  147 DA5   C4'     4649    8.342000008    5.500000000  -13.761999130
  147 DA5   H4'     4650    8.300000191    5.518000126  -13.861000061
  147 DA5   O4'     4651    8.489000320    5.504000187  -13.758000374
  147 DA5   C1'     4652    8.538999557    5.374000072  -13.791999817
  147 DA5   H1'     4653    8.605999947    5.375000000  -13.878999710
  147 DA5   N9      4654    8.601999283    5.327000141  -13.672999382
  147 DA5   C8      4655    8.602999687    5.381000042  -13.545000076
  147 DA5   H8      4656    8.548999786    5.468999863  -13.513999939
  147 DA5   N7      4657    8.684000015    5.316999912  -13.463000298
  147 DA5   C5      4658    8.739000320    5.213999748  -13.538999557
  147 DA5   C6      4659    8.838999748    5.116000175  -13.516000748
  147 DA5   N6      4660    8.920999527    5.112999916  -13.411999702
  147 DA5   H61     4661    8.927000046    5.179999828  -13.336999893
  147 DA5   H62     4662    8.987000465    5.036000252  -13.421999931
  147 DA5   N1      4663    8.878000259    5.032000065  -13.608999252
  147 DA5   C2      4664    8.819000244    5.041999817  -13.730999947
  147 DA5   H2      4665    8.855000496    4.966000080  -13.799000740
  147 DA5   N3      4666    8.727999687    5.134999752  -13.769000053
  147 DA5   C4      4667    8.692999840    5.222000122  -13.671000481
  147 DA5   C3'     4668    8.300000191    5.356999874  -13.730000496
  147 DA5   H3'     4669    8.305999756    5.340000153  -13.621999741
  147 DA5   C2'     4670    8.413000107    5.293999672  -13.815999985
  147 DA5   H2'     4671    8.430000305    5.189000130  -13.792999268
  147 DA5   H2''    4672    8.378000259    5.296999931  -13.920000076
  147 DA5   O3'     4673    8.175000191    5.317999840  -13.791999817
  148 DT    P       4674    8.092000008    5.192999840  -13.741000175
  148 DT    OP1     4675    7.966000557    5.196000099  -13.815999985
  148 DT    OP2     4676    8.086000443    5.203000069  -13.593999863
  148 DT    O5'     4677    8.173000336    5.057000160  -13.782000542
  148 DT    C5'     4678    8.184999466    5.009999752  -13.921000481
  148 DT    H5'     4679    8.230999947    5.081999779  -13.989000320
  148 DT    H5''    4680    8.083999634    4.990000248  -13.958000183
  148 DT    C4'     4681    8.258000374    4.877999783  -13.913999557
  148 DT    H4'     4682    8.260000229    4.828999996  -14.010999680
  148 DT    O4'     4683    8.395999908    4.902999878  -13.883000374
  148 DT    C1'     4684    8.449999809    4.789000034  -13.814999580
  148 DT    H1'     4685    8.524999619    4.744999886  -13.880000114
  148 DT    N1      4686    8.505999565    4.824000359  -13.685000420
  148 DT    C6      4687    8.447999954    4.925000191  -13.613000870
  148 DT    H6      4688    8.364000320    4.984000206  -13.644999504
  148 DT    C5      4689    8.491000175    4.967000008  -13.488000870
  148 DT    C7      4690    8.425000191    5.093999863  -13.421000481
  148 DT    H71     4691    8.368000031    5.150000095  -13.494999886
  148 DT    H72     4692    8.345999718    5.067999840  -13.350999832
  148 DT    H73     4693    8.506999969    5.151000023  -13.375999451
  148 DT    C4      4694    8.607000351    4.894000053  -13.425999641
  148 DT    O4      4695    8.655000687    4.916999817  -13.314000130
  148 DT    N3      4696    8.652999878    4.786999702  -13.500999451
  148 DT    H3      4697    8.722000122    4.727999687  -13.458000183
  148 DT    C2      4698    8.597000122    4.737999916  -13.616000175
  148 DT    O2      4699    8.628000259    4.629000187  -13.663000107
  148 DT    C3'     4700    8.203000069    4.763000011  -13.817998886
  148 DT    H3'     4701    8.173999786    4.808000088  -13.722999573
  148 DT    C2'     4702    8.336999893    4.690000057  -13.809000015
  148 DT    H2'     4703    8.340000153    4.641999722  -13.711000443
  148 DT    H2''    4704    8.348000526    4.613999844  -13.886999130
  148 DT    O3'     4705    8.107000351    4.674000263  -13.880000114
  149 DC    P       4706    8.012999535    4.581000328  -13.796999931
  149 DC    OP1     4707    7.911000252    4.541999817  -13.897999763
  149 DC    OP2     4708    7.960999966    4.657999992  -13.683000565
  149 DC    O5'     4709    8.098999977    4.454999924  -13.758999825
  149 DC    C5'     4710    8.171999931    4.368999958  -13.846000671
  149 DC    H5'     4711    8.211999893    4.425999641  -13.930000305
  149 DC    H5''    4712    8.094999313    4.302999973  -13.885999680
  149 DC    C4'     4713    8.277999878    4.283999920  -13.778999329
  149 DC    H4'     4714    8.331999779    4.241000175  -13.863000870
  149 DC    O4'     4715    8.366999626    4.365000248  -13.700999260
  149 DC    C1'     4716    8.361000061    4.316999912  -13.564000130
  149 DC    H1'     4717    8.451000214    4.256999969  -13.557001114
  149 DC    N1      4718    8.376999855    4.434000015  -13.467999458
  149 DC    C6      4719    8.291999817    4.539999962  -13.460000992
  149 DC    H6      4720    8.208999634    4.539000034  -13.528999329
  149 DC    C5      4721    8.305000305    4.633999825  -13.360000610
  149 DC    H5      4722    8.223999977    4.703000069  -13.338999748
  149 DC    C4      4723    8.409999847    4.611999989  -13.260000229
  149 DC    N4      4724    8.420000076    4.704999924  -13.170000076
  149 DC    H41     4725    8.342000008    4.769000053  -13.166999817
  149 DC    H42     4726    8.501999855    4.696000099  -13.111000061
  149 DC    N3      4727    8.503000259    4.520999908  -13.275999069
  149 DC    C2      4728    8.486000061    4.434999943  -13.380000114
  149 DC    O2      4729    8.579999924    4.358000278  -13.396000862
  149 DC    C3'     4730    8.223000526    4.179999828  -13.684000015
  149 DC    H3'     4731    8.121000290    4.151999950  -13.711000443
  149 DC    C2'     4732    8.229000092    4.241999626  -13.546999931
  149 DC    H2'     4733    8.151999474    4.317999840  -13.532000542
  149 DC    H2''    4734    8.241000175    4.166999817  -13.467999458
  149 DC    O3'     4735    8.309999466    4.063000202  -13.683000565
  150 DA    P       4736    8.260999680    3.927999973  -13.636999130
  150 DA    OP1     4737    8.258000374    3.833000183  -13.746999741
  150 DA    OP2     4738    8.135000229    3.947999954  -13.557001114
  150 DA    O5'     4739    8.371999741    3.881000042  -13.530000687
  150 DA    C5'     4740    8.493000031    3.829999924  -13.583000183
  150 DA    H5'     4741    8.539999962    3.911999941  -13.635999680
  150 DA    H5''    4742    8.470999718    3.745999813  -13.649999619
  150 DA    C4'     4743    8.578000069    3.773000002  -13.467999458
  150 DA    H4'     4744    8.671999931    3.734999895  -13.508999825
  150 DA    O4'     4745    8.609999657    3.881000042  -13.388000488
  150 DA    C1'     4746    8.560999870    3.861999989  -13.255000114
  150 DA    H1'     4747    8.644000053    3.828999996  -13.194000244
  150 DA    N9      4748    8.505999565    3.986999989  -13.210000992
  150 DA    C8      4749    8.387000084    4.046999931  -13.244999886
  150 DA    H8      4750    8.308000565    3.995999813  -13.299000740
  150 DA    N7      4751    8.364999771    4.161000252  -13.188000679
  150 DA    C5      4752    8.475999832    4.184000015  -13.113000870
  150 DA    C6      4753    8.503000259    4.282000065  -13.013999939
  150 DA    N6      4754    8.428999901    4.380000114  -12.971000671
  150 DA    H61     4755    8.345999718    4.402999878  -13.024000168
  150 DA    H62     4756    8.448999405    4.429999828  -12.885999680
  150 DA    N1      4757    8.612999916    4.265999794  -12.938000679
  150 DA    C2      4758    8.697999954    4.161000252  -12.961000443
  150 DA    H2      4759    8.787000656    4.164999962  -12.899999619
  150 DA    N3      4760    8.678999901    4.071000099  -13.057001114
  150 DA    C4      4761    8.566999435    4.083000183  -13.128000259
  150 DA    C3'     4762    8.520999908    3.659999847  -13.374000549
  150 DA    H3'     4763    8.451000214    3.595000029  -13.425999641
  150 DA    C2'     4764    8.458000183    3.749000072  -13.269000053
  150 DA    H2'     4765    8.357000351    3.777999878  -13.296000481
  150 DA    H2''    4766    8.442999840    3.700000048  -13.172999382
  150 DA    O3'     4767    8.637999535    3.590000153  -13.328000069
  151 DA    P       4768    8.628000259    3.463000059  -13.241000175
  151 DA    OP1     4769    8.723000526    3.363999844  -13.302999496
  151 DA    OP2     4770    8.487000465    3.424000263  -13.217999458
  151 DA    O5'     4771    8.684000015    3.506999969  -13.100000381
  151 DA    C5'     4772    8.823999405    3.540999889  -13.074000359
  151 DA    H5'     4773    8.851999283    3.609999895  -13.153999329
  151 DA    H5''    4774    8.875000000    3.452000141  -13.108999252
  151 DA    C4'     4775    8.862999916    3.582000017  -12.940999985
  151 DA    H4'     4776    8.969999313    3.598000050  -12.949999809
  151 DA    O4'     4777    8.807000160    3.715000153  -12.914999008
  151 DA    C1'     4778    8.732999802    3.716000080  -12.786000252
  151 DA    H1'     4779    8.801000595    3.752999783  -12.708999634
  151 DA    N9      4780    8.608999252    3.796000004  -12.800000191
  151 DA    C8      4781    8.493000031    3.766000032  -12.866000175
  151 DA    H8      4782    8.487000465    3.681000233  -12.933000565
  151 DA    N7      4783    8.398000717    3.861000061  -12.864999771
  151 DA    C5      4784    8.451999664    3.954999924  -12.782999992
  151 DA    C6      4785    8.405000687    4.079999924  -12.730999947
  151 DA    N6      4786    8.291000366    4.133999825  -12.766000748
  151 DA    H61     4787    8.230000496    4.081000328  -12.825999260
  151 DA    H62     4788    8.255000114    4.222000122  -12.732000351
  151 DA    N1      4789    8.482999802    4.156000137  -12.651000023
  151 DA    C2      4790    8.602999687    4.112999916  -12.621000290
  151 DA    H2      4791    8.659999847    4.164999962  -12.545999527
  151 DA    N3      4792    8.652999878    4.000000000  -12.663999557
  151 DA    C4      4793    8.576000214    3.920000076  -12.744000435
  151 DA    C3'     4794    8.830999374    3.497000217  -12.821001053
  151 DA    H3'     4795    8.805000305    3.395999908  -12.855000496
  151 DA    C2'     4796    8.704999924    3.566999912  -12.760999680
  151 DA    H2'     4797    8.614000320    3.538000107  -12.813000679
  151 DA    H2''    4798    8.694999695    3.546000004  -12.655000687
  151 DA    O3'     4799    8.940999985    3.495999813  -12.730000496
  152 DT    P       4800    8.946000099    3.421000004  -12.593999863
  152 DT    OP1     4801    9.086000443    3.379999876  -12.548999786
  152 DT    OP2     4802    8.842000008    3.315000057  -12.600000381
  152 DT    O5'     4803    8.897000313    3.538000107  -12.491000175
  152 DT    C5'     4804    8.976999283    3.654999971  -12.477999687
  152 DT    H5'     4805    8.975999832    3.703999996  -12.574999809
  152 DT    H5''    4806    9.079000473    3.624000072  -12.454999924
  152 DT    C4'     4807    8.920000076    3.750999928  -12.371999741
  152 DT    H4'     4808    8.996000290    3.827999830  -12.355999947
  152 DT    O4'     4809    8.800000191    3.816999912  -12.408999443
  152 DT    C1'     4810    8.705999374    3.825999737  -12.307000160
  152 DT    H1'     4811    8.726999283    3.921000004  -12.258000374
  152 DT    N1      4812    8.565999985    3.831000090  -12.358999252
  152 DT    C6      4813    8.513999939    3.726999998  -12.439000130
  152 DT    H6      4814    8.576999664    3.641999722  -12.461000443
  152 DT    C5      4815    8.392000198    3.741999865  -12.484999657
  152 DT    C7      4816    8.337999344    3.631999969  -12.574999809
  152 DT    H71     4817    8.409999847    3.554000139  -12.597000122
  152 DT    H72     4818    8.239999771    3.608000278  -12.532999992
  152 DT    H73     4819    8.329000473    3.681000233  -12.670999527
  152 DT    C4      4820    8.302999496    3.859999895  -12.451999664
  152 DT    O4      4821    8.180999756    3.866999865  -12.475000381
  152 DT    N3      4822    8.371999741    3.960999966  -12.385999680
  152 DT    H3      4823    8.323999405    4.047999859  -12.366999626
  152 DT    C2      4824    8.498000145    3.952999830  -12.330999374
  152 DT    O2      4825    8.544000626    4.046999931  -12.266000748
  152 DT    C3'     4826    8.895999908    3.686000109  -12.227999687
  152 DT    H3'     4827    8.912000656    3.578999996  -12.244000435
  152 DT    C2'     4828    8.744000435    3.713000059  -12.204999924
  152 DT    H2'     4829    8.684999466    3.622000217  -12.222000122
  152 DT    H2''    4830    8.719999313    3.740999937  -12.102999687
  152 DT    O3'     4831    8.983999252    3.738000154  -12.133000374
  153 DA    P       4832    8.989000320    3.677000046  -11.980999947
  153 DA    OP1     4833    9.128999710    3.690000057  -11.933000565
  153 DA    OP2     4834    8.919000626    3.547000170  -11.970999718
  153 DA    O5'     4835    8.891000748    3.774000168  -11.906000137
  153 DA    C5'     4836    8.907999992    3.917999983  -11.899999619
  153 DA    H5'     4837    8.908999443    3.940000057  -12.006999969
  153 DA    H5''    4838    8.998000145    3.933000088  -11.840000153
  153 DA    C4'     4839    8.795000076    4.002999783  -11.836000443
  153 DA    H4'     4840    8.833000183    4.104000092  -11.819999695
  153 DA    O4'     4841    8.680999756    4.001999855  -11.920000076
  153 DA    C1'     4842    8.564000130    3.961999893  -11.854000092
  153 DA    H1'     4843    8.515000343    4.046000004  -11.805000305
  153 DA    N9      4844    8.475999832    3.886000156  -11.944000244
  153 DA    C8      4845    8.498000145    3.761999846  -11.989999771
  153 DA    H8      4846    8.587999344    3.708000183  -11.962999344
  153 DA    N7      4847    8.399000168    3.715000153  -12.069000244
  153 DA    C5      4848    8.302999496    3.818000078  -12.072999954
  153 DA    C6      4849    8.171999931    3.834000111  -12.128000259
  153 DA    N6      4850    8.092000008    3.741999865  -12.178999901
  153 DA    H61     4851    8.126000404    3.648000002  -12.166000366
  153 DA    H62     4852    8.012999535    3.774000168  -12.233999252
  153 DA    N1      4853    8.105999947    3.947999954  -12.102999687
  153 DA    C2      4854    8.161000252    4.041999817  -12.031999588
  153 DA    H2      4855    8.102999687    4.126999855  -12.001000404
  153 DA    N3      4856    8.284999847    4.038000107  -11.977999687
  153 DA    C4      4857    8.355999947    3.927999973  -12.008999825
  153 DA    C3'     4858    8.739000320    3.950999737  -11.698999405
  153 DA    H3'     4859    8.808000565    3.894999981  -11.637000084
  153 DA    C2'     4860    8.616000175    3.868000031  -11.739000320
  153 DA    H2'     4861    8.640000343    3.763999939  -11.758000374
  153 DA    H2''    4862    8.538000107    3.870000124  -11.662000656
  153 DA    O3'     4863    8.706999779    4.064000130  -11.616999626
  154 DT    P       4864    8.657999992    4.050000191  -11.467000008
  154 DT    OP1     4865    8.730999947    4.159999847  -11.397000313
  154 DT    OP2     4866    8.675000191    3.911999941  -11.420000076
  154 DT    O5'     4867    8.505999565    4.081000328  -11.493000031
  154 DT    C5'     4868    8.463999748    4.215000153  -11.506999969
  154 DT    H5'     4869    8.515000343    4.262000084  -11.591000557
  154 DT    H5''    4870    8.491000175    4.272999763  -11.418000221
  154 DT    C4'     4871    8.319000244    4.250000000  -11.538999557
  154 DT    H4'     4872    8.314000130    4.350999832  -11.580999374
  154 DT    O4'     4873    8.255999565    4.157999992  -11.628000259
  154 DT    C1'     4874    8.144000053    4.105000019  -11.567999840
  154 DT    H1'     4875    8.064000130    4.175999641  -11.588999748
  154 DT    N1      4876    8.119999886    3.974999905  -11.633000374
  154 DT    C6      4877    8.219999313    3.875999928  -11.628999710
  154 DT    H6      4878    8.315000534    3.899000168  -11.581999779
  154 DT    C5      4879    8.201999664    3.765000105  -11.704999924
  154 DT    C7      4880    8.307000160    3.654999971  -11.706999779
  154 DT    H71     4881    8.333000183    3.631000042  -11.809999466
  154 DT    H72     4882    8.392000198    3.684999943  -11.644999504
  154 DT    H73     4883    8.269000053    3.561000109  -11.668000221
  154 DT    C4      4884    8.083000183    3.749000072  -11.786000252
  154 DT    O4      4885    8.057000160    3.657000065  -11.862999916
  154 DT    N3      4886    7.990000248    3.845999956  -11.777999878
  154 DT    H3      4887    7.902999878    3.833000183  -11.828000069
  154 DT    C2      4888    8.003000259    3.963999987  -11.711999893
  154 DT    O2      4889    7.925000191    4.054999828  -11.726999283
  154 DT    C3'     4890    8.241999626    4.234000206  -11.408999443
  154 DT    H3'     4891    8.305000305    4.234999657  -11.319999695
  154 DT    C2'     4892    8.178999901    4.097000122  -11.416999817
  154 DT    H2'     4893    8.248999596    4.016999722  -11.390000343
  154 DT    H2''    4894    8.086000443    4.092000008  -11.359999657
  154 DT    O3'     4895    8.144999504    4.342999935  -11.412000656
  155 DC    P       4896    8.038000107    4.369999886  -11.298000336
  155 DC    OP1     4897    8.019000053    4.518000126  -11.282999992
  155 DC    OP2     4898    8.067999840    4.296000004  -11.175000191
  155 DC    O5'     4899    7.907999992    4.300000191  -11.357999802
  155 DC    C5'     4900    7.803999901    4.376999855  -11.419000626
  155 DC    H5'     4901    7.848000526    4.428999901  -11.503999710
  155 DC    H5''    4902    7.773999691    4.458000183  -11.351999283
  155 DC    C4'     4903    7.684999943    4.283999920  -11.449999809
  155 DC    H4'     4904    7.598000526    4.342000008  -11.480000496
  155 DC    O4'     4905    7.710000038    4.184000015  -11.545999527
  155 DC    C1'     4906    7.612999916    4.085000038  -11.520999908
  155 DC    H1'     4907    7.537000179    4.092999935  -11.598000526
  155 DC    N1      4908    7.675000191    3.943999767  -11.522000313
  155 DC    C6      4909    7.793000221    3.918999910  -11.466000557
  155 DC    H6      4910    7.847000122    3.995000124  -11.411000252
  155 DC    C5      4911    7.851999760    3.799999952  -11.491000175
  155 DC    H5      4912    7.951999664    3.775999784  -11.461000443
  155 DC    C4      4913    7.776999474    3.700999737  -11.565999985
  155 DC    N4      4914    7.830000401    3.590000153  -11.598000526
  155 DC    H41     4915    7.905000210    3.547999859  -11.545000076
  155 DC    H42     4916    7.787000179    3.525999784  -11.663999557
  155 DC    N3      4917    7.668000221    3.730000019  -11.630999565
  155 DC    C2      4918    7.612000465    3.849000216  -11.607000351
  155 DC    O2      4919    7.501000404    3.870000124  -11.649999619
  155 DC    C3'     4920    7.633000374    4.216000080  -11.323999405
  155 DC    H3'     4921    7.719000340    4.171999931  -11.273000717
  155 DC    C2'     4922    7.546999931    4.109000206  -11.388999939
  155 DC    H2'     4923    7.553999901    4.022999763  -11.322000504
  155 DC    H2''    4924    7.447000027    4.149000168  -11.401999474
  155 DC    O3'     4925    7.562000275    4.289999962  -11.232000351
  156 DC    P       4926    7.537000179    4.247000217  -11.072000504
  156 DC    OP1     4927    7.490000248    4.366000175  -10.998000145
  156 DC    OP2     4928    7.651000023    4.171999931  -11.026000023
  156 DC    O5'     4929    7.416000366    4.140000343  -11.083000183
  156 DC    C5'     4930    7.291000366    4.185999870  -11.133000374
  156 DC    H5'     4931    7.312999725    4.251999855  -11.217000008
  156 DC    H5''    4932    7.220999718    4.225999832  -11.059999466
  156 DC    C4'     4933    7.208000183    4.068999767  -11.194000244
  156 DC    H4'     4934    7.137999535    4.118000031  -11.262000084
  156 DC    O4'     4935    7.282000065    3.973000050  -11.267999649
  156 DC    C1'     4936    7.268000126    3.840000153  -11.219999313
  156 DC    H1'     4937    7.190000057    3.786000013  -11.274000168
  156 DC    N1      4938    7.400000095    3.768999815  -11.237999916
  156 DC    C6      4939    7.508999825    3.809999943  -11.170000076
  156 DC    H6      4940    7.508000374    3.900000095  -11.109999657
  156 DC    C5      4941    7.623000145    3.738999844  -11.184999466
  156 DC    H5      4942    7.710000038    3.775000095  -11.131999969
  156 DC    C4      4943    7.612999916    3.622000217  -11.262999535
  156 DC    N4      4944    7.710999966    3.536999941  -11.265000343
  156 DC    H41     4945    7.794999599    3.549999952  -11.211000443
  156 DC    H42     4946    7.705000401    3.452000141  -11.319999695
  156 DC    N3      4947    7.508000374    3.581000090  -11.337999344
  156 DC    C2      4948    7.401999474    3.658000231  -11.330999374
  156 DC    O2      4949    7.302999973    3.627000093  -11.404000282
  156 DC    C3'     4950    7.133999825    3.988000154  -11.090000153
  156 DC    H3'     4951    7.144999504    4.038000107  -10.993000031
  156 DC    C2'     4952    7.213999748    3.850999832  -11.081999779
  156 DC    H2'     4953    7.301000118    3.870000124  -11.019000053
  156 DC    H2''    4954    7.155999660    3.765000105  -11.048999786
  156 DC    O3'     4955    6.998999596    3.975999832  -11.119999886
  157 DA    P       4956    6.905999660    3.894999981  -11.020999908
  157 DA    OP1     4957    6.769000053    3.943000078  -11.037000656
  157 DA    OP2     4958    6.970999718    3.893999815  -10.885000229
  157 DA    O5'     4959    6.912000179    3.752999783  -11.076999664
  157 DA    C5'     4960    6.833000183    3.723000050  -11.194999695
  157 DA    H5'     4961    6.870999813    3.789000034  -11.273000717
  157 DA    H5''    4962    6.726000309    3.745000124  -11.190999985
  157 DA    C4'     4963    6.833000183    3.578999996  -11.250000000
  157 DA    H4'     4964    6.766000271    3.582000017  -11.335000038
  157 DA    O4'     4965    6.967000008    3.525000095  -11.288999557
  157 DA    C1'     4966    6.991999626    3.411000013  -11.210000038
  157 DA    H1'     4967    6.962999821    3.318999767  -11.260000229
  157 DA    N9      4968    7.127999783    3.388000011  -11.162000656
  157 DA    C8      4969    7.191999912    3.474999905  -11.069000244
  157 DA    H8      4970    7.137000084    3.558000088  -11.026000023
  157 DA    N7      4971    7.316000462    3.447000027  -11.048000336
  157 DA    C5      4972    7.342999935    3.338000059  -11.130000114
  157 DA    C6      4973    7.455000401    3.266000032  -11.178999901
  157 DA    N6      4974    7.580999851    3.296000004  -11.151999474
  157 DA    H61     4975    7.599999905    3.368999958  -11.086000443
  157 DA    H62     4976    7.655000210    3.245000124  -11.197999954
  157 DA    N1      4977    7.444000244    3.160000086  -11.260000229
  157 DA    C2      4978    7.323999882    3.124000072  -11.302999496
  157 DA    H2      4979    7.317999840    3.035000086  -11.362999916
  157 DA    N3      4980    7.208999634    3.183000088  -11.277999878
  157 DA    C4      4981    7.223999977    3.291999817  -11.190999985
  157 DA    C3'     4982    6.773000240    3.483000278  -11.149999619
  157 DA    H3'     4983    6.730999947    3.549999952  -11.074999809
  157 DA    C2'     4984    6.894999504    3.415000200  -11.091000557
  157 DA    H2'     4985    6.933999538    3.479000092  -11.012000084
  157 DA    H2''    4986    6.879000187    3.315000057  -11.051000595
  157 DA    O3'     4987    6.676999569    3.390000105  -11.199999809
  158 DC    P       4988    6.595999718    3.291999817  -11.097000122
  158 DC    OP1     4989    6.460999966    3.256999969  -11.144000053
  158 DC    OP2     4990    6.606999874    3.356000185  -10.960000038
  158 DC    O5'     4991    6.684999943    3.157000065  -11.080999374
  158 DC    C5'     4992    6.694999695    3.068000078  -11.191999435
  158 DC    H5'     4993    6.738999844    3.125999928  -11.273000717
  158 DC    H5''    4994    6.594000340    3.030999899  -11.211000443
  158 DC    C4'     4995    6.787999630    2.954999924  -11.157999992
  158 DC    H4'     4996    6.786000252    2.884000063  -11.239999771
  158 DC    O4'     4997    6.919999599    3.000999928  -11.144000053
  158 DC    C1'     4998    6.990000248    2.945999861  -11.026999474
  158 DC    H1'     4999    7.023999691    2.846999884  -11.055999756
  158 DC    N1      5000    7.102999687    3.026999950  -10.980000496
  158 DC    C6      5001    7.083000183    3.148000002  -10.923000336
  158 DC    H6      5002    6.984999657    3.187999964  -10.901000023
  158 DC    C5      5003    7.180000305    3.213000059  -10.855999947
  158 DC    H5      5004    7.158999443    3.304000139  -10.802000046
  158 DC    C4      5005    7.305999756    3.144999981  -10.854000092
  158 DC    N4      5006    7.409999847    3.194000006  -10.796999931
  158 DC    H41     5007    7.393000126    3.270999908  -10.732999802
  158 DC    H42     5008    7.498999596    3.146999836  -10.803999901
  158 DC    N3      5009    7.333000183    3.032000065  -10.916999817
  158 DC    C2      5010    7.233000278    2.974999905  -10.980999947
  158 DC    O2      5011    7.263999939    2.868000031  -11.036000252
  158 DC    C3'     5012    6.754000187    2.888999939  -11.026000023
  158 DC    H3'     5013    6.651000023    2.904999971  -10.994000435
  158 DC    C2'     5014    6.865000248    2.931999922  -10.934000015
  158 DC    H2'     5015    6.835999966    3.032999992  -10.904000282
  158 DC    H2''    5016    6.880000114    2.862999916  -10.850999832
  158 DC    O3'     5017    6.763999939    2.745000124  -11.043000221
  159 DC    P       5018    6.717000008    2.636000156  -10.939000130
  159 DC    OP1     5019    6.641999722    2.529999971  -11.015000343
  159 DC    OP2     5020    6.647000313    2.690999985  -10.822000504
  159 DC    O5'     5021    6.851999760    2.572000027  -10.892999649
  159 DC    C5'     5022    6.926999569    2.499000072  -10.984999657
  159 DC    H5'     5023    6.932000160    2.549999952  -11.081999779
  159 DC    H5''    5024    6.873000145    2.404999971  -11.000000000
  159 DC    C4'     5025    7.069000244    2.466000080  -10.937999725
  159 DC    H4'     5026    7.106999874    2.384000063  -10.998999596
  159 DC    O4'     5027    7.168000221    2.573999882  -10.934999466
  159 DC    C1'     5028    7.259999752    2.542999983  -10.837999344
  159 DC    H1'     5029    7.358999729    2.529999971  -10.883000374
  159 DC    N1      5030    7.268000126    2.660000086  -10.746999741
  159 DC    C6      5031    7.157999992    2.743000031  -10.713999748
  159 DC    H6      5032    7.058000088    2.716000080  -10.743000031
  159 DC    C5      5033    7.183000088    2.861000061  -10.649000168
  159 DC    H5      5034    7.101999760    2.927999973  -10.623999596
  159 DC    C4      5035    7.312999725    2.878000021  -10.593999863
  159 DC    N4      5036    7.348000526    2.987999916  -10.529000282
  159 DC    H41     5037    7.269999504    3.052999973  -10.522000313
  159 DC    H42     5038    7.448000431    3.000999928  -10.529000282
  159 DC    N3      5039    7.412999630    2.792000055  -10.605999947
  159 DC    C2      5040    7.390000343    2.674999952  -10.678999901
  159 DC    O2      5041    7.479000092    2.589999914  -10.691999435
  159 DC    C3'     5042    7.066000462    2.403000116  -10.795999527
  159 DC    H3'     5043    7.005999565    2.452000141  -10.718999863
  159 DC    C2'     5044    7.212999821    2.415999889  -10.762000084
  159 DC    H2'     5045    7.237000465    2.434000015  -10.656999588
  159 DC    H2''    5046    7.276000023    2.332000017  -10.791999817
  159 DC    O3'     5047    7.046999931    2.262000084  -10.809999466
  160 DT    P       5048    7.023999691    2.155999899  -10.685999870
  160 DT    OP1     5049    6.973000526    2.028000116  -10.736000061
  160 DT    OP2     5050    6.939000130    2.223000050  -10.586999893
  160 DT    O5'     5051    7.161000252    2.128000021  -10.623999596
  160 DT    C5'     5052    7.258000374    2.046999931  -10.691999435
  160 DT    H5'     5053    7.269000053    2.077000141  -10.795999527
  160 DT    H5''    5054    7.222000122    1.944000006  -10.687000275
  160 DT    C4'     5055    7.393000126    2.046999931  -10.619000435
  160 DT    H4'     5056    7.466000557    2.011000156  -10.691999435
  160 DT    O4'     5057    7.426999569    2.179999828  -10.580999374
  160 DT    C1'     5058    7.451999664    2.188999891  -10.444999695
  160 DT    H1'     5059    7.559999943    2.184000015  -10.433000565
  160 DT    N1      5060    7.398999691    2.322999954  -10.402999878
  160 DT    C6      5061    7.265000343    2.358000040  -10.399000168
  160 DT    H6      5062    7.194000244    2.280999899  -10.427000046
  160 DT    C5      5063    7.223000526    2.481999874  -10.368000031
  160 DT    C7      5064    7.076000214    2.526999950  -10.385999680
  160 DT    H71     5065    7.032000065    2.578000069  -10.300000191
  160 DT    H72     5066    7.048999786    2.589999914  -10.470999718
  160 DT    H73     5067    7.020999908    2.433000088  -10.388999939
  160 DT    C4      5068    7.317999840    2.587000132  -10.336999893
  160 DT    O4      5069    7.286000252    2.703000069  -10.322000504
  160 DT    N3      5070    7.448000431    2.549000025  -10.333999634
  160 DT    H3      5071    7.516000271    2.622999907  -10.344999313
  160 DT    C2      5072    7.497000217    2.424000025  -10.375000000
  160 DT    O2      5073    7.612000465    2.419000149  -10.395999908
  160 DT    C3'     5074    7.402999878    1.962000132  -10.491999626
  160 DT    H3'     5075    7.315000057    1.898999929  -10.496000290
  160 DT    C2'     5076    7.390000343    2.063999891  -10.378999710
  160 DT    H2'     5077    7.282999992    2.078999996  -10.366999626
  160 DT    H2''    5078    7.433999538    2.028000116  -10.286000252
  160 DT    O3'     5079    7.516999722    1.871999979  -10.498000145
  161 DG    P       5080    7.566000462    1.782999992  -10.375000000
  161 DG    OP1     5081    7.669000149    1.687000036  -10.421999931
  161 DG    OP2     5082    7.453999996    1.726999998  -10.293000221
  161 DG    O5'     5083    7.654000282    1.887999892  -10.295999527
  161 DG    C5'     5084    7.776000023    1.938999891  -10.342000008
  161 DG    H5'     5085    7.755000114    1.997999907  -10.430999756
  161 DG    H5''    5086    7.849999905    1.865999937  -10.373000145
  161 DG    C4'     5087    7.851999760    2.037000179  -10.248000145
  161 DG    H4'     5088    7.951000214    2.049000025  -10.291999817
  161 DG    O4'     5089    7.761000156    2.158999920  -10.251999855
  161 DG    C1'     5090    7.751999855    2.197999954  -10.114000320
  161 DG    H1'     5091    7.842000008    2.250000000  -10.080999374
  161 DG    N9      5092    7.634999752    2.286000013  -10.085000038
  161 DG    C8      5093    7.498999596    2.261000156  -10.086000443
  161 DG    H8      5094    7.455999851    2.167000055  -10.116999626
  161 DG    N7      5095    7.423000336    2.355000019  -10.053999901
  161 DG    C5      5096    7.518000126    2.455999851  -10.012999535
  161 DG    C6      5097    7.501000404    2.592000008   -9.967000008
  161 DG    O6      5098    7.395999908    2.639999866   -9.926000595
  161 DG    N1      5099    7.626000404    2.657999992   -9.954999924
  161 DG    H1      5100    7.612999916    2.745999813   -9.906999588
  161 DG    C2      5101    7.747000217    2.603000164   -9.973000526
  161 DG    N2      5102    7.848999977    2.676000118   -9.951000214
  161 DG    H21     5103    7.851000309    2.769000053   -9.909999847
  161 DG    H22     5104    7.941000462    2.634000063   -9.954000473
  161 DG    N3      5105    7.763999939    2.473999977  -10.010999680
  161 DG    C4      5106    7.648999691    2.414000034  -10.031999588
  161 DG    C3'     5107    7.861000061    1.985000014  -10.102999687
  161 DG    H3'     5108    7.855000496    1.877000093  -10.088999748
  161 DG    C2'     5109    7.744000435    2.065999985  -10.044000626
  161 DG    H2'     5110    7.644000053    2.028000116  -10.062999725
  161 DG    H2''    5111    7.745999813    2.092000008   -9.937999725
  161 DG    O3'     5112    7.984999657    2.042999983  -10.055000305
  162 DC    P       5113    8.073999405    1.983000040   -9.948999405
  162 DC    OP1     5114    8.196000099    1.920000076  -10.010000229
  162 DC    OP2     5115    7.983000278    1.903000116   -9.857999802
  162 DC    O5'     5116    8.121999741    2.112999916   -9.864999771
  162 DC    C5'     5117    8.216000557    2.207999945   -9.919000626
  162 DC    H5'     5118    8.180999756    2.245999813  -10.015000343
  162 DC    H5''    5119    8.312999725    2.158999920   -9.925000191
  162 DC    C4'     5120    8.226999283    2.332000017   -9.835000038
  162 DC    H4'     5121    8.302999496    2.388999939   -9.888999939
  162 DC    O4'     5122    8.105000496    2.405999899   -9.826000214
  162 DC    C1'     5123    8.071000099    2.437999964   -9.692999840
  162 DC    H1'     5124    8.102999687    2.537999868   -9.666000366
  162 DC    N1      5125    7.918000221    2.421999931   -9.687000275
  162 DC    C6      5126    7.858000278    2.296999931   -9.712999344
  162 DC    H6      5127    7.912999630    2.210999966   -9.751000404
  162 DC    C5      5128    7.723999977    2.273999929   -9.698999405
  162 DC    H5      5129    7.676000118    2.179000139   -9.713999748
  162 DC    C4      5130    7.652999878    2.388999939   -9.652999878
  162 DC    N4      5131    7.519000053    2.379999876   -9.635000229
  162 DC    H41     5132    7.469000340    2.294000149   -9.651999474
  162 DC    H42     5133    7.472000122    2.466000080   -9.612000465
  162 DC    N3      5134    7.708000183    2.507999897   -9.625000000
  162 DC    C2      5135    7.841000557    2.526999950   -9.642000198
  162 DC    O2      5136    7.898999691    2.638000011   -9.628000259
  162 DC    C3'     5137    8.274999619    2.304000139   -9.696000099
  162 DC    H3'     5138    8.294000626    2.197999954   -9.677000046
  162 DC    C2'     5139    8.151999474    2.344000101   -9.611000061
  162 DC    H2'     5140    8.087999344    2.259000063   -9.586999893
  162 DC    H2''    5141    8.177000046    2.389999866   -9.515000343
  162 DC    O3'     5142    8.392000198    2.374000072   -9.680000305
  163 DA    P       5143    8.470999718    2.384000063   -9.538999557
  163 DA    OP1     5144    8.609999657    2.424000025   -9.566999435
  163 DA    OP2     5145    8.455999374    2.250999928   -9.473000526
  163 DA    O5'     5146    8.398000717    2.496999979   -9.461999893
  163 DA    C5'     5147    8.394999504    2.629000187   -9.510999680
  163 DA    H5'     5148    8.344999313    2.638000011   -9.607999802
  163 DA    H5''    5149    8.494999886    2.674000025   -9.517999649
  163 DA    C4'     5150    8.309000015    2.710999966   -9.416000366
  163 DA    H4'     5151    8.305000305    2.809000015   -9.461999893
  163 DA    O4'     5152    8.176000595    2.662999868   -9.413999557
  163 DA    C1'     5153    8.119999886    2.671000004   -9.277999878
  163 DA    H1'     5154    8.090000153    2.773000002   -9.251000404
  163 DA    N9      5155    8.010999680    2.568000078   -9.277999878
  163 DA    C8      5156    8.020999908    2.429000139   -9.288000107
  163 DA    H8      5157    8.111000061    2.375999928   -9.312999725
  163 DA    N7      5158    7.905999660    2.361999989   -9.280000687
  163 DA    C5      5159    7.814000130    2.462000132   -9.253000259
  163 DA    C6      5160    7.676000118    2.463999987   -9.225999832
  163 DA    N6      5161    7.601000309    2.356999874   -9.205999374
  163 DA    H61     5162    7.648000240    2.269999981   -9.218999863
  163 DA    H62     5163    7.506999969    2.379000187   -9.173000336
  163 DA    N1      5164    7.611000061    2.578000069   -9.215000153
  163 DA    C2      5165    7.680999756    2.690999985   -9.223999977
  163 DA    H2      5166    7.626999855    2.782999992   -9.211000443
  163 DA    N3      5167    7.812999725    2.707999945   -9.241000175
  163 DA    C4      5168    7.876000404    2.587999821   -9.256999969
  163 DA    C3'     5169    8.361000061    2.712000132   -9.269000053
  163 DA    H3'     5170    8.456999779    2.661000013   -9.262999535
  163 DA    C2'     5171    8.248999596    2.638999939   -9.196000099
  163 DA    H2'     5172    8.266000748    2.530999899   -9.201999664
  163 DA    H2''    5173    8.241000175    2.669000149   -9.092000008
  163 DA    O3'     5174    8.385999680    2.842999935   -9.230999947
  164 DG    P       5175    8.433000565    2.881999969   -9.088999748
  164 DG    OP1     5176    8.484999657    3.020999908   -9.086999893
  164 DG    OP2     5177    8.517000198    2.776000023   -9.029000282
  164 DG    O5'     5178    8.298000336    2.896999836   -9.003999710
  164 DG    C5'     5179    8.211000443    3.002000093   -9.017999649
  164 DG    H5'     5180    8.190000534    3.000999928   -9.125000000
  164 DG    H5''    5181    8.258999825    3.095999956   -8.989999771
  164 DG    C4'     5182    8.087999344    2.990999937   -8.933000565
  164 DG    H4'     5183    8.039999962    3.085000038   -8.961999893
  164 DG    O4'     5184    8.005999565    2.882999897   -8.973000526
  164 DG    C1'     5185    7.949999809    2.835999966   -8.854000092
  164 DG    H1'     5186    7.872000217    2.907999992   -8.826999664
  164 DG    N9      5187    7.894000053    2.702000141   -8.869000435
  164 DG    C8      5188    7.958000183    2.578000069   -8.878000259
  164 DG    H8      5189    8.065000534    2.566999912   -8.892000198
  164 DG    N7      5190    7.873000145    2.478000164   -8.887999535
  164 DG    C5      5191    7.747000217    2.537000179   -8.885000229
  164 DG    C6      5192    7.616000175    2.481999874   -8.885000229
  164 DG    O6      5193    7.585000038    2.363999844   -8.894999504
  164 DG    N1      5194    7.516000271    2.572999954   -8.873000145
  164 DG    H1      5195    7.419999599    2.539999962   -8.869000435
  164 DG    C2      5196    7.536000252    2.712000132   -8.881999969
  164 DG    N2      5197    7.428999901    2.787999868   -8.883999825
  164 DG    H21     5198    7.341000557    2.738999844   -8.891000748
  164 DG    H22     5199    7.439000130    2.886000156   -8.862000465
  164 DG    N3      5200    7.654000282    2.773000002   -8.873999596
  164 DG    C4      5201    7.756999969    2.677000046   -8.875000000
  164 DG    C3'     5202    8.119000435    2.996999979   -8.786000252
  164 DG    H3'     5203    8.225999832    3.014999866   -8.769999504
  164 DG    C2'     5204    8.062000275    2.856999874   -8.750000000
  164 DG    H2'     5205    8.138999939    2.780999899   -8.765000343
  164 DG    H2''    5206    8.024000168    2.858000040   -8.648000717
  164 DG    O3'     5207    8.043000221    3.095000029   -8.718999863
  165 DA    P       5208    8.092000008    3.177999973   -8.600000381
  165 DA    OP1     5209    8.168000221    3.295000076   -8.655000687
  165 DA    OP2     5210    8.147000313    3.091000080   -8.498000145
  165 DA    O5'     5211    7.948999882    3.224000216   -8.543000221
  165 DA    C5'     5212    7.854000092    3.292999983   -8.621000290
  165 DA    H5'     5213    7.863999844    3.274000168   -8.727999687
  165 DA    H5''    5214    7.851999760    3.401999950   -8.616000175
  165 DA    C4'     5215    7.703000069    3.256000042   -8.586999893
  165 DA    H4'     5216    7.648000240    3.318999767   -8.656000137
  165 DA    O4'     5217    7.678999901    3.125000000   -8.637999535
  165 DA    C1'     5218    7.606999874    3.047999859   -8.539999962
  165 DA    H1'     5219    7.500000000    3.059999943   -8.558000565
  165 DA    N9      5220    7.654000282    2.912000179   -8.537000656
  165 DA    C8      5221    7.787000179    2.870000124   -8.537000656
  165 DA    H8      5222    7.872000217    2.936000109   -8.527999878
  165 DA    N7      5223    7.791000366    2.740999937   -8.534999847
  165 DA    C5      5224    7.658999443    2.697000027   -8.550000191
  165 DA    C6      5225    7.599999905    2.565999985   -8.541999817
  165 DA    N6      5226    7.671999931    2.457000017   -8.531999588
  165 DA    H61     5227    7.772000313    2.464999914   -8.548000336
  165 DA    H62     5228    7.619000435    2.370999813   -8.534999847
  165 DA    N1      5229    7.465000153    2.556999922   -8.546999931
  165 DA    C2      5230    7.387999535    2.665999889   -8.555000305
  165 DA    H2      5231    7.282000065    2.648000002   -8.562000275
  165 DA    N3      5232    7.432000160    2.792000055   -8.548000336
  165 DA    C4      5233    7.567999840    2.801000118   -8.550000191
  165 DA    C3'     5234    7.644999504    3.268999815   -8.444999695
  165 DA    H3'     5235    7.720999718    3.318999767   -8.383999825
  165 DA    C2'     5236    7.637999535    3.118999958   -8.406000137
  165 DA    H2'     5237    7.733000278    3.091000080   -8.359999657
  165 DA    H2''    5238    7.562999725    3.104000092   -8.329000473
  165 DA    O3'     5239    7.523000240    3.336999893   -8.441999435
  166 DT    P       5240    7.446000099    3.365000248   -8.303999901
  166 DT    OP1     5241    7.372000217    3.499000072   -8.319000244
  166 DT    OP2     5242    7.539999962    3.349999905   -8.189000130
  166 DT    O5'     5243    7.337999821    3.252999783   -8.288000107
  166 DT    C5'     5244    7.230000496    3.241999865   -8.387999535
  166 DT    H5'     5245    7.279000282    3.225999832   -8.483999252
  166 DT    H5''    5246    7.164999962    3.328999996   -8.385999680
  166 DT    C4'     5247    7.133999825    3.125999928   -8.358999252
  166 DT    H4'     5248    7.060999870    3.112999916   -8.440000534
  166 DT    O4'     5249    7.217000008    3.007999897   -8.366000175
  166 DT    C1'     5250    7.189000130    2.934999943   -8.248000145
  166 DT    H1'     5251    7.095999718    2.879999876   -8.263999939
  166 DT    N1      5252    7.298999786    2.838999987   -8.218999863
  166 DT    C6      5253    7.419000149    2.889999866   -8.190999985
  166 DT    H6      5254    7.430999756    2.996999979   -8.183000565
  166 DT    C5      5255    7.526000023    2.809000015   -8.176000595
  166 DT    C7      5256    7.659999847    2.868999958   -8.141000748
  166 DT    H71     5257    7.678999901    2.834000111   -8.038999557
  166 DT    H72     5258    7.737999916    2.848000050   -8.212999344
  166 DT    H73     5259    7.647000313    2.976000071   -8.126000404
  166 DT    C4      5260    7.509999752    2.667000055   -8.184999466
  166 DT    O4      5261    7.588999748    2.582999945   -8.144999504
  166 DT    N3      5262    7.383999825    2.624000072   -8.206999779
  166 DT    H3      5263    7.365000248    2.525000095   -8.208000183
  166 DT    C2      5264    7.277999878    2.707000017   -8.239000320
  166 DT    O2      5265    7.176999569    2.661000013   -8.291999817
  166 DT    C3'     5266    7.069999695    3.131000042   -8.223999977
  166 DT    H3'     5267    7.083999634    3.233000278   -8.189000130
  166 DT    C2'     5268    7.159999847    3.037999868   -8.141000748
  166 DT    H2'     5269    7.244999886    3.082000017   -8.087999344
  166 DT    H2''    5270    7.097000122    2.988999844   -8.066999435
  166 DT    O3'     5271    6.937000275    3.078999996   -8.234999657
  167 DT    P       5272    6.831999779    3.103000164   -8.118000031
  167 DT    OP1     5273    6.703999996    3.144999981   -8.177999496
  167 DT    OP2     5274    6.887000084    3.183000088   -8.008999825
  167 DT    O5'     5275    6.794000149    2.960000038   -8.055000305
  167 DT    C5'     5276    6.748000145    2.848999977   -8.123000145
  167 DT    H5'     5277    6.796000004    2.841000080   -8.219999313
  167 DT    H5''    5278    6.641999722    2.860000134   -8.144000053
  167 DT    C4'     5279    6.784999847    2.717000008   -8.051000595
  167 DT    H4'     5280    6.734999657    2.644999981   -8.114999771
  167 DT    O4'     5281    6.921999931    2.687000036   -8.051000595
  167 DT    C1'     5282    6.965000153    2.625000000   -7.932000160
  167 DT    H1'     5283    6.944000244    2.519000053   -7.947000027
  167 DT    N1      5284    7.105999947    2.648000002   -7.893000126
  167 DT    C6      5285    7.157000065    2.778000116   -7.872000217
  167 DT    H6      5286    7.087999821    2.860000134   -7.876999855
  167 DT    C5      5287    7.289000034    2.796000004   -7.856999874
  167 DT    C7      5288    7.342000008    2.936000109   -7.842000008
  167 DT    H71     5289    7.400000095    2.943000078   -7.750000000
  167 DT    H72     5290    7.411000252    2.957999945   -7.923000336
  167 DT    H73     5291    7.269000053    3.016000032   -7.856999874
  167 DT    C4      5292    7.383999825    2.686000109   -7.862000465
  167 DT    O4      5293    7.505999565    2.700000048   -7.862000465
  167 DT    N3      5294    7.328000069    2.562000036   -7.875000000
  167 DT    H3      5295    7.381999969    2.476000071   -7.875000000
  167 DT    C2      5296    7.192999840    2.537000179   -7.884999752
  167 DT    O2      5297    7.158999443    2.422999859   -7.891000271
  167 DT    C3'     5298    6.733999729    2.683000088   -7.909999847
  167 DT    H3'     5299    6.668000221    2.761000156   -7.873000145
  167 DT    C2'     5300    6.865000248    2.688999891   -7.831999779
  167 DT    H2'     5301    6.883000374    2.792999983   -7.805000305
  167 DT    H2''    5302    6.868000031    2.634000063   -7.737999916
  167 DT    O3'     5303    6.661000252    2.559999943   -7.898999691
  168 DC    P       5304    6.587999821    2.516999960   -7.763999939
  168 DC    OP1     5305    6.484999657    2.421000004   -7.805999756
  168 DC    OP2     5306    6.551000118    2.637000084   -7.682000160
  168 DC    O5'     5307    6.698999882    2.433000088   -7.690000057
  168 DC    C5'     5308    6.723000526    2.294000149   -7.713999748
  168 DC    H5'     5309    6.762000084    2.282000065   -7.815000057
  168 DC    H5''    5310    6.630999565    2.236999989   -7.701000214
  168 DC    C4'     5311    6.828000069    2.238999844   -7.609999657
  168 DC    H4'     5312    6.835000038    2.131000042   -7.622000217
  168 DC    O4'     5313    6.951000214    2.289999962   -7.625000000
  168 DC    C1'     5314    7.022000313    2.271999836   -7.505000114
  168 DC    H1'     5315    7.057000160    2.169000149   -7.495999813
  168 DC    N1      5316    7.138999939    2.365000010   -7.512000084
  168 DC    C6      5317    7.130000114    2.500000000   -7.526999474
  168 DC    H6      5318    7.032000065    2.542999983   -7.513999939
  168 DC    C5      5319    7.244999886    2.570000172   -7.537000179
  168 DC    H5      5320    7.237999916    2.674000025   -7.506999969
  168 DC    C4      5321    7.370999813    2.502000093   -7.532000065
  168 DC    N4      5322    7.479000092    2.573999882   -7.519999504
  168 DC    H41     5323    7.462000370    2.671000004   -7.497000217
  168 DC    H42     5324    7.569000244    2.529000044   -7.523000240
  168 DC    N3      5325    7.383999825    2.371999979   -7.522000313
  168 DC    C2      5326    7.269000053    2.305999994   -7.505999565
  168 DC    O2      5327    7.286000252    2.184000015   -7.490000248
  168 DC    C3'     5328    6.791999817    2.252000093   -7.463999748
  168 DC    H3'     5329    6.712000370    2.325000048   -7.449999809
  168 DC    C2'     5330    6.919000149    2.304000139   -7.398000240
  168 DC    H2'     5331    6.914999962    2.412999868   -7.388999939
  168 DC    H2''    5332    6.940000057    2.257999897   -7.301000118
  168 DC    O3'     5333    6.759999752    2.122999907   -7.409999847
  169 DT    P       5334    6.706999779    2.098999977   -7.258000374
  169 DT    OP1     5335    6.613999844    1.979000092   -7.258000374
  169 DT    OP2     5336    6.666999817    2.220999956   -7.194999695
  169 DT    O5'     5337    6.828000069    2.051000118   -7.168000221
  169 DT    C5'     5338    6.886000156    1.922999978   -7.194000244
  169 DT    H5'     5339    6.901000023    1.906999946   -7.301000118
  169 DT    H5''    5340    6.816999912    1.851999998   -7.148999691
  169 DT    C4'     5341    7.025000095    1.891999960   -7.122000217
  169 DT    H4'     5342    7.048000336    1.791000009   -7.155000210
  169 DT    O4'     5343    7.118000031    1.979000092   -7.173000336
  169 DT    C1'     5344    7.197000027    2.026000023   -7.065000057
  169 DT    H1'     5345    7.287999630    1.965999961   -7.058999538
  169 DT    N1      5346    7.237000465    2.162999868   -7.105999947
  169 DT    C6      5347    7.143000126    2.257999897   -7.118000031
  169 DT    H6      5348    7.037000179    2.243999958   -7.101999760
  169 DT    C5      5349    7.180000305    2.384999990   -7.143000126
  169 DT    C7      5350    7.066999912    2.496999979   -7.138999939
  169 DT    H71     5351    7.062999725    2.555999994   -7.048000336
  169 DT    H72     5352    7.094000340    2.572999954   -7.212999821
  169 DT    H73     5353    6.969000340    2.454999924   -7.162999630
  169 DT    C4      5354    7.312999725    2.424999952   -7.166999817
  169 DT    O4      5355    7.347000122    2.545000076   -7.177999973
  169 DT    N3      5356    7.402999878    2.320999861   -7.169999599
  169 DT    H3      5357    7.500000000    2.341000080   -7.191000462
  169 DT    C2      5358    7.368000031    2.190999985   -7.137000084
  169 DT    O2      5359    7.465000153    2.111999989   -7.137000084
  169 DT    C3'     5360    7.032000065    1.902000070   -6.970999718
  169 DT    H3'     5361    6.927999973    1.904999971   -6.939000130
  169 DT    C2'     5362    7.108999729    2.028000116   -6.944000244
  169 DT    H2'     5363    7.026999474    2.098999977   -6.949999809
  169 DT    H2''    5364    7.169000149    2.026999950   -6.851999760
  169 DT    O3'     5365    7.098000526    1.787000060   -6.919999599
  170 DA    P       5366    7.108999729    1.741999984   -6.770999908
  170 DA    OP1     5367    7.164000034    1.601000071   -6.776000023
  170 DA    OP2     5368    6.973999977    1.759999990   -6.712999821
  170 DA    O5'     5369    7.219000340    1.835000038   -6.687000275
  170 DA    C5'     5370    7.355999947    1.805999994   -6.678999901
  170 DA    H5'     5371    7.398000240    1.789999962   -6.779000282
  170 DA    H5''    5372    7.373000145    1.723999977   -6.608999729
  170 DA    C4'     5373    7.432000160    1.924999952   -6.616000175
  170 DA    H4'     5374    7.537000179    1.899999976   -6.598000526
  170 DA    O4'     5375    7.426000118    2.039999962   -6.705999851
  170 DA    C1'     5376    7.435999870    2.154000044   -6.622000217
  170 DA    H1'     5377    7.533999443    2.157000065   -6.576000214
  170 DA    N9      5378    7.411000252    2.275000095   -6.701999664
  170 DA    C8      5379    7.294000149    2.339999914   -6.723000526
  170 DA    H8      5380    7.198999882    2.304000139   -6.685999870
  170 DA    N7      5381    7.301999569    2.452000141   -6.789000034
  170 DA    C5      5382    7.444000244    2.469000101   -6.798000336
  170 DA    C6      5383    7.530999660    2.568000078   -6.855999947
  170 DA    N6      5384    7.498000145    2.687000036   -6.895999908
  170 DA    H61     5385    7.405999660    2.723000050   -6.875000000
  170 DA    H62     5386    7.562999725    2.733000040   -6.958000183
  170 DA    N1      5387    7.661000252    2.540999889   -6.880999565
  170 DA    C2      5388    7.701999664    2.421999931   -6.838999748
  170 DA    H2      5389    7.805000305    2.403000116   -6.868000031
  170 DA    N3      5390    7.638999939    2.320999861   -6.786000252
  170 DA    C4      5391    7.505000114    2.354000092   -6.763999939
  170 DA    C3'     5392    7.358999729    1.975000024   -6.483999729
  170 DA    H3'     5393    7.266000271    1.924000025   -6.458000183
  170 DA    C2'     5394    7.328999996    2.121999979   -6.519000053
  170 DA    H2'     5395    7.226999760    2.131000042   -6.557000160
  170 DA    H2''    5396    7.337000370    2.179000139   -6.426999569
  170 DA    O3'     5397    7.453000069    1.954999924   -6.375999928
  171 DC    P       5398    7.416000366    1.971999884   -6.220999718
  171 DC    OP1     5399    7.498000145    1.879000068   -6.138999939
  171 DC    OP2     5400    7.273000240    1.963999987   -6.211999893
  171 DC    O5'     5401    7.460000038    2.113999844   -6.161999702
  171 DC    C5'     5402    7.602999687    2.141000032   -6.144000053
  171 DC    H5'     5403    7.633000374    2.062999964   -6.074000359
  171 DC    H5''    5404    7.605999947    2.231999874   -6.084000111
  171 DC    C4'     5405    7.690000057    2.146999836   -6.268000126
  171 DC    H4'     5406    7.696000099    2.046999931   -6.309999943
  171 DC    O4'     5407    7.619000435    2.223000050   -6.362999916
  171 DC    C1'     5408    7.699999809    2.322999954   -6.409999847
  171 DC    H1'     5409    7.755999565    2.282000065   -6.494000435
  171 DC    N1      5410    7.629000187    2.447999954   -6.460000038
  171 DC    C6      5411    7.498000145    2.474999905   -6.432000160
  171 DC    H6      5412    7.433000088    2.410000086   -6.375999928
  171 DC    C5      5413    7.444999695    2.594000101   -6.466000557
  171 DC    H5      5414    7.342000008    2.608000040   -6.439000130
  171 DC    C4      5415    7.516999722    2.687999964   -6.537000179
  171 DC    N4      5416    7.467999935    2.799000025   -6.585000038
  171 DC    H41     5417    7.380999565    2.830999851   -6.546000004
  171 DC    H42     5418    7.532000065    2.863999844   -6.630000114
  171 DC    N3      5419    7.645999908    2.670000076   -6.567999840
  171 DC    C2      5420    7.703000069    2.547999859   -6.532000065
  171 DC    O2      5421    7.816999912    2.523999929   -6.567999840
  171 DC    C3'     5422    7.823000431    2.214999914   -6.234999657
  171 DC    H3'     5423    7.842000008    2.217000008   -6.127999783
  171 DC    C2'     5424    7.798999786    2.355000019   -6.288000107
  171 DC    H2'     5425    7.755000114    2.421000004   -6.213999748
  171 DC    H2''    5426    7.891999722    2.394999981   -6.328999996
  171 DC    O3'     5427    7.919999599    2.138999939   -6.315999985
  172 DC    P       5428    8.074999809    2.129999876   -6.286999702
  172 DC    OP1     5429    8.119000435    2.046000004   -6.400000095
  172 DC    OP2     5430    8.094999313    2.084000111   -6.147999763
  172 DC    O5'     5431    8.141000748    2.269000053   -6.308000088
  172 DC    C5'     5432    8.156000137    2.353000164   -6.191999912
  172 DC    H5'     5433    8.208000183    2.301000118   -6.111000061
  172 DC    H5''    5434    8.058000565    2.388000011   -6.157999992
  172 DC    C4'     5435    8.237999916    2.481999874   -6.227999687
  172 DC    H4'     5436    8.329999924    2.459000111   -6.282000065
  172 DC    O4'     5437    8.155000687    2.566999912   -6.306000233
  172 DC    C1'     5438    8.138999939    2.686000109   -6.234999657
  172 DC    H1'     5439    8.216000557    2.749000072   -6.279999733
  172 DC    N1      5440    8.003000259    2.743999958   -6.263999939
  172 DC    C6      5441    7.894999504    2.671000004   -6.227000237
  172 DC    H6      5442    7.901999474    2.575999975   -6.177000046
  172 DC    C5      5443    7.773000240    2.730999947   -6.245999813
  172 DC    H5      5444    7.685999870    2.676000118   -6.213000298
  172 DC    C4      5445    7.763999939    2.853000164   -6.315000057
  172 DC    N4      5446    7.648000240    2.911000013   -6.313000202
  172 DC    H41     5447    7.573000431    2.872999907   -6.258000374
  172 DC    H42     5448    7.641000271    3.007999897   -6.341000080
  172 DC    N3      5449    7.869999886    2.910000086   -6.366000175
  172 DC    C2      5450    7.990000248    2.855999947   -6.345000267
  172 DC    O2      5451    8.079999924    2.915999889   -6.391999722
  172 DC    C3'     5452    8.276999474    2.561000109   -6.098000050
  172 DC    H3'     5453    8.267999649    2.485000134   -6.020999908
  172 DC    C2'     5454    8.166000366    2.664999962   -6.088999748
  172 DC    H2'     5455    8.081999779    2.628000021   -6.029000282
  172 DC    H2''    5456    8.208000183    2.756000042   -6.045000076
  172 DC    O3'     5457    8.407999992    2.603000164   -6.111999989
  173 DA    P       5458    8.496999741    2.695000172   -6.013999939
  173 DA    OP1     5459    8.642000198    2.672999859   -6.047999859
  173 DA    OP2     5460    8.451000214    2.674999952   -5.874000072
  173 DA    O5'     5461    8.469999313    2.845000029   -6.050000191
  173 DA    C5'     5462    8.524000168    2.898999929   -6.174000263
  173 DA    H5'     5463    8.479000092    2.855999947   -6.263999939
  173 DA    H5''    5464    8.630999565    2.878000021   -6.177000046
  173 DA    C4'     5465    8.508000374    3.052000046   -6.189000130
  173 DA    H4'     5466    8.560999870    3.089999914   -6.276000023
  173 DA    O4'     5467    8.369000435    3.079999924   -6.196000099
  173 DA    C1'     5468    8.324999809    3.157999992   -6.081999779
  173 DA    H1'     5469    8.315000534    3.265000105   -6.098999977
  173 DA    N9      5470    8.194000244    3.105000019   -6.036999702
  173 DA    C8      5471    8.171999931    2.993000031   -5.960000038
  173 DA    H8      5472    8.255000114    2.940000057   -5.914999962
  173 DA    N7      5473    8.045999527    2.957000017   -5.956000328
  173 DA    C5      5474    7.984999657    3.058000088   -6.038000107
  173 DA    C6      5475    7.849999905    3.092000008   -6.070000172
  173 DA    N6      5476    7.743000031    3.025000095   -6.020999908
  173 DA    H61     5477    7.755000114    2.953999996   -5.950999737
  173 DA    H62     5478    7.651999474    3.059999943   -6.046999931
  173 DA    N1      5479    7.828000069    3.200000048   -6.144000053
  173 DA    C2      5480    7.921000004    3.279000044   -6.190000057
  173 DA    H2      5481    7.902999878    3.365999937   -6.250999928
  173 DA    N3      5482    8.052000046    3.259000063   -6.164000034
  173 DA    C4      5483    8.074999809    3.145999908   -6.086999893
  173 DA    C3'     5484    8.565999985    3.127000093   -6.068999767
  173 DA    H3'     5485    8.640000343    3.063999891   -6.019000053
  173 DA    C2'     5486    8.439000130    3.144000053   -5.981999874
  173 DA    H2'     5487    8.423999786    3.054000139   -5.921999931
  173 DA    H2''    5488    8.444999695    3.231000185   -5.915999889
  173 DA    O3'     5489    8.628999710    3.247999907   -6.116999626
  174 DA    P       5490    8.703000069    3.345999956   -6.026999950
  174 DA    OP1     5491    8.802999496    3.416999817   -6.109000206
  174 DA    OP2     5492    8.734999657    3.295000076   -5.895999908
  174 DA    O5'     5493    8.576999664    3.445999861   -6.009999752
  174 DA    C5'     5494    8.538999557    3.536999941   -6.105999947
  174 DA    H5'     5495    8.512999535    3.486999989   -6.197999954
  174 DA    H5''    5496    8.616999626    3.608999968   -6.131000042
  174 DA    C4'     5497    8.420000076    3.618000031   -6.059999943
  174 DA    H4'     5498    8.385999680    3.697000027   -6.126999855
  174 DA    O4'     5499    8.305999756    3.533999920   -6.046000004
  174 DA    C1'     5500    8.244000435    3.568000078   -5.925999641
  174 DA    H1'     5501    8.196000099    3.664000034   -5.942999840
  174 DA    N9      5502    8.144000053    3.475999832   -5.881000042
  174 DA    C8      5503    8.156000137    3.372000217   -5.797999859
  174 DA    H8      5504    8.251999855    3.328999996   -5.772000313
  174 DA    N7      5505    8.048999786    3.302000046   -5.769000053
  174 DA    C5      5506    7.951000214    3.374000072   -5.838000298
  174 DA    C6      5507    7.814000130    3.359999895   -5.855000019
  174 DA    N6      5508    7.748999596    3.268000126   -5.791999817
  174 DA    H61     5509    7.801000118    3.206000090   -5.730999947
  174 DA    H62     5510    7.651000023    3.259999752   -5.814000130
  174 DA    N1      5511    7.744000435    3.436000109   -5.940000057
  174 DA    C2      5512    7.805999756    3.532000065   -6.008000374
  174 DA    H2      5513    7.731999874    3.583000183   -6.068999767
  174 DA    N3      5514    7.937999725    3.559000015   -6.006999969
  174 DA    C4      5515    8.005999565    3.474999905   -5.915999889
  174 DA    C3'     5516    8.447999954    3.684000015   -5.918999672
  174 DA    H3'     5517    8.552999496    3.688000202   -5.890000343
  174 DA    C2'     5518    8.361000061    3.592999935   -5.827000141
  174 DA    H2'     5519    8.411000252    3.497000217   -5.817999840
  174 DA    H2''    5520    8.329000473    3.636999846   -5.731999874
  174 DA    O3'     5521    8.398000717    3.809999943   -5.932000160
  175 DA    P       5522    8.489999771    3.938999891   -5.940999985
  175 DA    OP1     5523    8.607000351    3.914000034   -6.029999733
  175 DA    OP2     5524    8.508000374    4.018000126   -5.820000172
  175 DA    O5'     5525    8.395999908    4.036999702   -6.022000313
  175 DA    C5'     5526    8.373000145    4.024000168   -6.161999702
  175 DA    H5'     5527    8.392999649    3.918999910   -6.182000160
  175 DA    H5''    5528    8.444000244    4.085000038   -6.216000080
  175 DA    C4'     5529    8.230999947    4.052999973   -6.208000183
  175 DA    H4'     5530    8.222000122    4.057000160   -6.316999912
  175 DA    O4'     5531    8.148000717    3.950999737   -6.149000168
  175 DA    C1'     5532    8.045999527    4.016999722   -6.072999954
  175 DA    H1'     5533    7.955000401    4.031000137   -6.131999969
  175 DA    N9      5534    8.029000282    3.934999943   -5.947999954
  175 DA    C8      5535    8.121000290    3.900000095   -5.848999977
  175 DA    H8      5536    8.219999313    3.941999912   -5.861999989
  175 DA    N7      5537    8.083000183    3.822000027   -5.750999928
  175 DA    C5      5538    7.948999882    3.797000170   -5.788000107
  175 DA    C6      5539    7.848000526    3.717999935   -5.723000050
  175 DA    N6      5540    7.862000465    3.634999752   -5.618999958
  175 DA    H61     5541    7.953999996    3.615999937   -5.583000183
  175 DA    H62     5542    7.776999474    3.599000216   -5.578999996
  175 DA    N1      5543    7.719000340    3.734999895   -5.759999752
  175 DA    C2      5544    7.698999882    3.820000172   -5.859000206
  175 DA    H2      5545    7.598000526    3.818000078   -5.897999763
  175 DA    N3      5546    7.782999992    3.888999939   -5.939000130
  175 DA    C4      5547    7.908999443    3.872999907   -5.897000313
  175 DA    C3'     5548    8.187000275    4.190999985   -6.161999702
  175 DA    H3'     5549    8.279000282    4.243000031   -6.138000011
  175 DA    C2'     5550    8.100000381    4.161000252   -6.036999702
  175 DA    H2'     5551    8.157999992    4.149000168   -5.946000099
  175 DA    H2''    5552    8.020999908    4.234999657   -6.022999763
  175 DA    O3'     5553    8.118000031    4.248000145   -6.268000126
  176 DA    P       5554    8.065999985    4.394000053   -6.261000156
  176 DA    OP1     5555    8.017000198    4.432000160   -6.390000343
  176 DA    OP2     5556    8.173000336    4.477999687   -6.204999924
  176 DA    O5'     5557    7.944000244    4.420000076   -6.171000004
  176 DA    C5'     5558    7.812999725    4.356999874   -6.189000130
  176 DA    H5'     5559    7.828999996    4.249000072   -6.185999870
  176 DA    H5''    5560    7.761000156    4.404000282   -6.270999908
  176 DA    C4'     5561    7.712000370    4.380000114   -6.070000172
  176 DA    H4'     5562    7.613999844    4.363999844   -6.112999916
  176 DA    O4'     5563    7.727999687    4.272999763   -5.977999687
  176 DA    C1'     5564    7.752999783    4.334000111   -5.854000092
  176 DA    H1'     5565    7.650000095    4.348000050   -5.822000027
  176 DA    N9      5566    7.816000462    4.237999916   -5.756000042
  176 DA    C8      5567    7.949999809    4.217000008   -5.733000278
  176 DA    H8      5568    8.033999443    4.258999825   -5.786000252
  176 DA    N7      5569    7.976000309    4.127999783   -5.638000011
  176 DA    C5      5570    7.851999760    4.085000038   -5.599999905
  176 DA    C6      5571    7.807000160    3.990000248   -5.505000114
  176 DA    N6      5572    7.887000084    3.924000263   -5.433000088
  176 DA    H61     5573    7.986000061    3.931000233   -5.453999996
  176 DA    H62     5574    7.844999790    3.854000092   -5.374000072
  176 DA    N1      5575    7.673000336    3.983000278   -5.480999947
  176 DA    C2      5576    7.588999748    4.050000191   -5.556000233
  176 DA    H2      5577    7.483000278    4.039999962   -5.533999920
  176 DA    N3      5578    7.615000248    4.136000156   -5.652999878
  176 DA    C4      5579    7.750000000    4.147999763   -5.672999859
  176 DA    C3'     5580    7.737000465    4.511000156   -6.000000000
  176 DA    H3'     5581    7.784999847    4.574999809   -6.074000359
  176 DA    C2'     5582    7.824999809    4.467999935   -5.880000114
  176 DA    H2'     5583    7.930999756    4.460999966   -5.907000065
  176 DA    H2''    5584    7.800000191    4.529999733   -5.793999672
  176 DA    O3'     5585    7.612999916    4.572000027   -5.961999893
  177 DG    P       5586    7.592000008    4.727000237   -5.928999901
  177 DG    OP1     5587    7.544000149    4.802000046   -6.046000004
  177 DG    OP2     5588    7.712000370    4.776999950   -5.861999989
  177 DG    O5'     5589    7.470999718    4.723999977   -5.816999912
  177 DG    C5'     5590    7.337000370    4.691999912   -5.850999832
  177 DG    H5'     5591    7.323999882    4.616999626   -5.928999901
  177 DG    H5''    5592    7.284999847    4.786000252   -5.868000031
  177 DG    C4'     5593    7.255999565    4.634999752   -5.737999916
  177 DG    H4'     5594    7.148999691    4.644000053   -5.756000042
  177 DG    O4'     5595    7.305999756    4.500999928   -5.706999779
  177 DG    C1'     5596    7.321000099    4.477999687   -5.565999985
  177 DG    H1'     5597    7.255999565    4.395999908   -5.536999702
  177 DG    N9      5598    7.458000183    4.452000141   -5.524000168
  177 DG    C8      5599    7.576999664    4.491000175   -5.578999996
  177 DG    H8      5600    7.578999996    4.543000221   -5.672999859
  177 DG    N7      5601    7.683999538    4.447000027   -5.522999763
  177 DG    C5      5602    7.633000374    4.380000114   -5.413000107
  177 DG    C6      5603    7.703000069    4.321000099   -5.300999641
  177 DG    O6      5604    7.821000099    4.300000191   -5.279000282
  177 DG    N1      5605    7.619000435    4.269000053   -5.200999737
  177 DG    H1      5606    7.651999474    4.223999977   -5.116999626
  177 DG    C2      5607    7.480999947    4.293000221   -5.206000328
  177 DG    N2      5608    7.412999630    4.245999813   -5.108000278
  177 DG    H21     5609    7.453999996    4.175999641   -5.047999859
  177 DG    H22     5610    7.312000275    4.256000042   -5.111999989
  177 DG    N3      5611    7.414999962    4.343999863   -5.308000088
  177 DG    C4      5612    7.498000145    4.386000156   -5.407000065
  177 DG    C3'     5613    7.280000210    4.715000153   -5.606999874
  177 DG    H3'     5614    7.383000374    4.748000145   -5.592000008
  177 DG    C2'     5615    7.262999535    4.604000092   -5.502999783
  177 DG    H2'     5616    7.326000214    4.616999626   -5.414999962
  177 DG    H2''    5617    7.158999443    4.574000359   -5.487999916
  177 DG    O3'     5618    7.173999786    4.814000130   -5.590000153
  178 DT    P       5619    7.171000004    4.932000160   -5.480000019
  178 DT    OP1     5620    7.041000366    5.000999928   -5.502999783
  178 DT    OP2     5621    7.296000004    5.008999825   -5.491000175
  178 DT    O5'     5622    7.171000004    4.866000175   -5.336999893
  178 DT    C5'     5623    7.058999538    4.791999817   -5.288000107
  178 DT    H5'     5624    7.037000179    4.716000080   -5.362999916
  178 DT    H5''    5625    6.967000008    4.849999905   -5.282999992
  178 DT    C4'     5626    7.085000038    4.715000153   -5.156000137
  178 DT    H4'     5627    7.016000271    4.631999969   -5.143000126
  178 DT    O4'     5628    7.210999966    4.652999878   -5.175000191
  178 DT    C1'     5629    7.294999599    4.702000141   -5.072000027
  178 DT    H1'     5630    7.272000313    4.637000084   -4.986999989
  178 DT    N1      5631    7.433999538    4.695000172   -5.113999844
  178 DT    C6      5632    7.472000122    4.752999783   -5.234000206
  178 DT    H6      5633    7.397000313    4.810999870   -5.284999847
  178 DT    C5      5634    7.608000278    4.741000175   -5.274000168
  178 DT    C7      5635    7.651999474    4.827000141   -5.394000053
  178 DT    H71     5636    7.569999695    4.880000114   -5.443999767
  178 DT    H72     5637    7.722000122    4.897999763   -5.349999905
  178 DT    H73     5638    7.701000214    4.769999981   -5.472000122
  178 DT    C4      5639    7.703000069    4.659999847   -5.200999737
  178 DT    O4      5640    7.821000099    4.638000011   -5.234999657
  178 DT    N3      5641    7.644999504    4.595000267   -5.088000298
  178 DT    H3      5642    7.703999996    4.527999878   -5.040999889
  178 DT    C2      5643    7.519999504    4.609000206   -5.046000004
  178 DT    O2      5644    7.501000404    4.554999828   -4.933000088
  178 DT    C3'     5645    7.092999935    4.810999870   -5.032999992
  178 DT    H3'     5646    7.023999691    4.894999981   -5.045000076
  178 DT    C2'     5647    7.244000435    4.836999893   -5.039000034
  178 DT    H2'     5648    7.272000313    4.902999878   -5.120999813
  178 DT    H2''    5649    7.273999691    4.870999813   -4.940000057
  178 DT    O3'     5650    7.041000366    4.748000145   -4.916999817
  179 DG    P       5651    7.012999535    4.824999809   -4.774000168
  179 DG    OP1     5652    6.937000275    4.730999947   -4.683000088
  179 DG    OP2     5653    6.940000057    4.950999737   -4.810999870
  179 DG    O5'     5654    7.151999474    4.850999832   -4.710999966
  179 DG    C5'     5655    7.222000122    4.758999825   -4.623000145
  179 DG    H5'     5656    7.224999905    4.661000252   -4.670000076
  179 DG    H5''    5657    7.164000034    4.756000042   -4.529999733
  179 DG    C4'     5658    7.366999626    4.797999859   -4.604000092
  179 DG    H4'     5659    7.421000004    4.737999916   -4.532000065
  179 DG    O4'     5660    7.434999943    4.776999950   -4.724999905
  179 DG    C1'     5661    7.541000366    4.875999928   -4.720000267
  179 DG    H1'     5662    7.599999905    4.850999832   -4.631000042
  179 DG    N9      5663    7.623000145    4.866999626   -4.843999863
  179 DG    C8      5664    7.605999947    4.949000359   -4.953000069
  179 DG    H8      5665    7.512999535    4.995999813   -4.979000092
  179 DG    N7      5666    7.710000038    4.946000099   -5.027999878
  179 DG    C5      5667    7.805999756    4.870999813   -4.956999779
  179 DG    C6      5668    7.933000088    4.825999737   -4.998000145
  179 DG    O6      5669    7.998999596    4.862999916   -5.088999748
  179 DG    N1      5670    7.987999916    4.731999874   -4.913000107
  179 DG    H1      5671    8.073999405    4.697000027   -4.952000141
  179 DG    C2      5672    7.926000118    4.697000027   -4.793999672
  179 DG    N2      5673    7.990000248    4.613999844   -4.713999748
  179 DG    H21     5674    8.074999809    4.575999737   -4.752999783
  179 DG    H22     5675    7.944999695    4.581000328   -4.630000114
  179 DG    N3      5676    7.808000088    4.741999626   -4.751999855
  179 DG    C4      5677    7.748999596    4.816999912   -4.843999863
  179 DG    C3'     5678    7.387999535    4.943999767   -4.563000202
  179 DG    H3'     5679    7.296000004    5.000000000   -4.547999859
  179 DG    C2'     5680    7.463999748    4.999000072   -4.679999828
  179 DG    H2'     5681    7.400000095    5.039000034   -4.758999825
  179 DG    H2''    5682    7.525000095    5.081999779   -4.644999981
  179 DG    O3'     5683    7.476999760    4.959000111   -4.447999954
  180 DT    P       5684    7.433999538    4.950999737   -4.293000221
  180 DT    OP1     5685    7.333000183    4.848000050   -4.276999950
  180 DT    OP2     5686    7.404000282    5.090000153   -4.248000145
  180 DT    O5'     5687    7.555000305    4.902999878   -4.206999779
  180 DT    C5'     5688    7.571000099    4.777999878   -4.143000126
  180 DT    H5'     5689    7.513999939    4.699999809   -4.195000172
  180 DT    H5''    5690    7.533999443    4.774000168   -4.040999889
  180 DT    C4'     5691    7.726000309    4.738999844   -4.131000042
  180 DT    H4'     5692    7.738999844    4.637000084   -4.092999935
  180 DT    O4'     5693    7.780999660    4.738999844   -4.259999752
  180 DT    C1'     5694    7.893000126    4.831999779   -4.254000187
  180 DT    H1'     5695    7.980000496    4.766999722   -4.243999958
  180 DT    N1      5696    7.901000023    4.894999981   -4.388999939
  180 DT    C6      5697    7.812000275    4.997000217   -4.425000191
  180 DT    H6      5698    7.733000278    5.019999981   -4.355000019
  180 DT    C5      5699    7.835999966    5.070000172   -4.539999962
  180 DT    C7      5700    7.762000084    5.199000359   -4.565000057
  180 DT    H71     5701    7.701000214    5.192999840   -4.654999733
  180 DT    H72     5702    7.699999809    5.224999905   -4.479000092
  180 DT    H73     5703    7.833999634    5.279000282   -4.584000111
  180 DT    C4      5704    7.947000027    5.039000034   -4.629000187
  180 DT    O4      5705    7.979000092    5.091000080   -4.740000248
  180 DT    N3      5706    8.012000084    4.924000263   -4.593999863
  180 DT    H3      5707    8.101999283    4.914000034   -4.638999939
  180 DT    C2      5708    8.001999855    4.858000278   -4.473000050
  180 DT    O2      5709    8.086000443    4.766999722   -4.453000069
  180 DT    C3'     5710    7.809999943    4.825999737   -4.039000034
  180 DT    H3'     5711    7.751999855    4.887000084   -3.970999956
  180 DT    C2'     5712    7.879000187    4.921999931   -4.134999752
[truncated: 17,272,841 more chars]
