# Supplementary material for: Redox-Based Defect Detection in Packed DNA: Insights from Hybrid Quantum Mechanical/Molecular Mechanics Molecular Dynamics Simulations
Source: J Chem Theory Comput. 2023 Nov 14;19(22):8434–45. doi: 10.1021/acs.jctc.3c01013 (PMC10687876; doi:10.1021/acs.jctc.3c01013)
Supplement: Supplementary file 2 — ct3c01013_si_002.zip [file ct3c01013_si_002.zip › packed_dna_8oxog-main/QMMM_MD/8oxoG_reg1/8oxoG_reg1_reduced_qmmm/gromos.g96]

TITLE
 coordinates generated from amber coord file
 ncp_amber.pdb
END
POSITION
# first 24 chars ignored
    1 DA5   HO5'       1    8.864000320   15.366999626   -6.699999809
    1 DA5   O5'        2    8.878999710   15.425000191   -6.625000000
    1 DA5   C5'        3    8.942999840   15.250999451   -6.691000462
    1 DA5   H5'        4    9.038999557   15.263999939   -6.741000175
    1 DA5   H5''       5    8.890000343   15.166000366   -6.733000278
    1 DA5   C4'        6    8.967000008   15.213000298   -6.544999599
    1 DA5   H4'        7    9.037000656   15.130000114   -6.550000191
    1 DA5   O4'        8    9.026000023   15.319000244   -6.473000526
    1 DA5   C1'        9    8.947999954   15.336999893   -6.354000092
    1 DA5   H1'       10    8.976999283   15.274999619   -6.269999981
    1 DA5   N9        11    8.941999435   15.475000381   -6.302000046
    1 DA5   C8        12    9.008000374   15.517000198   -6.193999767
    1 DA5   H8        13    9.076999664   15.457000732   -6.136000156
    1 DA5   N7        14    9.010000229   15.650999069   -6.175000191
    1 DA5   C5        15    8.934000015   15.696001053   -6.286000252
    1 DA5   C6        16    8.894999504   15.824999809   -6.342000008
    1 DA5   N6        17    8.918000221    0.055000000   -6.288000107
    1 DA5   H61       18    8.963999748    0.070999995   -6.199999809
    1 DA5   H62       19    8.875000000    0.128999993   -6.341000080
    1 DA5   N1        20    8.816999435   15.829999924   -6.451000214
    1 DA5   C2        21    8.791000366   15.717999458   -6.512000084
    1 DA5   H2        22    8.727999687   15.738000870   -6.598000526
    1 DA5   N3        23    8.821000099   15.588999748   -6.483000278
    1 DA5   C4        24    8.894999504   15.585000992   -6.366000175
    1 DA5   C3'       25    8.847000122   15.166999817   -6.473999977
    1 DA5   H3'       26    8.769000053   15.133999825   -6.541999817
    1 DA5   C2'       27    8.812000275   15.285000801   -6.391999722
    1 DA5   H2'       28    8.753999710   15.366999626   -6.434999943
    1 DA5   H2''      29    8.758999825   15.257000923   -6.300999641
    1 DA5   O3'       30    8.887000084   15.059000015   -6.388000011
    2 DT    P         31    8.781000137   14.989000320   -6.291999817
    2 DT    OP1       32    8.822000504   14.852000237   -6.266999722
    2 DT    OP2       33    8.642000198   15.010999680   -6.338000298
    2 DT    O5'       34    8.802999496   15.071001053   -6.154000282
    2 DT    C5'       35    8.919000626   15.060000420   -6.075999737
    2 DT    H5'       36    8.987999916   15.114999771   -6.138999939
    2 DT    H5''      37    8.944000244   14.954999924   -6.059999943
    2 DT    C4'       38    8.914999962   15.133999825   -5.936999798
    2 DT    H4'       39    9.001000404   15.100000381   -5.877999783
    2 DT    O4'       40    8.906999588   15.274000168   -5.967000008
    2 DT    C1'       41    8.822000504   15.327000618   -5.873000145
    2 DT    H1'       42    8.866999626   15.329999924   -5.772999763
    2 DT    N1        43    8.776999474   15.461000443   -5.914000034
    2 DT    C6        44    8.698999405   15.483999252   -6.026999950
    2 DT    H6        45    8.680000305   15.399000168   -6.091000080
    2 DT    C5        46    8.661000252   15.607999802   -6.059000015
    2 DT    C7        47    8.600999832   15.627000809   -6.196000099
    2 DT    H71       48    8.623999596   15.539999008   -6.258999825
    2 DT    H72       49    8.494999886   15.636999130   -6.174000263
    2 DT    H73       50    8.635000229   15.716000557   -6.249000072
    2 DT    C4        51    8.701999664   15.718999863   -5.970999718
    2 DT    O4        52    8.685999870   15.838000298   -6.006000042
    2 DT    N3        53    8.750000000   15.680999756   -5.848999977
    2 DT    H3        54    8.763999939   15.760000229   -5.786999702
    2 DT    C2        55    8.803999901   15.561999321   -5.818999767
    2 DT    O2        56    8.866000175   15.555999756   -5.710999966
    2 DT    C3'       57    8.795000076   15.105000496   -5.852000237
    2 DT    H3'       58    8.737000465   15.027000427   -5.901000023
    2 DT    C2'       59    8.708000183   15.228999138   -5.856999874
    2 DT    H2'       60    8.642000198   15.224000931   -5.943999767
    2 DT    H2''      61    8.656999588   15.244000435   -5.762000084
    2 DT    O3'       62    8.829999924   15.074000359   -5.711999893
    3 DC    P         63    8.798999786   14.938000679   -5.638999939
    3 DC    OP1       64    8.873999596   14.952000618   -5.512000084
    3 DC    OP2       65    8.829999924   14.827000618   -5.729000092
    3 DC    O5'       66    8.644000053   14.947999954   -5.598999977
    3 DC    C5'       67    8.605000496   15.030000687   -5.491999626
    3 DC    H5'       68    8.656999588   15.125000000   -5.505000114
    3 DC    H5''      69    8.640000343   14.989000320   -5.397000313
    3 DC    C4'       70    8.460000038   15.074000359   -5.484999657
    3 DC    H4'       71    8.448999405   15.141000748   -5.400000095
    3 DC    O4'       72    8.423999786   15.130999565   -5.616999626
    3 DC    C1'       73    8.322000504   15.060000420   -5.682000160
    3 DC    H1'       74    8.225000381   15.105999947   -5.664999962
    3 DC    N1        75    8.348999977   15.047999382   -5.831000328
    3 DC    C6        76    8.461000443   14.996999741   -5.883999825
    3 DC    H6        77    8.532999992   14.960000992   -5.811999798
    3 DC    C5        78    8.483999252   14.994000435   -6.015999794
    3 DC    H5        79    8.579999924   14.953999519   -6.049000263
    3 DC    C4        80    8.390000343   15.060999870   -6.095999718
    3 DC    N4        81    8.404000282   15.059000015   -6.225999832
    3 DC    H41       82    8.494000435   15.025999069   -6.256999969
    3 DC    H42       83    8.324999809   15.071001053   -6.286999702
    3 DC    N3        84    8.276999474   15.113000870   -6.052999973
    3 DC    C2        85    8.255000114   15.103999138   -5.922999859
    3 DC    O2        86    8.154000282   15.155000687   -5.881999969
    3 DC    C3'       87    8.357000351   14.958999634   -5.460000038
    3 DC    H3'       88    8.405000687   14.871999741   -5.414999962
    3 DC    C2'       89    8.310999870   14.921000481   -5.605000019
    3 DC    H2'       90    8.388999939   14.857999802   -5.647999763
    3 DC    H2''      91    8.208999634   14.882000923   -5.605999947
    3 DC    O3'       92    8.244000435   14.994999886   -5.381999969
    4 DA    P         93    8.151999474   14.874000549   -5.318999767
    4 DA    OP1       94    8.107000351   14.913999557   -5.185999870
    4 DA    OP2       95    8.225000381   14.746000290   -5.335000038
    4 DA    O5'       96    8.024000168   14.852999687   -5.415999889
    4 DA    C5'       97    7.923000336   14.955999374   -5.427000046
    4 DA    H5'       98    7.973000526   15.052999496   -5.427000046
    4 DA    H5''      99    7.862000465   14.954999924   -5.336999893
    4 DA    C4'      100    7.841000557   14.927000046   -5.553999901
    4 DA    H4'      101    7.756999969   14.996000290   -5.556000233
    4 DA    O4'      102    7.916000366   14.941999435   -5.671999931
    4 DA    C1'      103    7.881999969   14.836999893   -5.752999783
    4 DA    H1'      104    7.787999630   14.855000496   -5.806000233
    4 DA    N9       105    7.986000061   14.813000679   -5.856999874
    4 DA    C8       106    8.107000351   14.750999451   -5.849999905
    4 DA    H8       107    8.144000053   14.702000618   -5.762000084
    4 DA    N7       108    8.166999817   14.742999077   -5.965000153
    4 DA    C5       109    8.078000069   14.808000565   -6.057000160
    4 DA    C6       110    8.079999924   14.842000008   -6.193999767
    4 DA    N6       111    8.171999931   14.810000420   -6.274000168
    4 DA    H61      112    8.239000320   14.741000175   -6.241000175
    4 DA    H62      113    8.156999588   14.819000244   -6.373000145
    4 DA    N1       114    7.980000496   14.920000076   -6.249000072
    4 DA    C2       115    7.881999969   14.958999634   -6.166999817
    4 DA    H2       116    7.805999756   15.027999878   -6.200999737
    4 DA    N3       117    7.866999626   14.930000305   -6.033999920
    4 DA    C4       118    7.970999718   14.853999138   -5.986000061
    4 DA    C3'      119    7.776999474   14.785000801   -5.556000233
    4 DA    H3'      120    7.791999817   14.732999802   -5.461999893
    4 DA    C2'      121    7.851999760   14.711999893   -5.665999889
    4 DA    H2'      122    7.944000244   14.683000565   -5.616000175
    4 DA    H2''     123    7.805000305   14.622999191   -5.706999779
    4 DA    O3'      124    7.634999752   14.791000366   -5.588999748
    5 DA    P        125    7.509999752   14.792999268   -5.483000278
    5 DA    OP1      126    7.525000095   14.883999825   -5.369999886
    5 DA    OP2      127    7.470999718   14.652999878   -5.467999935
    5 DA    O5'      128    7.395999908   14.842000008   -5.581000328
    5 DA    C5'      129    7.383999825   14.971000671   -5.624000072
    5 DA    H5'      130    7.477999687   15.025999069   -5.618000031
    5 DA    H5''     131    7.305000305   15.010000229   -5.559999943
    5 DA    C4'      132    7.331999779   14.986000061   -5.766999722
    5 DA    H4'      133    7.298000336   15.088000298   -5.786000252
    5 DA    O4'      134    7.433999538   14.963000298   -5.862999916
    5 DA    C1'      135    7.388999939   14.858999252   -5.950999737
    5 DA    H1'      136    7.351000309   14.905000687   -6.041999817
    5 DA    N9       137    7.506999969   14.775999069   -5.981999874
    5 DA    C8       138    7.566999912   14.686999321   -5.899000168
    5 DA    H8       139    7.530999660   14.671000481   -5.797999859
    5 DA    N7       140    7.666999817   14.616999626   -5.949999809
    5 DA    C5       141    7.671000004   14.670000076   -6.078000069
    5 DA    C6       142    7.750000000   14.642999649   -6.190000057
    5 DA    N6       143    7.855999947   14.563000679   -6.193999767
    5 DA    H61      144    7.887999535   14.519000053   -6.109000206
    5 DA    H62      145    7.895999908   14.541000366   -6.283999920
    5 DA    N1       146    7.726999760   14.699000359   -6.303999901
    5 DA    C2       147    7.622000217   14.782000542   -6.315999985
    5 DA    H2       148    7.605999947   14.833000183   -6.409999847
    5 DA    N3       149    7.543000221   14.821001053   -6.218999863
    5 DA    C4       150    7.569000244   14.758000374   -6.100999832
    5 DA    C3'      151    7.212999821   14.897999763   -5.802000046
    5 DA    H3'      152    7.162999630   14.863000870   -5.711999893
    5 DA    C2'      153    7.286000252   14.780000687   -5.874000072
    5 DA    H2'      154    7.326999664   14.710000992   -5.802000046
    5 DA    H2''     155    7.217999935   14.725000381   -5.939000130
    5 DA    O3'      156    7.112000465   14.961000443   -5.881000042
    6 DT    P        157    6.973000526   14.888000488   -5.913000107
    6 DT    OP1      158    6.881999969   14.994999886   -5.954999924
    6 DT    OP2      159    6.930999756   14.807001114   -5.793000221
    6 DT    O5'      160    6.994000435   14.789999008   -6.036000252
    6 DT    C5'      161    7.004000187   14.850000381   -6.165999889
    6 DT    H5'      162    7.080999851   14.925999641   -6.157999992
    6 DT    H5''     163    6.905999660   14.892999649   -6.189000130
    6 DT    C4'      164    7.052999973   14.755000114   -6.276000023
    6 DT    H4'      165    7.066000462   14.815999985   -6.365000248
    6 DT    O4'      166    7.180999756   14.718999863   -6.227000237
    6 DT    C1'      167    7.203999996   14.585000992   -6.279000282
    6 DT    H1'      168    7.212999821   14.582000732   -6.388000011
    6 DT    N1       169    7.319000244   14.513999939   -6.220000267
    6 DT    C6       170    7.341000557   14.478999138   -6.085999966
    6 DT    H6       171    7.262000084   14.496000290   -6.013999939
    6 DT    C5       172    7.444999695   14.402999878   -6.039999962
    6 DT    C7       173    7.456999779   14.378000259   -5.893000126
    6 DT    H71      174    7.421999931   14.277000427   -5.874000072
    6 DT    H72      175    7.558000088   14.378999710   -5.852999687
    6 DT    H73      176    7.397000313   14.430999756   -5.817999840
    6 DT    C4       177    7.544999599   14.374000549   -6.133000374
    6 DT    O4       178    7.650000095   14.309000015   -6.116000175
    6 DT    N3       179    7.526999474   14.411000252   -6.263999939
    6 DT    H3       180    7.594000340   14.371999741   -6.328999996
    6 DT    C2       181    7.426000118   14.483999252   -6.315000057
    6 DT    O2       182    7.421000004   14.491000175   -6.437000275
    6 DT    C3'      183    6.976000309   14.621999741   -6.299000263
    6 DT    H3'      184    6.880999565   14.624000549   -6.243999958
    6 DT    C2'      185    7.069999695   14.513000488   -6.250999928
    6 DT    H2'      186    7.051999569   14.494000435   -6.144999981
    6 DT    H2''     187    7.066999912   14.413999557   -6.296000004
    6 DT    O3'      188    6.960999966   14.596000671   -6.435999870
    7 DA    P        189    6.814000130   14.572000504   -6.508999825
    7 DA    OP1      190    6.748999596   14.699999809   -6.544000149
    7 DA    OP2      191    6.738999844   14.467000008   -6.437999725
    7 DA    O5'      192    6.873000145   14.500999451   -6.651000023
    7 DA    C5'      193    6.919999599   14.579999924   -6.752999783
    7 DA    H5'      194    6.977999687   14.660000801   -6.708000183
    7 DA    H5''     195    6.835999966   14.611999512   -6.815000057
    7 DA    C4'      196    7.020999908   14.514999390   -6.849999905
    7 DA    H4'      197    7.048999786   14.589999199   -6.923999786
    7 DA    O4'      198    7.138999939   14.466000557   -6.791000366
    7 DA    C1'      199    7.155999660   14.328999519   -6.810999870
    7 DA    H1'      200    7.222000122   14.302000046   -6.893000126
    7 DA    N9       201    7.189000130   14.269999504   -6.680999756
    7 DA    C8       202    7.126999855   14.292999268   -6.558999538
    7 DA    H8       203    7.032999992   14.344999313   -6.551000118
    7 DA    N7       204    7.190000057   14.241999626   -6.451999664
    7 DA    C5       205    7.302999973   14.188000679   -6.506999969
    7 DA    C6       206    7.414999962   14.121000290   -6.456999779
    7 DA    N6       207    7.446000099   14.092999458   -6.334000111
    7 DA    H61      208    7.383999825   14.117999077   -6.258999825
    7 DA    H62      209    7.541000366   14.065999985   -6.309999943
    7 DA    N1       210    7.508000374   14.079999924   -6.541000366
    7 DA    C2       211    7.488999844   14.089999199   -6.673999786
    7 DA    H2       212    7.560999870   14.047999382   -6.741999626
    7 DA    N3       213    7.391999722   14.147000313   -6.736000061
    7 DA    C4       214    7.301000118   14.199000359   -6.648999691
    7 DA    C3'      215    6.953999996   14.402999878   -6.923999786
    7 DA    H3'      216    6.845999718   14.405000687   -6.912999630
    7 DA    C2'      217    7.015000343   14.283999443   -6.854000092
    7 DA    H2'      218    6.942999840   14.260999680   -6.775000095
    7 DA    H2''     219    7.016000271   14.189999580   -6.909999847
    7 DA    O3'      220    6.993000031   14.420000076   -7.052999973
    8 DT    P        221    6.951000214   14.321001053   -7.168000221
    8 DT    OP1      222    6.967000008   14.400999069   -7.289000034
    8 DT    OP2      223    6.817999840   14.253000259   -7.137000084
    8 DT    O5'      224    7.062999725   14.207000732   -7.168000221
    8 DT    C5'      225    7.189000130   14.227999687   -7.226000309
    8 DT    H5'      226    7.240000248   14.289999008   -7.152999878
    8 DT    H5''     227    7.182000160   14.281000137   -7.321000099
    8 DT    C4'      228    7.268000126   14.102000237   -7.227999687
    8 DT    H4'      229    7.355000496   14.130999565   -7.287000179
    8 DT    O4'      230    7.312000275   14.060999870   -7.101000309
    8 DT    C1'      231    7.294000149   13.921999931   -7.076999664
    8 DT    H1'      232    7.380000114   13.861000061   -7.105000496
    8 DT    N1       233    7.270999908   13.892999649   -6.927999973
    8 DT    C6       234    7.151999474   13.922999382   -6.862999916
    8 DT    H6       235    7.072000027   13.967999458   -6.919000149
    8 DT    C5       236    7.137999535   13.894999504   -6.729000092
    8 DT    C7       237    7.012000084   13.939999580   -6.661000252
    8 DT    H71      238    6.955000401   14.003999710   -6.727999687
    8 DT    H72      239    6.944000244   13.857000351   -6.638999939
    8 DT    H73      240    7.034999847   13.996999741   -6.571000099
    8 DT    C4       241    7.250000000   13.839999199   -6.651999474
    8 DT    O4       242    7.247000217   13.811999321   -6.532999992
    8 DT    N3       243    7.359999657   13.810000420   -6.726999760
    8 DT    H3       244    7.432000160   13.750999451   -6.687999725
    8 DT    C2       245    7.380000114   13.841000557   -6.858000278
    8 DT    O2       246    7.484999657   13.800999641   -6.907000065
    8 DT    C3'      247    7.198000431   13.980999947   -7.293000221
    8 DT    H3'      248    7.104000092   14.003000259   -7.342999935
    8 DT    C2'      249    7.180000305   13.891000748   -7.171000004
    8 DT    H2'      250    7.088999748   13.927999496   -7.123000145
    8 DT    H2''     251    7.169000149   13.785000801   -7.192999840
    8 DT    O3'      252    7.282000065   13.930000305   -7.391000271
    9 DC    P        253    7.255000114   13.799000740   -7.480999947
    9 DC    OP1      254    7.333000183   13.824999809   -7.605999947
    9 DC    OP2      255    7.105000496   13.769999504   -7.487000465
    9 DC    O5'      256    7.315000057   13.674000740   -7.407000065
    9 DC    C5'      257    7.451000214   13.647999763   -7.432000160
    9 DC    H5'      258    7.515000343   13.736000061   -7.421999931
    9 DC    H5''     259    7.481999874   13.605999947   -7.526999474
    9 DC    C4'      260    7.511000156   13.561999321   -7.321000099
    9 DC    H4'      261    7.616000175   13.550000191   -7.344999790
    9 DC    O4'      262    7.493000031   13.607999802   -7.185999870
    9 DC    C1'      263    7.498000145   13.505999565   -7.092999935
    9 DC    H1'      264    7.592000008   13.500999451   -7.039000034
    9 DC    N1       265    7.381999969   13.499000549   -6.997000217
    9 DC    C6       266    7.255999565   13.538999557   -7.032000065
    9 DC    H6       267    7.233000278   13.565999985   -7.133999825
    9 DC    C5       268    7.155000210   13.550999641   -6.937999725
    9 DC    H5       269    7.057000160   13.585000992   -6.967999935
    9 DC    C4       270    7.198000431   13.522000313   -6.805000305
    9 DC    N4       271    7.125000000   13.552000046   -6.705000401
    9 DC    H41      272    7.030000210   13.582000732   -6.724999905
    9 DC    H42      273    7.147000313   13.544000626   -6.606999874
    9 DC    N3       274    7.315000057   13.471000671   -6.769000053
    9 DC    C2       275    7.407000065   13.444999695   -6.866999626
    9 DC    O2       276    7.512999535   13.394999504   -6.828000069
    9 DC    C3'      277    7.460000038   13.420000076   -7.323999882
    9 DC    H3'      278    7.351999760   13.430000305   -7.335000038
    9 DC    C2'      279    7.491999626   13.378000259   -7.177999973
    9 DC    H2'      280    7.430999756   13.294000626   -7.144000053
    9 DC    H2''     281    7.594000340   13.338999748   -7.173000336
    9 DC    O3'      282    7.519999504   13.344999313   -7.432000160
   10 DC    P        283    7.456999779   13.202000618   -7.486000061
   10 DC    OP1      284    7.551000118   13.147000313   -7.585999966
   10 DC    OP2      285    7.315000057   13.218999863   -7.518000126
   10 DC    O5'      286    7.465000153   13.108999252   -7.358999729
   10 DC    C5'      287    7.585000038   13.072000504   -7.301000118
   10 DC    H5'      288    7.633999825   13.166000366   -7.277999878
   10 DC    H5''     289    7.645999908   13.010000229   -7.366999626
   10 DC    C4'      290    7.578000069   12.999000549   -7.169000149
   10 DC    H4'      291    7.682000160   12.989000320   -7.140000343
   10 DC    O4'      292    7.505000114   13.075999260   -7.074999809
   10 DC    C1'      293    7.395999908   12.999000549   -7.029000282
   10 DC    H1'      294    7.428999901   12.932001114   -6.948999882
   10 DC    N1       295    7.277999878   13.092000008   -6.994000435
   10 DC    C6       296    7.206999779   13.153999329   -7.094999790
   10 DC    H6       297    7.241999626   13.138999939   -7.196000099
   10 DC    C5       298    7.097000122   13.225000381   -7.059999943
   10 DC    H5       299    7.041999817   13.267999649   -7.143000126
   10 DC    C4       300    7.069999695   13.242999077   -6.921000004
   10 DC    N4       301    6.958000183   13.297999382   -6.895999908
   10 DC    H41      302    6.914999962   13.349000931   -6.970999718
   10 DC    H42      303    6.930999756   13.310000420   -6.798999786
   10 DC    N3       304    7.134999752   13.180999756   -6.830000401
   10 DC    C2       305    7.233999729   13.097000122   -6.858000278
   10 DC    O2       306    7.289999962   13.046000481   -6.762000084
   10 DC    C3'      307    7.513999939   12.864000320   -7.180999756
   10 DC    H3'      308    7.522000313   12.828000069   -7.282999992
   10 DC    C2'      309    7.370999813   12.897000313   -7.141000271
   10 DC    H2'      310    7.324999809   12.940999985   -7.230000496
   10 DC    H2''     311    7.326999664   12.803998947   -7.105999947
   10 DC    O3'      312    7.580000401   12.784999847   -7.083999634
   11 DA    P        313    7.573999882   12.621999741   -7.109999657
   11 DA    OP1      314    7.705999851   12.579000473   -7.159999847
   11 DA    OP2      315    7.444999695   12.590000153   -7.177999973
   11 DA    O5'      316    7.548999786   12.576999664   -6.955000401
   11 DA    C5'      317    7.647000313   12.592000008   -6.851999760
   11 DA    H5'      318    7.690000057   12.691999435   -6.849999905
   11 DA    H5''     319    7.729000092   12.523000717   -6.869999886
   11 DA    C4'      320    7.594999790   12.559999466   -6.713999748
   11 DA    H4'      321    7.680999756   12.560999870   -6.647000313
   11 DA    O4'      322    7.501000404   12.648000717   -6.668000221
   11 DA    C1'      323    7.369999886   12.585000038   -6.668000221
   11 DA    H1'      324    7.340000153   12.567999840   -6.564000130
   11 DA    N9       325    7.276000023   12.676000595   -6.729000092
   11 DA    C8       326    7.262000084   12.713999748   -6.862000465
   11 DA    H8       327    7.335000038   12.683000565   -6.935999870
   11 DA    N7       328    7.164000034   12.800000191   -6.884999752
   11 DA    C5       329    7.106999874   12.813000679   -6.755999565
   11 DA    C6       330    6.977999687   12.864000320   -6.710000038
   11 DA    N6       331    6.883000374   12.906000137   -6.794000149
   11 DA    H61      332    6.921000004   12.924000740   -6.884999752
   11 DA    H62      333    6.801999569   12.957000732   -6.761000156
   11 DA    N1       334    6.944000244   12.850999832   -6.585000038
   11 DA    C2       335    7.026000023   12.783999443   -6.506999969
   11 DA    H2       336    6.994999886   12.769000053   -6.404000282
   11 DA    N3       337    7.144999504   12.723999977   -6.533999443
   11 DA    C4       338    7.171999931   12.737999916   -6.666000366
   11 DA    C3'      339    7.532999992   12.419000626   -6.699999809
   11 DA    H3'      340    7.569999695   12.355999947   -6.780999660
   11 DA    C2'      341    7.387000084   12.447000504   -6.736000061
   11 DA    H2'      342    7.383999825   12.466000557   -6.842999935
   11 DA    H2''     343    7.305999756   12.378999710   -6.708000183
   11 DA    O3'      344    7.550000191   12.369999886   -6.567999840
   12 DC    P        345    7.523000240   12.215000153   -6.525000095
   12 DC    OP1      346    7.595999718   12.184999466   -6.401000023
   12 DC    OP2      347    7.532000065   12.123000145   -6.648000240
   12 DC    O5'      348    7.368000031   12.205999374   -6.481999874
   12 DC    C5'      349    7.323999882   12.270999908   -6.358000278
   12 DC    H5'      350    7.370999813   12.369000435   -6.355000019
   12 DC    H5''     351    7.358000278   12.208999634   -6.275000095
   12 DC    C4'      352    7.176999569   12.302000046   -6.350999832
   12 DC    H4'      353    7.155999660   12.358999252   -6.259999752
   12 DC    O4'      354    7.147000313   12.383999825   -6.460000038
   12 DC    C1'      355    7.001999855   12.376000404   -6.472000122
   12 DC    H1'      356    6.953000069   12.423000336   -6.387000084
   12 DC    N1       357    6.963999748   12.437000275   -6.601999760
   12 DC    C6       358    7.029000282   12.401000023   -6.720999718
   12 DC    H6       359    7.108999729   12.329000473   -6.719000340
   12 DC    C5       360    6.998000145   12.461999893   -6.835999966
   12 DC    H5       361    7.060999870   12.444999695   -6.921999931
   12 DC    C4       362    6.887000084   12.552000046   -6.835000038
   12 DC    N4       363    6.849999905   12.618000031   -6.944999695
   12 DC    H41      364    6.884999752   12.583999634   -7.033999443
   12 DC    H42      365    6.766000271   12.673000336   -6.933999538
   12 DC    N3       366    6.812999725   12.573999405   -6.720999718
   12 DC    C2       367    6.854000092   12.516000748   -6.605999947
   12 DC    O2       368    6.780000210   12.527999878   -6.515000343
   12 DC    C3'      369    7.080000401   12.184000015   -6.352999687
   12 DC    H3'      370    7.136000156   12.093999863   -6.377999783
   12 DC    C2'      371    6.980000496   12.230000496   -6.460000038
   12 DC    H2'      372    7.016000271   12.180999756   -6.551000118
   12 DC    H2''     373    6.876999855   12.206999779   -6.433999538
   12 DC    O3'      374    7.026999474   12.168000221   -6.223000050
   13 DC    P        375    6.918000221   12.053999901   -6.175000191
   13 DC    OP1      376    6.925000191   12.048999786   -6.029999733
   13 DC    OP2      377    6.934999943   11.926000595   -6.247000217
   13 DC    O5'      378    6.772000313   12.105999947   -6.218999863
   13 DC    C5'      379    6.724999905   12.226999283   -6.171999931
   13 DC    H5'      380    6.798999786   12.305999756   -6.184000015
   13 DC    H5''     381    6.710999966   12.220999718   -6.064000130
   13 DC    C4'      382    6.597000122   12.263999939   -6.245999813
   13 DC    H4'      383    6.548999786   12.344999313   -6.190999985
   13 DC    O4'      384    6.629000187   12.302000046   -6.377999783
   13 DC    C1'      385    6.523000240   12.272000313   -6.466000557
   13 DC    H1'      386    6.448000431   12.350000381   -6.453000069
   13 DC    N1       387    6.564000130   12.276000023   -6.612000465
   13 DC    C6       388    6.680999756   12.210000038   -6.644000053
   13 DC    H6       389    6.737000465   12.149000168   -6.574999809
   13 DC    C5       390    6.733000278   12.236000061   -6.765000343
   13 DC    H5       391    6.823999882   12.187000275   -6.796000004
   13 DC    C4       392    6.661000252   12.309999466   -6.855999947
   13 DC    N4       393    6.720999718   12.335000038   -6.962000370
   13 DC    H41      394    6.808000088   12.284999847   -6.976000309
   13 DC    H42      395    6.659999847   12.387999535   -7.022000313
   13 DC    N3       396    6.543000221   12.359999657   -6.833999634
   13 DC    C2       397    6.491000175   12.337999344   -6.708999634
   13 DC    O2       398    6.373000145   12.375000000   -6.694999695
   13 DC    C3'      399    6.487999916   12.158999443   -6.261000156
   13 DC    H3'      400    6.525000095   12.072000504   -6.206999779
   13 DC    C2'      401    6.479000092   12.135000229   -6.409999847
   13 DC    H2'      402    6.551999569   12.058000565   -6.435999870
   13 DC    H2''     403    6.377999783   12.105999947   -6.440000057
   13 DC    O3'      404    6.361000061   12.197000504   -6.206999779
   14 DT    P        405    6.250999928   12.093999863   -6.152999878
   14 DT    OP1      406    6.175999641   12.175000191   -6.050000191
   14 DT    OP2      407    6.310999870   11.965000153   -6.122000217
   14 DT    O5'      408    6.161999702   12.073999405   -6.276999950
   14 DT    C5'      409    6.054999828   12.161000252   -6.310999870
   14 DT    H5'      410    6.088000298   12.262999535   -6.289999962
   14 DT    H5''     411    5.972000122   12.135999680   -6.243999958
   14 DT    C4'      412    6.016999722   12.144999504   -6.455000401
   14 DT    H4'      413    5.939000130   12.213999748   -6.484999657
   14 DT    O4'      414    6.127999783   12.170000076   -6.544999599
   14 DT    C1'      415    6.106999874   12.105000496   -6.666999817
   14 DT    H1'      416    6.012000084   12.130000114   -6.715000153
   14 DT    N1       417    6.211999893   12.105000496   -6.769000053
   14 DT    C6       418    6.328000069   12.029000282   -6.765000343
   14 DT    H6       419    6.345999718   11.984999657   -6.668000221
   14 DT    C5       420    6.412999630   12.020999908   -6.866999626
   14 DT    C7       421    6.533999443   11.930999756   -6.842999935
   14 DT    H71      422    6.530000210   11.831999779   -6.888999939
   14 DT    H72      423    6.620999813   11.982999802   -6.881999969
   14 DT    H73      424    6.566000462   11.918000221   -6.738999844
   14 DT    C4       425    6.387000084   12.101999283   -6.988999844
   14 DT    O4       426    6.451999664   12.109999657   -7.090000153
   14 DT    N3       427    6.276000023   12.182000160   -6.979000092
   14 DT    H3       428    6.276000023   12.260999680   -7.041999817
   14 DT    C2       429    6.189000130   12.182000160   -6.877999783
   14 DT    O2       430    6.099999905   12.266000748   -6.881999969
   14 DT    C3'      431    5.977999687   12.005000114   -6.501999855
   14 DT    H3'      432    5.975999832   11.927999496   -6.425000191
   14 DT    C2'      433    6.085000038   11.966000557   -6.608000278
   14 DT    H2'      434    6.165999889   11.925000191   -6.546999931
   14 DT    H2''     435    6.049000263   11.890000343   -6.676999569
   14 DT    O3'      436    5.858000278   12.003000259   -6.573999882
   15 DG    P        437    5.723000050   11.956999779   -6.508000374
   15 DG    OP1      438    5.692999840   12.026000023   -6.377999783
   15 DG    OP2      439    5.710000038   11.812999725   -6.519000053
   15 DG    O5'      440    5.627999783   12.026000023   -6.612999916
   15 DG    C5'      441    5.600999832   12.168000221   -6.597000122
   15 DG    H5'      442    5.691999912   12.213999748   -6.559999943
   15 DG    H5''     443    5.515999794   12.177000046   -6.529000282
   15 DG    C4'      444    5.552000046   12.237000465   -6.723999977
   15 DG    H4'      445    5.518000126   12.335000038   -6.690000057
   15 DG    O4'      446    5.661000252   12.246000290   -6.815000057
   15 DG    C1'      447    5.633000374   12.173999786   -6.940000057
   15 DG    H1'      448    5.616999626   12.237999916   -7.026999474
   15 DG    N9       449    5.749000072   12.086000443   -6.958999634
   15 DG    C8       450    5.796000004   11.975999832   -6.887000084
   15 DG    H8       451    5.743000031   11.927000046   -6.805999756
   15 DG    N7       452    5.920000076   11.942999840   -6.926999569
   15 DG    C5       453    5.934999943   12.015000343   -7.043000221
   15 DG    C6       454    6.036000252   12.003999710   -7.141999722
   15 DG    O6       455    6.133000374   11.930000305   -7.145999908
   15 DG    N1       456    6.019999981   12.097000122   -7.241000175
   15 DG    H1       457    6.100999832   12.101999283   -7.301999569
   15 DG    C2       458    5.925999641   12.191999435   -7.241999626
   15 DG    N2       459    5.918000221   12.262999535   -7.348999977
   15 DG    H21      460    5.979000092   12.248999596   -7.427999973
   15 DG    H22      461    5.838999748   12.324999809   -7.355999947
   15 DG    N3       462    5.828999996   12.199999809   -7.154000282
   15 DG    C4       463    5.845999718   12.112000465   -7.051000118
   15 DG    C3'      464    5.441999912   12.166999817   -6.801999569
   15 DG    H3'      465    5.390000343   12.094999313   -6.738999844
   15 DG    C2'      466    5.509999752   12.086999893   -6.912000179
   15 DG    H2'      467    5.529000282   11.983999252   -6.883000374
   15 DG    H2''     468    5.447000027   12.098999977   -7.000000000
   15 DG    O3'      469    5.345999718   12.267000198   -6.828000069
   16 DC    P        470    5.210999966   12.236000061   -6.916000366
   16 DC    OP1      471    5.109000206   12.343999863   -6.893000126
   16 DC    OP2      472    5.166999817   12.095999718   -6.886000156
   16 DC    O5'      473    5.258000374   12.236000061   -7.072000027
   16 DC    C5'      474    5.317999840   12.342000008   -7.141000271
   16 DC    H5'      475    5.404000282   12.376999855   -7.083000183
   16 DC    H5''     476    5.249000072   12.425000191   -7.155999660
   16 DC    C4'      477    5.368999958   12.302000046   -7.282999992
   16 DC    H4'      478    5.388000011   12.394999504   -7.337000370
   16 DC    O4'      479    5.481999874   12.218000412   -7.275000095
   16 DC    C1'      480    5.477000237   12.121999741   -7.384999752
   16 DC    H1'      481    5.493000031   12.175000191   -7.479000092
   16 DC    N1       482    5.578999996   12.017000198   -7.355999947
   16 DC    C6       483    5.570000172   11.930999756   -7.241000175
   16 DC    H6       484    5.481999874   11.934000015   -7.178999901
   16 DC    C5       485    5.658999920   11.836000443   -7.220999718
   16 DC    H5       486    5.651999950   11.776999474   -7.131999969
   16 DC    C4       487    5.765999794   11.829999924   -7.319999695
   16 DC    N4       488    5.859999657   11.739999771   -7.301000118
   16 DC    H41      489    5.863999844   11.680999756   -7.219000340
   16 DC    H42      490    5.935999870   11.739999771   -7.366999626
   16 DC    N3       491    5.783999920   11.904000282   -7.425000191
   16 DC    C2       492    5.685999870   12.001999855   -7.444000244
   16 DC    O2       493    5.696000099   12.074999809   -7.537999630
   16 DC    C3'      494    5.256000042   12.223999977   -7.363999844
   16 DC    H3'      495    5.161000252   12.223999977   -7.310999870
   16 DC    C2'      496    5.325999737   12.087999344   -7.373000145
   16 DC    H2'      497    5.309000015   12.022000313   -7.287999630
   16 DC    H2''     498    5.296000004   12.031999588   -7.460999966
   16 DC    O3'      499    5.256999969   12.280000687   -7.494999886
   17 DA    P        500    5.116999626   12.274999619   -7.583999634
   17 DA    OP1      501    5.031000137   12.394000053   -7.548999786
   17 DA    OP2      502    5.065999985   12.140000343   -7.576999664
   17 DA    O5'      503    5.171000004   12.307000160   -7.733999729
   17 DA    C5'      504    5.243000031   12.427999496   -7.776999474
   17 DA    H5'      505    5.275000095   12.475000381   -7.683999538
   17 DA    H5''     506    5.182000160   12.500000000   -7.830000401
   17 DA    C4'      507    5.355999947   12.394000053   -7.876000404
   17 DA    H4'      508    5.421999931   12.480000496   -7.884999752
   17 DA    O4'      509    5.434999943   12.286000252   -7.823999882
   17 DA    C1'      510    5.441999912   12.173000336   -7.909999847
   17 DA    H1'      511    5.527999878   12.170999527   -7.976999760
   17 DA    N9       512    5.461999893   12.048999786   -7.835000038
   17 DA    C8       513    5.383999825   12.001000404   -7.733999729
   17 DA    H8       514    5.300999641   12.059999466   -7.698999882
   17 DA    N7       515    5.434999943   11.895999908   -7.673000336
   17 DA    C5       516    5.547999859   11.869000435   -7.752999783
   17 DA    C6       517    5.649000168   11.770999908   -7.751000404
   17 DA    N6       518    5.652999878   11.673000336   -7.659999847
   17 DA    H61      519    5.571000099   11.652999878   -7.604000092
   17 DA    H62      520    5.730999947   11.608999252   -7.657999992
   17 DA    N1       521    5.748000145   11.763999939   -7.840000153
   17 DA    C2       522    5.761000156   11.871000290   -7.925000191
   17 DA    H2       523    5.849999905   11.883000374   -7.984999657
   17 DA    N3       524    5.666999817   11.969999313   -7.937000275
   17 DA    C4       525    5.571000099   11.963999748   -7.845999718
   17 DA    C3'      526    5.318999767   12.345999718   -8.022000313
   17 DA    H3'      527    5.220999718   12.387999535   -8.044000626
   17 DA    C2'      528    5.321000099   12.190999985   -8.001000404
   17 DA    H2'      529    5.234999657   12.151000023   -7.948000431
   17 DA    H2''     530    5.341000080   12.141000748   -8.095999718
   17 DA    O3'      531    5.422999859   12.383000374   -8.116000175
   18 DG    P        532    5.404999733   12.355000496   -8.272000313
   18 DG    OP1      533    5.480000019   12.466000557   -8.335000038
   18 DG    OP2      534    5.266999722   12.336999893   -8.309000015
   18 DG    O5'      535    5.486000061   12.218000412   -8.300000191
   18 DG    C5'      536    5.623000145   12.211999893   -8.328000069
   18 DG    H5'      537    5.677000046   12.237999916   -8.237000465
   18 DG    H5''     538    5.644999981   12.274999619   -8.414999962
   18 DG    C4'      539    5.665999889   12.071000099   -8.369999886
   18 DG    H4'      540    5.772000313   12.069999695   -8.394000053
   18 DG    O4'      541    5.640999794   11.979000092   -8.258000374
   18 DG    C1'      542    5.568999767   11.866000175   -8.296999931
   18 DG    H1'      543    5.634999752   11.794000626   -8.345999718
   18 DG    N9       544    5.494999886   11.809999466   -8.185999870
   18 DG    C8       545    5.374000072   11.851999283   -8.130000114
   18 DG    H8       546    5.322999954   11.941999435   -8.163000107
   18 DG    N7       547    5.336999893   11.772000313   -8.030000687
   18 DG    C5       548    5.427999973   11.670999527   -8.027999878
   18 DG    C6       549    5.439000130   11.559999466   -7.940000057
   18 DG    O6       550    5.368000031   11.534999847   -7.844999790
   18 DG    N1       551    5.552000046   11.480000496   -7.962999821
   18 DG    H1       552    5.568999767   11.399000168   -7.904000282
   18 DG    C2       553    5.647000313   11.513999939   -8.052999496
   18 DG    N2       554    5.751999855   11.433000565   -8.062999725
   18 DG    H21      555    5.758000374   11.343999863   -8.016000748
   18 DG    H22      556    5.828999996   11.456999779   -8.123999596
   18 DG    N3       557    5.637000084   11.616000175   -8.135999680
   18 DG    C4       558    5.524000168   11.690999985   -8.119999886
   18 DG    C3'      559    5.585000038   12.008999825   -8.483999252
   18 DG    H3'      560    5.539000034   12.086000443   -8.545999527
   18 DG    C2'      561    5.477000237   11.927000046   -8.411000252
   18 DG    H2'      562    5.402999878   11.994999886   -8.369000435
   18 DG    H2''     563    5.428999901   11.855000496   -8.476999283
   18 DG    O3'      564    5.671000004   11.932000160   -8.564000130
   19 DA    P        565    5.691999912   11.972000122   -8.712999344
   19 DA    OP1      566    5.759999752   12.101999283   -8.726999283
   19 DA    OP2      567    5.560999870   11.961000443   -8.773000717
   19 DA    O5'      568    5.793000221   11.857999802   -8.769000053
   19 DA    C5'      569    5.927000046   11.875000000   -8.755000114
   19 DA    H5'      570    5.943999767   11.944999695   -8.673999786
   19 DA    H5''     571    5.975999832   11.923000336   -8.840000153
   19 DA    C4'      572    5.993999958   11.734999657   -8.717000008
   19 DA    H4'      573    6.098000050   11.753999710   -8.692999840
   19 DA    O4'      574    5.921000004   11.684999466   -8.607000351
   19 DA    C1'      575    5.856999874   11.557000160   -8.630999565
   19 DA    H1'      576    5.933000088   11.482999802   -8.605999947
   19 DA    N9       577    5.736999989   11.538000107   -8.546999931
   19 DA    C8       578    5.622000217   11.601999283   -8.553999901
   19 DA    H8       579    5.604000092   11.684999466   -8.621999741
   19 DA    N7       580    5.526999950   11.560999870   -8.473000526
   19 DA    C5       581    5.583000183   11.449999809   -8.416000366
   19 DA    C6       582    5.536000252   11.361000061   -8.322999954
   19 DA    N6       583    5.418000221   11.345999718   -8.282999992
   19 DA    H61      584    5.350999832   11.418000221   -8.305999756
   19 DA    H62      585    5.401999950   11.288999557   -8.199999809
   19 DA    N1       586    5.615000248   11.260999680   -8.282999992
   19 DA    C2       587    5.737999916   11.255000114   -8.329999924
   19 DA    H2       588    5.796999931   11.177999496   -8.282999992
   19 DA    N3       589    5.799000263   11.331999779   -8.414999962
   19 DA    C4       590    5.715000153   11.430999756   -8.456999779
   19 DA    C3'      591    5.973999977   11.625000000   -8.819999695
   19 DA    H3'      592    5.972000122   11.666999817   -8.920999527
   19 DA    C2'      593    5.848999977   11.553999901   -8.784999847
   19 DA    H2'      594    5.758999825   11.605000496   -8.816999435
   19 DA    H2''     595    5.848000050   11.449999809   -8.816999435
   19 DA    O3'      596    6.092999935   11.546999931   -8.817999840
   20 DT    P        597    6.134999752   11.425000191   -8.913000107
   20 DT    OP1      598    6.284999847   11.434000015   -8.927000046
   20 DT    OP2      599    6.045000076   11.434999466   -9.027999878
   20 DT    O5'      600    6.092000008   11.291999817   -8.833000183
   20 DT    C5'      601    6.171999931   11.244999886   -8.730999947
   20 DT    H5'      602    6.193999767   11.319999695   -8.654000282
   20 DT    H5''     603    6.272000313   11.230000496   -8.770999908
   20 DT    C4'      604    6.125999928   11.121000290   -8.651999474
   20 DT    H4'      605    6.199000359   11.092000008   -8.576000214
   20 DT    O4'      606    6.002999783   11.149999619   -8.590000153
   20 DT    C1'      607    5.911000252   11.048000336   -8.633000374
   20 DT    H1'      608    5.913000107   10.953000069   -8.579000473
   20 DT    N1       609    5.770999908   11.090000153   -8.618000031
   20 DT    C6       610    5.717999935   11.190000534   -8.705999374
   20 DT    H6       611    5.781000137   11.248999596   -8.770999908
   20 DT    C5       612    5.585999966   11.225000381   -8.697000504
   20 DT    C7       613    5.527999878   11.323999405   -8.794000626
   20 DT    H71      614    5.488999844   11.412000656   -8.741999626
   20 DT    H72      615    5.602999687   11.358999252   -8.864999771
   20 DT    H73      616    5.456000328   11.267999649   -8.851999283
   20 DT    C4       617    5.495999813   11.157999992   -8.600000381
   20 DT    O4       618    5.380000114   11.178999901   -8.576999664
   20 DT    N3       619    5.550999641   11.052999496   -8.529000282
   20 DT    H3       620    5.486000061   11.001999855   -8.469999313
   20 DT    C2       621    5.684999943   11.019999504   -8.533999443
   20 DT    O2       622    5.717999935   10.916000366   -8.479000092
   20 DT    C3'      623    6.098000050   11.000000000   -8.743000031
   20 DT    H3'      624    6.151000023   10.998999596   -8.837999344
   20 DT    C2'      625    5.952000141   11.005999565   -8.774000168
   20 DT    H2'      626    5.945000172   11.079999924   -8.854000092
   20 DT    H2''     627    5.915999889   10.906999588   -8.801000595
   20 DT    O3'      628    6.123000145   10.881999969   -8.669000626
   21 DT    P        629    6.166999817   10.750000000   -8.744999886
   21 DT    OP1      630    6.296000004   10.694000244   -8.690999985
   21 DT    OP2      631    6.163000107   10.773000717   -8.894000053
   21 DT    O5'      632    6.043000221   10.648000717   -8.713999748
   21 DT    C5'      633    6.022000313   10.598000526   -8.585000038
   21 DT    H5'      634    6.031000137   10.684000015   -8.519000053
   21 DT    H5''     635    6.099999905   10.524999619   -8.560999870
   21 DT    C4'      636    5.881000042   10.551000595   -8.562000275
   21 DT    H4'      637    5.856999874   10.526000023   -8.458999634
   21 DT    O4'      638    5.791999817   10.649000168   -8.573999405
   21 DT    C1'      639    5.671000004   10.579000473   -8.614000320
   21 DT    H1'      640    5.630000114   10.541999817   -8.519999504
   21 DT    N1       641    5.585999966   10.678999901   -8.677000046
   21 DT    C6       642    5.640000343   10.756999969   -8.782999992
   21 DT    H6       643    5.733000278   10.725000381   -8.826999664
   21 DT    C5       644    5.558000088   10.848999977   -8.840000153
   21 DT    C7       645    5.609000206   10.930000305   -8.951000214
   21 DT    H71      646    5.658999920   11.019999504   -8.914999962
   21 DT    H72      647    5.677999973   10.869000435   -9.008999825
   21 DT    H73      648    5.529000282   10.966000557   -9.016000748
   21 DT    C4       649    5.425999641   10.878000259   -8.791000366
   21 DT    O4       650    5.348000050   10.966000557   -8.833000183
   21 DT    N3       651    5.377999783   10.798000336   -8.684000015
   21 DT    H3       652    5.284999847   10.812999725   -8.648000717
   21 DT    C2       653    5.453999996   10.697000504   -8.628999710
   21 DT    O2       654    5.404999733   10.630999565   -8.538999557
   21 DT    C3'      655    5.848000050   10.427000046   -8.642999649
   21 DT    H3'      656    5.921000004   10.409999847   -8.722000122
   21 DT    C2'      657    5.717000008   10.468000412   -8.706999779
   21 DT    H2'      658    5.738999844   10.515000343   -8.802999496
   21 DT    H2''     659    5.652999878   10.380999565   -8.715000153
   21 DT    O3'      660    5.842000008   10.319000244   -8.558000565
   22 DC    P        661    5.815000057   10.173000336   -8.605999947
   22 DC    OP1      662    5.838999748   10.092000008   -8.487000465
   22 DC    OP2      663    5.879000187   10.142000198   -8.734999657
   22 DC    O5'      664    5.656000137   10.164999962   -8.619999886
   22 DC    C5'      665    5.574999809   10.171999931   -8.508999825
   22 DC    H5'      666    5.609000206   10.262000084   -8.458000183
   22 DC    H5''     667    5.605000019   10.093000412   -8.440999985
   22 DC    C4'      668    5.421999931   10.164999962   -8.531000137
   22 DC    H4'      669    5.383999825   10.130000114   -8.434999466
   22 DC    O4'      670    5.370999813   10.296999931   -8.558000565
   22 DC    C1'      671    5.270999908   10.274000168   -8.658999443
   22 DC    H1'      672    5.175999641   10.244000435   -8.614999771
   22 DC    N1       673    5.240000248   10.394000053   -8.748999596
   22 DC    C6       674    5.335000038   10.458000183   -8.826000214
   22 DC    H6       675    5.436999798   10.420999527   -8.822000504
   22 DC    C5       676    5.296999931   10.558000565   -8.908999443
   22 DC    H5       677    5.375000000   10.607999802   -8.965000153
   22 DC    C4       678    5.161000252   10.591000557   -8.904000282
   22 DC    N4       679    5.115000248   10.704999924   -8.946000099
   22 DC    H41      680    5.171999931   10.767999649   -9.001000404
   22 DC    H42      681    5.019000053   10.719999313   -8.920000076
   22 DC    N3       682    5.070000172   10.537000656   -8.833000183
   22 DC    C2       683    5.106999874   10.433000565   -8.758999825
   22 DC    O2       684    5.019000053   10.387999535   -8.680000305
   22 DC    C3'      685    5.370999813   10.065000534   -8.635999680
   22 DC    H3'      686    5.449999809   10.005999565   -8.682000160
   22 DC    C2'      687    5.324999809   10.157999992   -8.744999886
   22 DC    H2'      688    5.402999878   10.177999496   -8.817999840
   22 DC    H2''     689    5.243999958   10.111000061   -8.802000046
   22 DC    O3'      690    5.268000126    9.982000351   -8.591000557
   23 DT    P        691    5.204999924    9.850999832   -8.676000595
   23 DT    OP1      692    5.177999973    9.748000145   -8.569000244
   23 DT    OP2      693    5.297999859    9.809999466   -8.787000656
   23 DT    O5'      694    5.072999954    9.905000687   -8.746999741
   23 DT    C5'      695    4.950999737    9.887999535   -8.684000015
   23 DT    H5'      696    4.961999893    9.923999786   -8.581999779
   23 DT    H5''     697    4.922999859    9.782999992   -8.685999870
   23 DT    C4'      698    4.840000153    9.958999634   -8.756999969
   23 DT    H4'      699    4.749000072    9.954000473   -8.696000099
   23 DT    O4'      700    4.862999916   10.100999832   -8.765000343
   23 DT    C1'      701    4.796000004   10.155000687   -8.880999565
   23 DT    H1'      702    4.711999893   10.211000443   -8.840000153
   23 DT    N1       703    4.881999969   10.241999626   -8.968999863
   23 DT    C6       704    5.008999825   10.206999779   -8.994999886
   23 DT    H6       705    5.047999859   10.116000175   -8.951999664
   23 DT    C5       706    5.078999996   10.284999847   -9.083999634
   23 DT    C7       707    5.223999977   10.241999626   -9.114000320
   23 DT    H71      708    5.247000217   10.163000107   -9.041999817
   23 DT    H72      709    5.229000092   10.201999664   -9.215000153
   23 DT    H73      710    5.297999859   10.322000504   -9.109999657
   23 DT    C4       711    5.025000095   10.401999474   -9.145999908
   23 DT    O4       712    5.085000038   10.476999283   -9.218999863
   23 DT    N3       713    4.891999722   10.433000565   -9.104000092
   23 DT    H3       714    4.855999947   10.512000084   -9.156000137
   23 DT    C2       715    4.816999912   10.355000496   -9.022000313
   23 DT    O2       716    4.695000172   10.375000000   -9.000000000
   23 DT    C3'      717    4.810999870    9.908999443   -8.905000687
   23 DT    H3'      718    4.907000065    9.892000198   -8.953000069
   23 DT    C2'      719    4.743999958   10.034999847   -8.961000443
   23 DT    H2'      720    4.776999950   10.045999527   -9.064000130
   23 DT    H2''     721    4.638000011   10.044000626   -8.937999725
   23 DT    O3'      722    4.715000153    9.800000191   -8.916000366
   24 DA    P        723    4.685999870    9.741000175   -9.058000565
   24 DA    OP1      724    4.588999748    9.628000259   -9.043000221
   24 DA    OP2      725    4.815999985    9.710000038   -9.119000435
   24 DA    O5'      726    4.609999657    9.851999283   -9.156000137
   24 DA    C5'      727    4.472000122    9.878999710   -9.138999939
   24 DA    H5'      728    4.450999737    9.912000656   -9.037000656
   24 DA    H5''     729    4.422999859    9.781999588   -9.145999908
   24 DA    C4'      730    4.414999962    9.970999718   -9.250000000
   24 DA    H4'      731    4.311999798    9.994000435   -9.225000381
   24 DA    O4'      732    4.483000278   10.090000153   -9.251000404
   24 DA    C1'      733    4.512000084   10.125000000   -9.388999939
   24 DA    H1'      734    4.418999672   10.173000336   -9.419000626
   24 DA    N9       735    4.625999928   10.208999634   -9.385999680
   24 DA    C8       736    4.752999783   10.177000046   -9.342000008
   24 DA    H8       737    4.766999722   10.079000473   -9.296999931
   24 DA    N7       738    4.848000050   10.251999855   -9.385999680
   24 DA    C5       739    4.776000023   10.358999252   -9.440000534
   24 DA    C6       740    4.796000004   10.489000320   -9.487999916
   24 DA    N6       741    4.915999889   10.543000221   -9.508000374
   24 DA    H61      742    4.995999813   10.487000465   -9.480000496
   24 DA    H62      743    4.922999859   10.628999710   -9.559000015
   24 DA    N1       744    4.702000141   10.565999985   -9.537000656
   24 DA    C2       745    4.577000141   10.519000053   -9.539999962
   24 DA    H2       746    4.500999928   10.579999924   -9.586999893
   24 DA    N3       747    4.538000107   10.406999588   -9.484999657
   24 DA    C4       748    4.640000343   10.333999634   -9.435999870
   24 DA    C3'      749    4.418000221    9.913999557   -9.397000313
   24 DA    H3'      750    4.436999798    9.808000565   -9.411000252
   24 DA    C2'      751    4.529999733    9.989999771   -9.460000038
   24 DA    H2'      752    4.626999855    9.948999405   -9.430999756
   24 DA    H2''     753    4.518000126    9.996999741   -9.567999840
   24 DA    O3'      754    4.291999817    9.940999985   -9.451999664
   25 DC    P        755    4.243999958    9.892000198   -9.600999832
   25 DC    OP1      756    4.106999874    9.847000122   -9.591000557
   25 DC    OP2      757    4.335000038    9.796999931   -9.663000107
   25 DC    O5'      758    4.255000114   10.033999443   -9.677999496
   25 DC    C5'      759    4.165999889   10.142000198   -9.645999908
   25 DC    H5'      760    4.190999985   10.194000244   -9.553999901
   25 DC    H5''     761    4.064000130   10.101999283   -9.644000053
   25 DC    C4'      762    4.159999847   10.253999710   -9.744999886
   25 DC    H4'      763    4.077000141   10.319999695   -9.720999718
   25 DC    O4'      764    4.275000095   10.337999344   -9.719999313
   25 DC    C1'      765    4.347000122   10.348999977   -9.844999313
   25 DC    H1'      766    4.306000233   10.428999901   -9.906999588
   25 DC    N1       767    4.491999626   10.366000175   -9.822999954
   25 DC    C6       768    4.581000328   10.267999649   -9.780000687
   25 DC    H6       769    4.538000107   10.183000565   -9.730000496
   25 DC    C5       770    4.715000153   10.291000366   -9.795000076
   25 DC    H5       771    4.781000137   10.215000153   -9.755000114
   25 DC    C4       772    4.758000374   10.413000107   -9.850999832
   25 DC    N4       773    4.874000072   10.440000534   -9.887999535
   25 DC    H41      774    4.938000202   10.362000465   -9.880000114
   25 DC    H42      775    4.883000374   10.532999992   -9.926000595
   25 DC    N3       776    4.677000046   10.510999680   -9.883000374
   25 DC    C2       777    4.545000076   10.489000320   -9.862000465
   25 DC    O2       778    4.463999748   10.580999374   -9.887999535
   25 DC    C3'      779    4.157999992   10.223999977   -9.890000343
   25 DC    H3'      780    4.131000042   10.119999886   -9.907999992
   25 DC    C2'      781    4.309999943   10.226999283   -9.923000336
   25 DC    H2'      782    4.366999626   10.137999535   -9.898000717
   25 DC    H2''     783    4.324000359   10.237000465  -10.031000137
   25 DC    O3'      784    4.070000172   10.324999809   -9.953000069
   26 DC    P        785    4.047999859   10.333000183  -10.109999657
   26 DC    OP1      786    3.904999971   10.355999947  -10.137999535
   26 DC    OP2      787    4.111999989   10.220999718  -10.175000191
   26 DC    O5'      788    4.125999928   10.470999718  -10.140000343
   26 DC    C5'      789    4.063000202   10.597000122  -10.102999687
   26 DC    H5'      790    4.091000080   10.612000465   -9.998999596
   26 DC    H5''     791    3.956000090   10.579999924  -10.100999832
   26 DC    C4'      792    4.102999687   10.732000351  -10.162000656
   26 DC    H4'      793    4.045000076   10.812000275  -10.114999771
   26 DC    O4'      794    4.243000031   10.746999741  -10.140000343
   26 DC    C1'      795    4.314000130   10.748000145  -10.258999825
   26 DC    H1'      796    4.335999966   10.850999832  -10.286000252
   26 DC    N1       797    4.443999767   10.677000046  -10.253999710
   26 DC    C6       798    4.446000099   10.541000366  -10.216000557
   26 DC    H6       799    4.352999687   10.489999771  -10.194999695
   26 DC    C5       800    4.566999912   10.480999947  -10.189000130
   26 DC    H5       801    4.578999996   10.380999565  -10.149999619
   26 DC    C4       802    4.679999828   10.555999756  -10.208999634
   26 DC    N4       803    4.793000221   10.498000145  -10.197000504
   26 DC    H41      804    4.800999641   10.399999619  -10.173999786
   26 DC    H42      805    4.876999855   10.550000191  -10.216000557
   26 DC    N3       806    4.684000015   10.687000275  -10.243000031
   26 DC    C2       807    4.566999912   10.744999886  -10.262000084
   26 DC    O2       808    4.574000359   10.862000465  -10.298999786
   26 DC    C3'      809    4.072999954   10.725000381  -10.314000130
   26 DC    H3'      810    4.001999855   10.645999908  -10.341000557
   26 DC    C2'      811    4.215000153   10.685999870  -10.357999802
   26 DC    H2'      812    4.215000153   10.578000069  -10.343000412
   26 DC    H2''     813    4.238999844   10.718000412  -10.458999634
   26 DC    O3'      814    4.022999763   10.850000381  -10.357999802
   27 DA    P        815    3.972000122   10.864999771  -10.508000374
   27 DA    OP1      816    3.877999783   10.979000092  -10.523000717
   27 DA    OP2      817    3.929999828   10.733999252  -10.559000015
   27 DA    O5'      818    4.102000237   10.899999619  -10.579999924
   27 DA    C5'      819    4.157999992   11.027999878  -10.571000099
   27 DA    H5'      820    4.171999931   11.051000595  -10.466000557
   27 DA    H5''     821    4.088999748   11.100000381  -10.614999771
   27 DA    C4'      822    4.293999672   11.031999588  -10.640000343
   27 DA    H4'      823    4.334000111   11.133000374  -10.628999710
   27 DA    O4'      824    4.388000011   10.932000160  -10.583000183
   27 DA    C1'      825    4.440000057   10.859999657  -10.683000565
   27 DA    H1'      826    4.520999908   10.916999817  -10.726999283
   27 DA    N9       827    4.500999928   10.733999252  -10.630999565
   27 DA    C8       828    4.460000038   10.604000092  -10.635999680
   27 DA    H8       829    4.359999657   10.574999809  -10.663999557
   27 DA    N7       830    4.541999817   10.513999939  -10.586999893
   27 DA    C5       831    4.656000137   10.593999863  -10.565999985
   27 DA    C6       832    4.789000034   10.572000504  -10.520999908
   27 DA    N6       833    4.834000111   10.448999405  -10.501999855
   27 DA    H61      834    4.774000168   10.368000031  -10.491999626
   27 DA    H62      835    4.931000233   10.433000565  -10.480000496
   27 DA    N1       836    4.881000042   10.669000626  -10.519999504
   27 DA    C2       837    4.845000267   10.788999557  -10.559000015
   27 DA    H2       838    4.925999641   10.861000061  -10.562000275
   27 DA    N3       839    4.718999863   10.830999374  -10.597000122
   27 DA    C4       840    4.633000374   10.725000381  -10.597000122
   27 DA    C3'      841    4.279999733   10.991000175  -10.786000252
   27 DA    H3'      842    4.177999973   10.989999771  -10.824999809
   27 DA    C2'      843    4.328000069   10.843000412  -10.786000252
   27 DA    H2'      844    4.250000000   10.776999474  -10.750000000
   27 DA    H2''     845    4.366999626   10.809999466  -10.881999969
   27 DA    O3'      846    4.377999783   11.076000214  -10.862999916
   28 DA    P        847    4.354000092   11.137000084  -11.005999565
   28 DA    OP1      848    4.241000175   11.239000320  -11.000000000
   28 DA    OP2      849    4.349999905   11.023000717  -11.104000092
   28 DA    O5'      850    4.491999626   11.223000526  -11.019000053
   28 DA    C5'      851    4.516999722   11.319000244  -10.913000107
   28 DA    H5'      852    4.461999893   11.301000595  -10.821000099
   28 DA    H5''     853    4.487999916   11.419000626  -10.944000244
   28 DA    C4'      854    4.668999672   11.319000244  -10.880999565
   28 DA    H4'      855    4.689000130   11.398000717  -10.808000565
   28 DA    O4'      856    4.709000111   11.196000099  -10.822000504
   28 DA    C1'      857    4.810999870   11.138999939  -10.901999474
   28 DA    H1'      858    4.904999733   11.163999557  -10.854000092
   28 DA    N9       859    4.789999962   10.991000175  -10.916000366
   28 DA    C8       860    4.674000263   10.919000626  -10.949999809
   28 DA    H8       861    4.579999924   10.961000443  -10.982999802
   28 DA    N7       862    4.699000359   10.789999962  -10.961999893
   28 DA    C5       863    4.825999737   10.776999474  -10.913000107
   28 DA    C6       864    4.897999763   10.662000656  -10.862999916
   28 DA    N6       865    4.856999874   10.538000107  -10.873999596
   28 DA    H61      866    4.782000065   10.524000168  -10.940000534
   28 DA    H62      867    4.921999931   10.463999748  -10.850999832
   28 DA    N1       868    5.020999908   10.680999756  -10.819000244
   28 DA    C2       869    5.071000099   10.802999496  -10.816999435
   28 DA    H2       870    5.170000076   10.812999725  -10.774000168
   28 DA    N3       871    5.006000042   10.913999557  -10.842000008
   28 DA    C4       872    4.883999825   10.898000717  -10.885000229
   28 DA    C3'      873    4.751999855   11.350999832  -11.001000404
   28 DA    H3'      874    4.693999767   11.376999855  -11.088999748
   28 DA    C2'      875    4.815000057   11.208999634  -11.034999847
   28 DA    H2'      876    4.750999928   11.159999847  -11.107999802
   28 DA    H2''     877    4.920000076   11.210000038  -11.065000534
   28 DA    O3'      878    4.847000122   11.444000244  -10.968000412
   29 DA    P        879    4.921999931   11.526000023  -11.072000504
   29 DA    OP1      880    4.993000031   11.633000374  -11.001000404
   29 DA    OP2      881    4.835999966   11.566999435  -11.185999870
   29 DA    O5'      882    5.036000252   11.418000221  -11.121000290
   29 DA    C5'      883    5.166999817   11.401999474  -11.055000305
   29 DA    H5'      884    5.149000168   11.361000061  -10.955999374
   29 DA    H5''     885    5.227000237   11.493000031  -11.060999870
   29 DA    C4'      886    5.256999969   11.298999786  -11.135000229
   29 DA    H4'      887    5.354000092   11.315000534  -11.086999893
   29 DA    O4'      888    5.216000080   11.163000107  -11.123000145
   29 DA    C1'      889    5.203000069   11.104000092  -11.250000000
   29 DA    H1'      890    5.291999817   11.048999786  -11.279000282
   29 DA    N9       891    5.092999935   11.003999710  -11.232000351
   29 DA    C8       892    4.963999748   10.998999596  -11.265000343
   29 DA    H8       893    4.911999702   11.086000443  -11.298999786
   29 DA    N7       894    4.904000282   10.885000229  -11.243000031
   29 DA    C5       895    5.004000187   10.796999931  -11.203000069
   29 DA    C6       896    5.015000343   10.657999992  -11.175000191
   29 DA    N6       897    4.918999672   10.567999840  -11.185999870
   29 DA    H61      898    4.822999954   10.590000153  -11.208000183
   29 DA    H62      899    4.949000359   10.475000381  -11.159999847
   29 DA    N1       900    5.131999969   10.607999802  -11.138999939
   29 DA    C2       901    5.233000278   10.689000130  -11.130000114
   29 DA    H2       902    5.324999809   10.644999504  -11.094999313
   29 DA    N3       903    5.241000175   10.822000504  -11.151000023
   29 DA    C4       904    5.118999958   10.871999741  -11.190000534
   29 DA    C3'      905    5.262000084   11.323999405  -11.282999992
   29 DA    H3'      906    5.230000019   11.423999786  -11.312000275
   29 DA    C2'      907    5.163000107   11.225000381  -11.343000412
   29 DA    H2'      908    5.059999943   11.251999855  -11.317999840
   29 DA    H2''     909    5.172999859   11.201999664  -11.448999405
   29 DA    O3'      910    5.391999722   11.300000191  -11.335000038
   30 DA    P        911    5.425999641   11.319000244  -11.487999916
   30 DA    OP1      912    5.565999985   11.350999832  -11.503999710
   30 DA    OP2      913    5.329999924   11.423000336  -11.541999817
   30 DA    O5'      914    5.393000126   11.176000595  -11.562000275
   30 DA    C5'      915    5.493000031   11.098000526  -11.619999886
   30 DA    H5'      916    5.559000015   11.155000687  -11.684999466
   30 DA    H5''     917    5.447999954   11.019999504  -11.680000305
   30 DA    C4'      918    5.585000038   11.030000687  -11.515000343
   30 DA    H4'      919    5.658999920   11.105999947  -11.487999916
   30 DA    O4'      920    5.513000011   10.994999886  -11.398000717
   30 DA    C1'      921    5.483000278   10.855000496  -11.388999939
   30 DA    H1'      922    5.463000298   10.826000214  -11.286000252
   30 DA    N9       923    5.368999958   10.812999725  -11.470999718
   30 DA    C8       924    5.263999939   10.890000343  -11.519000053
   30 DA    H8       925    5.270999908   10.998000145  -11.513999939
   30 DA    N7       926    5.154999733   10.829999924  -11.559000015
   30 DA    C5       927    5.197999954   10.696000099  -11.537000656
   30 DA    C6       928    5.129000187   10.573999405  -11.539999962
   30 DA    N6       929    5.001999855   10.560999870  -11.564000130
   30 DA    H61      930    4.939000130   10.635999680  -11.586999893
   30 DA    H62      931    4.979000092   10.461999893  -11.562000275
   30 DA    N1       932    5.177999973   10.460000038  -11.503000259
   30 DA    C2       933    5.303999901   10.461000443  -11.458000183
   30 DA    H2       934    5.350999832   10.366999626  -11.432000160
   30 DA    N3       935    5.384999752   10.566999435  -11.454000473
   30 DA    C4       936    5.324999809   10.682000160  -11.486000061
   30 DA    C3'      937    5.654999733   10.899000168  -11.553999901
   30 DA    H3'      938    5.616000175   10.871999741  -11.652999878
   30 DA    C2'      939    5.611000061   10.791000366  -11.454000473
   30 DA    H2'      940    5.595000267   10.694999695  -11.503999710
   30 DA    H2''     941    5.684999943   10.765000343  -11.378000259
   30 DA    O3'      942    5.796000004   10.921999931  -11.553999901
   31 DG    P        943    5.884999752   10.898000717  -11.684999466
   31 DG    OP1      944    6.026999950   10.928999901  -11.656000137
   31 DG    OP2      945    5.820000172   10.965000153  -11.795999527
   31 DG    O5'      946    5.866000175   10.734999657  -11.704999924
   31 DG    C5'      947    5.941999912   10.638999939  -11.630999565
   31 DG    H5'      948    5.924000263   10.663999557  -11.526000023
   31 DG    H5''     949    6.049000263   10.635000229  -11.649000168
   31 DG    C4'      950    5.893000126   10.496000290  -11.658999443
   31 DG    H4'      951    5.943999767   10.426000595  -11.593000412
   31 DG    O4'      952    5.759999752   10.475000381  -11.626000404
   31 DG    C1'      953    5.695000172   10.426000595  -11.739000320
   31 DG    H1'      954    5.683000088   10.317999840  -11.729000092
   31 DG    N9       955    5.559999943   10.484999657  -11.760999680
   31 DG    C8       956    5.525000095   10.616999626  -11.770999908
   31 DG    H8       957    5.599999905   10.692999840  -11.753999710
   31 DG    N7       958    5.402999878   10.635999680  -11.805999756
   31 DG    C5       959    5.349999905   10.506999969  -11.819000244
   31 DG    C6       960    5.220000267   10.460000038  -11.847000122
   31 DG    O6       961    5.118000031   10.530000687  -11.869000435
   31 DG    N1       962    5.208000183   10.322000504  -11.852999687
   31 DG    H1       963    5.118999958   10.281000137  -11.875000000
   31 DG    C2       964    5.309999943   10.237000465  -11.836000443
   31 DG    N2       965    5.276999950   10.112999916  -11.816999435
   31 DG    H21      966    5.178999901   10.092000008  -11.826000214
   31 DG    H22      967    5.348000050   10.045999527  -11.793000221
   31 DG    N3       968    5.436999798   10.274000168  -11.807000160
   31 DG    C4       969    5.447000027   10.409999847  -11.794000626
   31 DG    C3'      970    5.918999672   10.444000244  -11.796999931
   31 DG    H3'      971    5.990000248   10.510000229  -11.847000122
   31 DG    C2'      972    5.782000065   10.454000473  -11.855000496
   31 DG    H2'      973    5.766999722   10.555000305  -11.894000053
   31 DG    H2''     974    5.756000042   10.385000229  -11.934999466
   31 DG    O3'      975    5.975999832   10.308000565  -11.794000626
   32 DT    P        976    6.027999878   10.223999977  -11.927000046
   32 DT    OP1      977    6.116000175   10.116000175  -11.871999741
   32 DT    OP2      978    6.090000153   10.317999840  -12.022000313
   32 DT    O5'      979    5.893000126   10.173000336  -11.986000061
   32 DT    C5'      980    5.828000069   10.058000565  -11.932000160
   32 DT    H5'      981    5.781000137   10.078000069  -11.836000443
   32 DT    H5''     982    5.897999763    9.975000381  -11.921999931
   32 DT    C4'      983    5.720999718   10.020999908  -12.031999588
   32 DT    H4'      984    5.677999973    9.927000046  -11.998000145
   32 DT    O4'      985    5.611000061   10.109999657  -12.027999878
   32 DT    C1'      986    5.583000183   10.149999619  -12.159999847
   32 DT    H1'      987    5.512000084   10.083999634  -12.210000038
   32 DT    N1       988    5.515000343   10.282999992  -12.157999992
   32 DT    C6       989    5.585999966   10.405000687  -12.151000023
   32 DT    H6       990    5.691999912   10.398000717  -12.168000221
   32 DT    C5       991    5.524000168   10.524000168  -12.131999969
   32 DT    C7       992    5.602999687   10.649999619  -12.137999535
   32 DT    H71      993    5.574999809   10.716000557  -12.218999863
   32 DT    H72      994    5.581000328   10.704000473  -12.045999527
   32 DT    H73      995    5.710000038   10.631999969  -12.144000053
   32 DT    C4       996    5.373000145   10.530000687  -12.128999710
   32 DT    O4       997    5.300999641   10.630000114  -12.114999771
   32 DT    N3       998    5.309999943   10.409999847  -12.148000717
   32 DT    H3       999    5.209000111   10.413000107  -12.152999878
   32 DT    C2      1000    5.375000000   10.284999847  -12.152999878
   32 DT    O2      1001    5.302000046   10.184999466  -12.144999504
   32 DT    C3'     1002    5.768000126   10.012999535  -12.175000191
   32 DT    H3'     1003    5.875999928   10.003000259  -12.187000275
   32 DT    C2'     1004    5.717000008   10.148000717  -12.229000092
   32 DT    H2'     1005    5.788000107   10.225000381  -12.201000214
   32 DT    H2''    1006    5.689000130   10.144000053  -12.333999634
   32 DT    O3'     1007    5.713999748    9.905000687  -12.236000061
   33 DG    P       1008    5.750000000    9.864000320  -12.383999825
   33 DG    OP1     1009    5.725999832    9.719999313  -12.383000374
   33 DG    OP2     1010    5.883000374    9.905000687  -12.423000336
   33 DG    O5'     1011    5.638999939    9.940999985  -12.470999718
   33 DG    C5'     1012    5.524000168    9.876999855  -12.517000198
   33 DG    H5'     1013    5.463000298    9.826999664  -12.442999840
   33 DG    H5''    1014    5.556000233    9.801000595  -12.588999748
   33 DG    C4'     1015    5.434000015    9.970999718  -12.595999718
   33 DG    H4'     1016    5.340000153    9.916999817  -12.611000061
   33 DG    O4'     1017    5.383999825   10.080999374  -12.512999535
   33 DG    C1'     1018    5.388999939   10.201000214  -12.588999748
   33 DG    H1'     1019    5.304999828   10.194999695  -12.656999588
   33 DG    N9      1020    5.375999928   10.336999893  -12.529000282
   33 DG    C8      1021    5.467000008   10.414999962  -12.461999893
   33 DG    H8      1022    5.570000172   10.385000229  -12.449999809
   33 DG    N7      1023    5.414999962   10.531000137  -12.440999985
   33 DG    C5      1024    5.283999920   10.526999474  -12.480000496
   33 DG    C6      1025    5.175999641   10.616999626  -12.480000496
   33 DG    O6      1026    5.189000130   10.737999916  -12.454999924
   33 DG    N1      1027    5.050000191   10.562000275  -12.506999969
   33 DG    H1      1028    4.967999935   10.621000290  -12.496999741
   33 DG    C2      1029    5.041999817   10.440999985  -12.557000160
   33 DG    N2      1030    4.918999672   10.397000313  -12.586999893
   33 DG    H21     1031    4.843999863   10.462999344  -12.578000069
   33 DG    H22     1032    4.901000023   10.300000191  -12.609999657
   33 DG    N3      1033    5.143000126   10.357999802  -12.581999779
   33 DG    C4      1034    5.256999969   10.404000282  -12.537000656
   33 DG    C3'     1035    5.495999813   10.037000656  -12.717000008
   33 DG    H3'     1036    5.591000080    9.989000320  -12.741999626
   33 DG    C2'     1037    5.519999981   10.175000191  -12.670999527
   33 DG    H2'     1038    5.597000122   10.177999496  -12.593999863
   33 DG    H2''    1039    5.543999672   10.243000031  -12.753000259
   33 DG    O3'     1040    5.408999920   10.038000107  -12.827000618
   34 DT    P       1041    5.456000328    9.975000381  -12.966000557
   34 DT    OP1     1042    5.435999870    9.826000214  -12.969999313
   34 DT    OP2     1043    5.588999748   10.026000023  -13.003000259
   34 DT    O5'     1044    5.355999947   10.041000366  -13.069999695
   34 DT    C5'     1045    5.213999748   10.019000053  -13.074999809
   34 DT    H5'     1046    5.183000088    9.984999657  -12.975999832
   34 DT    H5''    1047    5.193999767    9.947999954  -13.155000687
   34 DT    C4'     1048    5.133999825   10.148000717  -13.107999802
   34 DT    H4'     1049    5.031000137   10.114999771  -13.125000000
   34 DT    O4'     1050    5.143000126   10.239000320  -13.000999451
   34 DT    C1'     1051    5.164999962   10.366999626  -13.047999382
   34 DT    H1'     1052    5.066999912   10.392000198  -13.088000298
   34 DT    N1      1053    5.209000111   10.461999893  -12.940999985
   34 DT    C6      1054    5.338999748   10.462999344  -12.899999619
   34 DT    H6      1055    5.404999733   10.385999680  -12.936999321
   34 DT    C5      1056    5.394000053   10.569000244  -12.825999260
   34 DT    C7      1057    5.543999672   10.581999779  -12.803998947
   34 DT    H71     1058    5.565999985   10.671999931  -12.861999512
   34 DT    H72     1059    5.574000359   10.593000412  -12.699999809
   34 DT    H73     1060    5.599999905   10.503000259  -12.853999138
   34 DT    C4      1061    5.315000057   10.680999756  -12.798999786
   34 DT    O4      1062    5.345999718   10.788000107  -12.741000175
   34 DT    N3      1063    5.177000046   10.659999847  -12.819000244
   34 DT    H3      1064    5.112999916   10.737999916  -12.809000015
   34 DT    C2      1065    5.116999626   10.553999901  -12.886999130
   34 DT    O2      1066    4.995999813   10.538999557  -12.910000801
   34 DT    C3'     1067    5.184000015   10.225999832  -13.227999687
   34 DT    H3'     1068    5.225999832   10.145999908  -13.288999557
   34 DT    C2'     1069    5.265000343   10.344999313  -13.167999268
   34 DT    H2'     1070    5.359999657   10.312000275  -13.125999451
   34 DT    H2''    1071    5.265000343   10.434000015  -13.230999947
   34 DT    O3'     1072    5.078999996   10.288999557  -13.300999641
   35 DA    P       1073    5.063000202   10.272000313  -13.457000732
   35 DA    OP1     1074    5.013999939   10.135000229  -13.474000931
   35 DA    OP2     1075    5.186999798   10.314000130  -13.528999329
   35 DA    O5'     1076    4.947999954   10.383000374  -13.503999710
   35 DA    C5'     1077    4.809000015   10.350000381  -13.483999252
   35 DA    H5'     1078    4.782000065   10.276999474  -13.407999992
   35 DA    H5''    1079    4.763999939   10.321000099  -13.578999519
   35 DA    C4'     1080    4.736000061   10.475000381  -13.440999985
   35 DA    H4'     1081    4.629000187   10.463999748  -13.419000626
   35 DA    O4'     1082    4.789999962   10.530000687  -13.319999695
   35 DA    C1'     1083    4.814000130   10.661000252  -13.342000008
   35 DA    H1'     1084    4.734999657   10.729000092  -13.307001114
   35 DA    N9      1085    4.929999828   10.704000473  -13.261999130
   35 DA    C8      1086    5.057000160   10.642999649  -13.250000000
   35 DA    H8      1087    5.070000172   10.548999786  -13.300999641
   35 DA    N7      1088    5.138999939   10.710000038  -13.174000740
   35 DA    C5      1089    5.063000202   10.823999405  -13.141000748
   35 DA    C6      1090    5.090000153   10.937999725  -13.060000420
   35 DA    N6      1091    5.213000298   10.970999718  -13.027000427
   35 DA    H61     1092    5.286000252   10.905000687  -13.049000740
   35 DA    H62     1093    5.225999832   11.052000046  -12.967999458
   35 DA    N1      1094    5.004000187   11.041999817  -13.060999870
   35 DA    C2      1095    4.888999939   11.022000313  -13.121999741
   35 DA    H2      1096    4.824000359   11.107999802  -13.119000435
   35 DA    N3      1097    4.845999718   10.918000221  -13.192998886
   35 DA    C4      1098    4.939000130   10.822000504  -13.196001053
   35 DA    C3'     1099    4.743999958   10.573999405  -13.555000305
   35 DA    H3'     1100    4.789000034   10.531999588  -13.644999504
   35 DA    C2'     1101    4.840000153   10.670000076  -13.496000290
   35 DA    H2'     1102    4.942999840   10.642999649  -13.519000053
   35 DA    H2''    1103    4.815999985   10.769000053  -13.535000801
   35 DA    O3'     1104    4.616000175   10.628999710  -13.566999435
   36 DT    P       1105    4.572000027   10.720999718  -13.690999985
   36 DT    OP1     1106    4.427999973   10.694000244  -13.705999374
   36 DT    OP2     1107    4.668000221   10.697999954  -13.799000740
   36 DT    O5'     1108    4.591000080   10.869000435  -13.639999390
   36 DT    C5'     1109    4.491000175   10.930000305  -13.553998947
   36 DT    H5'     1110    4.493000031   10.878999710  -13.458000183
   36 DT    H5''    1111    4.387000084   10.918000221  -13.586999893
   36 DT    C4'     1112    4.518000126   11.076999664  -13.525999069
   36 DT    H4'     1113    4.434000015   11.118000031  -13.469999313
   36 DT    O4'     1114    4.638999939   11.093999863  -13.447999954
   36 DT    C1'     1115    4.723000050   11.190999985  -13.505000114
   36 DT    H1'     1116    4.708000183   11.288000107  -13.458999634
   36 DT    N1      1117    4.865000248   11.158999443  -13.472999573
   36 DT    C6      1118    4.927999973   11.046999931  -13.517999649
   36 DT    H6      1119    4.870999813   10.976999283  -13.578000069
   36 DT    C5      1120    5.065999985   11.031999588  -13.496000290
   36 DT    C7      1121    5.133999825   10.911000252  -13.560000420
   36 DT    H71     1122    5.071000099   10.857000351  -13.630999565
   36 DT    H72     1123    5.218999863   10.944000244  -13.619000435
   36 DT    H73     1124    5.171999931   10.850000381  -13.478999138
   36 DT    C4      1125    5.144999981   11.126000404  -13.417999268
   36 DT    O4      1126    5.272999763   11.126999855  -13.400999069
   36 DT    N3      1127    5.067999840   11.226999283  -13.369999886
   36 DT    H3      1128    5.113999844   11.291999817  -13.308000565
   36 DT    C2      1129    4.933000088   11.251000404  -13.392000198
   36 DT    O2      1130    4.880000114   11.345999718  -13.342999458
   36 DT    C3'     1131    4.543000221   11.170999527  -13.644999504
   36 DT    H3'     1132    4.506000042   11.126000404  -13.738000870
   36 DT    C2'     1133    4.689000130   11.194000244  -13.655000687
   36 DT    H2'     1134    4.734999657   11.112999916  -13.711000443
   36 DT    H2''    1135    4.723999977   11.288000107  -13.697000504
   36 DT    O3'     1136    4.463000298   11.288000107  -13.610000610
   37 DT    P       1137    4.438000202   11.399999619  -13.727000237
   37 DT    OP1     1138    4.302000046   11.440000534  -13.717000008
   37 DT    OP2     1139    4.483000278   11.362999916  -13.863000870
   37 DT    O5'     1140    4.524000168   11.513999939  -13.666999817
   37 DT    C5'     1141    4.490000248   11.566999435  -13.532999992
   37 DT    H5'     1142    4.470999718   11.480999947  -13.468999863
   37 DT    H5''    1143    4.395999908   11.623000145  -13.528999329
   37 DT    C4'     1144    4.604000092   11.642000198  -13.458999634
   37 DT    H4'     1145    4.571000099   11.669000626  -13.358999252
   37 DT    O4'     1146    4.727999687   11.571000099  -13.447999954
   37 DT    C1'     1147    4.838999748   11.649000168  -13.488000870
   37 DT    H1'     1148    4.876999855   11.717000008  -13.411000252
   37 DT    N1      1149    4.953000069   11.560999870  -13.538000107
   37 DT    C6      1150    4.934999943   11.482000351  -13.650999069
   37 DT    H6      1151    4.834000111   11.458999634  -13.677999496
   37 DT    C5      1152    5.046000004   11.418000221  -13.703999519
   37 DT    C7      1153    5.026000023   11.316999435  -13.822000504
   37 DT    H71     1154    5.095999718   11.234999657  -13.813000679
   37 DT    H72     1155    4.922999859   11.281000137  -13.821001053
   37 DT    H73     1156    5.054999828   11.366000175  -13.914999008
   37 DT    C4      1157    5.179999828   11.433000565  -13.652999878
   37 DT    O4      1158    5.282000065   11.375000000  -13.692998886
   37 DT    N3      1159    5.191999912   11.531000137  -13.557001114
   37 DT    H3      1160    5.283999920   11.541999817  -13.517000198
   37 DT    C2      1161    5.085000038   11.592000008  -13.491999626
   37 DT    O2      1162    5.102999687   11.666999817  -13.394999504
   37 DT    C3'     1163    4.636000156   11.780000687  -13.532999992
   37 DT    H3'     1164    4.566999912   11.807000160  -13.613000870
   37 DT    C2'     1165    4.770999908   11.732000351  -13.596000671
   37 DT    H2'     1166    4.756999969   11.673000336  -13.685999870
   37 DT    H2''    1167    4.831999779   11.819000244  -13.622999191
   37 DT    O3'     1168    4.643000126   11.881999969  -13.438000679
   38 DT    P       1169    4.677999973   12.034999847  -13.464999199
   38 DT    OP1     1170    4.609999657   12.118000031  -13.360000610
   38 DT    OP2     1171    4.626999855   12.059999466  -13.599000931
   38 DT    O5'     1172    4.835999966   12.069000244  -13.463999748
   38 DT    C5'     1173    4.901000023   12.107999802  -13.338999748
   38 DT    H5'     1174    4.902999878   12.016000748  -13.281000137
   38 DT    H5''    1175    4.848999977   12.184000015  -13.281000137
   38 DT    C4'     1176    5.043999672   12.144000053  -13.371999741
   38 DT    H4'     1177    5.090000153   12.176000595  -13.277999878
   38 DT    O4'     1178    5.124000072   12.034999847  -13.425000191
   38 DT    C1'     1179    5.203999996   12.092000008  -13.527000427
   38 DT    H1'     1180    5.282000065   12.156999588  -13.489000320
   38 DT    N1      1181    5.274000168   11.982999802  -13.611000061
   38 DT    C6      1182    5.199999809   11.916999817  -13.705999374
   38 DT    H6      1183    5.095999718   11.942999840  -13.722000122
   38 DT    C5      1184    5.250000000   11.809999466  -13.767000198
   38 DT    C7      1185    5.164999962   11.746000290  -13.869999886
   38 DT    H71     1186    5.060999870   11.744999886  -13.835000992
   38 DT    H72     1187    5.174000263   11.802999496  -13.961999893
   38 DT    H73     1188    5.210999966   11.651999474  -13.899999619
   38 DT    C4      1189    5.390000343   11.770999908  -13.741000175
   38 DT    O4      1190    5.453999996   11.676000595  -13.782999992
   38 DT    N3      1191    5.460000038   11.845999718  -13.657999992
   38 DT    H3      1192    5.549000263   11.805000305  -13.632000923
   38 DT    C2      1193    5.407000065   11.951000214  -13.579999924
   38 DT    O2      1194    5.472000122   12.006999969  -13.496000290
   38 DT    C3'     1195    5.046000004   12.248000145  -13.485000610
   38 DT    H3'     1196    4.943999767   12.281000137  -13.505000114
   38 DT    C2'     1197    5.104000092   12.183000565  -13.605999947
   38 DT    H2'     1198    5.016999722   12.135999680  -13.650999069
   38 DT    H2''    1199    5.147000313   12.250000000  -13.680000305
   38 DT    O3'     1200    5.120999813   12.364999771  -13.450999260
   39 DG    P       1201    5.072999954   12.520999908  -13.454999924
   39 DG    OP1     1202    4.945000172   12.527999878  -13.375000000
   39 DG    OP2     1203    5.071000099   12.569000244  -13.592000008
   39 DG    O5'     1204    5.183000088   12.598000526  -13.372999191
   39 DG    C5'     1205    5.203000069   12.566999435  -13.236999512
   39 DG    H5'     1206    5.143000126   12.477999687  -13.216000557
   39 DG    H5''    1207    5.170000076   12.647000313  -13.170000076
   39 DG    C4'     1208    5.352999687   12.548000336  -13.211999893
   39 DG    H4'     1209    5.376999855   12.531999588  -13.107000351
   39 DG    O4'     1210    5.397000313   12.440000534  -13.288000107
   39 DG    C1'     1211    5.504000187   12.479000092  -13.372999191
   39 DG    H1'     1212    5.602000237   12.458999634  -13.330999374
   39 DG    N9      1213    5.502999783   12.408999443  -13.502000809
   39 DG    C8      1214    5.406000137   12.427000046  -13.596000671
   39 DG    H8      1215    5.328999996   12.503000259  -13.588999748
   39 DG    N7      1216    5.408999920   12.343999863  -13.690999985
   39 DG    C5      1217    5.516999722   12.260999680  -13.657999992
   39 DG    C6      1218    5.585999966   12.163000107  -13.735000610
   39 DG    O6      1219    5.567999840   12.114999771  -13.847999573
   39 DG    N1      1220    5.699000359   12.116999626  -13.671000481
   39 DG    H1      1221    5.755000114   12.048000336  -13.719999313
   39 DG    C2      1222    5.749000072   12.162000656  -13.557001114
   39 DG    N2      1223    5.865000248   12.112999916  -13.517000198
   39 DG    H21     1224    5.911999702   12.038000107  -13.564999580
   39 DG    H22     1225    5.911000252   12.173000336  -13.449000359
   39 DG    N3      1226    5.690000057   12.255999565  -13.477999687
   39 DG    C4      1227    5.578000069   12.303999901  -13.539999008
   39 DG    C3'     1228    5.434000015   12.664999962  -13.247999191
   39 DG    H3'     1229    5.366000175   12.748000145  -13.267000198
   39 DG    C2'     1230    5.486999989   12.630999565  -13.391000748
   39 DG    H2'     1231    5.411999702   12.670999527  -13.460000992
   39 DG    H2''    1232    5.585000038   12.675000191  -13.407999992
   39 DG    O3'     1233    5.536000252   12.678999901  -13.155000687
   40 DG    P       1234    5.623000145   12.817998886  -13.142000198
   40 DG    OP1     1235    5.665999889   12.828000069  -13.000000000
   40 DG    OP2     1236    5.553999901   12.927000046  -13.210000992
   40 DG    O5'     1237    5.741000175   12.776999474  -13.225999832
   40 DG    C5'     1238    5.821000099   12.670000076  -13.185999870
   40 DG    H5'     1239    5.768000126   12.580999374  -13.152000427
   40 DG    H5''    1240    5.888999939   12.704999924  -13.107999802
   40 DG    C4'     1241    5.906000137   12.623999596  -13.302999496
   40 DG    H4'     1242    5.967999935   12.543000221  -13.263000488
   40 DG    O4'     1243    5.811999798   12.567999840  -13.399000168
   40 DG    C1'     1244    5.868000031   12.619000435  -13.519000053
   40 DG    H1'     1245    5.960999966   12.572999954  -13.552000046
   40 DG    N9      1246    5.775000095   12.609999657  -13.638000488
   40 DG    C8      1247    5.679999828   12.697999954  -13.675000191
   40 DG    H8      1248    5.652999878   12.791000366  -13.627000809
   40 DG    N7      1249    5.613999844   12.657999992  -13.782000542
   40 DG    C5      1250    5.679999828   12.541999817  -13.822000504
   40 DG    C6      1251    5.659999847   12.448999405  -13.933000565
   40 DG    O6      1252    5.577000141   12.444999695  -14.024999619
   40 DG    N1      1253    5.751999855   12.348000526  -13.935000420
   40 DG    H1      1254    5.745999813   12.282999992  -14.013000488
   40 DG    C2      1255    5.856999874   12.337999344  -13.850999832
   40 DG    N2      1256    5.940000057   12.237999916  -13.874000549
   40 DG    H21     1257    5.924000263   12.178999901  -13.953999519
   40 DG    H22     1258    5.998000145   12.215000153  -13.794000626
   40 DG    N3      1259    5.873000145   12.411000252  -13.741999626
   40 DG    C4      1260    5.782999992   12.512999535  -13.732999802
   40 DG    C3'     1261    5.986999989   12.733999252  -13.372999191
   40 DG    H3'     1262    5.998000145   12.815999985  -13.302000046
   40 DG    C2'     1263    5.895999908   12.762000084  -13.486999512
   40 DG    H2'     1264    5.804999828   12.814999580  -13.458999634
   40 DG    H2''    1265    5.950999737   12.813000679  -13.566999435
   40 DG    O3'     1266    6.116999626   12.683000565  -13.407000542
   41 DA    P       1267    6.245999813   12.751000404  -13.347000122
   41 DA    OP1     1268    6.237999916   12.739999771  -13.202000618
   41 DA    OP2     1269    6.252999783   12.892000198  -13.396000862
   41 DA    O5'     1270    6.381000042   12.678999901  -13.388999939
   41 DA    C5'     1271    6.405999660   12.545999527  -13.358999252
   41 DA    H5'     1272    6.324999809   12.491999626  -13.310000420
   41 DA    H5''    1273    6.495999813   12.548999786  -13.296999931
   41 DA    C4'     1274    6.430999756   12.458000183  -13.482000351
   41 DA    H4'     1275    6.444000244   12.354000092  -13.449999809
   41 DA    O4'     1276    6.322000027   12.458999634  -13.574000359
   41 DA    C1'     1277    6.373000145   12.498999596  -13.704999924
   41 DA    H1'     1278    6.387000084   12.413999557  -13.772000313
   41 DA    N9      1279    6.250999928   12.569000244  -13.769999504
   41 DA    C8      1280    6.185999870   12.676000595  -13.717999458
   41 DA    H8      1281    6.230000019   12.730000496  -13.635000229
   41 DA    N7      1282    6.084000111   12.719999313  -13.789999008
   41 DA    C5      1283    6.075999737   12.625000000  -13.888999939
   41 DA    C6      1284    5.988999844   12.602999687  -13.999000549
   41 DA    N6      1285    5.891999722   12.680999756  -14.033999443
   41 DA    H61     1286    5.850999832   12.751999855  -13.975000381
   41 DA    H62     1287    5.848999977   12.656999588  -14.121999741
   41 DA    N1      1288    6.006000042   12.513999939  -14.086000443
   41 DA    C2      1289    6.116000175   12.437999725  -14.074999809
   41 DA    H2      1290    6.137000084   12.362999916  -14.150999069
   41 DA    N3      1291    6.210999966   12.447000504  -13.982999802
   41 DA    C4      1292    6.188000202   12.545999527  -13.889999390
   41 DA    C3'     1293    6.551999569   12.506999969  -13.558000565
   41 DA    H3'     1294    6.594999790   12.576999664  -13.486999512
   41 DA    C2'     1295    6.498000145   12.581999779  -13.680999756
   41 DA    H2'     1296    6.460000038   12.680999756  -13.652000427
   41 DA    H2''    1297    6.574999809   12.591000557  -13.757000923
   41 DA    O3'     1298    6.626000404   12.391000748  -13.592999458
   42 DA    P       1299    6.776000023   12.394999504  -13.630000114
   42 DA    OP1     1300    6.824999809   12.253000259  -13.632000923
   42 DA    OP2     1301    6.847000122   12.487999916  -13.541000366
   42 DA    O5'     1302    6.782999992   12.447999954  -13.780000687
   42 DA    C5'     1303    6.745999813   12.378000259  -13.897000313
   42 DA    H5'     1304    6.661000252   12.315999985  -13.867999077
   42 DA    H5''    1305    6.826999664   12.309000015  -13.924000740
   42 DA    C4'     1306    6.720999718   12.469999313  -14.013999939
   42 DA    H4'     1307    6.726999760   12.418000221  -14.110000610
   42 DA    O4'     1308    6.590000153   12.531000137  -14.010000229
   42 DA    C1'     1309    6.608000278   12.663999557  -14.065999985
   42 DA    H1'     1310    6.626000404   12.649999619  -14.172999382
   42 DA    N9      1311    6.480999947   12.750000000  -14.052000046
   42 DA    C8      1312    6.458000183   12.839999199  -13.947000504
   42 DA    H8      1313    6.532999992   12.861000061  -13.871999741
   42 DA    N7      1314    6.338999748   12.899000168  -13.958000183
   42 DA    C5      1315    6.288000107   12.832000732  -14.072000504
   42 DA    C6      1316    6.170000076   12.844999313  -14.147999763
   42 DA    N6      1317    6.072999954   12.930999756  -14.128000259
   42 DA    H61     1318    6.059000015   12.963999748  -14.032999992
   42 DA    H62     1319    5.995999813   12.916000366  -14.191999435
   42 DA    N1      1320    6.158999920   12.783999443  -14.269999504
   42 DA    C2      1321    6.255000114   12.701000214  -14.305999756
   42 DA    H2      1322    6.241000175   12.648000717  -14.399000168
   42 DA    N3      1323    6.361000061   12.668000221  -14.244000435
   42 DA    C4      1324    6.372000217   12.741999626  -14.132000923
   42 DA    C3'     1325    6.823000431   12.590000153  -14.027000427
   42 DA    H3'     1326    6.902999878   12.574999809  -13.953000069
   42 DA    C2'     1327    6.733999729   12.704999924  -13.991000175
   42 DA    H2'     1328    6.733999729   12.705999374  -13.882000923
   42 DA    H2''    1329    6.777999878   12.794000626  -14.035000801
   42 DA    O3'     1330    6.869999886   12.601999283  -14.158999443
   43 DA    P       1331    7.020999908   12.555000305  -14.196001053
   43 DA    OP1     1332    7.051000118   12.428999901  -14.125999451
   43 DA    OP2     1333    7.108999729   12.670999527  -14.180000305
   43 DA    O5'     1334    7.004000187   12.533999443  -14.352000237
   43 DA    C5'     1335    6.933000088   12.419000626  -14.411999702
   43 DA    H5'     1336    6.873999596   12.376000404  -14.330999374
   43 DA    H5''    1337    7.011000156   12.347000122  -14.438000679
   43 DA    C4'     1338    6.835000038   12.461000443  -14.522999763
   43 DA    H4'     1339    6.800000191   12.369999886  -14.572000504
   43 DA    O4'     1340    6.716000557   12.533999443  -14.475999832
   43 DA    C1'     1341    6.720999718   12.664999962  -14.528999329
   43 DA    H1'     1342    6.657000065   12.666000366  -14.616999626
   43 DA    N9      1343    6.657000065   12.766000748  -14.439000130
   43 DA    C8      1344    6.719999790   12.828000069  -14.335000992
   43 DA    H8      1345    6.817999840   12.795999527  -14.302000046
   43 DA    N7      1346    6.651000023   12.921000481  -14.269999504
   43 DA    C5      1347    6.537000179   12.927000046  -14.352000237
   43 DA    C6      1348    6.414999962   13.008999825  -14.355000496
   43 DA    N6      1349    6.365000248   13.093999863  -14.269999504
   43 DA    H61     1350    6.414999962   13.125000000  -14.188000679
   43 DA    H62     1351    6.272999763   13.127000809  -14.294000626
   43 DA    N1      1352    6.336999893   13.005000114  -14.461000443
   43 DA    C2      1353    6.358000278   12.921000481  -14.557001114
   43 DA    H2      1354    6.299000263   12.935999870  -14.646000862
   43 DA    N3      1355    6.462000370   12.833000183  -14.569000244
   43 DA    C4      1356    6.544000149   12.838999748  -14.454999924
   43 DA    C3'     1357    6.911000252   12.548999786  -14.625000000
   43 DA    H3'     1358    7.019999504   12.541000366  -14.617999077
   43 DA    C2'     1359    6.866000175   12.687999725  -14.578999519
   43 DA    H2'     1360    6.933999538   12.732000351  -14.505000114
   43 DA    H2''    1361    6.866999626   12.755000114  -14.664999008
   43 DA    O3'     1362    6.881999969   12.519999504  -14.760000229
   44 DC    P       1363    6.962999821   12.576000214   -0.074000001
   44 DC    OP1     1364    6.955000401   12.473999977   -0.184000000
   44 DC    OP2     1365    7.090000153   12.633000374   -0.035000000
   44 DC    O5'     1366    6.877999783   12.696000099   -0.108000003
   44 DC    C5'     1367    6.740000248   12.687000275   -0.158000007
   44 DC    H5'     1368    6.676000118   12.631999969   -0.088000000
   44 DC    H5''    1369    6.730000496   12.623000145   -0.246000007
   44 DC    C4'     1370    6.683999538   12.824000359   -0.191000000
   44 DC    H4'     1371    6.613999844   12.803998947   -0.273000002
   44 DC    O4'     1372    6.623999596   12.886999130   -0.079999998
   44 DC    C1'     1373    6.680999756   13.019000053   -0.082999997
   44 DC    H1'     1374    6.627999783   13.092000008   -0.142999992
   44 DC    N1      1375    6.676000118   13.071001053  -14.753999710
   44 DC    C6      1376    6.763999939   13.036000252  -14.664999008
   44 DC    H6      1377    6.845999718   12.968999863  -14.689000130
   44 DC    C5      1378    6.756999969   13.089999199  -14.542999268
   44 DC    H5      1379    6.819999695   13.061999321  -14.460000992
   44 DC    C4      1380    6.658999443   13.186999321  -14.517999649
   44 DC    N4      1381    6.651999474   13.236999512  -14.400999069
   44 DC    H41     1382    6.723999977   13.199999809  -14.341000557
   44 DC    H42     1383    6.576999664   13.303998947  -14.391000748
   44 DC    N3      1384    6.565000057   13.217999458  -14.599000931
   44 DC    C2      1385    6.569000244   13.153999329  -14.719999313
   44 DC    O2      1386    6.480999947   13.175999641  -14.795000076
   44 DC    C3'     1387    6.783999443   12.919000626   -0.263999999
   44 DC    H3'     1388    6.866999626   12.864999771   -0.308999985
   44 DC    C2'     1389    6.826000214   13.010000229   -0.147000000
   44 DC    H2'     1390    6.907999992   12.966000557   -0.089999996
   44 DC    H2''    1391    6.851999760   13.110000610   -0.184000000
   44 DC    O3'     1392    6.712999821   12.980999947   -0.370000005
   45 DT    P       1393    6.780999660   13.074999809   -0.484999985
   45 DT    OP1     1394    6.703999996   13.053998947   -0.605000019
   45 DT    OP2     1395    6.930000305   13.072000504   -0.488999993
   45 DT    O5'     1396    6.741999626   13.217000008   -0.425000012
   45 DT    C5'     1397    6.605000496   13.267999649   -0.428999990
   45 DT    H5'     1398    6.539999962   13.196001053   -0.379999995
   45 DT    H5''    1399    6.564000130   13.285000801   -0.528999984
   45 DT    C4'     1400    6.583999634   13.407999992   -0.365000010
   45 DT    H4'     1401    6.479000092   13.435999870   -0.380999982
   45 DT    O4'     1402    6.608000278   13.402000427   -0.224999994
   45 DT    C1'     1403    6.691999912   13.508999825   -0.197999999
   45 DT    H1'     1404    6.627999783   13.594999313   -0.177000001
   45 DT    N1      1405    6.761000156   13.486000061   -0.070999995
   45 DT    C6      1406    6.848999977   13.375999451   -0.060000002
   45 DT    H6      1407    6.869000435   13.322000504   -0.151999995
   45 DT    C5      1408    6.907000065   13.347000122  -14.753000259
   45 DT    C7      1409    7.019000053   13.247999191  -14.752000809
   45 DT    H71     1410    7.105999947   13.288999557  -14.699999809
   45 DT    H72     1411    6.987000465   13.163999557  -14.689999580
   45 DT    H73     1412    7.037999630   13.221000671  -14.855999947
   45 DT    C4      1413    6.884999752   13.432001114  -14.633999825
   45 DT    O4      1414    6.933000088   13.417999268  -14.519999504
   45 DT    N3      1415    6.794000149   13.532999992  -14.650999069
   45 DT    H3      1416    6.758999825   13.586000443  -14.572999954
   45 DT    C2      1417    6.730000496   13.564999580  -14.767000198
   45 DT    O2      1418    6.655999660   13.661000252  -14.769999504
   45 DT    C3'     1419    6.673999786   13.517999649   -0.426000029
   45 DT    H3'     1420    6.719999790   13.486000061   -0.519999981
   45 DT    C2'     1421    6.782999992   13.535000801   -0.321999997
   45 DT    H2'     1422    6.847000122   13.449999809   -0.344999999
   45 DT    H2''    1423    6.837000370   13.625999451   -0.347000003
   45 DT    O3'     1424    6.619000435   13.644999504   -0.438999981
   46 DG    P       1425    6.551000118   13.694999695   -0.571999967
   46 DG    OP1     1426    6.444000244   13.597999573   -0.613000035
   46 DG    OP2     1427    6.662999630   13.727999687   -0.663999975
   46 DG    O5'     1428    6.486000061   13.825999260   -0.523000002
   46 DG    C5'     1429    6.347000122   13.843999863   -0.496999979
   46 DG    H5'     1430    6.302000046   13.760999680   -0.440999985
   46 DG    H5''    1431    6.282000065   13.847000122   -0.583999991
   46 DG    C4'     1432    6.325999737   13.963999748   -0.405000031
   46 DG    H4'     1433    6.220999718   13.961999893   -0.375999987
   46 DG    O4'     1434    6.405999660   13.944999695   -0.282999992
   46 DG    C1'     1435    6.500000000   14.049000740   -0.273000002
   46 DG    H1'     1436    6.469999790   14.133000374   -0.209999993
   46 DG    N9      1437    6.619999886   13.988000870   -0.204999998
   46 DG    C8      1438    6.685999870   13.877000809   -0.254000008
   46 DG    H8      1439    6.662000179   13.850999832   -0.356000006
   46 DG    N7      1440    6.786000252   13.836999893   -0.182000011
   46 DG    C5      1441    6.765000343   13.906000137   -0.061000001
   46 DG    C6      1442    6.835999966   13.899000168  -14.749000549
   46 DG    O6      1443    6.926999569   13.824999809  -14.703999519
   46 DG    N1      1444    6.773999691   13.968999863  -14.652000427
   46 DG    H1      1445    6.812999725   13.963999748  -14.560000420
   46 DG    C2      1446    6.678999901   14.066999435  -14.674000740
   46 DG    N2      1447    6.657000065   14.157000542  -14.578000069
   46 DG    H21     1448    6.698000431   14.138999939  -14.486999512
   46 DG    H22     1449    6.599999905   14.236999512  -14.602000237
   46 DG    N3      1450    6.619999886   14.088000298  -14.791000366
   46 DG    C4      1451    6.666000366   13.999000549   -0.075000003
   46 DG    C3'     1452    6.374000072   14.097000122   -0.463000000
   46 DG    H3'     1453    6.370999813   14.097000122   -0.571999967
   46 DG    C2'     1454    6.520999908   14.103999138   -0.415000021
   46 DG    H2'     1455    6.573999882   14.042999268   -0.488000005
   46 DG    H2''    1456    6.555000305   14.207000732   -0.423000008
   46 DG    O3'     1457    6.296000004   14.210000992   -0.434000015
   47 DC    P       1458    6.322999954   14.360000610   -0.492999971
   47 DC    OP1     1459    6.200999737   14.438000679   -0.481000006
   47 DC    OP2     1460    6.391999722   14.347000122   -0.621999979
   47 DC    O5'     1461    6.421999931   14.410000801   -0.379999995
   47 DC    C5'     1462    6.374000072   14.441999435   -0.252000004
   47 DC    H5'     1463    6.324999809   14.352999687   -0.213000014
   47 DC    H5''    1464    6.296999931   14.517999649   -0.268999994
   47 DC    C4'     1465    6.483999729   14.503000259   -0.162000000
   47 DC    H4'     1466    6.427999973   14.544000626   -0.077999994
   47 DC    O4'     1467    6.580000401   14.399000168   -0.136000007
   47 DC    C1'     1468    6.712999821   14.454999924   -0.159000009
   47 DC    H1'     1469    6.737999916   14.519000053   -0.075000003
   47 DC    N1      1470    6.812000275   14.339999199   -0.164000005
   47 DC    C6      1471    6.837000370   14.272000313   -0.278999984
   47 DC    H6      1472    6.782999992   14.300999641   -0.368000001
   47 DC    C5      1473    6.921999931   14.169000626   -0.278999984
   47 DC    H5      1474    6.944999695   14.119000435   -0.372000009
   47 DC    C4      1475    6.991000175   14.144999504   -0.159999996
   47 DC    N4      1476    7.078000069   14.049000740   -0.159999996
   47 DC    H41     1477    7.111000061   14.014999390   -0.248999998
   47 DC    H42     1478    7.137000084   14.032999992   -0.079999998
   47 DC    N3      1479    6.967000008   14.207000732   -0.046999998
   47 DC    C2      1480    6.873999596   14.305999756   -0.044999998
   47 DC    O2      1481    6.847000122   14.361000061  -14.750999451
   47 DC    C3'     1482    6.562999725   14.608999252   -0.234999985
   47 DC    H3'     1483    6.516999722   14.656000137   -0.323000014
   47 DC    C2'     1484    6.690000057   14.538000107   -0.278999984
   47 DC    H2'     1485    6.662999630   14.480000496   -0.367000014
   47 DC    H2''    1486    6.761000156   14.619000435   -0.296999991
   47 DC    O3'     1487    6.590000153   14.724000931   -0.145999998
   48 DT    P       1488    6.486000061   14.843999863   -0.127000004
   48 DT    OP1     1489    6.348999977   14.810000420   -0.169000000
   48 DT    OP2     1490    6.555000305   14.955999374   -0.179999992
   48 DT    O5'     1491    6.494000435   14.866000175  -14.778999329
   48 DT    C5'     1492    6.427999973   14.774999619  -14.689999580
   48 DT    H5'     1493    6.434999943   14.678998947  -14.741999626
   48 DT    H5''    1494    6.321000099   14.796999931  -14.682001114
   48 DT    C4'     1495    6.494000435   14.758000374  -14.553998947
   48 DT    H4'     1496    6.421999931   14.699000359  -14.496999741
   48 DT    O4'     1497    6.616000175   14.691999435  -14.560999870
   48 DT    C1'     1498    6.717000008   14.771000862  -14.508999825
   48 DT    H1'     1499    6.750000000   14.742999077  -14.408999443
   48 DT    N1      1500    6.828999996   14.733999252  -14.599000931
   48 DT    C6      1501    6.822000027   14.775999069  -14.733999252
   48 DT    H6      1502    6.752999783   14.850999832  -14.767999649
   48 DT    C5      1503    6.916000366   14.725000381   -0.015000001
   48 DT    C7      1504    6.923999786   14.782999992   -0.158000007
   48 DT    H71     1505    6.951999664   14.704999924   -0.229000002
   48 DT    H72     1506    6.826999664   14.828999519   -0.178000003
   48 DT    H73     1507    7.002999783   14.857000351   -0.172000006
   48 DT    C4      1508    7.015000343   14.628999710  -14.786000252
   48 DT    O4      1509    7.088999748   14.563000679   -0.041999999
   48 DT    N3      1510    7.016999722   14.597000122  -14.652999878
   48 DT    H3      1511    7.083999634   14.527000427  -14.624000549
   48 DT    C2      1512    6.933000088   14.649999619  -14.555000305
   48 DT    O2      1513    6.951999664   14.624000549  -14.433000565
   48 DT    C3'     1514    6.519000053   14.892000198  -14.480000496
   48 DT    H3'     1515    6.460999966   14.978999138  -14.510999680
   48 DT    C2'     1516    6.673000336   14.913000107  -14.519999504
   48 DT    H2'     1517    6.690000057   14.955999374  -14.619000435
   48 DT    H2''    1518    6.726999760   14.972000122  -14.446001053
   48 DT    O3'     1519    6.500000000   14.861000061  -14.336999893
   49 DC    P       1520    6.494000435   14.980000496  -14.232999802
   49 DC    OP1     1521    6.411000252   14.927999496  -14.119000435
   49 DC    OP2     1522    6.451000214   15.100000381  -14.309000015
   49 DC    O5'     1523    6.651000023   14.978999138  -14.194000244
   49 DC    C5'     1524    6.710999966   14.875999451  -14.119000435
   49 DC    H5'     1525    6.699999809   14.778999329  -14.166999817
   49 DC    H5''    1526    6.671999931   14.864999771  -14.017999649
   49 DC    C4'     1527    6.869999886   14.894999504  -14.121000290
   49 DC    H4'     1528    6.909999847   14.819999695  -14.052999496
   49 DC    O4'     1529    6.927999973   14.880000114  -14.252000809
   49 DC    C1'     1530    7.008999825   14.989999771  -14.266000748
   49 DC    H1'     1531    7.104000092   14.977999687  -14.213999748
   49 DC    N1      1532    7.055999756   15.010999680  -14.410000801
   49 DC    C6      1533    6.998000145   15.094999313  -14.489999771
   49 DC    H6      1534    6.912999630   15.153999329  -14.458000183
   49 DC    C5      1535    7.026000023   15.102000237  -14.627000809
   49 DC    H5      1536    6.969000340   15.167999268  -14.690999985
   49 DC    C4      1537    7.133999825   15.017999649  -14.671999931
   49 DC    N4      1538    7.157000065   15.003000259    0.011000000
   49 DC    H41     1539    7.101999760   15.061999321   -0.050000001
   49 DC    H42     1540    7.223999977   14.932001114   -0.015999999
   49 DC    N3      1541    7.187000275   14.930000305  -14.596000671
   49 DC    C2      1542    7.155000210   14.921999931  -14.463000298
   49 DC    O2      1543    7.220999718   14.852000237  -14.392000198
   49 DC    C3'     1544    6.912999630   15.025999069  -14.058000565
   49 DC    H3'     1545    6.840000153   15.077000618  -13.996999741
   49 DC    C2'     1546    6.939000130   15.100000381  -14.189999580
   49 DC    H2'     1547    6.844000340   15.136999130  -14.227999687
   49 DC    H2''    1548    7.002999783   15.186999321  -14.174000740
   49 DC    O3'     1549    7.033999443   15.010999680  -13.994999886
   50 DC    P       1550    7.048000336   14.977000237  -13.839999199
   50 DC    OP1     1551    6.976000309   14.858999252  -13.797999382
   50 DC    OP2     1552    7.018000126   15.100999832  -13.772999763
   50 DC    O5'     1553    7.210000038   14.940999985  -13.828000069
   50 DC    C5'     1554    7.259999752   14.814000130  -13.802000046
   50 DC    H5'     1555    7.215000153   14.752000809  -13.880000114
   50 DC    H5''    1556    7.217999935   14.781000137  -13.707000732
   50 DC    C4'     1557    7.414000034   14.789999008  -13.805999756
   50 DC    H4'     1558    7.437000275   14.689000130  -13.772000313
   50 DC    O4'     1559    7.447000027   14.797999382  -13.941999435
   50 DC    C1'     1560    7.539999962   14.908999443  -13.954999924
   50 DC    H1'     1561    7.637000084   14.861000061  -13.949000359
   50 DC    N1      1562    7.505999565   14.985000610  -14.078999519
   50 DC    C6      1563    7.383000374   15.047999382  -14.082000732
   50 DC    H6      1564    7.319000244   15.052000046  -13.994999886
   50 DC    C5      1565    7.341000557   15.107999802  -14.196001053
   50 DC    H5      1566    7.247000217   15.161000252  -14.200999260
   50 DC    C4      1567    7.425000191   15.092000008  -14.308000565
   50 DC    N4      1568    7.395999908   15.167999268  -14.406000137
   50 DC    H41     1569    7.335999966   15.249000549  -14.400999069
   50 DC    H42     1570    7.441999912   15.144000053  -14.491999626
   50 DC    N3      1571    7.537000179   15.014999390  -14.308000565
   50 DC    C2      1572    7.580999851   14.961000443  -14.191999435
   50 DC    O2      1573    7.680000305   14.889999390  -14.199000359
   50 DC    C3'     1574    7.491999626   14.892000198  -13.722000122
   50 DC    H3'     1575    7.428999901   14.933000565  -13.642999649
   50 DC    C2'     1576    7.529000282   14.996000290  -13.824999809
   50 DC    H2'     1577    7.453999996   15.074000359  -13.832000732
   50 DC    H2''    1578    7.623000145   15.038999557  -13.789999008
   50 DC    O3'     1579    7.606999874   14.828999519  -13.657999992
   51 DA    P       1580    7.719999790   14.906000137  -13.569999695
   51 DA    OP1     1581    7.755999565   14.828999519  -13.452000618
   51 DA    OP2     1582    7.678999901   15.046000481  -13.541999817
   51 DA    O5'     1583    7.844999790   14.917999268  -13.667999268
   51 DA    C5'     1584    7.934999943   14.805999756  -13.689999580
   51 DA    H5'     1585    7.873999596   14.716000557  -13.700999260
   51 DA    H5''    1586    8.003999710   14.791000366  -13.607000351
   51 DA    C4'     1587    8.019999504   14.828000069  -13.815999985
   51 DA    H4'     1588    8.085000038   14.741999626  -13.830999374
   51 DA    O4'     1589    7.948000431   14.833000183  -13.935000420
   51 DA    C1'     1590    8.016000748   14.925999641  -14.027999878
   51 DA    H1'     1591    8.050000191   14.880999565  -14.121999741
   51 DA    N9      1592    7.932000160   15.038000107  -14.057001114
   51 DA    C8      1593    7.842000008   15.100999832  -13.969999313
   51 DA    H8      1594    7.833999634   15.069000244  -13.866999626
   51 DA    N7      1595    7.769000053   15.194000244  -14.032000542
   51 DA    C5      1596    7.812999725   15.189000130  -14.170000076
   51 DA    C6      1597    7.780999660   15.253999710  -14.289999008
   51 DA    N6      1598    7.680000305   15.338000298  -14.296999931
   51 DA    H61     1599    7.605999947   15.343999863  -14.228999138
   51 DA    H62     1600    7.662999630   15.380000114  -14.386999130
   51 DA    N1      1601    7.855999947   15.235000610  -14.396000862
   51 DA    C2      1602    7.958000183   15.152000427  -14.389999390
   51 DA    H2      1603    8.027999878   15.147999763  -14.472999573
   51 DA    N3      1604    8.000000000   15.075999260  -14.286000252
   51 DA    C4      1605    7.921999931   15.097999573  -14.177999496
   51 DA    C3'     1606    8.119999886   14.949000359  -13.810000420
   51 DA    H3'     1607    8.076999664   15.039999008  -13.769000053
   51 DA    C2'     1608    8.147000313   14.961999893  -13.961000443
   51 DA    H2'     1609    8.183000565   15.059000015  -13.994999886
   51 DA    H2''    1610    8.223999977   14.889999390  -13.988000870
   51 DA    O3'     1611    8.230000496   14.900999069  -13.732999802
   52 DT    P       1612    8.333000183   15.003000259  -13.663000107
   52 DT    OP1     1613    8.423000336   14.930999756  -13.572999954
   52 DT    OP2     1614    8.255999565   15.122999191  -13.616000175
   52 DT    O5'     1615    8.426000595   15.071001053  -13.775999069
   52 DT    C5'     1616    8.510000229   14.992999077  -13.858999252
   52 DT    H5'     1617    8.455999374   14.907000542  -13.897000313
   52 DT    H5''    1618    8.594999313   14.949999809  -13.805999756
   52 DT    C4'     1619    8.545999527   15.078999519  -13.978999138
   52 DT    H4'     1620    8.597000122   15.013999939  -14.050000191
   52 DT    O4'     1621    8.425000191   15.117999077  -14.046999931
   52 DT    C1'     1622    8.434999466   15.255999565  -14.066999435
   52 DT    H1'     1623    8.486000061   15.277000427  -14.160000801
   52 DT    N1      1624    8.294000626   15.314000130  -14.072999954
   52 DT    C6      1625    8.225999832   15.335000992  -13.957000732
   52 DT    H6      1626    8.265000343   15.319999695  -13.857000351
   52 DT    C5      1627    8.100000381   15.391000748  -13.961999893
   52 DT    C7      1628    8.029000282   15.427999496  -13.833000183
   52 DT    H71     1629    7.951999664   15.353999138  -13.811999321
   52 DT    H72     1630    8.098000526   15.446001053  -13.750999451
   52 DT    H73     1631    7.967000008   15.517999649  -13.835000992
   52 DT    C4      1632    8.041000366   15.427000046  -14.089999199
   52 DT    O4      1633    7.926000118   15.474000931  -14.111000061
   52 DT    N3      1634    8.119000435   15.413999557  -14.203999519
   52 DT    H3      1635    8.087999344   15.454999924  -14.289999008
   52 DT    C2      1636    8.248000145   15.360000610  -14.200999260
   52 DT    O2      1637    8.315000534   15.369999886  -14.299000740
   52 DT    C3'     1638    8.630999565   15.208000183  -13.942998886
   52 DT    H3'     1639    8.677999496   15.203999519  -13.844999313
   52 DT    C2'     1640    8.522000313   15.313000679  -13.955999374
   52 DT    H2'     1641    8.480999947   15.328999519  -13.855999947
   52 DT    H2''    1642    8.559999466   15.408999443  -13.989000320
   52 DT    O3'     1643    8.725000381   15.227999687  -14.046000481
   53 DC    P       1644    8.843000412   15.330999374  -14.036999702
   53 DC    OP1     1645    8.969999313   15.258999825  -14.063000679
   53 DC    OP2     1646    8.829000473   15.403999329  -13.906000137
   53 DC    O5'     1647    8.812000275   15.427999496  -14.150999069
   53 DC    C5'     1648    8.836999893   15.388000488  -14.288000107
   53 DC    H5'     1649    8.788999557   15.292999268  -14.311999321
   53 DC    H5''    1650    8.944000244   15.372999191  -14.305999756
   53 DC    C4'     1651    8.776000023   15.482999802  -14.394000053
   53 DC    H4'     1652    8.821000099   15.449000359  -14.486999512
   53 DC    O4'     1653    8.638999939   15.461000443  -14.427999496
   53 DC    C1'     1654    8.565000534   15.578999519  -14.450999260
   53 DC    H1'     1655    8.506999969   15.559000015  -14.541000366
   53 DC    N1      1656    8.475000381   15.619999886  -14.336999893
   53 DC    C6      1657    8.515000343   15.602999687  -14.210000992
   53 DC    H6      1658    8.611000061   15.560000420  -14.186999321
   53 DC    C5      1659    8.439000130   15.639999390  -14.108999252
   53 DC    H5      1660    8.468999863   15.621999741  -14.007000923
   53 DC    C4      1661    8.312000275   15.700999260  -14.138999939
   53 DC    N4      1662    8.225000381   15.739999771  -14.050999641
   53 DC    H41     1663    8.246000290   15.727000237  -13.952000618
   53 DC    H42     1664    8.142999649   15.783999443  -14.088000298
   53 DC    N3      1665    8.274000168   15.730000496  -14.260999680
   53 DC    C2      1666    8.355999947   15.692998886  -14.361999512
   53 DC    O2      1667    8.326000214   15.728999138  -14.478999138
   53 DC    C3'     1668    8.793000221   15.627000809  -14.391000748
   53 DC    H3'     1669    8.781999588   15.664999008  -14.288999557
   53 DC    C2'     1670    8.676000595   15.678998947  -14.474000931
   53 DC    H2'     1671    8.654000282   15.783999443  -14.458999634
   53 DC    H2''    1672    8.701000214   15.663000107  -14.578999519
   53 DC    O3'     1673    8.913999557   15.661999702  -14.447000504
   54 DA    P       1674    8.977999687   15.816999435  -14.446001053
   54 DA    OP1     1675    9.079999924   15.811999321  -14.547999382
   54 DA    OP2     1676    9.016000748   15.857999802  -14.310000420
   54 DA    O5'     1677    8.871999741    0.037999999  -14.503000259
   54 DA    C5'     1678    8.843999863    0.060000002  -14.641000748
   54 DA    H5'     1679    8.795999527   -0.030000001  -14.678998947
   54 DA    H5''    1680    8.939000130    0.070999995  -14.692998886
   54 DA    C4'     1681    8.760999680    0.188999996  -14.656000137
   54 DA    H4'     1682    8.739000320    0.201000005  -14.761999130
   54 DA    O4'     1683    8.644000053    0.164999992  -14.579999924
   54 DA    C1'     1684    8.642999649    0.270000011  -14.488000870
   54 DA    H1'     1685    8.585000038    0.351000011  -14.532000542
   54 DA    N9      1686    8.586999893    0.219000012  -14.361000061
   54 DA    C8      1687    8.651999474    0.141000003  -14.264999390
   54 DA    H8      1688    8.753000259    0.104999997  -14.277999878
   54 DA    N7      1689    8.579999924    0.112000003  -14.157999992
   54 DA    C5      1690    8.458000183    0.177000001  -14.189999580
   54 DA    C6      1691    8.336000443    0.200000003  -14.121000290
   54 DA    N6      1692    8.312999725    0.130999997  -14.008000374
   54 DA    H61     1693    8.390000343    0.077000000  -13.971000671
   54 DA    H62     1694    8.223000526    0.140000001  -13.963000298
   54 DA    N1      1695    8.241999626    0.277000010  -14.174000740
   54 DA    C2      1696    8.265000343    0.331000000  -14.294000626
   54 DA    H2      1697    8.190000534    0.395999998  -14.338000298
   54 DA    N3      1698    8.371000290    0.321000010  -14.371999741
   54 DA    C4      1699    8.461000443    0.243000001  -14.313000679
   54 DA    C3'     1700    8.833999634    0.317000002  -14.614000320
   54 DA    H3'     1701    8.942999840    0.307999998  -14.616000175
   54 DA    C2'     1702    8.788999557    0.331000000  -14.472000122
   54 DA    H2'     1703    8.852999687    0.265000015  -14.413000107
   54 DA    H2''    1704    8.791999817    0.436000019  -14.440999985
   54 DA    O3'     1705    8.802999496    0.432999998  -14.691999435
   55 DA    P       1706    8.876000404    0.578999996  -14.667999268
   55 DA    OP1     1707    8.940999985    0.620999992  -14.799000740
   55 DA    OP2     1708    8.961999893    0.567999959  -14.546999931
   55 DA    O5'     1709    8.751999855    0.675999999  -14.642000198
   55 DA    C5'     1710    8.648000717    0.703000009  -14.732000351
   55 DA    H5'     1711    8.612000465    0.606999993  -14.771000862
   55 DA    H5''    1712    8.690000534    0.758000016  -14.815999985
   55 DA    C4'     1713    8.526000023    0.791000009  -14.680999756
   55 DA    H4'     1714    8.444999695    0.804000020  -14.753000259
   55 DA    O4'     1715    8.479000092    0.698000014  -14.585000992
   55 DA    C1'     1716    8.479000092    0.761000037  -14.453999519
   55 DA    H1'     1717    8.383999825    0.811999977  -14.438000679
   55 DA    N9      1718    8.503999710    0.678000033  -14.336000443
   55 DA    C8      1719    8.628999710    0.646000028  -14.281000137
   55 DA    H8      1720    8.710000038    0.657999992  -14.352000237
   55 DA    N7      1721    8.621999741    0.576000035  -14.170000076
   55 DA    C5      1722    8.480999947    0.583000004  -14.147000313
   55 DA    C6      1723    8.401999474    0.550999999  -14.032000542
   55 DA    N6      1724    8.454999924    0.478000015  -13.936999321
   55 DA    H61     1725    8.551000595    0.449999988  -13.949999809
   55 DA    H62     1726    8.394999504    0.459000021  -13.857999802
   55 DA    N1      1727    8.272000313    0.577000022  -14.019999504
   55 DA    C2      1728    8.216000557    0.640999973  -14.117999077
   55 DA    H2      1729    8.108999252    0.656000018  -14.110000610
   55 DA    N3      1730    8.270999908    0.689000010  -14.232000351
   55 DA    C4      1731    8.406999588    0.649999976  -14.239999771
   55 DA    C3'     1732    8.548999786    0.927000046  -14.605999947
   55 DA    H3'     1733    8.623000145    0.997999966  -14.642000198
   55 DA    C2'     1734    8.583000183    0.875000000  -14.463000298
   55 DA    H2'     1735    8.685999870    0.840999961  -14.458000183
   55 DA    H2''    1736    8.555000305    0.956000030  -14.396000862
   55 DA    O3'     1737    8.423999786    0.995999992  -14.608999252
   56 DA    P       1738    8.409999847    1.152999997  -14.596000671
   56 DA    OP1     1739    8.378999710    1.206000090  -14.732000351
   56 DA    OP2     1740    8.538000107    1.210000038  -14.535000801
   56 DA    O5'     1741    8.287000656    1.190999985  -14.496000290
   56 DA    C5'     1742    8.149999619    1.199000001  -14.527000427
   56 DA    H5'     1743    8.119000435    1.101000071  -14.563000679
   56 DA    H5''    1744    8.123000145    1.268999934  -14.605999947
   56 DA    C4'     1745    8.064000130    1.243000031  -14.411000252
   56 DA    H4'     1746    7.965000153    1.239000082  -14.457000732
   56 DA    O4'     1747    8.072000504    1.141999960  -14.308000565
   56 DA    C1'     1748    8.128999710    1.190999985  -14.191999435
   56 DA    H1'     1749    8.050000191    1.193000078  -14.116000175
   56 DA    N9      1750    8.248000145    1.110000014  -14.139999390
   56 DA    C8      1751    8.378999710    1.095999956  -14.190999985
   56 DA    H8      1752    8.414999962    1.143000007  -14.282000542
   56 DA    N7      1753    8.456999779    1.022000074  -14.127000809
   56 DA    C5      1754    8.380000114    0.989000022  -14.013000488
   56 DA    C6      1755    8.405000687    0.910999954  -13.897999763
   56 DA    N6      1756    8.522000313    0.842000008  -13.871000290
   56 DA    H61     1757    8.602999687    0.872999966  -13.922999382
   56 DA    H62     1758    8.531000137    0.777999997  -13.794000626
   56 DA    N1      1759    8.314000130    0.898999989  -13.794000626
   56 DA    C2      1760    8.194000244    0.958000004  -13.822000504
   56 DA    H2      1761    8.119999886    0.945999980  -13.744999886
   56 DA    N3      1762    8.161000252    1.036999941  -13.925999641
   56 DA    C4      1763    8.255000114    1.043999910  -14.021000862
   56 DA    C3'     1764    8.080999374    1.381000042  -14.333999634
   56 DA    H3'     1765    8.116000175    1.462000012  -14.399000168
   56 DA    C2'     1766    8.177999496    1.333999991  -14.228999138
   56 DA    H2'     1767    8.277999878    1.325000048  -14.271000862
   56 DA    H2''    1768    8.175000191    1.399999976  -14.142000198
   56 DA    O3'     1769    7.962999821    1.411999941  -14.263999939
   57 DA    P       1770    7.932000160    1.554000020  -14.205999374
   57 DA    OP1     1771    7.798000336    1.597000003  -14.239999771
   57 DA    OP2     1772    8.048000336    1.644000053  -14.239000320
   57 DA    O5'     1773    7.933999538    1.524999976  -14.050999641
   57 DA    C5'     1774    7.838999748    1.444999933  -13.986999512
   57 DA    H5'     1775    7.837999821    1.343000054  -14.024000168
   57 DA    H5''    1776    7.738999844    1.483999968  -14.007000923
   57 DA    C4'     1777    7.861000061    1.435999990  -13.833999634
   57 DA    H4'     1778    7.773000240    1.398000002  -13.782999992
   57 DA    O4'     1779    7.970999718    1.343999982  -13.811999321
   57 DA    C1'     1780    8.069999695    1.406999946  -13.736000061
   57 DA    H1'     1781    8.039999962    1.389999986  -13.632000923
   57 DA    N9      1782    8.205999374    1.351999998  -13.757000923
   57 DA    C8      1783    8.293000221    1.384000063  -13.858999252
   57 DA    H8      1784    8.270999908    1.457999945  -13.934000015
   57 DA    N7      1785    8.412000656    1.322999954  -13.861000061
   57 DA    C5      1786    8.408999443    1.253999949  -13.741000175
   57 DA    C6      1787    8.500000000    1.179000020  -13.670000076
   57 DA    N6      1788    8.625000000    1.156999946  -13.704999924
   57 DA    H61     1789    8.666000366    1.194999933  -13.789999008
   57 DA    H62     1790    8.683000565    1.106000066  -13.639999390
   57 DA    N1      1791    8.473999977    1.115999937  -13.555000305
   57 DA    C2      1792    8.350999832    1.127000093  -13.510000229
   57 DA    H2      1793    8.335000038    1.098999977  -13.407000542
   57 DA    N3      1794    8.248999596    1.190999985  -13.566999435
   57 DA    C4      1795    8.284999847    1.259999990  -13.680000305
   57 DA    C3'     1796    7.905000210    1.569999933  -13.769999504
   57 DA    H3'     1797    7.883999825    1.646999955  -13.843999863
   57 DA    C2'     1798    8.058000565    1.555999994  -13.760999680
   57 DA    H2'     1799    8.107999802    1.595999956  -13.849000931
   57 DA    H2''    1800    8.105000496    1.597000003  -13.671000481
   57 DA    O3'     1801    7.841000557    1.601999998  -13.649000168
   58 DG    P       1802    7.837000370    1.747999907  -13.585000992
   58 DG    OP1     1803    7.722000122    1.766999960  -13.499000549
   58 DG    OP2     1804    7.866000175    1.846999884  -13.690999985
   58 DG    O5'     1805    7.965000153    1.725000024  -13.482999802
   58 DG    C5'     1806    7.948999882    1.671999931  -13.347000122
   58 DG    H5'     1807    7.859999657    1.718000054  -13.305000305
   58 DG    H5''    1808    8.034999847    1.702000022  -13.288000107
   58 DG    C4'     1809    7.927999973    1.519999981  -13.332000732
   58 DG    H4'     1810    7.833000183    1.496999979  -13.380000114
   58 DG    O4'     1811    8.026000023    1.452000022  -13.400999069
   58 DG    C1'     1812    8.116999626    1.393999934  -13.305000305
   58 DG    H1'     1813    8.085000038    1.289999962  -13.296000481
   58 DG    N9      1814    8.256999969    1.417000055  -13.350000381
   58 DG    C8      1815    8.301000595    1.518999934  -13.434000015
   58 DG    H8      1816    8.225000381    1.577999949  -13.482000351
   58 DG    N7      1817    8.435999870    1.527999997  -13.439999580
   58 DG    C5      1818    8.475999832    1.434000015  -13.349000931
   58 DG    C6      1819    8.608999252    1.398999929  -13.313000679
   58 DG    O6      1820    8.718000412    1.449000001  -13.352999687
   58 DG    N1      1821    8.625000000    1.291000009  -13.222999573
   58 DG    H1      1822    8.719999313    1.269999981  -13.199999809
   58 DG    C2      1823    8.517999649    1.236999989  -13.167999268
   58 DG    N2      1824    8.545999527    1.149999976  -13.072999954
   58 DG    H21     1825    8.642000198    1.126000047  -13.050999641
   58 DG    H22     1826    8.468999863    1.129999995  -13.010999680
   58 DG    N3      1827    8.391000748    1.263000011  -13.199000359
   58 DG    C4      1828    8.371000290    1.363000035  -13.294000626
   58 DG    C3'     1829    7.946000099    1.480000019  -13.184000015
   58 DG    H3'     1830    7.905999660    1.552000046  -13.113000870
   58 DG    C2'     1831    8.093000412    1.460999966  -13.166999817
   58 DG    H2'     1832    8.142999649    1.556999922  -13.157000542
   58 DG    H2''    1833    8.105000496    1.391999960  -13.083000183
   58 DG    O3'     1834    7.875000000    1.358000040  -13.157000542
   59 OXG   P       1835    7.828000069    1.305000067  -13.010999680
   59 OXG   OP1     1836    7.754000187    1.177000046  -13.027999878
   59 OXG   OP2     1837    7.756999969    1.417000055  -12.939999580
   59 OXG   O5'     1838    7.960000038    1.268999934  -12.927999496
   59 OXG   C5'     1839    8.019000053    1.139999986  -12.927999496
   59 OXG   H5'     1840    8.043000221    1.108999968  -13.028999329
   59 OXG   H5''    1841    7.955000401    1.069999933  -12.875000000
   59 OXG   C4'     1842    8.155000687    1.134000063  -12.850999832
   59 OXG   H4'     1843    8.177999496    1.027999997  -12.855000496
   59 OXG   O4'     1844    8.258000374    1.214999914  -12.905000687
   59 OXG   C1'     1845    8.344999313    1.254999995  -12.795000076
   59 OXG   H1'     1846    8.406000137    1.174999952  -12.751999855
   59 OXG   N9      1847    8.416000366    1.378999949  -12.819000244
   59 OXG   C8      1848    8.354000092    1.489000082  -12.882000923
   59 OXG   O8      1849    8.237999916    1.518999934  -12.869000435
   59 OXG   N7      1850    8.451000214    1.582999945  -12.927999496
   59 OXG   H7      1851    8.421999931    1.678000093  -12.949000359
   59 OXG   C5      1852    8.573999405    1.526000023  -12.897000313
   59 OXG   C6      1853    8.706999779    1.575999975  -12.908999443
   59 OXG   O6      1854    8.739999771    1.686000109  -12.949000359
   59 OXG   N1      1855    8.794000626    1.485999942  -12.861999512
   59 OXG   H1      1856    8.888999939    1.521000028  -12.864000320
   59 OXG   C2      1857    8.767999649    1.371000051  -12.796999931
   59 OXG   N2      1858    8.866999626    1.299000025  -12.750000000
   59 OXG   H21     1859    8.958000183    1.332000017  -12.776999474
   59 OXG   H22     1860    8.848999977    1.215999961  -12.694999695
   59 OXG   N3      1861    8.649000168    1.324000001  -12.788000107
   59 OXG   C4      1862    8.550000191    1.402000070  -12.836999893
   59 OXG   C3'     1863    8.142999649    1.162999988  -12.704000473
   59 OXG   H3'     1864    8.041999817    1.205000043  -12.694000244
   59 OXG   C2'     1865    8.239000320    1.279000044  -12.680999756
   59 OXG   H2'     1866    8.182000160    1.371999979  -12.685999870
   59 OXG   H2''    1867    8.281000137    1.273000002  -12.580999374
   59 OXG   O3'     1868    8.177000046    1.052000046  -12.619999886
   60 DC    P       1869    8.128000259    1.047999978  -12.462999344
   60 DC    OP1     1870    8.104000092    0.905000031  -12.440999985
   60 DC    OP2     1871    8.016000748    1.135999918  -12.444000244
   60 DC    O5'     1872    8.250000000    1.103999972  -12.380000114
   60 DC    C5'     1873    8.376999855    1.029000044  -12.373000145
   60 DC    H5'     1874    8.394999504    0.968999982  -12.461999893
   60 DC    H5''    1875    8.369000435    0.962000012  -12.287000656
   60 DC    C4'     1876    8.501999855    1.118000031  -12.350000381
   60 DC    H4'     1877    8.592000008    1.055999994  -12.355000496
   60 DC    O4'     1878    8.510999680    1.223999977  -12.447000504
   60 DC    C1'     1879    8.534999847    1.351000071  -12.380999565
   60 DC    H1'     1880    8.638999939    1.351999998  -12.348999977
   60 DC    N1      1881    8.498000145    1.465999961  -12.467000008
   60 DC    C6      1882    8.369000435    1.503000021  -12.501000404
   60 DC    H6      1883    8.287000656    1.437000036  -12.477999687
   60 DC    C5      1884    8.350999832    1.620999932  -12.566999435
   60 DC    H5      1885    8.253999710    1.656999946  -12.600000381
   60 DC    C4      1886    8.469999313    1.700000048  -12.601999283
   60 DC    N4      1887    8.466000557    1.809000015  -12.670999527
   60 DC    H41     1888    8.383999825    1.822999954  -12.726999283
   60 DC    H42     1889    8.559999466    1.842000008  -12.692999840
   60 DC    N3      1890    8.588999748    1.661000013  -12.567999840
   60 DC    C2      1891    8.611000061    1.537999988  -12.501999855
   60 DC    O2      1892    8.727999687    1.509000063  -12.473999977
   60 DC    C3'     1893    8.489000320    1.189000010  -12.212999344
   60 DC    H3'     1894    8.420000076    1.138000011  -12.145999908
   60 DC    C2'     1895    8.455999374    1.337000012  -12.248000145
   60 DC    H2'     1896    8.350000381    1.340999961  -12.273000717
   60 DC    H2''    1897    8.496999741    1.399999976  -12.169000626
   60 DC    O3'     1898    8.619999886    1.180000067  -12.159999847
   61 DA    P       1899    8.658999443    1.090999961  -12.032999992
   61 DA    OP1     1900    8.666999817    0.944999993  -12.059000015
   61 DA    OP2     1901    8.581999779    1.131999969  -11.920000076
   61 DA    O5'     1902    8.803999901    1.152000070  -12.015000343
   61 DA    C5'     1903    8.906999588    1.088999987  -12.087999344
   61 DA    H5'     1904    8.880999565    1.081000090  -12.194000244
   61 DA    H5''    1905    8.937000275    0.993999958  -12.044000626
   61 DA    C4'     1906    9.030000687    1.177999973  -12.083000183
   61 DA    H4'     1907    9.112000465    1.116999984  -12.121000290
   61 DA    O4'     1908    9.001999855    1.292000055  -12.163000107
   61 DA    C1'     1909    9.015000343    1.410000086  -12.080999374
   61 DA    H1'     1910    9.112000465    1.453999996  -12.107000351
   61 DA    N9      1911    8.901000023    1.497999907  -12.111000061
   61 DA    C8      1912    8.766000748    1.481999993  -12.098999977
   61 DA    H8      1913    8.725999832    1.391999960  -12.053999901
   61 DA    N7      1914    8.694999695    1.581000090  -12.144000053
   61 DA    C5      1915    8.794000626    1.672999978  -12.187000275
   61 DA    C6      1916    8.791999817    1.799999952  -12.241999626
   61 DA    N6      1917    8.687000275    1.863999963  -12.280000687
   61 DA    H61     1918    8.612000465    1.810000062  -12.321000099
   61 DA    H62     1919    8.704000473    1.960000038  -12.305999756
   61 DA    N1      1920    8.899000168    1.869000077  -12.274000168
   61 DA    C2      1921    9.015000343    1.817000031  -12.246999741
   61 DA    H2      1922    9.108999252    1.865000010  -12.269000053
   61 DA    N3      1923    9.033999443    1.700999975  -12.189000130
   61 DA    C4      1924    8.918000221    1.628000021  -12.163000107
   61 DA    C3'     1925    9.080999374    1.226999998  -11.949999809
   61 DA    H3'     1926    9.055000305    1.148000002  -11.880000114
   61 DA    C2'     1927    9.012000084    1.358999968  -11.932000160
   61 DA    H2'     1928    8.913000107    1.351999998  -11.887999535
   61 DA    H2''    1929    9.073999405    1.422000051  -11.869000435
   61 DA    O3'     1930    9.223999977    1.247999907  -11.966000557
   62 DT    P       1931    9.333999634    1.261999965  -11.843000412
   62 DT    OP1     1932    9.465000153    1.210999966  -11.898000717
   62 DT    OP2     1933    9.281999588    1.200000048  -11.717000008
   62 DT    O5'     1934    9.335000038    1.418999910  -11.822999954
   62 DT    C5'     1935    9.414999962    1.501000047  -11.916999817
   62 DT    H5'     1936    9.397000313    1.477999926  -12.022000313
   62 DT    H5''    1937    9.520999908    1.488000035  -11.892999649
   62 DT    C4'     1938    9.385000229    1.654000044  -11.907999992
   62 DT    H4'     1939    9.451999664    1.710000038  -11.973999977
   62 DT    O4'     1940    9.251999855    1.667000055  -11.954999924
   62 DT    C1'     1941    9.205999374    1.788999915  -11.906000137
   62 DT    H1'     1942    9.246000290    1.870999932  -11.965000153
   62 DT    N1      1943    9.065999985    1.811000109  -11.895999908
   62 DT    C6      1944    8.987000465    1.713999987  -11.828000069
   62 DT    H6      1945    9.039999962    1.629000068  -11.788999557
   62 DT    C5      1946    8.851999283    1.717000008  -11.833999634
   62 DT    C7      1947    8.767999649    1.606999993  -11.773000717
   62 DT    H71     1948    8.680000305    1.654000044  -11.729000092
   62 DT    H72     1949    8.722000122    1.527000070  -11.831999779
   62 DT    H73     1950    8.828000069    1.564000010  -11.692999840
   62 DT    C4      1951    8.788999557    1.836000085  -11.894000053
   62 DT    O4      1952    8.670999527    1.858999968  -11.913999557
   62 DT    N3      1953    8.873000145    1.938999891  -11.940999985
   62 DT    H3      1954    8.829999924    2.026000023  -11.967000008
   62 DT    C2      1955    9.010000229    1.931999922  -11.935999870
   62 DT    O2      1956    9.074999809    2.030999899  -11.970999718
   62 DT    C3'     1957    9.394999504    1.707000017  -11.762999535
   62 DT    H3'     1958    9.373999596    1.634000063  -11.684999466
   62 DT    C2'     1959    9.280000687    1.810000062  -11.774000168
   62 DT    H2'     1960    9.215000153    1.799999952  -11.687000275
   62 DT    H2''    1961    9.316999435    1.912000060  -11.781999588
   62 DT    O3'     1962    9.523000717    1.762999892  -11.730000496
   63 DG    P       1963    9.557000160    1.833999991  -11.593000412
   63 DG    OP1     1964    9.701999664    1.818000078  -11.572999954
   63 DG    OP2     1965    9.479000092    1.763999939  -11.489999771
   63 DG    O5'     1966    9.506999969    1.981999993  -11.595999718
   63 DG    C5'     1967    9.583999634    2.084000111  -11.663999557
   63 DG    H5'     1968    9.602999687    2.054000139  -11.767000198
   63 DG    H5''    1969    9.675000191    2.089999914  -11.605000496
   63 DG    C4'     1970    9.508999825    2.220999956  -11.673999786
   63 DG    H4'     1971    9.572000504    2.299000025  -11.715000153
   63 DG    O4'     1972    9.387999535    2.203000069  -11.751999855
   63 DG    C1'     1973    9.286000252    2.282000065  -11.698999405
   63 DG    H1'     1974    9.253999710    2.360000134  -11.767999649
   63 DG    N9      1975    9.164999962    2.193000078  -11.680000305
   63 DG    C8      1976    9.162000656    2.077000141  -11.614000320
   63 DG    H8      1977    9.243000031    2.026999950  -11.562999725
   63 DG    N7      1978    9.039999962    2.026000023  -11.600000381
   63 DG    C5      1979    8.956999779    2.128000021  -11.649000168
   63 DG    C6      1980    8.812000275    2.144999981  -11.645999908
   63 DG    O6      1981    8.720999718    2.070000172  -11.618000031
   63 DG    N1      1982    8.773000717    2.268000126  -11.687000275
   63 DG    H1      1983    8.671999931    2.278000116  -11.692999840
   63 DG    C2      1984    8.855999947    2.368999958  -11.725999832
   63 DG    N2      1985    8.805000305    2.480999947  -11.767999649
   63 DG    H21     1986    8.704000473    2.486000061  -11.766000748
   63 DG    H22     1987    8.862999916    2.555999994  -11.802999496
   63 DG    N3      1988    8.991000175    2.355999947  -11.723000526
   63 DG    C4      1989    9.036000252    2.236999989  -11.687000275
   63 DG    C3'     1990    9.461000443    2.269000053  -11.529000282
   63 DG    H3'     1991    9.423999786    2.191999912  -11.460000038
   63 DG    C2'     1992    9.331999779    2.341000080  -11.574999809
   63 DG    H2'     1993    9.256999969    2.337999821  -11.494999886
   63 DG    H2''    1994    9.350999832    2.447000027  -11.586000443
   63 DG    O3'     1995    9.559999466    2.346999884  -11.461999893
   64 DT    P       1996    9.544000626    2.404000044  -11.309000015
   64 DT    OP1     1997    9.670999527    2.462999821  -11.263999939
   64 DT    OP2     1998    9.475999832    2.304000139  -11.226999283
   64 DT    O5'     1999    9.439000130    2.529000044  -11.329999924
   64 DT    C5'     2000    9.461999893    2.648000002  -11.405000687
   64 DT    H5'     2001    9.494000435    2.611000061  -11.503000259
   64 DT    H5''    2002    9.545000076    2.697999954  -11.354000092
   64 DT    C4'     2003    9.343000412    2.738999844  -11.414999962
   64 DT    H4'     2004    9.371000290    2.812000036  -11.491000175
   64 DT    O4'     2005    9.230999947    2.669000149  -11.458999634
   64 DT    C1'     2006    9.121999741    2.690000057  -11.368000031
   64 DT    H1'     2007    9.055999756    2.773999929  -11.392000198
   64 DT    N1      2008    9.032999992    2.561000109  -11.355999947
   64 DT    C6      2009    9.092000008    2.443000078  -11.312999725
   64 DT    H6      2010    9.197999954    2.445000172  -11.288999557
   64 DT    C5      2011    9.017999649    2.328000069  -11.303999901
   64 DT    C7      2012    9.086000443    2.204999924  -11.248000145
   64 DT    H71     2013    9.079000473    2.127000093  -11.323999405
   64 DT    H72     2014    9.189000130    2.216000080  -11.213999748
   64 DT    H73     2015    9.019999504    2.177999973  -11.166000366
   64 DT    C4      2016    8.873000145    2.327000141  -11.326000214
   64 DT    O4      2017    8.796999931    2.230000019  -11.322000504
   64 DT    N3      2018    8.824999809    2.447999954  -11.373000145
   64 DT    H3      2019    8.730000496    2.444000006  -11.406999588
   64 DT    C2      2020    8.897000313    2.562000036  -11.392999649
   64 DT    O2      2021    8.850000381    2.665999889  -11.444000244
   64 DT    C3'     2022    9.294000626    2.812999964  -11.291000366
   64 DT    H3'     2023    9.378000259    2.820999861  -11.222000122
   64 DT    C2'     2024    9.194999695    2.719000101  -11.237999916
   64 DT    H2'     2025    9.244000435    2.636000156  -11.187999725
   64 DT    H2''    2026    9.128999710    2.766999960  -11.166000366
   64 DT    O3'     2027    9.234999657    2.936000109  -11.319999695
   65 DT    P       2028    9.196000099    3.040999889  -11.201000214
   65 DT    OP1     2029    9.222000122    3.177000046  -11.248000145
   65 DT    OP2     2030    9.262000084    3.003000021  -11.072000504
   65 DT    O5'     2031    9.037000656    3.020999908  -11.194000244
   65 DT    C5'     2032    8.954000473    3.055999994  -11.302000046
   65 DT    H5'     2033    8.982999802    3.002000093  -11.392000198
   65 DT    H5''    2034    8.961999893    3.164000034  -11.316999435
   65 DT    C4'     2035    8.803999901    3.039000034  -11.267000198
   65 DT    H4'     2036    8.751999855    3.069000006  -11.357999802
   65 DT    O4'     2037    8.763999939    2.904000044  -11.265000343
   65 DT    C1'     2038    8.694000244    2.878000021  -11.148000717
   65 DT    H1'     2039    8.587999344    2.894999981  -11.166999817
   65 DT    N1      2040    8.711999893    2.738999844  -11.088999748
   65 DT    C6      2041    8.833999634    2.684000015  -11.048000336
   65 DT    H6      2042    8.927999496    2.736000061  -11.044000626
   65 DT    C5      2043    8.838999748    2.554000139  -11.017000198
   65 DT    C7      2044    8.968999863    2.490000010  -10.966000557
   65 DT    H71     2045    9.046999931    2.562000036  -10.941999435
   65 DT    H72     2046    8.949999809    2.434000015  -10.875000000
   65 DT    H73     2047    9.006999969    2.429000139  -11.048000336
   65 DT    C4      2048    8.730000496    2.459000111  -11.038999557
   65 DT    O4      2049    8.733999252    2.334000111  -11.019000053
   65 DT    N3      2050    8.612000465    2.521999836  -11.090000153
   65 DT    H3      2051    8.544000626    2.452000141  -11.116000175
   65 DT    C2      2052    8.597000122    2.657999992  -11.109999657
   65 DT    O2      2053    8.494000435    2.697000027  -11.169000626
   65 DT    C3'     2054    8.762999535    3.115000010  -11.144999504
   65 DT    H3'     2055    8.844999313    3.171999931  -11.100999832
   65 DT    C2'     2056    8.726999283    2.993000031  -11.052999496
   65 DT    H2'     2057    8.819000244    2.964999914  -11.001999855
   65 DT    H2''    2058    8.644999504    2.996999979  -10.980999947
   65 DT    O3'     2059    8.651000023    3.194000006  -11.173999786
   66 DC    P       2060    8.591000557    3.302999973  -11.067999840
   66 DC    OP1     2061    8.484999657    3.381000042  -11.138999939
   66 DC    OP2     2062    8.703000069    3.374000072  -11.012000084
   66 DC    O5'     2063    8.522000313    3.217999935  -10.954000473
   66 DC    C5'     2064    8.408999443    3.144999981  -10.987999916
   66 DC    H5'     2065    8.411000252    3.085999966  -11.079999924
   66 DC    H5''    2066    8.326999664    3.216999769  -10.996999741
   66 DC    C4'     2067    8.354000092    3.046000004  -10.883999825
   66 DC    H4'     2068    8.244999886    3.037000179  -10.894000053
   66 DC    O4'     2069    8.411000252    2.912999868  -10.899999619
   66 DC    C1'     2070    8.439000130    2.877000093  -10.763999939
   66 DC    H1'     2071    8.350999832    2.851000071  -10.705999374
   66 DC    N1      2072    8.524000168    2.756999969  -10.750000000
   66 DC    C6      2073    8.656000137    2.766000032  -10.737000465
   66 DC    H6      2074    8.698999405    2.865000010  -10.736000061
   66 DC    C5      2075    8.725999832    2.650000095  -10.708999634
   66 DC    H5      2076    8.829999924    2.657999992  -10.680999756
   66 DC    C4      2077    8.663999557    2.526000023  -10.708999634
   66 DC    N4      2078    8.732000351    2.420000076  -10.677999496
   66 DC    H41     2079    8.823999405    2.434000015  -10.637999535
   66 DC    H42     2080    8.685999870    2.330999851  -10.668000221
   66 DC    N3      2081    8.537000656    2.518000126  -10.739000320
   66 DC    C2      2082    8.460000038    2.629999876  -10.767999649
   66 DC    O2      2083    8.340000153    2.624000072  -10.788000107
   66 DC    C3'     2084    8.378000259    3.096999884  -10.743000031
   66 DC    H3'     2085    8.402999878    3.202000141  -10.730999947
   66 DC    C2'     2086    8.487000465    3.006999969  -10.697999954
   66 DC    H2'     2087    8.581999779    3.045000076  -10.734999657
   66 DC    H2''    2088    8.494999886    3.009999990  -10.590000153
   66 DC    O3'     2089    8.274000168    3.072000027  -10.656000137
   67 DA    P       2090    8.173000336    3.193000078  -10.609999657
   67 DA    OP1     2091    8.140000343    3.277999878  -10.727999687
   67 DA    OP2     2092    8.213999748    3.250000000  -10.480000496
   67 DA    O5'     2093    8.046999931    3.099999905  -10.581999779
   67 DA    C5'     2094    7.977999687    3.044000149  -10.690999985
   67 DA    H5'     2095    8.031999588    3.036000013  -10.784999847
   67 DA    H5''    2096    7.887999535    3.105999947  -10.701999664
   67 DA    C4'     2097    7.923999786    2.901999950  -10.666000366
   67 DA    H4'     2098    7.869999886    2.858999968  -10.750000000
   67 DA    O4'     2099    8.041999817    2.823999882  -10.651000023
   67 DA    C1'     2100    8.024999619    2.740999937  -10.537000656
   67 DA    H1'     2101    7.974999905    2.644999981  -10.552000046
   67 DA    N9      2102    8.164999962    2.704999924  -10.493000031
   67 DA    C8      2103    8.262000084    2.792000055  -10.462999344
   67 DA    H8      2104    8.255999565    2.900000095  -10.467000008
   67 DA    N7      2105    8.375000000    2.730999947  -10.430000305
   67 DA    C5      2106    8.337999344    2.596999884  -10.437000275
   67 DA    C6      2107    8.405000687    2.471999884  -10.421999931
   67 DA    N6      2108    8.531000137    2.453999996  -10.407999992
   67 DA    H61     2109    8.591000557    2.535000086  -10.395999908
   67 DA    H62     2110    8.571000099    2.361000061  -10.401999474
   67 DA    N1      2111    8.344999313    2.355999947  -10.428999901
   67 DA    C2      2112    8.218000412    2.360000134  -10.455999374
   67 DA    H2      2113    8.175000191    2.263000011  -10.476999283
   67 DA    N3      2114    8.144999504    2.462999821  -10.494999886
   67 DA    C4      2115    8.208000183    2.578000069  -10.473999977
   67 DA    C3'     2116    7.842000008    2.889999866  -10.534999847
   67 DA    H3'     2117    7.808999538    2.986999989  -10.498999596
   67 DA    C2'     2118    7.944999695    2.815000057  -10.444999695
   67 DA    H2'     2119    8.006999969    2.882999897  -10.385999680
   67 DA    H2''    2120    7.894000053    2.743999958  -10.378999710
   67 DA    O3'     2121    7.733000278    2.801000118  -10.580999374
   68 DG    P       2122    7.605999947    2.776000023  -10.489999771
   68 DG    OP1     2123    7.487000465    2.733000040  -10.569000244
   68 DG    OP2     2124    7.580999851    2.893000126  -10.406999588
   68 DG    O5'     2125    7.655000210    2.660000086  -10.391000748
   68 DG    C5'     2126    7.627999783    2.523000002  -10.420000076
   68 DG    H5'     2127    7.689000130    2.509000063  -10.508999825
   68 DG    H5''    2128    7.519999504    2.509000063  -10.427000046
   68 DG    C4'     2129    7.684999943    2.431999922  -10.305999756
   68 DG    H4'     2130    7.652999878    2.330999851  -10.333000183
   68 DG    O4'     2131    7.824999809    2.429999828  -10.303999901
   68 DG    C1'     2132    7.866000175    2.430999994  -10.173000336
   68 DG    H1'     2133    7.848999977    2.330999851  -10.135000229
   68 DG    N9      2134    8.016000748    2.455999851  -10.144999504
   68 DG    C8      2135    8.076000214    2.572999954  -10.107999802
   68 DG    H8      2136    8.023000717    2.664999962  -10.088999748
   68 DG    N7      2137    8.204000473    2.558000088  -10.080999374
   68 DG    C5      2138    8.230999947    2.421999931  -10.097000122
   68 DG    C6      2139    8.352999687    2.346999884  -10.087999344
   68 DG    O6      2140    8.467000008    2.378000021  -10.048999786
   68 DG    N1      2141    8.322000504    2.209000111  -10.098999977
   68 DG    H1      2142    8.399000168    2.145999908  -10.079000473
   68 DG    C2      2143    8.203000069    2.160000086  -10.140000343
   68 DG    N2      2144    8.190000534    2.029999971  -10.142000198
   68 DG    H21     2145    8.267999649    1.975000024  -10.109999657
   68 DG    H22     2146    8.100999832    1.990999937  -10.168000221
   68 DG    N3      2147    8.097000122    2.224999905  -10.162000656
   68 DG    C4      2148    8.112000465    2.356999874  -10.131999969
   68 DG    C3'     2149    7.637999535    2.467999935  -10.158999443
   68 DG    H3'     2150    7.565000057    2.547999859  -10.149000168
   68 DG    C2'     2151    7.766999722    2.519000053  -10.105000496
   68 DG    H2'     2152    7.776000023    2.624000072  -10.135000229
   68 DG    H2''    2153    7.769000053    2.532000065   -9.996999741
   68 DG    O3'     2154    7.604000092    2.356999874  -10.076999664
   69 DC    P       2155    7.456999779    2.299999952  -10.060999870
   69 DC    OP1     2156    7.379000187    2.337000132  -10.182000160
   69 DC    OP2     2157    7.407999992    2.339999914   -9.927000046
   69 DC    O5'     2158    7.486000061    2.143000126  -10.053999901
   69 DC    C5'     2159    7.519999504    2.065999985  -10.170000076
   69 DC    H5'     2160    7.553999901    2.128000021  -10.251999855
   69 DC    H5''    2161    7.427999973    2.011000156  -10.192999840
   69 DC    C4'     2162    7.630000114    1.962999940  -10.144000053
   69 DC    H4'     2163    7.644000053    1.906999946  -10.237000465
   69 DC    O4'     2164    7.755999565    2.035000086  -10.128999710
   69 DC    C1'     2165    7.819999695    1.990999937  -10.006999969
   69 DC    H1'     2166    7.877999783    1.904999971  -10.039999962
   69 DC    N1      2167    7.908999443    2.092999935   -9.944999695
   69 DC    C6      2168    7.855999947    2.216000080   -9.920000076
   69 DC    H6      2169    7.755999565    2.236999989   -9.954999924
   69 DC    C5      2170    7.921999931    2.299000025   -9.841000557
   69 DC    H5      2171    7.883000374    2.395999908   -9.815000534
   69 DC    C4      2172    8.048000336    2.257999897   -9.798999786
   69 DC    N4      2173    8.119000435    2.328999996   -9.720999718
   69 DC    H41     2174    8.072999954    2.404000044   -9.673000336
   69 DC    H42     2175    8.213999748    2.301000118   -9.698999405
   69 DC    N3      2176    8.100999832    2.141000032   -9.830999374
   69 DC    C2      2177    8.026999474    2.049999952   -9.887999535
   69 DC    O2      2178    8.065000534    1.929000139   -9.890000343
   69 DC    C3'     2179    7.612000465    1.879999876  -10.016000748
   69 DC    H3'     2180    7.512000084    1.888999939   -9.973000526
   69 DC    C2'     2181    7.706999779    1.947999954   -9.921999931
   69 DC    H2'     2182    7.659999847    2.032000065   -9.871999741
   69 DC    H2''    2183    7.738999844    1.876000047   -9.845999718
   69 DC    O3'     2184    7.648000240    1.740000010  -10.037000656
   70 DT    P       2185    7.606999874    1.629999876   -9.933000565
   70 DT    OP1     2186    7.583000183    1.511999965  -10.019999504
   70 DT    OP2     2187    7.491999626    1.677000046   -9.857000351
   70 DT    O5'     2188    7.737000465    1.604999900   -9.838999748
   70 DT    C5'     2189    7.845999718    1.539999962   -9.899999619
   70 DT    H5'     2190    7.876000404    1.600000024   -9.986000061
   70 DT    H5''    2191    7.812000275    1.439999938   -9.927000046
   70 DT    C4'     2192    7.956999779    1.529999971   -9.802000046
   70 DT    H4'     2193    8.044000626    1.481000066   -9.845999718
   70 DT    O4'     2194    7.993000031    1.662999868   -9.755999565
   70 DT    C1'     2195    7.991999626    1.651000023   -9.614999771
   70 DT    H1'     2196    8.086999893    1.612000108   -9.579000473
   70 DT    N1      2197    7.969000340    1.787000060   -9.553999901
   70 DT    C6      2198    7.848999977    1.851999998   -9.564000130
   70 DT    H6      2199    7.770999908    1.812000036   -9.628000259
   70 DT    C5      2200    7.833999634    1.980999947   -9.524999619
   70 DT    C7      2201    7.703999996    2.051000118   -9.565999985
   70 DT    H71     2202    7.647000313    2.000999928   -9.644000053
   70 DT    H72     2203    7.651000023    2.051000118   -9.469999313
   70 DT    H73     2204    7.723999977    2.151999950   -9.600999832
   70 DT    C4      2205    7.944000244    2.054000139   -9.455999374
   70 DT    O4      2206    7.951000214    2.179999828   -9.435999870
   70 DT    N3      2207    8.055999756    1.972999930   -9.427999496
   70 DT    H3      2208    8.133999825    2.013000011   -9.378000259
   70 DT    C2      2209    8.069000244    1.837999940   -9.470999718
   70 DT    O2      2210    8.170000076    1.777000070   -9.439000130
   70 DT    C3'     2211    7.926999569    1.443000078   -9.673999786
   70 DT    H3'     2212    7.840000153    1.381000042   -9.690999985
   70 DT    C2'     2213    7.884999752    1.549999952   -9.573999405
   70 DT    H2'     2214    7.789000034    1.597999930   -9.592000008
   70 DT    H2''    2215    7.898999691    1.511999965   -9.473000526
   70 DT    O3'     2216    8.046999931    1.365000010   -9.641000748
   71 DG    P       2217    8.057000160    1.213000059   -9.579000473
   71 DG    OP1     2218    8.173000336    1.139999986   -9.644000053
   71 DG    OP2     2219    7.926999569    1.143999934   -9.573999405
   71 DG    O5'     2220    8.093000412    1.253000021   -9.428999901
   71 DG    C5'     2221    8.225000381    1.258000016   -9.385000229
   71 DG    H5'     2222    8.288000107    1.294999957   -9.465000153
   71 DG    H5''    2223    8.260000229    1.154999971   -9.376999855
   71 DG    C4'     2224    8.244000435    1.331000090   -9.253000259
   71 DG    H4'     2225    8.350999832    1.332000017   -9.230000496
   71 DG    O4'     2226    8.197999954    1.468000054   -9.256999969
   71 DG    C1'     2227    8.128999710    1.493000031   -9.135000229
   71 DG    H1'     2228    8.208000183    1.496000051   -9.059999466
   71 DG    N9      2229    8.048999786    1.618000031   -9.141000748
   71 DG    C8      2230    7.925000191    1.645000100   -9.194000244
   71 DG    H8      2231    7.869000435    1.565999985   -9.241000175
   71 DG    N7      2232    7.888999939    1.773999929   -9.194000244
   71 DG    C5      2233    7.993000031    1.839999914   -9.126999855
   71 DG    C6      2234    8.019000053    1.975000024   -9.093000412
   71 DG    O6      2235    7.948000431    2.069000006   -9.126000404
   71 DG    N1      2236    8.130999565    1.993000031   -9.016000748
   71 DG    H1      2237    8.149000168    2.078999996   -8.966000557
   71 DG    C2      2238    8.219999313    1.895999908   -8.984999657
   71 DG    N2      2239    8.329999924    1.929999948   -8.914999962
   71 DG    H21     2240    8.348000526    2.029000044   -8.904000282
   71 DG    H22     2241    8.401999474    1.860000014   -8.913000107
   71 DG    N3      2242    8.211999893    1.770000100   -9.024999619
   71 DG    C4      2243    8.092000008    1.743000031   -9.091000557
   71 DG    C3'     2244    8.156999588    1.273999929   -9.138999939
   71 DG    H3'     2245    8.105000496    1.180999994   -9.162000656
   71 DG    C2'     2246    8.043000221    1.371999979   -9.121000290
   71 DG    H2'     2247    7.967999935    1.364000082   -9.199999809
   71 DG    H2''    2248    7.997000217    1.351000071   -9.024000168
   71 DG    O3'     2249    8.225000381    1.254999995   -9.020999908
   72 DA    P       2250    8.274999619    1.113000035   -8.986000061
   72 DA    OP1     2251    8.345999718    1.049999952   -9.098000526
   72 DA    OP2     2252    8.161000252    1.039999962   -8.921999931
   72 DA    O5'     2253    8.364000320    1.148000002   -8.861000061
   72 DA    C5'     2254    8.500000000    1.193000078   -8.864000320
   72 DA    H5'     2255    8.523000717    1.238000035   -8.961000443
   72 DA    H5''    2256    8.555000305    1.098999977   -8.859999657
   72 DA    C4'     2257    8.520999908    1.277000070   -8.739999771
   72 DA    H4'     2258    8.628999710    1.292999983   -8.737000465
   72 DA    O4'     2259    8.469999313    1.404000044   -8.751000404
   72 DA    C1'     2260    8.368000031    1.422999978   -8.652999878
   72 DA    H1'     2261    8.412000656    1.488000035   -8.576999664
   72 DA    N9      2262    8.248000145    1.490000010   -8.708000183
   72 DA    C8      2263    8.140000343    1.435999990   -8.770999908
   72 DA    H8      2264    8.135999680    1.332000017   -8.798999786
   72 DA    N7      2265    8.048999786    1.518000007   -8.805000305
   72 DA    C5      2266    8.090000153    1.637000084   -8.741000175
   72 DA    C6      2267    8.038999557    1.770999908   -8.730999947
   72 DA    N6      2268    7.923999786    1.804999948   -8.766000748
   72 DA    H61     2269    7.855000496    1.731999993   -8.774000168
   72 DA    H62     2270    7.900000095    1.901000023   -8.748000145
   72 DA    N1      2271    8.111000061    1.862999916   -8.671999931
   72 DA    C2      2272    8.234999657    1.832000017   -8.623000145
   72 DA    H2      2273    8.282999992    1.919000030   -8.579999924
   72 DA    N3      2274    8.289999962    1.712000132   -8.616999626
   72 DA    C4      2275    8.216000557    1.622999907   -8.687999725
   72 DA    C3'     2276    8.469999313    1.218000054   -8.605999947
   72 DA    H3'     2277    8.458999634    1.108999968   -8.611000061
   72 DA    C2'     2278    8.342000008    1.282999992   -8.594999313
   72 DA    H2'     2279    8.269999504    1.233000040   -8.659999847
   72 DA    H2''    2280    8.296999931    1.281999946   -8.496000290
   72 DA    O3'     2281    8.546999931    1.264000058   -8.496999741
   73 DA    P       2282    8.537000656    1.202000022   -8.351999283
   73 DA    OP1     2283    8.666999817    1.134999990   -8.319999695
   73 DA    OP2     2284    8.407999992    1.128999949   -8.336999893
   73 DA    O5'     2285    8.523000717    1.339999914   -8.267999649
   73 DA    C5'     2286    8.635000229    1.414999962   -8.223000526
   73 DA    H5'     2287    8.711000443    1.427999973   -8.300000191
   73 DA    H5''    2288    8.687999725    1.356999993   -8.148000717
   73 DA    C4'     2289    8.585000038    1.536999941   -8.158999443
   73 DA    H4'     2290    8.673999786    1.600000024   -8.149999619
   73 DA    O4'     2291    8.484999657    1.605999947   -8.232000351
   73 DA    C1'     2292    8.369000435    1.621999979   -8.158999443
   73 DA    H1'     2293    8.355999947    1.723999977   -8.121000290
   73 DA    N9      2294    8.253999710    1.582000017   -8.248999596
   73 DA    C8      2295    8.216000557    1.458999991   -8.295999527
   73 DA    H8      2296    8.253000259    1.363000035   -8.263999939
   73 DA    N7      2297    8.104000092    1.460000038   -8.366000175
   73 DA    C5      2298    8.078000069    1.604000092   -8.375000000
   73 DA    C6      2299    7.970999718    1.687000036   -8.419000626
   73 DA    N6      2300    7.869000435    1.637000084   -8.477999687
   73 DA    H61     2301    7.848000526    1.537999988   -8.484999657
   73 DA    H62     2302    7.809999943    1.704999924   -8.524000168
   73 DA    N1      2303    7.976000309    1.818000078   -8.404000282
   73 DA    C2      2304    8.074999809    1.870999932   -8.330999374
   73 DA    H2      2305    8.085000038    1.979000092   -8.329000473
   73 DA    N3      2306    8.173999786    1.806999922   -8.272000313
   73 DA    C4      2307    8.166000366    1.674000025   -8.295999527
   73 DA    C3'     2308    8.524999619    1.519999981   -8.017999649
   73 DA    H3'     2309    8.562999725    1.427000046   -7.976999760
   73 DA    C2'     2310    8.373999596    1.531000018   -8.037000656
   73 DA    H2'     2311    8.342000008    1.432999969   -8.073999405
   73 DA    H2''    2312    8.324999809    1.569999933   -7.948999882
   73 DA    O3'     2313    8.573999405    1.633000016   -7.948999882
   74 DT    P       2314    8.572000504    1.648999929   -7.793000221
   74 DT    OP1     2315    8.697999954    1.723999977   -7.755999565
   74 DT    OP2     2316    8.552999496    1.516000032   -7.733999729
   74 DT    O5'     2317    8.444999695    1.740000010   -7.763999939
   74 DT    C5'     2318    8.437000275    1.871999979   -7.805999756
   74 DT    H5'     2319    8.470999718    1.868000031   -7.908999443
   74 DT    H5''    2320    8.494999886    1.932999969   -7.736000061
   74 DT    C4'     2321    8.300000191    1.937999964   -7.816000462
   74 DT    H4'     2322    8.314000130    2.045000076   -7.833999634
   74 DT    O4'     2323    8.212999344    1.872999907   -7.909999847
   74 DT    C1'     2324    8.083999634    1.886000037   -7.849999905
   74 DT    H1'     2325    8.038000107    1.983999968   -7.855999947
   74 DT    N1      2326    8.001000404    1.787999868   -7.932000160
   74 DT    C6      2327    8.027999878    1.654999971   -7.930000305
   74 DT    H6      2328    8.098000526    1.622999907   -7.854000092
   74 DT    C5      2329    7.969999790    1.560999990   -8.012999535
   74 DT    C7      2330    7.995999813    1.414000034   -7.988999844
   74 DT    H71     2331    8.069999695    1.391000032   -7.912999630
   74 DT    H72     2332    7.909999847    1.355000019   -7.958000183
   74 DT    H73     2333    8.019999504    1.364000082   -8.081999779
   74 DT    C4      2334    7.866000175    1.606999993   -8.104000092
   74 DT    O4      2335    7.798000336    1.536999941   -8.184000015
   74 DT    N3      2336    7.856999874    1.745999932   -8.123000145
   74 DT    H3      2337    7.773999691    1.776000023   -8.171999931
   74 DT    C2      2338    7.916000366    1.837000132   -8.032999992
   74 DT    O2      2339    7.880999565    1.954999924   -8.030000687
   74 DT    C3'     2340    8.233999252    1.925999999   -7.673999786
   74 DT    H3'     2341    8.298999786    1.863999963   -7.612000465
   74 DT    C2'     2342    8.108999252    1.851000071   -7.701999664
   74 DT    H2'     2343    8.133000374    1.745999932   -7.685999870
   74 DT    H2''    2344    8.029000282    1.873999953   -7.631999969
   74 DT    O3'     2345    8.218999863    2.059999943   -7.626000404
   75 DT    P       2346    8.138999939    2.098000050   -7.491000175
   75 DT    OP1     2347    8.190000534    2.230999947   -7.441000462
   75 DT    OP2     2348    8.141000748    1.976999998   -7.404000282
   75 DT    O5'     2349    7.980000496    2.121999979   -7.536000252
   75 DT    C5'     2350    7.937000275    2.217000008   -7.636000156
   75 DT    H5'     2351    7.983000278    2.190000057   -7.730999947
   75 DT    H5''    2352    7.962000370    2.316999912   -7.601000309
   75 DT    C4'     2353    7.787000179    2.223000050   -7.652999878
   75 DT    H4'     2354    7.766999722    2.319000006   -7.701000214
   75 DT    O4'     2355    7.733000278    2.117000103   -7.727999687
   75 DT    C1'     2356    7.638999939    2.042000055   -7.662000179
   75 DT    H1'     2357    7.536000252    2.078999996   -7.668000221
   75 DT    N1      2358    7.641000271    1.903000116   -7.710000038
   75 DT    C6      2359    7.736000061    1.811000109   -7.664999962
   75 DT    H6      2360    7.800000191    1.832999945   -7.580999851
   75 DT    C5      2361    7.729000092    1.677000046   -7.701000214
   75 DT    C7      2362    7.817999840    1.574000001   -7.629000187
   75 DT    H71     2363    7.762000084    1.481000066   -7.618000031
   75 DT    H72     2364    7.901999474    1.552999973   -7.694000244
   75 DT    H73     2365    7.861000061    1.618000031   -7.539000034
   75 DT    C4      2366    7.640000343    1.636000037   -7.810999870
   75 DT    O4      2367    7.645999908    1.527000070   -7.870999813
   75 DT    N3      2368    7.544999599    1.729000092   -7.845999718
   75 DT    H3      2369    7.473000526    1.712999940   -7.914999962
   75 DT    C2      2370    7.541999817    1.860000014   -7.812000275
   75 DT    O2      2371    7.463999748    1.939999938   -7.866999626
   75 DT    C3'     2372    7.705999851    2.217000008   -7.525000095
   75 DT    H3'     2373    7.773000240    2.245999813   -7.442999840
   75 DT    C2'     2374    7.680000305    2.065000057   -7.519000053
   75 DT    H2'     2375    7.759999752    2.009000063   -7.470999718
   75 DT    H2''    2376    7.598999977    2.042999983   -7.449999809
   75 DT    O3'     2377    7.604000092    2.304000139   -7.537999630
   76 DC    P       2378    7.504000187    2.339999914   -7.419000149
   76 DC    OP1     2379    7.448999882    2.469000101   -7.458999634
   76 DC    OP2     2380    7.580999851    2.339999914   -7.293000221
   76 DC    O5'     2381    7.391000271    2.226000071   -7.416000366
   76 DC    C5'     2382    7.269999504    2.246999979   -7.483000278
   76 DC    H5'     2383    7.296000004    2.280999899   -7.581999779
   76 DC    H5''    2384    7.205999851    2.323999882   -7.440000057
   76 DC    C4'     2385    7.185999870    2.120999813   -7.506999969
   76 DC    H4'     2386    7.102999687    2.137000084   -7.576000214
   76 DC    O4'     2387    7.261000156    2.023000002   -7.569000244
   76 DC    C1'     2388    7.176000118    1.903000116   -7.548999786
   76 DC    H1'     2389    7.101000309    1.902000070   -7.627999783
   76 DC    N1      2390    7.250000000    1.773000002   -7.574999809
   76 DC    C6      2391    7.375000000    1.754999876   -7.519000053
   76 DC    H6      2392    7.426000118    1.830999970   -7.462999821
   76 DC    C5      2393    7.435999870    1.634999990   -7.537000179
   76 DC    H5      2394    7.532000065    1.604999900   -7.498000145
   76 DC    C4      2395    7.355999947    1.532999992   -7.602999687
   76 DC    N4      2396    7.414000034    1.417000055   -7.619000435
   76 DC    H41     2397    7.494999886    1.389999986   -7.565000057
   76 DC    H42     2398    7.363999844    1.347999930   -7.673000336
   76 DC    N3      2399    7.233000278    1.543999910   -7.644000053
   76 DC    C2      2400    7.180999756    1.666000009   -7.636000156
   76 DC    O2      2401    7.069000244    1.681999922   -7.680999756
   76 DC    C3'     2402    7.112999916    2.066999912   -7.380999565
   76 DC    H3'     2403    7.166000366    2.091000080   -7.289000034
   76 DC    C2'     2404    7.116999626    1.916000009   -7.407000065
   76 DC    H2'     2405    7.176999569    1.880999923   -7.322000027
   76 DC    H2''    2406    7.012999535    1.884999990   -7.414000034
   76 DC    O3'     2407    6.980000496    2.129000187   -7.373000145
   77 DA    P       2408    6.880000114    2.118000031   -7.252999783
   77 DA    OP1     2409    6.793000221    2.236999989   -7.263999939
   77 DA    OP2     2410    6.947000027    2.089999914   -7.125000000
   77 DA    O5'     2411    6.794000149    1.987000108   -7.287999630
   77 DA    C5'     2412    6.712999821    1.987000108   -7.408999443
   77 DA    H5'     2413    6.762000084    2.032999992   -7.494000435
   77 DA    H5''    2414    6.623000145    2.045000076   -7.387000084
   77 DA    C4'     2415    6.654000282    1.848999977   -7.446000099
   77 DA    H4'     2416    6.594999790    1.862999916   -7.537000179
   77 DA    O4'     2417    6.766000271    1.766999960   -7.483000278
   77 DA    C1'     2418    6.752999783    1.643000007   -7.416999817
   77 DA    H1'     2419    6.691999912    1.577000022   -7.477999687
   77 DA    N9      2420    6.883000374    1.582999945   -7.379000187
   77 DA    C8      2421    6.970999718    1.615000010   -7.279000282
   77 DA    H8      2422    6.962000370    1.704000115   -7.217999935
   77 DA    N7      2423    7.069999695    1.535000086   -7.270999908
   77 DA    C5      2424    7.051000118    1.444999933   -7.368000031
   77 DA    C6      2425    7.127999783    1.330000043   -7.412000179
   77 DA    N6      2426    7.240000248    1.285000086   -7.359999657
   77 DA    H61     2427    7.282999992    1.327999949   -7.280000210
   77 DA    H62     2428    7.268000126    1.189999938   -7.380999565
   77 DA    N1      2429    7.083000183    1.254999995   -7.516000271
   77 DA    C2      2430    6.962999821    1.289000034   -7.566999912
   77 DA    H2      2431    6.923000336    1.230000019   -7.648000240
   77 DA    N3      2432    6.883999825    1.389999986   -7.536000252
   77 DA    C4      2433    6.937000275    1.470999956   -7.435999870
   77 DA    C3'     2434    6.576000214    1.770000100   -7.338999748
   77 DA    H3'     2435    6.527999878    1.832000017   -7.262000084
   77 DA    C2'     2436    6.675000191    1.667000055   -7.286000252
   77 DA    H2'     2437    6.733000278    1.718000054   -7.208999634
   77 DA    H2''    2438    6.629000187    1.574000001   -7.251999855
   77 DA    O3'     2439    6.473000526    1.684000015   -7.394000053
   78 DG    P       2440    6.320000172    1.733999968   -7.405999660
   78 DG    OP1     2441    6.315999985    1.870000124   -7.453999996
   78 DG    OP2     2442    6.247000217    1.699000001   -7.276999474
   78 DG    O5'     2443    6.269999981    1.634000063   -7.519999504
   78 DG    C5'     2444    6.311999798    1.654000044   -7.654000282
   78 DG    H5'     2445    6.407999992    1.705999970   -7.652999878
   78 DG    H5''    2446    6.249000072    1.726000071   -7.706999779
   78 DG    C4'     2447    6.310999870    1.529999971   -7.733999729
   78 DG    H4'     2448    6.317999840    1.564000010   -7.837000370
   78 DG    O4'     2449    6.430000305    1.447000027   -7.703000069
   78 DG    C1'     2450    6.384999752    1.325000048   -7.650000095
   78 DG    H1'     2451    6.395999908    1.246000051   -7.724999905
   78 DG    N9      2452    6.476000309    1.293999910   -7.526999474
   78 DG    C8      2453    6.469000340    1.345999956   -7.402999878
   78 DG    H8      2454    6.397999763    1.424000025   -7.379000187
   78 DG    N7      2455    6.559999943    1.310000062   -7.319000244
   78 DG    C5      2456    6.630000114    1.213999987   -7.391000271
   78 DG    C6      2457    6.729000092    1.120000005   -7.344999790
   78 DG    O6      2458    6.789000034    1.118999958   -7.237999916
   78 DG    N1      2459    6.768000126    1.036000013   -7.448000431
   78 DG    H1      2460    6.835000038    0.964999974   -7.426000118
   78 DG    C2      2461    6.706999779    1.031000018   -7.567999840
   78 DG    N2      2462    6.747000217    0.936999977   -7.637999535
   78 DG    H21     2463    6.826999664    0.884000003   -7.608999729
   78 DG    H22     2464    6.692999840    0.906999946   -7.717999935
   78 DG    N3      2465    6.618000031    1.115000010   -7.613999844
   78 DG    C4      2466    6.580999851    1.205000043   -7.518000126
   78 DG    C3'     2467    6.185999870    1.440999985   -7.723000526
   78 DG    H3'     2468    6.091000080    1.491999984   -7.705999851
   78 DG    C2'     2469    6.229000092    1.345000029   -7.613999844
   78 DG    H2'     2470    6.215000153    1.389000058   -7.515000343
   78 DG    H2''    2471    6.171000004    1.253999949   -7.630000114
   78 DG    O3'     2472    6.188000202    1.381000042   -7.848000526
   79 DC    P       2473    6.065000057    1.312999964   -7.919000149
   79 DC    OP1     2474    6.086999893    1.305000067   -8.065000534
   79 DC    OP2     2475    5.940000057    1.376000047   -7.869999886
   79 DC    O5'     2476    6.065999985    1.162999988   -7.849999905
   79 DC    C5'     2477    6.161999702    1.060999990   -7.894999504
   79 DC    H5'     2478    6.258999825    1.108000040   -7.912999630
   79 DC    H5''    2479    6.125999928    1.018999934   -7.988999844
   79 DC    C4'     2480    6.193999767    0.955000043   -7.796000004
   79 DC    H4'     2481    6.240000248    0.872999966   -7.851999760
   79 DC    O4'     2482    6.276000023    0.997999966   -7.696000099
   79 DC    C1'     2483    6.227000237    0.934000015   -7.576999664
   79 DC    H1'     2484    6.252999783    0.827999949   -7.578000069
   79 DC    N1      2485    6.289000034    0.993999958   -7.448999882
   79 DC    C6      2486    6.234000206    1.102999926   -7.387000084
   79 DC    H6      2487    6.156000137    1.152000070   -7.444000244
   79 DC    C5      2488    6.281000137    1.147000074   -7.269000053
   79 DC    H5      2489    6.230999947    1.227999926   -7.217999935
   79 DC    C4      2490    6.387000084    1.070999980   -7.213999748
   79 DC    N4      2491    6.409999847    1.078999996   -7.085000038
   79 DC    H41     2492    6.362999916    1.154999971   -7.039000034
   79 DC    H42     2493    6.473000526    1.016999960   -7.036000252
   79 DC    N3      2494    6.440000057    0.964000046   -7.266000271
   79 DC    C2      2495    6.402999878    0.927000046   -7.388999939
   79 DC    O2      2496    6.469000340    0.840999961   -7.444000244
   79 DC    C3'     2497    6.061999798    0.902999997   -7.733000278
   79 DC    H3'     2498    5.968999863    0.934000015   -7.780000210
   79 DC    C2'     2499    6.075999737    0.960999966   -7.601000309
   79 DC    H2'     2500    6.050000191    1.065999985   -7.604000092
   79 DC    H2''    2501    6.025000095    0.898999989   -7.526999474
   79 DC    O3'     2502    6.072999954    0.759000003   -7.701000214
   80 DT    P       2503    6.049000263    0.639999986   -7.801999569
   80 DT    OP1     2504    6.074000359    0.686999977   -7.941000462
   80 DT    OP2     2505    5.924000263    0.567999959   -7.766999722
   80 DT    O5'     2506    6.164000034    0.530000031   -7.762000084
   80 DT    C5'     2507    6.272000313    0.507000029   -7.848999977
   80 DT    H5'     2508    6.343999863    0.588000000   -7.862000465
   80 DT    H5''    2509    6.248000145    0.481000006   -7.951999664
   80 DT    C4'     2510    6.347000122    0.395999998   -7.784999847
   80 DT    H4'     2511    6.419000149    0.364000022   -7.861000061
   80 DT    O4'     2512    6.430000305    0.436999977   -7.677999973
   80 DT    C1'     2513    6.397000313    0.367000014   -7.559999943
   80 DT    H1'     2514    6.473000526    0.298000008   -7.523000240
   80 DT    N1      2515    6.374000072    0.465000004   -7.451000214
   80 DT    C6      2516    6.252999783    0.540000021   -7.451000214
   80 DT    H6      2517    6.184999943    0.537999988   -7.533999443
   80 DT    C5      2518    6.220999718    0.611999989   -7.338999748
   80 DT    C7      2519    6.081000328    0.684000015   -7.337000370
   80 DT    H71     2520    6.039000034    0.663999975   -7.237999916
   80 DT    H72     2521    6.092999935    0.790000021   -7.356999874
   80 DT    H73     2522    6.012000084    0.636999965   -7.407000065
   80 DT    C4      2523    6.300000191    0.601999998   -7.217999935
   80 DT    O4      2524    6.279999733    0.669000030   -7.115000248
   80 DT    N3      2525    6.412000179    0.517000020   -7.224999905
   80 DT    H3      2526    6.462999821    0.508000016   -7.137999535
   80 DT    C2      2527    6.460999966    0.461999983   -7.340000153
   80 DT    O2      2528    6.574999809    0.405999988   -7.340000153
   80 DT    C3'     2529    6.276000023    0.268000007   -7.744000435
   80 DT    H3'     2530    6.174000263    0.263000011   -7.782000065
   80 DT    C2'     2531    6.275000095    0.282999992   -7.594000340
   80 DT    H2'     2532    6.184999943    0.338000000   -7.569000244
   80 DT    H2''    2533    6.288000107    0.194000006   -7.532999992
   80 DT    O3'     2534    6.355999947    0.160999998   -7.801999569
   81 DG    P       2535    6.328000069    0.002000000   -7.769999504
   81 DG    OP1     2536    6.407999992   15.814000130   -7.863999844
   81 DG    OP2     2537    6.183000088   15.871000290   -7.766000271
   81 DG    O5'     2538    6.381000042   15.855999947   -7.622000217
   81 DG    C5'     2539    6.519999504   15.871999741   -7.597000122
   81 DG    H5'     2540    6.558000088   15.963000298   -7.643000126
   81 DG    H5''    2541    6.569999695   15.789999008   -7.648999691
   81 DG    C4'     2542    6.548000336   15.864000320   -7.446000099
   81 DG    H4'     2543    6.651999474   15.888000488   -7.425000191
   81 DG    O4'     2544    6.483000278    0.089000002   -7.376999855
   81 DG    C1'     2545    6.432000160    0.030000001   -7.258000374
   81 DG    H1'     2546    6.508000374    0.025999999   -7.180000305
   81 DG    N9      2547    6.316999912    0.117999993   -7.205999851
   81 DG    C8      2548    6.197999954    0.153999999   -7.262000084
   81 DG    H8      2549    6.164000034    0.123999998   -7.359999657
   81 DG    N7      2550    6.127999783    0.244000003   -7.198000431
   81 DG    C5      2551    6.206999779    0.254999995   -7.080000401
   81 DG    C6      2552    6.184000015    0.338000000   -6.967000008
   81 DG    O6      2553    6.088999748    0.411000013   -6.941000462
   81 DG    N1      2554    6.282999992    0.326000005   -6.869999886
   81 DG    H1      2555    6.268000126    0.370000005   -6.780000210
   81 DG    C2      2556    6.387000084    0.244000003   -6.879000187
   81 DG    N2      2557    6.460000038    0.228000000   -6.776000023
   81 DG    H21     2558    6.427999973    0.266000003   -6.687999725
   81 DG    H22     2559    6.553999901    0.192999989   -6.789000034
   81 DG    N3      2560    6.418000221    0.170000002   -6.981999874
   81 DG    C4      2561    6.318999767    0.175999999   -7.078999996
   81 DG    C3'     2562    6.511000156   15.739000320   -7.376999855
   81 DG    H3'     2563    6.481999874   15.660000801   -7.446000099
   81 DG    C2'     2564    6.388999939   15.777999878   -7.301999569
   81 DG    H2'     2565    6.297999859   15.782000542   -7.361000061
   81 DG    H2''    2566    6.369999886   15.710000992   -7.219000340
   81 DG    O3'     2567    6.615000248   15.703000069   -7.291000366
   82 DA    P       2568    6.630000114   15.558000565   -7.234999657
   82 DA    OP1     2569    6.775000095   15.525999069   -7.262000084
   82 DA    OP2     2570    6.527999878   15.466000557   -7.287000179
   82 DA    O5'     2571    6.605999947   15.547999382   -7.080999851
   82 DA    C5'     2572    6.717000008   15.569999695   -6.990000248
   82 DA    H5'     2573    6.755999565   15.671999931   -7.001000404
   82 DA    H5''    2574    6.801999569   15.503999710   -7.005999565
   82 DA    C4'     2575    6.685999870   15.558000565   -6.845999718
   82 DA    H4'     2576    6.782999992   15.569000244   -6.798999786
   82 DA    O4'     2577    6.601999760   15.666999817   -6.805000305
   82 DA    C1'     2578    6.486000061   15.622999191   -6.737000465
   82 DA    H1'     2579    6.500000000   15.652000427   -6.633000374
   82 DA    N9      2580    6.377999783   15.703999519   -6.793000221
   82 DA    C8      2581    6.302000046   15.690999985   -6.905999660
   82 DA    H8      2582    6.324999809   15.614999771   -6.979000092
   82 DA    N7      2583    6.204999924   15.777999878   -6.923999786
   82 DA    C5      2584    6.204999924   15.836000443   -6.794000149
   82 DA    C6      2585    6.120999813    0.039999999   -6.737000465
   82 DA    N6      2586    6.018000126    0.096000001   -6.796999931
   82 DA    H61     2587    5.980000019    0.046999998   -6.876000404
   82 DA    H62     2588    5.965000153    0.164999992   -6.744999886
   82 DA    N1      2589    6.141999722    0.089999996   -6.618000031
   82 DA    C2      2590    6.243000031    0.039999999   -6.550000191
   82 DA    H2      2591    6.256000042    0.089000002   -6.453999996
   82 DA    N3      2592    6.327000141   15.830999374   -6.583000183
   82 DA    C4      2593    6.303999901   15.791999817   -6.712999821
   82 DA    C3'     2594    6.623000145   15.430999756   -6.787000179
   82 DA    H3'     2595    6.636000156   15.349000931   -6.856999874
   82 DA    C2'     2596    6.477999687   15.469999313   -6.763999939
   82 DA    H2'     2597    6.421000004   15.457000732   -6.856999874
   82 DA    H2''    2598    6.425000191   15.419000626   -6.683999538
   82 DA    O3'     2599    6.689000130   15.406000137   -6.662000179
   83 DA    P       2600    6.658999443   15.277999878   -6.576999664
   83 DA    OP1     2601    6.772000313   15.258000374   -6.486000061
   83 DA    OP2     2602    6.619999886   15.172999382   -6.669999599
   83 DA    O5'     2603    6.532999992   15.295000076   -6.477999687
   83 DA    C5'     2604    6.551000118   15.371000290   -6.361999989
   83 DA    H5'     2605    6.601000309   15.463999748   -6.390000343
   83 DA    H5''    2606    6.605999947   15.305999756   -6.295000076
   83 DA    C4'     2607    6.421000004   15.411000252   -6.296999931
   83 DA    H4'     2608    6.440000057   15.458000183   -6.199999809
   83 DA    O4'     2609    6.341000080   15.496999741   -6.376999855
   83 DA    C1'     2610    6.208000183   15.461000443   -6.352999687
   83 DA    H1'     2611    6.177000046   15.502000809   -6.256999969
   83 DA    N9      2612    6.125999928   15.516000748   -6.460999966
   83 DA    C8      2613    6.116000175   15.467999458   -6.594000340
   83 DA    H8      2614    6.175000191   15.380999565   -6.620999813
   83 DA    N7      2615    6.031000137   15.533999443   -6.668000221
   83 DA    C5      2616    5.973999977   15.625000000   -6.580999851
   83 DA    C6      2617    5.879000187   15.727000237   -6.597000122
   83 DA    N6      2618    5.815999985   15.750000000   -6.710000038
   83 DA    H61     2619    5.849999905   15.710000992   -6.796999931
   83 DA    H62     2620    5.770999908   15.839999199   -6.713999748
   83 DA    N1      2621    5.843999863   15.802999496   -6.498000145
   83 DA    C2      2622    5.907999992   15.783999443   -6.379000187
   83 DA    H2      2623    5.880000114   15.855999947   -6.303999901
   83 DA    N3      2624    6.006000042   15.697000504   -6.349999905
   83 DA    C4      2625    6.032999992   15.616000175   -6.456999779
   83 DA    C3'     2626    6.342999935   15.280000687   -6.266999722
   83 DA    H3'     2627    6.397000313   15.188000679   -6.293000221
   83 DA    C2'     2628    6.218999863   15.305999756   -6.355000019
   83 DA    H2'     2629    6.225999832   15.263000488   -6.455000401
   83 DA    H2''    2630    6.120999813   15.271000862   -6.322000027
   83 DA    O3'     2631    6.308000088   15.272999763   -6.130000114
   84 DC    P       2632    6.206000328   15.160000801   -6.074999809
   84 DC    OP1     2633    6.265999794   15.097000122   -5.953000069
   84 DC    OP2     2634    6.178999901   15.069000244   -6.190000057
   84 DC    O5'     2635    6.072999954   15.236999512   -6.039000034
   84 DC    C5'     2636    6.092999935   15.344999313   -5.949000359
   84 DC    H5'     2637    6.165999889   15.416000366   -5.987999916
   84 DC    H5''    2638    6.131999969   15.299000740   -5.858000278
   84 DC    C4'     2639    5.966000080   15.430999756   -5.915999889
   84 DC    H4'     2640    5.994999886   15.503000259   -5.838999748
   84 DC    O4'     2641    5.925000191   15.502000809   -6.033999920
   84 DC    C1'     2642    5.793999672   15.469999313   -6.078000069
   84 DC    H1'     2643    5.720000267   15.544000626   -6.050000191
   84 DC    N1      2644    5.790999889   15.450999260   -6.227999687
   84 DC    C6      2645    5.850999832   15.338000298   -6.282999992
   84 DC    H6      2646    5.909999847   15.278999329   -6.215000153
   84 DC    C5      2647    5.825999737   15.305999756   -6.411000252
   84 DC    H5      2648    5.862999916   15.211000443   -6.448000431
   84 DC    C4      2649    5.734000206   15.391000748   -6.474999905
   84 DC    N4      2650    5.715000153   15.363000870   -6.601999760
   84 DC    H41     2651    5.769999981   15.288999557   -6.644999504
   84 DC    H42     2652    5.651999950   15.416999817   -6.659999847
   84 DC    N3      2653    5.674000263   15.497999191   -6.426000118
   84 DC    C2      2654    5.699000359   15.525999069   -6.297999859
   84 DC    O2      2655    5.654000282   15.633000374   -6.247000217
   84 DC    C3'     2656    5.842999935   15.342000008   -5.868000031
   84 DC    H3'     2657    5.876999855   15.239999771   -5.849999905
   84 DC    C2'     2658    5.758999825   15.342000008   -5.994999886
   84 DC    H2'     2659    5.781000137   15.244000435   -6.038000107
   84 DC    H2''    2660    5.654999733   15.336999893   -5.963000298
   84 DC    O3'     2661    5.783999920   15.405000687   -5.756000042
   85 DA    P       2662    5.652999878   15.341000557   -5.681000233
   85 DA    OP1     2663    5.644999981   15.400999069   -5.543999672
   85 DA    OP2     2664    5.657999992   15.189999580   -5.688000202
   85 DA    O5'     2665    5.512000084   15.372999191   -5.741999626
   85 DA    C5'     2666    5.441999912   15.494000435   -5.699000359
   85 DA    H5'     2667    5.511000156   15.578000069   -5.699999809
   85 DA    H5''    2668    5.415999889   15.494000435   -5.592999935
   85 DA    C4'     2669    5.322000027   15.519999504   -5.788000107
   85 DA    H4'     2670    5.276000023   15.613000870   -5.754000187
   85 DA    O4'     2671    5.358000278   15.514999390   -5.927999973
   85 DA    C1'     2672    5.255000114   15.455999374   -6.005000114
   85 DA    H1'     2673    5.175000191   15.528999329   -6.019999981
   85 DA    N9      2674    5.317999840   15.402000427   -6.131000042
   85 DA    C8      2675    5.424000263   15.319999695   -6.134999752
   85 DA    H8      2676    5.475999832   15.285000801   -6.047999859
   85 DA    N7      2677    5.467999935   15.297999382   -6.255000114
   85 DA    C5      2678    5.362999916   15.347000122   -6.333000183
   85 DA    C6      2679    5.341000080   15.364000320   -6.473000526
   85 DA    N6      2680    5.422999859   15.328000069   -6.574999809
   85 DA    H61     2681    5.513999939   15.289999008   -6.552999973
   85 DA    H62     2682    5.394999981   15.357999802   -6.666999817
   85 DA    N1      2683    5.227999687   15.419000626   -6.512000084
   85 DA    C2      2684    5.143000126   15.475999832   -6.426000118
   85 DA    H2      2685    5.056000233   15.527999878   -6.462000370
   85 DA    N3      2686    5.159999847   15.475000381   -6.295000076
   85 DA    C4      2687    5.272000313   15.416999817   -6.256999969
   85 DA    C3'     2688    5.223999977   15.408999443   -5.774000168
   85 DA    H3'     2689    5.258000374   15.332000732   -5.703999996
   85 DA    C2'     2690    5.203999996   15.342999458   -5.916999817
   85 DA    H2'     2691    5.256000042   15.246999741   -5.914999962
   85 DA    H2''    2692    5.099999905   15.319999695   -5.939000130
   85 DA    O3'     2693    5.098000050   15.457000732   -5.734000206
   86 DT    P       2694    4.977999687   15.374000549   -5.663000107
   86 DT    OP1     2695    4.888999939   15.466000557   -5.590000153
   86 DT    OP2     2696    5.026999950   15.255999565   -5.591000080
   86 DT    O5'     2697    4.893000126   15.325999260   -5.786000252
   86 DT    C5'     2698    4.815999985   15.419000626   -5.855999947
   86 DT    H5'     2699    4.872000217   15.503999710   -5.894000053
   86 DT    H5''    2700    4.741999626   15.458000183   -5.786999702
   86 DT    C4'     2701    4.744999886   15.357000351   -5.977000237
   86 DT    H4'     2702    4.677000046   15.436999321   -6.006000042
   86 DT    O4'     2703    4.833000183   15.342000008   -6.088999748
   86 DT    C1'     2704    4.804999828   15.210000992   -6.133999825
   86 DT    H1'     2705    4.720999718   15.214999199   -6.203000069
   86 DT    N1      2706    4.932000160   15.160000801   -6.200999737
   86 DT    C6      2707    5.043999672   15.105999947   -6.131999969
   86 DT    H6      2708    5.034999847   15.105000496   -6.025000095
   86 DT    C5      2709    5.156000137   15.061999321   -6.203000069
   86 DT    C7      2710    5.281000137   15.011999130   -6.129000187
   86 DT    H71     2711    5.322999954   15.100000381   -6.079999924
   86 DT    H72     2712    5.250999928   14.930000305   -6.063000202
   86 DT    H73     2713    5.355999947   14.980999947   -6.202000141
   86 DT    C4      2714    5.157000065   15.060999870   -6.355999947
   86 DT    O4      2715    5.245999813   15.005000114   -6.423999786
   86 DT    N3      2716    5.040999889   15.121000290   -6.407000065
   86 DT    H3      2717    5.043000221   15.132000923   -6.508000374
   86 DT    C2      2718    4.940999985   15.180999756   -6.338000298
   86 DT    O2      2719    4.849999905   15.239999771   -6.395999908
   86 DT    C3'     2720    4.670000076   15.227999687   -5.940999985
   86 DT    H3'     2721    4.656000137   15.208999634   -5.835000038
   86 DT    C2'     2722    4.755000114   15.127000809   -6.011000156
   86 DT    H2'     2723    4.838000298   15.093999863   -5.947999954
   86 DT    H2''    2724    4.696000099   15.041000366   -6.041999817
   86 DT    O3'     2725    4.549000263   15.213999748   -6.008999825
   87 DG    P       2726    4.414000034   15.230000496   -5.927000046
   87 DG    OP1     2727    4.421999931   15.350000381   -5.842000008
   87 DG    OP2     2728    4.383999825   15.099000931   -5.870999813
   87 DG    O5'     2729    4.313000202   15.255000114   -6.050000191
   87 DG    C5'     2730    4.272000313   15.389999390   -6.088999748
   87 DG    H5'     2731    4.352999687   15.460000992   -6.066999912
   87 DG    H5''    2732    4.184999943   15.414999008   -6.029000282
   87 DG    C4'     2733    4.254000187   15.389999390   -6.244999886
   87 DG    H4'     2734    4.230999947   15.496000290   -6.263000011
   87 DG    O4'     2735    4.368999958   15.338000298   -6.307000160
   87 DG    C1'     2736    4.334000111   15.219999313   -6.381999969
   87 DG    H1'     2737    4.329999924   15.244999886   -6.487999916
   87 DG    N9      2738    4.446000099   15.124000549   -6.356999874
   87 DG    C8      2739    4.477000237   15.046999931   -6.247000217
   87 DG    H8      2740    4.425000191   15.052999496   -6.152999878
   87 DG    N7      2741    4.588000298   14.989999771   -6.263999939
   87 DG    C5      2742    4.634999752   15.019000053   -6.393000126
   87 DG    C6      2743    4.743000031   14.972000122   -6.469999790
   87 DG    O6      2744    4.845999718   14.902000427   -6.440000057
   87 DG    N1      2745    4.731999874   15.003000259   -6.605000496
   87 DG    H1      2746    4.796999931   14.969999313   -6.675000191
   87 DG    C2      2747    4.631999969   15.074000359   -6.657000065
   87 DG    N2      2748    4.643000126   15.105000496   -6.782999992
   87 DG    H21     2749    4.692999840   15.041999817   -6.844000340
   87 DG    H22     2750    4.588999748   15.183000565   -6.819999695
   87 DG    N3      2751    4.529999733   15.124000549   -6.587000370
   87 DG    C4      2752    4.536000252   15.093999863   -6.453999996
   87 DG    C3'     2753    4.137000084   15.305999756   -6.302999973
   87 DG    H3'     2754    4.059999943   15.285000801   -6.229000092
   87 DG    C2'     2755    4.200999737   15.171000481   -6.335000038
   87 DG    H2'     2756    4.213999748   15.103999138   -6.249000072
   87 DG    H2''    2757    4.144999981   15.127000809   -6.416999817
   87 DG    O3'     2758    4.081999779   15.378999710   -6.414999962
   88 DC    P       2759    3.977999926   15.322000504   -6.519999504
   88 DC    OP1     2760    3.894999981   15.430999756   -6.585000038
   88 DC    OP2     2761    3.900000095   15.217999458   -6.455000401
   88 DC    O5'     2762    4.056000233   15.244999886   -6.630999565
   88 DC    C5'     2763    4.111999989   15.324999809   -6.729000092
   88 DC    H5'     2764    4.174000263   15.406000137   -6.689000130
   88 DC    H5''    2765    4.038000107   15.378999710   -6.787000179
   88 DC    C4'     2766    4.199999809   15.257000923   -6.831999779
   88 DC    H4'     2767    4.248000145   15.330999374   -6.895999908
   88 DC    O4'     2768    4.302000046   15.175000191   -6.776000023
   88 DC    C1'     2769    4.290999889   15.047999382   -6.835000038
   88 DC    H1'     2770    4.348000050   15.038999557   -6.927999973
   88 DC    N1      2771    4.315000057   14.938000679   -6.740000248
   88 DC    C6      2772    4.259999752   14.935999870   -6.619999886
   88 DC    H6      2773    4.190999985   15.016000748   -6.598999977
   88 DC    C5      2774    4.302000046   14.857999802   -6.519000053
   88 DC    H5      2775    4.249000072   14.871999741   -6.425000191
   88 DC    C4      2776    4.409999847   14.767999649   -6.558000088
   88 DC    N4      2777    4.456000328   14.685999870   -6.462999821
   88 DC    H41     2778    4.422999859   14.703999519   -6.369999886
   88 DC    H42     2779    4.524000168   14.611999512   -6.479000092
   88 DC    N3      2780    4.450999737   14.750000000   -6.683000088
   88 DC    C2      2781    4.407000065   14.838000298   -6.776000023
   88 DC    O2      2782    4.458000183   14.828000069   -6.884999752
   88 DC    C3'     2783    4.118000031   15.166000366   -6.934999943
   88 DC    H3'     2784    4.012000084   15.189999580   -6.942999840
   88 DC    C2'     2785    4.141999722   15.027999878   -6.866000175
   88 DC    H2'     2786    4.071000099   15.038000107   -6.783999443
   88 DC    H2''    2787    4.123000145   14.944000244   -6.932000160
   88 DC    O3'     2788    4.186999798   15.170000076   -7.057000160
   89 DC    P       2789    4.124000072   15.161000252   -7.208000183
   89 DC    OP1     2790    4.236000061   15.211000443   -7.289000034
   89 DC    OP2     2791    4.000000000   15.246000290   -7.203000069
   89 DC    O5'     2792    4.090000153   15.011999130   -7.248999596
   89 DC    C5'     2793    4.171999931   14.942998886   -7.335999966
   89 DC    H5'     2794    4.275000095   14.978999138   -7.333000183
   89 DC    H5''    2795    4.141999722   14.969999313   -7.437000275
   89 DC    C4'     2796    4.168999672   14.791999817   -7.330000401
   89 DC    H4'     2797    4.241999626   14.763999939   -7.405999660
   89 DC    O4'     2798    4.203000069   14.755999565   -7.191000462
   89 DC    C1'     2799    4.115000248   14.647999763   -7.154000282
   89 DC    H1'     2800    4.151000023   14.555999756   -7.199999809
   89 DC    N1      2801    4.102000237   14.625000000   -7.008000374
   89 DC    C6      2802    4.024000168   14.700999260   -6.921000004
   89 DC    H6      2803    3.957000017   14.777000427   -6.956999779
   89 DC    C5      2804    4.036999702   14.685000420   -6.789000034
   89 DC    H5      2805    3.970999956   14.727000237   -6.713999748
   89 DC    C4      2806    4.134999752   14.594999313   -6.740000248
   89 DC    N4      2807    4.154999733   14.583000183   -6.609999657
   89 DC    H41     2808    4.100999832   14.649000168   -6.557000160
   89 DC    H42     2809    4.233000278   14.522000313   -6.587000370
   89 DC    N3      2810    4.213999748   14.521000862   -6.822000027
   89 DC    C2      2811    4.197999954   14.542999268   -6.951999664
   89 DC    O2      2812    4.282000065   14.478999138   -7.019999504
   89 DC    C3'     2813    4.036000252   14.727000237   -7.365000248
   89 DC    H3'     2814    3.960999966   14.788999557   -7.414000034
   89 DC    C2'     2815    3.983999968   14.682001114   -7.227999687
   89 DC    H2'     2816    3.936000109   14.763999939   -7.175000191
   89 DC    H2''    2817    3.915999889   14.599000931   -7.241999626
   89 DC    O3'     2818    4.071000099   14.605999947   -7.441000462
   90 DT    P       2819    4.052000046   14.583999634   -7.601999760
   90 DT    OP1     2820    4.067999840   14.714999199   -7.673000336
   90 DT    OP2     2821    3.921000004   14.510000229   -7.616999626
   90 DT    O5'     2822    4.171999931   14.488000870   -7.640000343
   90 DT    C5'     2823    4.300999641   14.547999382   -7.631999969
   90 DT    H5'     2824    4.295000076   14.638000488   -7.571000099
   90 DT    H5''    2825    4.320000172   14.575999260   -7.736000061
   90 DT    C4'     2826    4.404999733   14.446001053   -7.578999996
   90 DT    H4'     2827    4.500000000   14.499000549   -7.574999809
   90 DT    O4'     2828    4.376999855   14.402999878   -7.449999809
   90 DT    C1'     2829    4.373000145   14.264999390   -7.448000431
   90 DT    H1'     2830    4.474999905   14.233999252   -7.425000191
   90 DT    N1      2831    4.279000282   14.217999458   -7.342999935
   90 DT    C6      2832    4.150000095   14.264999390   -7.342999935
   90 DT    H6      2833    4.109999657   14.321001053   -7.426999569
   90 DT    C5      2834    4.064000130   14.250000000   -7.237999916
   90 DT    C7      2835    3.931000233   14.319999695   -7.241999626
   90 DT    H71     2836    3.915000200   14.361999512   -7.143000126
   90 DT    H72     2837    3.929000139   14.397999763   -7.317999840
   90 DT    H73     2838    3.850999832   14.246999741   -7.255000114
   90 DT    C4      2839    4.115000248   14.171999931   -7.119000435
   90 DT    O4      2840    4.046000004   14.138000488   -7.019999504
   90 DT    N3      2841    4.245999813   14.133999825   -7.127999783
   90 DT    H3      2842    4.279999733   14.072999954   -7.055000305
   90 DT    C2      2843    4.333000183   14.157999992   -7.226999760
   90 DT    O2      2844    4.452000141   14.121999741   -7.216000557
   90 DT    C3'     2845    4.409999847   14.328000069   -7.676999569
   90 DT    H3'     2846    4.352000237   14.346000671   -7.766999722
   90 DT    C2'     2847    4.328000069   14.228999138   -7.591000557
   90 DT    H2'     2848    4.223000050   14.250000000   -7.611000061
   90 DT    H2''    2849    4.359000206   14.127000809   -7.615000248
   90 DT    O3'     2850    4.539999962   14.294000626   -7.694000244
   91 DT    P       2851    4.590000153   14.167999268   -7.779000282
   91 DT    OP1     2852    4.733000278   14.185999870   -7.816999912
   91 DT    OP2     2853    4.493000031   14.146000862   -7.884999752
   91 DT    O5'     2854    4.588000298   14.046000481   -7.676999569
   91 DT    C5'     2855    4.699999809   14.019999504   -7.588999748
   91 DT    H5'     2856    4.727999687   14.113000870   -7.537999630
   91 DT    H5''    2857    4.783999920   13.982999802   -7.648999691
   91 DT    C4'     2858    4.675000191   13.899999619   -7.494000435
   91 DT    H4'     2859    4.756000042   13.886999130   -7.421999931
   91 DT    O4'     2860    4.552000046   13.927000046   -7.425000191
   91 DT    C1'     2861    4.486000061   13.808000565   -7.407999992
   91 DT    H1'     2862    4.531000137   13.758000374   -7.322000027
   91 DT    N1      2863    4.338000298   13.829999924   -7.390000343
   91 DT    C6      2864    4.265999794   13.896000862   -7.483000278
   91 DT    H6      2865    4.309000015   13.935999870   -7.573999882
   91 DT    C5      2866    4.141999722   13.935000420   -7.458000183
   91 DT    C7      2867    4.070000172   14.025999069   -7.566000462
   91 DT    H71     2868    3.974999905   13.991000175   -7.605999947
   91 DT    H72     2869    4.043999672   14.122999191   -7.523000240
   91 DT    H73     2870    4.140999794   14.047999382   -7.645999908
   91 DT    C4      2871    4.074000359   13.900999069   -7.331999779
   91 DT    O4      2872    3.952999830   13.924000740   -7.301999569
   91 DT    N3      2873    4.152999878   13.842000008   -7.240000248
   91 DT    H3      2874    4.099999905   13.824000359   -7.155999660
   91 DT    C2      2875    4.284999847   13.810000420   -7.258999825
   91 DT    O2      2876    4.345999718   13.763999939   -7.166000366
   91 DT    C3'     2877    4.651999950   13.769999504   -7.583000183
   91 DT    H3'     2878    4.654999733   13.791999817   -7.690000057
   91 DT    C2'     2879    4.513000011   13.732999802   -7.543000221
   91 DT    H2'     2880    4.447999954   13.769999504   -7.620999813
   91 DT    H2''    2881    4.490000248   13.625999451   -7.536000252
   91 DT    O3'     2882    4.762000084   13.686999321   -7.557000160
   92 DT    P       2883    4.777999878   13.539999008   -7.626999855
   92 DT    OP1     2884    4.915999889   13.494999886   -7.616000175
   92 DT    OP2     2885    4.717999935   13.546999931   -7.762999535
   92 DT    O5'     2886    4.679999828   13.454999924   -7.537999630
   92 DT    C5'     2887    4.723000050   13.432001114   -7.400000095
   92 DT    H5'     2888    4.751999855   13.517999649   -7.340000153
   92 DT    H5''    2889    4.808000088   13.363000870   -7.394999504
   92 DT    C4'     2890    4.619999886   13.361999512   -7.312000275
   92 DT    H4'     2891    4.661999702   13.360000610   -7.210999966
   92 DT    O4'     2892    4.493999958   13.425000191   -7.312000275
   92 DT    C1'     2893    4.395999908   13.316999435   -7.315000057
   92 DT    H1'     2894    4.402999878   13.282000542   -7.212000370
   92 DT    N1      2895    4.269000053   13.383999825   -7.349999905
   92 DT    C6      2896    4.256000042   13.454999924   -7.470999718
   92 DT    H6      2897    4.340000153   13.441999435   -7.537999630
   92 DT    C5      2898    4.147999763   13.532999992   -7.488999844
   92 DT    C7      2899    4.136000156   13.614000320   -7.616999626
   92 DT    H71     2900    4.233000278   13.652999878   -7.648999691
   92 DT    H72     2901    4.090000153   13.546999931   -7.689000130
   92 DT    H73     2902    4.074000359   13.703000069   -7.605999947
   92 DT    C4      2903    4.039999962   13.549000740   -7.386000156
   92 DT    O4      2904    3.933000088   13.608999252   -7.401000023
   92 DT    N3      2905    4.068999767   13.483999252   -7.269999504
   92 DT    H3      2906    4.008000374   13.510999680   -7.194000244
   92 DT    C2      2907    4.175000191   13.399000168   -7.250000000
   92 DT    O2      2908    4.183000088   13.342999458   -7.138999939
   92 DT    C3'     2909    4.588999748   13.217999458   -7.370999813
   92 DT    H3'     2910    4.657000065   13.190999985   -7.451999664
   92 DT    C2'     2911    4.447999954   13.222999573   -7.419999599
   92 DT    H2'     2912    4.439000130   13.264999390   -7.519999504
   92 DT    H2''    2913    4.390999794   13.130000114   -7.408999443
   92 DT    O3'     2914    4.588000298   13.125999451   -7.255000114
   93 DT    P       2915    4.626999855   12.972999573   -7.269999504
   93 DT    OP1     2916    4.713000298   12.940999985   -7.151000023
   93 DT    OP2     2917    4.675000191   12.940999985   -7.407999992
   93 DT    O5'     2918    4.487999916   12.899000168   -7.252999783
   93 DT    C5'     2919    4.449000359   12.874000549   -7.126000404
   93 DT    H5'     2920    4.458000183   12.967000008   -7.069999695
   93 DT    H5''    2921    4.508999825   12.798999786   -7.074999809
   93 DT    C4'     2922    4.293000221   12.838000298   -7.115000248
   93 DT    H4'     2923    4.258999825   12.822999954   -7.012999535
   93 DT    O4'     2924    4.223999977   12.957000732   -7.164000034
   93 DT    C1'     2925    4.109000206   12.907000542   -7.247000217
   93 DT    H1'     2926    4.029000282   12.885999680   -7.176000118
   93 DT    N1      2927    4.061999798   13.010000229   -7.342000008
   93 DT    C6      2928    4.134999752   13.042999268   -7.456999779
   93 DT    H6      2929    4.227000237   12.992999077   -7.483000278
   93 DT    C5      2930    4.091000080   13.141000748   -7.539999962
   93 DT    C7      2931    4.170000076   13.175999641   -7.662999630
   93 DT    H71     2932    4.102999687   13.149000168   -7.744999886
   93 DT    H72     2933    4.203999996   13.278999329   -7.675000191
   93 DT    H73     2934    4.258000374   13.111999512   -7.668000221
   93 DT    C4      2935    3.976999998   13.227000237   -7.501999855
   93 DT    O4      2936    3.925999880   13.321001053   -7.573000431
   93 DT    N3      2937    3.916999817   13.197999954   -7.383000374
   93 DT    H3      2938    3.845999956   13.260999680   -7.348999977
   93 DT    C2      2939    3.959000111   13.096000671   -7.296999931
   93 DT    O2      2940    3.920000076   13.097000122   -7.180999756
   93 DT    C3'     2941    4.256999969   12.719999313   -7.206999779
   93 DT    H3'     2942    4.345999718   12.680000305   -7.256999969
   93 DT    C2'     2943    4.165999889   12.780000687   -7.308000088
   93 DT    H2'     2944    4.231999874   12.807001114   -7.390000343
   93 DT    H2''    2945    4.092000008   12.712999344   -7.351000309
   93 DT    O3'     2946    4.200999737   12.621999741   -7.116000175
   94 DG    P       2947    4.118999958   12.496000290   -7.162000179
   94 DG    OP1     2948    4.126999855   12.387000084   -7.062999725
   94 DG    OP2     2949    4.159999847   12.462999344   -7.302999973
   94 DG    O5'     2950    3.972000122   12.557000160   -7.168000221
   94 DG    C5'     2951    3.899000168   12.597000122   -7.048000336
   94 DG    H5'     2952    3.933000088   12.692999840   -7.011000156
   94 DG    H5''    2953    3.902999878   12.522000313   -6.969000340
   94 DG    C4'     2954    3.750999928   12.628000259   -7.083000183
   94 DG    H4'     2955    3.697999954   12.628999710   -6.987999916
   94 DG    O4'     2956    3.740999937   12.758999825   -7.141999722
   94 DG    C1'     2957    3.663000107   12.741999626   -7.258000374
   94 DG    H1'     2958    3.559000015   12.767000198   -7.237999916
   94 DG    N9      2959    3.710999966   12.841000557   -7.362999916
   94 DG    C8      2960    3.825000048   12.833000183   -7.432000160
   94 DG    H8      2961    3.898000002   12.758000374   -7.405000210
   94 DG    N7      2962    3.828999996   12.911999702   -7.541999817
   94 DG    C5      2963    3.715000153   12.983999252   -7.530000210
   94 DG    C6      2964    3.671000004   13.096000671   -7.608000278
   94 DG    O6      2965    3.723000050   13.149999619   -7.703999996
   94 DG    N1      2966    3.552999973   13.149000168   -7.566999912
   94 DG    H1      2967    3.524000168   13.236000061   -7.608000278
   94 DG    C2      2968    3.486000061   13.107000351   -7.453000069
   94 DG    N2      2969    3.381000042   13.175000191   -7.418000221
   94 DG    H21     2970    3.358000278   13.255000114   -7.474999905
   94 DG    H22     2971    3.313000202   13.138999939   -7.351999760
   94 DG    N3      2972    3.523000002   13.000999451   -7.383999825
   94 DG    C4      2973    3.643000126   12.944999695   -7.419999599
   94 DG    C3'     2974    3.679999828   12.522000313   -7.164999962
   94 DG    H3'     2975    3.740999937   12.433000565   -7.183000088
   94 DG    C2'     2976    3.679000139   12.595999718   -7.300000191
   94 DG    H2'     2977    3.774000168   12.576999664   -7.348999977
   94 DG    H2''    2978    3.601999998   12.557000160   -7.366999626
   94 DG    O3'     2979    3.556000233   12.491999626   -7.108000278
   95 DA    P       2980    3.456000090   12.395999908   -7.180999756
   95 DA    OP1     2981    3.370000124   12.319999695   -7.085999966
   95 DA    OP2     2982    3.523000002   12.324999809   -7.289000034
   95 DA    O5'     2983    3.370000124   12.508999825   -7.251000404
   95 DA    C5'     2984    3.299999952   12.612000465   -7.178999901
   95 DA    H5'     2985    3.368000031   12.677999496   -7.126000404
   95 DA    H5''    2986    3.243999958   12.569999695   -7.095999718
   95 DA    C4'     2987    3.204999924   12.690000534   -7.269000053
   95 DA    H4'     2988    3.148999929   12.762000084   -7.208999634
   95 DA    O4'     2989    3.292999983   12.766000748   -7.356999874
   95 DA    C1'     2990    3.218999863   12.780000687   -7.476999760
   95 DA    H1'     2991    3.151000023   12.864999771   -7.470999718
   95 DA    N9      2992    3.309999943   12.821001053   -7.591000557
   95 DA    C8      2993    3.427999973   12.763999939   -7.622000217
   95 DA    H8      2994    3.459000111   12.677999496   -7.562999725
   95 DA    N7      2995    3.490000248   12.808000565   -7.726999760
   95 DA    C5      2996    3.404999971   12.914999008   -7.761000156
   95 DA    C6      2997    3.402999878   13.019999504   -7.856999874
   95 DA    N6      2998    3.500999928   13.050000191   -7.941999912
   95 DA    H61     2999    3.581000090   12.988000870   -7.941000462
   95 DA    H62     3000    3.495000124   13.135000229   -7.995999813
   95 DA    N1      3001    3.309000015   13.113000870   -7.868000031
   95 DA    C2      3002    3.203999996   13.094999313   -7.791000366
   95 DA    H2      3003    3.127000093   13.170000076   -7.798999786
   95 DA    N3      3004    3.186000109   12.996000290   -7.699999809
   95 DA    C4      3005    3.291999817   12.920000076   -7.684999943
   95 DA    C3'     3006    3.101999998   12.619000435   -7.362000465
   95 DA    H3'     3007    3.105999947   12.510999680   -7.348999977
   95 DA    C2'     3008    3.150000095   12.649000168   -7.506999969
   95 DA    H2'     3009    3.224000216   12.569000244   -7.516999722
   95 DA    H2''    3010    3.069000006   12.658999443   -7.578999996
   95 DA    O3'     3011    2.964999914   12.656000137   -7.335999966
   96 DT    P       3012    2.845000029   12.566999435   -7.394999504
   96 DT    OP1     3013    2.720999956   12.601999283   -7.315000057
   96 DT    OP2     3014    2.888000011   12.432000160   -7.391000271
   96 DT    O5'     3015    2.818000078   12.605999947   -7.548999786
   96 DT    C5'     3016    2.778000116   12.739999771   -7.585000038
   96 DT    H5'     3017    2.842000008   12.807001114   -7.529000282
   96 DT    H5''    3018    2.676000118   12.753999710   -7.548999786
   96 DT    C4'     3019    2.769999981   12.760000229   -7.733000278
   96 DT    H4'     3020    2.702000141   12.843999863   -7.744999886
   96 DT    O4'     3021    2.903000116   12.793000221   -7.780999660
   96 DT    C1'     3022    2.914999962   12.719999313   -7.904000282
   96 DT    H1'     3023    2.856999874   12.767000198   -7.983999729
   96 DT    N1      3024    3.058000088   12.727999687   -7.941999912
   96 DT    C6      3025    3.154000044   12.628999710   -7.911000252
   96 DT    H6      3026    3.122999907   12.551000595   -7.844000340
   96 DT    C5      3027    3.276999950   12.633999825   -7.967000008
   96 DT    C7      3028    3.377999783   12.531000137   -7.921000004
   96 DT    H71     3029    3.338999987   12.449999809   -7.858999729
   96 DT    H72     3030    3.408999920   12.482000351   -8.012999535
   96 DT    H73     3031    3.459000111   12.583999634   -7.870999813
   96 DT    C4      3032    3.315000057   12.741999626   -8.060999870
   96 DT    O4      3033    3.420000076   12.758000374   -8.111000061
   96 DT    N3      3034    3.217999935   12.835000992   -8.086000443
   96 DT    H3      3035    3.238999844   12.906000137   -8.155000687
   96 DT    C2      3036    3.095000029   12.835000992   -8.019999504
   96 DT    O2      3037    3.025000095   12.935000420   -8.034999847
   96 DT    C3'     3038    2.716000080   12.645999908   -7.821000099
   96 DT    H3'     3039    2.672999859   12.562999725   -7.765000343
   96 DT    C2'     3040    2.851000071   12.593000412   -7.872000217
   96 DT    H2'     3041    2.911000013   12.530000687   -7.807000160
   96 DT    H2''    3042    2.835999966   12.538000107   -7.965000153
   96 DT    O3'     3043    2.648000002   12.690000534   -7.935999870
   97 DG    P       3044    2.490999937   12.664999962   -7.965000153
   97 DG    OP1     3045    2.404999971   12.684000015   -7.847000122
   97 DG    OP2     3046    2.481999874   12.538999557   -8.030000687
   97 DG    O5'     3047    2.457999945   12.782999992   -8.071000099
   97 DG    C5'     3048    2.450000048   12.913999557   -8.019999504
   97 DG    H5'     3049    2.521999836   12.930000305   -7.940000057
   97 DG    H5''    3050    2.349999905   12.942998886   -7.984999657
   97 DG    C4'     3051    2.476000071   13.030000687   -8.126000404
   97 DG    H4'     3052    2.469000101   13.127000809   -8.076000214
   97 DG    O4'     3053    2.611999989   13.032000542   -8.170999527
   97 DG    C1'     3054    2.611000061   12.994000435   -8.301000595
   97 DG    H1'     3055    2.638000011   13.071001053   -8.373999596
   97 DG    N9      3056    2.723999977   12.897999763   -8.319999695
   97 DG    C8      3057    2.752000093   12.769999504   -8.258000374
   97 DG    H8      3058    2.676000118   12.727999687   -8.192999840
   97 DG    N7      3059    2.871999979   12.720999718   -8.281999588
   97 DG    C5      3060    2.929999828   12.824999809   -8.362000465
   97 DG    C6      3061    3.058000088   12.832000732   -8.425000191
   97 DG    O6      3062    3.151999950   12.751999855   -8.430000305
   97 DG    N1      3063    3.080999851   12.953999519   -8.486000061
   97 DG    H1      3064    3.167999983   12.961000443   -8.536000252
   97 DG    C2      3065    2.983999968   13.041999817   -8.515000343
   97 DG    N2      3066    3.026999950   13.153999329   -8.566999435
   97 DG    H21     3067    3.115999937   13.157000542   -8.614000320
   97 DG    H22     3068    2.953000069   13.217000008   -8.592000008
   97 DG    N3      3069    2.855999947   13.038000107   -8.467000008
   97 DG    C4      3070    2.837999821   12.925000191   -8.392000198
   97 DG    C3'     3071    2.386000156   13.024999619   -8.251999855
   97 DG    H3'     3072    2.289999962   12.977999687   -8.226999283
   97 DG    C2'     3073    2.473999977   12.944000244   -8.341000557
   97 DG    H2'     3074    2.457999945   12.836999893   -8.330999374
   97 DG    H2''    3075    2.443000078   12.958999634   -8.444999695
   97 DG    O3'     3076    2.368999958   13.147999763   -8.309000015
   98 DG    P       3077    2.253000021   13.188000679   -8.413999557
   98 DG    OP1     3078    2.243000031   13.338999748   -8.418000221
   98 DG    OP2     3079    2.128000021   13.114999771   -8.390000343
   98 DG    O5'     3080    2.315999985   13.141000748   -8.558000565
   98 DG    C5'     3081    2.419000149   13.218999863   -8.614000320
   98 DG    H5'     3082    2.497999907   13.241999626   -8.543000221
   98 DG    H5''    3083    2.381999969   13.309000015   -8.663000107
   98 DG    C4'     3084    2.495999813   13.144000053   -8.729000092
   98 DG    H4'     3085    2.545000076   13.219999313   -8.789999962
   98 DG    O4'     3086    2.596999884   13.050999641   -8.684000015
   98 DG    C1'     3087    2.601999998   12.938000679   -8.770999908
   98 DG    H1'     3088    2.651999950   12.967999458   -8.862000465
   98 DG    N9      3089    2.674000025   12.822000504   -8.708999634
   98 DG    C8      3090    2.631999969   12.703000069   -8.644999504
   98 DG    H8      3091    2.530999899   12.690999985   -8.608999252
   98 DG    N7      3092    2.730000019   12.625000000   -8.604000092
   98 DG    C5      3093    2.841000080   12.687000275   -8.656999588
   98 DG    C6      3094    2.976999998   12.633999825   -8.670999527
   98 DG    O6      3095    3.007999897   12.517999649   -8.638999939
   98 DG    N1      3096    3.065999985   12.720999718   -8.730999947
   98 DG    H1      3097    3.164000034   12.701999664   -8.720999718
   98 DG    C2      3098    3.026000023   12.843999863   -8.774999619
   98 DG    N2      3099    3.118000031   12.911000252   -8.840000153
   98 DG    H21     3100    3.208000183   12.866000175   -8.855000496
   98 DG    H22     3101    3.091000080   12.977000237   -8.911000252
   98 DG    N3      3102    2.898999929   12.880000114   -8.779000282
   98 DG    C4      3103    2.809000015   12.805999756   -8.711000443
   98 DG    C3'     3104    2.412000179   13.060000420   -8.826999664
   98 DG    H3'     3105    2.306999922   13.080999374   -8.807000160
   98 DG    C2'     3106    2.452000141   12.913000107   -8.795000076
   98 DG    H2'     3107    2.400000095   12.899000168   -8.699999809
   98 DG    H2''    3108    2.433000088   12.833999634   -8.868000031
   98 DG    O3'     3109    2.455999851   13.083999634   -8.955999374
   99 DA    P       3110    2.384000063   13.189000130   -9.050000191
   99 DA    OP1     3111    2.320999861   13.307001114   -8.979000092
   99 DA    OP2     3112    2.289999962   13.121999741   -9.142000198
   99 DA    O5'     3113    2.500999928   13.239999771   -9.135999680
   99 DA    C5'     3114    2.591000080   13.333999634   -9.074999809
   99 DA    H5'     3115    2.598999977   13.310999870   -8.968999863
   99 DA    H5''    3116    2.546999931   13.434000015   -9.079999924
   99 DA    C4'     3117    2.736000061   13.322000504   -9.137000084
   99 DA    H4'     3118    2.801000118   13.402999878   -9.101999283
   99 DA    O4'     3119    2.802000046   13.194000244   -9.102999687
   99 DA    C1'     3120    2.837000132   13.130999565   -9.219999313
   99 DA    H1'     3121    2.943000078   13.153999329   -9.230999947
   99 DA    N9      3122    2.813999891   12.988000870   -9.208000183
   99 DA    C8      3123    2.695999861   12.927000046   -9.184000015
   99 DA    H8      3124    2.598999977   12.974000931   -9.184999466
   99 DA    N7      3125    2.710000038   12.802999496   -9.135999680
   99 DA    C5      3126    2.848000050   12.788999557   -9.135999680
   99 DA    C6      3127    2.938999891   12.690000534   -9.086000443
   99 DA    N6      3128    2.898999929   12.579000473   -9.029000282
   99 DA    H61     3129    2.801000118   12.560999870   -9.008000374
   99 DA    H62     3130    2.963999987   12.508999825   -8.998999596
   99 DA    N1      3131    3.072999954   12.699999809   -9.100000381
   99 DA    C2      3132    3.112999916   12.822000504   -9.126000404
   99 DA    H2      3133    3.217999935   12.842000008   -9.147000313
   99 DA    N3      3134    3.037999868   12.930999756   -9.149999619
   99 DA    C4      3135    2.910000086   12.903999329   -9.159999847
   99 DA    C3'     3136    2.731999874   13.338000298   -9.282999992
   99 DA    H3'     3137    2.636000156   13.378999710   -9.314000130
   99 DA    C2'     3138    2.740000010   13.192998886   -9.319999695
   99 DA    H2'     3139    2.644000053   13.142999649   -9.305999756
   99 DA    H2''    3140    2.766999960   13.190999985   -9.425000191
   99 DA    O3'     3141    2.838999987   13.416000366   -9.333999634
  100 DG    P       3142    2.845999956   13.454999924   -9.489999771
  100 DG    OP1     3143    2.929999828   13.578999519   -9.501999855
  100 DG    OP2     3144    2.707999945   13.457000732   -9.545000076
  100 DG    O5'     3145    2.921000004   13.325999260   -9.558000565
  100 DG    C5'     3146    3.059000015   13.309000015   -9.541000366
  100 DG    H5'     3147    3.078999996   13.338999748   -9.437999725
  100 DG    H5''    3148    3.118000031   13.377000809   -9.602999687
  100 DG    C4'     3149    3.099999905   13.166999817   -9.585000038
  100 DG    H4'     3150    3.209000111   13.157999992   -9.585000038
  100 DG    O4'     3151    3.035000086   13.069000244   -9.500000000
  100 DG    C1'     3152    2.996999979   12.958999634   -9.583999634
  100 DG    H1'     3153    3.079999924   12.902999878   -9.628999710
  100 DG    N9      3154    2.898000002   12.858999252   -9.527999878
  100 DG    C8      3155    2.757999897   12.857000351   -9.534999847
  100 DG    H8      3156    2.698999882   12.939000130   -9.573999405
  100 DG    N7      3157    2.710000038   12.746000290   -9.480000496
  100 DG    C5      3158    2.822000027   12.670000076   -9.440000534
  100 DG    C6      3159    2.832000017   12.545000076   -9.369999886
  100 DG    O6      3160    2.743000031   12.480999947   -9.319000244
  100 DG    N1      3161    2.962000132   12.510000229   -9.347000122
  100 DG    H1      3162    2.962000132   12.426000595   -9.291000366
  100 DG    C2      3163    3.072000027   12.571000099   -9.401000023
  100 DG    N2      3164    3.184000015   12.505000114   -9.392000198
  100 DG    H21     3165    3.179999828   12.418000221   -9.341000557
  100 DG    H22     3166    3.256999969   12.530000687   -9.456999779
  100 DG    N3      3167    3.068000078   12.690999985   -9.454999924
  100 DG    C4      3168    2.937000036   12.737000465   -9.475000381
  100 DG    C3'     3169    3.049000025   13.128999710   -9.727999687
  100 DG    H3'     3170    3.023000002   13.214999199   -9.789999962
  100 DG    C2'     3171    2.934000015   13.032000542   -9.705999374
  100 DG    H2'     3172    2.845000029   13.092000008   -9.687000275
  100 DG    H2''    3173    2.915999889   12.957000732   -9.782999992
  100 DG    O3'     3174    3.154000044   13.064000130   -9.798999786
  101 DC    P       3175    3.269999981   13.136999130   -9.883999825
  101 DC    OP1     3176    3.313999891   13.263000488   -9.812000275
  101 DC    OP2     3177    3.223000050   13.150999069  -10.020999908
  101 DC    O5'     3178    3.381000042   13.031000137   -9.880999565
  101 DC    C5'     3179    3.470000029   13.021000862   -9.769000053
  101 DC    H5'     3180    3.409999847   13.050999641   -9.683000565
  101 DC    H5''    3181    3.556000233   13.086000443   -9.791000366
  101 DC    C4'     3182    3.516000032   12.877000809   -9.741999626
  101 DC    H4'     3183    3.601999998   12.880000114   -9.675000191
  101 DC    O4'     3184    3.411000013   12.798000336   -9.684000015
  101 DC    C1'     3185    3.400000095   12.675000191   -9.758000374
  101 DC    H1'     3186    3.472000122   12.600000381   -9.725999832
  101 DC    N1      3187    3.259000063   12.628000259   -9.756999969
  101 DC    C6      3188    3.162000179   12.711000443   -9.816999435
  101 DC    H6      3189    3.200000048   12.795999527   -9.871999741
  101 DC    C5      3190    3.029000044   12.677999496   -9.810999870
  101 DC    H5      3191    2.962000132   12.739999771   -9.868000031
  101 DC    C4      3192    2.993999958   12.553999901   -9.748999596
  101 DC    N4      3193    2.877000093   12.516000748   -9.744999886
  101 DC    H41     3194    2.809999943   12.566999435   -9.802000046
  101 DC    H42     3195    2.861999989   12.416999817   -9.730000496
  101 DC    N3      3196    3.087999821   12.465000153   -9.706999779
  101 DC    C2      3197    3.220999956   12.503999710   -9.710000038
  101 DC    O2      3198    3.306999922   12.427999496   -9.663999557
  101 DC    C3'     3199    3.581000090   12.796999931   -9.857000351
  101 DC    H3'     3200    3.606000185   12.855000496   -9.946000099
  101 DC    C2'     3201    3.466000080   12.710000038   -9.887999535
  101 DC    H2'     3202    3.401999950   12.767000198   -9.955999374
  101 DC    H2''    3203    3.491999865   12.621999741   -9.947000504
  101 DC    O3'     3204    3.690999985   12.726999283   -9.800000191
  102 DA    P       3205    3.809000015   12.657999992   -9.876000404
  102 DA    OP1     3206    3.924999952   12.621999741   -9.791000366
  102 DA    OP2     3207    3.833000183   12.741999626   -9.996000290
  102 DA    O5'     3208    3.731999874   12.526999474   -9.934999466
  102 DA    C5'     3209    3.734999895   12.406000137   -9.862999916
  102 DA    H5'     3210    3.674999952   12.414999962   -9.772000313
  102 DA    H5''    3211    3.833000183   12.380000114   -9.822999954
  102 DA    C4'     3212    3.668999910   12.284999847   -9.934000015
  102 DA    H4'     3213    3.707000017   12.196000099   -9.883999825
  102 DA    O4'     3214    3.525000095   12.288999557   -9.939000130
  102 DA    C1'     3215    3.483000278   12.293000221  -10.073999405
  102 DA    H1'     3216    3.473000050   12.192999840  -10.114999771
  102 DA    N9      3217    3.352999926   12.361000061  -10.086000443
  102 DA    C8      3218    3.325000048   12.489999771  -10.130999565
  102 DA    H8      3219    3.404000044   12.553999901  -10.166999817
  102 DA    N7      3220    3.194000006   12.515000343  -10.133999825
  102 DA    C5      3221    3.134000063   12.406000137  -10.080999374
  102 DA    C6      3222    2.999000072   12.362000465  -10.050000191
  102 DA    N6      3223    2.881999969   12.427000046  -10.062999725
  102 DA    H61     3224    2.863999844   12.508000374  -10.119999886
  102 DA    H62     3225    2.805999994   12.369999886  -10.026999474
  102 DA    N1      3226    2.981999874   12.244999886   -9.996999741
  102 DA    C2      3227    3.087000132   12.164999962   -9.980000496
  102 DA    H2      3228    3.065000057   12.069000244   -9.934000015
  102 DA    N3      3229    3.216000080   12.183000565  -10.001000404
  102 DA    C4      3230    3.231999874   12.308000565  -10.052000046
  102 DA    C3'     3231    3.711999893   12.270999908  -10.080999374
  102 DA    H3'     3232    3.813999891   12.309999466  -10.086999893
  102 DA    C2'     3233    3.601999998   12.345999718  -10.157999992
  102 DA    H2'     3234    3.611999989   12.453000069  -10.137000084
  102 DA    H2''    3235    3.600999832   12.322999954  -10.265000343
  102 DA    O3'     3236    3.709000111   12.137000084  -10.121000290
  103 DG    P       3237    3.831000090   12.076000214  -10.196000099
  103 DG    OP1     3238    3.949000120   12.079000473  -10.107999802
  103 DG    OP2     3239    3.829999924   12.138999939  -10.326000214
  103 DG    O5'     3240    3.779000044   11.926000595  -10.223999977
  103 DG    C5'     3241    3.772000074   11.831999779  -10.121000290
  103 DG    H5'     3242    3.754999876   11.883000374  -10.026000023
  103 DG    H5''    3243    3.865999937   11.781999588  -10.098999977
  103 DG    C4'     3244    3.666999817   11.730000496  -10.157999992
  103 DG    H4'     3245    3.667999983   11.657999992  -10.076999664
  103 DG    O4'     3246    3.538000107   11.788999557  -10.156999588
  103 DG    C1'     3247    3.477999926   11.781000137  -10.282999992
  103 DG    H1'     3248    3.408000231   11.697000504  -10.283999443
  103 DG    N9      3249    3.408999920   11.913000107  -10.312000275
  103 DG    C8      3250    3.463000059   12.039999962  -10.323999405
  103 DG    H8      3251    3.568999767   12.058000565  -10.336999893
  103 DG    N7      3252    3.372999907   12.140000343  -10.323999405
  103 DG    C5      3253    3.250000000   12.071000099  -10.314000130
  103 DG    C6      3254    3.113999844   12.112000465  -10.322999954
  103 DG    O6      3255    3.062000036   12.226999283  -10.335000038
  103 DG    N1      3256    3.023000002   12.005000114  -10.319999695
  103 DG    H1      3257    2.926000118   12.027999878  -10.328000069
  103 DG    C2      3258    3.056999922   11.869999886  -10.307000160
  103 DG    N2      3259    2.962999821   11.782999992  -10.331999779
  103 DG    H21     3260    2.865999937   11.809999466  -10.341000557
  103 DG    H22     3261    2.996999979   11.689000130  -10.342000008
  103 DG    N3      3262    3.184000015   11.833000183  -10.308000565
  103 DG    C4      3263    3.275000095   11.933000565  -10.312999725
  103 DG    C3'     3264    3.684999943   11.663000107  -10.295000076
  103 DG    H3'     3265    3.784999847   11.656999588  -10.337999344
  103 DG    C2'     3266    3.588000059   11.748000145  -10.385000229
  103 DG    H2'     3267    3.636000156   11.838999748  -10.420999527
  103 DG    H2''    3268    3.549000263   11.689000130  -10.468000412
  103 DG    O3'     3269    3.651999950   11.522000313  -10.294000626
  104 DT    P       3270    3.643999815   11.419000626  -10.414999962
  104 DT    OP1     3271    3.650000095   11.281000137  -10.355999947
  104 DT    OP2     3272    3.743000031   11.461000443  -10.516000748
  104 DT    O5'     3273    3.499000072   11.430999756  -10.487000465
  104 DT    C5'     3274    3.377999783   11.398000717  -10.414999962
  104 DT    H5'     3275    3.375999928   11.446000099  -10.316999435
  104 DT    H5''    3276    3.370999813   11.288999557  -10.416999817
  104 DT    C4'     3277    3.261000156   11.423999786  -10.503000259
  104 DT    H4'     3278    3.184000015   11.369000435  -10.448999405
  104 DT    O4'     3279    3.230000019   11.564000130  -10.510000229
  104 DT    C1'     3280    3.172999859   11.592000008  -10.633000374
  104 DT    H1'     3281    3.068000078   11.562999725  -10.623999596
  104 DT    N1      3282    3.190999985   11.739999771  -10.662000656
  104 DT    C6      3283    3.313999891   11.802000046  -10.682000160
  104 DT    H6      3284    3.411000013   11.755000114  -10.673999786
  104 DT    C5      3285    3.313999891   11.937000275  -10.684999466
  104 DT    C7      3286    3.450000048   12.010000229  -10.687999725
  104 DT    H71     3287    3.525999784   11.933000565  -10.701999664
  104 DT    H72     3288    3.445000172   12.091000557  -10.762000084
  104 DT    H73     3289    3.457000017   12.050000191  -10.586999893
  104 DT    C4      3290    3.197000027   12.019000053  -10.680999756
  104 DT    O4      3291    3.186000109   12.142999649  -10.673999786
  104 DT    N3      3292    3.082999945   11.947999954  -10.680999756
  104 DT    H3      3293    2.995000124   11.994000435  -10.658999443
  104 DT    C2      3294    3.075000048   11.815999985  -10.664999962
  104 DT    O2      3295    2.966000080   11.763999939  -10.642999649
  104 DT    C3'     3296    3.266000032   11.373000145  -10.651000023
  104 DT    H3'     3297    3.361999989   11.329999924  -10.682000160
  104 DT    C2'     3298    3.250000000   11.500000000  -10.725999832
  104 DT    H2'     3299    3.345999956   11.545999527  -10.748999596
  104 DT    H2''    3300    3.194000006   11.473999977  -10.815000534
  104 DT    O3'     3301    3.153000116   11.280000687  -10.670000076
  105 DT    P       3302    3.128000021   11.204999924  -10.805999756
  105 DT    OP1     3303    3.072999954   11.069999695  -10.791000366
  105 DT    OP2     3304    3.247999907   11.213999748  -10.895999908
  105 DT    O5'     3305    3.018000126   11.288000107  -10.878000259
  105 DT    C5'     3306    2.884999990   11.269999504  -10.836000443
  105 DT    H5'     3307    2.868000031   11.279000282  -10.729000092
  105 DT    H5''    3308    2.844000101   11.178999901  -10.880999565
  105 DT    C4'     3309    2.796999931   11.373000145  -10.894999504
  105 DT    H4'     3310    2.695000172   11.376999855  -10.857999802
  105 DT    O4'     3311    2.858000040   11.498999596  -10.862999916
  105 DT    C1'     3312    2.832999945   11.593999863  -10.968000412
  105 DT    H1'     3313    2.729000092   11.626000404  -10.966000557
  105 DT    N1      3314    2.914999962   11.717000008  -10.968999863
  105 DT    C6      3315    3.046999931   11.704000473  -10.987000465
  105 DT    H6      3316    3.087999821   11.605000496  -10.973000526
  105 DT    C5      3317    3.129000187   11.805000305  -11.012999535
  105 DT    C7      3318    3.273000002   11.774999619  -11.016000748
  105 DT    H71     3319    3.329999924   11.840000153  -10.948999405
  105 DT    H72     3320    3.300999880   11.671999931  -10.996000290
  105 DT    H73     3321    3.304000139   11.783999443  -11.119999886
  105 DT    C4      3322    3.079999924   11.947000504  -11.017000198
  105 DT    O4      3323    3.146999836   12.046999931  -11.039999962
  105 DT    N3      3324    2.945999861   11.954000473  -10.979000092
  105 DT    H3      3325    2.903000116   12.045000076  -10.993000031
  105 DT    C2      3326    2.858999968   11.847000122  -10.970999718
  105 DT    O2      3327    2.736999989   11.868000031  -10.991000175
  105 DT    C3'     3328    2.797999859   11.364999771  -11.050000191
  105 DT    H3'     3329    2.855000019   11.276000023  -11.079000473
  105 DT    C2'     3330    2.868999958   11.496999741  -11.081999779
  105 DT    H2'     3331    2.974999905   11.470999718  -11.079999924
  105 DT    H2''    3332    2.839999914   11.548000336  -11.173999786
  105 DT    O3'     3333    2.664999962   11.355000496  -11.091000557
  106 DT    P       3334    2.618000031   11.357000351  -11.246000290
  106 DT    OP1     3335    2.516000032   11.246000290  -11.253999710
  106 DT    OP2     3336    2.736999989   11.359999657  -11.333999634
  106 DT    O5'     3337    2.546000004   11.494000435  -11.279000282
  106 DT    C5'     3338    2.443000078   11.532999992  -11.194000244
  106 DT    H5'     3339    2.476999998   11.553999901  -11.093000412
  106 DT    H5''    3340    2.368000031   11.454999924  -11.183000565
  106 DT    C4'     3341    2.367000103   11.659999847  -11.239999771
  106 DT    H4'     3342    2.279000044   11.670999527  -11.176000595
  106 DT    O4'     3343    2.454999924   11.767000198  -11.225000381
  106 DT    C1'     3344    2.466000080   11.836000443  -11.342000008
  106 DT    H1'     3345    2.401999950   11.923000336  -11.347000122
  106 DT    N1      3346    2.605999947   11.881999969  -11.358999252
  106 DT    C6      3347    2.704999924   11.789999962  -11.373999596
  106 DT    H6      3348    2.679000139   11.684999466  -11.378999710
  106 DT    C5      3349    2.835999966   11.823999405  -11.378999710
  106 DT    C7      3350    2.936000109   11.719999313  -11.406000137
  106 DT    H71     3351    2.893000126   11.619999886  -11.399999619
  106 DT    H72     3352    2.981999874   11.736000061  -11.503000259
  106 DT    H73     3353    3.013000011   11.723000526  -11.329000473
  106 DT    C4      3354    2.879000187   11.963999748  -11.366000175
  106 DT    O4      3355    2.990999937   12.013999939  -11.362000465
  106 DT    N3      3356    2.775000095   12.058000565  -11.362000465
  106 DT    H3      3357    2.802000046   12.154000282  -11.350000381
  106 DT    C2      3358    2.639999866   12.020999908  -11.373999596
  106 DT    O2      3359    2.554000139   12.107000351  -11.376999855
  106 DT    C3'     3360    2.304000139   11.661000252  -11.378000259
  106 DT    H3'     3361    2.295000076   11.559000015  -11.414999962
  106 DT    C2'     3362    2.415999889   11.741999626  -11.451999664
  106 DT    H2'     3363    2.499000072   11.683000565  -11.489000320
  106 DT    H2''    3364    2.375999928   11.795999527  -11.538000107
  106 DT    O3'     3365    2.179000139   11.725000381  -11.375000000
  107 DC    P       3366    2.082999945   11.736000061  -11.500000000
  107 DC    OP1     3367    1.944000006   11.753000259  -11.448999405
  107 DC    OP2     3368    2.115000010   11.616000175  -11.576000214
  107 DC    O5'     3369    2.150000095   11.864000320  -11.578000069
  107 DC    C5'     3370    2.111000061   11.994999886  -11.555999756
  107 DC    H5'     3371    2.132999897   12.017000198  -11.451000214
  107 DC    H5''    3372    2.004000187   12.010000229  -11.572000504
  107 DC    C4'     3373    2.200999975   12.083000183  -11.635000229
  107 DC    H4'     3374    2.165999889   12.183000565  -11.611000061
  107 DC    O4'     3375    2.337999821   12.071000099  -11.598999977
  107 DC    C1'     3376    2.407999992   12.086999893  -11.718999863
  107 DC    H1'     3377    2.398999929   12.192999840  -11.739000320
  107 DC    N1      3378    2.554999828   12.038000107  -11.715000153
  107 DC    C6      3379    2.587000132   11.901999474  -11.725000381
  107 DC    H6      3380    2.509999990   11.826999664  -11.727999687
  107 DC    C5      3381    2.719000101   11.861000061  -11.723999977
  107 DC    H5      3382    2.747999907   11.756999969  -11.733999252
  107 DC    C4      3383    2.816999912   11.965000153  -11.704000473
  107 DC    N4      3384    2.937999964   11.921999931  -11.706999779
  107 DC    H41     3385    2.940999985   11.823999405  -11.684999466
  107 DC    H42     3386    3.013999939   11.987999916  -11.718999863
  107 DC    N3      3387    2.787000179   12.093999863  -11.697999954
  107 DC    C2      3388    2.658999920   12.131999969  -11.708000183
  107 DC    O2      3389    2.628000021   12.251000404  -11.701000214
  107 DC    C3'     3390    2.184999943   12.062999725  -11.784999847
  107 DC    H3'     3391    2.106999874   11.986000061  -11.794000626
  107 DC    C2'     3392    2.320000172   12.001999855  -11.809000015
  107 DC    H2'     3393    2.323999882   11.895999908  -11.781999588
  107 DC    H2''    3394    2.345999956   12.016000748  -11.913999557
  107 DC    O3'     3395    2.162000179   12.187999725  -11.855000496
  108 DC    P       3396    2.099999905   12.208999634  -12.003000259
  108 DC    OP1     3397    2.039000034   12.338999748  -12.017000198
  108 DC    OP2     3398    2.023000002   12.079999924  -12.033999443
  108 DC    O5'     3399    2.228000164   12.201000214  -12.093999863
  108 DC    C5'     3400    2.304000139   12.309999466  -12.128000259
  108 DC    H5'     3401    2.247999907   12.380000114  -12.190000534
  108 DC    H5''    3402    2.381000042   12.276999474  -12.197999954
  108 DC    C4'     3403    2.384000063   12.380999565  -12.019999504
  108 DC    H4'     3404    2.313999891   12.406000137  -11.940000534
  108 DC    O4'     3405    2.478000164   12.291999817  -11.967000008
  108 DC    C1'     3406    2.604000092   12.344999313  -11.993000031
  108 DC    H1'     3407    2.639999866   12.402999878  -11.906999588
  108 DC    N1      3408    2.703999996   12.246000290  -12.036000252
  108 DC    C6      3409    2.670000076   12.114999771  -12.057000160
  108 DC    H6      3410    2.568000078   12.079999924  -12.055999756
  108 DC    C5      3411    2.763999939   12.019000053  -12.064000130
  108 DC    H5      3412    2.738999844   11.913999557  -12.065000534
  108 DC    C4      3413    2.898000002   12.055999756  -12.058000565
  108 DC    N4      3414    2.992000103   11.968000412  -12.071000099
  108 DC    H41     3415    2.957999945   11.878000259  -12.100000381
  108 DC    H42     3416    3.082999945   12.008999825  -12.085000038
  108 DC    N3      3417    2.934999943   12.178999901  -12.052000046
  108 DC    C2      3418    2.841000080   12.277999878  -12.038000107
  108 DC    O2      3419    2.877000093   12.388999939  -12.005000114
  108 DC    C3'     3420    2.450999975   12.503000259  -12.073999405
  108 DC    H3'     3421    2.391000032   12.541000366  -12.156000137
  108 DC    C2'     3422    2.588999987   12.444000244  -12.112999916
  108 DC    H2'     3423    2.573999882   12.394999504  -12.210000038
  108 DC    H2''    3424    2.669000149   12.517999649  -12.118000031
  108 DC    O3'     3425    2.473000050   12.616000175  -11.989000320
  109 DA    P       3426    2.388999939   12.751000404  -12.013999939
  109 DA    OP1     3427    2.411000013   12.835000992  -11.895999908
  109 DA    OP2     3428    2.250000000   12.726999283  -12.052999496
  109 DA    O5'     3429    2.481999874   12.794000626  -12.137000084
  109 DA    C5'     3430    2.603000164   12.866000175  -12.119000435
  109 DA    H5'     3431    2.650000095   12.824999809  -12.029000282
  109 DA    H5''    3432    2.568000078   12.968999863  -12.108999252
  109 DA    C4'     3433    2.697000027   12.857000351  -12.239000320
  109 DA    H4'     3434    2.778000116   12.925999641  -12.215000153
  109 DA    O4'     3435    2.756000042   12.732999802  -12.239000320
  109 DA    C1'     3436    2.761000156   12.696000099  -12.376999855
  109 DA    H1'     3437    2.854000092   12.739999771  -12.413000107
  109 DA    N9      3438    2.782000065   12.550000191  -12.388999939
  109 DA    C8      3439    2.687999964   12.460000038  -12.434000015
  109 DA    H8      3440    2.585000038   12.482000351  -12.456999779
  109 DA    N7      3441    2.736000061   12.336000443  -12.428999901
  109 DA    C5      3442    2.870000124   12.347000122  -12.406000137
  109 DA    C6      3443    2.969000101   12.255000114  -12.373000145
  109 DA    N6      3444    2.959000111   12.119999886  -12.383999825
  109 DA    H61     3445    2.879000187   12.076000214  -12.426000595
  109 DA    H62     3446    3.029000044   12.057000160  -12.348000526
  109 DA    N1      3447    3.092000008   12.302000046  -12.355000496
  109 DA    C2      3448    3.117000103   12.434999466  -12.348000526
  109 DA    H2      3449    3.213000059   12.468999863  -12.312000275
  109 DA    N3      3450    3.026000023   12.526000023  -12.357000351
  109 DA    C4      3451    2.901000023   12.480999947  -12.391000748
  109 DA    C3'     3452    2.629999876   12.889999390  -12.375000000
  109 DA    H3'     3453    2.530999899   12.935000420  -12.361000061
  109 DA    C2'     3454    2.627000093   12.748999596  -12.423999786
  109 DA    H2'     3455    2.547999859   12.690999985  -12.376000404
  109 DA    H2''    3456    2.629999876   12.741999626  -12.532999992
  109 DA    O3'     3457    2.712000132   12.968999863  -12.453000069
  110 DA    P       3458    2.700999975   13.130999565  -12.437000275
  110 DA    OP1     3459    2.679000139   13.166999817  -12.293000221
  110 DA    OP2     3460    2.608000040   13.177000046  -12.545999527
  110 DA    O5'     3461    2.854000092   13.183000565  -12.475999832
  110 DA    C5'     3462    2.970000029   13.130999565  -12.409999847
  110 DA    H5'     3463    2.948999882   13.086999893  -12.312000275
  110 DA    H5''    3464    3.033999920   13.216000557  -12.385999680
  110 DA    C4'     3465    3.056999922   13.036999702  -12.506999969
  110 DA    H4'     3466    3.161000013   13.046000481  -12.475000381
  110 DA    O4'     3467    3.023000002   12.894999504  -12.508000374
  110 DA    C1'     3468    3.054999828   12.849000931  -12.631999969
  110 DA    H1'     3469    3.162999868   12.857000351  -12.649999619
  110 DA    N9      3470    3.009000063   12.715000153  -12.671999931
  110 DA    C8      3471    2.891000032   12.673000336  -12.730999947
  110 DA    H8      3472    2.818000078   12.748999596  -12.753999710
  110 DA    N7      3473    2.872999907   12.544000626  -12.744000435
  110 DA    C5      3474    2.996999979   12.498000145  -12.711999893
  110 DA    C6      3475    3.046000004   12.369999886  -12.711000443
  110 DA    N6      3476    2.985000134   12.258999825  -12.750000000
  110 DA    H61     3477    2.889999866   12.262000084  -12.781000137
  110 DA    H62     3478    3.039000034   12.173999786  -12.753000259
  110 DA    N1      3479    3.170000076   12.351999283  -12.664999962
  110 DA    C2      3480    3.247000217   12.460000038  -12.630999565
  110 DA    H2      3481    3.349000216   12.437000275  -12.605000496
  110 DA    N3      3482    3.211999893   12.586999893  -12.633999825
  110 DA    C4      3483    3.079999924   12.598999977  -12.671999931
  110 DA    C3'     3484    3.055999994   13.078999519  -12.652999878
  110 DA    H3'     3485    3.004999876   13.172999382  -12.677999496
  110 DA    C2'     3486    2.995000124   12.958999634  -12.725000381
  110 DA    H2'     3487    2.886000156   12.958000183  -12.712999344
  110 DA    H2''    3488    3.026999950   12.947000504  -12.828000069
  110 DA    O3'     3489    3.190999985   13.085000992  -12.701000214
  111 DA    P       3490    3.273000002   13.227000237  -12.683000565
  111 DA    OP1     3491    3.241999865   13.282999992  -12.548000336
  111 DA    OP2     3492    3.250999928   13.310000420  -12.795999527
  111 DA    O5'     3493    3.418999910   13.169000626  -12.694999695
  111 DA    C5'     3494    3.490999937   13.125999451  -12.580999374
  111 DA    H5'     3495    3.424000263   13.075999260  -12.512000084
  111 DA    H5''    3496    3.525999784   13.216000557  -12.529000282
  111 DA    C4'     3497    3.615999937   13.046000481  -12.607999802
  111 DA    H4'     3498    3.668999910   13.050000191  -12.512000084
  111 DA    O4'     3499    3.592999935   12.911000252  -12.644000053
  111 DA    C1'     3500    3.627000093   12.878000259  -12.776000023
  111 DA    H1'     3501    3.711999893   12.810000420  -12.777999878
  111 DA    N9      3502    3.504999876   12.821001053  -12.836000443
  111 DA    C8      3503    3.379999876   12.874000549  -12.844999313
  111 DA    H8      3504    3.358999968   12.972999573  -12.807001114
  111 DA    N7      3505    3.288000107   12.793000221  -12.886999130
  111 DA    C5      3506    3.356000185   12.668000221  -12.911000252
  111 DA    C6      3507    3.308000088   12.541999817  -12.952000618
  111 DA    N6      3508    3.190999985   12.510000229  -13.002000809
  111 DA    H61     3509    3.122999907   12.585000038  -13.013999939
  111 DA    H62     3510    3.180999994   12.411000252  -13.017999649
  111 DA    N1      3511    3.397000074   12.444999695  -12.961999893
  111 DA    C2      3512    3.524000168   12.476999283  -12.938000679
  111 DA    H2      3513    3.585999966   12.390000343  -12.958999634
  111 DA    N3      3514    3.584000111   12.591000557  -12.900999069
  111 DA    C4      3515    3.488999844   12.687000275  -12.886999130
  111 DA    C3'     3516    3.700999737   13.102000237  -12.722000122
  111 DA    H3'     3517    3.688000202   13.208999634  -12.737999916
  111 DA    C2'     3518    3.663000107   13.014999390  -12.838999748
  111 DA    H2'     3519    3.575000048   13.052999496  -12.891000748
  111 DA    H2''    3520    3.741999865   13.007000923  -12.911999702
  111 DA    O3'     3521    3.836999893   13.078999519  -12.694000244
  112 DT    P       3522    3.961999893   13.128999710  -12.791000366
  112 DT    OP1     3523    4.075999737   13.142999649  -12.699999809
  112 DT    OP2     3524    3.914000034   13.241000175  -12.869999886
  112 DT    O5'     3525    3.993999958   13.017999649  -12.899999619
  112 DT    C5'     3526    4.040999889   12.892999649  -12.855000496
  112 DT    H5'     3527    3.991999865   12.863000870  -12.762000084
  112 DT    H5''    3528    4.143000126   12.906000137  -12.819000244
  112 DT    C4'     3529    4.032999992   12.784999847  -12.963000298
  112 DT    H4'     3530    4.067999840   12.690000534  -12.921999931
  112 DT    O4'     3531    3.898000002   12.760999680  -12.999000549
  112 DT    C1'     3532    3.884999752   12.756999969  -13.138999939
  112 DT    H1'     3533    3.908999920   12.663999557  -13.190999985
  112 DT    N1      3534    3.743999958   12.776000023  -13.175999641
  112 DT    C6      3535    3.679999828   12.897000313  -13.166000366
  112 DT    H6      3536    3.740000248   12.986000061  -13.156000137
  112 DT    C5      3537    3.543999910   12.907999992  -13.185999870
  112 DT    C7      3538    3.481999874   13.041999817  -13.177999496
  112 DT    H71     3539    3.559999943   13.116000175  -13.156000137
  112 DT    H72     3540    3.424000263   13.059000015  -13.267999649
  112 DT    H73     3541    3.413000107   13.041000366  -13.092999458
  112 DT    C4      3542    3.459999800   12.788999557  -13.210000992
  112 DT    O4      3543    3.335999966   12.786000252  -13.221000671
  112 DT    N3      3544    3.529000044   12.668000221  -13.210000992
  112 DT    H3      3545    3.484999895   12.581999779  -13.239999771
  112 DT    C2      3546    3.671000004   12.661000252  -13.210000992
  112 DT    O2      3547    3.724999905   12.552000046  -13.236000061
  112 DT    C3'     3548    4.104000092   12.830999374  -13.094999313
  112 DT    H3'     3549    4.170000076   12.914999008  -13.072000504
  112 DT    C2'     3550    3.983000278   12.869000435  -13.184000015
  112 DT    H2'     3551    3.947000027   12.966000557  -13.152000427
  112 DT    H2''    3552    3.993999958   12.850999832  -13.291000366
  112 DT    O3'     3553    4.171000004   12.730000496  -13.155000687
  113 DA    P       3554    4.282000065   12.760999680  -13.266000748
  113 DA    OP1     3555    4.411999702   12.762999535  -13.197000504
  113 DA    OP2     3556    4.252999783   12.885999680  -13.336000443
  113 DA    O5'     3557    4.276999950   12.648000717  -13.380000114
  113 DA    C5'     3558    4.310999870   12.519999504  -13.350999832
  113 DA    H5'     3559    4.243000031   12.476999283  -13.277000427
  113 DA    H5''    3560    4.409999847   12.519999504  -13.305999756
  113 DA    C4'     3561    4.291999817   12.428999901  -13.468999863
  113 DA    H4'     3562    4.343999863   12.337999344  -13.435999870
  113 DA    O4'     3563    4.154999733   12.394999504  -13.486999512
  113 DA    C1'     3564    4.108000278   12.460000038  -13.605999947
  113 DA    H1'     3565    4.068999767   12.381999969  -13.671999931
  113 DA    N9      3566    3.986999989   12.552000046  -13.571001053
  113 DA    C8      3567    4.000999928   12.673999786  -13.503999710
  113 DA    H8      3568    4.092999935   12.726999283  -13.480999947
  113 DA    N7      3569    3.883000135   12.730999947  -13.486000061
  113 DA    C5      3570    3.792999983   12.633999825  -13.542999268
  113 DA    C6      3571    3.650000095   12.633000374  -13.557001114
  113 DA    N6      3572    3.565999985   12.727999687  -13.513999939
  113 DA    H61     3573    3.606000185   12.816999435  -13.489000320
  113 DA    H62     3574    3.474000216   12.723999977  -13.555000305
  113 DA    N1      3575    3.593999863   12.530000687  -13.621000290
  113 DA    C2      3576    3.665000200   12.435999870  -13.677999496
  113 DA    H2      3577    3.616999865   12.368000031  -13.746999741
  113 DA    N3      3578    3.802000046   12.426000595  -13.677000046
  113 DA    C4      3579    3.856000185   12.524999619  -13.597000122
  113 DA    C3'     3580    4.342000008   12.467000008  -13.607000351
  113 DA    H3'     3581    4.428999901   12.532999992  -13.602000237
  113 DA    C2'     3582    4.223000050   12.531000137  -13.675000191
  113 DA    H2'     3583    4.223000050   12.635999680  -13.646000862
  113 DA    H2''    3584    4.220000267   12.537000656  -13.782999992
  113 DA    O3'     3585    4.375000000   12.348999977  -13.675000191
  114 DC    P       3586    4.427000046   12.333999634  -13.828000069
  114 DC    OP1     3587    4.494999886   12.204000473  -13.853999138
  114 DC    OP2     3588    4.511000156   12.455999374  -13.850999832
  114 DC    O5'     3589    4.302000046   12.344999313  -13.919000626
  114 DC    C5'     3590    4.213999748   12.232000351  -13.933000565
  114 DC    H5'     3591    4.178999901   12.211000443  -13.830999374
  114 DC    H5''    3592    4.269999981   12.151999474  -13.978999138
  114 DC    C4'     3593    4.093999863   12.267000198  -14.010999680
  114 DC    H4'     3594    4.052000046   12.168000221  -14.027999878
  114 DC    O4'     3595    4.008000374   12.355000496  -13.935000420
  114 DC    C1'     3596    3.916999817   12.423999786  -14.017000198
  114 DC    H1'     3597    3.820999861   12.373999596  -14.031000137
  114 DC    N1      3598    3.891000032   12.552999496  -13.958999634
  114 DC    C6      3599    3.995000124   12.638999939  -13.940999985
  114 DC    H6      3600    4.095999718   12.601999283  -13.949999809
  114 DC    C5      3601    3.981000185   12.767000198  -13.899000168
  114 DC    H5      3602    4.065999985   12.828999519  -13.874000549
  114 DC    C4      3603    3.841999769   12.807001114  -13.880000114
  114 DC    N4      3604    3.813000202   12.922999382  -13.827000618
  114 DC    H41     3605    3.888999939   12.988000870  -13.814999580
  114 DC    H42     3606    3.713999987   12.938000679  -13.813000679
  114 DC    N3      3607    3.740000248   12.725999832  -13.897000313
  114 DC    C2      3608    3.759999752   12.601999283  -13.947999954
  114 DC    O2      3609    3.661000013   12.544000626  -13.992999077
  114 DC    C3'     3610    4.112999916   12.335000038  -14.147000313
  114 DC    H3'     3611    4.206000328   12.392000198  -14.138000488
  114 DC    C2'     3612    3.984999895   12.428999901  -14.155000687
  114 DC    H2'     3613    4.026999950   12.529000282  -14.172999382
  114 DC    H2''    3614    3.914000034   12.383000374  -14.222999573
  114 DC    O3'     3615    4.111999989   12.248000145  -14.250999451
  115 DA    P       3616    4.133000374   12.294000626  -14.402000427
  115 DA    OP1     3617    4.185999870   12.184999466  -14.483999252
  115 DA    OP2     3618    4.206999779   12.419000626  -14.400999069
  115 DA    O5'     3619    3.991999865   12.330999374  -14.466000557
  115 DA    C5'     3620    3.891999722   12.239999771  -14.510999680
  115 DA    H5'     3621    3.865000248   12.178999901  -14.425000191
  115 DA    H5''    3622    3.945000172   12.191999435  -14.593999863
  115 DA    C4'     3623    3.768000126   12.294000626  -14.574999809
  115 DA    H4'     3624    3.700999737   12.208999634  -14.586999893
  115 DA    O4'     3625    3.706000090   12.383000374  -14.480000496
  115 DA    C1'     3626    3.702000141   12.517999649  -14.538000107
  115 DA    H1'     3627    3.609999895   12.539999962  -14.592000008
  115 DA    N9      3628    3.729000092   12.618000031  -14.433000565
  115 DA    C8      3629    3.840000153   12.619000435  -14.352999687
  115 DA    H8      3630    3.929999828   12.565999985  -14.380000114
  115 DA    N7      3631    3.845000029   12.718999863  -14.271000862
  115 DA    C5      3632    3.715000153   12.779000282  -14.288000107
  115 DA    C6      3633    3.658999920   12.899999619  -14.247999191
  115 DA    N6      3634    3.731999874   12.992999077  -14.182001114
  115 DA    H61     3635    3.822000027   12.961000443  -14.149999619
  115 DA    H62     3636    3.702000141   13.086999893  -14.161000252
  115 DA    N1      3637    3.539000034   12.930999756  -14.288000107
  115 DA    C2      3638    3.474999905   12.860000610  -14.372999191
  115 DA    H2      3639    3.384000063   12.902000427  -14.413000107
  115 DA    N3      3640    3.526999950   12.751999855  -14.436999321
  115 DA    C4      3641    3.647000074   12.716000557  -14.385000229
  115 DA    C3'     3642    3.792999983   12.373999596  -14.704999924
  115 DA    H3'     3643    3.879000187   12.337999344  -14.760000229
  115 DA    C2'     3644    3.811000109   12.512999535  -14.642999649
  115 DA    H2'     3645    3.906000137   12.520999908  -14.589999199
  115 DA    H2''    3646    3.792999983   12.593000412  -14.716000557
  115 DA    O3'     3647    3.684000015   12.361000061  -14.789999008
  116 DC    P       3648    3.681999922   12.407999992   -0.136000007
  116 DC    OP1     3649    3.585999966   12.329000473   -0.214000016
  116 DC    OP2     3650    3.824000120   12.411000252   -0.175999999
  116 DC    O5'     3651    3.629000187   12.555000305   -0.107000008
  116 DC    C5'     3652    3.491999865   12.583000183   -0.091000006
  116 DC    H5'     3653    3.447999954   12.533999443   -0.003000000
  116 DC    H5''    3654    3.436999798   12.541000366   -0.174999997
  116 DC    C4'     3655    3.463999987   12.730999947   -0.085000001
  116 DC    H4'     3656    3.358999968   12.737999916   -0.058999997
  116 DC    O4'     3657    3.526999950   12.783999443  -14.781000137
  116 DC    C1'     3658    3.577000141   12.911999702   -0.006000000
  116 DC    H1'     3659    3.499000072   12.988000870   -0.001000000
  116 DC    N1      3660    3.686000109   12.958999634  -14.725000381
  116 DC    C6      3661    3.809000015   12.899999619  -14.719999313
  116 DC    H6      3662    3.834999800   12.844999313  -14.809000015
  116 DC    C5      3663    3.900000095   12.938000679  -14.622999191
  116 DC    H5      3664    3.995999813   12.888999939  -14.613000870
  116 DC    C4      3665    3.858999968   13.028999329  -14.522999763
  116 DC    N4      3666    3.927000046   13.045000076  -14.413999557
  116 DC    H41     3667    4.004000187   12.986999512  -14.383999825
  116 DC    H42     3668    3.884000063   13.114000320  -14.352999687
  116 DC    N3      3669    3.743999958   13.092999458  -14.527999878
  116 DC    C2      3670    3.656000137   13.058000565  -14.622999191
  116 DC    O2      3671    3.549000263   13.117999077  -14.619000435
  116 DC    C3'     3672    3.502000093   12.810000420   -0.207999989
  116 DC    H3'     3673    3.525000095   12.755999565   -0.300000012
  116 DC    C2'     3674    3.618999958   12.894000053   -0.150999993
  116 DC    H2'     3675    3.702000141   12.824000359   -0.155999988
  116 DC    H2''    3676    3.640000105   12.985000610   -0.207999989
  116 DC    O3'     3677    3.383000135   12.880999565   -0.238000005
  117 DT    P       3678    3.370000124   12.997999191   -0.342999995
  117 DT    OP1     3679    3.231000185   12.988000870   -0.398999989
  117 DT    OP2     3680    3.483000278   12.997999191   -0.442999989
  117 DT    O5'     3681    3.377999783   13.125999451   -0.242000014
  117 DT    C5'     3682    3.266999722   13.144000053   -0.151999995
  117 DT    H5'     3683    3.254000187   13.058000565   -0.086000003
  117 DT    H5''    3684    3.176000118   13.147000313   -0.213000014
  117 DT    C4'     3685    3.272000074   13.269000053   -0.081000000
  117 DT    H4'     3686    3.187000036   13.263000488   -0.012999999
  117 DT    O4'     3687    3.386999846   13.281000137  -14.803998947
  117 DT    C1'     3688    3.431999922   13.411999702  -14.815999985
  117 DT    H1'     3689    3.374000072   13.489999771  -14.766000748
  117 DT    N1      3690    3.572999954   13.407000542  -14.782999992
  117 DT    C6      3691    3.663000107   13.325999260   -0.035000000
  117 DT    H6      3692    3.625999928   13.263000488   -0.114000000
  117 DT    C5      3693    3.792999983   13.309000015  -14.805000305
  117 DT    C7      3694    3.875999928   13.213000298   -0.066000000
  117 DT    H71     3695    3.922999859   13.149999619    0.010000000
  117 DT    H72     3696    3.813000202   13.149000168   -0.127999991
  117 DT    H73     3697    3.947000027   13.272999763   -0.123999998
  117 DT    C4      3698    3.838000059   13.388000488  -14.689000130
  117 DT    O4      3699    3.950999737   13.378000259  -14.635999680
  117 DT    N3      3700    3.747000217   13.480000496  -14.641000748
  117 DT    H3      3701    3.776999950   13.545000076  -14.569999695
  117 DT    C2      3702    3.616999865   13.489999771  -14.685000420
  117 DT    O2      3703    3.549000263   13.572999954  -14.627000809
  117 DT    C3'     3704    3.258000135   13.391000748   -0.167999998
  117 DT    H3'     3705    3.225999832   13.358999252   -0.267000020
  117 DT    C2'     3706    3.401999950   13.447000504   -0.155000001
  117 DT    H2'     3707    3.463999987   13.394999504   -0.226999998
  117 DT    H2''    3708    3.390000105   13.553998947   -0.171000004
  117 DT    O3'     3709    3.169000149   13.480999947   -0.111000001
  118 DT    P       3710    3.131000042   13.616000175   -0.187000006
  118 DT    OP1     3711    2.981999874   13.630000114   -0.177000001
  118 DT    OP2     3712    3.195000172   13.627000809   -0.319999993
  118 DT    O5'     3713    3.191999912   13.713999748   -0.086999997
  118 DT    C5'     3714    3.230000019   13.847000122   -0.129999995
  118 DT    H5'     3715    3.154000044   13.894000053   -0.192000002
  118 DT    H5''    3716    3.318999767   13.841000557   -0.192999989
  118 DT    C4'     3717    3.247000217   13.925999641  -14.814999580
  118 DT    H4'     3718    3.160000086   13.928998947  -14.750000000
  118 DT    O4'     3719    3.359999895   13.869999886  -14.749000549
  118 DT    C1'     3720    3.481999874   13.944999695  -14.763999939
  118 DT    H1'     3721    3.508000135   13.997999191  -14.671999931
  118 DT    N1      3722    3.598000050   13.858999252  -14.807001114
  118 DT    C6      3723    3.598000050   13.782000542   -0.115999997
  118 DT    H6      3724    3.511999846   13.782000542   -0.180999994
  118 DT    C5      3725    3.715000153   13.722999573   -0.147000000
  118 DT    C7      3726    3.722000122   13.641000748   -0.273000002
  118 DT    H71     3727    3.790999889   13.685999870   -0.344000012
  118 DT    H72     3728    3.759000063   13.541000366   -0.250000000
  118 DT    H73     3729    3.622999907   13.632000923   -0.318000019
  118 DT    C4      3730    3.832000017   13.717999458   -0.063000001
  118 DT    O4      3731    3.929999828   13.647999763   -0.077000000
  118 DT    N3      3732    3.822000027   13.788999557  -14.755000114
  118 DT    H3      3733    3.908000231   13.797999382  -14.703000069
  118 DT    C2      3734    3.713999987   13.861000061  -14.718999863
  118 DT    O2      3735    3.727999926   13.930000305  -14.617999077
  118 DT    C3'     3736    3.290999889   14.067998886   -0.039999999
  118 DT    H3'     3737    3.245999813   14.099000931   -0.135000005
  118 DT    C2'     3738    3.440000057   14.060000420   -0.041000001
  118 DT    H2'     3739    3.468999863   14.050000191   -0.145000011
  118 DT    H2''    3740    3.481000185   14.155000687   -0.006000000
  118 DT    O3'     3741    3.250999928   14.157999992  -14.750999451
  119 DT    P       3742    3.234999895   14.313000679  -14.769000053
  119 DT    OP1     3743    3.145999908   14.366000175  -14.661000252
  119 DT    OP2     3744    3.198999882   14.335000992   -0.100000001
  119 DT    O5'     3745    3.379000187   14.380000114  -14.741999626
  119 DT    C5'     3746    3.436999798   14.386999130  -14.608999252
  119 DT    H5'     3747    3.434999943   14.286999702  -14.566999435
  119 DT    H5''    3748    3.391000032   14.458999634  -14.541000366
  119 DT    C4'     3749    3.595000029   14.420000076  -14.621000290
  119 DT    H4'     3750    3.629000187   14.450999260  -14.522000313
  119 DT    O4'     3751    3.677999973   14.314000130  -14.658999443
  119 DT    C1'     3752    3.766999722   14.355999947  -14.763999939
  119 DT    H1'     3753    3.848000050   14.406000137  -14.711000443
  119 DT    N1      3754    3.815999985   14.241000175   -0.028999999
  119 DT    C6      3755    3.758000135   14.192998886   -0.150999993
  119 DT    H6      3756    3.658999920   14.222000122   -0.182999998
  119 DT    C5      3757    3.825999737   14.110000610   -0.229999989
  119 DT    C7      3758    3.766999722   14.065999985   -0.363000005
  119 DT    H71     3759    3.665000200   14.103999138   -0.375000000
  119 DT    H72     3760    3.834000111   14.069000244   -0.448000014
  119 DT    H73     3761    3.745999813   13.958999634   -0.356999993
  119 DT    C4      3762    3.957000017   14.061999321   -0.202999994
  119 DT    O4      3763    4.034999847   14.005999565   -0.284999996
  119 DT    N3      3764    4.002999783   14.102999687   -0.081000000
  119 DT    H3      3765    4.093999863   14.066999435   -0.056000002
  119 DT    C2      3766    3.950000048   14.203000069  -14.809000015
  119 DT    O2      3767    4.026000023   14.253000259  -14.722999573
  119 DT    C3'     3768    3.631999969   14.536000252  -14.710000992
  119 DT    H3'     3769    3.539000034   14.588999748  -14.728999138
  119 DT    C2'     3770    3.681999922   14.460000992   -0.023000000
  119 DT    H2'     3771    3.599999905   14.403999329   -0.068000004
  119 DT    H2''    3772    3.724000216   14.532000542   -0.092000000
  119 DT    O3'     3773    3.738999844   14.619999886  -14.660000801
  120 DT    P       3774    3.709999800   14.736000061  -14.559000015
  120 DT    OP1     3775    3.582000017   14.716000557  -14.485000610
  120 DT    OP2     3776    3.724000216   14.857999802  -14.642000198
  120 DT    O5'     3777    3.827000141   14.730000496  -14.461000443
  120 DT    C5'     3778    3.822999954   14.638000488  -14.352999687
  120 DT    H5'     3779    3.788000107   14.541999817  -14.392000198
  120 DT    H5''    3780    3.743000031   14.671000481  -14.286999702
  120 DT    C4'     3781    3.953999996   14.610000610  -14.271000862
  120 DT    H4'     3782    3.929999828   14.539999008  -14.190999985
  120 DT    O4'     3783    4.054999828   14.550999641  -14.355000496
  120 DT    C1'     3784    4.157999992   14.649999619  -14.388000488
  120 DT    H1'     3785    4.244999886   14.628999710  -14.325999260
  120 DT    N1      3786    4.186999798   14.621999741  -14.532999992
  120 DT    C6      3787    4.095999718   14.657999992  -14.635999680
  120 DT    H6      3788    4.013000011   14.724000931  -14.617999077
  120 DT    C5      3789    4.106999874   14.607999802  -14.763000488
  120 DT    C7      3790    3.999000072   14.632000923   -0.051999997
  120 DT    H71     3791    3.924999952   14.703000069   -0.015000001
  120 DT    H72     3792    4.058000088   14.677999496   -0.130999997
  120 DT    H73     3793    3.954999924   14.536000252   -0.081000000
  120 DT    C4      3794    4.230000019   14.533999443  -14.796000481
  120 DT    O4      3795    4.262000084   14.492999077   -0.096000001
  120 DT    N3      3796    4.310999870   14.496000290  -14.690999985
  120 DT    H3      3797    4.401000023   14.455999374  -14.711999893
  120 DT    C2      3798    4.304999828   14.546000481  -14.564000130
  120 DT    O2      3799    4.395999908   14.517999649  -14.489000320
  120 DT    C3'     3800    4.018000126   14.727999687  -14.211000443
  120 DT    H3'     3801    3.940999985   14.796999931  -14.175000191
  120 DT    C2'     3802    4.095000267   14.780000687  -14.332000732
  120 DT    H2'     3803    4.036999702   14.838000298  -14.405000687
  120 DT    H2''    3804    4.183000088   14.842999458  -14.316999435
  120 DT    O3'     3805    4.105999947   14.694999695  -14.102000237
  121 DG    P       3806    4.161000252   14.802000046  -14.000999451
  121 DG    OP1     3807    4.188000202   14.736000061  -13.869000435
  121 DG    OP2     3808    4.067999840   14.917999268  -13.999000549
  121 DG    O5'     3809    4.293999672   14.857000351  -14.061999321
  121 DG    C5'     3810    4.411999702   14.783999443  -14.053998947
  121 DG    H5'     3811    4.383999825   14.678998947  -14.060000420
  121 DG    H5''    3812    4.460000038   14.800000191  -13.957000732
  121 DG    C4'     3813    4.513999939   14.824000359  -14.163999557
  121 DG    H4'     3814    4.605999947   14.774000168  -14.135000229
  121 DG    O4'     3815    4.483000278   14.781000137  -14.300000191
  121 DG    C1'     3816    4.518000126   14.885000229  -14.394999504
  121 DG    H1'     3817    4.625999928   14.892999649  -14.407999992
  121 DG    N9      3818    4.465000153   14.861999512  -14.527999878
  121 DG    C8      3819    4.350999832   14.902000427  -14.586000443
  121 DG    H8      3820    4.279999733   14.958999634  -14.527999878
  121 DG    N7      3821    4.336999893   14.871000290  -14.708999634
  121 DG    C5      3822    4.456999779   14.808000565  -14.746999741
  121 DG    C6      3823    4.505000114   14.753000259   -0.068000004
  121 DG    O6      3824    4.449000359   14.736999512   -0.174999997
  121 DG    N1      3825    4.631999969   14.703000069   -0.058999997
  121 DG    H1      3826    4.665999889   14.653999329   -0.141000003
  121 DG    C2      3827    4.703000069   14.697999954  -14.749000549
  121 DG    N2      3828    4.824000359   14.650999069  -14.741999626
  121 DG    H21     3829    4.866999626   14.613000870  -14.825999260
  121 DG    H22     3830    4.866999626   14.670000076  -14.652999878
  121 DG    N3      3831    4.657999992   14.727999687  -14.628999710
  121 DG    C4      3832    4.536000252   14.796000481  -14.635999680
  121 DG    C3'     3833    4.543999672   14.977999687  -14.184000015
  121 DG    H3'     3834    4.500000000   15.019000053  -14.093999863
  121 DG    C2'     3835    4.477999687   15.010000229  -14.316999435
  121 DG    H2'     3836    4.370999813   15.017999649  -14.296999931
  121 DG    H2''    3837    4.512000084   15.102000237  -14.364999771
  121 DG    O3'     3838    4.683000088   15.008000374  -14.210000992
  122 DG    P       3839    4.782000065   15.079999924  -14.107000351
  122 DG    OP1     3840    4.772999763   15.028999329  -13.966000557
  122 DG    OP2     3841    4.766999722   15.225999832  -14.128000259
  122 DG    O5'     3842    4.921000004   15.041999817  -14.169000626
  122 DG    C5'     3843    4.988999844   14.917999268  -14.152999878
  122 DG    H5'     3844    4.911000252   14.847999573  -14.182001114
  122 DG    H5''    3845    5.016999722   14.908999443  -14.047999382
  122 DG    C4'     3846    5.111000061   14.897000313  -14.250000000
  122 DG    H4'     3847    5.177999973   14.822999954  -14.205999374
  122 DG    O4'     3848    5.072000027   14.866000175  -14.383000374
  122 DG    C1'     3849    5.102999687   14.969999313  -14.469999313
  122 DG    H1'     3850    5.185999870   14.944999695  -14.536000252
  122 DG    N9      3851    4.980000019   15.003999710  -14.545000076
  122 DG    C8      3852    4.858000278   15.055999756  -14.505999565
  122 DG    H8      3853    4.836999893   15.092000008  -14.406000137
  122 DG    N7      3854    4.766999722   15.069000244  -14.605999947
  122 DG    C5      3855    4.838999748   15.010999680  -14.716000557
  122 DG    C6      3856    4.799000263   14.991999626   -0.043000001
  122 DG    O6      3857    4.689000130   15.007000923   -0.098000005
  122 DG    N1      3858    4.894000053   14.936999321   -0.122000001
  122 DG    H1      3859    4.858000278   14.919000626   -0.215000004
  122 DG    C2      3860    5.022999763   14.900999069   -0.082000002
  122 DG    N2      3861    5.108000278   14.843999863   -0.166999996
  122 DG    H21     3862    5.074000359   14.815999985   -0.257999986
  122 DG    H22     3863    5.196000099   14.805999756   -0.133000001
  122 DG    N3      3864    5.065000057   14.916000366  -14.769000053
  122 DG    C4      3865    4.970999718   14.972000122  -14.682001114
  122 DG    C3'     3866    5.199000359   15.032000542  -14.249000549
  122 DG    H3'     3867    5.183000088   15.097000122  -14.163000107
  122 DG    C2'     3868    5.149000168   15.093999863  -14.383999825
  122 DG    H2'     3869    5.067999840   15.163000107  -14.360000610
  122 DG    H2''    3870    5.231999874   15.147000313  -14.430000305
  122 DG    O3'     3871    5.334000111   14.985000610  -14.257000923
  123 DT    P       3872    5.467999935   15.083000183  -14.267000198
  123 DT    OP1     3873    5.586999893   15.010000229  -14.211999893
  123 DT    OP2     3874    5.438000202   15.216000557  -14.204999924
  123 DT    O5'     3875    5.486000061   15.093999863  -14.422999382
  123 DT    C5'     3876    5.536000252   14.978999138  -14.492999077
  123 DT    H5'     3877    5.468999863   14.894000053  -14.482999802
  123 DT    H5''    3878    5.638000011   14.958999634  -14.458999634
  123 DT    C4'     3879    5.547999859   15.010000229  -14.642000198
  123 DT    H4'     3880    5.583000183   14.916999817  -14.688000679
  123 DT    O4'     3881    5.424000263   15.036999702  -14.711999893
  123 DT    C1'     3882    5.443999767   15.149000168    0.015999999
  123 DT    H1'     3883    5.481999874   15.119999886   -0.082000002
  123 DT    N1      3884    5.309000015   15.199999809  -14.803998947
  123 DT    C6      3885    5.249000072   15.260000229  -14.689999580
  123 DT    H6      3886    5.309000015   15.280000687  -14.602999687
  123 DT    C5      3887    5.119999886   15.300999641  -14.703999519
  123 DT    C7      3888    5.060999870   15.385000229  -14.588000298
  123 DT    H71     3889    5.039000034   15.482999802  -14.628000259
  123 DT    H72     3890    4.970999718   15.342999458  -14.541000366
  123 DT    H73     3891    5.140000343   15.394000053  -14.513000488
  123 DT    C4      3892    5.039999962   15.277000427   -0.014000000
  123 DT    O4      3893    4.920000076   15.300999641   -0.028999999
  123 DT    N3      3894    5.106999874   15.217999458   -0.114999995
  123 DT    H3      3895    5.050999641   15.200999260   -0.196999997
  123 DT    C2      3896    5.238999844   15.180999756   -0.112000003
  123 DT    O2      3897    5.289000034   15.125999451   -0.211999983
  123 DT    C3'     3898    5.644000053   15.121000290  -14.685999870
  123 DT    H3'     3899    5.713999748   15.157999992  -14.611000061
  123 DT    C2'     3900    5.552999973   15.232000351  -14.730000496
  123 DT    H2'     3901    5.519999981   15.288999557  -14.642999649
  123 DT    H2''    3902    5.591000080   15.308000565  -14.797999382
  123 DT    O3'     3903    5.708000183   15.074000359  -14.805000305
  124 DA    P       3904    5.822999954   15.144999504   -0.077000000
  124 DA    OP1     3905    5.886000156   15.036000252   -0.152999997
  124 DA    OP2     3906    5.911000252   15.211999893  -14.789999008
  124 DA    O5'     3907    5.758999825   15.255999565   -0.165999994
  124 DA    C5'     3908    5.730000019   15.236999512   -0.308999985
  124 DA    H5'     3909    5.666999817   15.147999763   -0.319999993
  124 DA    H5''    3910    5.822999954   15.225999832   -0.365000010
  124 DA    C4'     3911    5.665999889   15.350999832   -0.370999992
  124 DA    H4'     3912    5.672999859   15.338999748   -0.479000002
  124 DA    O4'     3913    5.532000065   15.361000061   -0.341000021
  124 DA    C1'     3914    5.488999844   15.492999077   -0.344000012
  124 DA    H1'     3915    5.479000092   15.536000252   -0.444000006
  124 DA    N9      3916    5.361000061   15.507000923   -0.275999993
  124 DA    C8      3917    5.331999779   15.517999649   -0.141000003
  124 DA    H8      3918    5.411000252   15.519000053   -0.067000002
  124 DA    N7      3919    5.208000183   15.532000542   -0.107000008
  124 DA    C5      3920    5.151999950   15.531000137   -0.231999993
  124 DA    C6      3921    5.018000126   15.542999268   -0.268999994
  124 DA    N6      3922    4.918000221   15.574999809   -0.189999998
  124 DA    H61     3923    4.934999943   15.585000992   -0.091000006
  124 DA    H62     3924    4.824000359   15.561999321   -0.224000007
  124 DA    N1      3925    4.986999989   15.530000687   -0.400000006
  124 DA    C2      3926    5.081999779   15.517000198   -0.488000005
  124 DA    H2      3927    5.052000046   15.505999565   -0.592000008
  124 DA    N3      3928    5.215000153   15.505000114   -0.469000012
  124 DA    C4      3929    5.241999626   15.517999649   -0.334999979
  124 DA    C3'     3930    5.722000122   15.489000320   -0.341000021
  124 DA    H3'     3931    5.802999973   15.488000870   -0.268999994
  124 DA    C2'     3932    5.600999832   15.564000130   -0.275000006
  124 DA    H2'     3933    5.602000237   15.547999382   -0.166999996
  124 DA    H2''    3934    5.606999874   15.670000076   -0.303000003
  124 DA    O3'     3935    5.756000042   15.553998947   -0.463999987
  125 DG    P       3936    5.891999722   15.625999451   -0.480000019
  125 DG    OP1     3937    5.993999958   15.519000053   -0.505999982
  125 DG    OP2     3938    5.918000221   15.725000381   -0.374000013
  125 DG    O5'     3939    5.876999855   15.711999893   -0.623999953
  125 DG    C5'     3940    5.866000175   15.647999763   -0.754000008
  125 DG    H5'     3941    5.842000008   15.541000366   -0.754999995
  125 DG    H5''    3942    5.963999748   15.650999069   -0.802999973
  125 DG    C4'     3943    5.763999939   15.717000008   -0.847999930
  125 DG    H4'     3944    5.784999847   15.671999931   -0.944999993
  125 DG    O4'     3945    5.631000042   15.689000130   -0.802000046
  125 DG    C1'     3946    5.564000130   15.811999321   -0.782000005
  125 DG    H1'     3947    5.515000343   15.836000443   -0.876000047
  125 DG    N9      3948    5.458000183   15.809000015   -0.661000013
  125 DG    C8      3949    5.491999626   15.782999992   -0.534000039
  125 DG    H8      3950    5.592000008   15.741999626   -0.521000028
  125 DG    N7      3951    5.397999763   15.792999268   -0.444999993
  125 DG    C5      3952    5.286999702   15.835000992   -0.521000028
  125 DG    C6      3953    5.151000023   15.861000061   -0.482999980
  125 DG    O6      3954    5.106999874   15.857000351   -0.365999997
  125 DG    N1      3955    5.070000172    0.014000000   -0.590999961
  125 DG    H1      3956    4.972000122    0.030999999   -0.573000014
  125 DG    C2      3957    5.118999958    0.015000001   -0.718999982
  125 DG    N2      3958    5.027999878    0.046000000   -0.807999969
  125 DG    H21     3959    4.942999840    0.083999999   -0.768999994
  125 DG    H22     3960    5.061999798    0.064999998   -0.901000023
  125 DG    N3      3961    5.240000248   15.872999191   -0.759000003
  125 DG    C4      3962    5.325999737   15.841000557   -0.653999984
  125 DG    C3'     3963    5.783999920   15.866000175   -0.850000024
  125 DG    H3'     3964    5.886000156   15.892000198   -0.820999980
  125 DG    C2'     3965    5.674000263    0.028999999   -0.755999982
  125 DG    H2'     3966    5.702000141    0.041000001   -0.652000010
  125 DG    H2''    3967    5.638000011    0.127999991   -0.782999992
  125 DG    O3'     3968    5.763000011    0.031999998   -0.984000027
  126 DA    P       3969    5.789000034    0.185000002   -1.018000007
  126 DA    OP1     3970    5.821000099    0.185000002   -1.160000086
  126 DA    OP2     3971    5.877999783    0.247000009   -0.922000051
  126 DA    O5'     3972    5.637000084    0.243000001   -1.006000042
  126 DA    C5'     3973    5.546000004    0.226999998   -1.120000005
  126 DA    H5'     3974    5.552000046    0.123999998   -1.156000018
  126 DA    H5''    3975    5.590000153    0.284999996   -1.200999975
  126 DA    C4'     3976    5.411999702    0.280999988   -1.095999956
  126 DA    H4'     3977    5.352000237    0.267000020   -1.185999990
  126 DA    O4'     3978    5.354000092    0.229999989   -0.977999985
  126 DA    C1'     3979    5.290999889    0.334999979   -0.909000039
  126 DA    H1'     3980    5.191999912    0.357999980   -0.947999954
  126 DA    N9      3981    5.290999889    0.308999985   -0.761999965
  126 DA    C8      3982    5.404000282    0.280000001   -0.679000020
  126 DA    H8      3983    5.505000114    0.275000006   -0.718999982
  126 DA    N7      3984    5.384999752    0.267000020   -0.553000033
  126 DA    C5      3985    5.245999813    0.300000012   -0.546999991
  126 DA    C6      3986    5.149000168    0.319999993   -0.446000010
  126 DA    N6      3987    5.171999931    0.296000004   -0.321000010
  126 DA    H61     3988    5.258999825    0.247999996   -0.303999990
  126 DA    H62     3989    5.104000092    0.301999986   -0.246000007
  126 DA    N1      3990    5.026000023    0.361000001   -0.463999987
  126 DA    C2      3991    4.988999844    0.379999995   -0.587000012
  126 DA    H2      3992    4.883999825    0.395000011   -0.605000019
  126 DA    N3      3993    5.063000202    0.370000005   -0.698000014
  126 DA    C4      3994    5.189000130    0.321000010   -0.672999978
  126 DA    C3'     3995    5.411999702    0.438000023   -1.087000012
  126 DA    H3'     3996    5.509999752    0.481000006   -1.108000040
  126 DA    C2'     3997    5.386000156    0.449999988   -0.935000062
  126 DA    H2'     3998    5.480999947    0.439999998   -0.883000016
  126 DA    H2''    3999    5.343999863    0.547999978   -0.912000000
  126 DA    O3'     4000    5.303999901    0.486000001   -1.164000034
  127 DA    P       4001    5.297999859    0.634999990   -1.226000071
  127 DA    OP1     4002    5.230999947    0.628000021   -1.360000014
  127 DA    OP2     4003    5.427000046    0.708999991   -1.220999956
  127 DA    O5'     4004    5.197000027    0.707000017   -1.123999953
  127 DA    C5'     4005    5.059999943    0.659000039   -1.118000031
  127 DA    H5'     4006    5.065999985    0.550000012   -1.115000010
  127 DA    H5''    4007    5.015000343    0.692999959   -1.210999966
  127 DA    C4'     4008    4.970999718    0.718999982   -1.008000016
  127 DA    H4'     4009    4.868999958    0.694999993   -1.037999988
  127 DA    O4'     4010    5.013000011    0.653999984   -0.884000003
  127 DA    C1'     4011    5.029999733    0.755999982   -0.788999975
  127 DA    H1'     4012    4.931000233    0.782000005   -0.750000000
  127 DA    N9      4013    5.123000145    0.708999991   -0.680999994
  127 DA    C8      4014    5.258999825    0.690999985   -0.689000010
  127 DA    H8      4015    5.316999912    0.696999967   -0.780000031
  127 DA    N7      4016    5.308000088    0.671999991   -0.573000014
  127 DA    C5      4017    5.197999954    0.678000033   -0.488999993
  127 DA    C6      4018    5.171999931    0.657000005   -0.351000011
  127 DA    N6      4019    5.258999825    0.625000000   -0.263999999
  127 DA    H61     4020    5.355999947    0.601000011   -0.283999979
  127 DA    H62     4021    5.217000008    0.613999963   -0.173000008
  127 DA    N1      4022    5.050000191    0.663999975   -0.295000017
  127 DA    C2      4023    4.952000141    0.705000043   -0.370999992
  127 DA    H2      4024    4.858000278    0.708999991   -0.318000019
  127 DA    N3      4025    4.956999779    0.712000012   -0.503000021
  127 DA    C4      4026    5.079999924    0.692000031   -0.554000020
  127 DA    C3'     4027    4.993999958    0.865999997   -0.986999989
  127 DA    H3'     4028    5.052000046    0.909000039   -1.069000006
  127 DA    C2'     4029    5.074000359    0.879000008   -0.860999942
  127 DA    H2'     4030    5.179999828    0.873999953   -0.885000050
  127 DA    H2''    4031    5.046999931    0.964000046   -0.796999991
  127 DA    O3'     4032    4.868999958    0.929000020   -0.993000031
  128 DT    P       4033    4.861999989    1.089999914   -0.965999961
  128 DT    OP1     4034    4.759999752    1.148000002   -1.054000020
  128 DT    OP2     4035    4.999000072    1.149999976   -0.965999961
  128 DT    O5'     4036    4.811999798    1.093000054   -0.814000010
  128 DT    C5'     4037    4.677000046    1.057999969   -0.777000010
  128 DT    H5'     4038    4.668999672    0.949999988   -0.791000009
  128 DT    H5''    4039    4.609999657    1.110000014   -0.844999969
  128 DT    C4'     4040    4.631999969    1.077000022   -0.634999990
  128 DT    H4'     4041    4.532000065    1.034000039   -0.630999982
  128 DT    O4'     4042    4.717000008    1.009999990   -0.542999983
  128 DT    C1'     4043    4.759999752    1.108000040   -0.440999985
  128 DT    H1'     4044    4.682000160    1.101999998   -0.364000022
  128 DT    N1      4045    4.890000343    1.070999980   -0.384999990
  128 DT    C6      4046    5.000999928    1.069999933   -0.469000012
  128 DT    H6      4047    4.990000248    1.082999945   -0.574999988
  128 DT    C5      4048    5.126999855    1.024999976   -0.423999965
  128 DT    C7      4049    5.245999813    1.031000018   -0.518999994
  128 DT    H71     4050    5.307000160    1.116999984   -0.492000014
  128 DT    H72     4051    5.315000057    0.952999949   -0.490000010
  128 DT    H73     4052    5.227999687    1.023999929   -0.626999974
  128 DT    C4      4053    5.137000084    0.991999984   -0.289000005
  128 DT    O4      4054    5.245999813    0.958000004   -0.247999996
  128 DT    N3      4055    5.026999950    1.009000063   -0.202999994
  128 DT    H3      4056    5.034999847    0.976000011   -0.107000008
  128 DT    C2      4057    4.894999981    1.029000044   -0.250000000
  128 DT    O2      4058    4.800999641    1.010999918   -0.174999997
  128 DT    C3'     4059    4.631999969    1.226999998   -0.597999990
  128 DT    H3'     4060    4.637000084    1.286999941   -0.689000010
  128 DT    C2'     4061    4.747000217    1.243000031   -0.508000016
  128 DT    H2'     4062    4.835000038    1.260999918   -0.569999993
  128 DT    H2''    4063    4.748000145    1.331000090   -0.444000006
  128 DT    O3'     4064    4.509999752    1.256999969   -0.524999976
  129 DC    P       4065    4.477999687    1.406000018   -0.465999991
  129 DC    OP1     4066    4.328999996    1.424999952   -0.459999979
  129 DC    OP2     4067    4.546999931    1.495000005   -0.559000015
  129 DC    O5'     4068    4.539999962    1.430000067   -0.316000015
  129 DC    C5'     4069    4.502999783    1.360999942   -0.196999997
  129 DC    H5'     4070    4.495999813    1.253999949   -0.219000012
  129 DC    H5''    4071    4.406000137    1.389999986   -0.155000001
  129 DC    C4'     4072    4.612999916    1.371999979   -0.082000002
  129 DC    H4'     4073    4.575999737    1.327999949    0.011000000
  129 DC    O4'     4074    4.734999657    1.304000020   -0.109000005
  129 DC    C1'     4075    4.836999893    1.393999934   -0.082000002
  129 DC    H1'     4076    4.831000328    1.412999988    0.025000000
  129 DC    N1      4077    4.974999905    1.351999998   -0.117999993
  129 DC    C6      4078    5.015000343    1.368999958   -0.248999998
  129 DC    H6      4079    4.945000172    1.411999941   -0.319000006
  129 DC    C5      4080    5.141999722    1.338999987   -0.282000005
  129 DC    H5      4081    5.178999901    1.355000019   -0.382999986
  129 DC    C4      4082    5.224999905    1.287999988   -0.182999998
  129 DC    N4      4083    5.348999977    1.256999969   -0.222000003
  129 DC    H41     4084    5.391999722    1.271000028   -0.311999977
  129 DC    H42     4085    5.407000065    1.236999989   -0.141000003
  129 DC    N3      4086    5.191999912    1.277999997   -0.056000002
  129 DC    C2      4087    5.061999798    1.307999969   -0.023000000
  129 DC    O2      4088    5.019000053    1.310999990  -14.717000008
  129 DC    C3'     4089    4.634999752    1.523000002   -0.072999999
  129 DC    H3'     4090    4.565000057    1.585000038   -0.129999995
  129 DC    C2'     4091    4.774000168    1.524999976   -0.145999998
  129 DC    H2'     4092    4.756999969    1.526000023   -0.254000008
  129 DC    H2''    4093    4.818999767    1.613999963   -0.100999996
  129 DC    O3'     4094    4.656000137    1.562999964  -14.746000290
  130 DT    P       4095    4.547999859    1.639999986  -14.667999268
  130 DT    OP1     4096    4.424000263    1.592000008  -14.722000122
  130 DT    OP2     4097    4.575999737    1.785000086  -14.671999931
  130 DT    O5'     4098    4.568999767    1.595999956  -14.522000313
  130 DT    C5'     4099    4.536000252    1.463000059  -14.496000290
  130 DT    H5'     4100    4.585000038    1.398999929  -14.569000244
  130 DT    H5''    4101    4.427000046    1.456000090  -14.497999191
  130 DT    C4'     4102    4.579999924    1.417999983  -14.366999626
  130 DT    H4'     4103    4.534999847    1.320999980  -14.347000122
  130 DT    O4'     4104    4.717000008    1.393000007  -14.385000229
  130 DT    C1'     4105    4.797999859    1.467000008  -14.305000305
  130 DT    H1'     4106    4.815999985    1.406000018  -14.217000008
  130 DT    N1      4107    4.918000221    1.502000093  -14.385999680
  130 DT    C6      4108    4.914999962    1.598999977  -14.486999512
  130 DT    H6      4109    4.825999737    1.655999899  -14.508000374
  130 DT    C5      4110    5.026000023    1.618000031  -14.567998886
  130 DT    C7      4111    5.026999950    1.717000008  -14.684000015
  130 DT    H71     4112    4.932000160    1.768000007  -14.672999382
  130 DT    H72     4113    5.098000050    1.799999952  -14.677000046
  130 DT    H73     4114    5.039999962    1.662000060  -14.777999878
  130 DT    C4      4115    5.149000168    1.542999983  -14.546000481
  130 DT    O4      4116    5.248000145    1.560999990  -14.613000870
  130 DT    N3      4117    5.147000313    1.470000029  -14.434000015
  130 DT    H3      4118    5.229000092    1.414000034  -14.414999008
  130 DT    C2      4119    5.039999962    1.445999980  -14.353999138
  130 DT    O2      4120    5.058000088    1.368000031  -14.261999130
  130 DT    C3'     4121    4.572000027    1.519999981  -14.250999451
  130 DT    H3'     4122    4.499000072    1.598999977  -14.272999763
  130 DT    C2'     4123    4.713000298    1.583999991  -14.260000229
  130 DT    H2'     4124    4.700999737    1.663999915  -14.332000732
  130 DT    H2''    4125    4.749000072    1.621999979  -14.163999557
  130 DT    O3'     4126    4.547999859    1.468999982  -14.125999451
  131 DG    P       4127    4.515999794    1.560000062  -14.000000000
  131 DG    OP1     4128    4.418999672    1.478999972  -13.920000076
  131 DG    OP2     4129    4.477999687    1.700000048  -14.035000801
  131 DG    O5'     4130    4.651000023    1.565999985  -13.911000252
  131 DG    C5'     4131    4.697999954    1.455000043  -13.836999893
  131 DG    H5'     4132    4.668000221    1.368999958  -13.897000313
  131 DG    H5''    4133    4.654000282    1.439999938  -13.738000870
  131 DG    C4'     4134    4.841000080    1.444000006  -13.802000046
  131 DG    H4'     4135    4.850999832    1.342000008  -13.766000748
  131 DG    O4'     4136    4.921999931    1.472999930  -13.911999702
  131 DG    C1'     4137    5.015999794    1.570999980  -13.883999825
  131 DG    H1'     4138    5.116000175    1.535000086  -13.857999802
  131 DG    N9      4139    5.049000263    1.654000044  -14.005999565
  131 DG    C8      4140    4.966000080    1.735000014  -14.079999924
  131 DG    H8      4141    4.866999626    1.756999969  -14.042999268
  131 DG    N7      4142    5.019000053    1.782999992  -14.185999870
  131 DG    C5      4143    5.144000053    1.722999930  -14.194000244
  131 DG    C6      4144    5.254000187    1.750000000  -14.285000801
  131 DG    O6      4145    5.249000072    1.795000076  -14.402000427
  131 DG    N1      4146    5.373000145    1.694000006  -14.236999512
  131 DG    H1      4147    5.447999954    1.711000085  -14.302000046
  131 DG    C2      4148    5.383999825    1.630999923  -14.116000175
  131 DG    N2      4149    5.505000114    1.595000029  -14.086999893
  131 DG    H21     4150    5.577000141    1.618000031  -14.153999329
  131 DG    H22     4151    5.511000156    1.556999922  -13.994000435
  131 DG    N3      4152    5.284999847    1.604999900  -14.027999878
  131 DG    C4      4153    5.168999672    1.657999992  -14.074000359
  131 DG    C3'     4154    4.881999969    1.541000009  -13.689999580
  131 DG    H3'     4155    4.789000034    1.577999949  -13.644999504
  131 DG    C2'     4156    4.949000359    1.651000023  -13.771000862
  131 DG    H2'     4157    4.869999886    1.707999945  -13.819999695
  131 DG    H2''    4158    5.018000126    1.708999991  -13.711000443
  131 DG    O3'     4159    4.968999863    1.476000071  -13.594999313
  132 DC    P       4160    5.045000076    1.536999941  -13.468999863
  132 DC    OP1     4161    5.054999828    1.422000051  -13.371000290
  132 DC    OP2     4162    4.977000237    1.659000039  -13.421999931
  132 DC    O5'     4163    5.188000202    1.569999933  -13.517000198
  132 DC    C5'     4164    5.277999878    1.463000059  -13.561999321
  132 DC    H5'     4165    5.236000061    1.406000018  -13.644999504
  132 DC    H5''    4166    5.308000088    1.393999934  -13.482999802
  132 DC    C4'     4167    5.407999992    1.523000002  -13.611000061
  132 DC    H4'     4168    5.461999893    1.432999969  -13.642000198
  132 DC    O4'     4169    5.400000095    1.604999900  -13.730000496
  132 DC    C1'     4170    5.463999748    1.722999930  -13.707000732
  132 DC    H1'     4171    5.568999767    1.714999914  -13.733999252
  132 DC    N1      4172    5.401999950    1.832999945  -13.783999443
  132 DC    C6      4173    5.265999794    1.854000092  -13.771000862
  132 DC    H6      4174    5.224999905    1.796999931  -13.689000130
  132 DC    C5      4175    5.199000359    1.917999983  -13.875000000
  132 DC    H5      4176    5.091000080    1.927000046  -13.875000000
  132 DC    C4      4177    5.277999878    1.972999930  -13.980000496
  132 DC    N4      4178    5.224999905    2.047999859  -14.072000504
  132 DC    H41     4179    5.131999969    2.087000132  -14.065999985
  132 DC    H42     4180    5.277999878    2.094000101  -14.144000053
  132 DC    N3      4181    5.411999702    1.962999940  -13.994000435
  132 DC    C2      4182    5.467999935    1.887999892  -13.897000313
  132 DC    O2      4183    5.586999893    1.861000061  -13.910000801
  132 DC    C3'     4184    5.483000278    1.603000045  -13.500999451
  132 DC    H3'     4185    5.443999767    1.590999961  -13.399999619
  132 DC    C2'     4186    5.459000111    1.740000010  -13.560000420
  132 DC    H2'     4187    5.366000175    1.780999899  -13.519000053
  132 DC    H2''    4188    5.534999847    1.807999969  -13.519999504
  132 DC    O3'     4189    5.622000217    1.562999964  -13.503999710
  133 DA    P       4190    5.722000122    1.585999966  -13.383000374
  133 DA    OP1     4191    5.831000328    1.490000010  -13.392000198
  133 DA    OP2     4192    5.654000282    1.603000045  -13.257000923
  133 DA    O5'     4193    5.789999962    1.723999977  -13.410000801
  133 DA    C5'     4194    5.870999813    1.738999963  -13.527000427
  133 DA    H5'     4195    5.824999809    1.687999964  -13.611000061
  133 DA    H5''    4196    5.966000080    1.686000109  -13.516000748
  133 DA    C4'     4197    5.897000313    1.887000084  -13.564000130
  133 DA    H4'     4198    5.984999657    1.887000084  -13.628999710
  133 DA    O4'     4199    5.790999889    1.937000036  -13.636999130
  133 DA    C1'     4200    5.772999763    2.072999954  -13.621999741
  133 DA    H1'     4201    5.862999916    2.121999979  -13.658999443
  133 DA    N9      4202    5.657000065    2.134000063  -13.685999870
  133 DA    C8      4203    5.529000282    2.144999981  -13.638000488
  133 DA    H8      4204    5.505000114    2.103000164  -13.541000366
  133 DA    N7      4205    5.434000015    2.195999861  -13.713000298
  133 DA    C5      4206    5.516999722    2.233999968  -13.822999954
  133 DA    C6      4207    5.491999626    2.296999931  -13.947000504
  133 DA    N6      4208    5.372000217    2.338999987  -13.991999626
  133 DA    H61     4209    5.289999962    2.337000132  -13.934000015
  133 DA    H62     4210    5.362999916    2.356999874  -14.091000557
  133 DA    N1      4211    5.586999893    2.308000088  -14.038999557
  133 DA    C2      4212    5.708000183    2.259000063  -14.005999565
  133 DA    H2      4213    5.782000065    2.264999866  -14.085000992
  133 DA    N3      4214    5.750000000    2.212999821  -13.891000748
  133 DA    C4      4215    5.649000168    2.195999861  -13.803998947
  133 DA    C3'     4216    5.909999847    1.996999979  -13.458999634
  133 DA    H3'     4217    5.914999962    1.954000115  -13.358999252
  133 DA    C2'     4218    5.786999702    2.088999987  -13.467000008
  133 DA    H2'     4219    5.693999767    2.042999983  -13.433000565
  133 DA    H2''    4220    5.809000015    2.190000057  -13.434000015
  133 DA    O3'     4221    6.029999733    2.058000088  -13.491999626
  134 DG    P       4222    6.133000374    2.105000019  -13.372999191
  134 DG    OP1     4223    6.191999912    1.981999993  -13.314999580
  134 DG    OP2     4224    6.056000233    2.200000048  -13.291000366
  134 DG    O5'     4225    6.255000114    2.184999943  -13.442998886
  134 DG    C5'     4226    6.336999893    2.138999939  -13.549000740
  134 DG    H5'     4227    6.302999973    2.042999983  -13.586999893
  134 DG    H5''    4228    6.439000130    2.134000063  -13.508999825
  134 DG    C4'     4229    6.338999748    2.231999874  -13.670000076
  134 DG    H4'     4230    6.388000011    2.171000004  -13.746000290
  134 DG    O4'     4231    6.206999779    2.257999897  -13.721000671
  134 DG    C1'     4232    6.184999943    2.394000053  -13.721000671
  134 DG    H1'     4233    6.215000153    2.427000046  -13.819999695
  134 DG    N9      4234    6.039999962    2.419000149  -13.700999260
  134 DG    C8      4235    5.974999905    2.403000116  -13.578000069
  134 DG    H8      4236    6.020999908    2.363999844  -13.488000870
  134 DG    N7      4237    5.848000050    2.440999985  -13.592999458
  134 DG    C5      4238    5.828999996    2.476000071  -13.725999832
  134 DG    C6      4239    5.718999863    2.525000095  -13.800000191
  134 DG    O6      4240    5.605999947    2.549000025  -13.757000923
  134 DG    N1      4241    5.741000175    2.562999964  -13.930000305
  134 DG    H1      4242    5.671999931    2.611999989  -13.986000061
  134 DG    C2      4243    5.861999989    2.558000088  -13.982000351
  134 DG    N2      4244    5.868000031    2.615000010  -14.100999832
  134 DG    H21     4245    5.788000107    2.645999908  -14.155000687
  134 DG    H22     4246    5.963999748    2.615000010  -14.132000923
  134 DG    N3      4247    5.972000122    2.497999907  -13.925999641
  134 DG    C4      4248    5.949000359    2.460999966  -13.791000366
  134 DG    C3'     4249    6.405999660    2.367000103  -13.647999763
  134 DG    H3'     4250    6.480999947    2.365000010  -13.569000244
  134 DG    C2'     4251    6.281000137    2.445000172  -13.614999771
  134 DG    H2'     4252    6.248000145    2.422999859  -13.513000488
  134 DG    H2''    4253    6.289999962    2.552000046  -13.632000923
  134 DG    O3'     4254    6.470999718    2.404999971  -13.769000053
  135 DG    P       4255    6.558000088    2.546000004  -13.777999878
  135 DG    OP1     4256    6.673000336    2.511000156  -13.863000870
  135 DG    OP2     4257    6.581999779    2.610000134  -13.642000198
  135 DG    O5'     4258    6.467000008    2.654000044  -13.861000061
  135 DG    C5'     4259    6.446000099    2.643000126  -13.999000549
  135 DG    H5'     4260    6.368999958    2.566999912  -14.010999680
  135 DG    H5''    4261    6.532000065    2.601000071  -14.050999641
  135 DG    C4'     4262    6.407000065    2.769999981  -14.083999634
  135 DG    H4'     4263    6.447000027    2.759999990  -14.185000420
  135 DG    O4'     4264    6.265999794    2.794000149  -14.083999634
  135 DG    C1'     4265    6.231999874    2.904000044  -14.010000229
  135 DG    H1'     4266    6.203000069    2.988999844  -14.072000504
  135 DG    N9      4267    6.127999783    2.867000103  -13.910000801
  135 DG    C8      4268    6.138000011    2.780999899  -13.803998947
  135 DG    H8      4269    6.231999874    2.735000134  -13.777999878
  135 DG    N7      4270    6.029999733    2.759000063  -13.728999138
  135 DG    C5      4271    5.941999912    2.851999998  -13.786999702
  135 DG    C6      4272    5.802999973    2.882999897  -13.763999939
  135 DG    O6      4273    5.736000061    2.842999935  -13.675999641
  135 DG    N1      4274    5.745999813    2.966000080  -13.855000496
  135 DG    H1      4275    5.645999908    2.973999977  -13.842000008
  135 DG    C2      4276    5.808000088    3.009000063  -13.963000298
  135 DG    N2      4277    5.733000278    3.068000078  -14.049000740
  135 DG    H21     4278    5.641999722    3.106999874  -14.028999329
  135 DG    H22     4279    5.769999981    3.092999935  -14.138999939
  135 DG    N3      4280    5.932000160    2.987999916  -13.994999886
  135 DG    C4      4281    5.994999886    2.911000013  -13.900999069
  135 DG    C3'     4282    6.469999790    2.901000023  -14.028999329
  135 DG    H3'     4283    6.565000057    2.888000011  -13.977999687
  135 DG    C2'     4284    6.356999874    2.941999912  -13.934000015
  135 DG    H2'     4285    6.368000031    2.898999929  -13.835000992
  135 DG    H2''    4286    6.348000050    3.049000025  -13.911999702
  135 DG    O3'     4287    6.484999657    2.995999813  -14.132000923
  136 DT    P       4288    6.569999695    3.134000063  -14.116999626
  136 DT    OP1     4289    6.613999844    3.181999922  -14.250000000
  136 DT    OP2     4290    6.669000149    3.105000019  -14.016000748
  136 DT    O5'     4291    6.469999790    3.240999937  -14.045000076
  136 DT    C5'     4292    6.359999657    3.289000034  -14.108999252
  136 DT    H5'     4293    6.293000221    3.211999893  -14.147000313
  136 DT    H5''    4294    6.391999722    3.355000019  -14.189000130
  136 DT    C4'     4295    6.282000065    3.377999783  -14.016000748
  136 DT    H4'     4296    6.213000298    3.436000109  -14.078000069
  136 DT    O4'     4297    6.213000298    3.302000046  -13.921000481
  136 DT    C1'     4298    6.234000206    3.363000154  -13.800999641
  136 DT    H1'     4299    6.185999870    3.459000111  -13.781000137
  136 DT    N1      4300    6.199999809    3.279999971  -13.683000565
  136 DT    C6      4301    6.286000252    3.187999964  -13.625000000
  136 DT    H6      4302    6.391999722    3.191999912  -13.647999763
  136 DT    C5      4303    6.234999657    3.078999996  -13.555999756
  136 DT    C7      4304    6.331000328    2.970000029  -13.525999069
  136 DT    H71     4305    6.361000061    2.959000111  -13.421999931
  136 DT    H72     4306    6.277999878    2.877000093  -13.546999931
  136 DT    H73     4307    6.426999569    2.974999905  -13.577000618
  136 DT    C4      4308    6.095999718    3.063999891  -13.513999939
  136 DT    O4      4309    6.036999702    2.973000050  -13.467000008
  136 DT    N3      4310    6.026999950    3.174000025  -13.558000565
  136 DT    H3      4311    5.928999901    3.162999868  -13.538000107
  136 DT    C2      4312    6.065999985    3.277999878  -13.635999680
  136 DT    O2      4313    5.977999687    3.363999844  -13.663000107
  136 DT    C3'     4314    6.377999783    3.472000122  -13.947999954
  136 DT    H3'     4315    6.474999905    3.463999987  -13.997999191
  136 DT    C2'     4316    6.375000000    3.414000034  -13.807001114
  136 DT    H2'     4317    6.451000214    3.336999893  -13.802000046
  136 DT    H2''    4318    6.394000053    3.493999958  -13.735000610
  136 DT    O3'     4319    6.329999924    3.605000019  -13.961999893
  137 DG    P       4320    6.407999992    3.727999926  -13.899999619
  137 DG    OP1     4321    6.395999908    3.847000122  -13.982000351
  137 DG    OP2     4322    6.539999962    3.684000015  -13.855999947
  137 DG    O5'     4323    6.317999840    3.738999844  -13.761999130
  137 DG    C5'     4324    6.175999641    3.766999722  -13.749000549
  137 DG    H5'     4325    6.133000374    3.709000111  -13.830999374
  137 DG    H5''    4326    6.174000263    3.872999907  -13.775999069
  137 DG    C4'     4327    6.124000072    3.733999968  -13.607000351
  137 DG    H4'     4328    6.029000282    3.783999920  -13.592999458
  137 DG    O4'     4329    6.130000114    3.597000122  -13.569999695
  137 DG    C1'     4330    6.151000023    3.593999863  -13.430000305
  137 DG    H1'     4331    6.065000057    3.649000168  -13.389999390
  137 DG    N9      4332    6.157999992    3.459999800  -13.366999626
  137 DG    C8      4333    6.258999825    3.379000187  -13.338999748
  137 DG    H8      4334    6.361000061    3.406000137  -13.363000870
  137 DG    N7      4335    6.222000122    3.275000095  -13.274000168
  137 DG    C5      4336    6.081999779    3.281000137  -13.261999130
  137 DG    C6      4337    5.991999626    3.194000006  -13.196001053
  137 DG    O6      4338    6.015000343    3.092000008  -13.132000923
  137 DG    N1      4339    5.863999844    3.241999865  -13.200999260
  137 DG    H1      4340    5.793000221    3.179999828  -13.164999008
  137 DG    C2      4341    5.828000069    3.365000248  -13.249000549
  137 DG    N2      4342    5.699999809    3.393000126  -13.239999771
  137 DG    H21     4343    5.633000374    3.329999924  -13.197999954
  137 DG    H22     4344    5.674000263    3.467999935  -13.303998947
  137 DG    N3      4345    5.909999847    3.436999798  -13.319000244
  137 DG    C4      4346    6.040999889    3.397000074  -13.319000244
  137 DG    C3'     4347    6.223000050    3.799999952  -13.500000000
  137 DG    H3'     4348    6.302999973    3.851999998  -13.552000046
  137 DG    C2'     4349    6.279999733    3.675999880  -13.419000626
  137 DG    H2'     4350    6.368999958    3.638000011  -13.468999863
  137 DG    H2''    4351    6.293000221    3.700999737  -13.313000679
  137 DG    O3'     4352    6.141999722    3.884000063  -13.416999817
  138 DG    P       4353    6.193999767    4.025000095  -13.377000809
  138 DG    OP1     4354    6.192999840    4.105999947  -13.500999451
  138 DG    OP2     4355    6.324000359    4.006000042  -13.308000565
  138 DG    O5'     4356    6.078000069    4.072999954  -13.288999557
  138 DG    C5'     4357    5.953999996    4.088000298  -13.349000931
  138 DG    H5'     4358    5.946000099    4.013999939  -13.427999496
  138 DG    H5''    4359    5.940999985    4.185999870  -13.394999504
  138 DG    C4'     4360    5.831000328    4.053999901  -13.255000114
  138 DG    H4'     4361    5.740000248    4.090000153  -13.302999496
  138 DG    O4'     4362    5.817999840    3.909999847  -13.233999252
  138 DG    C1'     4363    5.850999832    3.893999815  -13.089999199
  138 DG    H1'     4364    5.758000374    3.891000032  -13.033999443
  138 DG    N9      4365    5.934000015    3.772000074  -13.071001053
  138 DG    C8      4366    6.070000172    3.752000093  -13.099000931
  138 DG    H8      4367    6.127999783    3.835999966  -13.135000229
  138 DG    N7      4368    6.116999626    3.634999752  -13.072000504
  138 DG    C5      4369    6.004000187    3.568999767  -13.017999649
  138 DG    C6      4370    5.995999813    3.440999985  -12.947999954
  138 DG    O6      4371    6.086999893    3.361999989  -12.925000191
  138 DG    N1      4372    5.874000072    3.404999971  -12.903999329
  138 DG    H1      4373    5.849999905    3.311000109  -12.875999451
  138 DG    C2      4374    5.762000084    3.488999844  -12.916000366
  138 DG    N2      4375    5.647999763    3.438999891  -12.883999825
  138 DG    H21     4376    5.647000313    3.345000029  -12.847000122
  138 DG    H22     4377    5.566999912    3.497000217  -12.902999878
  138 DG    N3      4378    5.766999722    3.611999989  -12.972999573
  138 DG    C4      4379    5.891999722    3.648000002  -13.022000313
  138 DG    C3'     4380    5.847000122    4.120999813  -13.114000320
  138 DG    H3'     4381    5.897000313    4.215000153  -13.133999825
  138 DG    C2'     4382    5.922999859    4.015000343  -13.036000252
  138 DG    H2'     4383    6.029000282    4.008000374  -13.060999870
  138 DG    H2''    4384    5.908999920    4.015999794  -12.927999496
  138 DG    O3'     4385    5.713999748    4.143000126  -13.053998947
  139 DA    P       4386    5.690999985    4.199000359  -12.900999069
  139 DA    OP1     4387    5.561999798    4.272000313  -12.888999939
  139 DA    OP2     4388    5.816999912    4.269000053  -12.855000496
  139 DA    O5'     4389    5.671000004    4.061999798  -12.819999695
  139 DA    C5'     4390    5.552000046    3.983999968  -12.835000992
  139 DA    H5'     4391    5.539000034    3.945999861  -12.936999321
  139 DA    H5''    4392    5.463999748    4.045000076  -12.814000130
  139 DA    C4'     4393    5.525000095    3.875999928  -12.733999252
  139 DA    H4'     4394    5.427999973    3.833000183  -12.756999969
  139 DA    O4'     4395    5.630000114    3.782000065  -12.751000404
  139 DA    C1'     4396    5.697000027    3.768000126  -12.626000404
  139 DA    H1'     4397    5.657000065    3.686999798  -12.565999985
  139 DA    N9      4398    5.847000122    3.749000072  -12.635999680
  139 DA    C8      4399    5.934000015    3.832000017  -12.696000099
  139 DA    H8      4400    5.906000137    3.931000233  -12.730000496
  139 DA    N7      4401    6.056000233    3.783999920  -12.711000443
  139 DA    C5      4402    6.041999817    3.650000095  -12.670000076
  139 DA    C6      4403    6.125999928    3.536999941  -12.652999878
  139 DA    N6      4404    6.252999783    3.529999971  -12.678999901
  139 DA    H61     4405    6.296999931    3.615999937  -12.708000183
  139 DA    H62     4406    6.306000233    3.452999830  -12.642000198
  139 DA    N1      4407    6.072000027    3.421000004  -12.612999916
  139 DA    C2      4408    5.945000172    3.409999847  -12.580999374
  139 DA    H2      4409    5.915999889    3.313999891  -12.539999962
  139 DA    N3      4410    5.859000206    3.511999846  -12.578000069
  139 DA    C4      4411    5.914000034    3.629999876  -12.623000145
  139 DA    C3'     4412    5.520999908    3.916999817  -12.588999748
  139 DA    H3'     4413    5.493999958    4.022000313  -12.576999664
  139 DA    C2'     4414    5.661999702    3.901999950  -12.555999756
  139 DA    H2'     4415    5.720999718    3.988000154  -12.587999344
  139 DA    H2''    4416    5.677999973    3.901999950  -12.447999954
  139 DA    O3'     4417    5.432000160    3.824000120  -12.517000198
  140 DT    P       4418    5.368000031    3.863000154  -12.375000000
  140 DT    OP1     4419    5.234999657    3.808000088  -12.371999741
  140 DT    OP2     4420    5.391999722    4.006999969  -12.336999893
  140 DT    O5'     4421    5.452000141    3.770999908  -12.281999588
  140 DT    C5'     4422    5.425999641    3.631000042  -12.270999908
  140 DT    H5'     4423    5.409999847    3.577999830  -12.364000320
  140 DT    H5''    4424    5.340000153    3.620999813  -12.205999374
  140 DT    C4'     4425    5.529000282    3.545000076  -12.204999924
  140 DT    H4'     4426    5.500999928    3.440000057  -12.211000443
  140 DT    O4'     4427    5.647999763    3.556000233  -12.274999619
  140 DT    C1'     4428    5.751999855    3.554000139  -12.180999756
  140 DT    H1'     4429    5.765999794    3.453999996  -12.141000748
  140 DT    N1      4430    5.876999855    3.604000092  -12.246999741
  140 DT    C6      4431    5.900000095    3.736000061  -12.274999619
  140 DT    H6      4432    5.824999809    3.813000202  -12.267999649
  140 DT    C5      4433    6.024000168    3.777999878  -12.302999496
  140 DT    C7      4434    6.043999672    3.931999922  -12.337999344
  140 DT    H71     4435    6.074999809    3.938999891  -12.441999435
  140 DT    H72     4436    5.947999954    3.981000185  -12.322999954
  140 DT    H73     4437    6.123000145    3.976999998  -12.276999474
  140 DT    C4      4438    6.134999752    3.681000233  -12.316999435
  140 DT    O4      4439    6.249000072    3.703999996  -12.350999832
  140 DT    N3      4440    6.095999718    3.550999880  -12.314000130
  140 DT    H3      4441    6.168999672    3.481999874  -12.323999405
  140 DT    C2      4442    5.974999905    3.506999969  -12.274999619
  140 DT    O2      4443    5.943999767    3.386000156  -12.269000053
  140 DT    C3'     4444    5.560999870    3.578999996  -12.055999756
  140 DT    H3'     4445    5.480999947    3.649000168  -12.032999992
  140 DT    C2'     4446    5.700999737    3.641999722  -12.062999725
  140 DT    H2'     4447    5.686999798    3.747000217  -12.091000557
  140 DT    H2''    4448    5.756999969    3.643999815  -11.968999863
  140 DT    O3'     4449    5.546999931    3.461999893  -11.970999718
  141 DA    P       4450    5.506000042    3.488000154  -11.817999840
  141 DA    OP1     4451    5.377999783    3.415999889  -11.784999847
  141 DA    OP2     4452    5.518000126    3.627999783  -11.772000313
  141 DA    O5'     4453    5.625999928    3.417999983  -11.741999626
  141 DA    C5'     4454    5.620999813    3.275000095  -11.734999657
  141 DA    H5'     4455    5.595999718    3.233999968  -11.833000183
  141 DA    H5''    4456    5.540999889    3.234999895  -11.673999786
  141 DA    C4'     4457    5.758999825    3.210999966  -11.710000038
  141 DA    H4'     4458    5.724999905    3.108000040  -11.718999863
  141 DA    O4'     4459    5.866000175    3.240000248  -11.807000160
  141 DA    C1'     4460    5.979000092    3.299000263  -11.739000320
  141 DA    H1'     4461    6.045000076    3.215000153  -11.718000412
  141 DA    N9      4462    6.045000076    3.395999908  -11.831999779
  141 DA    C8      4463    5.984000206    3.506999969  -11.876999855
  141 DA    H8      4464    5.880000114    3.519999981  -11.850999832
  141 DA    N7      4465    6.059000015    3.585999966  -11.946000099
  141 DA    C5      4466    6.185999870    3.518999815  -11.942999840
  141 DA    C6      4467    6.315000057    3.547999859  -11.986000061
  141 DA    N6      4468    6.350999832    3.666999817  -12.023000717
  141 DA    H61     4469    6.277999878    3.736000061  -12.019000053
  141 DA    H62     4470    6.444999695    3.686999798  -12.053999901
  141 DA    N1      4471    6.416000366    3.458000183  -11.980999947
  141 DA    C2      4472    6.381999969    3.338000059  -11.941999435
  141 DA    H2      4473    6.470999718    3.276999950  -11.935999870
  141 DA    N3      4474    6.265000343    3.296000004  -11.883000374
  141 DA    C4      4475    6.170000076    3.395999908  -11.885999680
  141 DA    C3'     4476    5.813000202    3.256000042  -11.578000069
  141 DA    H3'     4477    5.738999844    3.299000263  -11.510999680
  141 DA    C2'     4478    5.928999901    3.358000278  -11.612999916
  141 DA    H2'     4479    5.879000187    3.453999996  -11.630000114
  141 DA    H2''    4480    6.009999752    3.370000124  -11.539999962
  141 DA    O3'     4481    5.859999657    3.138000011  -11.512000084
  142 DT    P       4482    5.922999859    3.134000063  -11.361000061
  142 DT    OP1     4483    5.879000187    3.006999969  -11.291999817
  142 DT    OP2     4484    5.901000023    3.263000011  -11.288000107
  142 DT    O5'     4485    6.074000359    3.122999907  -11.405000687
  142 DT    C5'     4486    6.125000000    3.009999990  -11.458999634
  142 DT    H5'     4487    6.071000099    2.990999937  -11.552000046
  142 DT    H5''    4488    6.092999935    2.929000139  -11.394000053
  142 DT    C4'     4489    6.272000313    3.007999897  -11.484999657
  142 DT    H4'     4490    6.303999901    2.921999931  -11.544000626
  142 DT    O4'     4491    6.303999901    3.115999937  -11.566999435
  142 DT    C1'     4492    6.416000366    3.179000139  -11.510999680
  142 DT    H1'     4493    6.506999969    3.131000042  -11.546999931
  142 DT    N1      4494    6.416000366    3.325999737  -11.555000305
  142 DT    C6      4495    6.309999943    3.408999920  -11.519999504
  142 DT    H6      4496    6.227000237    3.368000031  -11.466000557
  142 DT    C5      4497    6.307000160    3.534999847  -11.565000534
  142 DT    C7      4498    6.203999996    3.629999876  -11.508999825
  142 DT    H71     4499    6.151000023    3.586999893  -11.423999786
  142 DT    H72     4500    6.265999794    3.709000111  -11.466000557
  142 DT    H73     4501    6.130000114    3.664000034  -11.580999374
  142 DT    C4      4502    6.421000004    3.590000153  -11.644000053
  142 DT    O4      4503    6.421000004    3.702999830  -11.692999840
  142 DT    N3      4504    6.527999878    3.504999876  -11.666000366
  142 DT    H3      4505    6.612999916    3.549000263  -11.697999954
  142 DT    C2      4506    6.534999847    3.374000072  -11.623000145
  142 DT    O2      4507    6.643000126    3.311000109  -11.633999825
  142 DT    C3'     4508    6.356999874    3.018000126  -11.357000351
  142 DT    H3'     4509    6.293000221    2.986000061  -11.274000168
  142 DT    C2'     4510    6.390000343    3.162000179  -11.361000061
  142 DT    H2'     4511    6.310999870    3.215000153  -11.309000015
  142 DT    H2''    4512    6.486000061    3.170000076  -11.310999870
  142 DT    O3'     4513    6.476000309    2.937000036  -11.364000320
  143 DT    P       4514    6.552999973    2.893000126  -11.226999283
  143 DT    OP1     4515    6.583000183    2.749000072  -11.230999947
  143 DT    OP2     4516    6.476999760    2.948999882  -11.114000320
  143 DT    O5'     4517    6.691000462    2.983000040  -11.239000320
  143 DT    C5'     4518    6.787000179    2.957999945  -11.338999748
  143 DT    H5'     4519    6.731999874    2.960000038  -11.433000565
  143 DT    H5''    4520    6.823999882    2.856999874  -11.319999695
  143 DT    C4'     4521    6.897000313    3.062999964  -11.344999313
  143 DT    H4'     4522    6.972000122    3.033999920  -11.418000221
  143 DT    O4'     4523    6.845999718    3.184999943  -11.397000313
  143 DT    C1'     4524    6.905000210    3.292999983  -11.330999374
  143 DT    H1'     4525    6.991000175    3.336999893  -11.381999969
  143 DT    N1      4526    6.801000118    3.404000044  -11.326999664
  143 DT    C6      4527    6.678999901    3.379999876  -11.266000748
  143 DT    H6      4528    6.654000282    3.286000013  -11.218999863
  143 DT    C5      4529    6.585000038    3.476999998  -11.262000084
  143 DT    C7      4530    6.455000401    3.452000141  -11.187000275
  143 DT    H71     4531    6.426999569    3.347000122  -11.173999786
  143 DT    H72     4532    6.476999760    3.481999874  -11.085000038
  143 DT    H73     4533    6.366000175    3.502000093  -11.223999977
  143 DT    C4      4534    6.604000092    3.611999989  -11.323999405
  143 DT    O4      4535    6.516999722    3.706000090  -11.322999954
  143 DT    N3      4536    6.715000153    3.618999958  -11.395999908
  143 DT    H3      4537    6.731999874    3.708000183  -11.441999435
  143 DT    C2      4538    6.823999882    3.529000044  -11.391000748
  143 DT    O2      4539    6.935999870    3.559000015  -11.440000534
  143 DT    C3'     4540    6.980000496    3.088999987  -11.219999313
  143 DT    H3'     4541    6.930999756    3.032999992  -11.141000748
  143 DT    C2'     4542    6.944000244    3.234999895  -11.189000130
  143 DT    H2'     4543    6.866999626    3.240999937  -11.112999916
  143 DT    H2''    4544    7.032999992    3.283000231  -11.147000313
  143 DT    O3'     4545    7.111000061    3.054000139  -11.237000465
  144 DG    P       4546    7.213999748    3.047999859  -11.114999771
  144 DG    OP1     4547    7.314000130    2.952000141  -11.154000282
  144 DG    OP2     4548    7.140000343    3.020999908  -10.991000175
  144 DG    O5'     4549    7.293000221    3.190000057  -11.095999718
  144 DG    C5'     4550    7.391999722    3.236000061  -11.189000130
  144 DG    H5'     4551    7.368000031    3.213000059  -11.293000221
  144 DG    H5''    4552    7.476000309    3.167000055  -11.184999466
  144 DG    C4'     4553    7.442999840    3.377000093  -11.169000626
  144 DG    H4'     4554    7.529000282    3.395999908  -11.233999252
  144 DG    O4'     4555    7.345999718    3.463999987  -11.208999634
  144 DG    C1'     4556    7.330000401    3.563999891  -11.107999802
  144 DG    H1'     4557    7.398000240    3.643000126  -11.138999939
  144 DG    N9      4558    7.185999870    3.608000278  -11.107000351
  144 DG    C8      4559    7.073999882    3.554999828  -11.038999557
  144 DG    H8      4560    7.072000027    3.479000092  -10.961999893
  144 DG    N7      4561    6.962999821    3.618000031  -11.066999435
  144 DG    C5      4562    7.001000404    3.709999800  -11.166000366
  144 DG    C6      4563    6.923999786    3.808000088  -11.237000465
  144 DG    O6      4564    6.805000305    3.825999737  -11.248000145
  144 DG    N1      4565    6.997000217    3.893000126  -11.315000534
  144 DG    H1      4566    6.949999809    3.974999905  -11.350000381
  144 DG    C2      4567    7.129000187    3.884000063  -11.319999695
  144 DG    N2      4568    7.180999756    3.977999926  -11.390000343
  144 DG    H21     4569    7.123000145    4.047999859  -11.434000015
  144 DG    H22     4570    7.280999660    3.977999926  -11.376999855
  144 DG    N3      4571    7.210000038    3.797999859  -11.256999969
  144 DG    C4      4572    7.137000084    3.710999966  -11.184000015
  144 DG    C3'     4573    7.495999813    3.415000200  -11.019000053
  144 DG    H3'     4574    7.512999535    3.335999966  -10.946000099
  144 DG    C2'     4575    7.383000374    3.495999813  -10.977999687
  144 DG    H2'     4576    7.307000160    3.434000015  -10.928999901
  144 DG    H2''    4577    7.409999847    3.572999954  -10.906999588
  144 DG    O3'     4578    7.619999886    3.484999895  -11.023000717
  145 DA    P       4579    7.694999695    3.556000233  -10.906000137
  145 DA    OP1     4580    7.837000370    3.509999752  -10.907999992
  145 DA    OP2     4581    7.619999886    3.541999817  -10.777999878
  145 DA    O5'     4582    7.701000214    3.713000059  -10.937999725
  145 DA    C5'     4583    7.773000240    3.766000032  -11.053999901
  145 DA    H5'     4584    7.751999855    3.709000111  -11.144000053
  145 DA    H5''    4585    7.877999783    3.756000042  -11.029000282
  145 DA    C4'     4586    7.741999626    3.915000200  -11.091000557
  145 DA    H4'     4587    7.794999599    3.934999943  -11.184000015
  145 DA    O4'     4588    7.604000092    3.931999922  -11.121999741
  145 DA    C1'     4589    7.548999786    4.022000313  -11.024000168
  145 DA    H1'     4590    7.537000179    4.118000031  -11.072999954
  145 DA    N9      4591    7.423000336    3.960999966  -10.975999832
  145 DA    C8      4592    7.398000240    3.849000216  -10.894999504
  145 DA    H8      4593    7.474999905    3.788000107  -10.848999977
  145 DA    N7      4594    7.273999691    3.813999891  -10.873000145
  145 DA    C5      4595    7.203000069    3.911000013  -10.949999809
  145 DA    C6      4596    7.067999840    3.952000141  -10.965000153
  145 DA    N6      4597    6.958000183    3.904000044  -10.906999588
  145 DA    H61     4598    6.969999790    3.820000172  -10.852999687
  145 DA    H62     4599    6.868000031    3.950000048  -10.919000626
  145 DA    N1      4600    7.039999962    4.053999901  -11.045000076
  145 DA    C2      4601    7.133999825    4.134999752  -11.093999863
  145 DA    H2      4602    7.098000526    4.210999966  -11.162000656
  145 DA    N3      4603    7.265000343    4.113999844  -11.080999374
  145 DA    C4      4604    7.291000366    4.005000114  -11.001000404
  145 DA    C3'     4605    7.782999992    4.016999722  -10.987999916
  145 DA    H3'     4606    7.869000435    3.984999895  -10.930000305
  145 DA    C2'     4607    7.648000240    4.027999878  -10.907999992
  145 DA    H2'     4608    7.634999752    3.950999737  -10.833000183
  145 DA    H2''    4609    7.644999504    4.122000217  -10.854000092
  145 DA    O3'     4610    7.824999809    4.133999825  -11.048999786
  146 DT3   P       4611    7.891000271    4.256999969  -10.972000122
  146 DT3   OP1     4612    7.965000153    4.331000328  -11.079999924
  146 DT3   OP2     4613    7.958000183    4.203999996  -10.850999832
  146 DT3   O5'     4614    7.766999722    4.345000267  -10.927000046
  146 DT3   C5'     4615    7.691999912    4.420000076  -11.026999474
  146 DT3   H5'     4616    7.662000179    4.352999687  -11.107999802
  146 DT3   H5''    4617    7.750000000    4.500999928  -11.069999695
  146 DT3   C4'     4618    7.566000462    4.486999989  -10.963999748
  146 DT3   H4'     4619    7.516000271    4.546000004  -11.041000366
  146 DT3   O4'     4620    7.473000526    4.388999939  -10.926000595
  146 DT3   C1'     4621    7.407000065    4.434999943  -10.809000015
  146 DT3   H1'     4622    7.348000526    4.526000023  -10.822999954
  146 DT3   N1      4623    7.333999634    4.318999767  -10.753000259
  146 DT3   C6      4624    7.398000240    4.204999924  -10.711000443
  146 DT3   H6      4625    7.502999783    4.192999840  -10.729000092
  146 DT3   C5      4626    7.328999996    4.109999657  -10.649000168
  146 DT3   C7      4627    7.395999908    3.993000031  -10.586999893
  146 DT3   H71     4628    7.504000187    4.002999783  -10.585000038
  146 DT3   H72     4629    7.359999657    3.977999926  -10.484999657
  146 DT3   H73     4630    7.369000435    3.898000002  -10.631999969
  146 DT3   C4      4631    7.178999901    4.113999844  -10.647000313
  146 DT3   O4      4632    7.105999947    4.029000282  -10.598000526
  146 DT3   N3      4633    7.126999855    4.223999977  -10.704000473
  146 DT3   H3      4634    7.027999878    4.243000031  -10.691999435
  146 DT3   C2      4635    7.196000099    4.317999840  -10.767000198
  146 DT3   O2      4636    7.130999565    4.404000282  -10.828000069
  146 DT3   C3'     4637    7.602999687    4.560999870  -10.836000443
  146 DT3   H3'     4638    7.708999634    4.557000160  -10.808000565
  146 DT3   C2'     4639    7.532999992    4.481999874  -10.727999687
  146 DT3   H2'     4640    7.601999760    4.404999733  -10.694000244
  146 DT3   H2''    4641    7.508999825    4.550999641  -10.647000313
  146 DT3   O3'     4642    7.558999538    4.685999870  -10.847000122
  146 DT3   HO3'    4643    7.530000210    4.723000050  -10.762999535
  147 DA5   HO5'    4644    6.291999817    4.393000126  -10.435999870
  147 DA5   O5'     4645    6.373000145    4.356999874  -10.473000526
  147 DA5   C5'     4646    6.328000069    4.513999939  -10.373000145
  147 DA5   H5'     4647    6.391999722    4.484000206  -10.289999962
  147 DA5   H5''    4648    6.243000031    4.571000099  -10.335000038
  147 DA5   C4'     4649    6.400000095    4.602000237  -10.480999947
  147 DA5   H4'     4650    6.414999962    4.704999924  -10.447000504
  147 DA5   O4'     4651    6.532000065    4.550000191  -10.503000259
  147 DA5   C1'     4652    6.560999870    4.529000282  -10.641000748
  147 DA5   H1'     4653    6.604000092    4.619999886  -10.684000015
  147 DA5   N9      4654    6.648999691    4.414999962  -10.651999474
  147 DA5   C8      4655    6.783999443    4.411999702  -10.677000046
  147 DA5   H8      4656    6.842999935    4.499000072  -10.703000069
  147 DA5   N7      4657    6.842000008    4.293999672  -10.659999847
  147 DA5   C5      4658    6.727999687    4.215000153  -10.628000259
  147 DA5   C6      4659    6.724999905    4.078999996  -10.600000381
  147 DA5   N6      4660    6.830000401    3.993999958  -10.602999687
  147 DA5   H61     4661    6.926000118    4.012000084  -10.628000259
  147 DA5   H62     4662    6.807000160    3.895999908  -10.607000351
  147 DA5   N1      4663    6.605000496    4.027999878  -10.573999405
  147 DA5   C2      4664    6.494999886    4.099999905  -10.576000214
  147 DA5   H2      4665    6.400000095    4.056000233  -10.548999786
  147 DA5   N3      4666    6.487999916    4.233000278  -10.587999344
  147 DA5   C4      4667    6.612999916    4.279999733  -10.626999855
  147 DA5   C3'     4668    6.348000050    4.613999844  -10.621000290
  147 DA5   H3'     4669    6.241999626    4.595000267  -10.637000084
  147 DA5   C2'     4670    6.427999973    4.519000053  -10.710000038
  147 DA5   H2'     4671    6.383000374    4.420000076  -10.699999809
  147 DA5   H2''    4672    6.433000088    4.550999641  -10.815000534
  147 DA5   O3'     4673    6.373000145    4.748000145  -10.659999847
  148 DT    P       4674    6.333000183    4.811999798  -10.798000336
  148 DT    OP1     4675    6.309000015    4.953999996  -10.767000198
  148 DT    OP2     4676    6.218999863    4.737999916  -10.864000320
  148 DT    O5'     4677    6.469000340    4.796000004  -10.885999680
  148 DT    C5'     4678    6.591000557    4.859999657  -10.862000465
  148 DT    H5'     4679    6.637999535    4.833000183  -10.767000198
  148 DT    H5''    4680    6.592999935    4.968999863  -10.868000031
  148 DT    C4'     4681    6.701000214    4.817999840  -10.962999344
  148 DT    H4'     4682    6.789000034    4.881000042  -10.949999809
  148 DT    O4'     4683    6.755999565    4.682000160  -10.940000534
  148 DT    C1'     4684    6.744999886    4.616000175  -11.069999695
  148 DT    H1'     4685    6.838999748    4.627999783  -11.125000000
  148 DT    N1      4686    6.727999687    4.472000122  -11.036000252
  148 DT    C6      4687    6.604000092    4.402999878  -11.010999680
  148 DT    H6      4688    6.508000374    4.449999809  -11.003000259
  148 DT    C5      4689    6.599999905    4.270999908  -10.983999252
  148 DT    C7      4690    6.472000122    4.206000328  -10.954999924
  148 DT    H71     4691    6.405999660    4.281000137  -10.912000656
  148 DT    H72     4692    6.451999664    4.171999931  -11.057000160
  148 DT    H73     4693    6.487999916    4.127999783  -10.880000114
  148 DT    C4      4694    6.726999760    4.196000099  -10.973999977
  148 DT    O4      4695    6.736000061    4.077000141  -10.953000069
  148 DT    N3      4696    6.842000008    4.265000343  -11.000000000
  148 DT    H3      4697    6.923000336    4.210000038  -11.022000313
  148 DT    C2      4698    6.840000153    4.393000126  -11.048999786
  148 DT    O2      4699    6.948999882    4.434000015  -11.091000557
  148 DT    C3'     4700    6.658999443    4.836999893  -11.112999916
  148 DT    H3'     4701    6.572000027    4.900000095  -11.128999710
  148 DT    C2'     4702    6.637000084    4.689000130  -11.142999649
  148 DT    H2'     4703    6.539000034    4.661999702  -11.107000351
  148 DT    H2''    4704    6.641999722    4.664000034  -11.248999596
  148 DT    O3'     4705    6.766999722    4.881999969  -11.187999725
  149 DC    P       4706    6.752999783    4.936999798  -11.336000443
  149 DC    OP1     4707    6.807000160    5.072000027  -11.335000038
  149 DC    OP2     4708    6.619000435    4.918000221  -11.392999649
  149 DC    O5'     4709    6.858000278    4.838999748  -11.416999817
  149 DC    C5'     4710    7.002999783    4.831000328  -11.376000404
  149 DC    H5'     4711    7.020999908    4.824999809  -11.269000053
  149 DC    H5''    4712    7.057000160    4.908999920  -11.430000305
  149 DC    C4'     4713    7.058000088    4.693999767  -11.428999901
  149 DC    H4'     4714    7.164000034    4.699999809  -11.406000137
  149 DC    O4'     4715    6.995999813    4.577000141  -11.371999741
  149 DC    C1'     4716    6.981999874    4.480999947  -11.467000008
  149 DC    H1'     4717    7.078000069    4.440999985  -11.496999741
  149 DC    N1      4718    6.884999752    4.376999855  -11.427000046
  149 DC    C6      4719    6.755000114    4.404999733  -11.405000687
  149 DC    H6      4720    6.715000153    4.505000114  -11.411000252
  149 DC    C5      4721    6.671000004    4.299000263  -11.371999741
  149 DC    H5      4722    6.566999912    4.321000099  -11.350999832
  149 DC    C4      4723    6.726999760    4.164999962  -11.359999657
  149 DC    N4      4724    6.658999443    4.070000172  -11.310999870
  149 DC    H41     4725    6.562000275    4.088999748  -11.288999557
  149 DC    H42     4726    6.697000027    3.976999998  -11.302999496
  149 DC    N3      4727    6.855999947    4.138000011  -11.381999969
  149 DC    C2      4728    6.933999538    4.241999626  -11.423000336
  149 DC    O2      4729    7.051000118    4.218999863  -11.458000183
  149 DC    C3'     4730    7.039000034    4.685999870  -11.579999924
  149 DC    H3'     4731    6.988999844    4.776000023  -11.614000320
  149 DC    C2'     4732    6.947000027    4.559999943  -11.592000008
  149 DC    H2'     4733    6.845999718    4.600999832  -11.593000412
  149 DC    H2''    4734    6.966000557    4.500000000  -11.680999756
  149 DC    O3'     4735    7.166000366    4.674000263  -11.630000114
  150 DA    P       4736    7.187999725    4.674000263  -11.788999557
  150 DA    OP1     4737    7.326999664    4.716000080  -11.815999985
  150 DA    OP2     4738    7.076000214    4.743000031  -11.857999802
  150 DA    O5'     4739    7.171000004    4.515000343  -11.819000244
  150 DA    C5'     4740    7.284999847    4.435999870  -11.850999832
  150 DA    H5'     4741    7.365000248    4.453000069  -11.777999878
  150 DA    H5''    4742    7.322000027    4.475999832  -11.944999695
  150 DA    C4'     4743    7.243000031    4.284999847  -11.869999886
  150 DA    H4'     4744    7.338999748    4.234999657  -11.858999252
  150 DA    O4'     4745    7.147000313    4.234999657  -11.782999992
  150 DA    C1'     4746    7.051000118    4.161000252  -11.855999947
  150 DA    H1'     4747    7.081999779    4.068999767  -11.906000137
  150 DA    N9      4748    6.928999901    4.138000011  -11.786000252
  150 DA    C8      4749    6.823999882    4.223000050  -11.760999680
  150 DA    H8      4750    6.833999634    4.322000027  -11.802999496
  150 DA    N7      4751    6.722000122    4.171000004  -11.699999809
  150 DA    C5      4752    6.776000023    4.043999672  -11.663999557
  150 DA    C6      4753    6.716000557    3.934999943  -11.602999687
  150 DA    N6      4754    6.595999718    3.927999973  -11.551000595
  150 DA    H61     4755    6.523999691    3.999000072  -11.553999901
  150 DA    H62     4756    6.562999725    3.840000153  -11.513999939
  150 DA    N1      4757    6.789000034    3.825000048  -11.586000443
  150 DA    C2      4758    6.908999443    3.825999737  -11.637000084
  150 DA    H2      4759    6.962999821    3.733000278  -11.626000404
  150 DA    N3      4760    6.976999760    3.915999889  -11.701000214
  150 DA    C4      4761    6.904000282    4.031000137  -11.715000153
  150 DA    C3'     4762    7.178999901    4.266999722  -12.012999535
  150 DA    H3'     4763    7.183999538    4.355000019  -12.076999664
  150 DA    C2'     4764    7.034999847    4.247000217  -11.975999832
  150 DA    H2'     4765    6.991000175    4.338999748  -11.937000275
  150 DA    H2''    4766    6.981999874    4.197000027  -12.055999756
  150 DA    O3'     4767    7.223000526    4.144000053  -12.074999809
  151 DA    P       4768    7.289000034    4.131000042  -12.216000557
  151 DA    OP1     4769    7.421999931    4.195000172  -12.208000183
  151 DA    OP2     4770    7.196000099    4.168999672  -12.323999405
  151 DA    O5'     4771    7.310999870    3.979000092  -12.215000153
  151 DA    C5'     4772    7.426000118    3.924000263  -12.154000282
  151 DA    H5'     4773    7.446000099    3.974999905  -12.059000015
  151 DA    H5''    4774    7.508000374    3.934999943  -12.225000381
  151 DA    C4'     4775    7.402999878    3.775999784  -12.102999687
  151 DA    H4'     4776    7.498000145    3.743999958  -12.059999466
  151 DA    O4'     4777    7.287999630    3.763000011  -12.019000053
  151 DA    C1'     4778    7.187999725    3.684999943  -12.073999405
  151 DA    H1'     4779    7.190000057    3.584999800  -12.030000687
  151 DA    N9      4780    7.052999973    3.741999865  -12.041999817
  151 DA    C8      4781    6.994000435    3.854000092  -12.093000412
  151 DA    H8      4782    7.048000336    3.922000170  -12.156999588
  151 DA    N7      4783    6.873000145    3.879999876  -12.048000336
  151 DA    C5      4784    6.849999905    3.768000126  -11.958999634
  151 DA    C6      4785    6.729000092    3.725999832  -11.895999908
  151 DA    N6      4786    6.609999657    3.786000013  -11.891000748
  151 DA    H61     4787    6.587999821    3.872000217  -11.937999725
  151 DA    H62     4788    6.543000221    3.756999969  -11.819999695
  151 DA    N1      4789    6.738999844    3.613999844  -11.821000099
  151 DA    C2      4790    6.852999687    3.549999952  -11.815999985
  151 DA    H2      4791    6.851000309    3.459000111  -11.756999969
  151 DA    N3      4792    6.962999821    3.568999767  -11.891000748
  151 DA    C4      4793    6.956999779    3.679999828  -11.961999893
  151 DA    C3'     4794    7.373000145    3.686000109  -12.227999687
  151 DA    H3'     4795    7.405000210    3.740999937  -12.315999985
  151 DA    C2'     4796    7.223000526    3.666999817  -12.220999718
  151 DA    H2'     4797    7.180999756    3.747000217  -12.282999992
  151 DA    H2''    4798    7.208000183    3.563999891  -12.253999710
  151 DA    O3'     4799    7.446000099    3.568000078  -12.211000443
  152 DT    P       4800    7.467000008    3.454999924  -12.324999809
  152 DT    OP1     4801    7.601000309    3.386000156  -12.308000565
  152 DT    OP2     4802    7.426999569    3.499000072  -12.455999374
  152 DT    O5'     4803    7.351999760    3.356000185  -12.286000252
  152 DT    C5'     4804    7.356999874    3.275999784  -12.173999786
  152 DT    H5'     4805    7.376999855    3.338000059  -12.086999893
  152 DT    H5''    4806    7.434999943    3.200999737  -12.190999985
  152 DT    C4'     4807    7.223999977    3.202000141  -12.142999649
  152 DT    H4'     4808    7.243000031    3.129999876  -12.064000130
  152 DT    O4'     4809    7.129000187    3.300999880  -12.105000496
  152 DT    C1'     4810    7.002999783    3.263999939  -12.148000717
  152 DT    H1'     4811    6.969999790    3.179000139  -12.087999344
  152 DT    N1      4812    6.894000053    3.365999937  -12.159999847
  152 DT    C6      4813    6.902999878    3.473000050  -12.253999710
  152 DT    H6      4814    6.994000435    3.483999968  -12.310999870
  152 DT    C5      4815    6.810999870    3.568000078  -12.253000259
  152 DT    C7      4816    6.828000069    3.684999943  -12.342000008
  152 DT    H71     4817    6.819999695    3.776999950  -12.283999443
  152 DT    H72     4818    6.923999786    3.688999891  -12.394000053
  152 DT    H73     4819    6.741999626    3.679000139  -12.407999992
  152 DT    C4      4820    6.687000275    3.558000088  -12.180000305
  152 DT    O4      4821    6.592000008    3.634000063  -12.191999435
  152 DT    N3      4822    6.685999870    3.445000172  -12.093999863
  152 DT    H3      4823    6.616000175    3.443000078  -12.020999908
  152 DT    C2      4824    6.777999878    3.349000216  -12.083000183
  152 DT    O2      4825    6.762000084    3.252999783  -12.008000374
  152 DT    C3'     4826    7.176999569    3.117000103  -12.258999825
  152 DT    H3'     4827    7.243000031    3.129000187  -12.344999313
  152 DT    C2'     4828    7.043000221    3.197000027  -12.281999588
  152 DT    H2'     4829    7.059999943    3.283999920  -12.345999718
  152 DT    H2''    4830    6.962000370    3.137000084  -12.322999954
  152 DT    O3'     4831    7.169000149    2.980999947  -12.211000443
  153 DA    P       4832    7.069999695    2.868999958  -12.274000168
  153 DA    OP1     4833    7.118000031    2.736999989  -12.230000496
  153 DA    OP2     4834    7.048000336    2.891999960  -12.419000626
  153 DA    O5'     4835    6.919999599    2.884000063  -12.216000557
  153 DA    C5'     4836    6.890000343    2.848000050  -12.085000038
  153 DA    H5'     4837    6.947000027    2.921000004  -12.029000282
  153 DA    H5''    4838    6.925000191    2.746999979  -12.062000275
  153 DA    C4'     4839    6.744000435    2.849999905  -12.052999496
  153 DA    H4'     4840    6.731999874    2.828000069  -11.947000504
  153 DA    O4'     4841    6.694000244    2.980000019  -12.081999779
  153 DA    C1'     4842    6.573999882    2.966000080  -12.166999817
  153 DA    H1'     4843    6.488999844    2.955999851  -12.100000381
  153 DA    N9      4844    6.578000069    3.082999945  -12.253000259
  153 DA    C8      4845    6.676999569    3.118000031  -12.336999893
  153 DA    H8      4846    6.752999783    3.046999931  -12.366999626
  153 DA    N7      4847    6.661000252    3.234999895  -12.387999535
  153 DA    C5      4848    6.534999847    3.275000095  -12.336000443
  153 DA    C6      4849    6.455999851    3.384999752  -12.355999947
  153 DA    N6      4850    6.472000122    3.483000278  -12.441999435
  153 DA    H61     4851    6.550000191    3.481000185  -12.506999969
  153 DA    H62     4852    6.416000366    3.563999891  -12.423999786
  153 DA    N1      4853    6.336999893    3.384000063  -12.309999466
  153 DA    C2      4854    6.293999672    3.284999847  -12.227999687
  153 DA    H2      4855    6.192999840    3.299999952  -12.194000244
  153 DA    N3      4856    6.362999916    3.177000046  -12.201000214
  153 DA    C4      4857    6.484999657    3.181999922  -12.251999855
  153 DA    C3'     4858    6.654000282    2.750000000  -12.123999596
  153 DA    H3'     4859    6.717999935    2.669000149  -12.156999588
  153 DA    C2'     4860    6.601999760    2.834000111  -12.236000061
  153 DA    H2'     4861    6.677999973    2.842000008  -12.312999725
  153 DA    H2''    4862    6.505999565    2.806999922  -12.280000687
  153 DA    O3'     4863    6.553999901    2.716000080  -12.031999588
  154 DT    P       4864    6.451999664    2.598000050  -12.057000160
  154 DT    OP1     4865    6.405999660    2.565000057  -11.923000336
  154 DT    OP2     4866    6.519000053    2.493000031  -12.144000053
  154 DT    O5'     4867    6.322999954    2.661000013  -12.142000198
  154 DT    C5'     4868    6.203999996    2.712000132  -12.062999725
  154 DT    H5'     4869    6.233000278    2.796999931  -12.001999855
  154 DT    H5''    4870    6.164000034    2.634999990  -11.996999741
  154 DT    C4'     4871    6.088000298    2.763000011  -12.148000717
  154 DT    H4'     4872    6.013000011    2.799999952  -12.078000069
  154 DT    O4'     4873    6.123000145    2.872999907  -12.229000092
  154 DT    C1'     4874    6.092000008    2.841000080  -12.366000175
  154 DT    H1'     4875    5.986000061    2.865000010  -12.369999886
  154 DT    N1      4876    6.172999859    2.924000025  -12.458999634
  154 DT    C6      4877    6.302000046    2.889999866  -12.506999969
  154 DT    H6      4878    6.343999863    2.792999983  -12.487999916
  154 DT    C5      4879    6.386000156    2.987999916  -12.559999466
  154 DT    C7      4880    6.527999878    2.945999861  -12.598999977
  154 DT    H71     4881    6.573000431    2.893000126  -12.515000343
  154 DT    H72     4882    6.505999565    2.881999969  -12.684000015
  154 DT    H73     4883    6.587000370    3.035000086  -12.621999741
  154 DT    C4      4884    6.328999996    3.121999979  -12.583000183
  154 DT    O4      4885    6.387000084    3.217999935  -12.628000259
  154 DT    N3      4886    6.196000099    3.141000032  -12.552000046
  154 DT    H3      4887    6.164000034    3.236999989  -12.560999870
  154 DT    C2      4888    6.118999958    3.049000025  -12.480999947
  154 DT    O2      4889    6.012000084    3.087999821  -12.432000160
  154 DT    C3'     4890    6.026000023    2.657000065  -12.241000175
  154 DT    H3'     4891    6.043999672    2.555999994  -12.203000069
  154 DT    C2'     4892    6.098999977    2.684999943  -12.376999855
  154 DT    H2'     4893    6.202000141    2.646999836  -12.373999596
  154 DT    H2''    4894    6.041999817    2.653000116  -12.463999748
  154 DT    O3'     4895    5.886000156    2.679000139  -12.237999916
  155 DC    P       4896    5.777999878    2.562999964  -12.277999878
  155 DC    OP1     4897    5.696000099    2.513000011  -12.171999931
  155 DC    OP2     4898    5.843999863    2.460000038  -12.359999657
  155 DC    O5'     4899    5.671000004    2.631999969  -12.381999969
  155 DC    C5'     4900    5.560999870    2.717999935  -12.337999344
  155 DC    H5'     4901    5.592000008    2.771999836  -12.248999596
  155 DC    H5''    4902    5.479000092    2.648999929  -12.319999695
  155 DC    C4'     4903    5.526999950    2.815000057  -12.453000069
  155 DC    H4'     4904    5.452000141    2.879999876  -12.408999443
  155 DC    O4'     4905    5.631000042    2.893000126  -12.500000000
  155 DC    C1'     4906    5.602000237    2.955999851  -12.621000290
  155 DC    H1'     4907    5.546999931    3.049000025  -12.607999802
  155 DC    N1      4908    5.727999687    2.985000134  -12.690999985
  155 DC    C6      4909    5.827000141    2.894000053  -12.687000275
  155 DC    H6      4910    5.813000202    2.799999952  -12.635999680
  155 DC    C5      4911    5.953000069    2.921000004  -12.734999657
  155 DC    H5      4912    6.036000252    2.851999998  -12.736000061
  155 DC    C4      4913    5.965000153    3.051000118  -12.791000366
  155 DC    N4      4914    6.078000069    3.082999945  -12.838999748
  155 DC    H41     4915    6.151999950    3.016000032  -12.847999573
  155 DC    H42     4916    6.078999996    3.164999962  -12.899000168
  155 DC    N3      4917    5.869999886    3.143000126  -12.796999931
  155 DC    C2      4918    5.750000000    3.111000061  -12.748999596
  155 DC    O2      4919    5.664000034    3.200999737  -12.744999886
  155 DC    C3'     4920    5.463999748    2.757999897  -12.576999664
  155 DC    H3'     4921    5.506999969    2.662000179  -12.605999947
  155 DC    C2'     4922    5.508999825    2.854000092  -12.687999725
  155 DC    H2'     4923    5.561999798    2.801000118  -12.767999649
  155 DC    H2''    4924    5.415999889    2.904999971  -12.711000443
  155 DC    O3'     4925    5.318999767    2.757999897  -12.560999870
  156 DC    P       4926    5.223999977    2.684999943  -12.666999817
  156 DC    OP1     4927    5.092000008    2.646999836  -12.598000526
  156 DC    OP2     4928    5.308000088    2.573999882  -12.720999718
  156 DC    O5'     4929    5.192999840    2.801000118  -12.769999504
  156 DC    C5'     4930    5.104000092    2.904999971  -12.744000435
  156 DC    H5'     4931    5.118000031    2.930999994  -12.638999939
  156 DC    H5''    4932    5.006000042    2.865000010  -12.769999504
  156 DC    C4'     4933    5.125000000    3.030999899  -12.839999199
  156 DC    H4'     4934    5.056000233    3.111999989  -12.811999321
  156 DC    O4'     4935    5.256000042    3.068000078  -12.844999313
  156 DC    C1'     4936    5.293999672    3.096999884  -12.980000496
  156 DC    H1'     4937    5.300000191    3.204999924  -12.996999741
  156 DC    N1      4938    5.421999931    3.029999971  -13.019000053
  156 DC    C6      4939    5.449999809    2.898999929  -12.997999191
  156 DC    H6      4940    5.372000217    2.832999945  -12.963000298
  156 DC    C5      4941    5.578000069    2.851999998  -13.014999390
  156 DC    H5      4942    5.593999863    2.746999979  -12.994000435
  156 DC    C4      4943    5.677000046    2.945000172  -13.063000679
  156 DC    N4      4944    5.786000252    2.901999950  -13.116000175
  156 DC    H41     4945    5.803999901    2.802999973  -13.117999077
  156 DC    H42     4946    5.856999874    2.973000050  -13.130999565
  156 DC    N3      4947    5.649000168    3.070000172  -13.089999199
  156 DC    C2      4948    5.522000313    3.111000061  -13.066999435
  156 DC    O2      4949    5.500000000    3.226999998  -13.093999863
  156 DC    C3'     4950    5.081999779    2.990000010  -12.977000237
  156 DC    H3'     4951    5.078000069    2.881000042  -12.978999138
  156 DC    C2'     4952    5.189000130    3.036000013  -13.074000359
  156 DC    H2'     4953    5.218999863    2.954999924  -13.139999390
  156 DC    H2''    4954    5.157000065    3.115000010  -13.142000198
  156 DC    O3'     4955    4.953999996    3.044000149  -13.000999451
  157 DA    P       4956    4.868999958    3.016999960  -13.135999680
  157 DA    OP1     4957    4.734000206    3.073999882  -13.111000061
  157 DA    OP2     4958    4.874000072    2.870999813  -13.161000252
  157 DA    O5'     4959    4.927999973    3.091000080  -13.260999680
  157 DA    C5'     4960    4.928999901    3.233999968  -13.267000198
  157 DA    H5'     4961    4.961999893    3.272000074  -13.170000076
  157 DA    H5''    4962    4.824000359    3.261999846  -13.272000313
  157 DA    C4'     4963    5.022999763    3.295000076  -13.375000000
  157 DA    H4'     4964    4.993999958    3.395999908  -13.403999329
  157 DA    O4'     4965    5.163000107    3.300999880  -13.336999893
  157 DA    C1'     4966    5.234999657    3.318999767  -13.454999924
  157 DA    H1'     4967    5.277999878    3.418999910  -13.454999924
  157 DA    N9      4968    5.338000298    3.209000111  -13.453000069
  157 DA    C8      4969    5.322999954    3.082999945  -13.394999504
  157 DA    H8      4970    5.230999947    3.046000004  -13.352999687
  157 DA    N7      4971    5.436999798    3.016000032  -13.371999741
  157 DA    C5      4972    5.525000095    3.101999998  -13.435999870
  157 DA    C6      4973    5.665999889    3.092000008  -13.463000298
  157 DA    N6      4974    5.743999958    2.999000072  -13.417999268
  157 DA    H61     4975    5.706000328    2.927999973  -13.357000351
  157 DA    H62     4976    5.842000008    2.999000072  -13.440999985
  157 DA    N1      4977    5.737999916    3.187999964  -13.519000053
  157 DA    C2      4978    5.671000004    3.297999859  -13.550999641
  157 DA    H2      4979    5.723000050    3.381000042  -13.594999313
  157 DA    N3      4980    5.536000252    3.316999912  -13.544000626
  157 DA    C4      4981    5.468999863    3.213999987  -13.488000870
  157 DA    C3'     4982    5.008999825    3.220000029  -13.505999565
  157 DA    H3'     4983    5.032999992    3.112999916  -13.500999451
  157 DA    C2'     4984    5.125999928    3.297000170  -13.569999695
  157 DA    H2'     4985    5.168000221    3.252000093  -13.660000801
  157 DA    H2''    4986    5.098999977    3.398000002  -13.600000381
  157 DA    O3'     4987    4.888000011    3.250000000  -13.578000069
  158 DC    P       4988    4.833000183    3.179000139  -13.711999893
  158 DC    OP1     4989    4.702000141    3.236999989  -13.750000000
  158 DC    OP2     4990    4.840000153    3.036000013  -13.689000130
  158 DC    O5'     4991    4.938000202    3.216999769  -13.833999634
  158 DC    C5'     4992    4.953999996    3.349000216  -13.882000923
  158 DC    H5'     4993    4.958000183    3.418999910  -13.799000740
  158 DC    H5''    4994    4.868000031    3.372999907  -13.942998886
  158 DC    C4'     4995    5.077000141    3.381000042  -13.968999863
  158 DC    H4'     4996    5.088999748    3.488999844  -13.969999313
  158 DC    O4'     4997    5.199999809    3.328999996  -13.916000366
  158 DC    C1'     4998    5.233000278    3.213000059  -13.991999626
  158 DC    H1'     4999    5.314000130    3.229000092  -14.061999321
  158 DC    N1      5000    5.281000137    3.108000040  -13.899000168
  158 DC    C6      5001    5.200999737    3.009999990  -13.839999199
  158 DC    H6      5002    5.092999935    3.007999897  -13.850999832
  158 DC    C5      5003    5.252999783    2.931999922  -13.744999886
  158 DC    H5      5004    5.195000172    2.862999916  -13.685999870
  158 DC    C4      5005    5.390999794    2.937999964  -13.717000008
  158 DC    N4      5006    5.439000130    2.839999914  -13.644000053
  158 DC    H41     5007    5.373000145    2.778000116  -13.600000381
  158 DC    H42     5008    5.538000107    2.825999975  -13.635000229
  158 DC    N3      5009    5.473000050    3.023999929  -13.777999878
  158 DC    C2      5010    5.422999859    3.108999968  -13.866000175
  158 DC    O2      5011    5.506999969    3.177000046  -13.928998947
  158 DC    C3'     5012    5.064000130    3.316999912  -14.108999252
  158 DC    H3'     5013    4.960999966    3.309999943  -14.142999649
  158 DC    C2'     5014    5.115000248    3.174999952  -14.079999924
  158 DC    H2'     5015    5.031000137    3.128000021  -14.027999878
  158 DC    H2''    5016    5.141999722    3.117000103  -14.167999268
  158 DC    O3'     5017    5.134999752    3.386000156  -14.205999374
  159 DC    P       5018    5.161000252    3.338000059  -14.352999687
  159 DC    OP1     5019    5.183000088    3.450000048  -14.442998886
  159 DC    OP2     5020    5.053999901    3.236999989  -14.394999504
  159 DC    O5'     5021    5.300999641    3.268000126  -14.338000298
  159 DC    C5'     5022    5.421999931    3.340000153  -14.349000931
  159 DC    H5'     5023    5.428999901    3.391000032  -14.253000259
  159 DC    H5''    5024    5.415999889    3.415000200  -14.427999496
  159 DC    C4'     5025    5.541999817    3.243999958  -14.374000549
  159 DC    H4'     5026    5.627999783    3.311000109  -14.371000290
  159 DC    O4'     5027    5.546000004    3.136000156  -14.280000687
  159 DC    C1'     5028    5.552000046    3.013999939  -14.344999313
  159 DC    H1'     5029    5.658999920    3.004999876  -14.364999771
  159 DC    N1      5030    5.502999783    2.912000179  -14.250999451
  159 DC    C6      5031    5.375000000    2.907999992  -14.205999374
  159 DC    H6      5032    5.300000191    2.962999821  -14.260999680
  159 DC    C5      5033    5.342999935    2.832999945  -14.099000931
  159 DC    H5      5034    5.236999989    2.828000069  -14.077000618
  159 DC    C4      5035    5.446000099    2.752000093  -14.046999931
  159 DC    N4      5036    5.425000191    2.684999943  -13.936999321
  159 DC    H41     5037    5.335000038    2.679000139  -13.891000748
  159 DC    H42     5038    5.504000187    2.631999969  -13.902000427
  159 DC    N3      5039    5.564000130    2.742000103  -14.099000931
  159 DC    C2      5040    5.597000122    2.822000027  -14.199999809
  159 DC    O2      5041    5.703000069    2.802999973  -14.247999191
  159 DC    C3'     5042    5.532999992    3.170000076  -14.508000374
  159 DC    H3'     5043    5.470999718    3.230000019  -14.574000359
  159 DC    C2'     5044    5.474999905    3.036000013  -14.477999687
  159 DC    H2'     5045    5.369999886    3.029000044  -14.450999260
  159 DC    H2''    5046    5.500000000    2.952000141  -14.544000626
  159 DC    O3'     5047    5.666999817    3.157999992  -14.553998947
  160 DT    P       5048    5.692999840    3.103000164  -14.711000443
  160 DT    OP1     5049    5.809000015    3.181999922  -14.763999939
  160 DT    OP2     5050    5.567999840    3.096999884  -14.788000107
  160 DT    O5'     5051    5.743999958    2.957000017  -14.694000244
  160 DT    C5'     5052    5.884999752    2.934000015  -14.672999382
  160 DT    H5'     5053    5.911999702    2.983000040  -14.578999519
  160 DT    H5''    5054    5.940000057    2.966000080  -14.760999680
  160 DT    C4'     5055    5.918999672    2.786000013  -14.642999649
  160 DT    H4'     5056    6.025000095    2.779999971  -14.621000290
  160 DT    O4'     5057    5.848000050    2.740999937  -14.525999069
  160 DT    C1'     5058    5.803999901    2.606999874  -14.558000565
  160 DT    H1'     5059    5.890000343    2.542999983  -14.545000076
  160 DT    N1      5060    5.677999973    2.570999861  -14.480000496
  160 DT    C6      5061    5.559999943    2.631000042  -14.497999191
  160 DT    H6      5062    5.550999641    2.709000111  -14.572999954
  160 DT    C5      5063    5.445000172    2.599999905  -14.427000046
  160 DT    C7      5064    5.309999943    2.671000004  -14.454999924
  160 DT    H71     5065    5.282000065    2.728000164  -14.366000175
  160 DT    H72     5066    5.309000015    2.736999989  -14.541999817
  160 DT    H73     5067    5.236000061    2.594000101  -14.477999687
  160 DT    C4      5068    5.452000141    2.495999813  -14.325999260
  160 DT    O4      5069    5.366000175    2.470000029  -14.242999077
  160 DT    N3      5070    5.578000069    2.447000027  -14.313000679
  160 DT    H3      5071    5.581999779    2.391000032  -14.228999138
  160 DT    C2      5072    5.696000099    2.474999905  -14.378999710
  160 DT    O2      5073    5.797999859    2.415999889  -14.355999947
  160 DT    C3'     5074    5.895999908    2.691999912  -14.758000374
  160 DT    H3'     5075    5.875000000    2.754999876  -14.843999863
  160 DT    C2'     5076    5.772999763    2.620000124  -14.708999634
  160 DT    H2'     5077    5.690999985    2.690000057  -14.725999832
  160 DT    H2''    5078    5.751999855    2.519999981  -14.749000549
  160 DT    O3'     5079    6.013000011    2.617000103  -14.761999130
  161 DG    P       5080    6.058000088    2.520999908   -0.072000004
  161 DG    OP1     5081    6.206999779    2.537999868   -0.092000000
  161 DG    OP2     5082    5.967999935    2.537999868   -0.187000006
  161 DG    O5'     5083    6.018000126    2.365999937   -0.020000000
  161 DG    C5'     5084    6.105000019    2.299999952  -14.739000320
  161 DG    H5'     5085    6.130000114    2.365999937  -14.656000137
  161 DG    H5''    5086    6.192999840    2.263999939  -14.792999268
  161 DG    C4'     5087    6.036000252    2.174000025  -14.685000420
  161 DG    H4'     5088    6.112999916    2.125000000  -14.624000549
  161 DG    O4'     5089    5.929999828    2.213999987  -14.608999252
  161 DG    C1'     5090    5.838999748    2.108999968  -14.625000000
  161 DG    H1'     5091    5.859000206    2.019000053  -14.566999435
  161 DG    N9      5092    5.706999779    2.151000023  -14.577000618
  161 DG    C8      5093    5.605000019    2.213999987  -14.644000053
  161 DG    H8      5094    5.619999886    2.261000156  -14.739999771
  161 DG    N7      5095    5.498000145    2.202000141  -14.577000618
  161 DG    C5      5096    5.531000137    2.146999836  -14.453999519
  161 DG    C6      5097    5.453000069    2.127000093  -14.333999634
  161 DG    O6      5098    5.335999966    2.154999971  -14.305999756
  161 DG    N1      5099    5.522999763    2.049999952  -14.239000320
  161 DG    H1      5100    5.480000019    2.012000084  -14.156000137
  161 DG    C2      5101    5.657000065    2.021999836  -14.250000000
  161 DG    N2      5102    5.716000080    1.958999991  -14.147999763
  161 DG    H21     5103    5.657999992    1.930999994  -14.069999695
  161 DG    H22     5104    5.814000130    1.938999891  -14.163000107
  161 DG    N3      5105    5.724999905    2.039999962  -14.355999947
  161 DG    C4      5106    5.664000034    2.111000061  -14.453999519
  161 DG    C3'     5107    6.000999928    2.062000036    0.025000000
  161 DG    H3'     5108    6.036000252    2.080999851   -0.075999998
  161 DG    C2'     5109    5.850999832    2.077000141  -14.772999763
  161 DG    H2'     5110    5.811999798    2.157999992  -14.833999634
  161 DG    H2''    5111    5.791999817    1.991999984  -14.805000305
  161 DG    O3'     5112    6.029999733    1.936000109  -14.741000175
  162 DC    P       5113    6.143000126    1.846999884  -14.796000481
  162 DC    OP1     5114    6.272000313    1.921999931  -14.803998947
  162 DC    OP2     5115    6.102000237    1.766999960   -0.107000008
  162 DC    O5'     5116    6.157000065    1.747999907  -14.675999641
  162 DC    C5'     5117    6.229000092    1.794000030  -14.559000015
  162 DC    H5'     5118    6.197999954    1.895999908  -14.533999443
  162 DC    H5''    5119    6.335999966    1.802000046  -14.578000069
  162 DC    C4'     5120    6.206999779    1.712999940  -14.427999496
  162 DC    H4'     5121    6.276999950    1.751000047  -14.353999138
  162 DC    O4'     5122    6.078999996    1.736000061  -14.377000809
  162 DC    C1'     5123    5.986000061    1.629999876  -14.392999649
  162 DC    H1'     5124    5.973000050    1.593000054  -14.291000366
  162 DC    N1      5125    5.852000237    1.667000055  -14.446001053
  162 DC    C6      5126    5.838999748    1.733000040  -14.569000244
  162 DC    H6      5127    5.921000004    1.748999953  -14.638000488
  162 DC    C5      5128    5.717000008    1.768000007  -14.611999512
  162 DC    H5      5129    5.713999748    1.819000006  -14.707000732
  162 DC    C4      5130    5.609999657    1.754999876  -14.527000427
  162 DC    N4      5131    5.498000145    1.804999948  -14.560999870
  162 DC    H41     5132    5.494999886    1.860000014  -14.644999504
  162 DC    H42     5133    5.418999672    1.795000076  -14.500000000
  162 DC    N3      5134    5.616000175    1.687999964  -14.413000107
  162 DC    C2      5135    5.736999989    1.646999955  -14.367999077
  162 DC    O2      5136    5.736999989    1.608999968  -14.250999451
  162 DC    C3'     5137    6.206000328    1.565999985  -14.446001053
  162 DC    H3'     5138    6.259999752    1.531000018  -14.535000801
  162 DC    C2'     5139    6.061999798    1.523000002  -14.475000381
  162 DC    H2'     5140    6.047999859    1.536999941  -14.583000183
  162 DC    H2''    5141    6.040999889    1.419999957  -14.446001053
  162 DC    O3'     5142    6.256999969    1.491999984  -14.336000443
  163 DA    P       5143    6.289999962    1.333999991  -14.350000381
  163 DA    OP1     5144    6.411000252    1.300999999  -14.274999619
  163 DA    OP2     5145    6.283999920    1.286000013  -14.494000435
  163 DA    O5'     5146    6.164000034    1.266999960  -14.280000687
  163 DA    C5'     5147    6.157999992    1.256999969  -14.138000488
  163 DA    H5'     5148    6.138000011    1.358000040  -14.100000381
  163 DA    H5''    5149    6.249000072    1.222999930  -14.088999748
  163 DA    C4'     5150    6.041999817    1.166000009  -14.086999893
  163 DA    H4'     5151    6.041999817    1.172000051  -13.977999687
  163 DA    O4'     5152    5.921000004    1.214999914  -14.133999825
  163 DA    C1'     5153    5.852999687    1.123999953  -14.214999199
  163 DA    H1'     5154    5.782000065    1.069000006  -14.152000427
  163 DA    N9      5155    5.796000004    1.202999949  -14.328000069
  163 DA    C8      5156    5.852000237    1.233999968  -14.453000069
  163 DA    H8      5157    5.950999737    1.202999949  -14.485000610
  163 DA    N7      5158    5.775000095    1.309000015  -14.522000313
  163 DA    C5      5159    5.656000137    1.314000010  -14.444999695
  163 DA    C6      5160    5.527999878    1.378000021  -14.460000992
  163 DA    N6      5161    5.497000217    1.443000078  -14.569999695
  163 DA    H61     5162    5.559999943    1.444000006  -14.649999619
  163 DA    H62     5163    5.414000034    1.500000000  -14.572999954
  163 DA    N1      5164    5.436999798    1.375000000  -14.361999512
  163 DA    C2      5165    5.463999748    1.310999990  -14.253000259
  163 DA    H2      5166    5.384999752    1.304000020  -14.180000305
  163 DA    N3      5167    5.575999737    1.235999942  -14.227999687
  163 DA    C4      5168    5.666999817    1.250000000  -14.330999374
  163 DA    C3'     5169    6.046999931    1.019999981  -14.142000198
  163 DA    H3'     5170    6.147000313    0.981999993  -14.163999557
  163 DA    C2'     5171    5.949000359    1.022000074  -14.260000229
  163 DA    H2'     5172    6.012000084    1.042000055  -14.346000671
  163 DA    H2''    5173    5.899000168    0.927000046  -14.278999329
  163 DA    O3'     5174    5.997000217    0.942000031  -14.044000626
  164 DG    P       5175    5.991000175    0.778999984  -14.059000015
  164 DG    OP1     5176    6.022000313    0.713000000  -13.928998947
  164 DG    OP2     5177    6.084000111    0.738999963  -14.171000481
  164 DG    O5'     5178    5.841000080    0.740999997  -14.100000381
  164 DG    C5'     5179    5.737999916    0.784999967  -14.021000862
  164 DG    H5'     5180    5.748000145    0.886999965  -13.986000061
  164 DG    H5''    5181    5.736999989    0.726999998  -13.927999496
  164 DG    C4'     5182    5.609000206    0.788999975  -14.096000671
  164 DG    H4'     5183    5.532000065    0.833999991  -14.032000542
  164 DG    O4'     5184    5.618000031    0.889000058  -14.207000732
  164 DG    C1'     5185    5.547999859    0.842000008  -14.311999321
  164 DG    H1'     5186    5.440999985    0.847999930  -14.291999817
  164 DG    N9      5187    5.579999924    0.905000031  -14.444000244
  164 DG    C8      5188    5.683000088    0.885000050  -14.532000542
  164 DG    H8      5189    5.762000084    0.814000010  -14.511999130
  164 DG    N7      5190    5.683000088    0.968000054  -14.633999825
  164 DG    C5      5191    5.559000015    1.031000018  -14.628000259
  164 DG    C6      5192    5.488999844    1.110000014  -14.722000122
  164 DG    O6      5193    5.526000023    1.151000023   -0.020000000
  164 DG    N1      5194    5.366999626    1.156999946  -14.666999817
  164 DG    H1      5195    5.316999912    1.231999993  -14.713000298
  164 DG    C2      5196    5.314000130    1.122999907  -14.550000191
  164 DG    N2      5197    5.199999809    1.175999999  -14.517999649
  164 DG    H21     5198    5.151000023    1.231000066  -14.586999893
  164 DG    H22     5199    5.154999733    1.152000070  -14.430999756
  164 DG    N3      5200    5.372000217    1.036999941  -14.468999863
  164 DG    C4      5201    5.498000145    0.995999992  -14.510999680
  164 DG    C3'     5202    5.567999840    0.659999967  -14.156000137
  164 DG    H3'     5203    5.633999825    0.578000009  -14.127000809
  164 DG    C2'     5204    5.581999779    0.696999967  -14.305000305
  164 DG    H2'     5205    5.689000130    0.699000001  -14.327000618
  164 DG    H2''    5206    5.534999847    0.630999982  -14.378000259
  164 DG    O3'     5207    5.434999943    0.626999974  -14.127000809
  165 DA    P       5208    5.387000084    0.538999975  -13.996999741
  165 DA    OP1     5209    5.422999859    0.600000024  -13.867999077
  165 DA    OP2     5210    5.428999901    0.400000006  -14.016000748
  165 DA    O5'     5211    5.223000050    0.546999991  -14.008000374
  165 DA    C5'     5212    5.147999763    0.648000002  -13.939999580
  165 DA    H5'     5213    5.206999779    0.722000003  -13.886999130
  165 DA    H5''    5214    5.092000008    0.596000016  -13.861999512
  165 DA    C4'     5215    5.039000034    0.711000025  -14.032999992
  165 DA    H4'     5216    4.987999916    0.790000021  -13.978999138
  165 DA    O4'     5217    5.102999687    0.765999973  -14.144000053
  165 DA    C1'     5218    5.034999847    0.719999969  -14.260000229
  165 DA    H1'     5219    4.949000359    0.784999967  -14.281000137
  165 DA    N9      5220    5.125000000    0.728999972  -14.375999451
  165 DA    C8      5221    5.238999844    0.657000005  -14.402000427
  165 DA    H8      5222    5.291999817    0.590000033  -14.335000992
  165 DA    N7      5223    5.286999702    0.666999996  -14.519000053
  165 DA    C5      5224    5.197999954    0.763000011  -14.575999260
  165 DA    C6      5225    5.199000359    0.827999949  -14.700999260
  165 DA    N6      5226    5.290999889    0.809000015    0.011000000
  165 DA    H61     5227    5.354000092    0.731000006    0.006000000
  165 DA    H62     5228    5.279999733    0.876000047   -0.063000001
  165 DA    N1      5229    5.098000050    0.912000000  -14.732999802
  165 DA    C2      5230    5.013000011    0.940999985  -14.639999390
  165 DA    H2      5231    4.935999870    1.009999990  -14.667999268
  165 DA    N3      5232    5.002999783    0.893000007  -14.517000198
  165 DA    C4      5233    5.099999905    0.806999981  -14.488000870
  165 DA    C3'     5234    4.946000099    0.603000045  -14.088999748
  165 DA    H3'     5235    4.949000359    0.511999965  -14.028999329
  165 DA    C2'     5236    4.993000031    0.583000004  -14.227999687
  165 DA    H2'     5237    5.079999924    0.517000020  -14.228999138
  165 DA    H2''    5238    4.918999672    0.550000012  -14.300999641
  165 DA    O3'     5239    4.815999985    0.656000018  -14.072000504
  166 DT    P       5240    4.684000015    0.577000022  -14.107999802
  166 DT    OP1     5241    4.584000111    0.625000000  -14.013999939
  166 DT    OP2     5242    4.718999863    0.432999998  -14.108999252
  166 DT    O5'     5243    4.651999950    0.623999953  -14.258000374
  166 DT    C5'     5244    4.605999947    0.746999979  -14.294000626
  166 DT    H5'     5245    4.688000202    0.818999946  -14.288999557
  166 DT    H5''    5246    4.518000126    0.773000002  -14.233999252
  166 DT    C4'     5247    4.558000088    0.746999979  -14.441999435
  166 DT    H4'     5248    4.502999783    0.839999974  -14.454999924
  166 DT    O4'     5249    4.675000191    0.731000006  -14.531000137
  166 DT    C1'     5250    4.633999825    0.653999984  -14.635000229
  166 DT    H1'     5251    4.591000080    0.715000033  -14.714999199
  166 DT    N1      5252    4.763999939    0.592000008  -14.672999382
  166 DT    C6      5253    4.835999966    0.514999986  -14.586000443
  166 DT    H6      5254    4.800000191    0.490000010  -14.486999512
  166 DT    C5      5255    4.959000111    0.472999990  -14.616999626
  166 DT    C7      5256    5.038000107    0.377999991  -14.527999878
  166 DT    H71     5257    4.986999989    0.377000004  -14.430999756
  166 DT    H72     5258    5.043000221    0.277000010  -14.569000244
  166 DT    H73     5259    5.141999722    0.407000005  -14.519999504
  166 DT    C4      5260    5.015000343    0.509000003  -14.747999191
  166 DT    O4      5261    5.130000114    0.478000015  -14.778999329
  166 DT    N3      5262    4.941999912    0.588000000   -0.015999999
  166 DT    H3      5263    4.980999947    0.613000035   -0.105999991
  166 DT    C2      5264    4.813000202    0.629000008  -14.795000076
  166 DT    O2      5265    4.751999855    0.702000022   -0.061999999
  166 DT    C3'     5266    4.467000008    0.625000000  -14.472999573
  166 DT    H3'     5267    4.449000359    0.569000006  -14.380999565
  166 DT    C2'     5268    4.538000107    0.550000012  -14.582000732
  166 DT    H2'     5269    4.584000111    0.461999983  -14.535000801
  166 DT    H2''    5270    4.470999718    0.521000028  -14.663000107
  166 DT    O3'     5271    4.342999935    0.680000007  -14.522000313
  167 DT    P       5272    4.218999863    0.593999982  -14.565999985
  167 DT    OP1     5273    4.095999718    0.680000007  -14.560000420
  167 DT    OP2     5274    4.220999718    0.463999987  -14.497999191
  167 DT    O5'     5275    4.248000145    0.565999985  -14.725000381
  167 DT    C5'     5276    4.252999783    0.676999986  -14.808000565
  167 DT    H5'     5277    4.311999798    0.761000037  -14.771000862
  167 DT    H5''    5278    4.156000137    0.726999998  -14.809000015
  167 DT    C4'     5279    4.309999943    0.652999997   -0.138999999
  167 DT    H4'     5280    4.288000107    0.746999979   -0.187999994
  167 DT    O4'     5281    4.449000359    0.611999989   -0.136000007
  167 DT    C1'     5282    4.466000080    0.509999990   -0.229999989
  167 DT    H1'     5283    4.480999947    0.551999986   -0.328999996
  167 DT    N1      5284    4.584000111    0.421999991   -0.204999998
  167 DT    C6      5285    4.600999832    0.354000002   -0.088000000
  167 DT    H6      5286    4.522999763    0.351999998   -0.014000000
  167 DT    C5      5287    4.723000050    0.294000000   -0.057000000
  167 DT    C7      5288    4.729000092    0.203999996  -14.736999512
  167 DT    H71     5289    4.629000187    0.197999999  -14.694999695
  167 DT    H72     5290    4.766999722    0.103000000  -14.747999191
  167 DT    H73     5291    4.793000221    0.260999978  -14.669000626
  167 DT    C4      5292    4.835999966    0.303000003   -0.150000006
  167 DT    O4      5293    4.949999809    0.259000003   -0.133000001
  167 DT    N3      5294    4.809999943    0.375999987   -0.265000015
  167 DT    H3      5295    4.894000053    0.391000003   -0.318000019
  167 DT    C2      5296    4.691999912    0.436999977   -0.296000004
  167 DT    O2      5297    4.686999798    0.496999979   -0.403999984
  167 DT    C3'     5298    4.234999657    0.541000009   -0.219999999
  167 DT    H3'     5299    4.154999733    0.505999982   -0.155000001
  167 DT    C2'     5300    4.335000038    0.426999986   -0.234999985
  167 DT    H2'     5301    4.322000027    0.359999985   -0.150000006
  167 DT    H2''    5302    4.311999798    0.382999986   -0.331999987
  167 DT    O3'     5303    4.193999767    0.598999977   -0.344000012
  168 DC    P       5304    4.098000050    0.532000005   -0.449999988
  168 DC    OP1     5305    4.032000065    0.640999973   -0.530000031
  168 DC    OP2     5306    4.013999939    0.438999981   -0.370000005
  168 DC    O5'     5307    4.200999737    0.449999988   -0.551999986
  168 DC    C5'     5308    4.272000313    0.527000010   -0.646999955
  168 DC    H5'     5309    4.328999996    0.601000011   -0.588999987
  168 DC    H5''    5310    4.209000111    0.582000017   -0.717000008
  168 DC    C4'     5311    4.381999969    0.458000004   -0.723999977
  168 DC    H4'     5312    4.425000191    0.527999997   -0.794999957
  168 DC    O4'     5313    4.487999916    0.412000000   -0.633000016
  168 DC    C1'     5314    4.533999920    0.283999979   -0.682999969
  168 DC    H1'     5315    4.584000111    0.287000000   -0.780000031
  168 DC    N1      5316    4.611000061    0.209999993   -0.578999996
  168 DC    C6      5317    4.557000160    0.182999998   -0.453000009
  168 DC    H6      5318    4.460999966    0.229000002   -0.432000011
  168 DC    C5      5319    4.622000217    0.112999998   -0.361000001
  168 DC    H5      5320    4.570000172    0.098999999   -0.267000020
  168 DC    C4      5321    4.754000187    0.067000002   -0.393000007
  168 DC    N4      5322    4.822000027   15.882000923   -0.313000023
  168 DC    H41     5323    4.793000221   15.864000320   -0.218000010
  168 DC    H42     5324    4.916999817   15.866999626   -0.346000016
  168 DC    N3      5325    4.802999973    0.083999999   -0.511999965
  168 DC    C2      5326    4.734000206    0.153999999   -0.603999972
  168 DC    O2      5327    4.789999962    0.165999994   -0.712000012
  168 DC    C3'     5328    4.328999996    0.328999996   -0.792999983
  168 DC    H3'     5329    4.220000267    0.321999997   -0.794999957
  168 DC    C2'     5330    4.399000168    0.218000010   -0.713999987
  168 DC    H2'     5331    4.338999748    0.192999989   -0.626999974
  168 DC    H2''    5332    4.418999672    0.123000003   -0.763999999
  168 DC    O3'     5333    4.377999783    0.321999997   -0.927999973
  169 DT    P       5334    4.300999641    0.231999993   -1.037999988
  169 DT    OP1     5335    4.334000111    0.294000000   -1.167999983
  169 DT    OP2     5336    4.157999992    0.208999991   -0.997999966
  169 DT    O5'     5337    4.376999855    0.092000000   -1.016999960
  169 DT    C5'     5338    4.509999752    0.072999999   -1.060000062
  169 DT    H5'     5339    4.568999767    0.160999998   -1.034000039
  169 DT    H5''    5340    4.519000053    0.054000001   -1.167000055
  169 DT    C4'     5341    4.578000069   15.839999199   -1.000000000
  169 DT    H4'     5342    4.675000191   15.833999634   -1.049999952
  169 DT    O4'     5343    4.600999832   15.842000008   -0.860000014
  169 DT    C1'     5344    4.634999752   15.702000618   -0.833000004
  169 DT    H1'     5345    4.729000092   15.675999641   -0.881000042
  169 DT    N1      5346    4.630000114   15.684000015   -0.686999977
  169 DT    C6      5347    4.522000313   15.725999832   -0.613999963
  169 DT    H6      5348    4.439000130   15.777000427   -0.661000013
  169 DT    C5      5349    4.509999752   15.697999954   -0.476999998
  169 DT    C7      5350    4.377999783   15.744000435   -0.413999975
  169 DT    H71     5351    4.394999981   15.802999496   -0.324000001
  169 DT    H72     5352    4.324999809   15.807001114   -0.486000001
  169 DT    H73     5353    4.309000015   15.661000252   -0.402000010
  169 DT    C4      5354    4.622000217   15.630999565   -0.407000005
  169 DT    O4      5355    4.633999825   15.613000870   -0.283999979
  169 DT    N3      5356    4.730999947   15.603999138   -0.488999993
  169 DT    H3      5357    4.796999931   15.538999557   -0.449999988
  169 DT    C2      5358    4.734999657   15.616999626   -0.628000021
  169 DT    O2      5359    4.833000183   15.569999695   -0.690999985
  169 DT    C3'     5360    4.509999752   15.710000992   -1.041000009
  169 DT    H3'     5361    4.411999702   15.730000496   -1.083999991
  169 DT    C2'     5362    4.513000011   15.638999939   -0.906999946
  169 DT    H2'     5363    4.418000221   15.650999069   -0.855000019
  169 DT    H2''    5364    4.524000168   15.532999992   -0.931000054
  169 DT    O3'     5365    4.593999863   15.649999619   -1.141000032
  170 DA    P       5366    4.565000057   15.513999939   -1.225000024
  170 DA    OP1     5367    4.581000328   15.542999268   -1.370000005
  170 DA    OP2     5368    4.438000202   15.447000504   -1.181999922
  170 DA    O5'     5369    4.679999828   15.403999329   -1.200000048
  170 DA    C5'     5370    4.710999966   15.360000610   -1.068000078
  170 DA    H5'     5371    4.629000187   15.300999641   -1.027999997
  170 DA    H5''    5372    4.725999832   15.452000618   -1.010999918
  170 DA    C4'     5373    4.835999966   15.277000427   -1.069999933
  170 DA    H4'     5374    4.907999992   15.324000359   -1.136999965
  170 DA    O4'     5375    4.899000168   15.272000313   -0.942000031
  170 DA    C1'     5376    4.866999626   15.152999878   -0.879000008
  170 DA    H1'     5377    4.958000183   15.097999573   -0.857999980
  170 DA    N9      5378    4.806000233   15.180999756   -0.741999984
  170 DA    C8      5379    4.679999828   15.222999573   -0.709999979
  170 DA    H8      5380    4.605999947   15.253999710   -0.782999992
  170 DA    N7      5381    4.664000034   15.244999886   -0.583999991
  170 DA    C5      5382    4.789000034   15.211999893   -0.523999989
  170 DA    C6      5383    4.841000080   15.219999313   -0.393999994
  170 DA    N6      5384    4.786000252   15.280000687   -0.291000009
  170 DA    H61     5385    4.697999954   15.328999519   -0.296000004
  170 DA    H62     5386    4.836999893   15.286999702   -0.203999996
  170 DA    N1      5387    4.970000267   15.189000130   -0.370999992
  170 DA    C2      5388    5.046999931   15.150999069   -0.472999990
  170 DA    H2      5389    5.151000023   15.124000549   -0.455000013
  170 DA    N3      5390    5.008000374   15.138000488   -0.601000011
  170 DA    C4      5391    4.874000072   15.175000191   -0.620000005
  170 DA    C3'     5392    4.815000057   15.133999825   -1.108000040
  170 DA    H3'     5393    4.730999947   15.114000320   -1.174999952
  170 DA    C2'     5394    4.777999878   15.067998886   -0.972999930
  170 DA    H2'     5395    4.671000004   15.088000298   -0.965999961
  170 DA    H2''    5396    4.813000202   14.964999199   -0.965999961
  170 DA    O3'     5397    4.933000088   15.083999634   -1.167000055
  171 DC    P       5398    4.940000057   14.941999435   -1.230000019
  171 DC    OP1     5399    5.049000263   14.939999580   -1.325999975
  171 DC    OP2     5400    4.807000160   14.891000748   -1.264999986
  171 DC    O5'     5401    4.984999657   14.864999771   -1.097000003
  171 DC    C5'     5402    5.112999916   14.880000114   -1.042000055
  171 DC    H5'     5403    5.127999783   14.986999512   -1.027000070
  171 DC    H5''    5404    5.186999798   14.842000008   -1.111999989
  171 DC    C4'     5405    5.133999825   14.808000565   -0.906000018
  171 DC    H4'     5406    5.241000175   14.819999695   -0.888000011
  171 DC    O4'     5407    5.074000359   14.861999512   -0.786000013
  171 DC    C1'     5408    5.016999722   14.749000549   -0.703999996
  171 DC    H1'     5409    5.095000267   14.702000618   -0.643000007
  171 DC    N1      5410    4.907000065   14.810000420   -0.623999953
  171 DC    C6      5411    4.782000065   14.836999893   -0.671000004
  171 DC    H6      5412    4.769000053   14.825999260   -0.777999997
  171 DC    C5      5413    4.686999798   14.880000114   -0.584999979
  171 DC    H5      5414    4.591000080   14.913000107   -0.623000026
  171 DC    C4      5415    4.723000050   14.894999504   -0.448999971
  171 DC    N4      5416    4.633999825   14.952000618   -0.367000014
  171 DC    H41     5417    4.539000034   14.963999748   -0.398999989
  171 DC    H42     5418    4.668000221   14.975999832   -0.275000006
  171 DC    N3      5419    4.845999718   14.888999939   -0.407000005
  171 DC    C2      5420    4.940999985   14.844999313   -0.488000005
  171 DC    O2      5421    5.054999828   14.829999924   -0.446000010
  171 DC    C3'     5422    5.095000267   14.655000687   -0.912999988
  171 DC    H3'     5423    5.060999870   14.630000114   -1.013000011
  171 DC    C2'     5424    4.974999905   14.655000687   -0.811999977
  171 DC    H2'     5425    4.886000156   14.690999985   -0.863000035
  171 DC    H2''    5426    4.945000172   14.564999580   -0.758000016
  171 DC    O3'     5427    5.203000069   14.574000359   -0.877999961
  172 DC    P       5428    5.199999809   14.424000740   -0.827999949
  172 DC    OP1     5429    5.316999912   14.353999138   -0.885999978
  172 DC    OP2     5430    5.065999985   14.347999573   -0.844999969
  172 DC    O5'     5431    5.225999832   14.436999321   -0.667999983
  172 DC    C5'     5432    5.333000183   14.503999710   -0.613999963
  172 DC    H5'     5433    5.322999954   14.608999252   -0.642000020
  172 DC    H5''    5434    5.422999859   14.455999374   -0.652999997
  172 DC    C4'     5435    5.321000099   14.483999252   -0.457000017
  172 DC    H4'     5436    5.413000107   14.532999992   -0.425000012
  172 DC    O4'     5437    5.203000069   14.539999008   -0.400000006
  172 DC    C1'     5438    5.131000042   14.441999435   -0.331000000
  172 DC    H1'     5439    5.154999733   14.449999809   -0.224999994
  172 DC    N1      5440    4.984999657   14.467000008   -0.358999997
  172 DC    C6      5441    4.924000263   14.461999893   -0.490999997
  172 DC    H6      5442    4.973999977   14.425000191   -0.578999996
  172 DC    C5      5443    4.799000263   14.521000862   -0.500000000
  172 DC    H5      5444    4.751999855   14.527000427   -0.597000003
  172 DC    C4      5445    4.740000248   14.559000015   -0.380999982
  172 DC    N4      5446    4.611999989   14.592999458   -0.388999999
  172 DC    H41     5447    4.570000172   14.611999512   -0.479000002
  172 DC    H42     5448    4.563000202   14.628000259   -0.307999998
  172 DC    N3      5449    4.791999817   14.564000130   -0.259000003
  172 DC    C2      5450    4.911000252   14.508000374   -0.247999996
  172 DC    O2      5451    4.947000027   14.491999626   -0.134000003
  172 DC    C3'     5452    5.322999954   14.343999863   -0.413000017
  172 DC    H3'     5453    5.359999657   14.286999702   -0.497999996
  172 DC    C2'     5454    5.175000191   14.305999756   -0.390000015
  172 DC    H2'     5455    5.141999722   14.278999329   -0.490000010
  172 DC    H2''    5456    5.154000282   14.224000931   -0.321000010
  172 DC    O3'     5457    5.401000023   14.322000504   -0.300000012
  173 DA    P       5458    5.475999832   14.189000130   -0.270000011
  173 DA    OP1     5459    5.590000153   14.222000122   -0.177000001
  173 DA    OP2     5460    5.499000072   14.119999886   -0.397000015
  173 DA    O5'     5461    5.374000072   14.097999573   -0.189999998
  173 DA    C5'     5462    5.362999916   14.110000610   -0.050999999
  173 DA    H5'     5463    5.390999794   14.208000183   -0.012999999
  173 DA    H5''    5464    5.439000130   14.045000076   -0.007999999
  173 DA    C4'     5465    5.218999863   14.077000618  -14.809000015
  173 DA    H4'     5466    5.216000080   14.097000122  -14.702000618
  173 DA    O4'     5467    5.123000145   14.157000542   -0.067000002
  173 DA    C1'     5468    5.000000000   14.103999138  -14.850000381
  173 DA    H1'     5469    4.973000050   14.105999947  -14.744000435
  173 DA    N9      5470    4.881999969   14.157000542   -0.114000000
  173 DA    C8      5471    4.849999905   14.139999390   -0.254000008
  173 DA    H8      5472    4.908999920   14.083000183   -0.323000014
  173 DA    N7      5473    4.736999989   14.199999809   -0.291000009
  173 DA    C5      5474    4.703999996   14.261999130   -0.169000000
  173 DA    C6      5475    4.599999905   14.343999863   -0.126000002
  173 DA    N6      5476    4.493000031   14.388999939   -0.196000010
  173 DA    H61     5477    4.498000145   14.385000229   -0.296999991
  173 DA    H62     5478    4.421000004   14.441999435   -0.150000006
  173 DA    N1      5479    4.590000153   14.388000488   -0.004000000
  173 DA    C2      5480    4.678999901   14.357000351  -14.725000381
  173 DA    H2      5481    4.666999817   14.399999619  -14.627000809
  173 DA    N3      5482    4.786999702   14.286000252  -14.746999741
  173 DA    C4      5483    4.789999962   14.236999512   -0.063000001
  173 DA    C3'     5484    5.168000221   13.930000305   -0.012000000
  173 DA    H3'     5485    5.230999947   13.861000061   -0.068999998
  173 DA    C2'     5486    5.029999733   13.954999924   -0.075999998
  173 DA    H2'     5487    5.038000107   13.946001053   -0.184000000
  173 DA    H2''    5488    4.956999779   13.880000114   -0.044999998
  173 DA    O3'     5489    5.154999733   13.875000000  -14.694000244
  174 DA    P       5490    5.124000072   13.713999748  -14.671999931
  174 DA    OP1     5491    5.192999840   13.663000107  -14.550999641
  174 DA    OP2     5492    5.158999920   13.644999504  -14.796999931
  174 DA    O5'     5493    4.967999935   13.692998886  -14.661000252
  174 DA    C5'     5494    4.899000168   13.735000610  -14.549000740
  174 DA    H5'     5495    4.924000263   13.677999496  -14.458999634
  174 DA    H5''    5496    4.793000221   13.711999893  -14.559000015
  174 DA    C4'     5497    4.907000065   13.888000488  -14.513000488
  174 DA    H4'     5498    5.004000187   13.933000565  -14.496000290
  174 DA    O4'     5499    4.847000122   13.953999519  -14.625000000
  174 DA    C1'     5500    4.710000038   13.991999626  -14.605000496
  174 DA    H1'     5501    4.696000099   14.100000381  -14.614999771
  174 DA    N9      5502    4.631000042   13.932001114  -14.713000298
  174 DA    C8      5503    4.640999794   13.811999321  -14.777999878
  174 DA    H8      5504    4.717999935   13.741000175  -14.749000549
  174 DA    N7      5505    4.556000233   13.805999756   -0.072000004
  174 DA    C5      5506    4.474999905   13.920000076   -0.058999997
  174 DA    C6      5507    4.349999905   13.964999199   -0.112000003
  174 DA    N6      5508    4.286999702   13.907000542   -0.211999983
  174 DA    H61     5509    4.311999798   13.810999870   -0.229999989
  174 DA    H62     5510    4.202000141   13.936999321   -0.259000003
  174 DA    N1      5511    4.284999847   14.069000244   -0.072000004
  174 DA    C2      5512    4.348000050   14.141000748  -14.791999817
  174 DA    H2      5513    4.297999859   14.232999802  -14.766000748
  174 DA    N3      5514    4.449999809   14.110000610  -14.716000557
  174 DA    C4      5515    4.513000011   13.994999886  -14.761999130
  174 DA    C3'     5516    4.804999828   13.919000626  -14.396000862
  174 DA    H3'     5517    4.817999840   13.836999893  -14.324000359
  174 DA    C2'     5518    4.671000004   13.935000420  -14.463999748
  174 DA    H2'     5519    4.620999813   13.839999199  -14.482999802
  174 DA    H2''    5520    4.611000061   14.013999939  -14.416999817
  174 DA    O3'     5521    4.840000153   14.046999931  -14.333999634
  175 DA    P       5522    4.858000278   14.067998886  -14.178998947
  175 DA    OP1     5523    4.880000114   14.208999634  -14.152999878
  175 DA    OP2     5524    4.947000027   13.967000008  -14.121999741
  175 DA    O5'     5525    4.708000183   14.022000313  -14.149000168
  175 DA    C5'     5526    4.599999905   14.108999252  -14.119000435
  175 DA    H5'     5527    4.597000122   14.194999695  -14.185000420
  175 DA    H5''    5528    4.611999989   14.157000542  -14.022000313
  175 DA    C4'     5529    4.465000153   14.036999702  -14.113000870
  175 DA    H4'     5530    4.383000374   14.100000381  -14.078000069
  175 DA    O4'     5531    4.434999943   13.986000061  -14.239000320
  175 DA    C1'     5532    4.366999626   13.864999771  -14.219999313
  175 DA    H1'     5533    4.266999722   13.878000259  -14.177999496
  175 DA    N9      5534    4.348000050   13.799000740  -14.350000381
  175 DA    C8      5535    4.416999817   13.689000130  -14.397999763
  175 DA    H8      5536    4.491999626   13.635999680  -14.342000008
  175 DA    N7      5537    4.368999958   13.657999992  -14.516000748
  175 DA    C5      5538    4.265999794   13.752000809  -14.549000740
  175 DA    C6      5539    4.183000088   13.780000687  -14.655000687
  175 DA    N6      5540    4.190000057   13.725000381  -14.777000427
  175 DA    H61     5541    4.269000053   13.663000107  -14.792999268
  175 DA    H62     5542    4.120999813   13.746999741  -14.847000122
  175 DA    N1      5543    4.097000122   13.882000923  -14.646000862
  175 DA    C2      5544    4.078000069   13.939999580  -14.527000427
  175 DA    H2      5545    3.995999813   14.008999825  -14.516000748
  175 DA    N3      5546    4.151000023   13.921999931  -14.420000076
  175 DA    C4      5547    4.254000187   13.836999893  -14.440999985
  175 DA    C3'     5548    4.458000183   13.916000366  -14.013999939
  175 DA    H3'     5549    4.552999973   13.908999443  -13.961000443
  175 DA    C2'     5550    4.449000359   13.800999641  -14.111000061
  175 DA    H2'     5551    4.546999931   13.774000168  -14.150999069
  175 DA    H2''    5552    4.411999702   13.713999748  -14.055999756
  175 DA    O3'     5553    4.348000050   13.919000626  -13.927999496
  176 DA    P       5554    4.373000145   13.914999008  -13.774000168
  176 DA    OP1     5555    4.477000237   14.019000053  -13.746999741
  176 DA    OP2     5556    4.393000126   13.772000313  -13.727999687
  176 DA    O5'     5557    4.230000019   13.960000992  -13.717000008
  176 DA    C5'     5558    4.171999931   14.085000992  -13.755999565
  176 DA    H5'     5559    4.237999916   14.142999649  -13.821001053
  176 DA    H5''    5560    4.154999733   14.133999825  -13.661000252
  176 DA    C4'     5561    4.039999962   14.080999374  -13.830999374
  176 DA    H4'     5562    4.020999908   14.188000679  -13.835000992
  176 DA    O4'     5563    4.039000034   14.024000168  -13.963999748
  176 DA    C1'     5564    3.947999954   13.913000107  -13.968999863
  176 DA    H1'     5565    3.849000216   13.939000130  -14.008999825
  176 DA    N9      5566    4.006000042   13.802000046  -14.055000305
  176 DA    C8      5567    4.118999958   13.724000931  -14.025999069
  176 DA    H8      5568    4.188000202   13.739999771  -13.944999695
  176 DA    N7      5569    4.151999950   13.633999825  -14.116999626
  176 DA    C5      5570    4.052000046   13.660000801  -14.218999863
  176 DA    C6      5571    4.016999722   13.611000061  -14.349000931
  176 DA    N6      5572    4.078999996   13.513999939  -14.405000687
  176 DA    H61     5573    4.161000252   13.464999199  -14.375000000
  176 DA    H62     5574    4.024000168   13.486999512  -14.486000061
  176 DA    N1      5575    3.913000107   13.656000137  -14.419000626
  176 DA    C2      5576    3.834000111   13.741000175  -14.355999947
  176 DA    H2      5577    3.749000072   13.777000427  -14.411999702
  176 DA    N3      5578    3.856000185   13.809000015  -14.249000549
  176 DA    C4      5579    3.966999769   13.758999825  -14.178998947
  176 DA    C3'     5580    3.929999828   14.002000809  -13.750000000
  176 DA    H3'     5581    3.958000183   13.980999947  -13.647000313
  176 DA    C2'     5582    3.920000076   13.867999077  -13.825999260
  176 DA    H2'     5583    3.995999813   13.802000046  -13.785000801
  176 DA    H2''    5584    3.818999767   13.825999260  -13.828000069
  176 DA    O3'     5585    3.811999798   14.080999374  -13.760000229
  177 DG    P       5586    3.672000170   14.038999557  -13.699999809
  177 DG    OP1     5587    3.588000059   14.163000107  -13.678998947
  177 DG    OP2     5588    3.690000057   13.942998886  -13.592000008
  177 DG    O5'     5589    3.608999968   13.954999924  -13.821001053
  177 DG    C5'     5590    3.536000013   14.027000427  -13.927999496
  177 DG    H5'     5591    3.605000019   14.092000008  -13.980999947
  177 DG    H5''    5592    3.450000048   14.083000183  -13.891000748
  177 DG    C4'     5593    3.463999987   13.944000244  -14.028999329
  177 DG    H4'     5594    3.415999889   14.008000374  -14.102999687
  177 DG    O4'     5595    3.547000170   13.857000351  -14.105000496
  177 DG    C1'     5596    3.491999865   13.725000381  -14.111000061
  177 DG    H1'     5597    3.424999952   13.707000732  -14.194999695
  177 DG    N9      5598    3.604000092   13.628000259  -14.119000435
  177 DG    C8      5599    3.697999954   13.605999947  -14.025999069
  177 DG    H8      5600    3.703999996   13.666999817  -13.936999321
  177 DG    N7      5601    3.782000065   13.508999825  -14.050999641
  177 DG    C5      5602    3.727999926   13.447999954  -14.167999268
  177 DG    C6      5603    3.756999969   13.328000069  -14.239999771
  177 DG    O6      5604    3.851999998   13.253000259  -14.225999832
  177 DG    N1      5605    3.658999920   13.299000740  -14.341000557
  177 DG    H1      5606    3.681000233   13.213999748  -14.389999390
  177 DG    C2      5607    3.546000004   13.371000290  -14.361000061
  177 DG    N2      5608    3.465000153   13.325999260  -14.449999809
  177 DG    H21     5609    3.483000278   13.244000435  -14.505999565
  177 DG    H22     5610    3.379999876   13.372999191  -14.477000237
  177 DG    N3      5611    3.515000105   13.480999947  -14.299000740
  177 DG    C4      5612    3.611000061   13.519000053  -14.204999924
  177 DG    C3'     5613    3.349999905   13.849000931  -13.980999947
  177 DG    H3'     5614    3.322000027   13.872999191  -13.878000259
  177 DG    C2'     5615    3.408999920   13.708999634  -13.986000061
  177 DG    H2'     5616    3.480000019   13.699999809  -13.902999878
  177 DG    H2''    5617    3.331000090   13.635999680  -14.007000923
  177 DG    O3'     5618    3.243999958   13.867999077  -14.069000244
  178 DT    P       5619    3.087999821   13.833999634  -14.033999443
  178 DT    OP1     5620    3.002000093   13.938000679  -14.093999863
  178 DT    OP2     5621    3.072000027   13.814999580  -13.888000488
  178 DT    O5'     5622    3.051000118   13.700999260  -14.105999947
  178 DT    C5'     5623    3.033999920   13.697999954  -14.252000809
  178 DT    H5'     5624    3.128000021   13.733999252  -14.292999268
  178 DT    H5''    5625    2.952000141   13.761999130  -14.285000801
  178 DT    C4'     5626    3.000000000   13.559000015  -14.307001114
  178 DT    H4'     5627    2.966000080   13.566999435  -14.410000801
  178 DT    O4'     5628    3.118999958   13.468999863  -14.302000046
  178 DT    C1'     5629    3.087000132   13.350000381  -14.225000381
  178 DT    H1'     5630    3.037999868   13.277000427  -14.289999008
  178 DT    N1      5631    3.202000141   13.295000076  -14.149000168
  178 DT    C6      5632    3.261999846   13.364000320  -14.050999641
  178 DT    H6      5633    3.220000029   13.453999519  -14.008000374
  178 DT    C5      5634    3.381000042   13.324000359  -13.996000290
  178 DT    C7      5635    3.445000172   13.392000198  -13.878000259
  178 DT    H71     5636    3.540000200   13.440999985  -13.899999619
  178 DT    H72     5637    3.377000093   13.463000298  -13.833000183
  178 DT    H73     5638    3.456000090   13.313000679  -13.802999496
  178 DT    C4      5639    3.445999861   13.207000732  -14.052999496
  178 DT    O4      5640    3.559000015   13.171999931  -14.021000862
  178 DT    N3      5641    3.379000187   13.138999939  -14.155000687
  178 DT    H3      5642    3.434000015   13.072000504  -14.207000732
  178 DT    C2      5643    3.259000063   13.182001114  -14.208000183
  178 DT    O2      5644    3.218999863   13.124000549  -14.313000679
  178 DT    C3'     5645    2.887000084   13.483999252  -14.225000381
  178 DT    H3'     5646    2.832999945   13.561999321  -14.171999931
  178 DT    C2'     5647    2.971999884   13.391000748  -14.127000809
  178 DT    H2'     5648    3.007999897   13.449000359  -14.041999817
  178 DT    H2''    5649    2.907000065   13.313000679  -14.086999893
  178 DT    O3'     5650    2.792999983   13.410000801  -14.300999641
  179 DG    P       5651    2.662999868   13.322999954  -14.252000809
  179 DG    OP1     5652    2.585999966   13.281000137  -14.367999077
  179 DG    OP2     5653    2.598000050   13.392000198  -14.138999939
  179 DG    O5'     5654    2.733000040   13.194000244  -14.194000244
  179 DG    C5'     5655    2.779000044   13.088000298  -14.280000687
  179 DG    H5'     5656    2.855000019   13.133000374  -14.343999863
  179 DG    H5''    5657    2.698999882   13.057001114  -14.346000671
  179 DG    C4'     5658    2.848000050   12.967000008  -14.217999458
  179 DG    H4'     5659    2.865999937   12.889999390  -14.292999268
  179 DG    O4'     5660    2.979000092   13.003999710  -14.175999641
  179 DG    C1'     5661    2.990000010   12.944000244  -14.046999931
  179 DG    H1'     5662    2.993000031   12.838000298  -14.074999809
  179 DG    N9      5663    3.105999947   12.989999771  -13.974000931
  179 DG    C8      5664    3.118000031   13.100999832  -13.892000198
  179 DG    H8      5665    3.042999983   13.177999496  -13.888000488
  179 DG    N7      5666    3.230000019   13.103999138  -13.822999954
  179 DG    C5      5667    3.293999910   12.986999512  -13.867999077
  179 DG    C6      5668    3.422000170   12.932001114  -13.836999893
  179 DG    O6      5669    3.511000156   12.967999458  -13.760999680
  179 DG    N1      5670    3.458000183   12.817998886  -13.907000542
  179 DG    H1      5671    3.552999973   12.786000252  -13.894999504
  179 DG    C2      5672    3.384000063   12.767000198  -14.003000259
  179 DG    N2      5673    3.413000107   12.654000282  -14.052000046
  179 DG    H21     5674    3.488000154   12.602999687  -14.008000374
  179 DG    H22     5675    3.334999800   12.607000351  -14.096000671
  179 DG    N3      5676    3.259999752   12.805999756  -14.030000687
  179 DG    C4      5677    3.220000029   12.916999817  -13.961999893
  179 DG    C3'     5678    2.769999981   12.911000252  -14.097999573
  179 DG    H3'     5679    2.665999889   12.941999435  -14.083999634
  179 DG    C2'     5680    2.854000092   12.969999313  -13.986000061
  179 DG    H2'     5681    2.837000132   13.077000618  -13.974000931
  179 DG    H2''    5682    2.837000132   12.917999268  -13.892000198
  179 DG    O3'     5683    2.787999868   12.769000053  -14.096000671
  180 DT    P       5684    2.671000004   12.662000656  -14.121000290
  180 DT    OP1     5685    2.608999968   12.691999435  -14.247999191
  180 DT    OP2     5686    2.587999821   12.663999557  -14.003999710
  180 DT    O5'     5687    2.756999969   12.522000313  -14.128999710
  180 DT    C5'     5688    2.832999945   12.480000496  -14.239000320
  180 DT    H5'     5689    2.848000050   12.562000275  -14.309000015
  180 DT    H5''    5690    2.773000002   12.404000282  -14.288000107
  180 DT    C4'     5691    2.973999977   12.412000656  -14.203000069
  180 DT    H4'     5692    3.014999866   12.390000343  -14.300999641
  180 DT    O4'     5693    3.070999861   12.487999916  -14.130999565
  180 DT    C1'     5694    3.125000000   12.413000107  -14.027000427
  180 DT    H1'     5695    3.204999924   12.348999977  -14.065999985
  180 DT    N1      5696    3.164000034   12.491000175  -13.903999329
  180 DT    C6      5697    3.078000069   12.587999344  -13.861000061
  180 DT    H6      5698    2.985000134   12.590000153  -13.914999008
  180 DT    C5      5699    3.113999844   12.663000107  -13.753999710
  180 DT    C7      5700    3.016999960   12.765000343  -13.699000359
  180 DT    H71     5701    3.052999973   12.864999771  -13.722999573
  180 DT    H72     5702    2.912999868   12.748000145  -13.727000237
  180 DT    H73     5703    3.013000011   12.758000374  -13.591000557
  180 DT    C4      5704    3.245000124   12.641000748  -13.696001053
  180 DT    O4      5705    3.291999817   12.708000183  -13.611999512
  180 DT    N3      5706    3.322999954   12.539999962  -13.744999886
  180 DT    H3      5707    3.417999983   12.534999847  -13.711000443
  180 DT    C2      5708    3.290999889   12.466000557  -13.853999138
  180 DT    O2      5709    3.365000248   12.375000000  -13.889999390
  180 DT    C3'     5710    2.954999924   12.286000252  -14.124000549
  180 DT    H3'     5711    2.848999977   12.262000084  -14.125999451
  180 DT    C2'     5712    3.009999990   12.322999954  -13.988000870
[truncated: 17,272,841 more chars]
