# Supplementary material for: Redox-Based Defect Detection in Packed DNA: Insights from Hybrid Quantum Mechanical/Molecular Mechanics Molecular Dynamics Simulations
Source: J Chem Theory Comput. 2023 Nov 14;19(22):8434–45. doi: 10.1021/acs.jctc.3c01013 (PMC10687876; doi:10.1021/acs.jctc.3c01013)
Supplement: Supplementary file 2 — ct3c01013_si_002.zip [file ct3c01013_si_002.zip › packed_dna_8oxog-main/QMMM_MD/8oxoG_reg2/8oxoG_reg2_oxidized_qmmm/gromos.g96]

TITLE
 coordinates generated from amber coord file
 ncp_amber.pdb
END
POSITION
# first 24 chars ignored
    1 DA5   HO5'       1    6.627999783    9.701000214  -11.947999954
    1 DA5   O5'        2    6.558000088    9.635000229  -11.944999695
    1 DA5   C5'        3    6.605999947    9.774000168  -11.829000473
    1 DA5   H5'        4    6.515000343    9.833000183  -11.843000412
    1 DA5   H5''       5    6.690000057    9.838999748  -11.803999901
    1 DA5   C4'        6    6.571000099    9.676000595  -11.718999863
    1 DA5   H4'        7    6.537000179    9.733999252  -11.633999825
    1 DA5   O4'        8    6.466000557    9.586999893  -11.753999710
    1 DA5   C1'        9    6.516000271    9.453000069  -11.729000092
    1 DA5   H1'       10    6.494000435    9.418000221  -11.628000259
    1 DA5   N9        11    6.448000431    9.357999802  -11.824999809
    1 DA5   C8        12    6.393000126    9.237000465  -11.791999817
    1 DA5   H8        13    6.404000282    9.197999954  -11.690999985
    1 DA5   N7        14    6.328999996    9.184999466  -11.891000748
    1 DA5   C5        15    6.345999718    9.279000282  -11.991999626
    1 DA5   C6        16    6.310999870    9.287000656  -12.128999710
    1 DA5   N6        17    6.243999958    9.194000244  -12.197000504
    1 DA5   H61       18    6.188000202    9.121999741  -12.154000282
    1 DA5   H62       19    6.224999905    9.222000122  -12.293000221
    1 DA5   N1        20    6.356999874    9.392999649  -12.201000214
    1 DA5   C2        21    6.430000305    9.489000320  -12.148000717
    1 DA5   H2        22    6.456999779    9.574999809  -12.208000183
    1 DA5   N3        23    6.467999935    9.491999626  -12.027999878
    1 DA5   C4        24    6.421000004    9.387000084  -11.953000069
    1 DA5   C3'       25    6.692999840    9.586999893  -11.670000076
    1 DA5   H3'       26    6.789000034    9.635000229  -11.684000015
    1 DA5   C2'       27    6.673999786    9.458999634  -11.750000000
    1 DA5   H2'       28    6.698999882    9.470999718  -11.855999947
    1 DA5   H2''      29    6.733000278    9.378000259  -11.708000183
    1 DA5   O3'       30    6.664000034    9.560999870  -11.530000687
    2 DT    P         31    6.769000053    9.503000259  -11.416999817
    2 DT    OP1       32    6.699999809    9.519000053  -11.288000107
    2 DT    OP2       33    6.894999504    9.576000214  -11.434999466
    2 DT    O5'       34    6.787999630    9.354000092  -11.461000443
    2 DT    C5'       35    6.703999996    9.251000404  -11.414999962
    2 DT    H5'       36    6.602999687    9.267999649  -11.451000214
    2 DT    H5''      37    6.715000153    9.256999969  -11.305999756
    2 DT    C4'       38    6.751999855    9.111000061  -11.476999283
    2 DT    H4'       39    6.713999748    9.031000137  -11.413000107
    2 DT    O4'       40    6.691999912    9.100000381  -11.607999802
    2 DT    C1'       41    6.787999630    9.031000137  -11.690999985
    2 DT    H1'       42    6.796999931    8.925000191  -11.669000626
    2 DT    N1        43    6.741999626    9.058000565  -11.828000069
    2 DT    C6        44    6.791000366    9.163999557  -11.909999847
    2 DT    H6        45    6.869999886    9.232999802  -11.880999565
    2 DT    C5        46    6.734999657    9.190000534  -12.031000137
    2 DT    C7        47    6.794000149    9.301000595  -12.114000320
    2 DT    H71       48    6.794000149    9.279000282  -12.219999313
    2 DT    H72       49    6.737999916    9.394000053  -12.105000496
    2 DT    H73       50    6.900000095    9.321000099  -12.098999977
    2 DT    C4        51    6.630000114    9.104000092  -12.086000443
    2 DT    O4        52    6.581999779    9.098999977  -12.197999954
    2 DT    N3        53    6.592999935    9.005000114  -11.998999596
    2 DT    H3        54    6.532000065    8.933000565  -12.037000656
    2 DT    C2        55    6.638999939    8.975999832  -11.873999596
    2 DT    O2        56    6.594999790    8.876000404  -11.815000534
    2 DT    C3'       57    6.909999847    9.086999893  -11.489000320
    2 DT    H3'       58    6.951999664    9.184999466  -11.466000557
    2 DT    C2'       59    6.923000336    9.080999374  -11.644000053
    2 DT    H2'       60    6.948000431    9.177999496  -11.687999725
    2 DT    H2''      61    7.006999969    9.017000198  -11.673999786
    2 DT    O3'       62    6.967000008    8.983999252  -11.405000687
    3 DC    P         63    7.099999905    8.897000313  -11.434999466
    3 DC    OP1       64    7.147000313    8.837999344  -11.310999870
    3 DC    OP2       65    7.191000462    8.982999802  -11.510999680
    3 DC    O5'       66    7.044999599    8.779000282  -11.530000687
    3 DC    C5'       67    6.937999725    8.694000244  -11.475000381
    3 DC    H5'       68    6.859999657    8.769000053  -11.455999374
    3 DC    H5''      69    6.967000008    8.651000023  -11.378999710
    3 DC    C4'       70    6.886000156    8.586000443  -11.572999954
    3 DC    H4'       71    6.810999870    8.533999443  -11.512999535
    3 DC    O4'       72    6.849999905    8.647000313  -11.694999695
    3 DC    C1'       73    6.907000065    8.588999748  -11.805000305
    3 DC    H1'       74    6.852999687    8.498000145  -11.830999374
    3 DC    N1        75    6.911000252    8.690000534  -11.916999817
    3 DC    C6        76    7.005999565    8.791000366  -11.923000336
    3 DC    H6        77    7.091000557    8.795000076  -11.857000351
    3 DC    C5        78    7.004000187    8.878999710  -12.031999588
    3 DC    H5        79    7.080000401    8.955999374  -12.038000107
    3 DC    C4        80    6.887000084    8.873000145  -12.112999916
    3 DC    N4        81    6.862999916    8.953000069  -12.204000473
    3 DC    H41       82    6.927999973    9.024000168  -12.233999252
    3 DC    H42       83    6.776999474    8.930999756  -12.253000259
    3 DC    N3        84    6.798000336    8.779000282  -12.105000496
    3 DC    C2        85    6.814000130    8.680999756  -12.017999649
    3 DC    O2        86    6.741000175    8.580999374  -12.026000023
    3 DC    C3'       87    7.001000404    8.493000031  -11.616999626
    3 DC    H3'       88    7.087999821    8.498999596  -11.551000595
    3 DC    C2'       89    7.043000221    8.538999557  -11.760000229
    3 DC    H2'       90    7.109999657    8.623999596  -11.753000259
    3 DC    H2''      91    7.087999821    8.461999893  -11.822000504
    3 DC    O3'       92    6.953999996    8.355000496  -11.609999657
    4 DA    P         93    7.051000118    8.232999802  -11.580999374
    4 DA    OP1       94    6.972000122    8.130999565  -11.506999969
    4 DA    OP2       95    7.171999931    8.288999557  -11.516000748
    4 DA    O5'       96    7.090000153    8.183000565  -11.727999687
    4 DA    C5'       97    6.983999729    8.111000061  -11.802999496
    4 DA    H5'       98    6.888999939    8.166000366  -11.798000336
    4 DA    H5''      99    6.967000008    8.012000084  -11.762000084
    4 DA    C4'      100    7.030000210    8.090000153  -11.954000473
    4 DA    H4'      101    6.980999947    8.005999565  -12.001999855
    4 DA    O4'      102    7.016999722    8.205999374  -12.027999878
    4 DA    C1'      103    7.127999783    8.219999313  -12.107999802
    4 DA    H1'      104    7.118000031    8.151000023  -12.190999985
    4 DA    N9       105    7.130999565    8.364999771  -12.133999825
    4 DA    C8       106    7.196000099    8.465000153  -12.067999840
    4 DA    H8       107    7.240000248    8.442999840  -11.972000122
    4 DA    N7       108    7.190000057    8.583000183  -12.123999596
    4 DA    C5       109    7.106999874    8.560999870  -12.237000465
    4 DA    C6       110    7.048000336    8.642000198  -12.335000038
    4 DA    N6       111    7.062000275    8.769000053  -12.342000008
    4 DA    H61      112    7.098000526    8.812000275  -12.258999825
    4 DA    H62      113    7.023000240    8.819999695  -12.420000076
    4 DA    N1       114    6.967999935    8.587999344  -12.426000595
    4 DA    C2       115    6.951999664    8.454999924  -12.427999496
    4 DA    H2       116    6.894999504    8.401000023  -12.503000259
    4 DA    N3       117    7.001999855    8.366999626  -12.343999863
    4 DA    C4       118    7.081999779    8.423999786  -12.248999596
    4 DA    C3'      119    7.177999973    8.044000626  -11.972000122
    4 DA    H3'      120    7.212999821    8.010000229  -11.875000000
    4 DA    C2'      121    7.245999813    8.170999527  -12.023000717
    4 DA    H2'      122    7.258000374    8.234999657  -11.935999870
    4 DA    H2''     123    7.335000038    8.158999443  -12.085000038
    4 DA    O3'      124    7.199999809    7.947000027  -12.073999405
    5 DA    P        125    7.326999664    7.851999760  -12.066999435
    5 DA    OP1      126    7.314000130    7.747000217  -11.961999893
    5 DA    OP2      127    7.448999882    7.930000305  -12.053999901
    5 DA    O5'      128    7.333000183    7.779000282  -12.206999779
    5 DA    C5'      129    7.229000092    7.703000069  -12.262999535
    5 DA    H5'      130    7.137000084    7.710000038  -12.204000473
    5 DA    H5''     131    7.263999939    7.599999905  -12.260000229
    5 DA    C4'      132    7.199999809    7.731999874  -12.411000252
    5 DA    H4'      133    7.108999729    7.676000118  -12.435999870
    5 DA    O4'      134    7.171000004    7.873999596  -12.420999527
    5 DA    C1'      135    7.244999886    7.944000244  -12.519999504
    5 DA    H1'      136    7.191000462    7.944000244  -12.614000320
    5 DA    N9       137    7.286000252    8.079000473  -12.476999283
    5 DA    C8       138    7.355000496    8.116999626  -12.366000175
    5 DA    H8       139    7.407000065    8.044000626  -12.305999756
    5 DA    N7       140    7.381999969    8.250000000  -12.362999916
    5 DA    C5       141    7.303999901    8.298000336  -12.473000526
    5 DA    C6       142    7.275000095    8.427999496  -12.517999649
    5 DA    N6       143    7.333000183    8.539999962  -12.468999863
    5 DA    H61      144    7.394999504    8.531999588  -12.390000343
    5 DA    H62      145    7.312000275    8.628000259  -12.512999535
    5 DA    N1       146    7.205999851    8.447000504  -12.626999855
    5 DA    C2       147    7.158999443    8.342000008  -12.691999435
    5 DA    H2       148    7.101999760    8.366000175  -12.781000137
    5 DA    N3       149    7.159999847    8.211999893  -12.655000687
    5 DA    C4       150    7.241999626    8.196000099  -12.543000221
    5 DA    C3'      151    7.309999943    7.712000370  -12.519999504
    5 DA    H3'      152    7.379000187    7.637999535  -12.480000496
    5 DA    C2'      153    7.365000248    7.848999977  -12.538000107
    5 DA    H2'      154    7.433000088    7.858000278  -12.454000473
    5 DA    H2''     155    7.405999660    7.865000248  -12.637999535
    5 DA    O3'      156    7.248000145    7.661000252  -12.637999535
    6 DT    P        157    7.335000038    7.616999626  -12.769999504
    6 DT    OP1      158    7.265000343    7.509999752  -12.836999893
    6 DT    OP2      159    7.473000526    7.592999935  -12.723999977
    6 DT    O5'      160    7.342999935    7.741999626  -12.867999077
    6 DT    C5'      161    7.223999977    7.780000210  -12.933000565
    6 DT    H5'      162    7.144000053    7.787000179  -12.858999252
    6 DT    H5''     163    7.199999809    7.703999996  -13.007000923
    6 DT    C4'      164    7.236000061    7.923000336  -13.005999565
    6 DT    H4'      165    7.140000343    7.948000431  -13.052000046
    6 DT    O4'      166    7.268000126    8.029000282  -12.916000366
    6 DT    C1'      167    7.359999657    8.105999947  -12.983999252
    6 DT    H1'      168    7.303999901    8.177999496  -13.044000626
    6 DT    N1       169    7.441999912    8.178999901  -12.888000488
    6 DT    C6       170    7.502999783    8.114000320  -12.782999992
    6 DT    H6       171    7.486000061    8.006999969  -12.777999878
    6 DT    C5       172    7.562999725    8.180999756  -12.684999466
    6 DT    C7       173    7.626000404    8.100000381  -12.574999809
    6 DT    H71      174    7.733000278    8.118000031  -12.590000153
    6 DT    H72      175    7.601999760    8.137000084  -12.475999832
    6 DT    H73      176    7.608999729    7.993000031  -12.587999344
    6 DT    C4       177    7.576000214    8.329000473  -12.696000099
    6 DT    O4       178    7.641999722    8.394000053  -12.611000061
    6 DT    N3       179    7.518000126    8.385000229  -12.800999641
    6 DT    H3       180    7.526000023    8.486000061  -12.802999496
    6 DT    C2       181    7.449999809    8.316999435  -12.900999069
    6 DT    O2       182    7.391999722    8.387999535  -12.989000320
    6 DT    C3'      183    7.335999966    7.923999786  -13.122999191
    6 DT    H3'      184    7.368000031    7.819999695  -13.133000374
    6 DT    C2'      185    7.441999912    8.012000084  -13.064999580
    6 DT    H2'      186    7.516000271    7.960000038  -13.003999710
    6 DT    H2''     187    7.501000404    8.057000160  -13.144999504
    6 DT    O3'      188    7.273999691    7.981999874  -13.241999626
    7 DA    P        189    7.347000122    7.967000008  -13.383999825
    7 DA    OP1      190    7.237999916    7.970999718  -13.486999512
    7 DA    OP2      191    7.441000462    7.849999905  -13.389999390
    7 DA    O5'      192    7.433999538    8.097000122  -13.399000168
    7 DA    C5'      193    7.375000000    8.223000526  -13.416999817
    7 DA    H5'      194    7.296000004    8.248000145  -13.346000671
    7 DA    H5''     195    7.308000088    8.218000412  -13.503999710
    7 DA    C4'      196    7.453999996    8.348000526  -13.428998947
    7 DA    H4'      197    7.387000084    8.427999496  -13.461999893
    7 DA    O4'      198    7.500000000    8.392999649  -13.302000046
    7 DA    C1'      199    7.627999783    8.441999435  -13.319999695
    7 DA    H1'      200    7.625000000    8.538999557  -13.369000435
    7 DA    N9       201    7.696000099    8.430999756  -13.197000504
    7 DA    C8       202    7.705000401    8.321000099  -13.121999741
    7 DA    H8       203    7.669999599    8.225000381  -13.156000137
    7 DA    N7       204    7.755999565    8.333000183  -13.003999710
    7 DA    C5       205    7.782000065    8.468000412  -12.996000290
    7 DA    C6       206    7.845999718    8.558000565  -12.910000801
    7 DA    N6       207    7.897000313    8.534999847  -12.793000221
    7 DA    H61      208    7.900000095    8.437999725  -12.763999939
    7 DA    H62      209    7.951000214    8.598000526  -12.734999657
    7 DA    N1       210    7.858999729    8.685999870  -12.940999985
    7 DA    C2       211    7.810999870    8.732999802  -13.053998947
    7 DA    H2       212    7.808999538    8.841000557  -13.055999756
    7 DA    N3       213    7.743000031    8.662000656  -13.142000198
    7 DA    C4       214    7.740000248    8.527999878  -13.111999512
    7 DA    C3'      215    7.573999882    8.323999405  -13.519000053
    7 DA    H3'      216    7.576999664    8.225999832  -13.566999435
    7 DA    C2'      217    7.685999870    8.336000443  -13.413999557
    7 DA    H2'      218    7.706999779    8.234999657  -13.378000259
    7 DA    H2''     219    7.775000095    8.380000114  -13.460000992
    7 DA    O3'      220    7.581999779    8.430999756  -13.613000870
    8 DT    P        221    7.696000099    8.437999725  -13.722999573
    8 DT    OP1      222    7.637999535    8.496999741  -13.849000931
    8 DT    OP2      223    7.769999504    8.309999466  -13.736000061
    8 DT    O5'      224    7.796000004    8.543000221  -13.661999702
    8 DT    C5'      225    7.754000187    8.671999931  -13.632000923
    8 DT    H5'      226    7.664999962    8.675000191  -13.569000244
    8 DT    H5''     227    7.720999718    8.726999283  -13.719999313
    8 DT    C4'      228    7.861000061    8.755000114  -13.560000420
    8 DT    H4'      229    7.816000462    8.852999687  -13.546000481
    8 DT    O4'      230    7.880000114    8.699999809  -13.436999321
    8 DT    C1'      231    8.012000084    8.723999977  -13.386999130
    8 DT    H1'      232    8.008000374    8.826000214  -13.349000931
    8 DT    N1       233    8.055000305    8.635999680  -13.280000687
    8 DT    C6       234    8.060999870    8.496999741  -13.289999008
    8 DT    H6       235    8.037000656    8.442999840  -13.380000114
    8 DT    C5       236    8.104000092    8.419000626  -13.180000305
    8 DT    C7       237    8.078000069    8.263999939  -13.189000130
    8 DT    H71      238    8.020999908    8.234999657  -13.100999832
    8 DT    H72      239    8.022000313    8.227999687  -13.274999619
    8 DT    H73      240    8.173999786    8.218000412  -13.166000366
    8 DT    C4       241    8.141000748    8.483999252  -13.053998947
    8 DT    O4       242    8.151000023    8.430000305  -12.949000359
    8 DT    N3       243    8.148000717    8.614999771  -13.060000420
    8 DT    H3       244    8.182000160    8.668000221  -12.980999947
    8 DT    C2       245    8.100999832    8.696000099  -13.163999557
    8 DT    O2       246    8.114000320    8.819999695  -13.152000427
    8 DT    C3'      247    8.001999855    8.769000053  -13.619000435
    8 DT    H3'      248    8.020999908    8.704000473  -13.703999519
    8 DT    C2'      249    8.098000526    8.723000526  -13.508999825
    8 DT    H2'      250    8.123000145    8.618000031  -13.521000862
    8 DT    H2''     251    8.187000275    8.787000656  -13.503000259
    8 DT    O3'      252    8.019000053    8.902999878  -13.657999992
    9 DC    P        253    8.119999886    8.941999435  -13.782000542
    9 DC    OP1      254    8.086000443    9.081999779  -13.822000504
    9 DC    OP2      255    8.116999626    8.838999748  -13.882000923
    9 DC    O5'      256    8.262999535    8.948999405  -13.716000557
    9 DC    C5'      257    8.303999901    9.069999695  -13.656000137
    9 DC    H5'      258    8.218999863    9.121999741  -13.611999512
    9 DC    H5''     259    8.343999863    9.142999649  -13.727000237
    9 DC    C4'      260    8.411000252    9.060999870  -13.544000626
    9 DC    H4'      261    8.419000626    9.166000366  -13.513999939
    9 DC    O4'      262    8.369999886    8.967000008  -13.439000130
    9 DC    C1'      263    8.475000381    8.928999901  -13.361999512
    9 DC    H1'      264    8.487999916    8.994999886  -13.277000427
    9 DC    N1       265    8.460000038    8.793000221  -13.308000565
    9 DC    C6       266    8.451000214    8.680999756  -13.397000313
    9 DC    H6       267    8.447000504    8.711000443  -13.500999451
    9 DC    C5       268    8.430000305    8.558000565  -13.357999802
    9 DC    H5       269    8.414999962    8.487999916  -13.438000679
    9 DC    C4       270    8.446000099    8.538999557  -13.217999458
    9 DC    N4       271    8.442999840    8.421999931  -13.170000076
    9 DC    H41      272    8.434999466    8.336999893  -13.225000381
    9 DC    H42      273    8.469999313    8.408999443  -13.074000359
    9 DC    N3       274    8.455999374    8.633000374  -13.127000809
    9 DC    C2       275    8.469999313    8.758999825  -13.174000740
    9 DC    O2       276    8.487000465    8.851999283  -13.089999199
    9 DC    C3'      277    8.537000656    8.996999741  -13.594999313
    9 DC    H3'      278    8.516000748    8.914999962  -13.663000107
    9 DC    C2'      279    8.593000412    8.953000069  -13.463000298
    9 DC    H2'      280    8.651000023    8.861000061  -13.471000671
    9 DC    H2''     281    8.657999992    9.029000282  -13.419000626
    9 DC    O3'      282    8.614000320    9.094999313  -13.672999382
   10 DC    P        283    8.762000084    9.059999466  -13.736000061
   10 DC    OP1      284    8.795000076    9.176000595  -13.822999954
   10 DC    OP2      285    8.755000114    8.930999756  -13.803998947
   10 DC    O5'      286    8.861000061    9.053999901  -13.616999626
   10 DC    C5'      287    8.881999969    9.163000107  -13.536999702
   10 DC    H5'      288    8.795999527    9.194000244  -13.477999687
   10 DC    H5''     289    8.912000656    9.244000435  -13.602999687
   10 DC    C4'      290    8.987000465    9.154000282  -13.424000740
   10 DC    H4'      291    8.987000465    9.258000374  -13.389999390
   10 DC    O4'      292    8.940000534    9.052999496  -13.330999374
   10 DC    C1'      293    9.030000687    8.934999466  -13.319000244
   10 DC    H1'      294    9.094999313    8.942999840  -13.232000351
   10 DC    N1       295    8.958000183    8.801000595  -13.314000130
   10 DC    C6       296    8.894000053    8.746000290  -13.420000076
   10 DC    H6       297    8.902999878    8.795999527  -13.516000748
   10 DC    C5       298    8.828000069    8.628999710  -13.411999702
   10 DC    H5       299    8.793000221    8.585000038  -13.503999710
   10 DC    C4       300    8.833999634    8.566999435  -13.286000252
   10 DC    N4       301    8.760000229    8.465000153  -13.271000862
   10 DC    H41      302    8.725000381    8.414999962  -13.352000237
   10 DC    H42      303    8.744999886    8.434999466  -13.175999641
   10 DC    N3       304    8.873999596    8.623999596  -13.175999641
   10 DC    C2       305    8.944999695    8.736000061  -13.189999580
   10 DC    O2       306    8.994000435    8.783999443  -13.088000298
   10 DC    C3'      307    9.130000114    9.102999687  -13.463999748
   10 DC    H3'      308    9.144000053    9.123000145  -13.569999695
   10 DC    C2'      309    9.121999741    8.961000443  -13.435999870
   10 DC    H2'      310    9.079000473    8.921999931  -13.527999878
   10 DC    H2''     311    9.219999313    8.916999817  -13.414999008
   10 DC    O3'      312    9.222000122    9.173999786  -13.385999680
   11 DA    P        313    9.380000114    9.152999878  -13.425000191
   11 DA    OP1      314    9.454999924    9.279000282  -13.416000366
   11 DA    OP2      315    9.388999939    9.085000038  -13.558000565
   11 DA    O5'      316    9.426000595    9.053999901  -13.302999496
   11 DA    C5'      317    9.409999847    9.081999779  -13.166000366
   11 DA    H5'      318    9.302999496    9.098000526  -13.150999069
   11 DA    H5''     319    9.466000557    9.168000221  -13.128999710
   11 DA    C4'      320    9.455999374    8.975000381  -13.069999695
   11 DA    H4'      321    9.442999840    9.016000748  -12.969999313
   11 DA    O4'      322    9.375000000    8.857000351  -13.072999954
   11 DA    C1'      323    9.447999954    8.751999855  -13.124000549
   11 DA    H1'      324    9.476999283    8.690999985  -13.038999557
   11 DA    N9       325    9.358999252    8.670000076  -13.211000443
   11 DA    C8       326    9.343999863    8.676000595  -13.347000122
   11 DA    H8       327    9.392000198    8.755999565  -13.402000427
   11 DA    N7       328    9.248000145    8.601999283  -13.399999619
   11 DA    C5       329    9.206999779    8.520999908  -13.288000107
   11 DA    C6       330    9.121000290    8.413000107  -13.264999390
   11 DA    N6       331    9.052000046    8.351999283  -13.361999512
   11 DA    H61      332    9.081999779    8.361000061  -13.458000183
   11 DA    H62      333    8.984999657    8.280000687  -13.338000298
   11 DA    N1       334    9.116000175    8.357999802  -13.144000053
   11 DA    C2       335    9.189000130    8.406000137  -13.041000366
   11 DA    H2       336    9.166000366    8.362000465  -12.944999695
   11 DA    N3       337    9.276999474    8.503000259  -13.046999931
   11 DA    C4       338    9.281999588    8.560999870  -13.174000740
   11 DA    C3'      339    9.598999977    8.939000130  -13.088000298
   11 DA    H3'      340    9.663999557    9.016000748  -13.130000114
   11 DA    C2'      341    9.579000473    8.821000099  -13.184000015
   11 DA    H2'      342    9.564000130    8.848999977  -13.288000107
   11 DA    H2''     343    9.663000107    8.751999855  -13.185999870
   11 DA    O3'      344    9.656000137    8.901000023  -12.966000557
   12 DC    P        345    9.809999466    8.848999977  -12.950999260
   12 DC    OP1      346    9.854000092    8.899000168  -12.817998886
   12 DC    OP2      347    9.890000343    8.885999680  -13.072000504
   12 DC    O5'      348    9.788999557    8.690999985  -12.941999435
   12 DC    C5'      349    9.734999657    8.628000259  -12.824999809
   12 DC    H5'      350    9.631999969    8.661000252  -12.830999374
   12 DC    H5''     351    9.781999588    8.670999527  -12.736000061
   12 DC    C4'      352    9.734999657    8.476999283  -12.833000183
   12 DC    H4'      353    9.718999863    8.430000305  -12.736000061
   12 DC    O4'      354    9.635000229    8.432000160  -12.921999931
   12 DC    C1'      355    9.684999466    8.329999924  -13.005000114
   12 DC    H1'      356    9.684000015    8.229000092  -12.963999748
   12 DC    N1       357    9.602999687    8.322999954  -13.132000923
   12 DC    C6       358    9.619000435    8.421999931  -13.230000496
   12 DC    H6       359    9.684000015    8.506999969  -13.218999863
   12 DC    C5       360    9.531999588    8.413000107  -13.339999199
   12 DC    H5       361    9.524999619    8.491000175  -13.414999008
   12 DC    C4       362    9.449999809    8.295000076  -13.355000496
   12 DC    N4       363    9.371999741    8.276999474  -13.455999374
   12 DC    H41      364    9.380999565    8.343999863  -13.532000542
   12 DC    H42      365    9.301000595    8.204999924  -13.450999260
   12 DC    N3       366    9.434999466    8.212999344  -13.258000374
   12 DC    C2       367    9.501000404    8.227999687  -13.142999649
   12 DC    O2       368    9.469999313    8.154000282  -13.052000046
   12 DC    C3'      369    9.869000435    8.423000336  -12.882000923
   12 DC    H3'      370    9.940999985    8.501999855  -12.902000427
   12 DC    C2'      371    9.826999664    8.369000435  -13.017000198
   12 DC    H2'      372    9.854000092    8.441999435  -13.092999458
   12 DC    H2''     373    9.887000084    8.281999588  -13.047999382
   12 DC    O3'      374    9.908999443    8.315999985  -12.789999962
   13 DC    P        375   10.050000191    8.234999657  -12.802999496
   13 DC    OP1      376   10.074999809    8.180000305  -12.670000076
   13 DC    OP2      377   10.149999619    8.315000534  -12.880000114
   13 DC    O5'      378   10.001999855    8.112999916  -12.885000229
   13 DC    C5'      379    9.935999870    7.994999886  -12.824999809
   13 DC    H5'      380    9.844999313    8.037000656  -12.782999992
   13 DC    H5''     381   10.000000000    7.944999695  -12.751999855
   13 DC    C4'      382    9.878000259    7.897000313  -12.927999496
   13 DC    H4'      383    9.837999344    7.822000027  -12.858999252
   13 DC    O4'      384    9.781999588    7.951999664  -13.017999649
   13 DC    C1'      385    9.817999840    7.907999992  -13.153999329
   13 DC    H1'      386    9.770999908    7.812000275  -13.172999382
   13 DC    N1       387    9.777999878    8.001000404  -13.267000198
   13 DC    C6       388    9.830999374    8.128999710  -13.285000801
   13 DC    H6       389    9.902999878    8.166000366  -13.213999748
   13 DC    C5       390    9.795000076    8.203000069  -13.394999504
   13 DC    H5       391    9.843000412    8.298999786  -13.408999443
   13 DC    C4       392    9.701999664    8.145999908  -13.477000237
   13 DC    N4       393    9.664999962    8.211000443  -13.582000732
   13 DC    H41      394    9.701999664    8.305000305  -13.583999634
   13 DC    H42      395    9.588999748    8.176000595  -13.636999130
   13 DC    N3       396    9.641000748    8.031999588  -13.463000298
   13 DC    C2       397    9.680999756    7.955000401  -13.361000061
   13 DC    O2       398    9.637999535    7.838999748  -13.352999687
   13 DC    C3'      399    9.980999947    7.819999695  -13.008999825
   13 DC    H3'      400   10.081999779    7.808999538  -12.968999863
   13 DC    C2'      401    9.970999718    7.898000240  -13.138000488
   13 DC    H2'      402   10.026999474    7.988999844  -13.116999626
   13 DC    H2''     403   10.012999535    7.852999687  -13.227999687
   13 DC    O3'      404    9.935999870    7.687999725  -13.045000076
   14 DT    P        405   10.037000656    7.566999912  -13.035000801
   14 DT    OP1      406   10.019999504    7.519999504  -12.896000862
   14 DT    OP2      407   10.171999931    7.594999790  -13.085000992
   14 DT    O5'      408    9.968999863    7.460999966  -13.136999130
   14 DT    C5'      409    9.838999748    7.395999908  -13.107999802
   14 DT    H5'      410    9.769999504    7.469000340  -13.064000130
   14 DT    H5''     411    9.850999832    7.328000069  -13.024000168
   14 DT    C4'      412    9.769999504    7.326999664  -13.233999252
   14 DT    H4'      413    9.684000015    7.265000343  -13.205999374
   14 DT    O4'      414    9.725000381    7.433000088  -13.322000504
   14 DT    C1'      415    9.767000198    7.407999992  -13.455999374
   14 DT    H1'      416    9.706999779    7.337000370  -13.513000488
   14 DT    N1       417    9.781000137    7.529000282  -13.538999557
   14 DT    C6       418    9.881999969    7.623000145  -13.517000198
   14 DT    H6       419    9.947000504    7.601999760  -13.433000565
   14 DT    C5       420    9.873000145    7.743000031  -13.574999809
   14 DT    C7       421    9.982000351    7.848999977  -13.533999443
   14 DT    H71      422   10.038999557    7.816999912  -13.447000504
   14 DT    H72      423   10.053999901    7.866999626  -13.614000320
   14 DT    H73      424    9.930999756    7.944999695  -13.522999763
   14 DT    C4       425    9.770999908    7.775000095  -13.675000191
   14 DT    O4       426    9.751999855    7.884999752  -13.728999138
   14 DT    N3       427    9.684999466    7.673999786  -13.699999809
   14 DT    H3       428    9.611000061    7.691999912  -13.766000748
   14 DT    C2       429    9.683000565    7.550000191  -13.639999390
   14 DT    O2       430    9.598000526    7.462000370  -13.664999008
   14 DT    C3'      431    9.861000061    7.236000061  -13.314999580
   14 DT    H3'      432    9.956999779    7.210999966  -13.269000053
   14 DT    C2'      433    9.899000168    7.323000431  -13.430999756
   14 DT    H2'      434    9.980000496    7.391999722  -13.408999443
   14 DT    H2''     435    9.918000221    7.276000023  -13.527999878
   14 DT    O3'      436    9.794000626    7.112000465  -13.364999771
   15 DG    P        437    9.869000435    6.997000217  -13.453999519
   15 DG    OP1      438    9.831999779    6.866000175  -13.391000748
   15 DG    OP2      439   10.016000748    7.016000271  -13.449000359
   15 DG    O5'      440    9.819999695    7.005999565  -13.602000237
   15 DG    C5'      441    9.691999435    6.951999664  -13.639999390
   15 DG    H5'      442    9.614999771    6.994000435  -13.574999809
   15 DG    H5''     443    9.694999695    6.842999935  -13.638000488
   15 DG    C4'      444    9.651999474    6.991000175  -13.783999443
   15 DG    H4'      445    9.548999786    6.958999634  -13.803998947
   15 DG    O4'      446    9.669000626    7.127999783  -13.789999008
   15 DG    C1'      447    9.753000259    7.168000221  -13.894000053
   15 DG    H1'      448    9.680999756    7.177999973  -13.975000381
   15 DG    N9       449    9.822999954    7.296999931  -13.880000114
   15 DG    C8       450    9.932000160    7.335000038  -13.805999756
   15 DG    H8       451    9.987999916    7.269000053  -13.741999626
   15 DG    N7       452    9.973999977    7.458000183  -13.817998886
   15 DG    C5       453    9.891000748    7.506999969  -13.921000481
   15 DG    C6       454    9.885999680    7.626999855  -13.999000549
   15 DG    O6       455    9.961000443    7.726999760  -14.014999390
   15 DG    N1       456    9.770999908    7.644000053  -14.067998886
   15 DG    H1       457    9.772000313    7.713999748  -14.142000198
   15 DG    C2       458    9.682000160    7.544000149  -14.088999748
   15 DG    N2       459    9.578000069    7.562000275  -14.171999931
   15 DG    H21      460    9.558000565    7.658999443  -14.194999695
   15 DG    H22      461    9.505000114    7.493000031  -14.180000305
   15 DG    N3       462    9.687000275    7.423000336  -14.027000427
   15 DG    C4       463    9.787000656    7.414000034  -13.939999580
   15 DG    C3'      464    9.739999771    6.939000130  -13.894000053
   15 DG    H3'      465    9.802999496    6.858000278  -13.857000351
   15 DG    C2'      466    9.842000008    7.044999599  -13.925999641
   15 DG    H2'      467    9.927000046    7.032000065  -13.858999252
   15 DG    H2''     468    9.869999886    7.043000221  -14.031000137
   15 DG    O3'      469    9.664999962    6.909999847  -14.008999825
   16 DC    P        470    9.684999466    6.777999878  -14.099000931
   16 DC    OP1      471    9.605000496    6.666000366  -14.036000252
   16 DC    OP2      472    9.826000214    6.758000374  -14.135000229
   16 DC    O5'      473    9.614000320    6.823000431  -14.236999512
   16 DC    C5'      474    9.475999832    6.872000217  -14.222000122
   16 DC    H5'      475    9.458000183    6.901000023  -14.119000435
   16 DC    H5''     476    9.413000107    6.793000221  -14.261999130
   16 DC    C4'      477    9.451000214    6.991000175  -14.317998886
   16 DC    H4'      478    9.343000412    7.005999565  -14.325999260
   16 DC    O4'      479    9.522000313    7.105000496  -14.272000313
   16 DC    C1'      480    9.586000443    7.162999630  -14.385000229
   16 DC    H1'      481    9.524999619    7.234999657  -14.439000130
   16 DC    N1       482    9.713999748    7.219999790  -14.343999863
   16 DC    C6       483    9.812999725    7.151000023  -14.272999763
   16 DC    H6       484    9.793000221    7.048000336  -14.247999191
   16 DC    C5       485    9.932000160    7.216000557  -14.235000610
   16 DC    H5       486   10.012999535    7.169000149  -14.183000565
   16 DC    C4       487    9.947999954    7.351000309  -14.269999504
   16 DC    N4       488   10.045999527    7.423000336  -14.230000496
   16 DC    H41      489   10.114000320    7.370999813  -14.177000046
   16 DC    H42      490   10.060999870    7.516999722  -14.263999939
   16 DC    N3       491    9.857999802    7.409999847  -14.341000557
   16 DC    C2       492    9.744999886    7.347000122  -14.388999939
   16 DC    O2       493    9.673000336    7.416000366  -14.458000183
   16 DC    C3'      494    9.484999657    6.966000557  -14.467999458
   16 DC    H3'      495    9.503000259    6.859999657  -14.488000870
   16 DC    C2'      496    9.619000435    7.039999962  -14.472999573
   16 DC    H2'      497    9.703000069    6.980000496  -14.438000679
   16 DC    H2''     498    9.644999504    7.057000160  -14.577000618
   16 DC    O3'      499    9.385000229    7.023999691  -14.558000565
   17 DA    P        500    9.388999939    7.001000404  -14.714999199
   17 DA    OP1      501    9.246999741    6.969000340  -14.755000114
   17 DA    OP2      502    9.496000290    6.901000023  -14.753000259
   17 DA    O5'      503    9.435999870    7.144000053  -14.769000053
   17 DA    C5'      504    9.357000351    7.258000374  -14.739999771
   17 DA    H5'      505    9.371000290    7.270999908  -14.633000374
   17 DA    H5''     506    9.256999969    7.231999874  -14.774999619
   17 DA    C4'      507    9.406000137    7.386000156  -14.811999321
   17 DA    H4'      508    9.330999374    7.462999821  -14.791000366
   17 DA    O4'      509    9.531999588    7.423999786  -14.749000549
   17 DA    C1'      510    9.637000084    7.418000221   -0.021000000
   17 DA    H1'      511    9.649000168    7.522000313   -0.052999996
   17 DA    N9       512    9.758000374    7.375000000  -14.783999443
   17 DA    C8       513    9.782999992    7.255000114  -14.717000008
   17 DA    H8       514    9.722000122    7.168000221  -14.733999252
   17 DA    N7       515    9.898000717    7.252999783  -14.656000137
   17 DA    C5       516    9.947000504    7.383999825  -14.677000046
   17 DA    C6       517   10.059000015    7.458999634  -14.635000229
   17 DA    N6       518   10.156000137    7.416000366  -14.555000305
   17 DA    H61      519   10.152999878    7.321000099  -14.522000313
   17 DA    H62      520   10.244000435    7.462000370  -14.536999702
   17 DA    N1       521   10.088999748    7.580999851  -14.689999580
   17 DA    C2       522   10.003999710    7.630000114  -14.777000427
   17 DA    H2       523   10.026000023    7.733999729  -14.799000740
   17 DA    N3       524    9.890000343    7.576999664  -14.824000359
   17 DA    C4       525    9.871000290    7.451000214  -14.772999763
   17 DA    C3'      526    9.432000160    7.372000217   -0.142999992
   17 DA    H3'      527    9.373999596    7.287999630   -0.180999994
   17 DA    C2'      528    9.588999748    7.341000557   -0.144000009
   17 DA    H2'      529    9.623999596    7.237999916   -0.151999995
   17 DA    H2''     530    9.635999680    7.383000374   -0.232999995
   17 DA    O3'      531    9.399000168    7.495999813   -0.197999999
   18 DG    P        532    9.408999443    7.530999660   -0.349999994
   18 DG    OP1      533    9.322999954    7.648999691   -0.369000018
   18 DG    OP2      534    9.378999710    7.407999992   -0.430000007
   18 DG    O5'      535    9.565000534    7.562999725   -0.377999991
   18 DG    C5'      536    9.619000435    7.690000057   -0.338000000
   18 DG    H5'      537    9.604000092    7.708000183   -0.230999991
   18 DG    H5''     538    9.571000099    7.762000084   -0.403999984
   18 DG    C4'      539    9.765000343    7.691999912   -0.377999991
   18 DG    H4'      540    9.788000107    7.798999786   -0.369000018
   18 DG    O4'      541    9.848999977    7.612999916   -0.293000013
   18 DG    C1'      542    9.954999924    7.565000057   -0.375000000
   18 DG    H1'      543   10.026999474    7.645999908   -0.388000011
   18 DG    N9       544   10.022000313    7.451000214   -0.305999994
   18 DG    C8       545    9.982000351    7.322000027   -0.298000008
   18 DG    H8       546    9.899999619    7.283999443   -0.356000006
   18 DG    N7       547   10.051000595    7.250000000   -0.218000010
   18 DG    C5       548   10.145999908    7.342000008   -0.164000005
   18 DG    C6       549   10.256999969    7.337000370   -0.070000000
   18 DG    O6       550   10.298000336    7.244000435   -0.005000000
   18 DG    N1       551   10.314000130    7.455999851   -0.038999997
   18 DG    H1       552   10.387999535    7.466000557    0.028999999
   18 DG    C2       553   10.293000221    7.567999840   -0.114000000
   18 DG    N2       554   10.369000435    7.673000336   -0.086999997
   18 DG    H21      555   10.434000015    7.676000118   -0.010000000
   18 DG    H22      556   10.350999832    7.744000435   -0.155999988
   18 DG    N3       557   10.194000244    7.578999996   -0.202999994
   18 DG    C4       558   10.125000000    7.465000153   -0.217000008
   18 DG    C3'      559    9.791999817    7.641999722   -0.514999986
   18 DG    H3'      560    9.701000214    7.612000465   -0.565999985
   18 DG    C2'      561    9.881999969    7.519000053   -0.504000008
   18 DG    H2'      562    9.805999756    7.444000244   -0.479000002
   18 DG    H2''     563    9.947999954    7.498000145   -0.588000000
   18 DG    O3'      564    9.855999947    7.737999916   -0.597999990
   19 DA    P        565    9.829999924    7.762999535   -0.746999979
   19 DA    OP1      566    9.699999809    7.819000244   -0.765999973
   19 DA    OP2      567    9.869000435    7.633000374   -0.807999969
   19 DA    O5'      568    9.927999496    7.873000145   -0.800000012
   19 DA    C5'      569    9.926000595    8.008999825   -0.748000026
   19 DA    H5'      570    9.850000381    8.017999649   -0.669999957
   19 DA    H5''     571    9.892000198    8.076000214   -0.827000022
   19 DA    C4'      572   10.065000534    8.041999817   -0.699000001
   19 DA    H4'      573   10.041000366    8.138999939   -0.655000031
   19 DA    O4'      574   10.112999916    7.948000431   -0.597000003
   19 DA    C1'      575   10.232000351    7.891000271   -0.644999981
   19 DA    H1'      576   10.305000305    7.953999996   -0.592999995
   19 DA    N9       577   10.248999596    7.751999855   -0.603000045
   19 DA    C8       578   10.171999931    7.643000126   -0.638000011
   19 DA    H8       579   10.094999313    7.644999504   -0.713999987
   19 DA    N7       580   10.216000557    7.532000065   -0.584999979
   19 DA    C5       581   10.319000244    7.571000099   -0.504999995
   19 DA    C6       582   10.419000626    7.501999855   -0.432999998
   19 DA    N6       583   10.423000336    7.373999596   -0.405000031
   19 DA    H61      584   10.388999939    7.308000088   -0.472999990
   19 DA    H62      585   10.496999741    7.344999790   -0.342999995
   19 DA    N1       586   10.517999649    7.566000462   -0.374000013
   19 DA    C2       587   10.526999474    7.692999840   -0.379999995
   19 DA    H2       588   10.609999657    7.738999844   -0.328000009
   19 DA    N3       589   10.448999405    7.775000095   -0.451000035
   19 DA    C4       590   10.345999718    7.708000183   -0.514999986
   19 DA    C3'      591   10.163999557    8.052999496   -0.813000023
   19 DA    H3'      592   10.118000031    8.071000099   -0.910000026
   19 DA    C2'      593   10.232999802    7.916999817   -0.794999957
   19 DA    H2'      594   10.177999496    7.844999790   -0.856000066
   19 DA    H2''     595   10.333999634    7.926000118   -0.835000038
   19 DA    O3'      596   10.236000061    8.170999527   -0.773000002
   20 DT    P        597   10.355000496    8.246000290   -0.856000066
   20 DT    OP1      598   10.351999283    8.392000198   -0.833000004
   20 DT    OP2      599   10.350999832    8.197000504   -0.993000031
   20 DT    O5'      600   10.483999252    8.184999466   -0.794000030
   20 DT    C5'      601   10.526000023    8.222000122   -0.662999988
   20 DT    H5'      602   10.453000069    8.201000214   -0.584999979
   20 DT    H5''     603   10.543000221    8.329999924   -0.665000021
   20 DT    C4'      604   10.656000137    8.158999443   -0.613000035
   20 DT    H4'      605   10.687000275    8.218000412   -0.527000010
   20 DT    O4'      606   10.638999939    8.022000313   -0.578999996
   20 DT    C1'      607    0.063999996    7.946000099   -0.638000011
   20 DT    H1'      608    0.148000002    7.937000275   -0.569999993
   20 DT    N1       609    0.007999999    7.808999538   -0.667999983
   20 DT    C6       610   10.579999924    7.789999962   -0.754000008
   20 DT    H6       611   10.538999557    7.877999783   -0.800999999
   20 DT    C5       612   10.531000137    7.666000366   -0.781000018
   20 DT    C7       613   10.413999557    7.652999878   -0.872999966
   20 DT    H71      614   10.390000343    7.747000217   -0.922999978
   20 DT    H72      615   10.447000504    7.585999966   -0.952999949
   20 DT    H73      616   10.323999405    7.612000465   -0.824999988
   20 DT    C4       617   10.598000526    7.548999786   -0.717999995
   20 DT    O4       618   10.565999985    7.433000088   -0.726000011
   20 DT    N3       619    0.034000002    7.578000069   -0.648000002
   20 DT    H3       620    0.066000000    7.491000175   -0.606999993
   20 DT    C2       621    0.083999999    7.701000214   -0.621999979
   20 DT    O2       622    0.186000004    7.699999809   -0.557999969
   20 DT    C3'      623    0.093999997    8.169000626   -0.707000017
   20 DT    H3'      624    0.075000003    8.237999916   -0.788999975
   20 DT    C2'      625    0.103000000    8.026000023   -0.761999965
   20 DT    H2'      626    0.023000000    8.016000748   -0.835999966
   20 DT    H2''     627    0.202999994    7.998000145   -0.792999983
   20 DT    O3'      628    0.209999993    8.208000183   -0.638000011
   21 DT    P        629    0.344999999    8.260000229   -0.705000043
   21 DT    OP1      630    0.407000005    8.328000069   -0.587000012
   21 DT    OP2      631    0.314000010    8.344999313   -0.820999980
   21 DT    O5'      632    0.428000033    8.135000229   -0.750000000
   21 DT    C5'      633    0.517000020    8.071000099   -0.657000005
   21 DT    H5'      634    0.469000012    8.057000160   -0.560000002
   21 DT    H5''     635    0.603000045    8.135000229   -0.639999986
   21 DT    C4'      636    0.559000015    7.933999538   -0.705999970
   21 DT    H4'      637    0.626999974    7.895999908   -0.629999995
   21 DT    O4'      638    0.446999967    7.848999977   -0.717999995
   21 DT    C1'      639    0.492999971    7.734999657   -0.786000013
   21 DT    H1'      640    0.540000021    7.678999901   -0.703999996
   21 DT    N1       641    0.382999986    7.664999962   -0.839999974
   21 DT    C6       642    0.290000021    7.723999977   -0.930000007
   21 DT    H6       643    0.301999986    7.830000401   -0.945999980
   21 DT    C5       644    0.195000008    7.645999908   -0.980000019
   21 DT    C7       645    0.085000001    7.716000557   -1.065999985
   21 DT    H71      646   -0.010000000    7.673000336   -1.036999941
   21 DT    H72      647    0.096000001    7.823999882   -1.055000067
   21 DT    H73      648    0.093000002    7.687000275   -1.171000004
   21 DT    C4       649    0.185000002    7.501000404   -0.960000038
   21 DT    O4       650    0.098000005    7.423000336   -1.013000011
   21 DT    N3       651    0.275999993    7.447000027   -0.877999961
   21 DT    H3       652    0.282000005    7.345999718   -0.877000034
   21 DT    C2       653    0.380999982    7.519000053   -0.818999946
   21 DT    O2       654    0.472999990    7.453000069   -0.763000011
   21 DT    C3'      655    0.629999995    7.930000305   -0.843000054
   21 DT    H3'      656    0.574000001    7.991999626   -0.912999988
   21 DT    C2'      657    0.606999993    7.787999630   -0.879999995
   21 DT    H2'      658    0.567999959    7.787999630   -0.981000066
   21 DT    H2''     659    0.685999990    7.716000557   -0.860999942
   21 DT    O3'      660    0.767000020    7.969999790   -0.835000038
   22 DC    P        661    0.853999972    7.967999935   -0.975000024
   22 DC    OP1      662    0.967000008    8.064000130   -0.968999982
   22 DC    OP2      663    0.763999999    7.974999905   -1.092000008
   22 DC    O5'      664    0.912999988    7.821000099   -0.982999980
   22 DC    C5'      665    1.004999995    7.769000053   -0.890999973
   22 DC    H5'      666    0.953999996    7.779000282   -0.794999957
   22 DC    H5''     667    1.097999930    7.826000214   -0.893999934
   22 DC    C4'      668    1.041000009    7.616000175   -0.905000031
   22 DC    H4'      669    1.100000024    7.595999718   -0.815999985
   22 DC    O4'      670    0.922000051    7.537999630   -0.903999984
   22 DC    C1'      671    0.914000034    7.458999634   -1.023999929
   22 DC    H1'      672    0.952000022    7.361000061   -0.997000039
   22 DC    N1       673    0.777999997    7.451999664   -1.081000090
   22 DC    C6       674    0.709999979    7.571000099   -1.110999942
   22 DC    H6       675    0.764999986    7.662999630   -1.100000024
   22 DC    C5       676    0.577000022    7.559999943   -1.157999992
   22 DC    H5       677    0.519999981    7.648000240   -1.181999922
   22 DC    C4       678    0.523000002    7.433000088   -1.167999983
   22 DC    N4       679    0.398999989    7.418000221   -1.193000078
   22 DC    H41      680    0.339000016    7.491999626   -1.226999998
   22 DC    H42      681    0.356000006    7.326999664   -1.187000036
   22 DC    N3       682    0.588000000    7.322000027   -1.147000074
   22 DC    C2       683    0.717999995    7.330000401   -1.108000040
   22 DC    O2       684    0.787000000    7.230000496   -1.085000038
   22 DC    C3'      685    1.126000047    7.585000038   -1.029000044
   22 DC    H3'      686    1.169999957    7.676000118   -1.070999980
   22 DC    C2'      687    1.019999981    7.530000210   -1.121999979
   22 DC    H2'      688    0.976000011    7.608999729   -1.181999922
   22 DC    H2''     689    1.049999952    7.448000431   -1.187000036
   22 DC    O3'      690    1.231999993    7.498000145   -0.989000022
   23 DT    P        691    1.343999982    7.463999748   -1.101000071
   23 DT    OP1      692    1.460999966    7.421999931   -1.029999971
   23 DT    OP2      693    1.347999930    7.576000214   -1.199000001
   23 DT    O5'      694    1.296000004    7.342000008   -1.192000031
   23 DT    C5'      695    1.277000070    7.210000038   -1.139000058
   23 DT    H5'      696    1.193000078    7.201999664   -1.069999933
   23 DT    H5''     697    1.360000014    7.159999847   -1.088999987
   23 DT    C4'      698    1.227999926    7.112999916   -1.246999979
   23 DT    H4'      699    1.214999914    7.009999752   -1.213999987
   23 DT    O4'      700    1.100000024    7.155000210   -1.264999986
   23 DT    C1'      701    1.068000078    7.123999596   -1.401000023
   23 DT    H1'      702    1.062000036    7.015000343   -1.406999946
   23 DT    N1       703    0.939000010    7.194000244   -1.435999990
   23 DT    C6       704    0.939999938    7.330000401   -1.457000017
   23 DT    H6       705    1.034000039    7.383999825   -1.460000038
   23 DT    C5       706    0.830000043    7.395999908   -1.478999972
   23 DT    C7       707    0.843000054    7.544999599   -1.503000021
   23 DT    H71      708    0.945999980    7.576000214   -1.522000074
   23 DT    H72      709    0.792999983    7.580999851   -1.593000054
   23 DT    H73      710    0.804000020    7.605000496   -1.421000004
   23 DT    C4       711    0.707000017    7.326000214   -1.468999982
   23 DT    O4       712    0.593999982    7.373000145   -1.463000059
   23 DT    N3       713    0.708000004    7.185999870   -1.462000012
   23 DT    H3       714    0.628000021    7.126999855   -1.476999998
   23 DT    C2       715    0.828999996    7.116000175   -1.460000038
   23 DT    O2       716    0.835000038    6.990000248   -1.478999972
   23 DT    C3'      717    1.304000020    7.115000248   -1.381999969
   23 DT    H3'      718    1.389999986    7.180999756   -1.376000047
   23 DT    C2'      719    1.197999954    7.169999599   -1.472000003
   23 DT    H2'      720    1.217000008    7.276999474   -1.465999961
   23 DT    H2''     721    1.207000017    7.127999783   -1.572000027
   23 DT    O3'      722    1.356999993    6.986000061   -1.412999988
   24 DA    P        723    1.477999926    6.960000038   -1.527999997
   24 DA    OP1      724    1.559000015    6.842999935   -1.481999993
   24 DA    OP2      725    1.534000039    7.095999718   -1.557999969
   24 DA    O5'      726    1.388000011    6.912000179   -1.653000116
   24 DA    C5'      727    1.335000038    6.780000210   -1.654999971
   24 DA    H5'      728    1.284000039    6.758999825   -1.560999990
   24 DA    H5''     729    1.414000034    6.705999851   -1.667999983
   24 DA    C4'      730    1.233999968    6.766000271   -1.773000002
   24 DA    H4'      731    1.200999975    6.662000179   -1.773999929
   24 DA    O4'      732    1.128999949    6.858000278   -1.743000031
   24 DA    C1'      733    1.100000024    6.932000160   -1.858999968
   24 DA    H1'      734    1.029000044    6.872000217   -1.916000009
   24 DA    N9       735    1.044999957    7.059999943   -1.821999907
   24 DA    C8       736    1.105000019    7.178999901   -1.800999999
   24 DA    H8       737    1.212000012    7.192999840   -1.794000030
   24 DA    N7       738    1.023999929    7.280999660   -1.787999868
   24 DA    C5       739    0.897999942    7.210999966   -1.800999999
   24 DA    C6       740    0.763000011    7.256999969   -1.806999922
   24 DA    N6       741    0.734000027    7.387999535   -1.809000015
   24 DA    H61      742    0.813000023    7.449999809   -1.800999999
   24 DA    H62      743    0.638000011    7.412999630   -1.829000115
   24 DA    N1       744    0.657000005    7.171999931   -1.805999994
   24 DA    C2       745    0.689000010    7.046999931   -1.820999861
   24 DA    H2       746    0.606999993    6.976999760   -1.832000017
   24 DA    N3       747    0.811999977    6.986000061   -1.833999991
   24 DA    C4       748    0.909000039    7.080000401   -1.824000001
   24 DA    C3'      749    1.294999957    6.798999786   -1.912999868
   24 DA    H3'      750    1.404000044    6.805999756   -1.910000086
   24 DA    C2'      751    1.235000014    6.937000275   -1.929000139
   24 DA    H2'      752    1.289000034    7.012999535   -1.872999907
   24 DA    H2''     753    1.220000029    6.962999821   -2.033999920
   24 DA    O3'      754    1.238000035    6.719000340   -2.007999897
   25 DC    P        755    1.297000051    6.696000099   -2.153000116
   25 DC    OP1      756    1.266999960    6.559999943   -2.209000111
   25 DC    OP2      757    1.442000031    6.723000526   -2.144999981
   25 DC    O5'      758    1.228999972    6.801000118   -2.246999979
   25 DC    C5'      759    1.106999993    6.776999474   -2.305999994
   25 DC    H5'      760    1.113000035    6.673000336   -2.337999821
   25 DC    H5''     761    1.088000059    6.831999779   -2.398000002
   25 DC    C4'      762    0.991999984    6.796000004   -2.203999996
   25 DC    H4'      763    1.011999965    6.726999760   -2.122999907
   25 DC    O4'      764    0.986999989    6.925000191   -2.153000116
   25 DC    C1'      765    0.856999993    6.976999760   -2.171000004
   25 DC    H1'      766    0.798999965    6.944000244   -2.084000111
   25 DC    N1       767    0.846000016    7.129000187   -2.179000139
   25 DC    C6       768    0.952000022    7.208999634   -2.162000179
   25 DC    H6       769    1.047999978    7.161000252   -2.160000086
   25 DC    C5       770    0.939000010    7.342999935   -2.158999920
   25 DC    H5       771    1.024999976    7.407000065   -2.145999908
   25 DC    C4       772    0.811999977    7.400000095   -2.164000034
   25 DC    N4       773    0.782999992    7.527999878   -2.167999983
   25 DC    H41      774    0.848999977    7.602999687   -2.180999994
   25 DC    H42      775    0.685999990    7.551999569   -2.155999899
   25 DC    N3       776    0.703000009    7.328000069   -2.151000023
   25 DC    C2       777    0.719999969    7.194000244   -2.157000065
   25 DC    O2       778    0.620999992    7.130999565   -2.137000084
   25 DC    C3'      779    0.853999972    6.776000023   -2.264999866
   25 DC    H3'      780    0.868999958    6.726000309   -2.361000061
   25 DC    C2'      781    0.798999965    6.918000221   -2.294000149
   25 DC    H2'      782    0.844999969    6.963999748   -2.381000042
   25 DC    H2''     783    0.690999985    6.930000305   -2.283999920
   25 DC    O3'      784    0.763000011    6.708000183   -2.179000139
   26 DC    P        785    0.623999953    6.637000084   -2.224999905
   26 DC    OP1      786    0.546999991    6.605000496   -2.105000019
   26 DC    OP2      787    0.661000013    6.525000095   -2.319000006
   26 DC    O5'      788    0.532999992    6.743000031   -2.305999994
   26 DC    C5'      789    0.503000021    6.726000309   -2.440000057
   26 DC    H5'      790    0.449999988    6.631999969   -2.457000017
   26 DC    H5''     791    0.590000033    6.733000278   -2.504000187
   26 DC    C4'      792    0.407999992    6.823000431   -2.487999916
   26 DC    H4'      793    0.313000023    6.794000149   -2.441999912
   26 DC    O4'      794    0.444000006    6.955999851   -2.450000048
   26 DC    C1'      795    0.393999994    7.046999931   -2.549999952
   26 DC    H1'      796    0.287000000    7.066999912   -2.536000013
   26 DC    N1       797    0.476000011    7.171000004   -2.542999983
   26 DC    C6       798    0.606999993    7.151999474   -2.533999920
   26 DC    H6       799    0.652000010    7.052999973   -2.525000095
   26 DC    C5       800    0.688000023    7.263999939   -2.542999983
   26 DC    H5       801    0.796000004    7.262000084   -2.529999971
   26 DC    C4       802    0.629000008    7.391000271   -2.561000109
   26 DC    N4       803    0.708000004    7.494999886   -2.575999975
   26 DC    H41      804    0.800000012    7.473000526   -2.539999962
   26 DC    H42      805    0.662000000    7.583000183   -2.594000101
   26 DC    N3       806    0.500000000    7.407999992   -2.569000006
   26 DC    C2       807    0.417999983    7.296000004   -2.559999943
   26 DC    O2       808    0.298000008    7.309999943   -2.568000078
   26 DC    C3'      809    0.392000020    6.824999809   -2.643000126
   26 DC    H3'      810    0.461999983    6.754000187   -2.687000036
   26 DC    C2'      811    0.434000015    6.967000008   -2.676000118
   26 DC    H2'      812    0.541000009    6.977999687   -2.687999964
   26 DC    H2''     813    0.375999987    7.001999855   -2.761000156
   26 DC    O3'      814    0.252999991    6.789000034   -2.662000179
   27 DA    P        815    0.199000001    6.726000309   -2.792999983
   27 DA    OP1      816    0.083999999    6.634999752   -2.766999960
   27 DA    OP2      817    0.310000002    6.677999973   -2.872999907
   27 DA    O5'      818    0.148000002    6.862000465   -2.861999989
   27 DA    C5'      819    0.028999999    6.916999817   -2.816999912
   27 DA    H5'      820    0.031999998    6.948999882   -2.712999821
   27 DA    H5''     821   -0.057000000    6.854000092   -2.844000101
   27 DA    C4'      822   10.687999725    7.051000118   -2.884999990
   27 DA    H4'      823   10.588999748    7.085000038   -2.855000019
   27 DA    O4'      824    0.116999999    7.133000374   -2.842000008
   27 DA    C1'      825    0.165999994    7.206999779   -2.957000017
   27 DA    H1'      826    0.105999991    7.296999931   -2.974999905
   27 DA    N9       827    0.303999990    7.251000404   -2.944000006
   27 DA    C8       828    0.421999991    7.178999901   -2.950000048
   27 DA    H8       829    0.432999998    7.072000027   -2.959000111
   27 DA    N7       830    0.530000031    7.254000187   -2.924000025
   27 DA    C5       831    0.478000015    7.387999535   -2.907000065
   27 DA    C6       832    0.534000039    7.512999535   -2.881999969
   27 DA    N6       833    0.665000021    7.544000149   -2.888000011
   27 DA    H61      834    0.719999969    7.469999790   -2.846999884
   27 DA    H62      835    0.689999998    7.641000271   -2.871999979
   27 DA    N1       836    0.449999988    7.612999916   -2.860000134
   27 DA    C2       837    0.321999997    7.602999687   -2.881999969
   27 DA    H2       838    0.272000015    7.694999695   -2.855000019
   27 DA    N3       839    0.254999995    7.491999626   -2.910000086
   27 DA    C4       840    0.338000000    7.380999565   -2.912000179
   27 DA    C3'      841    0.011000000    7.044000149   -3.039000034
   27 DA    H3'      842    0.014000000    6.939000130   -3.070999861
   27 DA    C2'      843    0.138999999    7.105000496   -3.068000078
   27 DA    H2'      844    0.215000004    7.026000023   -3.069000006
   27 DA    H2''     845    0.125000000    7.152999878   -3.164999962
   27 DA    O3'      846   10.579000473    7.116000175   -3.088999987
   28 DA    P        847   10.538999557    7.098000526   -3.250000000
   28 DA    OP1      848   10.409999847    7.168000221   -3.268000126
   28 DA    OP2      849   10.551000595    6.960999966   -3.293999910
   28 DA    O5'      850   10.648000717    7.171999931   -3.335999966
   28 DA    C5'      851   10.623999596    7.315000057   -3.366999865
   28 DA    H5'      852   10.524000168    7.319000244   -3.408000231
   28 DA    H5''     853   10.684000015    7.347000122   -3.452000141
   28 DA    C4'      854   10.621000290    7.402999878   -3.245000124
   28 DA    H4'      855   10.557000160    7.361000061   -3.167000055
   28 DA    O4'      856    0.074000001    7.423999786   -3.194000006
   28 DA    C1'      857    0.115999997    7.558999538   -3.200000048
   28 DA    H1'      858    0.094999999    7.612999916   -3.108000040
   28 DA    N9       859    0.255999982    7.560999870   -3.240999937
   28 DA    C8       860    0.321999997    7.469999790   -3.322000027
   28 DA    H8       861    0.275000006    7.384999752   -3.368999958
   28 DA    N7       862    0.455000013    7.488999844   -3.328999996
   28 DA    C5       863    0.471999973    7.608999729   -3.254000187
   28 DA    C6       864    0.580000043    7.687999725   -3.218999863
   28 DA    N6       865    0.705999970    7.671999931   -3.256999969
   28 DA    H61      866    0.735000014    7.605999947   -3.327000141
   28 DA    H62      867    0.761999965    7.755000114   -3.243000031
   28 DA    N1       868    0.557000041    7.805999756   -3.161000013
   28 DA    C2       869    0.436000019    7.837999821   -3.125000000
   28 DA    H2       870    0.428000033    7.934999943   -3.078999996
   28 DA    N3       871    0.329999983    7.770999908   -3.143000126
   28 DA    C4       872    0.351000011    7.655000210   -3.209000111
   28 DA    C3'      873   10.573999405    7.541999817   -3.277999878
   28 DA    H3'      874   10.498000145    7.534999847   -3.355000019
   28 DA    C2'      875    0.030999999    7.601000309   -3.320000172
   28 DA    H2'      876    0.063999996    7.557000160   -3.414000034
   28 DA    H2''     877    0.021000000    7.710000038   -3.318999767
   28 DA    O3'      878   10.508000374    7.602999687   -3.169000149
   29 DA    P        879   10.369999886    7.683999538   -3.177999973
   29 DA    OP1      880   10.333000183    7.710999966   -3.037999868
   29 DA    OP2      881   10.276999474    7.616999626   -3.268000126
   29 DA    O5'      882   10.413000107    7.826000214   -3.250000000
   29 DA    C5'      883   10.444999695    7.944999695   -3.187999964
   29 DA    H5'      884   10.484999657    7.935999870   -3.087000132
   29 DA    H5''     885   10.344999313    7.987999916   -3.180999994
   29 DA    C4'      886   10.541000366    8.033999443   -3.276999950
   29 DA    H4'      887   10.537000656    8.133000374   -3.233000278
   29 DA    O4'      888   10.676000595    7.983999729   -3.295000076
   29 DA    C1'      889    0.028000001    8.003000259   -3.427000046
   29 DA    H1'      890    0.052999996    8.107999802   -3.445000172
   29 DA    N9       891    0.157000005    7.930000305   -3.466999769
   29 DA    C8       892    0.160999998    7.816999912   -3.540000200
   29 DA    H8       893    0.072000004    7.763999939   -3.568999767
   29 DA    N7       894    0.282999992    7.780999660   -3.566999912
   29 DA    C5       895    0.365000010    7.876999855   -3.513999939
   29 DA    C6       896    0.501000047    7.912000179   -3.506999969
   29 DA    N6       897    0.603000045    7.842000008   -3.561999798
   29 DA    H61      898    0.587000012    7.777999878   -3.638999939
   29 DA    H62      899    0.695999980    7.883000374   -3.559999943
   29 DA    N1       900    0.546999991    8.024000168   -3.443000078
   29 DA    C2       901    0.455000013    8.100999832   -3.381999969
   29 DA    H2       902    0.486000001    8.194000244   -3.336999893
   29 DA    N3       903    0.321999997    8.087999344   -3.386000156
   29 DA    C4       904    0.285999984    7.972000122   -3.447999954
   29 DA    C3'      905   10.482999802    8.050000191   -3.420000076
   29 DA    H3'      906   10.383999825    8.005999565   -3.431000233
   29 DA    C2'      907   10.583000183    7.966000557   -3.500000000
   29 DA    H2'      908   10.555999756    7.861000061   -3.493999958
   29 DA    H2''     909   10.587999344    8.003000259   -3.602999926
   29 DA    O3'      910   10.486000061    8.185999870   -3.454999924
   30 DA    P        911   10.366999626    8.288000107   -3.427000046
   30 DA    OP1      912   10.303999901    8.258000374   -3.296000004
   30 DA    OP2      913   10.283999443    8.295999527   -3.549000263
   30 DA    O5'      914   10.449999809    8.423000336   -3.407000065
   30 DA    C5'      915   10.537000656    8.451999664   -3.296000004
   30 DA    H5'      916   10.551000595    8.362000465   -3.236999989
   30 DA    H5''     917   10.487999916    8.532999992   -3.240999937
   30 DA    C4'      918   -0.009000001    8.503999710   -3.336999893
   30 DA    H4'      919    0.037000000    8.552999496   -3.250999928
   30 DA    O4'      920    0.070000000    8.395999908   -3.391999722
   30 DA    C1'      921    0.152999997    8.455999374   -3.495000124
   30 DA    H1'      922    0.244000003    8.505000114   -3.459000111
   30 DA    N9       923    0.196999997    8.343000412   -3.583000183
   30 DA    C8       924    0.116999999    8.260000229   -3.663000107
   30 DA    H8       925    0.010000000    8.251999855   -3.651999950
   30 DA    N7       926    0.185000002    8.173999786   -3.736999989
   30 DA    C5       927    0.314000010    8.208999634   -3.708000183
   30 DA    C6       928    0.439999998    8.169000626   -3.761000156
   30 DA    N6       929    0.455000013    8.057000160   -3.834000111
   30 DA    H61      930    0.379000008    7.991999626   -3.847000122
   30 DA    H62      931    0.548999965    8.033999443   -3.863999844
   30 DA    N1       932    0.555999994    8.230000496   -3.722000122
   30 DA    C2       933    0.548999965    8.324999809   -3.634999752
   30 DA    H2       934    0.642000020    8.371999741   -3.609999895
   30 DA    N3       935    0.439999998    8.376000404   -3.584000111
   30 DA    C4       936    0.321999997    8.312999725   -3.624000072
   30 DA    C3'      937   10.666000366    8.621000290   -3.434000015
   30 DA    H3'      938   10.564000130    8.649000168   -3.459000111
   30 DA    C2'      939    0.057000000    8.559999466   -3.556999922
   30 DA    H2'      940   -0.011000000    8.501999855   -3.618000031
   30 DA    H2''     941    0.097000003    8.635000229   -3.625000000
   30 DA    O3'      942    0.058999997    8.726999283   -3.381000042
   31 DG    P        943    0.067000002    8.868000031   -3.450999737
   31 DG    OP1      944    0.061999999    8.968000412   -3.341000080
   31 DG    OP2      945   10.633999825    8.890000343   -3.554000139
   31 DG    O5'      946    0.207999989    8.857999802   -3.524000168
   31 DG    C5'      947    0.326999992    8.861000061   -3.450000048
   31 DG    H5'      948    0.324000001    8.767999649   -3.393000126
   31 DG    H5''     949    0.328999996    8.954999924   -3.393999815
   31 DG    C4'      950    0.451000035    8.862000465   -3.529000044
   31 DG    H4'      951    0.538999975    8.871000290   -3.465000153
   31 DG    O4'      952    0.465000004    8.741000175   -3.595999956
   31 DG    C1'      953    0.480000019    8.769999504   -3.736000061
   31 DG    H1'      954    0.587000012    8.791999817   -3.740000248
   31 DG    N9       955    0.439999998    8.642000198   -3.813999891
   31 DG    C8       956    0.317000002    8.592000008   -3.827999830
   31 DG    H8       957    0.229999989    8.645999908   -3.795000076
   31 DG    N7       958    0.306999981    8.487999916   -3.908999920
   31 DG    C5       959    0.436999977    8.468000412   -3.945000172
   31 DG    C6       960    0.495999992    8.366999626   -4.032000065
   31 DG    O6       961    0.435000002    8.274000168   -4.088999748
   31 DG    N1       962    0.628000021    8.381999969   -4.064000130
   31 DG    H1       963    0.669999957    8.305000305   -4.113999844
   31 DG    C2       964    0.699000001    8.487000465   -4.022999763
   31 DG    N2       965    0.826000035    8.469999313   -4.045000076
   31 DG    H21      966    0.863000035    8.392000198   -4.097000122
   31 DG    H22      967    0.885999978    8.538000107   -4.000999928
   31 DG    N3       968    0.657000005    8.583000183   -3.940999985
   31 DG    C4       969    0.524999976    8.569000244   -3.902999878
   31 DG    C3'      970    0.446999967    8.973999977   -3.638000011
   31 DG    H3'      971    0.372000009    9.045999527   -3.604000092
   31 DG    C2'      972    0.409000009    8.899000168   -3.758000135
   31 DG    H2'      973    0.301999986    8.878999710   -3.759999752
   31 DG    H2''     974    0.449999988    8.944999695   -3.848000050
   31 DG    O3'      975    0.571999967    9.044000626   -3.658000231
   32 DT    P        976    0.588999987    9.161000252   -3.770999908
   32 DT    OP1      977    0.669999957    9.266000748   -3.702000141
   32 DT    OP2      978    0.467000008    9.187999725   -3.847000122
   32 DT    O5'      979    0.695999980    9.092000008   -3.870999813
   32 DT    C5'      980    0.818000019    9.031999588   -3.818000078
   32 DT    H5'      981    0.794000030    8.958000183   -3.740999937
   32 DT    H5''     982    0.888000011    9.105999947   -3.779999971
   32 DT    C4'      983    0.897000015    8.968000412   -3.933000088
   32 DT    H4'      984    0.991999984    8.927999496   -3.894999981
   32 DT    O4'      985    0.820999980    8.855999947   -3.984999895
   32 DT    C1'      986    0.807999969    8.871999741   -4.119999886
   32 DT    H1'      987    0.890999973    8.824999809   -4.171999931
   32 DT    N1       988    0.682000041    8.812000275   -4.168000221
   32 DT    C6       989    0.559000015    8.859999657   -4.125000000
   32 DT    H6       990    0.550999999    8.942999840   -4.057000160
   32 DT    C5       991    0.448999971    8.791999817   -4.156000137
   32 DT    C7       992    0.314000010    8.847000122   -4.112999916
   32 DT    H71      993    0.245000005    8.766000748   -4.090000153
   32 DT    H72      994    0.324999988    8.920999527   -4.033999920
   32 DT    H73      995    0.277999997    8.901999474   -4.199999809
   32 DT    C4       996    0.451999992    8.670000076   -4.237999916
   32 DT    O4       997    0.358999997    8.594999313   -4.256000042
   32 DT    N3       998    0.573000014    8.630999565   -4.277999878
   32 DT    H3       999    0.567999959    8.559999466   -4.349999905
   32 DT    C2      1000    0.685000002    8.701999664   -4.266999722
   32 DT    O2      1001    0.787999988    8.651999474   -4.318999767
   32 DT    C3'     1002    0.925000012    9.060999870   -4.047999859
   32 DT    H3'     1003    0.914999962    9.168000221   -4.031000137
   32 DT    C2'     1004    0.815999985    9.019999504   -4.149000168
   32 DT    H2'     1005    0.718999982    9.062999725   -4.124000072
   32 DT    H2''    1006    0.844999969    9.051000595   -4.249000072
   32 DT    O3'     1007    1.052000046    9.041999817   -4.111000061
   33 DG    P       1008    1.122999907    9.156000137   -4.196000099
   33 DG    OP1     1009    1.272000074    9.128000259   -4.189000130
   33 DG    OP2     1010    1.070999980    9.291999817   -4.152999878
   33 DG    O5'     1011    1.072000027    9.135999680   -4.345999718
   33 DG    C5'     1012    1.114000082    9.029000282   -4.435999870
   33 DG    H5'     1013    1.106000066    8.937999725   -4.376999855
   33 DG    H5''    1014    1.215999961    9.052000046   -4.468999863
   33 DG    C4'     1015    1.031000018    9.010999680   -4.567999840
   33 DG    H4'     1016    1.090999961    8.963999748   -4.644999981
   33 DG    O4'     1017    0.909000039    8.940000534   -4.543000221
   33 DG    C1'     1018    0.800999999    8.998000145   -4.615000248
   33 DG    H1'     1019    0.813000023    8.977999687   -4.720999718
   33 DG    N9      1020    0.665000021    8.949999809   -4.557000160
   33 DG    C8      1021    0.597000003    9.017000198   -4.456000328
   33 DG    H8      1022    0.630999982    9.105999947   -4.406000137
   33 DG    N7      1023    0.474999994    8.970999718   -4.433000088
   33 DG    C5      1024    0.467999995    8.862000465   -4.519999981
   33 DG    C6      1025    0.365000010    8.763999939   -4.534999847
   33 DG    O6      1026    0.252999991    8.758000374   -4.475999832
   33 DG    N1      1027    0.388999999    8.668000221   -4.626999855
   33 DG    H1      1028    0.336999983    8.581999779   -4.626999855
   33 DG    C2      1029    0.497999996    8.669000626   -4.708000183
   33 DG    N2      1030    0.509000003    8.569000244   -4.796999931
   33 DG    H21     1031    0.442000002    8.494999886   -4.811999798
   33 DG    H22     1032    0.592000008    8.562000275   -4.855000019
   33 DG    N3      1033    0.603999972    8.750000000   -4.697000027
   33 DG    C4      1034    0.586000025    8.845999718   -4.598000050
   33 DG    C3'     1035    0.981999993    9.142999649   -4.631000042
   33 DG    H3'     1036    1.024999976    9.234999657   -4.590000153
   33 DG    C2'     1037    0.835999966    9.144000053   -4.598000050
   33 DG    H2'     1038    0.809000015    9.196000099   -4.506000042
   33 DG    H2''    1039    0.776000023    9.190999985   -4.675999641
   33 DG    O3'     1040    1.004999995    9.149999619   -4.774000168
   34 DT    P       1041    0.976000011    9.287000656   -4.859000206
   34 DT    OP1     1042    1.081000090    9.305999756   -4.960000038
   34 DT    OP2     1043    0.952000022    9.401999474   -4.765999794
   34 DT    O5'     1044    0.828999996    9.258000374   -4.927000046
   34 DT    C5'     1045    0.822999954    9.222000122   -5.061999798
   34 DT    H5'     1046    0.902000070    9.274000168   -5.116999626
   34 DT    H5''    1047    0.725000024    9.248999596   -5.099999905
   34 DT    C4'     1048    0.837000012    9.065999985   -5.085000038
   34 DT    H4'     1049    0.938000023    9.024999619   -5.085999966
   34 DT    O4'     1050    0.777000010    8.996999741   -4.977999687
   34 DT    C1'     1051    0.651000023    8.944999695   -5.025000095
   34 DT    H1'     1052    0.656000018    8.836999893   -5.038000107
   34 DT    N1      1053    0.531000018    8.987000465   -4.942999840
   34 DT    C6      1054    0.528999984    9.094999313   -4.859999657
   34 DT    H6      1055    0.623000026    9.144999504   -4.848000050
   34 DT    C5      1056    0.421999991    9.123999596   -4.779000282
   34 DT    C7      1057    0.440999985    9.239000320   -4.678999901
   34 DT    H71     1058    0.421000004    9.216000557   -4.574000359
   34 DT    H72     1059    0.540000021    9.281999588   -4.690000057
   34 DT    H73     1060    0.380999982    9.322999954   -4.713999748
   34 DT    C4      1061    0.303999990    9.046999931   -4.786000252
   34 DT    O4      1062    0.201999992    9.059999466   -4.717999935
   34 DT    N3      1063    0.314000010    8.944000244   -4.875000000
   34 DT    H3      1064    0.239000008    8.876999855   -4.868000031
   34 DT    C2      1065    0.415000021    8.906000137   -4.958000183
   34 DT    O2      1066    0.397000015    8.815999985   -5.039000034
   34 DT    C3'     1067    0.773000002    9.026000023   -5.213000298
   34 DT    H3'     1068    0.765999973    9.112000465   -5.279000282
   34 DT    C2'     1069    0.630999982    9.003999710   -5.165999889
   34 DT    H2'     1070    0.583000004    9.101999283   -5.164999962
   34 DT    H2''    1071    0.582000017    8.928999901   -5.229000092
   34 DT    O3'     1072    0.839000046    8.901000023   -5.256999969
   35 DA    P       1073    0.873999953    8.864999771   -5.414000034
   35 DA    OP1     1074    0.962000012    8.748999596   -5.414999962
   35 DA    OP2     1075    0.918000042    8.989000320   -5.484999657
   35 DA    O5'     1076    0.735000014    8.823999405   -5.472000122
   35 DA    C5'     1077    0.673999965    8.697000504   -5.438000202
   35 DA    H5'     1078    0.688000023    8.682000160   -5.331000328
   35 DA    H5''    1079    0.736000001    8.628000259   -5.495999813
   35 DA    C4'     1080    0.527000010    8.678999901   -5.477999687
   35 DA    H4'     1081    0.513000011    8.571000099   -5.477000237
   35 DA    O4'     1082    0.446000010    8.744999886   -5.383000374
   35 DA    C1'     1083    0.347000003    8.824999809   -5.453999996
   35 DA    H1'     1084    0.266000003    8.762999535   -5.493999958
   35 DA    N9      1085    0.296000004    8.927999496   -5.366000175
   35 DA    C8      1086    0.344999999    9.052999496   -5.348999977
   35 DA    H8      1087    0.430999994    9.098000526   -5.395999908
   35 DA    N7      1088    0.283999979    9.121000290   -5.256000042
   35 DA    C5      1089    0.178999990    9.045999527   -5.216000080
   35 DA    C6      1090    0.063999996    9.066999435   -5.129000187
   35 DA    N6      1091    0.041000001    9.166999817   -5.043000221
   35 DA    H61     1092    0.100999996    9.246999741   -5.032999992
   35 DA    H62     1093   -0.037999999    9.151000023   -4.980999947
   35 DA    N1      1094   10.652999878    8.969999313   -5.120999813
   35 DA    C2      1095   10.664999962    8.862000465   -5.199000359
   35 DA    H2      1096   10.574999809    8.802999496   -5.195000172
   35 DA    N3      1097    0.082000002    8.829000473   -5.286000252
   35 DA    C4      1098    0.175999999    8.928999901   -5.289999962
   35 DA    C3'     1099    0.496999979    8.739999771   -5.615000248
   35 DA    H3'     1100    0.584999979    8.753999710   -5.677999973
   35 DA    C2'     1101    0.434000015    8.876999855   -5.570000172
   35 DA    H2'     1102    0.515999973    8.937000275   -5.531000137
   35 DA    H2''    1103    0.377999991    8.930000305   -5.647000313
   35 DA    O3'     1104    0.405000031    8.663999557   -5.668999672
   36 DT    P       1105    0.364000022    8.684999466   -5.817999840
   36 DT    OP1     1106    0.368000001    8.559000015   -5.893000126
   36 DT    OP2     1107    0.444999993    8.795999527   -5.883000374
   36 DT    O5'     1108    0.210999995    8.739000320   -5.806000233
   36 DT    C5'     1109    0.108000003    8.649999619   -5.765999794
   36 DT    H5'     1110    0.131999999    8.586000443   -5.681000233
   36 DT    H5''    1111    0.089000002    8.578000069   -5.845000267
   36 DT    C4'     1112   10.663000107    8.723000526   -5.730999947
   36 DT    H4'     1113   10.587999344    8.657999992   -5.686999798
   36 DT    O4'     1114    0.002000000    8.819999695   -5.634999752
   36 DT    C1'     1115   10.583999634    8.914999962   -5.645999908
   36 DT    H1'     1116   10.496999741    8.873000145   -5.595000267
   36 DT    N1      1117   10.635000229    9.023000717   -5.558000088
   36 DT    C6      1118    0.064999998    9.100000381   -5.600999832
   36 DT    H6      1119    0.117999993    9.062999725   -5.686999798
   36 DT    C5      1120    0.109000005    9.208000183   -5.532999992
   36 DT    C7      1121    0.222000003    9.296999931   -5.592000008
   36 DT    H71     1122    0.296999991    9.291999817   -5.513000011
   36 DT    H72     1123    0.256999999    9.260999680   -5.688000202
   36 DT    H73     1124    0.184000000    9.399999619   -5.592000008
   36 DT    C4      1125    0.023000000    9.253000259   -5.421999931
   36 DT    O4      1126    0.037000000    9.359999657   -5.356999874
   36 DT    N3      1127   10.592000008    9.178999901   -5.394999981
   36 DT    H3      1128   10.527999878    9.206999779   -5.322000027
   36 DT    C2      1129   10.557000160    9.065000534   -5.450999737
   36 DT    O2      1130   10.466000557    8.996000290   -5.400000095
   36 DT    C3'     1131   10.601999283    8.802000046   -5.855999947
   36 DT    H3'     1132   10.676000595    8.802999496   -5.935999870
   36 DT    C2'     1133   10.573999405    8.941999435   -5.795000076
   36 DT    H2'     1134   10.663000107    9.000000000   -5.820000172
   36 DT    H2''    1135   10.482000351    8.980000496   -5.838999748
   36 DT    O3'     1136   10.479000092    8.741000175   -5.904000282
   37 DT    P       1137   10.420999527    8.781000137   -6.043999672
   37 DT    OP1     1138   10.308000565    8.694000244   -6.084000111
   37 DT    OP2     1139   10.526000023    8.784999847   -6.147000313
   37 DT    O5'     1140   10.364000320    8.930000305   -6.036999702
   37 DT    C5'     1141   10.229000092    8.965000153   -6.026000023
   37 DT    H5'     1142   10.173999786    8.926000595   -6.111999989
   37 DT    H5''    1143   10.220999718    9.073999405   -6.026999950
   37 DT    C4'     1144   10.142999649    8.916999817   -5.906000137
   37 DT    H4'     1145   10.130000114    8.809999466   -5.924000263
   37 DT    O4'     1146   10.208999634    8.946000099   -5.782999992
   37 DT    C1'     1147   10.148000717    9.057000160   -5.713999748
   37 DT    H1'     1148   10.098000526    9.020999908   -5.624000072
   37 DT    N1      1149   10.241000175    9.164999962   -5.677999973
   37 DT    C6      1150   10.340000153    9.206999779   -5.765000343
   37 DT    H6      1151   10.364000320    9.147000313   -5.852000237
   37 DT    C5      1152   10.426000595    9.307000160   -5.727000237
   37 DT    C7      1153   10.560999870    9.329999924   -5.804999828
   37 DT    H71     1154   10.585000038    9.232000351   -5.845000267
   37 DT    H72     1155   10.550000191    9.408999443   -5.879000187
   37 DT    H73     1156   10.630999565    9.358999252   -5.727000237
   37 DT    C4      1157   10.406999588    9.380000114   -5.600999832
   37 DT    O4      1158   10.473000526    9.479000092   -5.572000027
   37 DT    N3      1159   10.300000191    9.333000183   -5.524000168
   37 DT    H3      1160   10.266000748    9.401000023   -5.458000183
   37 DT    C2      1161   10.218999863    9.225999832   -5.556000233
   37 DT    O2      1162   10.121000290    9.208999634   -5.484000206
   37 DT    C3'     1163   10.010999680    8.998000145   -5.900000095
   37 DT    H3'     1164    9.972000122    9.019999504   -5.999000072
   37 DT    C2'     1165   10.051000595    9.123999596   -5.815999985
   37 DT    H2'     1166   10.097000122    9.194999695   -5.883999825
   37 DT    H2''    1167    9.972000122    9.183000565   -5.766999722
   37 DT    O3'     1168    9.913000107    8.920999527   -5.825999737
   38 DT    P       1169    9.755000114    8.934000015   -5.841000080
   38 DT    OP1     1170    9.690999985    8.802000046   -5.815999985
   38 DT    OP2     1171    9.715000153    9.016000748   -5.954999924
   38 DT    O5'     1172    9.716000557    9.026000023   -5.720000267
   38 DT    C5'     1173    9.723000526    8.970999718   -5.593999863
   38 DT    H5'     1174    9.823999405    8.933000565   -5.583000183
   38 DT    H5''    1175    9.662000656    8.880999565   -5.585000038
   38 DT    C4'     1176    9.697000504    9.072999954   -5.484000206
   38 DT    H4'     1177    9.708999634    9.022000313   -5.388000011
   38 DT    O4'     1178    9.774000168    9.187999725   -5.480000019
   38 DT    C1'     1179    9.697000504    9.302000046   -5.472000122
   38 DT    H1'     1180    9.673000336    9.322999954   -5.368000031
   38 DT    N1      1181    9.769000053    9.411000252   -5.539000034
   38 DT    C6      1182    9.814000130    9.399999619   -5.668999672
   38 DT    H6      1183    9.780000687    9.316999435   -5.729000092
   38 DT    C5      1184    9.883999825    9.508000374   -5.720000267
   38 DT    C7      1185    9.925000191    9.503999710   -5.868000031
   38 DT    H71     1186   10.033999443    9.506999969   -5.874000072
   38 DT    H72     1187    9.883999825    9.418000221   -5.921999931
   38 DT    H73     1188    9.885999680    9.598000526   -5.907999992
   38 DT    C4      1189    9.940000534    9.619000435   -5.641999722
   38 DT    O4      1190   10.015000343    9.711999893   -5.675000191
   38 DT    N3      1191    9.887000084    9.614999771   -5.515999794
   38 DT    H3      1192    9.920999527    9.675000191   -5.442999840
   38 DT    C2      1193    9.805999756    9.519999504   -5.458000183
   38 DT    O2      1194    9.784999847    9.532999992   -5.338999748
   38 DT    C3'     1195    9.557000160    9.126999855   -5.497000217
   38 DT    H3'     1196    9.491999626    9.065000534   -5.558000088
   38 DT    C2'     1197    9.558000565    9.273000717   -5.536999702
   38 DT    H2'     1198    9.564000130    9.286000252   -5.644999981
   38 DT    H2''    1199    9.475000381    9.329999924   -5.495999813
   38 DT    O3'     1200    9.489000320    9.121999741   -5.370999813
   39 DG    P       1201    9.331999779    9.116000175   -5.352999687
   39 DG    OP1     1202    9.300000191    9.030000687   -5.241999626
   39 DG    OP2     1203    9.270999908    9.088999748   -5.486000061
   39 DG    O5'     1204    9.296999931    9.266000748   -5.322999954
   39 DG    C5'     1205    9.350999832    9.341000557   -5.213000298
   39 DG    H5'     1206    9.455999374    9.314000130   -5.197000027
   39 DG    H5''    1207    9.300000191    9.305000305   -5.124000072
   39 DG    C4'     1208    9.347000122    9.489999771   -5.227999687
   39 DG    H4'     1209    9.366000175    9.545000076   -5.136000156
   39 DG    O4'     1210    9.439000130    9.531999588   -5.324999809
   39 DG    C1'     1211    9.385999680    9.630000114   -5.408999920
   39 DG    H1'     1212    9.383000374    9.723000526   -5.352999687
   39 DG    N9      1213    9.475000381    9.649999619   -5.520999908
   39 DG    C8      1214    9.470999718    9.588999748   -5.647000313
   39 DG    H8      1215    9.401000023    9.513999939   -5.682000160
   39 DG    N7      1216    9.566999435    9.641000748   -5.724999905
   39 DG    C5      1217    9.619999886    9.748000145   -5.654999733
   39 DG    C6      1218    9.713999748    9.843000412   -5.696000099
   39 DG    O6      1219    9.769999504    9.854000092   -5.803999901
   39 DG    N1      1220    9.739999771    9.935999870   -5.597000122
   39 DG    H1      1221    9.800000191   10.012000084   -5.626999855
   39 DG    C2      1222    9.668000221    9.941999435   -5.477999687
   39 DG    N2      1223    9.677000046   10.043000221   -5.404999733
   39 DG    H21     1224    9.744999886   10.112000465   -5.434000015
   39 DG    H22     1225    9.630000114   10.036000252   -5.315999985
   39 DG    N3      1226    9.578000069    9.854000092   -5.439000130
   39 DG    C4      1227    9.559999466    9.755999565   -5.533999920
   39 DG    C3'     1228    9.211000443    9.538999557   -5.283999920
   39 DG    H3'     1229    9.128000259    9.469999313   -5.268000126
   39 DG    C2'     1230    9.241999626    9.574999809   -5.433000088
   39 DG    H2'     1231    9.239999771    9.489000320   -5.500999928
   39 DG    H2''    1232    9.176000595    9.647000313   -5.480000019
   39 DG    O3'     1233    9.173999786    9.663999557   -5.222000122
   40 DG    P       1234    9.032999992    9.697000504   -5.144000053
   40 DG    OP1     1235    9.001000404    9.593000412   -5.046999931
   40 DG    OP2     1236    8.933000565    9.732999802   -5.241999626
   40 DG    O5'     1237    9.078000069    9.826999664   -5.070000172
   40 DG    C5'     1238    9.187999725    9.829000473   -4.970000267
   40 DG    H5'     1239    9.248999596    9.741000175   -4.986999989
   40 DG    H5''    1240    9.145999908    9.831999779   -4.869999886
   40 DG    C4'     1241    9.277999878    9.956999779   -4.981999874
   40 DG    H4'     1242    9.362999916    9.946000099   -4.914000034
   40 DG    O4'     1243    9.335000038    9.958999634   -5.116000175
   40 DG    C1'     1244    9.321000099   10.090000153   -5.161000252
   40 DG    H1'     1245    9.406000137   10.155000687   -5.141999722
   40 DG    N9      1246    9.301000595   10.094999313   -5.309999943
   40 DG    C8      1247    9.225999832   10.008999825   -5.384999752
   40 DG    H8      1248    9.149000168    9.953000069   -5.334000111
   40 DG    N7      1249    9.239999771   10.008999825   -5.513000011
   40 DG    C5      1250    9.336999893   10.108999252   -5.525000095
   40 DG    C6      1251    9.406999588   10.158999443   -5.638999939
   40 DG    O6      1252    9.392000198   10.126000404   -5.758000374
   40 DG    N1      1253    9.494999886   10.262999535   -5.612999916
   40 DG    H1      1254    9.543000221   10.302000046   -5.692999840
   40 DG    C2      1255    9.515000343   10.314000130   -5.487999916
   40 DG    N2      1256    9.579000473   10.426000595   -5.486999989
   40 DG    H21     1257    9.611000061   10.476999283   -5.567999840
   40 DG    H22     1258    9.607999802   10.467000008   -5.399000168
   40 DG    N3      1259    9.468999863   10.262000084   -5.373000145
   40 DG    C4      1260    9.376999855   10.163999557   -5.401999950
   40 DG    C3'     1261    9.213999748   10.091000557   -4.947999954
   40 DG    H3'     1262    9.112999916   10.078000069   -4.907999992
   40 DG    C2'     1263    9.199999809   10.151000023   -5.083000183
   40 DG    H2'     1264    9.105999947   10.128999710   -5.133000374
   40 DG    H2''    1265    9.217000008   10.258999825   -5.085999966
   40 DG    O3'     1266    9.291999817   10.175000191   -4.862999916
   41 DA    P       1267    9.222000122   10.296999931   -4.784999847
   41 DA    OP1     1268    9.298000336   10.322999954   -4.658999920
   41 DA    OP2     1269    9.076999664   10.273000717   -4.769999981
   41 DA    O5'     1270    9.237999916   10.423999786   -4.875999928
   41 DA    C5'     1271    9.362000465   10.470999718   -4.907999992
   41 DA    H5'     1272    9.412000656   10.391000748   -4.963000298
   41 DA    H5''    1273    9.419000626   10.501000404   -4.821000099
   41 DA    C4'     1274    9.340000153   10.588999748   -5.005000114
   41 DA    H4'     1275    9.428999901   10.651000023   -4.994999886
   41 DA    O4'     1276    9.319999695   10.545999527   -5.141999722
   41 DA    C1'     1277    9.194000244   10.597000122   -5.190999985
   41 DA    H1'     1278    9.196000099   10.699999809   -5.227999687
   41 DA    N9      1279    9.149000168   10.508000374   -5.302999973
   41 DA    C8      1280    9.062999725   10.406000137   -5.288000107
   41 DA    H8      1281    9.012000084   10.385999680   -5.195000172
   41 DA    N7      1282    9.044000626   10.336999893   -5.393000126
   41 DA    C5      1283    9.126999855   10.405000687   -5.486999989
   41 DA    C6      1284    9.149000168   10.381999969   -5.625000000
   41 DA    N6      1285    9.088999748   10.288000107   -5.696000099
   41 DA    H61     1286    9.041000366   10.212999344   -5.647999763
   41 DA    H62     1287    9.098999977   10.295000076   -5.796000004
   41 DA    N1      1288    9.225999832   10.463999748   -5.693999767
   41 DA    C2      1289    9.286000252   10.560999870   -5.626999855
   41 DA    H2      1290    9.354000092   10.623000145   -5.684999943
   41 DA    N3      1291    9.276000023   10.590000153   -5.498000145
   41 DA    C4      1292    9.191999435   10.508000374   -5.429999828
   41 DA    C3'     1293    9.212999344   10.675000191   -4.970000267
   41 DA    H3'     1294    9.182000160   10.669000626   -4.865000248
   41 DA    C2'     1295    9.111000061   10.612000465   -5.061999798
   41 DA    H2'     1296    9.078000069   10.519000053   -5.013999939
   41 DA    H2''    1297    9.029000282   10.683000565   -5.067999840
   41 DA    O3'     1298    9.223000526   10.812000275   -5.008999825
   42 DA    P       1299    9.187000275   10.926000595   -4.891999722
   42 DA    OP1     1300    9.288999557   10.927999496   -4.784999847
   42 DA    OP2     1301    9.048000336   10.906999588   -4.861000061
   42 DA    O5'     1302    9.197999954   11.064000130   -4.977999687
   42 DA    C5'     1303    9.329999924   11.128000259   -5.004000187
   42 DA    H5'     1304    9.406000137   11.050000191   -5.002999783
   42 DA    H5''    1305    9.345999718   11.201999664   -4.925999641
   42 DA    C4'     1306    9.357000351   11.191999435   -5.137000084
   42 DA    H4'     1307    9.461000443   11.225000381   -5.130000114
   42 DA    O4'     1308    9.343000412   11.086000443   -5.234999657
   42 DA    C1'     1309    9.244999886   11.123000145   -5.331999779
   42 DA    H1'     1310    9.289999962   11.158999443   -5.425000191
   42 DA    N9      1311    9.155000687   11.008000374   -5.356999874
   42 DA    C8      1312    9.067999840   10.947000504   -5.272999763
   42 DA    H8      1313    9.062000275   10.968999863   -5.166999817
   42 DA    N7      1314    9.010000229   10.843999863   -5.331999779
   42 DA    C5      1315    9.052999496   10.850999832   -5.468999863
   42 DA    C6      1316    9.024999619   10.770999908   -5.588999748
   42 DA    N6      1317    8.944999695   10.670000076   -5.592000008
   42 DA    H61     1318    8.880999565   10.663999557   -5.513999939
   42 DA    H62     1319    8.930000305   10.633999825   -5.684999943
   42 DA    N1      1320    9.098000526   10.812999725   -5.703000069
   42 DA    C2      1321    9.182000160   10.912000656   -5.699000359
   42 DA    H2      1322    9.237000465   10.934000015   -5.789000034
   42 DA    N3      1323    9.213999748   10.986000061   -5.592999935
   42 DA    C4      1324    9.142999649   10.954000473   -5.480000019
   42 DA    C3'     1325    9.277999878   11.314000130   -5.183000088
   42 DA    H3'     1326    9.223999977   11.364000320   -5.102999687
   42 DA    C2'     1327    9.176000595   11.251000404   -5.270999908
   42 DA    H2'     1328    9.088999748   11.222000122   -5.210999966
   42 DA    H2''    1329    9.157999992   11.317999840   -5.355000019
   42 DA    O3'     1330    9.376000404   11.399999619   -5.250999928
   43 DA    P       1331    9.358999252   11.559999466   -5.272000313
   43 DA    OP1     1332    9.498000145   11.607000351   -5.304999828
   43 DA    OP2     1333    9.287000656   11.619000435   -5.157000065
   43 DA    O5'     1334    9.265000343   11.585000038   -5.400000095
   43 DA    C5'     1335    9.305000305   11.545999527   -5.527999878
   43 DA    H5'     1336    9.351999283   11.447999954   -5.522999763
   43 DA    H5''    1337    9.373000145   11.618000031   -5.574000359
   43 DA    C4'     1338    9.192999840   11.529000282   -5.625000000
   43 DA    H4'     1339    9.241000175   11.536000252   -5.722000122
   43 DA    O4'     1340    9.130999565   11.402999878   -5.626999855
   43 DA    C1'     1341    8.998999596   11.425000191   -5.644999981
   43 DA    H1'     1342    8.973999977   11.437999725   -5.750000000
   43 DA    N9      1343    8.920999527   11.309999466   -5.578999996
   43 DA    C8      1344    8.885000229   11.302000046   -5.445000172
   43 DA    H8      1345    8.926000595   11.362999916   -5.366000175
   43 DA    N7      1346    8.838999748   11.182000160   -5.418000221
   43 DA    C5      1347    8.822999954   11.123999596   -5.540999889
   43 DA    C6      1348    8.769000053   11.003000259   -5.588000298
   43 DA    N6      1349    8.725000381   10.895999908   -5.524000168
   43 DA    H61     1350    8.697999954   10.894000053   -5.425999641
   43 DA    H62     1351    8.680999756   10.831999779   -5.588000298
   43 DA    N1      1352    8.776000023   10.963999748   -5.716000080
   43 DA    C2      1353    8.836999893   11.046999931   -5.802000046
   43 DA    H2      1354    8.845999718   11.023000717   -5.907000065
   43 DA    N3      1355    8.888999939   11.164999962   -5.775000095
   43 DA    C4      1356    8.881999969   11.197000504   -5.640999794
   43 DA    C3'     1357    9.091000557   11.641000748   -5.611999989
   43 DA    H3'     1358    9.114999771   11.711999893   -5.532000065
   43 DA    C2'     1359    8.968000412   11.558000565   -5.574999809
   43 DA    H2'     1360    8.953000069   11.552999496   -5.467000008
   43 DA    H2''    1361    8.878999710   11.609999657   -5.611000061
   43 DA    O3'     1362    9.079999924   11.704000473   -5.734999657
   44 DC    P       1363    8.989999771   11.831999779   -5.770999908
   44 DC    OP1     1364    9.079999924   11.930999756   -5.834000111
   44 DC    OP2     1365    8.895999908   11.871000290   -5.658999920
   44 DC    O5'     1366    8.901999474   11.770999908   -5.895999908
   44 DC    C5'     1367    8.969999313   11.723000526   -6.009999752
   44 DC    H5'     1368    9.059000015   11.673000336   -5.973000050
   44 DC    H5''    1369    8.998999596   11.810999870   -6.066999912
   44 DC    C4'     1370    8.895999908   11.612999916   -6.092999935
   44 DC    H4'     1371    8.965000153   11.579000473   -6.171000004
   44 DC    O4'     1372    8.873999596   11.501000404   -6.011000156
   44 DC    C1'     1373    8.732000351   11.458999634   -6.015999794
   44 DC    H1'     1374    8.718999863   11.376000404   -6.085000038
   44 DC    N1      1375    8.673000336   11.411000252   -5.888000011
   44 DC    C6      1376    8.696000099   11.469999313   -5.769999981
   44 DC    H6      1377    8.751000404   11.562999725   -5.772999763
   44 DC    C5      1378    8.625000000   11.430000305   -5.661000252
   44 DC    H5      1379    8.635000229   11.468000412   -5.560999870
   44 DC    C4      1380    8.538000107   11.315000534   -5.677000046
   44 DC    N4      1381    8.472000122   11.267999649   -5.571000099
   44 DC    H41     1382    8.469999313   11.326999664   -5.488999844
   44 DC    H42     1383    8.392000198   11.211999893   -5.597000122
   44 DC    N3      1384    8.510000229   11.260999680   -5.795000076
   44 DC    C2      1385    8.579999924   11.305000305   -5.901000023
   44 DC    O2      1386    8.562000275   11.241999626   -6.004000187
   44 DC    C3'     1387    8.765000343   11.637999535   -6.175000191
   44 DC    H3'     1388    8.756999969   11.746999741   -6.172999859
   44 DC    C2'     1389    8.656999588   11.574999809   -6.081000328
   44 DC    H2'     1390    8.631999969   11.644000053   -6.000000000
   44 DC    H2''    1391    8.562999725   11.541999817   -6.126999855
   44 DC    O3'     1392    8.763999939   11.579999924   -6.299000263
   45 DT    P       1393    8.661000252   11.637999535   -6.411000252
   45 DT    OP1     1394    8.717000008   11.597000122   -6.537999630
   45 DT    OP2     1395    8.635000229   11.782999992   -6.383999825
   45 DT    O5'     1396    8.519999504   11.558000565   -6.402999878
   45 DT    C5'     1397    8.517000198   11.411000252   -6.427999973
   45 DT    H5'     1398    8.598999977   11.361000061   -6.376999855
   45 DT    H5''    1399    8.529000282   11.388999939   -6.533999443
   45 DT    C4'     1400    8.378000259   11.364000320   -6.377999783
   45 DT    H4'     1401    8.371000290   11.260000229   -6.409999847
   45 DT    O4'     1402    8.385999680   11.373000145   -6.241000175
   45 DT    C1'     1403    8.251999855   11.380999565   -6.197000027
   45 DT    H1'     1404    8.205999374   11.282999992   -6.204999924
   45 DT    N1      1405    8.255000114   11.423000336   -6.050999641
   45 DT    C6      1406    8.308000565   11.538999557   -6.012000084
   45 DT    H6      1407    8.366000175   11.600000381   -6.078999996
   45 DT    C5      1408    8.312000275   11.574999809   -5.886000156
   45 DT    C7      1409    8.380999565   11.706999779   -5.850999832
   45 DT    H71     1410    8.342000008   11.744999886   -5.756000042
   45 DT    H72     1411    8.483999252   11.677999496   -5.827000141
   45 DT    H73     1412    8.391000748   11.788999557   -5.921999931
   45 DT    C4      1413    8.255000114   11.493000031   -5.782999992
   45 DT    O4      1414    8.262000084   11.513999939   -5.665999889
   45 DT    N3      1415    8.190999985   11.381999969   -5.828000069
   45 DT    H3      1416    8.162000656   11.324999809   -5.750000000
   45 DT    C2      1417    8.187999725   11.338999748   -5.956999779
   45 DT    O2      1418    8.121000290   11.239999771   -5.991000175
   45 DT    C3'     1419    8.258999825   11.446000099   -6.428999901
   45 DT    H3'     1420    8.279000282   11.532999992   -6.491999626
   45 DT    C2'     1421    8.198999405   11.484999657   -6.297999859
   45 DT    H2'     1422    8.232000351   11.583999634   -6.265999794
   45 DT    H2''    1423    8.090000153   11.483999252   -6.302000046
   45 DT    O3'     1424    8.171999931   11.362000465   -6.497000217
   46 DG    P       1425    8.045999527   11.414999962   -6.591000557
   46 DG    OP1     1426    8.045000076   11.326000214   -6.703999996
   46 DG    OP2     1427    8.045000076   11.562000275   -6.605999947
   46 DG    O5'     1428    7.921999931   11.376999855   -6.498000145
   46 DG    C5'     1429    7.883999825   11.246000290   -6.473999977
   46 DG    H5'     1430    7.956999779   11.198999405   -6.407999992
   46 DG    H5''    1431    7.876999855   11.184999466   -6.565000057
   46 DG    C4'     1432    7.755000114   11.229000092   -6.387000084
   46 DG    H4'     1433    7.712999821   11.131999969   -6.412999630
   46 DG    O4'     1434    7.794999599   11.230000496   -6.245999813
   46 DG    C1'     1435    7.719000340   11.322999954   -6.172999859
   46 DG    H1'     1436    7.636000156   11.266000748   -6.130000114
   46 DG    N9      1437    7.794000149   11.390000343   -6.060999870
   46 DG    C8      1438    7.880000114   11.496999741   -6.070000172
   46 DG    H8      1439    7.887000084   11.545999527   -6.164999962
   46 DG    N7      1440    7.921999931   11.545000076   -5.954999924
   46 DG    C5      1441    7.869000435   11.455999374   -5.863999844
   46 DG    C6      1442    7.866999626   11.460000038   -5.716000080
   46 DG    O6      1443    7.941000462   11.527999878   -5.643000126
   46 DG    N1      1444    7.780999660   11.362999916   -5.661000252
   46 DG    H1      1445    7.759999752   11.380999565   -5.563000202
   46 DG    C2      1446    7.723000526   11.262999535   -5.736000061
   46 DG    N2      1447    7.683000088   11.156999588   -5.683000088
   46 DG    H21     1448    7.680000305   11.137000084   -5.584000111
   46 DG    H22     1449    7.664000034   11.076000214   -5.741000175
   46 DG    N3      1450    7.724999905   11.255999565   -5.869999886
   46 DG    C4      1451    7.787999630   11.362999916   -5.924000263
   46 DG    C3'     1452    7.647000313   11.333000183   -6.405000210
   46 DG    H3'     1453    7.659999847   11.392999649   -6.494999886
   46 DG    C2'     1454    7.657000065   11.421999931   -6.276000023
   46 DG    H2'     1455    7.719000340   11.510999680   -6.283999920
   46 DG    H2''    1456    7.555999756   11.449999809   -6.244999886
   46 DG    O3'     1457    7.523999691   11.262999535   -6.412999630
   47 DC    P       1458    7.377999783   11.333000183   -6.423000336
   47 DC    OP1     1459    7.291000366   11.223999977   -6.480999947
   47 DC    OP2     1460    7.387000084   11.463999748   -6.483000278
   47 DC    O5'     1461    7.333999634   11.355999947   -6.277999878
   47 DC    C5'     1462    7.273999691   11.251999855   -6.206000328
   47 DC    H5'     1463    7.345999718   11.171999931   -6.189000130
   47 DC    H5''    1464    7.184999943   11.211999893   -6.255000114
   47 DC    C4'     1465    7.244000435   11.295999527   -6.059999943
   47 DC    H4'     1466    7.201999664   11.211000443   -6.006000042
   47 DC    O4'     1467    7.361000061   11.337999344   -5.994999886
   47 DC    C1'     1468    7.323000431   11.453000069   -5.914000034
   47 DC    H1'     1469    7.273999691   11.432000160   -5.818999767
   47 DC    N1      1470    7.440000057   11.541000366   -5.880000114
   47 DC    C6      1471    7.505000114   11.601999283   -5.984000206
   47 DC    H6      1472    7.476999760   11.581999779   -6.085999966
   47 DC    C5      1473    7.605999947   11.690999985   -5.954999924
   47 DC    H5      1474    7.659999847   11.727999687   -6.040999889
   47 DC    C4      1475    7.631999969   11.715000153   -5.822000027
   47 DC    N4      1476    7.713999748   11.807000160   -5.786999702
   47 DC    H41     1477    7.754000187   11.855000496   -5.866000175
   47 DC    H42     1478    7.720999718   11.831999779   -5.689000130
   47 DC    N3      1479    7.572000027   11.648000717   -5.717999935
   47 DC    C2      1480    7.476999760   11.559999466   -5.750000000
   47 DC    O2      1481    7.423999786   11.494000435   -5.663000107
   47 DC    C3'     1482    7.141999722   11.411000252   -6.052999973
   47 DC    H3'     1483    7.105999947   11.434999466   -6.152999878
   47 DC    C2'     1484    7.230000496   11.527999878   -6.011000156
   47 DC    H2'     1485    7.273000240   11.569999695   -6.102000237
   47 DC    H2''    1486    7.183000088   11.605999947   -5.950999737
   47 DC    O3'     1487    7.048000336   11.387999535   -5.952000141
   48 DT    P       1488    6.925000191   11.284999847   -5.977000237
   48 DT    OP1     1489    6.960999966   11.177999496   -6.075999737
   48 DT    OP2     1490    6.809999943   11.366000175   -6.008999825
   48 DT    O5'     1491    6.890000343   11.204999924   -5.841000080
   48 DT    C5'     1492    6.966000557   11.093999863   -5.793000221
   48 DT    H5'     1493    7.060999870   11.086999893   -5.845999718
   48 DT    H5''    1494    6.921000004   10.994999886   -5.800999641
   48 DT    C4'     1495    7.001999855   11.123000145   -5.644999981
   48 DT    H4'     1496    7.055000305   11.033999443   -5.609999657
   48 DT    O4'     1497    7.074999809   11.244000435   -5.629000187
   48 DT    C1'     1498    7.012000084   11.322999954   -5.524000168
   48 DT    H1'     1499    7.048999786   11.286000252   -5.428999901
   48 DT    N1      1500    7.026000023   11.462999344   -5.532999992
   48 DT    C6      1501    6.976999760   11.531999588   -5.641999722
   48 DT    H6      1502    6.912000179   11.479000092   -5.710999966
   48 DT    C5      1503    7.012000084   11.656000137   -5.678999901
   48 DT    C7      1504    6.944999695   11.718999863   -5.802000046
   48 DT    H71     1505    7.008000374   11.696000099   -5.888000011
   48 DT    H72     1506    6.847000122   11.671999931   -5.809999943
   48 DT    H73     1507    6.927999973   11.826000214   -5.789000034
   48 DT    C4      1508    7.101999760   11.727999687   -5.591000080
   48 DT    O4      1509    7.141000271   11.842000008   -5.613999844
   48 DT    N3      1510    7.150000095   11.658999443   -5.479000092
   48 DT    H3      1511    7.203000069   11.708000183   -5.407999992
   48 DT    C2      1512    7.116999626   11.530000687   -5.446000099
   48 DT    O2      1513    7.173000336   11.477999687   -5.350999832
   48 DT    C3'     1514    6.880999565   11.121000290   -5.547999859
   48 DT    H3'     1515    6.786000252   11.095999718   -5.595000267
   48 DT    C2'     1516    6.868000031   11.269000053   -5.525000095
   48 DT    H2'     1517    6.801999569   11.317999840   -5.597000122
   48 DT    H2''    1518    6.835999966   11.291999817   -5.422999859
   48 DT    O3'     1519    6.901000023   11.055000305   -5.421999931
   49 DC    P       1520    6.789999962   11.005000114   -5.328000069
   49 DC    OP1     1521    6.845999718   10.891000748   -5.255000114
   49 DC    OP2     1522    6.652999878   10.989999771   -5.390999794
   49 DC    O5'     1523    6.776999474   11.131999969   -5.223999977
   49 DC    C5'     1524    6.888999939   11.157999992   -5.140000343
   49 DC    H5'     1525    6.983999729   11.164999962   -5.191999912
   49 DC    H5''    1526    6.900000095   11.072000504   -5.074000359
   49 DC    C4'     1527    6.875000000   11.274000168   -5.043999672
   49 DC    H4'     1528    6.953999996   11.265000343   -4.968999863
   49 DC    O4'     1529    6.901000023   11.397000313   -5.125000000
   49 DC    C1'     1530    6.800000191   11.489000320   -5.098000050
   49 DC    H1'     1531    6.833999634   11.541000366   -5.008999825
   49 DC    N1      1532    6.789999962   11.579000473   -5.220999718
   49 DC    C6      1533    6.705000401   11.546999931   -5.331999779
   49 DC    H6      1534    6.652999878   11.453000069   -5.340000153
   49 DC    C5      1535    6.703999996   11.625000000   -5.446000099
   49 DC    H5      1536    6.652999878   11.592000008   -5.534999847
   49 DC    C4      1537    6.772000313   11.744999886   -5.436999798
   49 DC    N4      1538    6.776999474   11.829999924   -5.539999962
   49 DC    H41     1539    6.710000038   11.812999725   -5.613999844
   49 DC    H42     1540    6.847000122   11.902999878   -5.546000004
   49 DC    N3      1541    6.855000496   11.770999908   -5.335999966
   49 DC    C2      1542    6.866000175   11.692999840   -5.227000237
   49 DC    O2      1543    6.944000244   11.727999687   -5.134999752
   49 DC    C3'     1544    6.734999657   11.276999474   -4.986000061
   49 DC    H3'     1545    6.683999538   11.180999756   -4.998000145
   49 DC    C2'     1546    6.682000160   11.394000053   -5.070000172
   49 DC    H2'     1547    6.633000374   11.348000526   -5.156000137
   49 DC    H2''    1548    6.616999626   11.446000099   -4.999000072
   49 DC    O3'     1549    6.729000092   11.322000504   -4.848999977
   50 DC    P       1550    6.776000023   11.232000351   -4.723000050
   50 DC    OP1     1551    6.887000084   11.135000229   -4.756000042
   50 DC    OP2     1552    6.655999660   11.168000221   -4.659999847
   50 DC    O5'     1553    6.826999664   11.342000008   -4.618999958
   50 DC    C5'     1554    6.965000153   11.392999649   -4.613999844
   50 DC    H5'     1555    7.018000126   11.375000000   -4.708000183
   50 DC    H5''    1556    7.012000084   11.344999313   -4.527999878
   50 DC    C4'     1557    6.973999977   11.541000366   -4.598999977
   50 DC    H4'     1558    7.073999882   11.581999779   -4.579999924
   50 DC    O4'     1559    6.934999943   11.604000092   -4.718999863
   50 DC    C1'     1560    6.855000496   11.718000412   -4.678999901
   50 DC    H1'     1561    6.912000179   11.800000191   -4.636000156
   50 DC    N1      1562    6.784999847   11.758999825   -4.804999828
   50 DC    C6      1563    6.671999931   11.684999466   -4.845000267
   50 DC    H6      1564    6.648000240   11.591000557   -4.796000004
   50 DC    C5      1565    6.595999718   11.729000092   -4.949999809
   50 DC    H5      1566    6.504000187   11.680000305   -4.977999687
   50 DC    C4      1567    6.641000271   11.850999832   -5.016999722
   50 DC    N4      1568    6.569999695   11.892000198   -5.116000175
   50 DC    H41     1569    6.491999626   11.830999374   -5.138000011
   50 DC    H42     1570    6.598000526   11.968000412   -5.177000046
   50 DC    N3      1571    6.745999813   11.923999786   -4.973000050
   50 DC    C2      1572    6.821000099   11.880000114   -4.865000248
   50 DC    O2      1573    6.909999847   11.954999924   -4.822000027
   50 DC    C3'     1574    6.893000126   11.593000412   -4.486999989
   50 DC    H3'     1575    6.866999626   11.510000229   -4.420000076
   50 DC    C2'     1576    6.779000282   11.656000137   -4.565000057
   50 DC    H2'     1577    6.712000370   11.573999405   -4.591000080
   50 DC    H2''    1578    6.733999729   11.732000351   -4.501999855
   50 DC    O3'     1579    6.972000122   11.690999985   -4.421999931
   51 DA    P       1580    6.941999912   11.741000175   -4.270999908
   51 DA    OP1     1581    7.039999962   11.699999809   -4.175000191
   51 DA    OP2     1582    6.798999786   11.713999748   -4.243999958
   51 DA    O5'     1583    6.951999664   11.895999908   -4.289999962
   51 DA    C5'     1584    7.069999695   11.961999893   -4.318999767
   51 DA    H5'     1585    7.112999916   11.916999817   -4.408999920
   51 DA    H5''    1586    7.143000126   11.949999809   -4.238999844
   51 DA    C4'     1587    7.060999870   12.112999916   -4.325999737
   51 DA    H4'     1588    7.162000179   12.151999474   -4.338999748
   51 DA    O4'     1589    6.973999977   12.135000229   -4.440999985
   51 DA    C1'     1590    6.856999874   12.196000099   -4.409999847
   51 DA    H1'     1591    6.868000031   12.302999496   -4.427999973
   51 DA    N9      1592    6.740000248   12.135999680   -4.483000278
   51 DA    C8      1593    6.680000305   12.019000053   -4.458000183
   51 DA    H8      1594    6.716000557   11.953000069   -4.381000042
   51 DA    N7      1595    6.597000122   11.976999283   -4.547999859
   51 DA    C5      1596    6.598999977   12.076999664   -4.644000053
   51 DA    C6      1597    6.534999847   12.105000496   -4.770999908
   51 DA    N6      1598    6.448999882   12.022000313   -4.831000328
   51 DA    H61     1599    6.439000130   11.925000191   -4.804999828
   51 DA    H62     1600    6.401000023   12.055000305   -4.914000034
   51 DA    N1      1601    6.565000057   12.206999779   -4.845000267
   51 DA    C2      1602    6.650000095   12.291000366   -4.795000076
   51 DA    H2      1603    6.683000088   12.369000435   -4.861000061
   51 DA    N3      1604    6.712000370   12.286000252   -4.678999901
   51 DA    C4      1605    6.684999943   12.175000191   -4.605999947
   51 DA    C3'     1606    6.987999916   12.175000191   -4.206999779
   51 DA    H3'     1607    6.983999729   12.116000175   -4.116000175
   51 DA    C2'     1608    6.841000557   12.178999901   -4.259999752
   51 DA    H2'     1609    6.787999630   12.087999344   -4.230000019
   51 DA    H2''    1610    6.777999878   12.260999680   -4.224999905
   51 DA    O3'     1611    7.030999660   12.305000305   -4.183000088
   52 DT    P       1612    6.970999718   12.395999908   -4.072999954
   52 DT    OP1     1613    7.083999634   12.479000092   -4.022999763
   52 DT    OP2     1614    6.881999969   12.321000099   -3.981999874
   52 DT    O5'     1615    6.873999596   12.483999252   -4.161000252
   52 DT    C5'     1616    6.926000118   12.572000504   -4.256000042
   52 DT    H5'     1617    6.969999790   12.503000259   -4.328000069
   52 DT    H5''    1618    7.005000114   12.637000084   -4.217999935
   52 DT    C4'     1619    6.824999809   12.656000137   -4.335999966
   52 DT    H4'     1620    6.873999596   12.708999634   -4.416999817
   52 DT    O4'     1621    6.730999947   12.564000130   -4.395999908
   52 DT    C1'     1622    6.605000496   12.621999741   -4.388999939
   52 DT    H1'     1623    6.601999760   12.696000099   -4.468999863
   52 DT    N1      1624    6.498999596   12.520999908   -4.411999702
   52 DT    C6      1625    6.494000435   12.406000137   -4.333000183
   52 DT    H6      1626    6.552999973   12.411000252   -4.243000031
   52 DT    C5      1627    6.423000336   12.295000076   -4.373000145
   52 DT    C7      1628    6.421999931   12.166000366   -4.282999992
   52 DT    H71     1629    6.476000309   12.187000275   -4.190000057
   52 DT    H72     1630    6.321000099   12.140000343   -4.251999855
   52 DT    H73     1631    6.463999748   12.080999374   -4.338000298
   52 DT    C4      1632    6.350999832   12.291000366   -4.504000187
   52 DT    O4      1633    6.296000004   12.194999695   -4.556000233
   52 DT    N3      1634    6.368000031   12.404000282   -4.581000328
   52 DT    H3      1635    6.317999840   12.411000252   -4.668999672
   52 DT    C2      1636    6.439000130   12.515000343   -4.536999702
   52 DT    O2      1637    6.426999569   12.614000320   -4.609999657
   52 DT    C3'     1638    6.744000435   12.762999535   -4.254000187
   52 DT    H3'     1639    6.763999939   12.773000717   -4.147000313
   52 DT    C2'     1640    6.604000092   12.705999374   -4.258999825
   52 DT    H2'     1641    6.580000401   12.642000198   -4.174000263
   52 DT    H2''    1642    6.527999878   12.784999847   -4.263000011
   52 DT    O3'     1643    6.762999535   12.897999763   -4.309000015
   53 DC    P       1644    6.690000057   13.022000313   -4.237999916
   53 DC    OP1     1645    6.758000374   13.147000313   -4.272999763
   53 DC    OP2     1646    6.659999847   13.000999451   -4.091000080
   53 DC    O5'     1647    6.555999756   13.033999443   -4.322999954
   53 DC    C5'     1648    6.562999725   13.038999557   -4.461999893
   53 DC    H5'     1649    6.640000343   12.971000671   -4.498000145
   53 DC    H5''    1650    6.604000092   13.136999130   -4.486999989
   53 DC    C4'     1651    6.430999756   13.024999619   -4.534999847
   53 DC    H4'     1652    6.433000088   13.052000046   -4.640000343
   53 DC    O4'     1653    6.380000114   12.892000198   -4.520999908
   53 DC    C1'     1654    6.249000072   12.894000053   -4.470000267
   53 DC    H1'     1655    6.186999798   12.913999557   -4.558000088
   53 DC    N1      1656    6.200999737   12.769000053   -4.418000221
   53 DC    C6      1657    6.223000050   12.734999657   -4.284999847
   53 DC    H6      1658    6.269999981   12.802999496   -4.215000153
   53 DC    C5      1659    6.184000015   12.612000465   -4.243999958
   53 DC    H5      1660    6.200999737   12.576000214   -4.144000053
   53 DC    C4      1661    6.134999752   12.524000168   -4.338000298
   53 DC    N4      1662    6.116999626   12.399999619   -4.303999901
   53 DC    H41     1663    6.131000042   12.376999855   -4.206000328
   53 DC    H42     1664    6.093999863   12.330999374   -4.374000072
   53 DC    N3      1665    6.109000206   12.551000595   -4.460999966
   53 DC    C2      1666    6.133000374   12.676000595   -4.501999855
   53 DC    O2      1667    6.116999626   12.701999664   -4.625000000
   53 DC    C3'     1668    6.331000328   13.111999512   -4.468999863
   53 DC    H3'     1669    6.379000187   13.192998886   -4.414999962
   53 DC    C2'     1670    6.248000145   13.016000748   -4.381000042
   53 DC    H2'     1671    6.304999828   13.000000000   -4.289000034
   53 DC    H2''    1672    6.145999908   13.052999496   -4.369999886
   53 DC    O3'     1673    6.250000000   13.175000191   -4.566999912
   54 DA    P       1674    6.168999672   13.307001114   -4.547999859
   54 DA    OP1     1675    6.200999737   13.399999619   -4.657000065
   54 DA    OP2     1676    6.174000263   13.358999252   -4.411999702
   54 DA    O5'     1677    6.011000156   13.263999939   -4.561999798
   54 DA    C5'     1678    5.947000027   13.236000061   -4.690999985
   54 DA    H5'     1679    6.015999794   13.172999382   -4.747000217
   54 DA    H5''    1680    5.936999798   13.330999374   -4.744999886
   54 DA    C4'     1681    5.809000015   13.180000305   -4.675999641
   54 DA    H4'     1682    5.774000168   13.175999641   -4.779999733
   54 DA    O4'     1683    5.818999767   13.045000076   -4.640999794
   54 DA    C1'     1684    5.731999874   13.025999069   -4.529000282
   54 DA    H1'     1685    5.633000374   13.019000053   -4.574999809
   54 DA    N9      1686    5.770999908   12.917999268   -4.443999767
   54 DA    C8      1687    5.873000145   12.911999702   -4.355999947
   54 DA    H8      1688    5.939000130   12.992999077   -4.328999996
   54 DA    N7      1689    5.890999794   12.798000336   -4.297999859
   54 DA    C5      1690    5.804999828   12.716000557   -4.369999886
   54 DA    C6      1691    5.769999981   12.576000214   -4.368999958
   54 DA    N6      1692    5.820000172   12.489999771   -4.284999847
   54 DA    H61     1693    5.880000114   12.517999649   -4.209000111
   54 DA    H62     1694    5.776000023   12.399000168   -4.281000137
   54 DA    N1      1695    5.681000233   12.519000053   -4.456999779
   54 DA    C2      1696    5.624000072   12.607000351   -4.541999817
   54 DA    H2      1697    5.547999859   12.565000534   -4.605999947
   54 DA    N3      1698    5.651000023   12.741999626   -4.559000015
   54 DA    C4      1699    5.736000061   12.787000656   -4.460000038
   54 DA    C3'     1700    5.724999905   13.252000809   -4.574000359
   54 DA    H3'     1701    5.759999752   13.355000496   -4.567999840
   54 DA    C2'     1702    5.743999958   13.160000801   -4.453000069
   54 DA    H2'     1703    5.840000153   13.180999756   -4.404999733
   54 DA    H2''    1704    5.670000076   13.170000076   -4.374000072
   54 DA    O3'     1705    5.586999893   13.253999710   -4.602000237
   55 DA    P       1706    5.491999626   13.380000114   -4.574000359
   55 DA    OP1     1707    5.513999939   13.475999832   -4.682000160
   55 DA    OP2     1708    5.515000343   13.407999992   -4.429999828
   55 DA    O5'     1709    5.352999687   13.305000305   -4.597000122
   55 DA    C5'     1710    5.302000046   13.271000862   -4.722000122
   55 DA    H5'     1711    5.381999969   13.239999771   -4.789999962
   55 DA    H5''    1712    5.248000145   13.352999687   -4.769000053
   55 DA    C4'     1713    5.196000099   13.149000168   -4.716000080
   55 DA    H4'     1714    5.166999817   13.144999504   -4.821000099
   55 DA    O4'     1715    5.252999783   13.024000168   -4.675999641
   55 DA    C1'     1716    5.197000027   12.982000351   -4.549000263
   55 DA    H1'     1717    5.125999928   12.899999619   -4.565000057
   55 DA    N9      1718    5.297999859   12.949000359   -4.442999840
   55 DA    C8      1719    5.401999950   13.027999878   -4.399000168
   55 DA    H8      1720    5.404999733   13.133000374   -4.422999859
   55 DA    N7      1721    5.474999905   12.971000671   -4.308000088
   55 DA    C5      1722    5.421999931   12.838000298   -4.304999828
   55 DA    C6      1723    5.453000069   12.720999718   -4.234999657
   55 DA    N6      1724    5.546000004   12.704000473   -4.144000053
   55 DA    H61     1725    5.595000267   12.779000282   -4.098000050
   55 DA    H62     1726    5.567999840   12.611000061   -4.109999657
   55 DA    N1      1727    5.404000282   12.605000496   -4.269000053
   55 DA    C2      1728    5.316999912   12.600000381   -4.361999989
   55 DA    H2      1729    5.270999908   12.505999565   -4.387000084
   55 DA    N3      1730    5.263999939   12.704000473   -4.421000004
   55 DA    C4      1731    5.327000141   12.819999695   -4.395999908
   55 DA    C3'     1732    5.075999737   13.177999496   -4.630000114
   55 DA    H3'     1733    5.074999809   13.286000252   -4.620999813
   55 DA    C2'     1734    5.109000206   13.100999832   -4.501999855
   55 DA    H2'     1735    5.168000221   13.171999931   -4.446000099
   55 DA    H2''    1736    5.013000011   13.075999260   -4.456000328
   55 DA    O3'     1737    4.963999748   13.128999710   -4.700999737
   56 DA    P       1738    4.814000130   13.155000687   -4.668999672
   56 DA    OP1     1739    4.743000031   13.108999252   -4.789999962
   56 DA    OP2     1740    4.786000252   13.295000076   -4.616999626
   56 DA    O5'     1741    4.782999992   13.044000626   -4.564000130
   56 DA    C5'     1742    4.790999889   12.907999992   -4.595999718
   56 DA    H5'     1743    4.869999886   12.885000229   -4.668000221
   56 DA    H5''    1744    4.691999912   12.888000488   -4.636000156
   56 DA    C4'     1745    4.816999912   12.819000244   -4.470999718
   56 DA    H4'     1746    4.822000027   12.711999893   -4.491999626
   56 DA    O4'     1747    4.947999954   12.828999519   -4.397999763
   56 DA    C1'     1748    4.929999828   12.776000023   -4.269999981
   56 DA    H1'     1749    4.894999981   12.673000336   -4.272999763
   56 DA    N9      1750    5.059999943   12.788000107   -4.190000057
   56 DA    C8      1751    5.120999813   12.911000252   -4.157999992
   56 DA    H8      1752    5.091000080   13.000999451   -4.208000183
   56 DA    N7      1753    5.215000153   12.900999069   -4.067999840
   56 DA    C5      1754    5.199000359   12.762999535   -4.031000137
   56 DA    C6      1755    5.262000084   12.670999527   -3.943999767
   56 DA    N6      1756    5.342000008   12.708000183   -3.845999956
   56 DA    H61     1757    5.369999886   12.805000305   -3.841999769
   56 DA    H62     1758    5.361999989   12.644000053   -3.770999908
   56 DA    N1      1759    5.220000267   12.548999786   -3.915999889
   56 DA    C2      1760    5.125000000   12.500000000   -3.990000248
   56 DA    H2      1761    5.088999748   12.401999474   -3.966000080
   56 DA    N3      1762    5.059000015   12.562999725   -4.086999893
   56 DA    C4      1763    5.105999947   12.692999840   -4.102000237
   56 DA    C3'     1764    4.723999977   12.841000557   -4.352000237
   56 DA    H3'     1765    4.651999950   12.920000076   -4.372000217
   56 DA    C2'     1766    4.813000202   12.871000290   -4.224999905
   56 DA    H2'     1767    4.845000267   12.975000381   -4.218999863
   56 DA    H2''    1768    4.762000084   12.832000732   -4.136000156
   56 DA    O3'     1769    4.652999878   12.723000526   -4.329999924
   57 DA    P       1770    4.513000011   12.713999748   -4.258000374
   57 DA    OP1     1771    4.402999878   12.718999863   -4.361999989
   57 DA    OP2     1772    4.501999855   12.807001114   -4.140999794
   57 DA    O5'     1773    4.508000374   12.566999435   -4.191999912
   57 DA    C5'     1774    4.526000023   12.449999809   -4.272000313
   57 DA    H5'     1775    4.593999863   12.472000122   -4.354000092
   57 DA    H5''    1776    4.429999828   12.406000137   -4.299000263
   57 DA    C4'     1777    4.598000050   12.343999863   -4.190999985
   57 DA    H4'     1778    4.619999886   12.262999535   -4.262000084
   57 DA    O4'     1779    4.718999863   12.391000748   -4.131000042
   57 DA    C1'     1780    4.716000080   12.375000000   -3.990999937
   57 DA    H1'     1781    4.756999969   12.276000023   -3.973000050
   57 DA    N9      1782    4.784999847   12.484999657   -3.921000004
   57 DA    C8      1783    4.758999825   12.616000175   -3.949000120
   57 DA    H8      1784    4.689000130   12.649000168   -4.025000095
   57 DA    N7      1785    4.833000183   12.699999809   -3.877000093
   57 DA    C5      1786    4.907999992   12.611000061   -3.795000076
   57 DA    C6      1787    5.008999825   12.630000114   -3.700000048
   57 DA    N6      1788    5.046999931   12.753000259   -3.672999859
   57 DA    H61     1789    5.002999783   12.833000183   -3.713999987
   57 DA    H62     1790    5.112999916   12.766000748   -3.597000122
   57 DA    N1      1791    5.050000191   12.530000687   -3.620999813
   57 DA    C2      1792    5.002999783   12.412000656   -3.652999878
   57 DA    H2      1793    5.049000263   12.333000183   -3.595000029
   57 DA    N3      1794    4.920000076   12.375000000   -3.740999937
   57 DA    C4      1795    4.866000175   12.477999687   -3.809999943
   57 DA    C3'     1796    4.511000156   12.300000191   -4.070000172
   57 DA    H3'     1797    4.411000252   12.331999779   -4.099999905
   57 DA    C2'     1798    4.571000099   12.375000000   -3.952000141
   57 DA    H2'     1799    4.532000065   12.475999832   -3.949000120
   57 DA    H2''    1800    4.565999985   12.324999809   -3.855000019
   57 DA    O3'     1801    4.508999825   12.163000107   -4.059000015
   58 DG    P       1802    4.420000076   12.076999664   -3.954999924
   58 DG    OP1     1803    4.397000313   11.942999840   -4.016999722
   58 DG    OP2     1804    4.304999828   12.158999443   -3.908999920
   58 DG    O5'     1805    4.519999981   12.048999786   -3.831000090
   58 DG    C5'     1806    4.647000313   11.991999626   -3.840000153
   58 DG    H5'     1807    4.706000328   12.030000687   -3.924000263
   58 DG    H5''    1808    4.647000313   11.883000374   -3.848000050
   58 DG    C4'     1809    4.718999863   12.030000687   -3.709999800
   58 DG    H4'     1810    4.824000359   12.003000259   -3.724999905
   58 DG    O4'     1811    4.713000298   12.170000076   -3.684999943
   58 DG    C1'     1812    4.756999969   12.183000565   -3.556000233
   58 DG    H1'     1813    4.865000248   12.177999496   -3.559999943
   58 DG    N9      1814    4.718999863   12.314000130   -3.500999928
   58 DG    C8      1815    4.630000114   12.399999619   -3.547000170
   58 DG    H8      1816    4.566999912   12.380999565   -3.633000135
   58 DG    N7      1817    4.612999916   12.508000374   -3.472000122
   58 DG    C5      1818    4.713999748   12.494000435   -3.377999783
   58 DG    C6      1819    4.756999969   12.578000069   -3.272000074
   58 DG    O6      1820    4.720999718   12.690000534   -3.236999989
   58 DG    N1      1821    4.856999874   12.524000168   -3.198999882
   58 DG    H1      1822    4.880000114   12.569000244   -3.111999989
   58 DG    C2      1823    4.913000107   12.404000282   -3.218999863
   58 DG    N2      1824    5.013999939   12.361000061   -3.148999929
   58 DG    H21     1825    5.046000004   12.421999931   -3.075000048
   58 DG    H22     1826    5.034999847   12.263999939   -3.165999889
   58 DG    N3      1827    4.881000042   12.319999695   -3.318000078
   58 DG    C4      1828    4.779999733   12.375000000   -3.391999722
   58 DG    C3'     1829    4.663000107   11.963999748   -3.590000153
   58 DG    H3'     1830    4.556000233   11.944999695   -3.595999956
   58 DG    C2'     1831    4.696000099   12.069000244   -3.476999998
   58 DG    H2'     1832    4.608000278   12.104000092   -3.422999859
   58 DG    H2''    1833    4.766999722   12.031000137   -3.404000044
   58 DG    O3'     1834    4.734000206   11.836999893   -3.572999954
   59 DG    P       1835    4.720000267   11.739999771   -3.445999861
   59 DG    OP1     1836    4.786999702   11.619000435   -3.488999844
   59 DG    OP2     1837    4.574000359   11.741000175   -3.408000231
   59 DG    O5'     1838    4.800999641   11.810999870   -3.327999830
   59 DG    C5'     1839    4.942999840   11.814000130   -3.325999737
   59 DG    H5'     1840    4.981999874   11.880999565   -3.402999878
   59 DG    H5''    1841    4.983000278   11.713999748   -3.338999987
   59 DG    C4'     1842    4.984999657   11.871000290   -3.187999964
   59 DG    H4'     1843    5.092999935   11.864000320   -3.202999830
   59 DG    O4'     1844    4.946000099   12.005999565   -3.155999899
   59 DG    C1'     1845    4.862999916   11.993000031   -3.042999983
   59 DG    H1'     1846    4.932000160   12.003000259   -2.959000111
   59 DG    N9      1847    4.765000343   12.105999947   -3.051000118
   59 DG    C8      1848    4.659999847   12.119999886   -3.138000011
   59 DG    H8      1849    4.654000282   12.051000595   -3.220999956
   59 DG    N7      1850    4.578999996   12.215000153   -3.103000164
   59 DG    C5      1851    4.633000374   12.274000168   -2.990999937
   59 DG    C6      1852    4.595000267   12.394000053   -2.914999962
   59 DG    O6      1853    4.494999886   12.468999863   -2.919000149
   59 DG    N1      1854    4.691999912   12.425000191   -2.815000057
   59 DG    H1      1855    4.678999901   12.508999825   -2.759000063
   59 DG    C2      1856    4.804999828   12.354000092   -2.795000076
   59 DG    N2      1857    4.879000187   12.385999680   -2.698999882
   59 DG    H21     1858    4.866999626   12.470999718   -2.646999836
   59 DG    H22     1859    4.956000328   12.323999405   -2.677999973
   59 DG    N3      1860    4.845999718   12.246999741   -2.861000061
   59 DG    C4      1861    4.754000187   12.210000038   -2.957000017
   59 DG    C3'     1862    4.929999828   11.772000313   -3.087000132
   59 DG    H3'     1863    4.894000053   11.682000160   -3.136000156
   59 DG    C2'     1864    4.811999798   11.854000092   -3.029000044
   59 DG    H2'     1865    4.723000050   11.855999947   -3.091000080
   59 DG    H2''    1866    4.790999889   11.822000504   -2.926000118
   59 DG    O3'     1867    5.039999962   11.733999252   -3.000000000
   60 DC    P       1868    5.026999950   11.614000320   -2.901000023
   60 DC    OP1     1869    5.161000252   11.548999786   -2.896999836
   60 DC    OP2     1870    4.911000252   11.536000252   -2.927000046
   60 DC    O5'     1871    5.005000114   11.684999466   -2.757999897
   60 DC    C5'     1872    5.097000122   11.783999443   -2.710000038
   60 DC    H5'     1873    5.111999989   11.855000496   -2.790999889
   60 DC    H5''    1874    5.188000202   11.732000351   -2.680999994
   60 DC    C4'     1875    5.036000252   11.871999741   -2.596999884
   60 DC    H4'     1876    5.113999844   11.937999725   -2.556999922
   60 DC    O4'     1877    4.927999973   11.951999664   -2.644000053
   60 DC    C1'     1878    4.820000172   11.923999786   -2.559000015
   60 DC    H1'     1879    4.836999893   11.993000031   -2.476999998
   60 DC    N1      1880    4.689000130   11.966000557   -2.615999937
   60 DC    C6      1881    4.638999939   11.899000168   -2.719000101
   60 DC    H6      1882    4.671999931   11.798999786   -2.745999813
   60 DC    C5      1883    4.546999931   11.954000473   -2.804000139
   60 DC    H5      1884    4.506000042   11.892999649   -2.882999897
   60 DC    C4      1885    4.502999783   12.085000038   -2.770999908
   60 DC    N4      1886    4.414999962   12.147000313   -2.841000080
   60 DC    H41     1887    4.397999763   12.119999886   -2.937000036
   60 DC    H42     1888    4.387000084   12.237999916   -2.808000088
   60 DC    N3      1889    4.550999641   12.156000137   -2.667999983
   60 DC    C2      1890    4.644999981   12.098999977   -2.588999987
   60 DC    O2      1891    4.699999809   12.176000595   -2.509000063
   60 DC    C3'     1892    4.991999626   11.779000282   -2.486999989
   60 DC    H3'     1893    5.047999859   11.685999870   -2.492000103
   60 DC    C2'     1894    4.842000008   11.777999878   -2.509000063
   60 DC    H2'     1895    4.816999912   11.704999924   -2.585000038
   60 DC    H2''    1896    4.775000095   11.765000343   -2.424000025
   60 DC    O3'     1897    5.022999763   11.835000038   -2.358999968
   61 DA    P       1898    5.092999935   11.750000000   -2.243000031
   61 DA    OP1     1899    5.238999844   11.730999947   -2.256999969
   61 DA    OP2     1900    5.002999783   11.635999680   -2.204999924
   61 DA    O5'     1901    5.084000111   11.864999771   -2.132999897
   61 DA    C5'     1902    5.158999920   11.989000320   -2.132999897
   61 DA    H5'     1903    5.181000233   12.010000229   -2.237999916
   61 DA    H5''    1904    5.256000042   11.975000381   -2.085999966
   61 DA    C4'     1905    5.088999748   12.116000175   -2.091000080
   61 DA    H4'     1906    5.161999702   12.196000099   -2.095999956
   61 DA    O4'     1907    4.973000050   12.135000229   -2.164999962
   61 DA    C1'     1908    4.863999844   12.125000000   -2.084000111
   61 DA    H1'     1909    4.834000111   12.226999283   -2.056999922
   61 DA    N9      1910    4.743999958   12.064000130   -2.143000126
   61 DA    C8      1911    4.738999844   11.940999985   -2.210000038
   61 DA    H8      1912    4.822999954   11.873999596   -2.221999884
   61 DA    N7      1913    4.622000217   11.914999962   -2.268000126
   61 DA    C5      1914    4.545000076   12.029000282   -2.233999968
   61 DA    C6      1915    4.418000221   12.083999634   -2.263000011
   61 DA    N6      1916    4.321000099   12.027999878   -2.327000141
   61 DA    H61     1917    4.342000008   11.935999870   -2.363999844
   61 DA    H62     1918    4.236000061   12.079999924   -2.337999821
   61 DA    N1      1919    4.375000000   12.197000504   -2.210999966
   61 DA    C2      1920    4.458000183   12.274000168   -2.143000126
   61 DA    H2      1921    4.427000046   12.368000031   -2.101999998
   61 DA    N3      1922    4.583000183   12.246000290   -2.117000103
   61 DA    C4      1923    4.618999958   12.123000145   -2.161000013
   61 DA    C3'     1924    5.050999641   12.104000092   -1.943000078
   61 DA    H3'     1925    5.122000217   12.032999992   -1.899999976
   61 DA    C2'     1926    4.906000137   12.057000160   -1.955999970
   61 DA    H2'     1927    4.913000107   11.947999954   -1.960000038
   61 DA    H2''    1928    4.850999832   12.085000038   -1.865999937
   61 DA    O3'     1929    5.067999840   12.239000320   -1.884999990
   62 DT    P       1930    5.067999840   12.269999504   -1.729999900
   62 DT    OP1     1931    5.164000034   12.375000000   -1.703000069
   62 DT    OP2     1932    5.067999840   12.137000084   -1.669000030
   62 DT    O5'     1933    4.915999889   12.323999405   -1.707000017
   62 DT    C5'     1934    4.874000072   12.454000473   -1.735000014
   62 DT    H5'     1935    4.877999783   12.461000443   -1.844000101
   62 DT    H5''    1936    4.947999954   12.517999649   -1.687000036
   62 DT    C4'     1937    4.734000206   12.482000351   -1.684000015
   62 DT    H4'     1938    4.715000153   12.587999344   -1.696999907
   62 DT    O4'     1939    4.644000053   12.401999474   -1.761000037
   62 DT    C1'     1940    4.540999889   12.343000412   -1.684000015
   62 DT    H1'     1941    4.460000038   12.414999962   -1.667000055
   62 DT    N1      1942    4.487999916   12.220999718   -1.747999907
   62 DT    C6      1943    4.566999912   12.112000465   -1.768000007
   62 DT    H6      1944    4.670000076   12.116999626   -1.735000014
   62 DT    C5      1945    4.520999908   12.001000404   -1.835000038
   62 DT    C7      1946    4.602999687   11.873000145   -1.836000085
   62 DT    H71     1947    4.693999767   11.878999710   -1.776000023
   62 DT    H72     1948    4.547999859   11.791999817   -1.787000060
   62 DT    H73     1949    4.619999886   11.837999344   -1.937999964
   62 DT    C4      1950    4.395999908   12.003999710   -1.912000060
   62 DT    O4      1951    4.347000122   11.919000626   -1.981999993
   62 DT    N3      1952    4.322000027   12.121999741   -1.891999960
   62 DT    H3      1953    4.241000175   12.131999969   -1.952000022
   62 DT    C2      1954    4.365000248   12.232999802   -1.820999861
   62 DT    O2      1955    4.295000076   12.335000038   -1.819000006
   62 DT    C3'     1956    4.703999996   12.444999695   -1.542999983
   62 DT    H3'     1957    4.796000004   12.418000221   -1.490999937
   62 DT    C2'     1958    4.612999916   12.324999809   -1.552999973
   62 DT    H2'     1959    4.679999828   12.239000320   -1.552999973
   62 DT    H2''    1960    4.538000107   12.322999954   -1.472999930
   62 DT    O3'     1961    4.647999763   12.557000160   -1.475000024
   63 DG    P       1962    4.598999977   12.560999870   -1.325000048
   63 DG    OP1     1963    4.611000061   12.697999954   -1.266000032
   63 DG    OP2     1964    4.654000282   12.451999664   -1.246999979
   63 DG    O5'     1965    4.440999985   12.527999878   -1.345000029
   63 DG    C5'     1966    4.334000111   12.619000435   -1.356999993
   63 DG    H5'     1967    4.352000237   12.673999786   -1.449000001
   63 DG    H5''    1968    4.333000183   12.684000015   -1.269999981
   63 DG    C4'     1969    4.199999809   12.555000305   -1.389000058
   63 DG    H4'     1970    4.151000023   12.641000748   -1.434000015
   63 DG    O4'     1971    4.206999779   12.454999924   -1.495000005
   63 DG    C1'     1972    4.123000145   12.343000412   -1.455000043
   63 DG    H1'     1973    4.022000313   12.364000320   -1.490000010
   63 DG    N9      1974    4.171999931   12.220999718   -1.516999960
   63 DG    C8      1975    4.293999672   12.163000107   -1.486999989
   63 DG    H8      1976    4.368999958   12.223000526   -1.437999964
   63 DG    N7      1977    4.310999870   12.045000076   -1.539000034
   63 DG    C5      1978    4.190000057   12.017000198   -1.608000040
   63 DG    C6      1979    4.138999939   11.906000137   -1.680999994
   63 DG    O6      1980    4.197000027   11.798000336   -1.707999945
   63 DG    N1      1981    4.013000011   11.916000366   -1.728000045
   63 DG    H1      1982    3.981000185   11.831999779   -1.774999976
   63 DG    C2      1983    3.936000109   12.024000168   -1.696999907
   63 DG    N2      1984    3.804000139   12.013999939   -1.713999987
   63 DG    H21     1985    3.766999722   11.937000275   -1.768000007
   63 DG    H22     1986    3.740999937   12.079000473   -1.669000030
   63 DG    N3      1987    3.974000216   12.131999969   -1.626000047
   63 DG    C4      1988    4.105999947   12.126999855   -1.588999987
   63 DG    C3'     1989    4.100999832   12.508000374   -1.281999946
   63 DG    H3'     1990    4.131000042   12.539999962   -1.181999922
   63 DG    C2'     1991    4.118999958   12.358999252   -1.302999973
   63 DG    H2'     1992    4.202000141   12.315000534   -1.246999979
   63 DG    H2''    1993    4.032000065   12.307000160   -1.264999986
   63 DG    O3'     1994    3.966000080   12.533999443   -1.317000031
   64 DT    P       1995    3.861000061   12.531999588   -1.202999949
   64 DT    OP1     1996    3.779000044   12.654000282   -1.206000090
   64 DT    OP2     1997    3.915000200   12.494999886   -1.072000027
   64 DT    O5'     1998    3.773000002   12.409999847   -1.258000016
   64 DT    C5'     1999    3.690999985   12.416000366   -1.379999995
   64 DT    H5'     2000    3.761000156   12.444000244   -1.457999945
   64 DT    H5''    2001    3.622000217   12.500000000   -1.383000016
   64 DT    C4'     2002    3.615999937   12.284999847   -1.414999962
   64 DT    H4'     2003    3.547000170   12.300000191   -1.497999907
   64 DT    O4'     2004    3.700000048   12.177000046   -1.447999954
   64 DT    C1'     2005    3.652999878   12.062999725   -1.371999979
   64 DT    H1'     2006    3.563000202   12.024999619   -1.418999910
   64 DT    N1      2007    3.761999846   11.966000557   -1.372999907
   64 DT    C6      2008    3.886000156   11.996999741   -1.324000001
   64 DT    H6      2009    3.900999784   12.088999748   -1.269999981
   64 DT    C5      2010    3.983000278   11.897000313   -1.332000017
   64 DT    C7      2011    4.109999657   11.925000191   -1.261999965
   64 DT    H71     2012    4.188000202   11.901000023   -1.333999991
   64 DT    H72     2013    4.109000206   12.032999992   -1.241999984
   64 DT    H73     2014    4.125999928   11.862000465   -1.174000025
   64 DT    C4      2015    3.970000029   11.774000168   -1.402000070
   64 DT    O4      2016    4.052999973   11.687000275   -1.417999983
   64 DT    N3      2017    3.849999905   11.758999825   -1.463000059
   64 DT    H3      2018    3.832000017   11.675000191   -1.514999986
   64 DT    C2      2019    3.743000031   11.847000122   -1.447000027
   64 DT    O2      2020    3.641000032   11.821000099   -1.509999990
   64 DT    C3'     2021    3.532000065   12.232999802   -1.292000055
   64 DT    H3'     2022    3.536000013   12.305999756   -1.210999966
   64 DT    C2'     2023    3.600999832   12.102999687   -1.243000031
   64 DT    H2'     2024    3.684999943   12.126000404   -1.177000046
   64 DT    H2''    2025    3.525000095   12.031999588   -1.212000012
   64 DT    O3'     2026    3.393999815   12.223999977   -1.331000090
   65 DT    P       2027    3.279000044   12.185999870   -1.220999956
   65 DT    OP1     2028    3.153000116   12.244999886   -1.266000032
   65 DT    OP2     2029    3.315999985   12.201000214   -1.082999945
   65 DT    O5'     2030    3.268000126   12.023000717   -1.246000051
   65 DT    C5'     2031    3.227999926   11.973999977   -1.370000005
   65 DT    H5'     2032    3.273000002   12.022000313   -1.457000017
   65 DT    H5''    2033    3.127000093   12.010000229   -1.386999965
   65 DT    C4'     2034    3.234999895   11.819999695   -1.388000011
   65 DT    H4'     2035    3.200999737   11.802000046   -1.490000010
   65 DT    O4'     2036    3.368999958   11.780000687   -1.394999981
   65 DT    C1'     2037    3.394999981   11.664999962   -1.312000036
   65 DT    H1'     2038    3.372999907   11.576000214   -1.371000051
   65 DT    N1      2039    3.532000065   11.652999878   -1.256999969
   65 DT    C6      2040    3.584000111   11.741999626   -1.169999957
   65 DT    H6      2041    3.522000074   11.819000244   -1.127000093
   65 DT    C5      2042    3.709999800   11.722000122   -1.122999907
   65 DT    C7      2043    3.763999939   11.802000046   -1.008000016
   65 DT    H71     2044    3.851999998   11.855999947   -1.041000009
   65 DT    H72     2045    3.690000057   11.873999596   -0.973999977
   65 DT    H73     2046    3.793999910   11.739999771   -0.922999978
   65 DT    C4      2047    3.790999889   11.614000320   -1.172999978
   65 DT    O4      2048    3.906000137   11.593000412   -1.143999934
   65 DT    N3      2049    3.733000278   11.531000137   -1.264999986
   65 DT    H3      2050    3.783999920   11.451000214   -1.299999952
   65 DT    C2      2051    3.601999998   11.544000626   -1.306999922
   65 DT    O2      2052    3.556000233   11.458999634   -1.389999986
   65 DT    C3'     2053    3.164999962   11.725000381   -1.286999941
   65 DT    H3'     2054    3.087000132   11.781000137   -1.235999942
   65 DT    C2'     2055    3.288000107   11.685999870   -1.207000017
   65 DT    H2'     2056    3.318000078   11.755999565   -1.128999949
   65 DT    H2''    2057    3.275999784   11.590000153   -1.156000018
   65 DT    O3'     2058    3.110000134   11.614999771   -1.356999993
   66 DC    P       2059    2.995000124   11.513999939   -1.296000004
   66 DC    OP1     2060    2.904000044   11.476999283   -1.406000018
   66 DC    OP2     2061    2.924999952   11.583999634   -1.185999990
   66 DC    O5'     2062    3.069000006   11.381999969   -1.236999989
   66 DC    C5'     2063    3.105000019   11.280000687   -1.325999975
   66 DC    H5'     2064    3.151000023   11.312000275   -1.419999957
   66 DC    H5''    2065    3.021999836   11.230999947   -1.375000000
   66 DC    C4'     2066    3.181999922   11.170000076   -1.266000032
   66 DC    H4'     2067    3.184000015   11.098000526   -1.348999977
   66 DC    O4'     2068    3.309999943   11.210000038   -1.236999989
   66 DC    C1'     2069    3.343999863   11.128000259   -1.127000093
   66 DC    H1'     2070    3.361999989   11.026000023   -1.161999941
   66 DC    N1      2071    3.470000029   11.189000130   -1.074000001
   66 DC    C6      2072    3.470999956   11.305999756   -1.006999969
   66 DC    H6      2073    3.377999783   11.361000061   -0.993999958
   66 DC    C5      2074    3.588999987   11.358999252   -0.969999969
   66 DC    H5      2075    3.586999893   11.458000183   -0.927000046
   66 DC    C4      2076    3.702999830   11.281999588   -0.989000022
   66 DC    N4      2077    3.818000078   11.328000069   -0.962000012
   66 DC    H41     2078    3.831000090   11.427999496   -0.956000030
   66 DC    H42     2079    3.897000074   11.267999649   -0.977000058
   66 DC    N3      2080    3.709999800   11.166000366   -1.050999999
   66 DC    C2      2081    3.588999987   11.116999626   -1.088999987
   66 DC    O2      2082    3.583000183   11.005999565   -1.146000028
   66 DC    C3'     2083    3.122999907   11.098999977   -1.141000032
   66 DC    H3'     2084    3.026000023   11.149999619   -1.134999990
   66 DC    C2'     2085    3.224999905   11.135000229   -1.032999992
   66 DC    H2'     2086    3.215000153   11.236000061   -0.993999958
   66 DC    H2''    2087    3.245999813   11.059999466   -0.956000030
   66 DC    O3'     2088    3.118000031   10.961000443   -1.149999976
   67 DA    P       2089    2.981999874   10.888999939   -1.110999942
   67 DA    OP1     2090    2.870999813   10.930000305   -1.197000027
   67 DA    OP2     2091    2.963999987   10.888999939   -0.967000008
   67 DA    O5'     2092    3.032000065   10.739999771   -1.156000018
   67 DA    C5'     2093    3.052999973   10.701000214   -1.292000055
   67 DA    H5'     2094    3.077000141   10.789999962   -1.351000071
   67 DA    H5''    2095    2.963999987   10.649999619   -1.327999949
   67 DA    C4'     2096    3.176000118   10.608999252   -1.310000062
   67 DA    H4'     2097    3.181999922   10.583999634   -1.416000009
   67 DA    O4'     2098    3.302000046   10.663999557   -1.263000011
   67 DA    C1'     2099    3.358999968   10.591000557   -1.152999997
   67 DA    H1'     2100    3.445999861   10.531000137   -1.179000020
   67 DA    N9      2101    3.404000044   10.684999466   -1.042999983
   67 DA    C8      2102    3.328999996   10.776999474   -0.972999930
   67 DA    H8      2103    3.222000122   10.788999557   -0.988000035
   67 DA    N7      2104    3.404999971   10.857999802   -0.899999976
   67 DA    C5      2105    3.533000231   10.812000275   -0.918000042
   67 DA    C6      2106    3.663000107   10.859999657   -0.877000034
   67 DA    N6      2107    3.672999859   10.965000153   -0.796999991
   67 DA    H61     2108    3.593999863   11.027999878   -0.800999999
   67 DA    H62     2109    3.765000105   10.986000061   -0.761000037
   67 DA    N1      2110    3.772000074   10.787000656   -0.909000039
   67 DA    C2      2111    3.756000042   10.684999466   -0.988000035
   67 DA    H2      2112    3.842999935   10.625000000   -1.010999918
   67 DA    N3      2113    3.643000126   10.628000259   -1.035000086
   67 DA    C4      2114    3.533999920   10.696000099   -0.997999966
   67 DA    C3'     2115    3.174999952   10.476999283   -1.238000035
   67 DA    H3'     2116    3.075000048   10.437999725   -1.222999930
   67 DA    C2'     2117    3.247999907   10.503000259   -1.110000014
   67 DA    H2'     2118    3.180999994   10.541999817   -1.032999992
   67 DA    H2''    2119    3.288000107   10.409999847   -1.069000006
   67 DA    O3'     2120    3.249000072   10.380000114   -1.318000078
   68 DG    P       2121    3.254000187   10.218000412   -1.284000039
   68 DG    OP1     2122    3.263000011   10.137000084   -1.402999997
   68 DG    OP2     2123    3.148000002   10.185999870   -1.181999922
   68 DG    O5'     2124    3.398000002   10.203000069   -1.210999966
   68 DG    C5'     2125    3.525000095   10.218000412   -1.273999929
   68 DG    H5'     2126    3.549000263   10.319999695   -1.304000020
   68 DG    H5''    2127    3.515000105   10.161000252   -1.365999937
   68 DG    C4'     2128    3.644999981   10.169000626   -1.190999985
   68 DG    H4'     2129    3.723000050   10.144000053   -1.263000011
   68 DG    O4'     2130    3.672999859   10.276000023   -1.101999998
   68 DG    C1'     2131    3.674999952   10.219999313   -0.969999969
   68 DG    H1'     2132    3.774000168   10.180999756   -0.947000027
   68 DG    N9      2133    3.631000042   10.324999809   -0.872999966
   68 DG    C8      2134    3.506000042   10.362000465   -0.824999988
   68 DG    H8      2135    3.420000076   10.315999985   -0.872000039
   68 DG    N7      2136    3.506999969   10.447999954   -0.725000024
   68 DG    C5      2137    3.648000002   10.475000381   -0.711000025
   68 DG    C6      2138    3.720000029   10.566999435   -0.634000003
   68 DG    O6      2139    3.672999859   10.633000374   -0.541000009
   68 DG    N1      2140    3.858000278   10.574999809   -0.663999975
   68 DG    H1      2141    3.913000107   10.635000229   -0.605000019
   68 DG    C2      2142    3.918999910   10.491999626   -0.746999979
   68 DG    N2      2143    4.049000263   10.498000145   -0.771999955
   68 DG    H21     2144    4.108000278   10.560999870   -0.718999982
   68 DG    H22     2145    4.092000008   10.420000076   -0.818999946
   68 DG    N3      2146    3.855000019   10.406999588   -0.826000035
   68 DG    C4      2147    3.722000122   10.404000282   -0.804000020
   68 DG    C3'     2148    3.620000124   10.041000366   -1.106000066
   68 DG    H3'     2149    3.534999847    9.980999947   -1.139999986
   68 DG    C2'     2150    3.586999893   10.097000122   -0.965999961
   68 DG    H2'     2151    3.481999874   10.128000259   -0.964999974
   68 DG    H2''    2152    3.608000278   10.026999474   -0.885999978
   68 DG    O3'     2153    3.733000278    9.958999634   -1.088999987
   69 DC    P       2154    3.766000032    9.844999313   -1.194999933
   69 DC    OP1     2155    3.741999865    9.892000198   -1.331000090
   69 DC    OP2     2156    3.704999924    9.716000557   -1.154999971
   69 DC    O5'     2157    3.922000170    9.829999924   -1.177999973
   69 DC    C5'     2158    4.008999825    9.937999725   -1.202000022
   69 DC    H5'     2159    3.957000017   10.026000023   -1.240999937
   69 DC    H5''    2160    4.061999798    9.902999878   -1.289999962
   69 DC    C4'     2161    4.095999718    9.984999657   -1.082000017
   69 DC    H4'     2162    4.161000252   10.062999725   -1.121999979
   69 DC    O4'     2163    4.008000374   10.041999817   -0.989999950
   69 DC    C1'     2164    4.067999840   10.041999817   -0.866999984
   69 DC    H1'     2165    4.144000053   10.119999886   -0.859000027
   69 DC    N1      2166    3.963000059   10.059000015   -0.764999986
   69 DC    C6      2167    3.852999926    9.980000496   -0.748999953
   69 DC    H6      2168    3.833000183    9.887999535   -0.800999999
   69 DC    C5      2169    3.765000105   10.013999939   -0.652999997
   69 DC    H5      2170    3.683000088    9.947999954   -0.629000008
   69 DC    C4      2171    3.783000231   10.135000229   -0.587000012
   69 DC    N4      2172    3.693999767   10.177999496   -0.501000047
   69 DC    H41     2173    3.602999926   10.135999680   -0.505999982
   69 DC    H42     2174    3.703999996   10.274999619   -0.473999977
   69 DC    N3      2175    3.893000126   10.204000473   -0.583000004
   69 DC    C2      2176    3.984999895   10.163000107   -0.671999991
   69 DC    O2      2177    4.099999905   10.218000412   -0.665000021
   69 DC    C3'     2178    4.182000160    9.881999969   -1.001000047
   69 DC    H3'     2179    4.181000233    9.780000687   -1.039000034
   69 DC    C2'     2180    4.129000187    9.895999908   -0.857999980
   69 DC    H2'     2181    4.047999859    9.823999405   -0.860000014
   69 DC    H2''    2182    4.196000099    9.873999596   -0.773999989
   69 DC    O3'     2183    4.310999870    9.935999870   -1.000000000
   70 DT    P       2184    4.442999840    9.855000496   -0.958000004
   70 DT    OP1     2185    4.545000076    9.885999680   -1.060000062
   70 DT    OP2     2186    4.408999920    9.716000557   -0.935000062
   70 DT    O5'     2187    4.494999886    9.905000687   -0.818999946
   70 DT    C5'     2188    4.604000092   10.003000259   -0.811999977
   70 DT    H5'     2189    4.600999832   10.080999374   -0.888000011
   70 DT    H5''    2190    4.697000027    9.953000069   -0.838000000
   70 DT    C4'     2191    4.626999855   10.072000504   -0.671999991
   70 DT    H4'     2192    4.671999931   10.170999527   -0.675000012
   70 DT    O4'     2193    4.500999928   10.083999634   -0.615999997
   70 DT    C1'     2194    4.506000042   10.044000626   -0.482999980
   70 DT    H1'     2195    4.568999767   10.112999916   -0.426000029
   70 DT    N1      2196    4.374000072   10.017999649   -0.423999965
   70 DT    C6      2197    4.295000076    9.914999962   -0.476999998
   70 DT    H6      2198    4.338999748    9.835000038   -0.534999967
   70 DT    C5      2199    4.164000034    9.895999908   -0.453000009
   70 DT    C7      2200    4.090000153    9.784999847   -0.518999994
   70 DT    H71     2201    4.156000137    9.748000145   -0.597999990
   70 DT    H72     2202    4.064000130    9.704000473   -0.451000035
   70 DT    H73     2203    3.993999958    9.823999405   -0.554000020
   70 DT    C4      2204    4.102000237    9.989999771   -0.361000001
   70 DT    O4      2205    3.981000185    9.983999252   -0.319999993
   70 DT    N3      2206    4.190000057   10.078000069   -0.305999994
   70 DT    H3      2207    4.147000313   10.142000198   -0.240000010
   70 DT    C2      2208    4.320000172   10.101999283   -0.331000000
   70 DT    O2      2209    4.381999969   10.187000275   -0.266000003
   70 DT    C3'     2210    4.699999809    9.975000381   -0.582000017
   70 DT    H3'     2211    4.747000217    9.897000313   -0.643000007
   70 DT    C2'     2212    4.597000122    9.916999817   -0.486000001
   70 DT    H2'     2213    4.552000046    9.826000214   -0.526000023
   70 DT    H2''    2214    4.636000156    9.904000282   -0.384999990
   70 DT    O3'     2215    4.803999901   10.045000076   -0.518999994
   71 DG    P       2216    4.922999859    9.968000412   -0.451999992
   71 DG    OP1     2217    5.053999901   10.038000107   -0.479000002
   71 DG    OP2     2218    4.916999817    9.821000099   -0.481000006
   71 DG    O5'     2219    4.881999969    9.983999252   -0.291999996
   71 DG    C5'     2220    4.900000095   10.108999252   -0.218000010
   71 DG    H5'     2221    4.861000061   10.201000214   -0.263999999
   71 DG    H5''    2222    5.006999969   10.128999710   -0.215000004
   71 DG    C4'     2223    4.842999935   10.093999863   -0.068000004
   71 DG    H4'     2224    4.852999687   10.185999870   -0.010000000
   71 DG    O4'     2225    4.709000111   10.055999756   -0.072000004
   71 DG    C1'     2226    4.674000263    9.966000557  -14.796000481
   71 DG    H1'     2227    4.674000263   10.008999825  -14.696001053
   71 DG    N9      2228    4.545000076    9.908999443   -0.015000001
   71 DG    C8      2229    4.515000343    9.822000504   -0.112999998
   71 DG    H8      2230    4.595000267    9.784999847   -0.174999997
   71 DG    N7      2231    4.386000156    9.796999931   -0.137999997
   71 DG    C5      2232    4.328000069    9.864000320   -0.031999998
   71 DG    C6      2233    4.192999840    9.880999565   -0.003000000
   71 DG    O6      2234    4.092000008    9.824999809   -0.043000001
   71 DG    N1      2235    4.175999641    9.954000473  -14.708999634
   71 DG    H1      2236    4.083000183    9.951000214  -14.669000626
   71 DG    C2      2237    4.269000053   10.038999557  -14.657999992
   71 DG    N2      2238    4.241999626   10.093000412  -14.546999931
   71 DG    H21     2239    4.157000065   10.058000565  -14.505000114
   71 DG    H22     2240    4.320000172   10.118000031  -14.488000870
   71 DG    N3      2241    4.395999908   10.029000282  -14.685000420
   71 DG    C4      2242    4.421000004    9.940999985  -14.786999702
   71 DG    C3'     2243    4.909999847    9.973999977   -0.003000000
   71 DG    H3'     2244    4.977999687    9.921999931   -0.070999995
   71 DG    C2'     2245    4.795000076    9.878999710  -14.803998947
   71 DG    H2'     2246    4.796000004    9.803999901  -14.882000923
   71 DG    H2''    2247    4.797999859    9.823999405  -14.710000992
   71 DG    O3'     2248    4.973000050   10.012999535  -14.705999374
   72 DA    P       2249    5.049000263    9.925000191  -14.602999687
   72 DA    OP1     2250    5.141999722   10.012999535  -14.524000168
   72 DA    OP2     2251    5.102000237    9.802999496  -14.664999008
   72 DA    O5'     2252    4.932000160    9.880999565  -14.503000259
   72 DA    C5'     2253    4.890000343    9.968999863  -14.394000053
   72 DA    H5'     2254    4.881999969   10.071000099  -14.432001114
   72 DA    H5''    2255    4.965000153    9.980000496  -14.316999435
   72 DA    C4'     2256    4.756000042    9.923999786  -14.333999634
   72 DA    H4'     2257    4.722000122   10.003000259  -14.267000198
   72 DA    O4'     2258    4.657000065    9.904000282  -14.436999321
   72 DA    C1'     2259    4.598000050    9.777999878  -14.407000542
   72 DA    H1'     2260    4.526999950    9.788000107  -14.324999809
   72 DA    N9      2261    4.526000023    9.710000038  -14.527999878
   72 DA    C8      2262    4.581000328    9.635999680  -14.630999565
   72 DA    H8      2263    4.689000130    9.630000114  -14.635000229
   72 DA    N7      2264    4.486000061    9.583999634  -14.711000443
   72 DA    C5      2265    4.365000248    9.630999565  -14.656000137
   72 DA    C6      2266    4.222000122    9.607000351  -14.671999931
   72 DA    N6      2267    4.171999931    9.545000076  -14.781000137
   72 DA    H61     2268    4.237999916    9.524000168  -14.855000496
   72 DA    H62     2269    4.079999924    9.505999565  -14.771000862
   72 DA    N1      2270    4.137000084    9.638999939  -14.578999519
   72 DA    C2      2271    4.179999828    9.698999405  -14.469999313
   72 DA    H2      2272    4.102999687    9.729000092  -14.399999619
   72 DA    N3      2273    4.300999641    9.746000290  -14.444999695
   72 DA    C4      2274    4.391999722    9.701000214  -14.538000107
   72 DA    C3'     2275    4.769000053    9.788999557  -14.255999565
   72 DA    H3'     2276    4.870999813    9.756999969  -14.233999252
   72 DA    C2'     2277    4.704999924    9.690000534  -14.352999687
   72 DA    H2'     2278    4.776000023    9.662000656  -14.430000305
   72 DA    H2''    2279    4.656000137    9.604000092  -14.307001114
   72 DA    O3'     2280    4.690000057    9.788000107  -14.138000488
   73 DA    P       2281    4.755000114    9.809999466  -13.994000435
   73 DA    OP1     2282    4.775000095    9.954999924  -13.975999832
   73 DA    OP2     2283    4.866000175    9.718000412  -13.963000298
   73 DA    O5'     2284    4.637000084    9.760000229  -13.902999878
   73 DA    C5'     2285    4.539000034    9.855999947  -13.860000610
   73 DA    H5'     2286    4.513000011    9.921999931  -13.942998886
   73 DA    H5''    2287    4.584000111    9.914999962  -13.780000687
   73 DA    C4'     2288    4.400000095    9.809000015  -13.814999580
   73 DA    H4'     2289    4.352999687    9.897000313  -13.772000313
   73 DA    O4'     2290    4.331000328    9.758000374  -13.932001114
   73 DA    C1'     2291    4.322000027    9.612000465  -13.907999992
   73 DA    H1'     2292    4.218999863    9.594999313  -13.875000000
   73 DA    N9      2293    4.359999657    9.537000656  -14.032000542
   73 DA    C8      2294    4.481999874    9.519999504  -14.097000122
   73 DA    H8      2295    4.572000027    9.567999840  -14.060999870
   73 DA    N7      2296    4.468999863    9.455999374  -14.208999634
   73 DA    C5      2297    4.329999924    9.430000305  -14.218999863
   73 DA    C6      2298    4.241999626    9.376000404  -14.314000130
   73 DA    N6      2299    4.281000137    9.321000099  -14.427000046
   73 DA    H61     2300    4.377999783    9.329000473  -14.453000069
   73 DA    H62     2301    4.220000267    9.255999565  -14.475000381
   73 DA    N1      2302    4.113999844    9.352999687  -14.291000366
   73 DA    C2      2303    4.065000057    9.397000313  -14.177000046
   73 DA    H2      2304    3.958000183    9.394000053  -14.163000107
   73 DA    N3      2305    4.138000011    9.444000244  -14.077000618
   73 DA    C4      2306    4.272000313    9.463999748  -14.105000496
   73 DA    C3'     2307    4.394999981    9.708999634  -13.705999374
   73 DA    H3'     2308    4.474999905    9.737000465  -13.636999130
   73 DA    C2'     2309    4.413000107    9.581999779  -13.786000252
   73 DA    H2'     2310    4.519000053    9.569000244  -13.808000565
   73 DA    H2''    2311    4.383999825    9.489000320  -13.736999512
   73 DA    O3'     2312    4.276000023    9.713999748  -13.633000374
   74 DT    P       2313    4.261000156    9.621999741  -13.499000549
   74 DT    OP1     2314    4.168999672    9.691999435  -13.406000137
   74 DT    OP2     2315    4.390999794    9.592000008  -13.444999695
   74 DT    O5'     2316    4.189000130    9.483999252  -13.546000481
   74 DT    C5'     2317    4.056000233    9.491000175  -13.592999458
   74 DT    H5'     2318    4.065999985    9.560999870  -13.675000191
   74 DT    H5''    2319    3.990999937    9.523000717  -13.511999130
   74 DT    C4'     2320    4.008000374    9.358999252  -13.649000168
   74 DT    H4'     2321    3.901999950    9.361000061  -13.672999382
   74 DT    O4'     2322    4.072000027    9.340000153  -13.771000862
   74 DT    C1'     2323    4.092000008    9.197999954  -13.766000748
   74 DT    H1'     2324    4.000000000    9.138999939  -13.769000053
   74 DT    N1      2325    4.185999870    9.162000656  -13.875000000
   74 DT    C6      2326    4.320000172    9.180000305  -13.861999512
   74 DT    H6      2327    4.359000206    9.216000557  -13.767999649
   74 DT    C5      2328    4.401999950    9.156999588  -13.963999748
   74 DT    C7      2329    4.547999859    9.197000504  -13.950999260
   74 DT    H71     2330    4.611000061    9.108999252  -13.939999580
   74 DT    H72     2331    4.577000141    9.244999886  -14.045000076
   74 DT    H73     2332    4.558000088    9.258000374  -13.861000061
   74 DT    C4      2333    4.348000050    9.100000381  -14.088000298
   74 DT    O4      2334    4.408999920    9.079999924  -14.194000244
   74 DT    N3      2335    4.220999718    9.051000595  -14.078000069
   74 DT    H3      2336    4.174000263    9.012000084  -14.158999443
   74 DT    C2      2337    4.133999825    9.100000381  -13.982999802
   74 DT    O2      2338    4.013999939    9.102999687  -14.021000862
   74 DT    C3'     2339    4.043000221    9.246000290  -13.546999931
   74 DT    H3'     2340    4.078999996    9.294000626  -13.455999374
   74 DT    C2'     2341    4.147999763    9.171999931  -13.627000809
   74 DT    H2'     2342    4.250000000    9.204000473  -13.607999802
   74 DT    H2''    2343    4.149000168    9.065000534  -13.608999252
   74 DT    O3'     2344    3.927000046    9.162000656  -13.510000229
   75 DT    P       2345    3.924999952    9.020999908  -13.440999985
   75 DT    OP1     2346    3.804999828    9.010000229  -13.347000122
   75 DT    OP2     2347    4.056000233    8.989000320  -13.388000488
   75 DT    O5'     2348    3.898000002    8.919000626  -13.561999321
   75 DT    C5'     2349    3.783999920    8.937999725  -13.641000748
   75 DT    H5'     2350    3.795000076    9.026000023  -13.703999519
   75 DT    H5''    2351    3.690000057    8.947000504  -13.588000298
   75 DT    C4'     2352    3.775999784    8.822999954  -13.739000320
   75 DT    H4'     2353    3.684000015    8.831999779  -13.796000481
   75 DT    O4'     2354    3.879000187    8.831999779  -13.842999458
   75 DT    C1'     2355    3.933000088    8.697000504  -13.846000671
   75 DT    H1'     2356    3.879000187    8.638999939  -13.920000076
   75 DT    N1      2357    4.075999737    8.718999863  -13.878999710
   75 DT    C6      2358    4.164000034    8.776000023  -13.788000107
   75 DT    H6      2359    4.131999969    8.812999725  -13.691999435
   75 DT    C5      2360    4.290999889    8.794000626  -13.824999809
   75 DT    C7      2361    4.381000042    8.873000145  -13.736999512
   75 DT    H71     2362    4.452000141    8.817999840  -13.675999641
   75 DT    H72     2363    4.446000099    8.942999840  -13.788000107
   75 DT    H73     2364    4.324000359    8.930999756  -13.663999557
   75 DT    C4      2365    4.335000038    8.753000259  -13.957000732
   75 DT    O4      2366    4.447999954    8.766000748  -14.005000114
   75 DT    N3      2367    4.230000019    8.718999863  -14.038999557
   75 DT    H3      2368    4.263999939    8.671999931  -14.121999741
   75 DT    C2      2369    4.102999687    8.699999809  -14.013000488
   75 DT    O2      2370    4.020999908    8.662000656  -14.089999199
   75 DT    C3'     2371    3.775000095    8.680999756  -13.672999382
   75 DT    H3'     2372    3.749000072    8.689000130  -13.566999435
   75 DT    C2'     2373    3.911999941    8.630999565  -13.711999893
   75 DT    H2'     2374    3.981000185    8.668000221  -13.635999680
   75 DT    H2''    2375    3.924000263    8.524000168  -13.719999313
   75 DT    O3'     2376    3.674999952    8.604000092  -13.736999512
   76 DC    P       2377    3.627999783    8.453000069  -13.707000732
   76 DC    OP1     2378    3.511000156    8.430000305  -13.791999817
   76 DC    OP2     2379    3.627000093    8.442999840  -13.561999321
   76 DC    O5'     2380    3.743000031    8.357000351  -13.775999069
   76 DC    C5'     2381    3.740000248    8.329999924  -13.913000107
   76 DC    H5'     2382    3.722000122    8.426000595  -13.961999893
   76 DC    H5''    2383    3.647000074    8.281000137  -13.942998886
   76 DC    C4'     2384    3.855000019    8.246000290  -13.975000381
   76 DC    H4'     2385    3.825999737    8.199999809  -14.069999695
   76 DC    O4'     2386    3.970000029    8.326000214  -13.994000435
   76 DC    C1'     2387    4.077000141    8.230000496  -14.002000809
   76 DC    H1'     2388    4.071000099    8.185999870  -14.102000237
   76 DC    N1      2389    4.200999737    8.314000130  -13.983999252
   76 DC    C6      2390    4.223999977    8.371000290  -13.863000870
   76 DC    H6      2391    4.143000126    8.376999855  -13.791999817
   76 DC    C5      2392    4.331999779    8.448999405  -13.841000557
   76 DC    H5      2393    4.343999863    8.506999969  -13.750999451
   76 DC    C4      2394    4.428999901    8.447999954  -13.946001053
   76 DC    N4      2395    4.543999672    8.503000259  -13.927999496
   76 DC    H41     2396    4.553999901    8.551000595  -13.839999199
   76 DC    H42     2397    4.620999813    8.489999771  -13.992999077
   76 DC    N3      2398    4.416999817    8.378999710  -14.063000679
   76 DC    C2      2399    4.302000046    8.317999840  -14.088000298
   76 DC    O2      2400    4.283999920    8.258999825  -14.197999954
   76 DC    C3'     2401    3.891000032    8.118000031  -13.899000168
   76 DC    H3'     2402    3.838999987    8.116999626  -13.802000046
   76 DC    C2'     2403    4.041999817    8.126000404  -13.888999939
   76 DC    H2'     2404    4.074000359    8.161000252  -13.791000366
   76 DC    H2''    2405    4.085999966    8.033999443  -13.925999641
   76 DC    O3'     2406    3.841000080    8.008999825  -13.971000671
   77 DA    P       2407    3.841000080    7.858000278  -13.927000046
   77 DA    OP1     2408    3.727999926    7.794999599  -14.005000114
   77 DA    OP2     2409    3.838000059    7.845999718  -13.778999329
   77 DA    O5'     2410    3.976999998    7.789000034  -13.974000931
   77 DA    C5'     2411    4.006000042    7.787999630  -14.111999512
   77 DA    H5'     2412    3.993000031    7.891000271  -14.144999504
   77 DA    H5''    2413    3.927999973    7.731999874  -14.161999702
   77 DA    C4'     2414    4.154000282    7.752999783  -14.157999992
   77 DA    H4'     2415    4.161000252    7.723999977  -14.263000488
   77 DA    O4'     2416    4.227999687    7.866999626  -14.110000610
   77 DA    C1'     2417    4.345000267    7.822000027  -14.046000481
   77 DA    H1'     2418    4.418999672    7.784999847  -14.116999626
   77 DA    N9      2419    4.401999950    7.932000160  -13.958000183
   77 DA    C8      2420    4.352000237    7.969999790  -13.832000732
   77 DA    H8      2421    4.261000156    7.934999943  -13.788000107
   77 DA    N7      2422    4.415999889    8.071000099  -13.782999992
   77 DA    C5      2423    4.524000168    8.094999313  -13.869000435
   77 DA    C6      2424    4.641999722    8.180000305  -13.872999191
   77 DA    N6      2425    4.674000263    8.266000748  -13.777000427
   77 DA    H61     2426    4.633999825    8.250000000  -13.685999870
   77 DA    H62     2427    4.741999626    8.337999344  -13.800000191
   77 DA    N1      2428    4.717000008    8.184999466  -13.986999512
   77 DA    C2      2429    4.688000202    8.104000092  -14.089999199
   77 DA    H2      2430    4.755000114    8.114000320  -14.174000740
   77 DA    N3      2431    4.586999893    8.016000748  -14.093999863
   77 DA    C4      2432    4.508000374    8.017000198  -13.980999947
   77 DA    C3'     2433    4.215000153    7.637000084  -14.074999809
   77 DA    H3'     2434    4.147000313    7.559999943  -14.036000252
   77 DA    C2'     2435    4.296000004    7.708000183  -13.966000557
   77 DA    H2'     2436    4.218999863    7.734999657  -13.892999649
   77 DA    H2''    2437    4.386000156    7.658999443  -13.930999756
   77 DA    O3'     2438    4.311999798    7.562000275  -14.144000053
   78 DG    P       2439    4.311999798    7.401999474  -14.142000198
   78 DG    OP1     2440    4.181000233    7.342000008  -14.186999321
   78 DG    OP2     2441    4.377999783    7.349999905  -14.017000198
   78 DG    O5'     2442    4.404999733    7.368000031  -14.267999649
   78 DG    C5'     2443    4.366999626    7.414000034  -14.399000168
   78 DG    H5'     2444    4.284999847    7.486000061  -14.392000198
   78 DG    H5''    2445    4.341000080    7.333999634  -14.467999458
   78 DG    C4'     2446    4.486999989    7.494000435  -14.454999924
   78 DG    H4'     2447    4.450999737    7.544000149  -14.545000076
   78 DG    O4'     2448    4.529000282    7.588999748  -14.358999252
   78 DG    C1'     2449    4.671000004    7.573000431  -14.330999374
   78 DG    H1'     2450    4.733000278    7.631999969  -14.399000168
   78 DG    N9      2451    4.700999737    7.611000061  -14.191999435
   78 DG    C8      2452    4.633000374    7.576999664  -14.079999924
   78 DG    H8      2453    4.564000130    7.494000435  -14.072000504
   78 DG    N7      2454    4.668000221    7.634999752  -13.972999573
   78 DG    C5      2455    4.768000126    7.722000122  -14.014999390
   78 DG    C6      2456    4.843999863    7.817999840  -13.944000244
   78 DG    O6      2457    4.838999748    7.842000008  -13.822000504
   78 DG    N1      2458    4.928999901    7.893000126  -14.025999069
   78 DG    H1      2459    4.994999886    7.958000183  -13.986000061
   78 DG    C2      2460    4.927000046    7.879000187  -14.158999443
   78 DG    N2      2461    5.011000156    7.953000069  -14.222999573
   78 DG    H21     2462    5.068999767    8.015000343  -14.167999268
   78 DG    H22     2463    5.039999962    7.921000004  -14.314000130
   78 DG    N3      2464    4.850999832    7.798000336  -14.228999138
   78 DG    C4      2465    4.776000023    7.720999718  -14.153999329
   78 DG    C3'     2466    4.618000031    7.412999630  -14.480999947
   78 DG    H3'     2467    4.598000050    7.307000160  -14.488000870
   78 DG    C2'     2468    4.702000141    7.426000118  -14.355000496
   78 DG    H2'     2469    4.658999920    7.362999916  -14.277999878
   78 DG    H2''    2470    4.807000160    7.405999660  -14.378000259
   78 DG    O3'     2471    4.666999817    7.469999790  -14.600000381
   79 DC    P       2472    4.800999641    7.423000336  -14.672999382
   79 DC    OP1     2473    4.789999962    7.451000214  -14.814999580
   79 DC    OP2     2474    4.817999840    7.280999660  -14.625000000
   79 DC    O5'     2475    4.911999702    7.523000240  -14.611000061
   79 DC    C5'     2476    4.980999947    7.612999916  -14.700999260
   79 DC    H5'     2477    4.914999962    7.691999912  -14.736999512
   79 DC    H5''    2478    5.005000114    7.551000118  -14.788000107
   79 DC    C4'     2479    5.109000206    7.675000191  -14.644000053
   79 DC    H4'     2480    5.140999794    7.751000404  -14.713999748
   79 DC    O4'     2481    5.083000183    7.748999596  -14.521000862
   79 DC    C1'     2482    5.197999954    7.729000092  -14.435999870
   79 DC    H1'     2483    5.241000175    7.826999664  -14.414999008
   79 DC    N1      2484    5.165999889    7.657999992  -14.305000305
   79 DC    C6      2485    5.065000057    7.566000462  -14.289999008
   79 DC    H6      2486    5.000999928    7.539999962  -14.374000549
   79 DC    C5      2487    5.031000137    7.527999878  -14.164999008
   79 DC    H5      2488    4.959000111    7.448999882  -14.149999619
   79 DC    C4      2489    5.099999905    7.585000038  -14.055000305
   79 DC    N4      2490    5.065999985    7.544999599  -13.936999321
   79 DC    H41     2491    4.991000175    7.477999687  -13.925000191
   79 DC    H42     2492    5.123000145    7.571000099  -13.857999802
   79 DC    N3      2493    5.193999767    7.677999973  -14.064999580
   79 DC    C2      2494    5.230999947    7.708999634  -14.190999985
   79 DC    O2      2495    5.328999996    7.777999878  -14.208999634
   79 DC    C3'     2496    5.223000050    7.573999882  -14.616000175
   79 DC    H3'     2497    5.186999798    7.487000465  -14.561999321
   79 DC    C2'     2498    5.303999901    7.661000252  -14.519999504
   79 DC    H2'     2499    5.370999813    7.604000092  -14.457000732
   79 DC    H2''    2500    5.356999874    7.738999844  -14.574000359
   79 DC    O3'     2501    5.300000191    7.550000191  -14.739000320
   80 DT    P       2502    5.427999973    7.458999634  -14.742999077
   80 DT    OP1     2503    5.468999863    7.458000183   -0.060000002
   80 DT    OP2     2504    5.397999763    7.323999882  -14.675000191
   80 DT    O5'     2505    5.539999962    7.532999992  -14.657999992
   80 DT    C5'     2506    5.598000050    7.654000282  -14.702000618
   80 DT    H5'     2507    5.525000095    7.733999729  -14.708000183
   80 DT    H5''    2508    5.652999878    7.633000374  -14.794000626
   80 DT    C4'     2509    5.693999767    7.723999977  -14.594999313
   80 DT    H4'     2510    5.722000122    7.824999809  -14.622999191
   80 DT    O4'     2511    5.625999928    7.712999821  -14.468999863
   80 DT    C1'     2512    5.706999779    7.651000023  -14.369000435
   80 DT    H1'     2513    5.768000126    7.730000496  -14.324999809
   80 DT    N1      2514    5.631000042    7.562999725  -14.275999069
   80 DT    C6      2515    5.543000221    7.466000557  -14.328000069
   80 DT    H6      2516    5.539999962    7.444999695  -14.434000015
   80 DT    C5      2517    5.463999748    7.391999722  -14.246000290
   80 DT    C7      2518    5.368999958    7.283999443  -14.300000191
   80 DT    H71     2519    5.369999886    7.284999847  -14.408999443
   80 DT    H72     2520    5.399000168    7.183999538  -14.267999649
   80 DT    H73     2521    5.268000126    7.305000305  -14.264999390
   80 DT    C4      2522    5.458000183    7.430999756  -14.105000496
   80 DT    O4      2523    5.391999722    7.370999813  -14.025999069
   80 DT    N3      2524    5.543000221    7.525000095  -14.058000565
   80 DT    H3      2525    5.546000004    7.548999786  -13.960000992
   80 DT    C2      2526    5.626999855    7.592999935  -14.136999130
   80 DT    O2      2527    5.688000202    7.687000275  -14.088999748
   80 DT    C3'     2528    5.822999954    7.644000053  -14.580999374
   80 DT    H3'     2529    5.828000069    7.573999882  -14.664999008
   80 DT    C2'     2530    5.803999901    7.566999912  -14.449999809
   80 DT    H2'     2531    5.763000011    7.467999935  -14.468999863
   80 DT    H2''    2532    5.894999981    7.558000088  -14.391000748
   80 DT    O3'     2533    5.932000160    7.734999657  -14.578000069
   81 DG    P       2534    6.078000069    7.676999569  -14.583000183
   81 DG    OP1     2535    6.166999817    7.787000179  -14.636999130
   81 DG    OP2     2536    6.079999924    7.537000179  -14.636999130
   81 DG    O5'     2537    6.105000019    7.661000252  -14.427000046
   81 DG    C5'     2538    6.118999958    7.780000210  -14.341000557
   81 DG    H5'     2539    6.032999992    7.845999718  -14.357000351
   81 DG    H5''    2540    6.211999893    7.828000069  -14.369999886
   81 DG    C4'     2541    6.115000248    7.741999626  -14.192998886
   81 DG    H4'     2542    6.106999874    7.837999821  -14.142000198
   81 DG    O4'     2543    6.004000187    7.669000149  -14.155000687
   81 DG    C1'     2544    6.036999702    7.588999748  -14.036999702
   81 DG    H1'     2545    6.039999962    7.659999847  -13.954999924
   81 DG    N9      2546    5.947000027    7.469000340  -14.024000168
   81 DG    C8      2547    5.899000168    7.387000084  -14.125000000
   81 DG    H8      2548    5.929999828    7.393000126  -14.228999138
   81 DG    N7      2549    5.802000046    7.312999725  -14.088000298
   81 DG    C5      2550    5.793999672    7.342999935  -13.949000359
   81 DG    C6      2551    5.722000122    7.280000210  -13.847999573
   81 DG    O6      2552    5.640000343    7.189000130  -13.852000237
   81 DG    N1      2553    5.743000031    7.319000244  -13.718999863
   81 DG    H1      2554    5.689000130    7.286000252  -13.641000748
   81 DG    C2      2555    5.842999935    7.405999660  -13.691999435
   81 DG    N2      2556    5.855000019    7.444999695  -13.569999695
   81 DG    H21     2557    5.807000160    7.384999752  -13.505000114
   81 DG    H22     2558    5.928999901    7.505999565  -13.538000107
   81 DG    N3      2559    5.922999859    7.463999748  -13.780000687
   81 DG    C4      2560    5.886000156    7.434999943  -13.908999443
   81 DG    C3'     2561    6.234000206    7.682000160  -14.130000114
   81 DG    H3'     2562    6.311999798    7.651999474  -14.199999809
   81 DG    C2'     2563    6.184000015    7.558000088  -14.061999321
   81 DG    H2'     2564    6.199999809    7.473000526  -14.128000259
   81 DG    H2''    2565    6.236000061    7.537999630  -13.967999458
   81 DG    O3'     2566    6.286000252    7.768000126  -14.031000137
   82 DA    P       2567    6.434999943    7.770999908  -13.967000008
   82 DA    OP1     2568    6.463999748    7.912000179  -13.928998947
   82 DA    OP2     2569    6.526000023    7.703000069  -14.060999870
   82 DA    O5'     2570    6.425000191    7.685999870  -13.835000992
   82 DA    C5'     2571    6.381000042    7.748000145  -13.714999199
   82 DA    H5'     2572    6.282999992    7.791000366  -13.730999947
   82 DA    H5''    2573    6.441999912    7.835000038  -13.689999580
   82 DA    C4'     2574    6.368000031    7.651000023  -13.589999199
   82 DA    H4'     2575    6.335000038    7.705000401  -13.500999451
   82 DA    O4'     2576    6.268000126    7.550000191  -13.616000175
   82 DA    C1'     2577    6.340000153    7.423000336  -13.588999748
   82 DA    H1'     2578    6.324999809    7.390000343  -13.486000061
   82 DA    N9      2579    6.282000065    7.319999695  -13.677999496
   82 DA    C8      2580    6.302000046    7.312000275  -13.813000679
   82 DA    H8      2581    6.380000114    7.365000248  -13.864999771
   82 DA    N7      2582    6.215000153    7.245999813  -13.882000923
   82 DA    C5      2583    6.125999928    7.194999695  -13.780000687
   82 DA    C6      2584    6.013999939    7.102999687  -13.777999878
   82 DA    N6      2585    5.961999893    7.044999599  -13.880999565
   82 DA    H61     2586    6.006999969    7.064000130  -13.967999458
   82 DA    H62     2587    5.873000145    6.995999813  -13.878999710
   82 DA    N1      2588    5.942999840    7.081999779  -13.670000076
   82 DA    C2      2589    5.993000031    7.137999535  -13.555999756
   82 DA    H2      2590    5.940999985    7.116000175  -13.463999748
   82 DA    N3      2591    6.102999687    7.220999718  -13.538000107
   82 DA    C4      2592    6.165999889    7.245999813  -13.652999878
   82 DA    C3'     2593    6.500000000    7.585000038  -13.564000130
   82 DA    H3'     2594    6.588999748    7.637000084  -13.597999573
   82 DA    C2'     2595    6.487999916    7.444000244  -13.625999451
   82 DA    H2'     2596    6.509999752    7.455000401  -13.732000351
   82 DA    H2''    2597    6.562999725    7.377999783  -13.582000732
   82 DA    O3'     2598    6.518000126    7.590000153  -13.414999008
   83 DA    P       2599    6.647000313    7.534999847  -13.341000557
   83 DA    OP1     2600    6.675000191    7.619999886  -13.218999863
   83 DA    OP2     2601    6.761000156    7.527999878  -13.436999321
   83 DA    O5'     2602    6.597000122    7.388999939  -13.296000481
   83 DA    C5'     2603    6.508000374    7.373000145  -13.188000679
   83 DA    H5'     2604    6.414999962    7.427999973  -13.204999924
   83 DA    H5''    2605    6.551000118    7.426999569  -13.102999687
   83 DA    C4'     2606    6.484999657    7.223999977  -13.163000107
   83 DA    H4'     2607    6.421999931    7.203000069  -13.075999260
   83 DA    O4'     2608    6.418000221    7.175000191  -13.275999069
   83 DA    C1'     2609    6.484999657    7.058999538  -13.325999260
   83 DA    H1'     2610    6.453000069    6.969000340  -13.274000168
   83 DA    N9      2611    6.458999634    7.044999599  -13.472999573
   83 DA    C8      2612    6.539000034    7.090000153  -13.578000069
   83 DA    H8      2613    6.613999844    7.166000366  -13.564000130
   83 DA    N7      2614    6.501000404    7.051000118  -13.696001053
   83 DA    C5      2615    6.390999794    6.967999935  -13.674000740
   83 DA    C6      2616    6.295000076    6.900000095  -13.747999191
   83 DA    N6      2617    6.296000004    6.897000313  -13.883999825
   83 DA    H61     2618    6.355999947    6.958000183  -13.936999321
   83 DA    H62     2619    6.243999958    6.826000214  -13.934000015
   83 DA    N1      2620    6.199000359    6.823000431  -13.686999321
   83 DA    C2      2621    6.206000328    6.816000462  -13.555999756
   83 DA    H2      2622    6.124000072    6.769000053  -13.503000259
   83 DA    N3      2623    6.283999920    6.887999535  -13.471000671
   83 DA    C4      2624    6.370999813    6.962000370  -13.538000107
   83 DA    C3'     2625    6.612999916    7.138999939  -13.144999504
   83 DA    H3'     2626    6.698000431    7.199999809  -13.114000320
   83 DA    C2'     2627    6.626000404    7.088999748  -13.286000252
   83 DA    H2'     2628    6.659999847    7.164000034  -13.357999802
   83 DA    H2''    2629    6.687000275    6.998000145  -13.292999268
   83 DA    O3'     2630    6.590000153    7.023999691  -13.065999985
   84 DC    P       2631    6.701000214    6.958000183  -12.980000496
   84 DC    OP1     2632    6.684999943    7.002999783  -12.836000443
   84 DC    OP2     2633    6.828999996    6.967999935  -13.050999641
   84 DC    O5'     2634    6.662999630    6.805000305  -12.982000351
   84 DC    C5'     2635    6.564000130    6.751999855  -12.889999390
   84 DC    H5'     2636    6.491999626    6.831999779  -12.872999191
   84 DC    H5''    2637    6.612000465    6.731999874  -12.794000626
   84 DC    C4'     2638    6.493000031    6.627999783  -12.944999695
   84 DC    H4'     2639    6.419000149    6.592999935  -12.872999191
   84 DC    O4'     2640    6.437000275    6.669999599  -13.074999809
   84 DC    C1'     2641    6.469999790    6.572000027  -13.174000740
   84 DC    H1'     2642    6.408999443    6.483000278  -13.158999443
   84 DC    N1      2643    6.476000309    6.616999626  -13.314000130
   84 DC    C6      2644    6.573999882    6.698999882  -13.361999512
   84 DC    H6      2645    6.637999535    6.751999855  -13.292999268
   84 DC    C5      2646    6.587000370    6.719999790  -13.494000435
   84 DC    H5      2647    6.671000004    6.769999504  -13.538999557
   84 DC    C4      2648    6.500000000    6.657000065  -13.578000069
   84 DC    N4      2649    6.508999825    6.662000179  -13.703999519
   84 DC    H41     2650    6.587000370    6.713999748  -13.741999626
   84 DC    H42     2651    6.446000099    6.612000465  -13.764999390
   84 DC    N3      2652    6.401999474    6.581999779  -13.535000801
   84 DC    C2      2653    6.390000343    6.559999943  -13.405000687
   84 DC    O2      2654    6.302999973    6.477999687  -13.369999886
   84 DC    C3'     2655    6.578999996    6.505000114  -12.977999687
   84 DC    H3'     2656    6.666000366    6.502999783  -12.911999702
   84 DC    C2'     2657    6.612000465    6.529000282  -13.128999710
   84 DC    H2'     2658    6.687999725    6.606999874  -13.133000374
   84 DC    H2''    2659    6.644000053    6.446000099  -13.191999435
   84 DC    O3'     2660    6.494000435    6.388999939  -12.958999634
   85 DA    P       2661    6.551999569    6.240000248  -12.944000244
   85 DA    OP1     2662    6.504000187    6.185999870  -12.814999580
   85 DA    OP2     2663    6.698000431    6.236000061  -12.968999863
   85 DA    O5'     2664    6.480000496    6.150000095  -13.053998947
   85 DA    C5'     2665    6.356999874    6.081999779  -13.022999763
   85 DA    H5'     2666    6.283999920    6.158999920  -12.999000549
   85 DA    H5''    2667    6.355000019    6.031000137  -12.927000046
   85 DA    C4'     2668    6.307000160    5.990000248  -13.133000374
   85 DA    H4'     2669    6.206000328    5.960000038  -13.105999947
   85 DA    O4'     2670    6.286000252    6.045000076  -13.263999939
   85 DA    C1'     2671    6.383000374    6.002999783  -13.357999802
   85 DA    H1'     2672    6.324000359    5.940999985  -13.425000191
   85 DA    N9      2673    6.437999725    6.118000031  -13.433000565
   85 DA    C8      2674    6.530999660    6.208000183  -13.394000053
   85 DA    H8      2675    6.559999943    6.220999718  -13.289999008
   85 DA    N7      2676    6.583999634    6.272999763  -13.496000290
   85 DA    C5      2677    6.520999908    6.227000237  -13.608999252
   85 DA    C6      2678    6.532999992    6.249000072  -13.750999451
   85 DA    N6      2679    6.616999626    6.328999996  -13.805000305
   85 DA    H61     2680    6.673000336    6.393000126  -13.750000000
   85 DA    H62     2681    6.595999718    6.355999947  -13.899999619
   85 DA    N1      2682    6.467999935    6.178999901  -13.842999458
   85 DA    C2      2683    6.383999825    6.085000038  -13.796999931
   85 DA    H2      2684    6.334000111    6.022000313  -13.869000435
   85 DA    N3      2685    6.359999657    6.056000233  -13.663000107
   85 DA    C4      2686    6.433000088    6.131000042  -13.572000504
   85 DA    C3'     2687    6.399000168    5.862999916  -13.163000107
   85 DA    H3'     2688    6.465000153    5.841000080  -13.078999519
   85 DA    C2'     2689    6.480999947    5.925000191  -13.280000687
   85 DA    H2'     2690    6.562000275    5.987999916  -13.242999077
   85 DA    H2''    2691    6.519999504    5.848000050  -13.347000122
   85 DA    O3'     2692    6.317999840    5.745999813  -13.199000359
   86 DT    P       2693    6.386000156    5.606999874  -13.227999687
   86 DT    OP1     2694    6.282000065    5.500000000  -13.203000069
   86 DT    OP2     2695    6.515000343    5.598000050  -13.155000687
   86 DT    O5'     2696    6.432000160    5.605999947  -13.386999130
   86 DT    C5'     2697    6.335999966    5.622000217  -13.482000351
   86 DT    H5'     2698    6.296000004    5.722000122  -13.471000671
   86 DT    H5''    2699    6.254000187    5.552000046  -13.467000008
   86 DT    C4'     2700    6.375000000    5.611000061  -13.624000549
   86 DT    H4'     2701    6.286000252    5.602999687  -13.685999870
   86 DT    O4'     2702    6.435999870    5.737999916  -13.670000076
   86 DT    C1'     2703    6.543000221    5.702000141  -13.758000374
   86 DT    H1'     2704    6.501999855    5.684999943  -13.857000351
   86 DT    N1      2705    6.645999908    5.807000160  -13.758000374
   86 DT    C6      2706    6.715000153    5.845999718  -13.646000862
   86 DT    H6      2707    6.691000462    5.797999859  -13.552000046
   86 DT    C5      2708    6.809999943    5.940999985  -13.652999878
   86 DT    C7      2709    6.875000000    6.001999855  -13.531000137
   86 DT    H71     2710    6.981999874    6.011000156  -13.549000740
   86 DT    H72     2711    6.848000526    6.105999947  -13.513000488
   86 DT    H73     2712    6.861000061    5.943999767  -13.439000130
   86 DT    C4      2713    6.837999821    6.008999825  -13.777999878
   86 DT    O4      2714    6.916000366    6.106999874  -13.788999557
   86 DT    N3      2715    6.763999939    5.967999935  -13.886999130
   86 DT    H3      2716    6.787000179    6.011000156  -13.975000381
   86 DT    C2      2717    6.666999817    5.870999813  -13.883000374
   86 DT    O2      2718    6.602999687    5.848999977  -13.985000610
   86 DT    C3'     2719    6.462000370    5.488999844  -13.666000366
   86 DT    H3'     2720    6.493000031    5.429999828  -13.580999374
   86 DT    C2'     2721    6.587000370    5.565999985  -13.711999893
   86 DT    H2'     2722    6.638999939    5.578999996  -13.616999626
   86 DT    H2''    2723    6.648000240    5.531000137  -13.795000076
   86 DT    O3'     2724    6.384999752    5.421999931  -13.769999504
   87 DG    P       2725    6.448999882    5.317999840  -13.878999710
   87 DG    OP1     2726    6.355000019    5.206000328  -13.900999069
   87 DG    OP2     2727    6.588999748    5.286999702  -13.847000122
   87 DG    O5'     2728    6.467000008    5.407999992  -14.007000923
   87 DG    C5'     2729    6.354000092    5.460999966  -14.078999519
   87 DG    H5'     2730    6.302999973    5.536000252  -14.019000053
   87 DG    H5''    2731    6.270999908    5.393000126  -14.093999863
   87 DG    C4'     2732    6.388999939    5.524000168  -14.214999199
   87 DG    H4'     2733    6.296999931    5.572000027  -14.246000290
   87 DG    O4'     2734    6.477999687    5.633000374  -14.202000618
   87 DG    C1'     2735    6.604000092    5.599999905  -14.267000198
   87 DG    H1'     2736    6.592000008    5.651000023  -14.361999512
   87 DG    N9      2737    6.719999790    5.654000282  -14.190999985
   87 DG    C8      2738    6.765000343    5.605000019  -14.069000244
   87 DG    H8      2739    6.712000370    5.529000282  -14.013000488
   87 DG    N7      2740    6.886000156    5.645999908  -14.036999702
   87 DG    C5      2741    6.926000118    5.720999718  -14.147999763
   87 DG    C6      2742    7.046999931    5.795000076  -14.177000046
   87 DG    O6      2743    7.144000053    5.815999985  -14.103999138
   87 DG    N1      2744    7.052999973    5.850999832  -14.300000191
   87 DG    H1      2745    7.129000187    5.913000107  -14.325999260
   87 DG    C2      2746    6.941999912    5.859000206  -14.378000259
   87 DG    N2      2747    6.955999851    5.924000263  -14.494000435
   87 DG    H21     2748    7.030000210    5.991000175  -14.505999565
   87 DG    H22     2749    6.877999783    5.922999859  -14.559000015
   87 DG    N3      2750    6.831999779    5.783999920  -14.364999771
   87 DG    C4      2751    6.826999664    5.723999977  -14.241000175
   87 DG    C3'     2752    6.453999996    5.424000263  -14.311999321
   87 DG    H3'     2753    6.423000336    5.322000027  -14.289999008
   87 DG    C2'     2754    6.606999874    5.453999996  -14.291000366
   87 DG    H2'     2755    6.637999535    5.406000137  -14.197999954
   87 DG    H2''    2756    6.664999962    5.424000263  -14.378000259
   87 DG    O3'     2757    6.414000034    5.474999905  -14.439000130
   88 DC    P       2758    6.430000305    5.381000042  -14.567998886
   88 DC    OP1     2759    6.309999943    5.414000034  -14.657000542
   88 DC    OP2     2760    6.455999851    5.241000175  -14.528999329
   88 DC    O5'     2761    6.564000130    5.436999798  -14.647000313
   88 DC    C5'     2762    6.562000275    5.567999840  -14.707000732
   88 DC    H5'     2763    6.520999908    5.640000343  -14.635000229
   88 DC    H5''    2764    6.495999813    5.579999924  -14.792999268
   88 DC    C4'     2765    6.701000214    5.598999977  -14.752000809
   88 DC    H4'     2766    6.694000244    5.696000099  -14.802000046
   88 DC    O4'     2767    6.793000221    5.620999813  -14.649999619
   88 DC    C1'     2768    6.921000004    5.618999958  -14.707000732
   88 DC    H1'     2769    6.930000305    5.709000111  -14.767000198
   88 DC    N1      2770    7.036000252    5.600999832  -14.610000610
   88 DC    C6      2771    7.027999878    5.511000156  -14.500999451
   88 DC    H6      2772    6.930000305    5.466000080  -14.489000320
   88 DC    C5      2773    7.140000343    5.473000050  -14.432001114
   88 DC    H5      2774    7.138999939    5.394999981  -14.357000351
   88 DC    C4      2775    7.259999752    5.538000107  -14.469999313
   88 DC    N4      2776    7.376999855    5.506999969  -14.421000481
   88 DC    H41     2777    7.400000095    5.446000099  -14.343999863
   88 DC    H42     2778    7.455000401    5.549000263  -14.469999313
   88 DC    N3      2779    7.268000126    5.631999969  -14.563000679
   88 DC    C2      2780    7.157000065    5.671999931  -14.628999710
   88 DC    O2      2781    7.159999847    5.763999939  -14.713000298
   88 DC    C3'     2782    6.758999825    5.494999886   -0.022000000
   88 DC    H3'     2783    6.723000526    5.394000053   -0.003000000
   88 DC    C2'     2784    6.912999630    5.502999783  -14.802999496
   88 DC    H2'     2785    6.962000370    5.414999962  -14.763000488
   88 DC    H2''    2786    6.974999905    5.531000137  -14.888000488
   88 DC    O3'     2787    6.744000435    5.545000076   -0.151999995
   89 DC    P       2788    6.783999443    5.468999863   -0.291999996
   89 DC    OP1     2789    6.689000130    5.520999908   -0.388000011
   89 DC    OP2     2790    6.789000034    5.320000172   -0.273999989
   89 DC    O5'     2791    6.926999569    5.522999763   -0.331999987
   89 DC    C5'     2792    6.966000557    5.657000065   -0.357999980
   89 DC    H5'     2793    6.911000252    5.720000267   -0.288000017
   89 DC    H5''    2794    6.930999756    5.686999798   -0.456000000
   89 DC    C4'     2795    7.113999844    5.684999943   -0.354999989
   89 DC    H4'     2796    7.137999535    5.789999962   -0.375000000
   89 DC    O4'     2797    7.166000366    5.668000221   -0.224000007
   89 DC    C1'     2798    7.294000149    5.608000278   -0.239000008
   89 DC    H1'     2799    7.368000031    5.684999943   -0.263000011
   89 DC    N1      2800    7.338999748    5.527999878   -0.120000005
   89 DC    C6      2801    7.262000084    5.425999641   -0.063000001
   89 DC    H6      2802    7.169000149    5.399000168   -0.111000001
   89 DC    C5      2803    7.321000099    5.354000092  -14.782999992
   89 DC    H5      2804    7.265000343    5.272999763  -14.738000870
   89 DC    C4      2805    7.444000244    5.402999878  -14.732000351
   89 DC    N4      2806    7.505999565    5.335999966  -14.638000488
   89 DC    H41     2807    7.462999821    5.259999752  -14.586000443
   89 DC    H42     2808    7.598000526    5.368999958  -14.614999771
   89 DC    N3      2809    7.505999565    5.506999969  -14.777000427
   89 DC    C2      2810    7.453999996    5.570000172   -0.060000002
   89 DC    O2      2811    7.520999908    5.657999992   -0.105999991
   89 DC    C3'     2812    7.203999996    5.615000248   -0.459000021
   89 DC    H3'     2813    7.151000023    5.565999985   -0.540000021
   89 DC    C2'     2814    7.269999504    5.520999908   -0.361000001
   89 DC    H2'     2815    7.192999840    5.447000027   -0.339000016
   89 DC    H2''    2816    7.354000092    5.461999893   -0.398999989
   89 DC    O3'     2817    7.308999538    5.699000359   -0.509000003
   90 DT    P       2818    7.326999664    5.740000248   -0.659999967
   90 DT    OP1     2819    7.203999996    5.802000046   -0.713000000
   90 DT    OP2     2820    7.387999535    5.633000374   -0.740000010
   90 DT    O5'     2821    7.430999756    5.854000092   -0.638999999
   90 DT    C5'     2822    7.401999474    5.977999687   -0.565999985
   90 DT    H5'     2823    7.322000027    5.961999893   -0.494000018
   90 DT    H5''    2824    7.376999855    6.054999828   -0.638999999
   90 DT    C4'     2825    7.522000313    6.032999992   -0.488000005
   90 DT    H4'     2826    7.491999626    6.127999783   -0.444000006
   90 DT    O4'     2827    7.552999973    5.943999767   -0.382999986
   90 DT    C1'     2828    7.691999912    5.922999859   -0.398999989
   90 DT    H1'     2829    7.751000404    5.994999886   -0.342000008
   90 DT    N1      2830    7.722000122    5.781000137   -0.358999997
   90 DT    C6      2831    7.655000210    5.678999901   -0.423999965
   90 DT    H6      2832    7.581999779    5.690000057   -0.503000021
   90 DT    C5      2833    7.687999725    5.552000046   -0.379999995
   90 DT    C7      2834    7.629000187    5.425999641   -0.451000035
   90 DT    H71     2835    7.562999725    5.459000111   -0.532000005
   90 DT    H72     2836    7.710999966    5.366999626   -0.490999997
   90 DT    H73     2837    7.566999912    5.361000061   -0.390000015
   90 DT    C4      2838    7.775000095    5.532000065   -0.263000011
   90 DT    O4      2839    7.787999630    5.434000015   -0.185000002
   90 DT    N3      2840    7.858999729    5.636000156   -0.229999989
   90 DT    H3      2841    7.911000252    5.616999626   -0.145999998
   90 DT    C2      2842    7.833000183    5.763000011   -0.270000011
   90 DT    O2      2843    7.891999722    5.852000237   -0.211999983
   90 DT    C3'     2844    7.637999535    6.053999901   -0.580000043
   90 DT    H3'     2845    7.609999657    6.043999672   -0.685000002
   90 DT    C2'     2846    7.741000175    5.947000027   -0.546999991
   90 DT    H2'     2847    7.719999790    5.854000092   -0.600000024
   90 DT    H2''    2848    7.847000122    5.970000267   -0.557000041
   90 DT    O3'     2849    7.683000088    6.190999985   -0.553000033
   91 DT    P       2850    7.796999931    6.263999939   -0.634999990
   91 DT    OP1     2851    7.789999962    6.409999847   -0.606000006
   91 DT    OP2     2852    7.809999943    6.215000153   -0.773000002
   91 DT    O5'     2853    7.926000118    6.209000111   -0.551999986
   91 DT    C5'     2854    7.966000557    6.265000343   -0.426999986
   91 DT    H5'     2855    7.883000374    6.283999920   -0.358999997
   91 DT    H5''    2856    7.998999596    6.363999844   -0.458000004
   91 DT    C4'     2857    8.086000443    6.193999767   -0.358999997
   91 DT    H4'     2858    8.118000031    6.241999626   -0.266000003
   91 DT    O4'     2859    8.066999435    6.058000088   -0.331000000
   91 DT    C1'     2860    8.185999870    5.980999947   -0.342999995
   91 DT    H1'     2861    8.246999741    5.979000092   -0.252000004
   91 DT    N1      2862    8.158999443    5.835000038   -0.381999999
   91 DT    C6      2863    8.091000557    5.800000191   -0.492999971
   91 DT    H6      2864    8.067999840    5.879000187   -0.563000023
   91 DT    C5      2865    8.053999901    5.671000004   -0.518000007
   91 DT    C7      2866    7.977999687    5.634999752   -0.646000028
   91 DT    H71     2867    7.940000057    5.533999920   -0.639999986
   91 DT    H72     2868    7.901000023    5.706999779   -0.676999986
   91 DT    H73     2869    8.041999817    5.644000053   -0.734000027
   91 DT    C4      2870    8.098000526    5.567999840   -0.425000012
   91 DT    O4      2871    8.060999870    5.456000328   -0.423999965
   91 DT    N3      2872    8.177999496    5.613999844   -0.328999996
   91 DT    H3      2873    8.211000443    5.546999931   -0.259999990
   91 DT    C2      2874    8.191999435    5.741999626   -0.284999996
   91 DT    O2      2875    8.244000435    5.769000053   -0.177000001
   91 DT    C3'     2876    8.213999748    6.197999954   -0.446999967
   91 DT    H3'     2877    8.190000534    6.244999886   -0.542999983
   91 DT    C2'     2878    8.248000145    6.049000263   -0.467999995
   91 DT    H2'     2879    8.205999374    6.020999908   -0.564999998
   91 DT    H2''    2880    8.355000496    6.027999878   -0.476000011
   91 DT    O3'     2881    8.310999870    6.268000126   -0.372000009
   92 DT    P       2882    8.465000153    6.291999817   -0.415999979
   92 DT    OP1     2883    8.512000084    6.405999660   -0.328999996
   92 DT    OP2     2884    8.455999374    6.306000233   -0.564000010
   92 DT    O5'     2885    8.545000076    6.161000252   -0.365000010
   92 DT    C5'     2886    8.544000626    6.124000072   -0.230999991
   92 DT    H5'     2887    8.441999435    6.109000206   -0.196000010
   92 DT    H5''    2888    8.579999924    6.203000069   -0.164000005
   92 DT    C4'     2889    8.602999687    5.987999916   -0.203999996
   92 DT    H4'     2890    8.605000496    5.967000008   -0.097000003
   92 DT    O4'     2891    8.527999878    5.881999969   -0.270999998
   92 DT    C1'     2892    8.628000259    5.793000221   -0.321999997
   92 DT    H1'     2893    8.651999474    5.727999687   -0.238000005
   92 DT    N1      2894    8.567999840    5.720999718   -0.434000015
   92 DT    C6      2895    8.512000084    5.784999847   -0.541000009
   92 DT    H6      2896    8.526999474    5.890999794   -0.550999999
   92 DT    C5      2897    8.426000595    5.725999832   -0.633000016
   92 DT    C7      2898    8.364000320    5.814000130   -0.745000005
   92 DT    H71     2899    8.397000313    5.915999889   -0.725000024
   92 DT    H72     2900    8.371000290    5.777999878   -0.847000003
   92 DT    H73     2901    8.256999969    5.825999737   -0.726999998
   92 DT    C4      2902    8.399000168    5.581000328   -0.613999963
   92 DT    O4      2903    8.330999374    5.508999825   -0.684000015
   92 DT    N3      2904    8.447999954    5.524000168   -0.501000047
   92 DT    H3      2905    8.451000214    5.424000263   -0.492999971
   92 DT    C2      2906    8.543000221    5.581999779   -0.419000000
   92 DT    O2      2907    8.600000381    5.511000156   -0.333000004
   92 DT    C3'     2908    8.751999855    5.994999886   -0.250999987
   92 DT    H3'     2909    8.776999474    6.091000080   -0.296000004
   92 DT    C2'     2910    8.748999596    5.884999752   -0.356999993
   92 DT    H2'     2911    8.733999252    5.925999641   -0.458000004
   92 DT    H2''    2912    8.845999718    5.836999893   -0.358999997
   92 DT    O3'     2913    8.847000122    5.975999832   -0.145000011
   93 DT    P       2914    9.003000259    5.977999687   -0.159999996
   93 DT    OP1     2915    9.059000015    5.981999874   -0.023000000
   93 DT    OP2     2916    9.039999962    6.079999924   -0.267000020
   93 DT    O5'     2917    9.055000305    5.831999779   -0.213000014
   93 DT    C5'     2918    9.026999474    5.703999996   -0.149000004
   93 DT    H5'     2919    8.923000336    5.697999954   -0.116999999
   93 DT    H5''    2920    9.085000038    5.722000122   -0.058999997
   93 DT    C4'     2921    9.062000275    5.578999996   -0.228000000
   93 DT    H4'     2922    9.081999779    5.504000187   -0.151999995
   93 DT    O4'     2923    8.954999924    5.531000137   -0.316000015
   93 DT    C1'     2924    9.010000229    5.494999886   -0.440999985
   93 DT    H1'     2925    9.044000626    5.391999722   -0.428999990
   93 DT    N1      2926    8.906999588    5.487999916   -0.554000020
   93 DT    C6      2927    8.873000145    5.604000092   -0.625000000
   93 DT    H6      2928    8.927999496    5.695000172   -0.609000027
   93 DT    C5      2929    8.769000053    5.595000267   -0.709999979
   93 DT    C7      2930    8.726999283    5.723000050   -0.781000018
   93 DT    H71     2931    8.809999466    5.762000084   -0.840999961
   93 DT    H72     2932    8.638999939    5.716000080   -0.846000016
   93 DT    H73     2933    8.705999374    5.793999672   -0.702000022
   93 DT    C4      2934    8.697000504    5.468999863   -0.731000006
   93 DT    O4      2935    8.598999977    5.454999924   -0.802999973
   93 DT    N3      2936    8.748000145    5.366999626   -0.666000009
   93 DT    H3      2937    8.703000069    5.276999950   -0.675000012
   93 DT    C2      2938    8.851999283    5.365000248   -0.578000009
   93 DT    O2      2939    8.894000053    5.256999969   -0.536000013
   93 DT    C3'     2940    9.180999756    5.592999935   -0.323000014
   93 DT    H3'     2941    9.232999802    5.686999798   -0.301999986
   93 DT    C2'     2942    9.118000031    5.595999718   -0.459999979
   93 DT    H2'     2943    9.088999748    5.700999737   -0.463999987
   93 DT    H2''    2944    9.173999786    5.565000057   -0.547999978
   93 DT    O3'     2945    9.272000313    5.488999844   -0.293000013
   94 DG    P       2946    9.420000076    5.498000145   -0.363000005
   94 DG    OP1     2947    9.501999855    5.390999794   -0.298999995
   94 DG    OP2     2948    9.465000153    5.637000084   -0.352999985
   94 DG    O5'     2949    9.413999557    5.466000080   -0.514999986
   94 DG    C5'     2950    9.397000313    5.328000069   -0.550000012
   94 DG    H5'     2951    9.326999664    5.276000023   -0.484999985
   94 DG    H5''    2952    9.489999771    5.274000168   -0.532000005
   94 DG    C4'     2953    9.364000320    5.291999817   -0.694000006
   94 DG    H4'     2954    9.392999649    5.188000202   -0.701000035
   94 DG    O4'     2955    9.225000381    5.309999943   -0.728000045
   94 DG    C1'     2956    9.216000557    5.352000237   -0.863000035
   94 DG    H1'     2957    9.241000175    5.263000011   -0.919999957
   94 DG    N9      2958    9.081999779    5.384999752   -0.912000000
   94 DG    C8      2959    9.022000313    5.509999752   -0.936999977
   94 DG    H8      2960    9.065000534    5.606999874   -0.914999962
   94 DG    N7      2961    8.901000023    5.504000187   -0.993999958
   94 DG    C5      2962    8.883000374    5.363999844   -1.009000063
   94 DG    C6      2963    8.776999474    5.288000107   -1.083999991
   94 DG    O6      2964    8.675000191    5.331999779   -1.139999986
   94 DG    N1      2965    8.815000534    5.154000282   -1.095999956
   94 DG    H1      2966    8.770999908    5.095999718   -1.167000055
   94 DG    C2      2967    8.913999557    5.100999832   -1.031000018
   94 DG    N2      2968    8.916999817    4.967999935   -1.047000051
   94 DG    H21     2969    8.845999718    4.918999672   -1.100000024
   94 DG    H22     2970    8.987999916    4.914000034   -1.001000047
   94 DG    N3      2971    9.010999680    5.158999920   -0.964000046
   94 DG    C4      2972    8.993000031    5.295000076   -0.953999996
   94 DG    C3'     2973    9.440999985    5.375999928   -0.794000030
   94 DG    H3'     2974    9.508999825    5.439000130   -0.738000035
   94 DG    C2'     2975    9.329999924    5.453999996   -0.868000031
   94 DG    H2'     2976    9.314000130    5.553999901   -0.826000035
   94 DG    H2''    2977    9.369999886    5.466000080   -0.968999982
   94 DG    O3'     2978    9.503999710    5.290999889   -0.884000003
   95 DA    P       2979    9.635999680    5.204999924   -0.856999993
   95 DA    OP1     2980    9.633999825    5.151000023   -0.718999982
   95 DA    OP2     2981    9.755000114    5.279000282   -0.898999989
   95 DA    O5'     2982    9.619999886    5.088000298   -0.958999991
   95 DA    C5'     2983    9.557000160    4.968999863   -0.914999962
   95 DA    H5'     2984    9.484999657    4.997000217   -0.839000046
   95 DA    H5''    2985    9.633000374    4.913000107   -0.860000014
   95 DA    C4'     2986    9.472000122    4.890999794   -1.022000074
   95 DA    H4'     2987    9.434999466    4.797999859   -0.981000066
   95 DA    O4'     2988    9.354000092    4.961999893   -1.054000020
   95 DA    C1'     2989    9.348000526    4.961999893   -1.192000031
   95 DA    H1'     2990    9.305000305    4.873000145   -1.238000035
   95 DA    N9      2991    9.281999588    5.088999748   -1.226000071
   95 DA    C8      2992    9.307000160    5.218999863   -1.180999994
   95 DA    H8      2993    9.383000374    5.241000175   -1.108000040
   95 DA    N7      2994    9.222000122    5.308000088   -1.220999956
   95 DA    C5      2995    9.133999825    5.231999874   -1.302999973
   95 DA    C6      2996    9.015000343    5.255000114   -1.384999990
   95 DA    N6      2997    8.956999779    5.375000000   -1.409000039
   95 DA    H61     2998    9.001000404    5.461999893   -1.381000042
   95 DA    H62     2999    8.888999939    5.368999958   -1.483000040
   95 DA    N1      3000    8.947999954    5.152999878   -1.443000078
   95 DA    C2      3001    9.000000000    5.031000137   -1.430999994
   95 DA    H2      3002    8.944999695    4.945000172   -1.463999987
   95 DA    N3      3003    9.116000175    4.994999886   -1.373999953
   95 DA    C4      3004    9.175000191    5.099999905   -1.305999994
   95 DA    C3'     3005    9.560999870    4.868000031   -1.139999986
   95 DA    H3'     3006    9.666000366    4.883999825   -1.118000031
   95 DA    C2'     3007    9.494000435    4.967000008   -1.236999989
   95 DA    H2'     3008    9.531999588    5.068999767   -1.226999998
   95 DA    H2''    3009    9.494000435    4.936999798   -1.342000008
   95 DA    O3'     3010    9.551000595    4.731999874   -1.177000046
   96 DT    P       3011    9.619000435    4.665999889   -1.312999964
   96 DT    OP1     3012    9.675000191    4.532999992   -1.284000039
   96 DT    OP2     3013    9.711999893    4.765000343   -1.366999984
   96 DT    O5'     3014    9.503000259    4.645999908   -1.414000034
   96 DT    C5'     3015    9.401999474    4.547999859   -1.381000042
   96 DT    H5'     3016    9.348000526    4.568999767   -1.289000034
   96 DT    H5''    3017    9.447999954    4.449999809   -1.371000051
   96 DT    C4'     3018    9.295000076    4.525000095   -1.488000035
   96 DT    H4'     3019    9.234999657    4.436999798   -1.463999987
   96 DT    O4'     3020    9.230999947    4.643000126   -1.519999981
   96 DT    C1'     3021    9.248000145    4.696000099   -1.646999955
   96 DT    H1'     3022    9.170999527    4.641999722   -1.703000069
   96 DT    N1      3023    9.237999916    4.842999935   -1.641000032
   96 DT    C6      3024    9.345999718    4.924000263   -1.593000054
   96 DT    H6      3025    9.434000015    4.875999928   -1.555000067
   96 DT    C5      3026    9.341000557    5.060999870   -1.598999977
   96 DT    C7      3027    9.458999634    5.137000084   -1.556999922
   96 DT    H71     3028    9.419000626    5.217999935   -1.496999979
   96 DT    H72     3029    9.532999992    5.072999954   -1.509000063
   96 DT    H73     3030    9.503999710    5.181000233   -1.645999908
   96 DT    C4      3031    9.217000008    5.131000042   -1.646999955
   96 DT    O4      3032    9.211000443    5.250000000   -1.670999885
   96 DT    N3      3033    9.119999886    5.045000076   -1.685000062
   96 DT    H3      3034    9.031999588    5.088000298   -1.711000085
   96 DT    C2      3035    9.121999741    4.904999733   -1.679999948
   96 DT    O2      3036    9.017999649    4.835999966   -1.705999970
   96 DT    C3'     3037    9.371999741    4.500000000   -1.610000014
   96 DT    H3'     3038    9.470999718    4.465000153   -1.578999996
   96 DT    C2'     3039    9.383000374    4.633000374   -1.692000031
   96 DT    H2'     3040    9.472000122    4.685999870   -1.656999946
   96 DT    H2''    3041    9.387999535    4.624000072   -1.799999952
   96 DT    O3'     3042    9.307000160    4.391999722   -1.675999999
   97 DG    P       3043    9.336000443    4.358000278   -1.832000017
   97 DG    OP1     3044    9.309000015    4.218999863   -1.858000040
   97 DG    OP2     3045    9.475999832    4.407000065   -1.869000077
   97 DG    O5'     3046    9.230000496    4.443999767   -1.914999962
   97 DG    C5'     3047    9.088999748    4.402999878   -1.920000076
   97 DG    H5'     3048    9.048000336    4.404000282   -1.819000006
   97 DG    H5''    3049    9.088999748    4.300000191   -1.953000069
   97 DG    C4'     3050    8.991999626    4.488999844   -2.012000084
   97 DG    H4'     3051    8.892000198    4.447000027   -2.003000021
   97 DG    O4'     3052    8.987999916    4.618999958   -1.967000008
   97 DG    C1'     3053    9.029000282    4.699999809   -2.077000141
   97 DG    H1'     3054    8.941999435    4.741999626   -2.128000021
   97 DG    N9      3055    9.114999771    4.815000057   -2.026999950
   97 DG    C8      3056    9.244999886    4.815000057   -1.991999984
   97 DG    H8      3057    9.291999817    4.722000122   -1.964999914
   97 DG    N7      3058    9.303999901    4.933000088   -1.967000008
   97 DG    C5      3059    9.203000069    5.022000313   -2.006000042
   97 DG    C6      3060    9.201999664    5.170000076   -2.006000042
   97 DG    O6      3061    9.287000656    5.256000042   -1.968000054
   97 DG    N1      3062    9.085000038    5.216000080   -2.055999994
   97 DG    H1      3063    9.079000473    5.316999912   -2.059999943
   97 DG    C2      3064    8.982000351    5.140999794   -2.115000010
   97 DG    N2      3065    8.880000114    5.206999779   -2.157000065
   97 DG    H21     3066    8.875000000    5.307000160   -2.167000055
   97 DG    H22     3067    8.802999496    5.151999950   -2.195000172
   97 DG    N3      3068    8.977999687    5.008000374   -2.105000019
   97 DG    C4      3069    9.091000557    4.953000069   -2.047999859
   97 DG    C3'     3070    9.041999817    4.477000237   -2.157999992
   97 DG    H3'     3071    9.108999252    4.393000126   -2.174999952
   97 DG    C2'     3072    9.116999626    4.605999947   -2.164999962
   97 DG    H2'     3073    9.213999748    4.591000080   -2.118999958
   97 DG    H2''    3074    9.133999825    4.647999763   -2.263999939
   97 DG    O3'     3075    8.923999786    4.468999863   -2.240999937
   98 DG    P       3076    8.909999847    4.408999920   -2.388000011
   98 DG    OP1     3077    8.772000313    4.368000031   -2.419000149
   98 DG    OP2     3078    9.019000053    4.309000015   -2.408999920
   98 DG    O5'     3079    8.956999779    4.545000076   -2.466000080
   98 DG    C5'     3080    8.862000465    4.645999908   -2.474999905
   98 DG    H5'     3081    8.831999779    4.684999943   -2.378000021
   98 DG    H5''    3082    8.763999939    4.613999844   -2.509999990
   98 DG    C4'     3083    8.887000084    4.777999878   -2.561000109
   98 DG    H4'     3084    8.789999962    4.828000069   -2.563999891
   98 DG    O4'     3085    8.975000381    4.861999989   -2.488999844
   98 DG    C1'     3086    9.066999435    4.925000191   -2.582000017
   98 DG    H1'     3087    9.008999825    5.008999825   -2.620000124
   98 DG    N9      3088    9.187999725    4.977999687   -2.520999908
   98 DG    C8      3089    9.310999870    4.914999962   -2.516000032
   98 DG    H8      3090    9.337999344    4.817999840   -2.554999828
   98 DG    N7      3091    9.401000023    4.984000206   -2.448999882
   98 DG    C5      3092    9.333000183    5.093999863   -2.410000086
   98 DG    C6      3093    9.383000374    5.222000122   -2.351000071
   98 DG    O6      3094    9.498000145    5.240000248   -2.301000118
   98 DG    N1      3095    9.287000656    5.318999767   -2.335999966
   98 DG    H1      3096    9.321000099    5.411000252   -2.309000015
   98 DG    C2      3097    9.158999443    5.297999859   -2.362999916
   98 DG    N2      3098    9.073999405    5.399000168   -2.374000072
   98 DG    H21     3099    9.095999718    5.497000217   -2.358999968
   98 DG    H22     3100    8.982000351    5.366000175   -2.398000002
   98 DG    N3      3101    9.114000320    5.191999912   -2.426000118
   98 DG    C4      3102    9.204000473    5.088999748   -2.447999954
   98 DG    C3'     3103    8.949999809    4.769000053   -2.703000069
   98 DG    H3'     3104    8.939000130    4.666999817   -2.738999844
   98 DG    C2'     3105    9.090000153    4.821000099   -2.683000088
   98 DG    H2'     3106    9.152999878    4.748000145   -2.631999969
   98 DG    H2''    3107    9.141000748    4.859999657   -2.770999908
   98 DG    O3'     3108    8.883999825    4.861000061   -2.786000013
   99 DA    P       3109    8.808000565    4.804999828   -2.912000179
   99 DA    OP1     3110    8.733999252    4.684999943   -2.875000000
   99 DA    OP2     3111    8.905000687    4.795000076   -3.026999950
   99 DA    O5'     3112    8.716000557    4.935999870   -2.930999994
   99 DA    C5'     3113    8.612000465    4.974999905   -2.844000101
   99 DA    H5'     3114    8.630999565    4.927999973   -2.746999979
   99 DA    H5''    3115    8.513999939    4.941999912   -2.875999928
   99 DA    C4'     3116    8.614000320    5.125999928   -2.822000027
   99 DA    H4'     3117    8.534999847    5.134999752   -2.747999907
   99 DA    O4'     3118    8.732999802    5.168000221   -2.757999897
   99 DA    C1'     3119    8.800000191    5.265999794   -2.830999851
   99 DA    H1'     3120    8.769000053    5.365000248   -2.796999931
   99 DA    N9      3121    8.948999405    5.243000031   -2.829999924
   99 DA    C8      3122    9.020999908    5.144999981   -2.888999939
   99 DA    H8      3123    8.982000351    5.064000130   -2.947999954
   99 DA    N7      3124    9.144999504    5.144000053   -2.845999956
   99 DA    C5      3125    9.154000282    5.261000156   -2.770999908
   99 DA    C6      3126    9.260999680    5.327000141   -2.710999966
   99 DA    N6      3127    9.375000000    5.263000011   -2.707000017
   99 DA    H61     3128    9.376999855    5.171000004   -2.749000072
   99 DA    H62     3129    9.453000069    5.310999870   -2.662999868
   99 DA    N1      3130    9.248999596    5.449999809   -2.657000065
   99 DA    C2      3131    9.121000290    5.500999928   -2.651999950
   99 DA    H2      3132    9.109999657    5.598999977   -2.608999968
   99 DA    N3      3133    9.006999969    5.440000057   -2.691999912
   99 DA    C4      3134    9.037000656    5.327000141   -2.764999866
   99 DA    C3'     3135    8.597000122    5.220999718   -2.940999985
   99 DA    H3'     3136    8.545999527    5.171999931   -3.023999929
   99 DA    C2'     3137    8.744999886    5.251999855   -2.976000071
   99 DA    H2'     3138    8.793000221    5.161999702   -3.014999866
   99 DA    H2''    3139    8.762999535    5.341000080   -3.036000013
   99 DA    O3'     3140    8.517000198    5.324999809   -2.904999971
  100 DG    P       3141    8.470999718    5.441999912   -3.009000063
  100 DG    OP1     3142    8.371000290    5.519000053   -2.929000139
  100 DG    OP2     3143    8.435999870    5.393000126   -3.141000032
  100 DG    O5'     3144    8.607999802    5.538000107   -3.016000032
  100 DG    C5'     3145    8.637000084    5.627999783   -2.914000034
  100 DG    H5'     3146    8.666000366    5.575999737   -2.822999954
  100 DG    H5''    3147    8.552000046    5.689000130   -2.884000063
  100 DG    C4'     3148    8.751999855    5.727000237   -2.950999975
  100 DG    H4'     3149    8.739999771    5.809999943   -2.882999897
  100 DG    O4'     3150    8.885000229    5.665999889   -2.929000139
  100 DG    C1'     3151    8.956999779    5.659999847   -3.055999994
  100 DG    H1'     3152    9.015000343    5.752999783   -3.058000088
  100 DG    N9      3153    9.050000191    5.546999931   -3.066999912
  100 DG    C8      3154    9.029000282    5.422999859   -3.131999969
  100 DG    H8      3155    8.935999870    5.400000095   -3.183000088
  100 DG    N7      3156    9.133000374    5.345999718   -3.124000072
  100 DG    C5      3157    9.230999947    5.421999931   -3.054999828
  100 DG    C6      3158    9.369000435    5.395999908   -3.029999971
  100 DG    O6      3159    9.433000565    5.297999859   -3.047999859
  100 DG    N1      3160    9.427999496    5.497000217   -2.953000069
  100 DG    H1      3161    9.522000313    5.488999844   -2.917999983
  100 DG    C2      3162    9.364999771    5.616000175   -2.937999964
  100 DG    N2      3163    9.439000130    5.703999996   -2.881000042
  100 DG    H21     3164    9.538999557    5.692999840   -2.870999813
  100 DG    H22     3165    9.392999649    5.793999672   -2.874000072
  100 DG    N3      3166    9.239999771    5.647000313   -2.962999821
  100 DG    C4      3167    9.178999901    5.546999931   -3.020999908
  100 DG    C3'     3168    8.751999855    5.761000156   -3.099999905
  100 DG    H3'     3169    8.651999474    5.751999855   -3.141000032
  100 DG    C2'     3170    8.844999313    5.665999889   -3.158999920
  100 DG    H2'     3171    8.796999931    5.574000359   -3.191999912
  100 DG    H2''    3172    8.892999649    5.702000141   -3.250000000
  100 DG    O3'     3173    8.805999756    5.888999939   -3.134000063
  101 DC    P       3174    8.718000412    6.015999794   -3.174999952
  101 DC    OP1     3175    8.598000526    6.025000095   -3.092000008
  101 DC    OP2     3176    8.701000214    6.011000156   -3.325000048
  101 DC    O5'     3177    8.809000015    6.138000011   -3.138000011
  101 DC    C5'     3178    8.838999748    6.161999702   -3.000000000
  101 DC    H5'     3179    8.814000130    6.075999737   -2.938999891
  101 DC    H5''    3180    8.793000221    6.256000042   -2.970999956
  101 DC    C4'     3181    8.987999916    6.179999828   -2.986000061
  101 DC    H4'     3182    9.020999908    6.204999924   -2.884999990
  101 DC    O4'     3183    9.031999588    6.056000233   -3.026000023
  101 DC    C1'     3184    9.159999847    6.077000141   -3.082999945
  101 DC    H1'     3185    9.232000351    6.092000008   -3.003000021
  101 DC    N1      3186    9.204999924    5.960000038   -3.171000004
  101 DC    C6      3187    9.116000175    5.914999962   -3.263000011
  101 DC    H6      3188    9.022000313    5.966000080   -3.282000065
  101 DC    C5      3189    9.145999908    5.793999672   -3.320999861
  101 DC    H5      3190    9.076999664    5.749000072   -3.391999722
  101 DC    C4      3191    9.272000313    5.731999874   -3.297000170
  101 DC    N4      3192    9.305999756    5.619999886   -3.350999832
  101 DC    H41     3193    9.253999710    5.581999779   -3.429000139
  101 DC    H42     3194    9.404000282    5.595999718   -3.340000153
  101 DC    N3      3195    9.355999947    5.788000107   -3.215000153
  101 DC    C2      3196    9.326999664    5.900000095   -3.145999908
  101 DC    O2      3197    9.401999474    5.946000099   -3.065999985
  101 DC    C3'     3198    9.044000626    6.284999847   -3.080999851
  101 DC    H3'     3199    8.968000412    6.335000038   -3.141000032
  101 DC    C2'     3200    9.142000198    6.209000111   -3.164000034
  101 DC    H2'     3201    9.108999252    6.189000130   -3.265000105
  101 DC    H2''    3202    9.232000351    6.269000053   -3.174000025
  101 DC    O3'     3203    9.116000175    6.383000374   -3.002000093
  102 DA    P       3204    9.123999596    6.534999847   -3.054000139
  102 DA    OP1     3205    9.112999916    6.627999783   -2.934999943
  102 DA    OP2     3206    9.039999962    6.551000118   -3.172999859
  102 DA    O5'     3207    9.272000313    6.541999817   -3.115000010
  102 DA    C5'     3208    9.387000084    6.519999504   -3.032000065
  102 DA    H5'     3209    9.364999771    6.451999664   -2.950000048
  102 DA    H5''    3210    9.430999756    6.611000061   -2.992000103
  102 DA    C4'     3211    9.512000084    6.469999790   -3.108999968
  102 DA    H4'     3212    9.586000443    6.453999996   -3.029999971
  102 DA    O4'     3213    9.496000290    6.338999748   -3.167000055
  102 DA    C1'     3214    9.516000748    6.345999718   -3.306000233
  102 DA    H1'     3215    9.621999741    6.336999893   -3.332000017
  102 DA    N9      3216    9.440999985    6.237999916   -3.379999876
  102 DA    C8      3217    9.330999374    6.250000000   -3.457000017
  102 DA    H8      3218    9.280000687    6.345999718   -3.454999924
  102 DA    N7      3219    9.291999817    6.141999722   -3.516999722
  102 DA    C5      3220    9.394999504    6.056000233   -3.481999874
  102 DA    C6      3221    9.416000366    5.918000221   -3.516000032
  102 DA    N6      3222    9.338999748    5.852999687   -3.606999874
  102 DA    H61     3223    9.260000229    5.894999981   -3.654000044
  102 DA    H62     3224    9.373999596    5.761000156   -3.629000187
  102 DA    N1      3225    9.529000282    5.859000206   -3.480000019
  102 DA    C2      3226    9.608999252    5.928999901   -3.404000044
  102 DA    H2      3227    9.694999695    5.875999928   -3.365999937
  102 DA    N3      3228    9.600000381    6.057000160   -3.361000061
  102 DA    C4      3229    9.493000031    6.115000248   -3.408999920
  102 DA    C3'     3230    9.559000015    6.562000275   -3.226999998
  102 DA    H3'     3231    9.527999878    6.664999962   -3.209000111
  102 DA    C2'     3232    9.482999802    6.487999916   -3.338000059
  102 DA    H2'     3233    9.376000404    6.498000145   -3.325999737
  102 DA    H2''    3234    9.524999619    6.513999939   -3.436000109
  102 DA    O3'     3235    9.701999664    6.555999756   -3.240999937
  103 DG    P       3236    9.784999847    6.683000088   -3.263000011
  103 DG    OP1     3237    9.809000015    6.745999813   -3.129000187
  103 DG    OP2     3238    9.719999313    6.768000126   -3.365000248
  103 DG    O5'     3239    9.920999527    6.626000404   -3.318999767
  103 DG    C5'     3240   10.012999535    6.562000275   -3.233000278
  103 DG    H5'     3241    9.954000473    6.493000031   -3.174000025
  103 DG    H5''    3242   10.057000160    6.636000156   -3.165999889
  103 DG    C4'     3243   10.125000000    6.480999947   -3.306999922
  103 DG    H4'     3244   10.201000214    6.467000008   -3.231000185
  103 DG    O4'     3245   10.076999664    6.349999905   -3.347000122
  103 DG    C1'     3246   10.066999435    6.347000122   -3.493000031
  103 DG    H1'     3247   10.144999504    6.289000034   -3.541999817
  103 DG    N9      3248    9.934000015    6.300000191   -3.542999983
  103 DG    C8      3249    9.812000275    6.366000175   -3.534999847
  103 DG    H8      3250    9.796999931    6.462999821   -3.488999844
  103 DG    N7      3251    9.712999344    6.302000046   -3.590000153
  103 DG    C5      3252    9.770999908    6.183000088   -3.633000135
  103 DG    C6      3253    9.712999344    6.067999840   -3.700999737
  103 DG    O6      3254    9.597000122    6.050999641   -3.740999937
  103 DG    N1      3255    9.805000305    5.966000080   -3.717999935
  103 DG    H1      3256    9.758000374    5.886000156   -3.756999969
  103 DG    C2      3257    9.937000275    5.977999687   -3.688000202
  103 DG    N2      3258   10.017000198    5.883999825   -3.736000061
  103 DG    H21     3259    9.983999252    5.803999901   -3.789000034
  103 DG    H22     3260   10.111000061    5.870999813   -3.702999830
  103 DG    N3      3261    9.989000320    6.085000038   -3.629999876
  103 DG    C4      3262    9.901000023    6.175999641   -3.600999832
  103 DG    C3'     3263   10.187000275    6.551999569   -3.429000139
  103 DG    H3'     3264   10.180000305    6.659999847   -3.441999912
  103 DG    C2'     3265   10.098999977    6.494000435   -3.536999941
  103 DG    H2'     3266   10.010000229    6.558000088   -3.542999983
  103 DG    H2''    3267   10.145999908    6.504000187   -3.634000063
  103 DG    O3'     3268   10.319000244    6.494000435   -3.445999861
  104 DT    P       3269   10.427000046    6.533999443   -3.561000109
  104 DT    OP1     3270   10.565000534    6.532000065   -3.511000156
  104 DT    OP2     3271   10.376000404    6.652999878   -3.631999969
  104 DT    O5'     3272   10.408999443    6.402999878   -3.647000074
  104 DT    C5'     3273   10.441999435    6.272000313   -3.595000029
  104 DT    H5'     3274   10.388999939    6.247000217   -3.504000187
  104 DT    H5''    3275   10.550000191    6.269000053   -3.578999996
  104 DT    C4'     3276   10.411000252    6.151999950   -3.688000202
  104 DT    H4'     3277   10.446000099    6.066999912   -3.629999876
  104 DT    O4'     3278   10.277999878    6.131999969   -3.718999863
  104 DT    C1'     3279   10.270999908    6.124000072   -3.861000061
  104 DT    H1'     3280   10.295000076    6.025000095   -3.900999784
  104 DT    N1      3281   10.142000198    6.175999641   -3.911000013
  104 DT    C6      3282   10.095999718    6.297999859   -3.868000031
  104 DT    H6      3283   10.157999992    6.363999844   -3.809000015
  104 DT    C5      3284    9.973000526    6.341000080   -3.907000065
  104 DT    C7      3285    9.926000595    6.467999935   -3.861000061
  104 DT    H71     3286    9.822000504    6.463999748   -3.827999830
  104 DT    H72     3287    9.986000061    6.515000343   -3.783000231
  104 DT    H73     3288    9.923000336    6.530999660   -3.950000048
  104 DT    C4      3289    9.880999565    6.251999855   -3.981000185
  104 DT    O4      3290    9.765000343    6.286999702   -4.009999752
  104 DT    N3      3291    9.932000160    6.133999825   -4.018000126
  104 DT    H3      3292    9.878000259    6.072999954   -4.077000141
  104 DT    C2      3293   10.058000565    6.098999977   -3.995999813
  104 DT    O2      3294   10.104000092    6.000999928   -4.052999973
  104 DT    C3'     3295   10.498999596    6.164000034   -3.811999798
  104 DT    H3'     3296   10.581999779    6.233000278   -3.797000170
  104 DT    C2'     3297   10.391000748    6.203000069   -3.911999941
  104 DT    H2'     3298   10.364999771    6.309000015   -3.907000065
  104 DT    H2''    3299   10.408999443    6.179999828   -4.016999722
  104 DT    O3'     3300   10.550000191    6.036000252   -3.838999987
  105 DT    P       3301   10.633000374    5.987999916   -3.966999769
  105 DT    OP1     3302    0.030999999    5.870999813   -3.929000139
  105 DT    OP2     3303    0.031999998    6.098999977   -4.019999981
  105 DT    O5'     3304   10.531000137    5.940000057   -4.072999954
  105 DT    C5'     3305   10.564000130    5.952000141   -4.210999966
  105 DT    H5'     3306   10.661000252    5.904000282   -4.223999977
  105 DT    H5''    3307   10.562000275    6.052999973   -4.250999928
  105 DT    C4'     3308   10.467000008    5.876999855   -4.300999641
  105 DT    H4'     3309   10.482000351    5.772999763   -4.272000313
  105 DT    O4'     3310   10.326000214    5.907999992   -4.282999992
  105 DT    C1'     3311   10.281000137    5.972000122   -4.394999981
  105 DT    H1'     3312   10.223999977    5.899000168   -4.452000141
  105 DT    N1      3313   10.194999695    6.088000298   -4.356999874
  105 DT    C6      3314   10.248000145    6.206000328   -4.295000076
  105 DT    H6      3315   10.348999977    6.210999966   -4.258000374
  105 DT    C5      3316   10.164999962    6.309000015   -4.265000343
  105 DT    C7      3317   10.216000557    6.432000160   -4.184999943
  105 DT    H71     3318   10.199999809    6.523000240   -4.241999626
  105 DT    H72     3319   10.154000282    6.458999634   -4.098999977
  105 DT    H73     3320   10.317999840    6.416999817   -4.149000168
  105 DT    C4      3321   10.022000313    6.300999641   -4.293000221
  105 DT    O4      3322    9.940000534    6.387000084   -4.261000156
  105 DT    N3      3323    9.982999802    6.190999985   -4.365000248
  105 DT    H3      3324    9.894999504    6.197000027   -4.414000034
  105 DT    C2      3325   10.057000160    6.081999779   -4.394999981
  105 DT    O2      3326   10.013999939    5.984000206   -4.456000328
  105 DT    C3'     3327   10.498000145    5.901999950   -4.447000027
  105 DT    H3'     3328   10.595999718    5.947999954   -4.460999966
  105 DT    C2'     3329   10.406000137    6.015000343   -4.474999905
  105 DT    H2'     3330   10.440999985    6.115000248   -4.447999954
  105 DT    H2''    3331   10.385000229    6.026999950   -4.581999779
  105 DT    O3'     3332   10.480999947    5.782000065   -4.513000011
  106 DT    P       3333   10.506999969    5.763999939   -4.672999859
  106 DT    OP1     3334   10.536000252    5.622000217   -4.706999779
  106 DT    OP2     3335   10.588999748    5.872000217   -4.730999947
  106 DT    O5'     3336   10.364000320    5.786000252   -4.723000050
  106 DT    C5'     3337   10.256999969    5.693999767   -4.695000172
  106 DT    H5'     3338   10.215000153    5.716000080   -4.595999718
  106 DT    H5''    3339   10.289999962    5.591000080   -4.703000069
  106 DT    C4'     3340   10.137999535    5.729000092   -4.795000076
  106 DT    H4'     3341   10.076000214    5.638999939   -4.791999817
  106 DT    O4'     3342   10.081999779    5.842000008   -4.736999989
  106 DT    C1'     3343   10.059999466    5.929999828   -4.845000267
  106 DT    H1'     3344    9.973999977    5.899000168   -4.904000282
  106 DT    N1      3345   10.031999588    6.066999912   -4.791999817
  106 DT    C6      3346   10.130000114    6.149000168   -4.750999928
  106 DT    H6      3347   10.232000351    6.113999844   -4.744999886
  106 DT    C5      3348   10.111000061    6.272000313   -4.703000069
  106 DT    C7      3349   10.230999947    6.359999657   -4.652999878
  106 DT    H71     3350   10.329000473    6.315999985   -4.668000221
  106 DT    H72     3351   10.230999947    6.448999882   -4.716000080
  106 DT    H73     3352   10.215000153    6.387000084   -4.547999859
  106 DT    C4      3353    9.972000122    6.311999798   -4.674000263
  106 DT    O4      3354    9.944000244    6.407999992   -4.605000019
  106 DT    N3      3355    9.873000145    6.224999905   -4.717999935
  106 DT    H3      3356    9.776000023    6.248000145   -4.699999809
  106 DT    C2      3357    9.895999908    6.109000206   -4.783999920
  106 DT    O2      3358    9.798000336    6.054999828   -4.833000183
  106 DT    C3'     3359   10.180000305    5.763999939   -4.940999985
  106 DT    H3'     3360   10.277999878    5.723000050   -4.966000080
  106 DT    C2'     3361   10.180999756    5.911999702   -4.932000160
  106 DT    H2'     3362   10.277999878    5.949000359   -4.897000313
  106 DT    H2''    3363   10.156999588    5.947999954   -5.032000065
  106 DT    O3'     3364   10.091000557    5.710999966   -5.034999847
  107 DC    P       3365   10.133000374    5.664999962   -5.182000160
  107 DC    OP1     3366   10.055000305    5.539000034   -5.209000111
  107 DC    OP2     3367   10.282999992    5.661000252   -5.192999840
  107 DC    O5'     3368   10.074999809    5.789000034   -5.265000343
  107 DC    C5'     3369    9.948999405    5.802999973   -5.321000099
  107 DC    H5'     3370    9.930000305    5.713000298   -5.379000187
  107 DC    H5''    3371    9.948999405    5.891999722   -5.384999752
  107 DC    C4'     3372    9.824999809    5.828000069   -5.231999874
  107 DC    H4'     3373    9.805000305    5.729000092   -5.190000057
  107 DC    O4'     3374    9.848000526    5.929999828   -5.131000042
  107 DC    C1'     3375    9.765000343    6.039999962   -5.151000023
  107 DC    H1'     3376    9.670999527    6.026999950   -5.097000122
  107 DC    N1      3377    9.848999977    6.164999962   -5.118999958
  107 DC    C6      3378    9.991999626    6.171000004   -5.116000175
  107 DC    H6      3379   10.050000191    6.086999893   -5.151999950
  107 DC    C5      3380   10.046999931    6.282999992   -5.068999767
  107 DC    H5      3381   10.154000282    6.275000095   -5.057000160
  107 DC    C4      3382    9.966000557    6.388999939   -5.027999878
  107 DC    N4      3383   10.017999649    6.505999565   -4.993999958
  107 DC    H41     3384   10.118000031    6.512999535   -5.000999928
  107 DC    H42     3385    9.963999748    6.587000370   -4.965000153
  107 DC    N3      3386    9.837999344    6.390999794   -5.046000004
  107 DC    C2      3387    9.774999619    6.281000137   -5.088999748
  107 DC    O2      3388    9.651000023    6.281000137   -5.090000153
  107 DC    C3'     3389    9.701999664    5.876999855   -5.313000202
  107 DC    H3'     3390    9.711999893    5.842000008   -5.415999889
  107 DC    C2'     3391    9.727999687    6.026000023   -5.302000046
  107 DC    H2'     3392    9.809000015    6.050999641   -5.369999886
  107 DC    H2''    3393    9.635999680    6.081000328   -5.316999912
  107 DC    O3'     3394    9.576999664    5.842000008   -5.251999855
  108 DC    P       3395    9.440999985    5.821000099   -5.340000153
  108 DC    OP1     3396    9.336000443    5.749000072   -5.265000343
  108 DC    OP2     3397    9.484999657    5.761000156   -5.468999863
  108 DC    O5'     3398    9.383999825    5.970000267   -5.380000114
  108 DC    C5'     3399    9.258000374    6.025000095   -5.341000080
  108 DC    H5'     3400    9.246000290    6.026999950   -5.231999874
  108 DC    H5''    3401    9.182000160    5.961999893   -5.386000156
  108 DC    C4'     3402    9.225999832    6.170000076   -5.386000156
  108 DC    H4'     3403    9.131999969    6.206999779   -5.345999718
  108 DC    O4'     3404    9.326999664    6.251999855   -5.342000008
  108 DC    C1'     3405    9.362000465    6.338999748   -5.449000359
  108 DC    H1'     3406    9.287000656    6.418000221   -5.460000038
  108 DC    N1      3407    9.496000290    6.407999992   -5.420000076
  108 DC    C6      3408    9.619000435    6.348000050   -5.453000069
  108 DC    H6      3409    9.628000259    6.243000031   -5.475999832
  108 DC    C5      3410    9.734999657    6.414000034   -5.414999962
  108 DC    H5      3411    9.830999374    6.365000248   -5.422999859
  108 DC    C4      3412    9.718999863    6.537000179   -5.355999947
  108 DC    N4      3413    9.817999840    6.608999729   -5.315000057
  108 DC    H41     3414    9.911000252    6.576999664   -5.335000038
  108 DC    H42     3415    9.803999901    6.698999882   -5.272999763
  108 DC    N3      3416    9.605999947    6.601000309   -5.338000298
  108 DC    C2      3417    9.494000435    6.534999847   -5.368999958
  108 DC    O2      3418    9.387999535    6.594999790   -5.342999935
  108 DC    C3'     3419    9.222000122    6.184999943   -5.539000034
  108 DC    H3'     3420    9.222000122    6.088999748   -5.590000153
  108 DC    C2'     3421    9.351999283    6.241999626   -5.571000099
  108 DC    H2'     3422    9.427000046    6.163000107   -5.563000202
  108 DC    H2''    3423    9.352999687    6.290999889   -5.668000221
  108 DC    O3'     3424    9.112999916    6.259999752   -5.583000183
  109 DA    P       3425    8.996999741    6.220999718   -5.668999672
  109 DA    OP1     3426    8.930000305    6.095999718   -5.630000114
  109 DA    OP2     3427    9.045999527    6.229000092   -5.807000160
  109 DA    O5'     3428    8.907999992    6.355000019   -5.651000023
  109 DA    C5'     3429    8.822000504    6.361000061   -5.538000107
  109 DA    H5'     3430    8.864999771    6.291999817   -5.466000080
  109 DA    H5''    3431    8.720999718    6.321000099   -5.546000004
  109 DA    C4'     3432    8.808000565    6.504000187   -5.480000019
  109 DA    H4'     3433    8.743000031    6.494999886   -5.393000126
  109 DA    O4'     3434    8.934999466    6.567999840   -5.449999809
  109 DA    C1'     3435    8.955999374    6.676999569   -5.536999702
  109 DA    H1'     3436    8.956999779    6.769999504   -5.479000092
  109 DA    N9      3437    9.097000122    6.662999630   -5.591000080
  109 DA    C8      3438    9.142999649    6.571000099   -5.681000233
  109 DA    H8      3439    9.079999924    6.487999916   -5.711999893
  109 DA    N7      3440    9.276000023    6.578000069   -5.692999840
  109 DA    C5      3441    9.310999870    6.691999912   -5.618999958
  109 DA    C6      3442    9.430000305    6.768000126   -5.602999687
  109 DA    N6      3443    9.545000076    6.741000175   -5.654000282
  109 DA    H61     3444    9.543000221    6.673999786   -5.729000092
  109 DA    H62     3445    9.616999626    6.810999870   -5.651999950
  109 DA    N1      3446    9.427000046    6.880000114   -5.527999878
  109 DA    C2      3447    9.314000130    6.916000366   -5.473000050
  109 DA    H2      3448    9.317999840    7.001999855   -5.407000065
  109 DA    N3      3449    9.197999954    6.849999905   -5.473000050
  109 DA    C4      3450    9.204999924    6.741999626   -5.557000160
  109 DA    C3'     3451    8.736000061    6.594999790   -5.585000038
  109 DA    H3'     3452    8.677000046    6.537999630   -5.656000137
  109 DA    C2'     3453    8.855000496    6.662999630   -5.651000023
  109 DA    H2'     3454    8.887000084    6.602999687   -5.736999989
  109 DA    H2''    3455    8.826000214    6.758999825   -5.693999767
  109 DA    O3'     3456    8.644999504    6.676999569   -5.512000084
  110 DA    P       3457    8.555000305    6.787000179   -5.581000328
  110 DA    OP1     3458    8.440999985    6.808000088   -5.490000248
  110 DA    OP2     3459    8.524000168    6.763999939   -5.723000050
  110 DA    O5'     3460    8.652999878    6.921999931   -5.584000111
  110 DA    C5'     3461    8.675000191    6.994999886   -5.463999748
  110 DA    H5'     3462    8.715000153    6.926000118   -5.390000343
  110 DA    H5''    3463    8.576000214    7.026000023   -5.432000160
  110 DA    C4'     3464    8.767000198    7.115000248   -5.495999813
  110 DA    H4'     3465    8.773000717    7.176000118   -5.404999733
  110 DA    O4'     3466    8.901000023    7.073999882   -5.533999920
  110 DA    C1'     3467    8.940000534    7.155999660   -5.644999981
  110 DA    H1'     3468    8.973999977    7.256999969   -5.619999886
  110 DA    N9      3469    9.052000046    7.094000340   -5.711999893
  110 DA    C8      3470    9.058000565    6.984999657   -5.797999859
  110 DA    H8      3471    8.968999863    6.926000118   -5.817999840
  110 DA    N7      3472    9.171999931    6.960999966   -5.848000050
  110 DA    C5      3473    9.251000404    7.067999840   -5.795000076
  110 DA    C6      3474    9.394000053    7.097000122   -5.804999828
  110 DA    N6      3475    9.476999283    7.019000053   -5.868000031
  110 DA    H61     3476    9.451000214    6.946000099   -5.933000088
  110 DA    H62     3477    9.573999405    7.046999931   -5.859000206
  110 DA    N1      3478    9.437999725    7.205999851   -5.744999886
  110 DA    C2      3479    9.359999657    7.266000271   -5.657999992
  110 DA    H2      3480    9.401999474    7.342000008   -5.595000267
  110 DA    N3      3481    9.230999947    7.243000031   -5.631000042
  110 DA    C4      3482    9.183000565    7.143000126   -5.709000111
  110 DA    C3'     3483    8.711000443    7.212000370   -5.605999947
  110 DA    H3'     3484    8.604000092    7.196000099   -5.618999958
  110 DA    C2'     3485    8.808000565    7.166000366   -5.720000267
  110 DA    H2'     3486    8.781000137    7.064000130   -5.747000217
  110 DA    H2''    3487    8.815000534    7.243000031   -5.796999931
  110 DA    O3'     3488    8.746999741    7.351000309   -5.575999737
  111 DA    P       3489    8.656000137    7.446000099   -5.480999947
  111 DA    OP1     3490    8.644999504    7.376999855   -5.354000092
  111 DA    OP2     3491    8.530000687    7.486000061   -5.545000076
  111 DA    O5'     3492    8.755999565    7.566999912   -5.452000141
  111 DA    C5'     3493    8.845999718    7.573999882   -5.338000298
  111 DA    H5'     3494    8.869999886    7.473999977   -5.302000046
  111 DA    H5''    3495    8.791000366    7.608999729   -5.250000000
  111 DA    C4'     3496    8.975999832    7.648000240   -5.365000248
  111 DA    H4'     3497    9.024999619    7.671000004   -5.269999981
  111 DA    O4'     3498    9.060999870    7.573000431   -5.449999809
  111 DA    C1'     3499    9.101999283    7.641999722   -5.565000057
  111 DA    H1'     3500    9.191999435    7.699999809   -5.543000221
  111 DA    N9      3501    9.111000061    7.557000160   -5.684000015
  111 DA    C8      3502    9.015000343    7.479000092   -5.741999626
  111 DA    H8      3503    8.916000366    7.473000526   -5.699000359
  111 DA    N7      3504    9.060999870    7.408999443   -5.848000050
  111 DA    C5      3505    9.185999870    7.462000370   -5.866000175
  111 DA    C6      3506    9.288000107    7.446000099   -5.967000008
  111 DA    N6      3507    9.266000748    7.366000175   -6.071000099
  111 DA    H61     3508    9.173000336    7.330999851   -6.092000008
  111 DA    H62     3509    9.347000122    7.337999821   -6.123000145
  111 DA    N1      3510    9.408999443    7.498999596   -5.954999924
  111 DA    C2      3511    9.433000565    7.566000462   -5.842000008
  111 DA    H2      3512    9.533999443    7.602999687   -5.834000111
  111 DA    N3      3513    9.347000122    7.597000122   -5.743000031
  111 DA    C4      3514    9.222000122    7.541000366   -5.763999939
  111 DA    C3'     3515    8.954000473    7.779000282   -5.435999870
  111 DA    H3'     3516    8.848999977    7.807000160   -5.446000099
  111 DA    C2'     3517    8.994000435    7.744000435   -5.577000141
  111 DA    H2'     3518    8.906999588    7.701999664   -5.627999783
  111 DA    H2''    3519    9.026999474    7.830000401   -5.634999752
  111 DA    O3'     3520    9.041999817    7.881999969   -5.388999939
  112 DT    P       3521    9.034999847    8.041000366   -5.428999901
  112 DT    OP1     3522    9.074999809    8.130000114   -5.318999767
  112 DT    OP2     3523    8.902999878    8.071000099   -5.490000248
  112 DT    O5'     3524    9.145999908    8.053999901   -5.536000252
  112 DT    C5'     3525    9.287000656    8.057000160   -5.491999626
  112 DT    H5'     3526    9.309000015    7.970999718   -5.427999973
  112 DT    H5''    3527    9.291999817    8.144000053   -5.427999973
  112 DT    C4'     3528    9.381999969    8.065999985   -5.615000248
  112 DT    H4'     3529    9.487000465    8.064000130   -5.584000111
  112 DT    O4'     3530    9.371000290    7.948000431   -5.691999912
  112 DT    C1'     3531    9.369999886    7.995999813   -5.828999996
  112 DT    H1'     3532    9.472000122    8.015000343   -5.862999916
  112 DT    N1      3533    9.303999901    7.897000313   -5.918000221
  112 DT    C6      3534    9.166999817    7.866000175   -5.901000023
  112 DT    H6      3535    9.108999252    7.901999474   -5.817999840
  112 DT    C5      3536    9.101999283    7.796000004   -5.999000072
  112 DT    C7      3537    8.955999374    7.766000271   -5.974999905
  112 DT    H71     3538    8.937999725    7.658999443   -5.980999947
  112 DT    H72     3539    8.919000626    7.807000160   -5.881000042
  112 DT    H73     3540    8.901999474    7.801000118   -6.061999798
  112 DT    C4      3541    9.171999931    7.740000248   -6.108000278
  112 DT    O4      3542    9.123999596    7.680000305   -6.210999966
  112 DT    N3      3543    9.312999725    7.758999825   -6.102000237
  112 DT    H3      3544    9.368000031    7.708999634   -6.171000004
  112 DT    C2      3545    9.383999825    7.842999935   -6.016999722
  112 DT    O2      3546    9.505000114    7.862999916   -6.032999992
  112 DT    C3'     3547    9.359999657    8.189000130   -5.699999809
  112 DT    H3'     3548    9.289999962    8.258000374   -5.652999878
  112 DT    C2'     3549    9.291999817    8.126000404   -5.822000027
  112 DT    H2'     3550    9.189000130    8.107999802   -5.793000221
  112 DT    H2''    3551    9.305000305    8.180999756   -5.914999962
  112 DT    O3'     3552    9.483999252    8.258999825   -5.734999657
  113 DA    P       3553    9.479000092    8.391000748   -5.835000038
  113 DA    OP1     3554    9.594999313    8.470999718   -5.790999889
  113 DA    OP2     3555    9.343000412    8.448999405   -5.833000183
  113 DA    O5'     3556    9.515000343    8.333000183   -5.984000206
  113 DA    C5'     3557    9.652999878    8.302999496   -6.015000343
  113 DA    H5'     3558    9.687999725    8.223999977   -5.949000359
  113 DA    H5''    3559    9.712999344    8.390000343   -5.991999626
  113 DA    C4'     3560    9.687999725    8.269999504   -6.159999847
  113 DA    H4'     3561    9.794000626    8.246000290   -6.170000076
  113 DA    O4'     3562    9.626000404    8.148000717   -6.200999737
  113 DA    C1'     3563    9.566999435    8.182000160   -6.322999954
  113 DA    H1'     3564    9.633999825    8.177999496   -6.407999992
  113 DA    N9      3565    9.444000244    8.101999283   -6.343999863
  113 DA    C8      3566    9.326999664    8.105000496   -6.269999981
  113 DA    H8      3567    9.322000504    8.169000626   -6.183000088
  113 DA    N7      3568    9.244000435    8.013999939   -6.308000088
  113 DA    C5      3569    9.298999786    7.962000370   -6.423999786
  113 DA    C6      3570    9.253999710    7.873000145   -6.522000313
  113 DA    N6      3571    9.137000084    7.819000244   -6.509999752
  113 DA    H61     3572    9.076999664    7.841000557   -6.430999756
  113 DA    H62     3573    9.095999718    7.762000084   -6.583000183
  113 DA    N1      3574    9.326999664    7.835000038   -6.626000404
  113 DA    C2      3575    9.444000244    7.894999504   -6.641000271
  113 DA    H2      3576    9.496999741    7.875000000   -6.731999874
  113 DA    N3      3577    9.496000290    7.983000278   -6.553999901
  113 DA    C4      3578    9.414999962    8.016000748   -6.449999809
  113 DA    C3'     3579    9.654000282    8.381999969   -6.250999928
  113 DA    H3'     3580    9.635999680    8.468999863   -6.189000130
  113 DA    C2'     3581    9.520999908    8.328000069   -6.302000046
  113 DA    H2'     3582    9.441999435    8.340000153   -6.229000092
  113 DA    H2''    3583    9.496999741    8.373999596   -6.397999763
  113 DA    O3'     3584    9.753999710    8.407999992   -6.348000050
  114 DC    P       3585    9.767000198    8.548999786   -6.416000366
  114 DC    OP1     3586    9.909999847    8.565000534   -6.455000401
  114 DC    OP2     3587    9.701000214    8.656000137   -6.335999966
  114 DC    O5'     3588    9.675000191    8.537000656   -6.548999786
  114 DC    C5'     3589    9.718999863    8.487000465   -6.669000149
  114 DC    H5'     3590    9.776999474    8.397000313   -6.647000313
  114 DC    H5''    3591    9.784999847    8.562999725   -6.712999821
  114 DC    C4'     3592    9.614999771    8.442999840   -6.769999504
  114 DC    H4'     3593    9.677000046    8.421999931   -6.856999874
  114 DC    O4'     3594    9.529000282    8.340000153   -6.724999905
  114 DC    C1'     3595    9.394000053    8.373999596   -6.755000114
  114 DC    H1'     3596    9.376000404    8.348000526   -6.858999729
  114 DC    N1      3597    9.293000221    8.305999756   -6.671000004
  114 DC    C6      3598    9.237999916    8.347000122   -6.551000118
  114 DC    H6      3599    9.282999992    8.430999756   -6.498999596
  114 DC    C5      3600    9.135999680    8.284999847   -6.490000248
  114 DC    H5      3601    9.109999657    8.314000130   -6.388999939
  114 DC    C4      3602    9.069999695    8.180000305   -6.562999725
  114 DC    N4      3603    8.976999283    8.112000465   -6.515000343
  114 DC    H41     3604    8.934000015    8.151999474   -6.433000088
  114 DC    H42     3605    8.951000214    8.024000168   -6.557000160
  114 DC    N3      3606    9.119000435    8.135999680   -6.676000118
  114 DC    C2      3607    9.225000381    8.197000504   -6.730000496
  114 DC    O2      3608    9.265000343    8.140000343   -6.835000038
  114 DC    C3'     3609    9.524000168    8.564000130   -6.810999870
  114 DC    H3'     3610    9.555999756    8.657999992   -6.766000271
  114 DC    C2'     3611    9.399000168    8.524000168   -6.737000465
  114 DC    H2'     3612    9.411000252    8.545000076   -6.630999565
  114 DC    H2''    3613    9.309000015    8.573999405   -6.772000313
  114 DC    O3'     3614    9.494000435    8.567999840   -6.946000099
  115 DA    P       3615    9.572000504    8.666999817   -7.044000149
  115 DA    OP1     3616    9.716000557    8.642000198   -7.029000282
  115 DA    OP2     3617    9.519999504    8.809999466   -7.032999992
  115 DA    O5'     3618    9.517000198    8.611000061   -7.176999569
  115 DA    C5'     3619    9.571000099    8.508999825   -7.256999969
  115 DA    H5'     3620    9.637999535    8.439000130   -7.206999779
  115 DA    H5''    3621    9.619000435    8.548999786   -7.345999718
  115 DA    C4'     3622    9.448999405    8.416999817   -7.291999817
  115 DA    H4'     3623    9.482999802    8.329000473   -7.348000526
  115 DA    O4'     3624    9.369999886    8.375000000   -7.180999756
  115 DA    C1'     3625    9.243000031    8.338999748   -7.237000465
  115 DA    H1'     3626    9.255000114    8.244000435   -7.287999630
  115 DA    N9      3627    9.145999908    8.331999779   -7.123999596
  115 DA    C8      3628    9.140000343    8.418000221   -7.019000053
  115 DA    H8      3629    9.216000557    8.494999886   -7.011000156
  115 DA    N7      3630    9.044000626    8.399000168   -6.937000275
  115 DA    C5      3631    8.980999947    8.286000252   -6.994000435
  115 DA    C6      3632    8.869000435    8.201999664   -6.960000038
  115 DA    N6      3633    8.781000137    8.212999344   -6.856999874
  115 DA    H61     3634    8.777999878    8.300000191   -6.805999756
  115 DA    H62     3635    8.704999924    8.148000717   -6.844000340
  115 DA    N1      3636    8.842000008    8.093000412   -7.026000023
  115 DA    C2      3637    8.914999962    8.065000534   -7.131999969
  115 DA    H2      3638    8.885000229    7.977999687   -7.187999725
  115 DA    N3      3639    9.008000374    8.138999939   -7.190000057
  115 DA    C4      3640    9.039999962    8.244999886   -7.111000061
  115 DA    C3'     3641    9.342000008    8.496999741   -7.376000404
  115 DA    H3'     3642    9.366000175    8.604000092   -7.370999813
  115 DA    C2'     3643    9.213999748    8.468000412   -7.312000275
  115 DA    H2'     3644    9.194999695    8.545999527   -7.237999916
  115 DA    H2''    3645    9.135000229    8.440999985   -7.381999969
  115 DA    O3'     3646    9.352999687    8.447000504   -7.504000187
  116 DC    P       3647    9.291999817    8.524000168   -7.633999825
  116 DC    OP1     3648    9.362000465    8.468999863   -7.748999596
  116 DC    OP2     3649    9.295000076    8.671999931   -7.598999977
  116 DC    O5'     3650    9.141000748    8.466000557   -7.631999969
  116 DC    C5'     3651    9.116999626    8.338999748   -7.691999912
  116 DC    H5'     3652    9.177999496    8.262999535   -7.643000126
  116 DC    H5''    3653    9.135999680    8.343000412   -7.798999786
  116 DC    C4'     3654    8.975000381    8.294000626   -7.678999901
  116 DC    H4'     3655    8.966000557    8.189000130   -7.708999634
  116 DC    O4'     3656    8.940999985    8.289999962   -7.541999817
  116 DC    C1'     3657    8.809000015    8.345999718   -7.532999992
  116 DC    H1'     3658    8.730000496    8.274999619   -7.557000160
  116 DC    N1      3659    8.791000366    8.387999535   -7.393000126
  116 DC    C6      3660    8.864999771    8.491000175   -7.342000008
  116 DC    H6      3661    8.937000275    8.545999527   -7.400000095
  116 DC    C5      3662    8.850999832    8.532999992   -7.212000370
  116 DC    H5      3663    8.908999443    8.618000031   -7.178999901
  116 DC    C4      3664    8.743000031    8.477999687   -7.141999722
  116 DC    N4      3665    8.703000069    8.523000717   -7.023999691
  116 DC    H41     3666    8.748000145    8.601999283   -6.979000092
  116 DC    H42     3667    8.619999886    8.472000122   -6.998000145
  116 DC    N3      3668    8.675000191    8.373999596   -7.185999870
  116 DC    C2      3669    8.704000473    8.322000504   -7.308000088
  116 DC    O2      3670    8.647000313    8.218999863   -7.342000008
  116 DC    C3'     3671    8.866999626    8.375000000   -7.755000114
  116 DC    H3'     3672    8.906999588    8.440000534   -7.833000183
  116 DC    C2'     3673    8.802999496    8.451999664   -7.640000343
  116 DC    H2'     3674    8.861000061    8.541999817   -7.619000435
  116 DC    H2''    3675    8.697999954    8.476999283   -7.651000023
  116 DC    O3'     3676    8.783999443    8.286000252   -7.824999809
  117 DT    P       3677    8.651000023    8.328000069   -7.893000126
  117 DT    OP1     3678    8.621000290    8.243000031   -8.013999939
  117 DT    OP2     3679    8.657999992    8.472000122   -7.914999962
  117 DT    O5'     3680    8.537000656    8.303999901   -7.777999878
  117 DT    C5'     3681    8.484999657    8.176000595   -7.756999969
  117 DT    H5'     3682    8.541999817    8.114999771   -7.687000275
  117 DT    H5''    3683    8.470999718    8.121999741   -7.851000309
  117 DT    C4'     3684    8.336000443    8.192999840   -7.701000214
  117 DT    H4'     3685    8.288000107    8.095999718   -7.685999870
  117 DT    O4'     3686    8.350000381    8.237000465   -7.572000027
  117 DT    C1'     3687    8.256999969    8.336000443   -7.550000191
  117 DT    H1'     3688    8.159999847    8.294000626   -7.523000240
  117 DT    N1      3689    8.298000336    8.426000595   -7.433999538
  117 DT    C6      3690    8.413999557    8.501999855   -7.441999912
  117 DT    H6      3691    8.468999863    8.503999710   -7.534999847
  117 DT    C5      3692    8.454000473    8.578000069   -7.340000153
  117 DT    C7      3693    8.574999809    8.668000221   -7.361000061
  117 DT    H71     3694    8.628999710    8.651000023   -7.453999996
  117 DT    H72     3695    8.520999908    8.762999535   -7.370999813
  117 DT    H73     3696    8.637999535    8.666999817   -7.272000313
  117 DT    C4      3697    8.376000404    8.583000183   -7.216000557
  117 DT    O4      3698    8.387000084    8.663000107   -7.125000000
  117 DT    N3      3699    8.253000259    8.505999565   -7.217999935
  117 DT    H3      3700    8.212999344    8.491000175   -7.126999855
  117 DT    C2      3701    8.219999313    8.419000626   -7.317999840
  117 DT    O2      3702    8.119000435    8.350999832   -7.308000088
  117 DT    C3'     3703    8.244999886    8.289999962   -7.780000210
  117 DT    H3'     3704    8.288000107    8.323999405   -7.873999596
  117 DT    C2'     3705    8.223999977    8.408999443   -7.683000088
  117 DT    H2'     3706    8.302000046    8.482000351   -7.701000214
  117 DT    H2''    3707    8.121999741    8.446000099   -7.687000275
  117 DT    O3'     3708    8.123999596    8.218999863   -7.819999695
  118 DT    P       3709    8.010000229    8.298000336   -7.897000313
  118 DT    OP1     3710    7.955999851    8.208000183   -7.995999813
  118 DT    OP2     3711    8.059000015    8.430999756   -7.939000130
  118 DT    O5'     3712    7.902999878    8.319000244   -7.782999992
  118 DT    C5'     3713    7.835000038    8.210000038   -7.720999718
  118 DT    H5'     3714    7.895999908    8.126999855   -7.684999943
  118 DT    H5''    3715    7.773999691    8.169000626   -7.801000118
  118 DT    C4'     3716    7.758999825    8.256999969   -7.601000309
  118 DT    H4'     3717    7.723999977    8.164999962   -7.552999973
  118 DT    O4'     3718    7.844000340    8.322999954   -7.512000084
  118 DT    C1'     3719    7.777999878    8.440000534   -7.473999977
  118 DT    H1'     3720    7.706999779    8.432000160   -7.391999722
  118 DT    N1      3721    7.875000000    8.546999931   -7.430999756
  118 DT    C6      3722    7.960999966    8.600000381   -7.523000240
  118 DT    H6      3723    7.960000038    8.574999809   -7.627999783
  118 DT    C5      3724    8.059000015    8.689000130   -7.488999844
  118 DT    C7      3725    8.151999474    8.744999886   -7.594000340
  118 DT    H71     3726    8.116999626    8.844999313   -7.620999813
  118 DT    H72     3727    8.248999596    8.767000198   -7.550000191
  118 DT    H73     3728    8.162000656    8.682000160   -7.682000160
  118 DT    C4      3729    8.067999840    8.733999252   -7.348000526
  118 DT    O4      3730    8.135000229    8.824999809   -7.305000305
  118 DT    N3      3731    7.991999626    8.662000656   -7.262000084
  118 DT    H3      3732    7.988999844    8.689000130   -7.164999962
  118 DT    C2      3733    7.893000126    8.578000069   -7.296000004
  118 DT    O2      3734    7.830999851    8.524999619   -7.206999779
  118 DT    C3'     3735    7.634999752    8.345999718   -7.634999752
  118 DT    H3'     3736    7.609999657    8.352999687   -7.741000175
  118 DT    C2'     3737    7.691999912    8.482000351   -7.592000008
  118 DT    H2'     3738    7.747000217    8.534999847   -7.669000149
  118 DT    H2''    3739    7.608000278    8.548999786   -7.572000027
  118 DT    O3'     3740    7.537000179    8.314000130   -7.541000366
  119 DT    P       3741    7.381999969    8.348000526   -7.559999943
  119 DT    OP1     3742    7.312999725    8.244999886   -7.634999752
  119 DT    OP2     3743    7.372000217    8.489000320   -7.601000309
  119 DT    O5'     3744    7.328000069    8.347000122   -7.414000034
  119 DT    C5'     3745    7.356999874    8.233999252   -7.333000183
  119 DT    H5'     3746    7.460000038    8.201000214   -7.344999790
  119 DT    H5''    3747    7.289999962    8.155000687   -7.366000175
  119 DT    C4'     3748    7.344000340    8.269999504   -7.182000160
  119 DT    H4'     3749    7.362999916    8.176000595   -7.130000114
  119 DT    O4'     3750    7.441999912    8.358999252   -7.133000374
  119 DT    C1'     3751    7.380999565    8.479000092   -7.101000309
  119 DT    H1'     3752    7.387999535    8.494999886   -6.994000435
  119 DT    N1      3753    7.462000370    8.593000412   -7.157999992
  119 DT    C6      3754    7.455000401    8.628000259   -7.289000034
  119 DT    H6      3755    7.387000084    8.576000214   -7.355000496
  119 DT    C5      3756    7.523000240    8.733999252   -7.341000557
  119 DT    C7      3757    7.491999626    8.779000282   -7.484999657
  119 DT    H71     3758    7.569000244    8.753000259   -7.558000088
  119 DT    H72     3759    7.398000240    8.726999283   -7.505000114
  119 DT    H73     3760    7.480000496    8.887000084   -7.497000217
  119 DT    C4      3761    7.623999596    8.805000305   -7.263999939
  119 DT    O4      3762    7.691999912    8.904000282   -7.301000118
  119 DT    N3      3763    7.626999855    8.760000229   -7.133999825
  119 DT    H3      3764    7.690000057    8.805000305   -7.067999840
  119 DT    C2      3765    7.548999786    8.664999962   -7.080000401
  119 DT    O2      3766    7.562000275    8.649000168   -6.958000183
  119 DT    C3'     3767    7.210000038    8.322000504   -7.126000404
  119 DT    H3'     3768    7.129000187    8.274999619   -7.180999756
  119 DT    C2'     3769    7.233000278    8.472000122   -7.138999939
  119 DT    H2'     3770    7.230000496    8.512999535   -7.240000248
  119 DT    H2''    3771    7.169999599    8.527999878   -7.069999695
  119 DT    O3'     3772    7.198000431    8.281999588   -6.987999916
  120 DT    P       3773    7.062999725    8.282999992   -6.904000282
  120 DT    OP1     3774    7.076999664    8.159999847   -6.821000099
  120 DT    OP2     3775    6.949999809    8.294000626   -7.004000187
  120 DT    O5'     3776    7.066000462    8.416999817   -6.812999725
  120 DT    C5'     3777    7.173999786    8.434999466   -6.726999760
  120 DT    H5'     3778    7.269999504    8.409999847   -6.772000313
  120 DT    H5''    3779    7.164999962    8.373000145   -6.637000084
  120 DT    C4'     3780    7.199999809    8.579000473   -6.683999538
  120 DT    H4'     3781    7.283999443    8.576000214   -6.615000248
  120 DT    O4'     3782    7.238999844    8.649000168   -6.793000221
  120 DT    C1'     3783    7.203999996    8.789999962   -6.768000126
  120 DT    H1'     3784    7.273999691    8.838999748   -6.701000214
  120 DT    N1      3785    7.208999634    8.869000435   -6.894999504
  120 DT    C6      3786    7.150000095    8.819999695   -7.009999752
  120 DT    H6      3787    7.083000183    8.736000061   -7.000000000
  120 DT    C5      3788    7.183000088    8.862000465   -7.130999565
  120 DT    C7      3789    7.108000278    8.812999725   -7.255000114
  120 DT    H71     3790    7.009999752    8.769999504   -7.236000061
  120 DT    H72     3791    7.088999748    8.904000282   -7.312000275
  120 DT    H73     3792    7.177999973    8.751999855   -7.312000275
  120 DT    C4      3793    7.280000210    8.972000122   -7.144999504
  120 DT    O4      3794    7.317999840    9.026000023   -7.248000145
  120 DT    N3      3795    7.326999664    9.024000168   -7.027999878
  120 DT    H3      3796    7.391000271    9.101999283   -7.037000179
  120 DT    C2      3797    7.287999630    8.976999283   -6.904000282
  120 DT    O2      3798    7.326999664    9.037000656   -6.803999901
  120 DT    C3'     3799    7.073000431    8.642999649   -6.623000145
  120 DT    H3'     3800    6.984999657    8.576999664   -6.622000217
  120 DT    C2'     3801    7.060999870    8.772000313   -6.712000370
  120 DT    H2'     3802    6.986000061    8.765000343   -6.789999962
  120 DT    H2''    3803    7.034999847    8.855000496   -6.647000313
  120 DT    O3'     3804    7.094000340    8.673999786   -6.484999657
  121 DG    P       3805    6.965000153    8.712999344   -6.393000126
  121 DG    OP1     3806    7.001000404    8.684000015   -6.254000187
  121 DG    OP2     3807    6.844000340    8.657999992   -6.453999996
  121 DG    O5'     3808    6.955000401    8.873999596   -6.407999992
  121 DG    C5'     3809    7.034999847    8.973000526   -6.345999718
  121 DG    H5'     3810    7.141000271    8.951000214   -6.331999779
  121 DG    H5''    3811    6.994999886    8.980999947   -6.244999886
  121 DG    C4'     3812    7.005999565    9.116999626   -6.390000343
  121 DG    H4'     3813    7.066999912    9.190000534   -6.335999966
  121 DG    O4'     3814    7.066000462    9.137000084   -6.520999908
  121 DG    C1'     3815    6.965000153    9.204999924   -6.594000340
  121 DG    H1'     3816    6.973000526    9.310999870   -6.571000099
  121 DG    N9      3817    6.980999947    9.184000015   -6.737000465
  121 DG    C8      3818    6.923000336    9.097000122   -6.824999809
  121 DG    H8      3819    6.852999687    9.020999908   -6.791999817
  121 DG    N7      3820    6.955000401    9.119999886   -6.953000069
  121 DG    C5      3821    7.043000221    9.230000496   -6.944999695
  121 DG    C6      3822    7.112000465    9.300000191   -7.043000221
  121 DG    O6      3823    7.109999657    9.286000252   -7.164999962
  121 DG    N1      3824    7.180999756    9.406999588   -6.998999596
  121 DG    H1      3825    7.213999748    9.473000526   -7.066999912
  121 DG    C2      3826    7.203000069    9.434000015   -6.868000031
  121 DG    N2      3827    7.286000252    9.526999474   -6.847000122
  121 DG    H21     3828    7.316999912    9.590000153   -6.919999599
  121 DG    H22     3829    7.286000252    9.560999870   -6.751999855
  121 DG    N3      3830    7.138999939    9.371000290   -6.765000343
  121 DG    C4      3831    7.062999725    9.267000198   -6.812999725
  121 DG    C3'     3832    6.861000061    9.149999619   -6.394999981
  121 DG    H3'     3833    6.803999901    9.069999695   -6.348000050
  121 DG    C2'     3834    6.830999851    9.152999878   -6.548000336
  121 DG    H2'     3835    6.816000462    9.051000595   -6.585000038
  121 DG    H2''    3836    6.748999596    9.215000153   -6.583000183
  121 DG    O3'     3837    6.838999748    9.274000168   -6.342999935
  122 DG    P       3838    6.751999855    9.287000656   -6.210999966
  122 DG    OP1     3839    6.801999569    9.201999664   -6.104000092
  122 DG    OP2     3840    6.608999729    9.288000107   -6.245999813
  122 DG    O5'     3841    6.784999847    9.437999725   -6.165999889
  122 DG    C5'     3842    6.907000065    9.475999832   -6.122000217
  122 DG    H5'     3843    6.976000309    9.416000366   -6.181000233
  122 DG    H5''    3844    6.935999870    9.460000038   -6.018000126
  122 DG    C4'     3845    6.958000183    9.614999771   -6.161999702
  122 DG    H4'     3846    7.044999599    9.641000748   -6.100999832
  122 DG    O4'     3847    7.006999969    9.609999657   -6.297999859
  122 DG    C1'     3848    6.933000088    9.697999954   -6.381999969
  122 DG    H1'     3849    6.991999626    9.787000656   -6.402999878
  122 DG    N9      3850    6.901999474    9.616999626   -6.508999825
  122 DG    C8      3851    6.808000088    9.510999680   -6.516999722
  122 DG    H8      3852    6.747000217    9.476999283   -6.433999538
  122 DG    N7      3853    6.776999474    9.480999947   -6.643000126
  122 DG    C5      3854    6.858000278    9.559999466   -6.717000008
  122 DG    C6      3855    6.870999813    9.572000504   -6.858000278
  122 DG    O6      3856    6.822000027    9.503999710   -6.953000069
  122 DG    N1      3857    6.944999695    9.683000565   -6.897000313
  122 DG    H1      3858    6.949999809    9.704000473   -6.995999813
  122 DG    C2      3859    7.020999908    9.760999680   -6.809999943
  122 DG    N2      3860    7.078000069    9.866999626   -6.858000278
  122 DG    H21     3861    7.076000214    9.878999710   -6.958000183
  122 DG    H22     3862    7.112999916    9.937999725   -6.794999599
  122 DG    N3      3863    7.013999939    9.753000259   -6.678999901
  122 DG    C4      3864    6.932000160    9.647000313   -6.637999535
  122 DG    C3'     3865    6.869999886    9.741000175   -6.157999992
  122 DG    H3'     3866    6.794999599    9.730999947   -6.078999996
  122 DG    C2'     3867    6.812999725    9.730999947   -6.300999641
  122 DG    H2'     3868    6.737999916    9.651999474   -6.302999973
  122 DG    H2''    3869    6.762000084    9.819000244   -6.341000080
  122 DG    O3'     3870    6.949999809    9.855999947   -6.141999722
  123 DT    P       3871    6.887999535   10.005999565   -6.184000015
  123 DT    OP1     3872    6.972000122   10.104000092   -6.111000061
  123 DT    OP2     3873    6.745999813   10.006999969   -6.154000282
  123 DT    O5'     3874    6.908999443   10.031999588   -6.340000153
  123 DT    C5'     3875    7.034999847   10.074999809   -6.393000126
  123 DT    H5'     3876    7.112000465    9.998000145   -6.387000084
  123 DT    H5''    3877    7.073999882   10.151000023   -6.324999809
  123 DT    C4'     3878    7.044000149   10.135000229   -6.529000282
  123 DT    H4'     3879    7.148999691   10.159999847   -6.544000149
  123 DT    O4'     3880    7.000000000   10.031999588   -6.618000031
  123 DT    C1'     3881    6.898999691   10.093999863   -6.698000431
  123 DT    H1'     3882    6.944999695   10.144999504   -6.782000065
  123 DT    N1      3883    6.796999931    9.989999771   -6.733000278
  123 DT    C6      3884    6.722000122    9.927000046   -6.630999565
  123 DT    H6      3885    6.738999844    9.944999695   -6.526000023
  123 DT    C5      3886    6.627999783    9.836999893   -6.669999599
  123 DT    C7      3887    6.550000191    9.769000053   -6.553999901
  123 DT    H71     3888    6.569999695    9.812000275   -6.455999851
  123 DT    H72     3889    6.446000099    9.786000252   -6.581999779
  123 DT    H73     3890    6.581999779    9.664999962   -6.558000088
  123 DT    C4      3891    6.599999905    9.807000160   -6.808000088
  123 DT    O4      3892    6.532000065    9.719999313   -6.848999977
  123 DT    N3      3893    6.673999786    9.876999855   -6.898000240
  123 DT    H3      3894    6.658999443    9.866000175   -6.998000145
  123 DT    C2      3895    6.763999939    9.973999977   -6.862999916
  123 DT    O2      3896    6.807000160   10.043000221   -6.953000069
  123 DT    C3'     3897    6.967999935   10.269000053   -6.543000221
  123 DT    H3'     3898    6.941999912   10.309999466   -6.446000099
  123 DT    C2'     3899    6.844999790   10.208999634   -6.620999813
  123 DT    H2'     3900    6.765000343   10.178999901   -6.552999973
  123 DT    H2''    3901    6.798999786   10.281999588   -6.687999725
  123 DT    O3'     3902    7.041000366   10.357000351   -6.623000145
  124 DA    P       3903    6.988999844   10.508000374   -6.645999908
  124 DA    OP1     3904    7.102999687   10.576000214   -6.722000122
  124 DA    OP2     3905    6.942999840   10.567999840   -6.519000053
  124 DA    O5'     3906    6.865000248   10.503999710   -6.729000092
  124 DA    C5'     3907    6.883000374   10.500000000   -6.868000031
  124 DA    H5'     3908    6.958000183   10.423999786   -6.891000271
  124 DA    H5''    3909    6.926000118   10.597000122   -6.894000053
  124 DA    C4'     3910    6.766999722   10.480999947   -6.956999779
  124 DA    H4'     3911    6.800000191   10.505000114   -7.058000088
  124 DA    O4'     3912    6.701999664   10.355000496   -6.956999779
  124 DA    C1'     3913    6.569000244   10.376999855   -6.965000153
  124 DA    H1'     3914    6.541999817   10.420000076   -7.062000275
  124 DA    N9      3915    6.494999886   10.251000404   -6.930000305
  124 DA    C8      3916    6.484999657   10.190999985   -6.809999943
  124 DA    H8      3917    6.537000179   10.233999252   -6.726000309
  124 DA    N7      3918    6.412000179   10.078000069   -6.810999870
  124 DA    C5      3919    6.387000084   10.062000275   -6.949999809
  124 DA    C6      3920    6.304999828    9.970999718   -7.029000282
  124 DA    N6      3921    6.266999722    9.848999977   -6.994000435
  124 DA    H61     3922    6.295000076    9.807000160   -6.905999660
  124 DA    H62     3923    6.220000267    9.794000626   -7.064000130
  124 DA    N1      3924    6.284999847    9.991000175   -7.158999443
  124 DA    C2      3925    6.329999924   10.107000351   -7.212000370
  124 DA    H2      3926    6.304999828   10.133999825   -7.314000130
  124 DA    N3      3927    6.401000023   10.203000069   -7.151999474
  124 DA    C4      3928    6.432000160   10.173000336   -7.022000313
  124 DA    C3'     3929    6.655999660   10.588999748   -6.925000191
  124 DA    H3'     3930    6.696000099   10.658999443   -6.851999760
  124 DA    C2'     3931    6.555000305   10.491999626   -6.865000248
  124 DA    H2'     3932    6.576000214   10.465000153   -6.762000084
  124 DA    H2''    3933    6.456999779   10.538000107   -6.863999844
  124 DA    O3'     3934    6.615000248   10.659999847   -7.041000366
  125 DG    P       3935    6.520999908   10.788999557   -7.026000023
  125 DG    OP1     3936    6.567999840   10.891000748   -7.118000031
  125 DG    OP2     3937    6.512999535   10.833999634   -6.883999825
  125 DG    O5'     3938    6.377999783   10.725999832   -7.073999882
  125 DG    C5'     3939    6.347000122   10.698999405   -7.212999821
  125 DG    H5'     3940    6.416000366   10.635000229   -7.268000126
  125 DG    H5''    3941    6.342999935   10.796999931   -7.259999752
  125 DG    C4'     3942    6.209000111   10.633000374   -7.230000496
  125 DG    H4'     3943    6.199999809   10.633000374   -7.337999821
  125 DG    O4'     3944    6.209000111   10.496999741   -7.185999870
  125 DG    C1'     3945    6.084000111   10.482000351   -7.112000465
  125 DG    H1'     3946    6.013000011   10.477999687   -7.194999695
  125 DG    N9      3947    6.084000111   10.357000351   -7.033999443
  125 DG    C8      3948    6.112999916   10.330999374   -6.907000065
  125 DG    H8      3949    6.157000065   10.406000137   -6.844000340
  125 DG    N7      3950    6.067999840   10.218000412   -6.859999657
  125 DG    C5      3951    6.015999794   10.151999474   -6.976000309
  125 DG    C6      3952    5.958000183   10.022000313   -7.000000000
  125 DG    O6      3953    5.945000172    9.925000191   -6.921999931
  125 DG    N1      3954    5.914999962   10.010000229   -7.130999565
  125 DG    H1      3955    5.868000031    9.925000191   -7.157999992
  125 DG    C2      3956    5.943999767   10.098999977   -7.230000496
  125 DG    N2      3957    5.899000168   10.064000130   -7.349999905
  125 DG    H21     3958    5.834000111    9.987999916   -7.361000061
  125 DG    H22     3959    5.915999889   10.128000259   -7.426999569
  125 DG    N3      3960    5.995999813   10.220999718   -7.217999935
  125 DG    C4      3961    6.032000065   10.237999916   -7.085999966
  125 DG    C3'     3962    6.105000019   10.711999893   -7.144000053
  125 DG    H3'     3963    6.145999908   10.800000191   -7.094999790
  125 DG    C2'     3964    6.077000141   10.612999916   -7.030999660
  125 DG    H2'     3965    6.156000137   10.618000031   -6.956999779
  125 DG    H2''    3966    5.981999874   10.633000374   -6.980999947
  125 DG    O3'     3967    5.986000061   10.732000351   -7.219000340
  126 DA    P       3968    5.891999722   10.857999802   -7.187999725
  126 DA    OP1     3969    5.947000027   10.975000381   -7.255999565
  126 DA    OP2     3970    5.866999626   10.873999596   -7.046000004
  126 DA    O5'     3971    5.758000374   10.814000130   -7.259999752
  126 DA    C5'     3972    5.747000217   10.763999939   -7.394000053
  126 DA    H5'     3973    5.834000111   10.704999924   -7.419999599
  126 DA    H5''    3974    5.744999886   10.842000008   -7.469000340
  126 DA    C4'     3975    5.631000042   10.663999557   -7.423999786
  126 DA    H4'     3976    5.625000000   10.661000252   -7.532999992
  126 DA    O4'     3977    5.663000107   10.533999443   -7.369999886
  126 DA    C1'     3978    5.559999943   10.475000381   -7.302999973
  126 DA    H1'     3979    5.486999989   10.425000191   -7.366999626
  126 DA    N9      3980    5.611000061   10.383000374   -7.198000431
  126 DA    C8      3981    5.691999912   10.419000626   -7.092999935
  126 DA    H8      3982    5.741000175   10.513999939   -7.078999996
  126 DA    N7      3983    5.702000141   10.329999924   -6.994000435
  126 DA    C5      3984    5.640999794   10.218999863   -7.052999973
  126 DA    C6      3985    5.609000206   10.086000443   -7.016000271
  126 DA    N6      3986    5.643000126   10.041000366   -6.895999908
  126 DA    H61     3987    5.699999809   10.094999313   -6.831999779
  126 DA    H62     3988    5.644000053    9.941999435   -6.875000000
  126 DA    N1      3989    5.538000107   10.003000259   -7.090000153
  126 DA    C2      3990    5.518000126   10.038999557   -7.219999790
  126 DA    H2      3991    5.490000248    9.954000473   -7.280000210
  126 DA    N3      3992    5.546000004   10.161000252   -7.276000023
  126 DA    C4      3993    5.598999977   10.248000145   -7.183999538
  126 DA    C3'     3994    5.491000175   10.685999870   -7.366000175
  126 DA    H3'     3995    5.490000248   10.791000366   -7.335999966
  126 DA    C2'     3996    5.486999989   10.594999313   -7.240000248
  126 DA    H2'     3997    5.546000004   10.640000343   -7.159999847
  126 DA    H2''    3998    5.383999825   10.574999809   -7.208999634
  126 DA    O3'     3999    5.397000313   10.651999474   -7.460999966
  127 DA    P       4000    5.250999928   10.718000412   -7.458000183
  127 DA    OP1     4001    5.217000008   10.789999962   -7.585000038
  127 DA    OP2     4002    5.227000237   10.795999527   -7.333999634
  127 DA    O5'     4003    5.163000107   10.588999748   -7.453000069
  127 DA    C5'     4004    5.177999973   10.487000465   -7.553999901
  127 DA    H5'     4005    5.279000282   10.454999924   -7.578000069
  127 DA    H5''    4006    5.138000011   10.519999504   -7.650000095
  127 DA    C4'     4007    5.088000298   10.366000175   -7.530000210
  127 DA    H4'     4008    5.072000027   10.314000130   -7.625000000
  127 DA    O4'     4009    5.157999992   10.280000687   -7.441999912
  127 DA    C1'     4010    5.072999954   10.258999825   -7.330000401
  127 DA    H1'     4011    5.022000313   10.163999557   -7.348999977
  127 DA    N9      4012    5.145999908   10.255999565   -7.201000214
  127 DA    C8      4013    5.222000122   10.355000496   -7.137999535
  127 DA    H8      4014    5.234000206   10.451999664   -7.183999538
  127 DA    N7      4015    5.263000011   10.329999924   -7.020999908
  127 DA    C5      4016    5.223000050   10.198999405   -7.001999855
  127 DA    C6      4017    5.243000031   10.101999283   -6.901999474
  127 DA    N6      4018    5.310999870   10.111000061   -6.783999443
  127 DA    H61     4019    5.355999947   10.198999405   -6.761000156
  127 DA    H62     4020    5.335000038   10.026999474   -6.733000278
  127 DA    N1      4021    5.193999767    9.984999657   -6.916999817
  127 DA    C2      4022    5.116999626    9.951000214   -7.018000126
  127 DA    H2      4023    5.085999966    9.848000526   -7.018000126
  127 DA    N3      4024    5.083000183   10.031000137   -7.120999813
  127 DA    C4      4025    5.140999794   10.158999443   -7.108999729
  127 DA    C3'     4026    4.950999737   10.392000198   -7.469000340
  127 DA    H3'     4027    4.918000221   10.493000031   -7.490000248
  127 DA    C2'     4028    4.972000122   10.368000031   -7.323000431
  127 DA    H2'     4029    5.013000011   10.458999634   -7.276999474
  127 DA    H2''    4030    4.880000114   10.330999374   -7.279000282
  127 DA    O3'     4031    4.861000061   10.302999496   -7.520999908
  128 DT    P       4032    4.702000141   10.302000046   -7.494000435
  128 DT    OP1     4033    4.638999939   10.267000198   -7.622000217
  128 DT    OP2     4034    4.666999817   10.434000015   -7.444000244
  128 DT    O5'     4035    4.675999641   10.194999695   -7.377999783
  128 DT    C5'     4036    4.668000221   10.059999466   -7.405000210
  128 DT    H5'     4037    4.768000126   10.030000687   -7.435999870
  128 DT    H5''    4038    4.597000122   10.048000336   -7.487999916
  128 DT    C4'     4039    4.618999958    9.969999313   -7.291000366
  128 DT    H4'     4040    4.609999657    9.868000031   -7.326999664
  128 DT    O4'     4041    4.703999996    9.980000496   -7.187000275
  128 DT    C1'     4042    4.633999825    9.998999596   -7.066999912
  128 DT    H1'     4043    4.602000237    9.899999619   -7.034999847
  128 DT    N1      4044    4.723000050   10.059999466   -6.962999821
  128 DT    C6      4045    4.751999855   10.189000130   -6.967999935
  128 DT    H6      4046    4.713000298   10.248999596   -7.048999786
  128 DT    C5      4047    4.842000008   10.248000145   -6.884999752
  128 DT    C7      4048    4.876999855   10.392000198   -6.902999878
  128 DT    H71     4049    4.822000027   10.433000565   -6.987999916
  128 DT    H72     4050    4.854000092   10.439000130   -6.808000088
  128 DT    H73     4051    4.984999657   10.394000053   -6.918000221
  128 DT    C4      4052    4.893000126   10.169000626   -6.769999504
  128 DT    O4      4053    4.963999748   10.211000443   -6.676999569
  128 DT    N3      4054    4.855999947   10.041000366   -6.763999939
  128 DT    H3      4055    4.894000053    9.982999802   -6.691999912
  128 DT    C2      4056    4.781000137    9.975999832   -6.866000175
  128 DT    O2      4057    4.745999813    9.861000061   -6.848999977
  128 DT    C3'     4058    4.484999657   10.022000313   -7.240000248
  128 DT    H3'     4059    4.434999943   10.086000443   -7.312999725
  128 DT    C2'     4060    4.512000084   10.083000183   -7.105999947
  128 DT    H2'     4061    4.533999920   10.187999725   -7.129000187
  128 DT    H2''    4062    4.429999828   10.073999405   -7.034999847
  128 DT    O3'     4063    4.404000282    9.904000282   -7.212999821
  129 DC    P       4064    4.241000175    9.904000282   -7.226000309
  129 DC    OP1     4065    4.195000172    9.762000084   -7.247000217
  129 DC    OP2     4066    4.206000328   10.003999710   -7.333999634
  129 DC    O5'     4067    4.182000160    9.961999893   -7.083000183
  129 DC    C5'     4068    4.163000107    9.880000114   -6.967000008
  129 DC    H5'     4069    4.075999737    9.815999985   -6.983000278
  129 DC    H5''    4070    4.134999752    9.949999809   -6.887999535
  129 DC    C4'     4071    4.276000023    9.793000221   -6.911000252
  129 DC    H4'     4072    4.302000046    9.726999283   -6.994999886
  129 DC    O4'     4073    4.390000343    9.866000175   -6.875000000
  129 DC    C1'     4074    4.414999962    9.857000351   -6.730999947
  129 DC    H1'     4075    4.486999989    9.776000023   -6.717999935
  129 DC    N1      4076    4.459000111    9.984999657   -6.680000305
  129 DC    C6      4077    4.404000282   10.100999832   -6.722000122
  129 DC    H6      4078    4.315999985   10.104000092   -6.783999443
  129 DC    C5      4079    4.449999809   10.219999313   -6.683000088
  129 DC    H5      4080    4.397000313   10.307000160   -6.719000340
  129 DC    C4      4081    4.565000057   10.225000381   -6.598000526
  129 DC    N4      4082    4.629000187   10.333000183   -6.572000027
  129 DC    H41     4083    4.579999924   10.414999962   -6.605000496
  129 DC    H42     4084    4.718999863   10.333999634   -6.525000095
  129 DC    N3      4085    4.623000145   10.111000061   -6.558000088
  129 DC    C2      4086    4.567999840    9.989000320   -6.590000153
  129 DC    O2      4087    4.616999626    9.890000343   -6.536000252
  129 DC    C3'     4088    4.236000061    9.713999748   -6.786000252
  129 DC    H3'     4089    4.127999783    9.697000504   -6.786000252
  129 DC    C2'     4090    4.282999992    9.809000015   -6.676999569
  129 DC    H2'     4091    4.213999748    9.892999649   -6.673000336
  129 DC    H2''    4092    4.300999641    9.758000374   -6.581999779
  129 DC    O3'     4093    4.297999859    9.585000038   -6.784999847
  130 DT    P       4094    4.236000061    9.460000038   -6.719999790
  130 DT    OP1     4095    4.321000099    9.350999832   -6.766000271
  130 DT    OP2     4096    4.092999935    9.454000473   -6.758000374
  130 DT    O5'     4097    4.259999752    9.482999802   -6.555999756
  130 DT    C5'     4098    4.370999813    9.433000565   -6.487999916
  130 DT    H5'     4099    4.456999779    9.447999954   -6.552999973
  130 DT    H5''    4100    4.359999657    9.324999809   -6.476999760
  130 DT    C4'     4101    4.400000095    9.491000175   -6.347000122
  130 DT    H4'     4102    4.480999947    9.437000275   -6.296999931
  130 DT    O4'     4103    4.434000015    9.626999855   -6.350999832
  130 DT    C1'     4104    4.361000061    9.698999405   -6.245999813
  130 DT    H1'     4105    4.406000137    9.684000015   -6.147999763
  130 DT    N1      4106    4.348000050    9.844999313   -6.274000168
  130 DT    C6      4107    4.245999813    9.901000023   -6.354000092
  130 DT    H6      4108    4.171000004    9.836000443   -6.395999908
  130 DT    C5      4109    4.243999958   10.033999443   -6.375999928
  130 DT    C7      4110    4.133999825   10.094999313   -6.460999966
  130 DT    H71     4111    4.056000233   10.026000023   -6.494000435
  130 DT    H72     4112    4.085999966   10.183000565   -6.419000149
  130 DT    H73     4113    4.175000191   10.141000748   -6.551000118
  130 DT    C4      4114    4.350999832   10.123000145   -6.324000359
  130 DT    O4      4115    4.359000206   10.246999741   -6.343999863
  130 DT    N3      4116    4.460999966   10.052999496   -6.269999981
  130 DT    H3      4117    4.529000282   10.107999802   -6.220000267
  130 DT    C2      4118    4.453999996    9.926000595   -6.222000122
  130 DT    O2      4119    4.536999702    9.878999710   -6.151999950
  130 DT    C3'     4120    4.282999992    9.469999313   -6.250999928
  130 DT    H3'     4121    4.208000183    9.399000168   -6.288000107
  130 DT    C2'     4122    4.231999874    9.616000175   -6.243999958
  130 DT    H2'     4123    4.165999889    9.630999565   -6.329999924
  130 DT    H2''    4124    4.185999870    9.644000053   -6.150000095
  130 DT    O3'     4125    4.328999996    9.440999985   -6.129000187
  131 DG    P       4126    4.236000061    9.380000114   -6.008000374
  131 DG    OP1     4127    4.240000248    9.233999252   -6.029999733
  131 DG    OP2     4128    4.108000278    9.440999985   -6.002999783
  131 DG    O5'     4129    4.302000046    9.426000595   -5.872000217
  131 DG    C5'     4130    4.440000057    9.404000282   -5.852000237
  131 DG    H5'     4131    4.491000175    9.425000191   -5.946000099
  131 DG    H5''    4132    4.465000153    9.302000046   -5.824999809
  131 DG    C4'     4133    4.513000011    9.500000000   -5.750999928
  131 DG    H4'     4134    4.612999916    9.458000183   -5.736999989
  131 DG    O4'     4135    4.536000252    9.628000259   -5.802000046
  131 DG    C1'     4136    4.456000328    9.723000526   -5.730999947
  131 DG    H1'     4137    4.532000065    9.773000717   -5.671000004
  131 DG    N9      4138    4.379000187    9.815999985   -5.817999840
  131 DG    C8      4139    4.269000053    9.786000252   -5.887000084
  131 DG    H8      4140    4.229000092    9.687999725   -5.907999992
  131 DG    N7      4141    4.225999832    9.894000053   -5.954999924
  131 DG    C5      4142    4.303999901    9.998999596   -5.907999992
  131 DG    C6      4143    4.291999817   10.142000198   -5.927999973
  131 DG    O6      4144    4.223000050   10.204999924   -6.004000187
  131 DG    N1      4145    4.368999958   10.219999313   -5.842999935
  131 DG    H1      4146    4.352000237   10.319000244   -5.855000019
  131 DG    C2      4147    4.452000141   10.163000107   -5.751999855
  131 DG    N2      4148    4.518000126   10.246999741   -5.684000015
  131 DG    H21     4149    4.491000175   10.343999863   -5.677000046
  131 DG    H22     4150    4.595000267   10.217000008   -5.625999928
  131 DG    N3      4151    4.477000237   10.031000137   -5.737999916
  131 DG    C4      4152    4.397000313    9.951000214   -5.822000027
  131 DG    C3'     4153    4.434999943    9.512999535   -5.616000175
  131 DG    H3'     4154    4.352000237    9.442999840   -5.605999947
  131 DG    C2'     4155    4.370999813    9.649999619   -5.630000114
  131 DG    H2'     4156    4.265999794    9.648000717   -5.661000252
  131 DG    H2''    4157    4.375000000    9.697000504   -5.532000065
  131 DG    O3'     4158    4.527999878    9.503999710   -5.509999752
  132 DC    P       4159    4.475999832    9.475999832   -5.356999874
  132 DC    OP1     4160    4.591000080    9.421999931   -5.279999733
  132 DC    OP2     4161    4.366000175    9.383000374   -5.372000217
  132 DC    O5'     4162    4.427000046    9.621000290   -5.304999828
  132 DC    C5'     4163    4.522000313    9.725999832   -5.286000252
  132 DC    H5'     4164    4.598000050    9.743000031   -5.361999989
  132 DC    H5''    4165    4.588000298    9.697999954   -5.203999996
  132 DC    C4'     4166    4.466000080    9.859999657   -5.256999969
  132 DC    H4'     4167    4.553999901    9.919000626   -5.231999874
  132 DC    O4'     4168    4.397000313    9.906999588   -5.375999928
  132 DC    C1'     4169    4.263999939    9.947000504   -5.347000122
  132 DC    H1'     4170    4.250999928   10.043000221   -5.297999859
  132 DC    N1      4171    4.175000191    9.942999840   -5.468999863
  132 DC    C6      4172    4.092999935    9.837999344   -5.500000000
  132 DC    H6      4173    4.099999905    9.746999741   -5.441999912
  132 DC    C5      4174    4.004000187    9.847000122   -5.602999687
  132 DC    H5      4175    3.929999828    9.772000313   -5.626999855
  132 DC    C4      4176    4.009999752    9.966000557   -5.678999901
  132 DC    N4      4177    3.924999952    9.984999657   -5.779000282
  132 DC    H41     4178    3.842999935    9.927000046   -5.782000065
  132 DC    H42     4179    3.922000170   10.079000473   -5.815000057
  132 DC    N3      4180    4.090000153   10.072999954   -5.652999878
  132 DC    C2      4181    4.175999641   10.059000015   -5.552000046
  132 DC    O2      4182    4.243999958   10.154000282   -5.526000023
  132 DC    C3'     4183    4.361000061    9.852999687   -5.147999763
  132 DC    H3'     4184    4.359999657    9.763999939   -5.085000038
  132 DC    C2'     4185    4.236000061    9.848000526   -5.236999989
  132 DC    H2'     4186    4.223000050    9.746000290   -5.272999763
  132 DC    H2''    4187    4.149000168    9.876000404   -5.177999973
  132 DC    O3'     4188    4.359999657    9.967000008   -5.078999996
  133 DA    P       4189    4.363999844    9.984999657   -4.922999859
  133 DA    OP1     4190    4.491999626    9.935999870   -4.866999626
  133 DA    OP2     4191    4.236000061    9.954000473   -4.858000278
  133 DA    O5'     4192    4.368999958   10.144000053   -4.918999672
  133 DA    C5'     4193    4.486000061   10.218999863   -4.961999893
  133 DA    H5'     4194    4.529000282   10.177000046   -5.052000046
  133 DA    H5''    4195    4.565000057   10.204999924   -4.888000011
  133 DA    C4'     4196    4.460000038   10.366000175   -4.997000217
  133 DA    H4'     4197    4.550999641   10.421999931   -5.019000053
  133 DA    O4'     4198    4.383999825   10.378000259   -5.112999916
  133 DA    C1'     4199    4.254000187   10.435999870   -5.086999893
  133 DA    H1'     4200    4.249000072   10.537000656   -5.129000187
  133 DA    N9      4201    4.147999763   10.348999977   -5.149000168
  133 DA    C8      4202    4.129000187   10.217000008   -5.129000187
  133 DA    H8      4203    4.183000088   10.166000366   -5.050999641
  133 DA    N7      4204    4.043999672   10.151000023   -5.217000008
  133 DA    C5      4205    3.999000072   10.256999969   -5.289999962
  133 DA    C6      4206    3.907000065   10.284999847   -5.399000168
  133 DA    N6      4207    3.840000153   10.190999985   -5.467000008
  133 DA    H61     4208    3.834999800   10.092000008   -5.447000027
  133 DA    H62     4209    3.790999889   10.220999718   -5.550999641
  133 DA    N1      4210    3.886999846   10.401999474   -5.447000027
  133 DA    C2      4211    3.953999996   10.503999710   -5.402999878
  133 DA    H2      4212    3.938000202   10.600000381   -5.447999954
  133 DA    N3      4213    4.041999817   10.494000435   -5.302999973
  133 DA    C4      4214    4.061999798   10.375000000   -5.252999783
  133 DA    C3'     4215    4.384999752   10.451000214   -4.897000313
  133 DA    H3'     4216    4.384999752   10.411000252   -4.796000004
  133 DA    C2'     4217    4.240000248   10.439000130   -4.939000130
  133 DA    H2'     4218    4.211999893   10.343999863   -4.893000126
  133 DA    H2''    4219    4.181000233   10.526000023   -4.911000252
  133 DA    O3'     4220    4.418000221   10.591000557   -4.902999878
  134 DG    P       4221    4.375000000   10.691999435   -4.786999702
  134 DG    OP1     4222    4.473000050   10.805000305   -4.779999733
  134 DG    OP2     4223    4.335999966   10.628000259   -4.657999992
  134 DG    O5'     4224    4.237999916   10.748000145   -4.845000267
  134 DG    C5'     4225    4.236000061   10.878000259   -4.906000137
  134 DG    H5'     4226    4.306000233   10.876999855   -4.991000175
  134 DG    H5''    4227    4.265999794   10.958000183   -4.838999748
  134 DG    C4'     4228    4.098000050   10.927000046   -4.952000141
  134 DG    H4'     4229    4.098999977   11.026000023   -4.995999813
  134 DG    O4'     4230    4.025000095   10.843000412   -5.036999702
  134 DG    C1'     4231    3.901999950   10.803999901   -4.968999863
  134 DG    H1'     4232    3.822000027   10.876000404   -4.984999657
  134 DG    N9      4233    3.866999865   10.666999817   -5.013000011
  134 DG    C8      4234    3.908999920   10.544000626   -4.956000328
  134 DG    H8      4235    3.986000061   10.531999588   -4.881999969
  134 DG    N7      4236    3.845000029   10.444999695   -5.011000156
  134 DG    C5      4237    3.759000063   10.500000000   -5.106999874
  134 DG    C6      4238    3.679000139   10.437999725   -5.215000153
  134 DG    O6      4239    3.663000107   10.316999435   -5.237999916
  134 DG    N1      4240    3.606999874   10.524000168   -5.291999817
  134 DG    H1      4241    3.552999973   10.479000092   -5.363999844
  134 DG    C2      4242    3.624000072   10.662000656   -5.279999733
  134 DG    N2      4243    3.549000263   10.741000175   -5.352999687
  134 DG    H21     4244    3.470000029   10.703000069   -5.402999878
  134 DG    H22     4245    3.536999941   10.836000443   -5.320000172
  134 DG    N3      4246    3.700000048   10.723000526   -5.186999798
  134 DG    C4      4247    3.770999908   10.635000229   -5.111000061
  134 DG    C3'     4248    4.015999794   10.935999870   -4.824000359
  134 DG    H3'     4249    4.081000328   10.940999985   -4.736999989
  134 DG    C2'     4250    3.936000109   10.812000275   -4.818999767
  134 DG    H2'     4251    3.997000217   10.723000526   -4.799000263
  134 DG    H2''    4252    3.851999998   10.824999809   -4.750999928
  134 DG    O3'     4253    3.943000078   11.052000046   -4.824000359
  135 DG    P       4254    3.833000183   11.098999977   -4.710000038
  135 DG    OP1     4255    3.836999893   11.239999771   -4.695000172
  135 DG    OP2     4256    3.841999769   11.012000084   -4.584000111
  135 DG    O5'     4257    3.690999985   11.062999725   -4.776000023
  135 DG    C5'     4258    3.624000072   11.147000313   -4.866000175
  135 DG    H5'     4259    3.677999973   11.144000053   -4.960999966
  135 DG    H5''    4260    3.618000031   11.246000290   -4.820000172
  135 DG    C4'     4261    3.477999926   11.104000092   -4.883999825
  135 DG    H4'     4262    3.425999880   11.180000305   -4.941999912
  135 DG    O4'     4263    3.481999874   10.980999947   -4.953000069
  135 DG    C1'     4264    3.398000002   10.890000343   -4.880000114
  135 DG    H1'     4265    3.297000170   10.887000084   -4.922999859
  135 DG    N9      4266    3.445000172   10.751999855   -4.881000042
  135 DG    C8      4267    3.539000034   10.691999435   -4.796999931
  135 DG    H8      4268    3.595000029   10.756999969   -4.730999947
  135 DG    N7      4269    3.556000233   10.562999725   -4.822000027
  135 DG    C5      4270    3.472000122   10.538000107   -4.927000046
  135 DG    C6      4271    3.443000078   10.414999962   -5.000999928
  135 DG    O6      4272    3.502999783   10.305999756   -4.990000248
  135 DG    N1      4273    3.345000029   10.430000305   -5.102999687
  135 DG    H1      4274    3.313000202   10.350999832   -5.156000137
  135 DG    C2      4275    3.281000137   10.543000221   -5.131999969
  135 DG    N2      4276    3.187999964   10.537000656   -5.220000267
  135 DG    H21     4277    3.141000032   10.448999405   -5.234999657
  135 DG    H22     4278    3.144000053   10.626000404   -5.236999989
  135 DG    N3      4279    3.311999798   10.663000107   -5.072999954
  135 DG    C4      4280    3.408999920   10.651999474   -4.970000267
  135 DG    C3'     4281    3.399000168   11.092000008   -4.751999855
  135 DG    H3'     4282    3.458000183   11.149000168   -4.679999828
  135 DG    C2'     4283    3.394999981   10.937000275   -4.734000206
  135 DG    H2'     4284    3.488000154   10.919000626   -4.679999828
  135 DG    H2''    4285    3.302000046   10.906999588   -4.685999870
  135 DG    O3'     4286    3.281000137   11.162000656   -4.763000011
  136 DT    P       4287    3.153000116   11.155000687   -4.675000191
  136 DT    OP1     4288    3.082999945   11.284999847   -4.668999672
  136 DT    OP2     4289    3.183000088   11.095999718   -4.543000221
  136 DT    O5'     4290    3.059999943   11.057000160   -4.755000114
  136 DT    C5'     4291    3.013999939   11.071000099   -4.886000156
  136 DT    H5'     4292    3.092999935   11.086000443   -4.960000038
  136 DT    H5''    4293    2.950999975   11.159999847   -4.888999939
  136 DT    C4'     4294    2.929999828   10.947999954   -4.921000004
  136 DT    H4'     4295    2.881000042   10.951999664   -5.018000126
  136 DT    O4'     4296    3.023999929   10.833000183   -4.914000034
  136 DT    C1'     4297    2.962000132   10.734999657   -4.833000183
  136 DT    H1'     4298    2.898999929   10.673999786   -4.897000313
  136 DT    N1      4299    3.065999985   10.649999619   -4.774000168
  136 DT    C6      4300    3.144999981   10.697000504   -4.672999859
  136 DT    H6      4301    3.127000093   10.796999931   -4.636000156
  136 DT    C5      4302    3.238999844   10.614000320   -4.616000175
  136 DT    C7      4303    3.304999828   10.662000656   -4.490000248
  136 DT    H71     4304    3.266000032   10.758999825   -4.461999893
  136 DT    H72     4305    3.275999784   10.600000381   -4.404999733
  136 DT    H73     4306    3.414000034   10.661000252   -4.494999886
  136 DT    C4      4307    3.263000011   10.482000351   -4.661999702
  136 DT    O4      4308    3.341000080   10.406000137   -4.618000031
  136 DT    N3      4309    3.184999943   10.444999695   -4.769000053
  136 DT    H3      4310    3.190999985   10.350999832   -4.806000233
  136 DT    C2      4311    3.084000111   10.519000053   -4.828000069
  136 DT    O2      4312    3.013999939   10.469999313   -4.911000252
  136 DT    C3'     4313    2.825000048   10.912000656   -4.822999954
  136 DT    H3'     4314    2.794000149   10.991999626   -4.755000114
  136 DT    C2'     4315    2.884999990   10.808000565   -4.729000092
  136 DT    H2'     4316    2.944000006   10.859999657   -4.654000282
  136 DT    H2''    4317    2.805999994   10.746000290   -4.686999798
  136 DT    O3'     4318    2.705999851   10.873999596   -4.899000168
  137 DG    P       4319    2.565999985   10.835000038   -4.828999996
  137 DG    OP1     4320    2.453999996   10.887000084   -4.913000107
  137 DG    OP2     4321    2.572000027   10.864999771   -4.684000015
  137 DG    O5'     4322    2.551000118   10.671999931   -4.847000122
  137 DG    C5'     4323    2.537999868   10.601999283   -4.970000267
  137 DG    H5'     4324    2.612999916   10.638999939   -5.039999962
  137 DG    H5''    4325    2.437000036   10.626999855   -5.001999855
  137 DG    C4'     4326    2.551000118   10.455999374   -4.940999985
  137 DG    H4'     4327    2.542000055   10.404000282   -5.036000252
  137 DG    O4'     4328    2.679999828   10.427000046   -4.883000374
  137 DG    C1'     4329    2.664999962   10.326000214   -4.789000034
  137 DG    H1'     4330    2.664999962   10.233999252   -4.845999718
  137 DG    N9      4331    2.773000002   10.322999954   -4.693999767
  137 DG    C8      4332    2.828999996   10.420000076   -4.616000175
  137 DG    H8      4333    2.796000004   10.522000313   -4.622000217
  137 DG    N7      4334    2.934999943   10.381999969   -4.558000088
  137 DG    C5      4335    2.938999891   10.244999886   -4.575999737
  137 DG    C6      4336    3.026999950   10.142000198   -4.522000313
  137 DG    O6      4337    3.129000187   10.155000687   -4.453000069
  137 DG    N1      4338    2.993000031   10.015000343   -4.563000202
  137 DG    H1      4339    3.046999931    9.940000534   -4.522999763
  137 DG    C2      4340    2.893000126    9.991999626   -4.645999908
  137 DG    N2      4341    2.870000124    9.864000320   -4.664000034
  137 DG    H21     4342    2.936000109    9.800000191   -4.620999813
  137 DG    H22     4343    2.792999983    9.836999893   -4.723999977
  137 DG    N3      4344    2.809999943   10.076000214   -4.699000359
  137 DG    C4      4345    2.838999987   10.204999924   -4.661000252
  137 DG    C3'     4346    2.445999861   10.411000252   -4.838000298
  137 DG    H3'     4347    2.371999979   10.486000061   -4.809000015
  137 DG    C2'     4348    2.537000179   10.369999886   -4.723999977
  137 DG    H2'     4349    2.549000025   10.458999634   -4.661000252
  137 DG    H2''    4350    2.493999958   10.301000595   -4.651000023
  137 DG    O3'     4351    2.381999969   10.301000595   -4.890000343
  138 DG    P       4352    2.253000021   10.232999802   -4.831000328
  138 DG    OP1     4353    2.170000076   10.168000221   -4.935999870
  138 DG    OP2     4354    2.180999994   10.333999634   -4.750999928
  138 DG    O5'     4355    2.273999929   10.111000061   -4.725999832
  138 DG    C5'     4356    2.261000156    9.973999977   -4.762000084
  138 DG    H5'     4357    2.345000029    9.939000130   -4.821000099
  138 DG    H5''    4358    2.165999889    9.951999664   -4.810999870
  138 DG    C4'     4359    2.266999960    9.881999969   -4.638999939
  138 DG    H4'     4360    2.271999836    9.779000282   -4.675999641
  138 DG    O4'     4361    2.394000053    9.920999527   -4.583000183
  138 DG    C1'     4362    2.381999969    9.953000069   -4.445000172
  138 DG    H1'     4363    2.401000023    9.862000465   -4.388000011
  138 DG    N9      4364    2.486000061   10.046999931   -4.404000282
  138 DG    C8      4365    2.496999979   10.184000015   -4.402999878
  138 DG    H8      4366    2.417999983   10.246999741   -4.441999912
  138 DG    N7      4367    2.601999998   10.232000351   -4.345000267
  138 DG    C5      4368    2.674999952   10.109999657   -4.311999798
  138 DG    C6      4369    2.804000139   10.090000153   -4.256000042
  138 DG    O6      4370    2.878000021   10.180999756   -4.211999893
  138 DG    N1      4371    2.846999884    9.958999634   -4.254000187
  138 DG    H1      4372    2.941999912    9.942999840   -4.223000050
  138 DG    C2      4373    2.769000053    9.855000496   -4.297999859
  138 DG    N2      4374    2.818000078    9.739000320   -4.279000282
  138 DG    H21     4375    2.911000013    9.739999771   -4.241000175
  138 DG    H22     4376    2.763000011    9.654000282   -4.281000137
  138 DG    N3      4377    2.644000053    9.868000031   -4.349999905
  138 DG    C4      4378    2.604000092   10.000000000   -4.361000061
  138 DG    C3'     4379    2.171999931    9.905000687   -4.520999908
  138 DG    H3'     4380    2.078000069    9.951999664   -4.549000263
  138 DG    C2'     4381    2.243000031   10.008999825   -4.436999798
  138 DG    H2'     4382    2.231999874   10.105000496   -4.486999989
  138 DG    H2''    4383    2.217000008   10.013999939   -4.331000328
  138 DG    O3'     4384    2.164000034    9.781999588   -4.446000099
  139 DA    P       4385    2.026000023    9.722000122   -4.401000023
  139 DA    OP1     4386    1.958999991    9.676000595   -4.527999878
  139 DA    OP2     4387    1.950999975    9.798000336   -4.297999859
  139 DA    O5'     4388    2.088999987    9.595999718   -4.329999924
  139 DA    C5'     4389    2.128000021    9.483999252   -4.401000023
  139 DA    H5'     4390    2.179000139    9.517999649   -4.491000175
  139 DA    H5''    4391    2.040999889    9.426000595   -4.432000160
  139 DA    C4'     4392    2.224999905    9.391000748   -4.320000172
  139 DA    H4'     4393    2.253000021    9.302999496   -4.377999783
  139 DA    O4'     4394    2.348999977    9.455999374   -4.276000023
  139 DA    C1'     4395    2.355000019    9.468000412   -4.143000126
  139 DA    H1'     4396    2.421999931    9.388999939   -4.109000206
  139 DA    N9      4397    2.395999908    9.608999252   -4.129000187
  139 DA    C8      4398    2.322000027    9.720999718   -4.161999702
  139 DA    H8      4399    2.219000101    9.719999313   -4.192999840
  139 DA    N7      4400    2.384999990    9.830999374   -4.127999783
  139 DA    C5      4401    2.506000042    9.794000626   -4.074999809
  139 DA    C6      4402    2.620000124    9.862000465   -4.024000168
  139 DA    N6      4403    2.629000187    9.994999886   -4.012000084
  139 DA    H61     4404    2.544000149   10.046999931   -4.026999950
  139 DA    H62     4405    2.714999914   10.032999992   -3.974000216
  139 DA    N1      4406    2.720999956    9.795000076   -3.988999844
  139 DA    C2      4407    2.716000080    9.661000252   -3.986999989
  139 DA    H2      4408    2.801000118    9.614000320   -3.938999891
  139 DA    N3      4409    2.617000103    9.583000183   -4.036000252
  139 DA    C4      4410    2.514999866    9.657999992   -4.084000111
  139 DA    C3'     4411    2.155999899    9.337999344   -4.191999912
  139 DA    H3'     4412    2.046999931    9.340000153   -4.197000027
  139 DA    C2'     4413    2.209000111    9.442999840   -4.088999748
  139 DA    H2'     4414    2.150000095    9.533999443   -4.088999748
  139 DA    H2''    4415    2.209000111    9.408999443   -3.986000061
  139 DA    O3'     4416    2.190000057    9.201000214   -4.151000023
  140 DT    P       4417    2.132999897    9.138999939   -4.015000343
  140 DT    OP1     4418    2.131999969    8.991999626   -4.036000252
  140 DT    OP2     4419    1.998999953    9.203000069   -3.993000031
  140 DT    O5'     4420    2.233000040    9.163999557   -3.888999939
  140 DT    C5'     4421    2.368000031    9.109999657   -3.899000168
  140 DT    H5'     4422    2.411000013    9.135000229   -3.995999813
  140 DT    H5''    4423    2.360000134    9.001000404   -3.900999784
  140 DT    C4'     4424    2.459000111    9.169000626   -3.791999817
  140 DT    H4'     4425    2.554000139    9.116000175   -3.790999889
  140 DT    O4'     4426    2.488999844    9.305999756   -3.820999861
  140 DT    C1'     4427    2.473000050    9.373000145   -3.695000172
  140 DT    H1'     4428    2.568000078    9.369999886   -3.640000105
  140 DT    N1      4429    2.448999882    9.515000343   -3.720000029
  140 DT    C6      4430    2.325000048    9.562000275   -3.756999969
  140 DT    H6      4431    2.240000010    9.494000435   -3.761000156
  140 DT    C5      4432    2.301000118    9.691999435   -3.782000065
  140 DT    C7      4433    2.165999889    9.725000381   -3.838999987
  140 DT    H71     4434    2.177000046    9.798000336   -3.917999983
  140 DT    H72     4435    2.110000134    9.638999939   -3.875999928
  140 DT    H73     4436    2.096999884    9.755000114   -3.759999752
  140 DT    C4      4437    2.403000116    9.793000221   -3.759999752
  140 DT    O4      4438    2.384999990    9.919000626   -3.770999908
  140 DT    N3      4439    2.525000095    9.741000175   -3.731000185
  140 DT    H3      4440    2.599999905    9.801000595   -3.700999737
  140 DT    C2      4441    2.554999828    9.607999802   -3.704999924
  140 DT    O2      4442    2.665999889    9.578000069   -3.670000076
  140 DT    C3'     4443    2.404999971    9.152999878   -3.649000168
  140 DT    H3'     4444    2.318000078    9.087999344   -3.641999722
  140 DT    C2'     4445    2.358000040    9.303999901   -3.618000031
  140 DT    H2'     4446    2.257999897    9.322999954   -3.658999920
  140 DT    H2''    4447    2.354000092    9.329000473   -3.511999846
  140 DT    O3'     4448    2.509999990    9.107000351   -3.565000057
  141 DA    P       4449    2.492000103    9.114999771   -3.404999971
  141 DA    OP1     4450    2.563999891    8.996999741   -3.350999832
  141 DA    OP2     4451    2.355000019    9.133000374   -3.354000092
  141 DA    O5'     4452    2.570999861    9.248000145   -3.355000019
  141 DA    C5'     4453    2.712999821    9.251000404   -3.347000122
  141 DA    H5'     4454    2.750000000    9.253000259   -3.449000120
  141 DA    H5''    4455    2.749000072    9.157999992   -3.302999973
  141 DA    C4'     4456    2.762000084    9.375000000   -3.265000105
  141 DA    H4'     4457    2.870000124    9.369000435   -3.252000093
  141 DA    O4'     4458    2.733999968    9.506999969   -3.320999861
  141 DA    C1'     4459    2.687999964    9.597000122   -3.217999935
  141 DA    H1'     4460    2.773000002    9.649000168   -3.174999952
  141 DA    N9      4461    2.595000029    9.701000214   -3.282000065
  141 DA    C8      4462    2.481999874    9.684999466   -3.358000278
  141 DA    H8      4463    2.455999851    9.583000183   -3.379000187
  141 DA    N7      4464    2.417999983    9.791000366   -3.399000168
  141 DA    C5      4465    2.500000000    9.891000748   -3.335999966
  141 DA    C6      4466    2.490999937   10.037000656   -3.325000048
  141 DA    N6      4467    2.411000013   10.107999802   -3.399000168
  141 DA    H61     4468    2.348999977   10.073999405   -3.472000122
  141 DA    H62     4469    2.407000065   10.205999374   -3.375999928
  141 DA    N1      4470    2.577000141   10.107000351   -3.247999907
  141 DA    C2      4471    2.671000004   10.031999588   -3.186000109
  141 DA    H2      4472    2.733000040   10.095999718   -3.125000000
  141 DA    N3      4473    2.697999954    9.899000168   -3.195000172
  141 DA    C4      4474    2.608999968    9.838999748   -3.266999722
  141 DA    C3'     4475    2.707000017    9.378999710   -3.115000010
  141 DA    H3'     4476    2.646999836    9.291999817   -3.087999821
  141 DA    C2'     4477    2.617000103    9.503999710   -3.113999844
  141 DA    H2'     4478    2.523999929    9.466000557   -3.155999899
  141 DA    H2''    4479    2.608999968    9.545999527   -3.013999939
  141 DA    O3'     4480    2.823999882    9.387999535   -3.026999950
  142 DT    P       4481    2.815999985    9.380999565   -2.870999813
  142 DT    OP1     4482    2.945000172    9.319000244   -2.822999954
  142 DT    OP2     4483    2.691999912    9.314000130   -2.822999954
  142 DT    O5'     4484    2.820999861    9.532999992   -2.842000008
  142 DT    C5'     4485    2.943000078    9.614000320   -2.872999907
  142 DT    H5'     4486    2.953999996    9.619000435   -2.980999947
  142 DT    H5''    4487    3.025000095    9.559999466   -2.825000048
  142 DT    C4'     4488    2.945000172    9.751000404   -2.816999912
  142 DT    H4'     4489    3.046000004    9.789999962   -2.830999851
  142 DT    O4'     4490    2.853000164    9.843999863   -2.882999897
  142 DT    C1'     4491    2.797999859    9.925000191   -2.786000013
  142 DT    H1'     4492    2.868000031   10.003000259   -2.756000042
  142 DT    N1      4493    2.664000034    9.967000008   -2.835000038
  142 DT    C6      4494    2.572000027    9.871000290   -2.881000042
  142 DT    H6      4495    2.596999884    9.766000748   -2.874000072
  142 DT    C5      4496    2.452000141    9.905000687   -2.944000006
  142 DT    C7      4497    2.365999937    9.791999817   -3.002000093
  142 DT    H71     4498    2.360000134    9.807000160   -3.110000134
  142 DT    H72     4499    2.398999929    9.690000534   -2.983999968
  142 DT    H73     4500    2.269999981    9.807000160   -2.950999975
  142 DT    C4      4501    2.412999868   10.041999817   -2.944000006
  142 DT    O4      4502    2.305999994   10.083999634   -2.981999874
  142 DT    N3      4503    2.504000187   10.128000259   -2.881000042
  142 DT    H3      4504    2.481999874   10.226999283   -2.889999866
  142 DT    C2      4505    2.629999876   10.100000381   -2.835999966
  142 DT    O2      4506    2.703000069   10.187999725   -2.795000076
  142 DT    C3'     4507    2.924000025    9.770999908   -2.665999889
  142 DT    H3'     4508    2.917999983    9.673999786   -2.615999937
  142 DT    C2'     4509    2.786000013    9.844999313   -2.662999868
  142 DT    H2'     4510    2.707000017    9.769999504   -2.654999971
  142 DT    H2''    4511    2.768000126    9.909999847   -2.578000069
  142 DT    O3'     4512    3.032000065    9.857000351   -2.615999937
  143 DT    P       4513    3.080999851    9.861000061   -2.464999914
  143 DT    OP1     4514    3.223000050    9.905000687   -2.466000080
  143 DT    OP2     4515    3.036000013    9.746000290   -2.388000011
  143 DT    O5'     4516    2.988999844    9.986000061   -2.417000055
  143 DT    C5'     4517    3.006000042   10.118000031   -2.450000048
  143 DT    H5'     4518    2.999000072   10.123999596   -2.559000015
  143 DT    H5''    4519    3.106999874   10.149000168   -2.421999931
  143 DT    C4'     4520    2.900000095   10.223999977   -2.421999931
  143 DT    H4'     4521    2.927000046   10.326000214   -2.450999975
  143 DT    O4'     4522    2.783999920   10.194999695   -2.500999928
  143 DT    C1'     4523    2.670000076   10.248000145   -2.431999922
  143 DT    H1'     4524    2.665999889   10.355000496   -2.450000048
  143 DT    N1      4525    2.546000004   10.183000565   -2.474999905
  143 DT    C6      4526    2.533999920   10.048000336   -2.480999947
  143 DT    H6      4527    2.618999958    9.987000465   -2.453999996
  143 DT    C5      4528    2.421999931    9.991999626   -2.540999889
  143 DT    C7      4529    2.400000095    9.836000443   -2.552999973
  143 DT    H71     4530    2.315000057    9.795999527   -2.496999979
  143 DT    H72     4531    2.396999836    9.812999725   -2.658999920
  143 DT    H73     4532    2.492000103    9.795000076   -2.511000156
  143 DT    C4      4533    2.316999912   10.074999809   -2.595000029
  143 DT    O4      4534    2.209000111   10.038999557   -2.646999836
  143 DT    N3      4535    2.335000038   10.208999634   -2.562999964
  143 DT    H3      4536    2.264999866   10.274999619   -2.595999956
  143 DT    C2      4537    2.440000057   10.269999504   -2.504999876
  143 DT    O2      4538    2.438999891   10.394000053   -2.497999907
  143 DT    C3'     4539    2.853000164   10.222000122   -2.276000023
  143 DT    H3'     4540    2.872999907   10.121999741   -2.236999989
  143 DT    C2'     4541    2.703999996   10.239000320   -2.283999920
  143 DT    H2'     4542    2.654000044   10.145999908   -2.259000063
  143 DT    H2''    4543    2.664999962   10.326000214   -2.231999874
  143 DT    O3'     4544    2.922999859   10.319000244   -2.203000069
  144 DG    P       4545    2.920000076   10.330999374   -2.040999889
  144 DG    OP1     4546    3.029999971   10.421999931   -1.998999953
  144 DG    OP2     4547    2.924000025   10.192999840   -1.985000014
  144 DG    O5'     4548    2.785000086   10.392000198   -1.987999916
  144 DG    C5'     4549    2.754000187   10.531999588   -2.009999990
  144 DG    H5'     4550    2.782999992   10.565000534   -2.108999968
  144 DG    H5''    4551    2.815000057   10.586000443   -1.937999964
  144 DG    C4'     4552    2.603000164   10.560999870   -1.990999937
  144 DG    H4'     4553    2.595999956   10.670000076   -1.995999932
  144 DG    O4'     4554    2.533999920   10.506999969   -2.098000050
  144 DG    C1'     4555    2.407999992   10.473000526   -2.046999931
  144 DG    H1'     4556    2.342000008   10.559000015   -2.029000044
  144 DG    N9      4557    2.335000038   10.373999596   -2.129999876
  144 DG    C8      4558    2.360000134   10.239000320   -2.148999929
  144 DG    H8      4559    2.437999964   10.184000015   -2.098999977
  144 DG    N7      4560    2.271999836   10.180000305   -2.223000050
  144 DG    C5      4561    2.188999891   10.281999588   -2.275000095
  144 DG    C6      4562    2.073999882   10.286000252   -2.361999989
  144 DG    O6      4563    2.021999836   10.191999435   -2.424000025
  144 DG    N1      4564    2.019000053   10.413999557   -2.374000072
  144 DG    H1      4565    1.929000139   10.432000160   -2.415999889
  144 DG    C2      4566    2.073999882   10.524999619   -2.322999954
  144 DG    N2      4567    2.000000000   10.621999741   -2.328999996
  144 DG    H21     4568    1.905999899   10.608999252   -2.362999916
  144 DG    H22     4569    2.012000084   10.690999985   -2.256000042
  144 DG    N3      4570    2.171999931   10.526999474   -2.230999947
  144 DG    C4      4571    2.226999998   10.402999878   -2.216000080
  144 DG    C3'     4572    2.539000034   10.531999588   -1.858000040
  144 DG    H3'     4573    2.612999916   10.501999855   -1.782999992
  144 DG    C2'     4574    2.440999985   10.425000191   -1.906999946
  144 DG    H2'     4575    2.486000061   10.324999809   -1.903000116
  144 DG    H2''    4576    2.353000164   10.420000076   -1.843000054
  144 DG    O3'     4577    2.454999924   10.642000198   -1.824000001
  145 DA    P       4578    2.430999994   10.677000046   -1.669000030
  145 DA    OP1     4579    2.537000179   10.758999825   -1.604999900
  145 DA    OP2     4580    2.379999876   10.548999786   -1.604000092
  145 DA    O5'     4581    2.301000118   10.772000313   -1.674000025
  145 DA    C5'     4582    2.299999952   10.905000687   -1.726000071
  145 DA    H5'     4583    2.370000124   10.897000313   -1.809000015
  145 DA    H5''    4584    2.345999956   10.982000351   -1.664999962
  145 DA    C4'     4585    2.162000179   10.940999985   -1.777000070
  145 DA    H4'     4586    2.169000149   11.037000656   -1.829000115
  145 DA    O4'     4587    2.124000072   10.836999893   -1.869000077
  145 DA    C1'     4588    2.000000000   10.783999443   -1.829999924
  145 DA    H1'     4589    1.916000009   10.826000214   -1.884999990
  145 DA    N9      4590    2.004000187   10.635000229   -1.854999900
  145 DA    C8      4591    2.072999954   10.544000626   -1.782999992
  145 DA    H8      4592    2.144999981   10.569000244   -1.707000017
  145 DA    N7      4593    2.052000046   10.419000626   -1.821999907
  145 DA    C5      4594    1.960000038   10.432000160   -1.921999931
  145 DA    C6      4595    1.887000084   10.340000153   -1.997999907
  145 DA    N6      4596    1.904999971   10.206999779   -2.002000093
  145 DA    H61     4597    1.983000040   10.164999962   -1.953000069
  145 DA    H62     4598    1.838999987   10.163999557   -2.066999912
  145 DA    N1      4599    1.799000025   10.383000374   -2.082999945
  145 DA    C2      4600    1.778000116   10.513999939   -2.103000164
  145 DA    H2      4601    1.714999914   10.539999962   -2.187000036
  145 DA    N3      4602    1.837999940   10.614999771   -2.032999992
  145 DA    C4      4603    1.928000093   10.567999840   -1.946999907
  145 DA    C3'     4604    2.054000139   10.940000534   -1.667000055
  145 DA    H3'     4605    2.101000071   10.948999405   -1.569000006
  145 DA    C2'     4606    1.991999984   10.802000046   -1.679999948
  145 DA    H2'     4607    2.059000015   10.732999802   -1.628000021
  145 DA    H2''    4608    1.893000007   10.798000336   -1.634999990
  145 DA    O3'     4609    1.971999884   11.051000595   -1.704999924
  146 DT3   P       4610    1.843000054   11.094999313   -1.620999932
  146 DT3   OP1     4611    1.814999938   11.237999916   -1.646999955
  146 DT3   OP2     4612    1.860000014   11.052000046   -1.481000066
  146 DT3   O5'     4613    1.726000071   11.001999855   -1.680999994
  146 DT3   C5'     4614    1.672999978   11.029000282   -1.812000036
  146 DT3   H5'     4615    1.748999953   11.024000168   -1.889999986
  146 DT3   H5''    4616    1.623999953   11.125000000   -1.796999931
  146 DT3   C4'     4617    1.555000067   10.937999725   -1.855999947
  146 DT3   H4'     4618    1.523000002   10.972000122   -1.954000115
  146 DT3   O4'     4619    1.601999998   10.803999901   -1.866999984
  146 DT3   C1'     4620    1.506000042   10.726999283   -1.796999931
  146 DT3   H1'     4621    1.417000055   10.705999374   -1.854999900
  146 DT3   N1      4622    1.581000090   10.607999802   -1.770000100
  146 DT3   C6      4623    1.674000025   10.595999718   -1.666000009
  146 DT3   H6      4624    1.697999954   10.673000336   -1.595000029
  146 DT3   C5      4625    1.737000108   10.479000092   -1.645000100
  146 DT3   C7      4626    1.845999956   10.473000526   -1.534000039
  146 DT3   H71     4627    1.847999930   10.569000244   -1.483000040
  146 DT3   H72     4628    1.821999907   10.385999680   -1.472999930
  146 DT3   H73     4629    1.946999907   10.451000214   -1.568000078
  146 DT3   C4      4630    1.700999975   10.358999252   -1.723999977
  146 DT3   O4      4631    1.753000021   10.244999886   -1.712000132
  146 DT3   N3      4632    1.613999963   10.378000259   -1.825000048
  146 DT3   H3      4633    1.585999966   10.298000336   -1.880999923
  146 DT3   C2      4634    1.546000004   10.491000175   -1.845999956
  146 DT3   O2      4635    1.457000017   10.487999916   -1.936000109
  146 DT3   C3'     4636    1.442000031   10.940999985   -1.753000021
  146 DT3   H3'     4637    1.435000062   11.027999878   -1.687999964
  146 DT3   C2'     4638    1.463999987   10.814000130   -1.678000093
  146 DT3   H2'     4639    1.543999910   10.837999344   -1.608000040
  146 DT3   H2''    4640    1.375000000   10.774999619   -1.628000021
  146 DT3   O3'     4641    1.319000006   10.937999725   -1.827000022
  146 DT3   HO3'    4642    1.246999979   10.954000473   -1.764999986
  147 DA5   HO5'    4643    1.210000038    9.616999626   -2.134999990
  147 DA5   O5'     4644    1.268000007    9.663000107   -2.072999954
  147 DA5   C5'     4645    1.080000043    9.651999474   -2.101000071
  147 DA5   H5'     4646    1.055000067    9.633000374   -1.995999932
  147 DA5   H5''    4647    1.003999949    9.593000412   -2.153000116
  147 DA5   C4'     4648    1.049999952    9.801000595   -2.138999939
  147 DA5   H4'     4649    0.945999980    9.826000214   -2.120999813
  147 DA5   O4'     4650    1.131000042    9.885999680   -2.058000088
  147 DA5   C1'     4651    1.207000017    9.968999863   -2.134000063
  147 DA5   H1'     4652    1.144999981   10.055999756   -2.154999971
  147 DA5   N9      4653    1.335000038   10.012000084   -2.073999882
  147 DA5   C8      4654    1.368999958   10.142000198   -2.026999950
  147 DA5   H8      4655    1.312999964   10.230999947   -2.052999973
  147 DA5   N7      4656    1.485999942   10.135999680   -1.965999961
  147 DA5   C5      4657    1.523999929    9.998999596   -1.976999998
  147 DA5   C6      4658    1.633000016    9.920999527   -1.919000030
  147 DA5   N6      4659    1.730999947    9.969999313   -1.846999884
  147 DA5   H61     4660    1.740000010   10.069999695   -1.832999945
  147 DA5   H62     4661    1.800999999    9.909999847   -1.805999994
  147 DA5   N1      4662    1.628000021    9.786000252   -1.924999952
  147 DA5   C2      4663    1.529999971    9.732000351   -1.994000077
  147 DA5   H2      4664    1.532999992    9.625000000   -2.000999928
  147 DA5   N3      4665    1.421000004    9.788999557   -2.044000149
  147 DA5   C4      4666    1.424000025    9.925000191   -2.029999971
  147 DA5   C3'     4667    1.082999945    9.835000038   -2.282000065
  147 DA5   H3'     4668    1.095999956    9.746000290   -2.344000101
  147 DA5   C2'     4669    1.215999961    9.908999443   -2.278000116
  147 DA5   H2'     4670    1.296000004    9.835000038   -2.280999899
  147 DA5   H2''    4671    1.220999956    9.979000092   -2.361000061
  147 DA5   O3'     4672    0.976000011    9.913999557   -2.335999966
  148 DT    P       4673    0.951000035    9.937999725   -2.490000010
  148 DT    OP1     4674    0.817000031    9.991999626   -2.509999990
  148 DT    OP2     4675    0.986999989    9.817999840   -2.565999985
  148 DT    O5'     4676    1.055000067   10.052999496   -2.528000116
  148 DT    C5'     4677    1.032999992   10.187000275   -2.485000134
  148 DT    H5'     4678    1.009999990   10.192999840   -2.379000187
  148 DT    H5''    4679    0.949000001   10.241000175   -2.529000044
  148 DT    C4'     4680    1.154999971   10.274000168   -2.507999897
  148 DT    H4'     4681    1.134000063   10.378000259   -2.485000134
  148 DT    O4'     4682    1.259999990   10.241000175   -2.414999962
  148 DT    C1'     4683    1.378000021   10.241000175   -2.486999989
  148 DT    H1'     4684    1.404999971   10.343999863   -2.507999897
  148 DT    N1      4685    1.485000014   10.176000595   -2.414000034
  148 DT    C6      4686    1.502000093   10.038999557   -2.415999889
  148 DT    H6      4687    1.440999985    9.972000122   -2.476000071
  148 DT    C5      4688    1.604999900    9.980999947   -2.348000050
  148 DT    C7      4689    1.633000016    9.831999779   -2.339999914
  148 DT    H71     4690    1.557999969    9.770999908   -2.388999939
  148 DT    H72     4691    1.733999968    9.815000534   -2.378000021
  148 DT    H73     4692    1.629999876    9.816999435   -2.231999874
  148 DT    C4      4693    1.700999975   10.066999435   -2.279999971
  148 DT    O4      4694    1.799000025   10.031000137   -2.216000080
  148 DT    N3      4695    1.671999931   10.199999809   -2.278000116
  148 DT    H3      4696    1.740999937   10.256999969   -2.231999874
  148 DT    C2      4697    1.572000027   10.263999939   -2.345999956
  148 DT    O2      4698    1.559000015   10.385999680   -2.349999905
  148 DT    C3'     4699    1.210000038   10.260000229   -2.646999836
  148 DT    H3'     4700    1.152000070   10.199999809   -2.717999935
  148 DT    C2'     4701    1.332999945   10.176000595   -2.615000010
  148 DT    H2'     4702    1.305000067   10.072000504   -2.599999905
  148 DT    H2''    4703    1.406000018   10.182000160   -2.695999861
  148 DT    O3'     4704    1.243999958   10.385999680   -2.710000038
  149 DC    P       4705    1.217000008   10.407999992   -2.858999968
  149 DC    OP1     4706    1.069999933   10.418000221   -2.870000124
  149 DC    OP2     4707    1.285000086   10.315000534   -2.947000027
  149 DC    O5'     4708    1.287999988   10.550000191   -2.881999969
  149 DC    C5'     4709    1.240000010   10.673000336   -2.830999851
  149 DC    H5'     4710    1.141999960   10.663000107   -2.783999920
  149 DC    H5''    4711    1.217000008   10.741999626   -2.911000013
  149 DC    C4'     4712    1.347000003   10.753000259   -2.747999907
  149 DC    H4'     4713    1.302000046   10.829999924   -2.686000109
  149 DC    O4'     4714    1.424000025   10.663000107   -2.664999962
  149 DC    C1'     4715    1.568000078   10.659999847   -2.703000069
  149 DC    H1'     4716    1.620999932   10.736000061   -2.644999981
  149 DC    N1      4717    1.623999953   10.526999474   -2.672999859
  149 DC    C6      4718    1.583999991   10.420000076   -2.749000072
  149 DC    H6      4719    1.506999969   10.434999466   -2.823999882
  149 DC    C5      4720    1.654999971   10.308000565   -2.737999916
  149 DC    H5      4721    1.628000021   10.227999687   -2.805999994
  149 DC    C4      4722    1.743000031   10.286000252   -2.624000072
  149 DC    N4      4723    1.787999868   10.168000221   -2.588999987
  149 DC    H41     4724    1.752000093   10.083000183   -2.629000187
  149 DC    H42     4725    1.863999963   10.163999557   -2.521999836
  149 DC    N3      4726    1.774999976   10.383000374   -2.544000149
  149 DC    C2      4727    1.720999956   10.503000259   -2.570999861
  149 DC    O2      4728    1.773000002   10.588999748   -2.506000042
  149 DC    C3'     4729    1.457999945   10.814000130   -2.845000029
  149 DC    H3'     4730    1.411000013   10.828000069   -2.941999912
  149 DC    C2'     4731    1.564999938   10.704000473   -2.853000164
  149 DC    H2'     4732    1.521000028   10.628000259   -2.917999983
  149 DC    H2''    4733    1.662999868   10.732000351   -2.893000126
  149 DC    O3'     4734    1.509999990   10.932000160   -2.789000034
  150 DA    P       4735    1.536999941   11.073999405   -2.867000103
  150 DA    OP1     4736    1.521000028   11.183000565   -2.773000002
  150 DA    OP2     4737    1.460000038   11.072999954   -2.992000103
  150 DA    O5'     4738    1.688999891   11.051000595   -2.912999868
  150 DA    C5'     4739    1.794000030   11.085000038   -2.816999912
  150 DA    H5'     4740    1.766999960   11.062999725   -2.713999987
  150 DA    H5''    4741    1.794000030   11.194000244   -2.827000141
  150 DA    C4'     4742    1.930999994   11.017000198   -2.845000029
  150 DA    H4'     4743    2.003000021   11.065999985   -2.779000044
  150 DA    O4'     4744    1.929000139   10.876999855   -2.827000141
  150 DA    C1'     4745    2.012000084   10.815999985   -2.922999859
  150 DA    H1'     4746    2.118999958   10.824999809   -2.901999950
  150 DA    N9      4747    1.988999963   10.669000626   -2.921000004
  150 DA    C8      4748    1.928000093   10.590000153   -3.014999866
  150 DA    H8      4749    1.875000000   10.626000404   -3.101999998
  150 DA    N7      4750    1.929000139   10.469999313   -2.970999956
  150 DA    C5      4751    2.007999897   10.466000557   -2.860000134
  150 DA    C6      4752    2.059999943   10.362000465   -2.779999971
  150 DA    N6      4753    2.059000015   10.229000092   -2.792999983
  150 DA    H61     4754    2.003000021   10.183000565   -2.862999916
  150 DA    H62     4755    2.094000101   10.176000595   -2.713999987
  150 DA    N1      4756    2.138999939   10.385999680   -2.676000118
  150 DA    C2      4757    2.165999889   10.519999504   -2.654999971
  150 DA    H2      4758    2.223999977   10.538000107   -2.565999985
  150 DA    N3      4759    2.120000124   10.625000000   -2.719000101
  150 DA    C4      4760    2.042999983   10.587999344   -2.825000048
  150 DA    C3'     4761    1.976999998   11.034999847   -2.987999916
  150 DA    H3'     4762    1.917000055   11.116000175   -3.029000044
  150 DA    C2'     4763    1.962999940   10.894000053   -3.049000025
  150 DA    H2'     4764    1.860000014   10.876999855   -3.079999924
  150 DA    H2''    4765    2.037999868   10.888999939   -3.128000021
  150 DA    O3'     4766    2.115000010   11.065999985   -2.993999958
  151 DA    P       4767    2.174999952   11.208000183   -3.042000055
  151 DA    OP1     4768    2.115999937   11.309000015   -2.950000048
  151 DA    OP2     4769    2.145999908   11.223999977   -3.188999891
  151 DA    O5'     4770    2.328000069   11.187999725   -3.014999866
  151 DA    C5'     4771    2.384999990   11.232999802   -2.893000126
  151 DA    H5'     4772    2.308000088   11.213999748   -2.818000078
  151 DA    H5''    4773    2.417999983   11.336000443   -2.908999920
  151 DA    C4'     4774    2.497999907   11.135999680   -2.863999844
  151 DA    H4'     4775    2.546000004   11.177000046   -2.775000095
  151 DA    O4'     4776    2.452000141   11.003999710   -2.842999935
  151 DA    C1'     4777    2.523000002   10.911000252   -2.919000149
  151 DA    H1'     4778    2.601999998   10.869999886   -2.856999874
  151 DA    N9      4779    2.437000036   10.798000336   -2.960999966
  151 DA    C8      4780    2.337000132   10.802999496   -3.058000088
  151 DA    H8      4781    2.309999943   10.892999649   -3.111000061
  151 DA    N7      4782    2.289999962   10.689000130   -3.087999821
  151 DA    C5      4783    2.358999968   10.600999832   -3.000000000
  151 DA    C6      4784    2.355999947   10.461999893   -2.973000050
  151 DA    N6      4785    2.279000044   10.378000259   -3.036000013
  151 DA    H61     4786    2.233000040   10.409999847   -3.118999958
  151 DA    H62     4787    2.282999992   10.279000282   -3.013999939
  151 DA    N1      4788    2.421999931   10.409999847   -2.872999907
  151 DA    C2      4789    2.486999989   10.489999771   -2.796000004
  151 DA    H2      4790    2.542999983   10.439000130   -2.719000101
  151 DA    N3      4791    2.512000084   10.621999741   -2.809999943
  151 DA    C4      4792    2.441999912   10.666999817   -2.912999868
  151 DA    C3'     4793    2.610000134   11.130999565   -2.973000050
  151 DA    H3'     4794    2.610000134   11.219999313   -3.036000013
  151 DA    C2'     4795    2.582000017   10.996999741   -3.039000034
  151 DA    H2'     4796    2.497999907   11.001999855   -3.108999968
  151 DA    H2''    4797    2.660000086   10.940000534   -3.089999914
  151 DA    O3'     4798    2.736999989   11.142999649   -2.903000116
  152 DT    P       4799    2.878000021   11.151000023   -2.970000029
  152 DT    OP1     4800    2.976000071   11.194000244   -2.870000124
  152 DT    OP2     4801    2.882999897   11.220999718   -3.098999977
  152 DT    O5'     4802    2.908999920   10.996999741   -3.012000084
  152 DT    C5'     4803    2.957999945   10.902999878   -2.917000055
  152 DT    H5'     4804    2.868999958   10.894999504   -2.855000019
  152 DT    H5''    4805    3.044000149   10.940000534   -2.861000061
  152 DT    C4'     4806    2.980000019   10.767000198   -2.976000071
  152 DT    H4'     4807    3.030999899   10.713999748   -2.895999908
  152 DT    O4'     4808    2.856999874   10.697999954   -3.000000000
  152 DT    C1'     4809    2.882999897   10.604000092   -3.101000071
  152 DT    H1'     4810    2.937000036   10.519000053   -3.056999922
  152 DT    N1      4811    2.754999876   10.562000275   -3.177000046
  152 DT    C6      4812    2.671000004   10.644000053   -3.252000093
  152 DT    H6      4813    2.697000027   10.748999596   -3.250999928
  152 DT    C5      4814    2.556999922   10.598999977   -3.315999985
  152 DT    C7      4815    2.470999956   10.701999664   -3.390000105
  152 DT    H71     4816    2.372999907   10.684000015   -3.347000122
  152 DT    H72     4817    2.506000042   10.805000305   -3.377999783
  152 DT    H73     4818    2.483999968   10.666999817   -3.491999865
  152 DT    C4      4819    2.521999836   10.458999634   -3.320000172
  152 DT    O4      4820    2.431999922   10.394999504   -3.372999907
  152 DT    N3      4821    2.608000040   10.391000748   -3.240999937
  152 DT    H3      4822    2.587000132   10.293000221   -3.252999783
  152 DT    C2      4823    2.720999956   10.423999786   -3.174999952
  152 DT    O2      4824    2.786000013   10.338999748   -3.120000124
  152 DT    C3'     4825    3.072000027   10.753999710   -3.091000080
  152 DT    H3'     4826    3.111999989   10.847000122   -3.129999876
  152 DT    C2'     4827    2.978000164   10.685999870   -3.184999943
  152 DT    H2'     4828    2.924000025   10.758000374   -3.247000217
  152 DT    H2''    4829    3.023000002   10.621000290   -3.259999752
  152 DT    O3'     4830    3.186000109   10.684000015   -3.052999973
  153 DA    P       4831    3.296000004   10.628999710   -3.157000065
  153 DA    OP1     4832    3.421000004   10.598999977   -3.085000038
  153 DA    OP2     4833    3.306000233   10.717000008   -3.275000095
  153 DA    O5'     4834    3.231000185   10.491000175   -3.195999861
  153 DA    C5'     4835    3.236000061   10.376999855   -3.105000019
  153 DA    H5'     4836    3.164999962   10.394999504   -3.025000095
  153 DA    H5''    4837    3.335999966   10.376000404   -3.062000036
  153 DA    C4'     4838    3.210999966   10.244999886   -3.171999931
  153 DA    H4'     4839    3.238000154   10.170000076   -3.096999884
  153 DA    O4'     4840    3.079999924   10.239000320   -3.215000153
  153 DA    C1'     4841    3.063999891   10.149000168   -3.318999767
  153 DA    H1'     4842    3.059999943   10.043000221   -3.291999817
  153 DA    N9      4843    2.953999996   10.169000626   -3.415000200
  153 DA    C8      4844    2.895999908   10.288000107   -3.447999954
  153 DA    H8      4845    2.929999828   10.383000374   -3.409999847
  153 DA    N7      4846    2.796999931   10.277999878   -3.520999908
  153 DA    C5      4847    2.785000086   10.140000343   -3.543999910
  153 DA    C6      4848    2.705999851   10.059000015   -3.620999813
  153 DA    N6      4849    2.598999977   10.097000122   -3.686000109
  153 DA    H61     4850    2.562999964   10.190999985   -3.683000088
  153 DA    H62     4851    2.530999899   10.027999878   -3.716000080
  153 DA    N1      4852    2.723000050    9.925000191   -3.620999813
  153 DA    C2      4853    2.825999975    9.876000404   -3.550999880
  153 DA    H2      4854    2.835000038    9.769000053   -3.546000004
  153 DA    N3      4855    2.898999929    9.940999985   -3.461999893
  153 DA    C4      4856    2.878000021   10.074999809   -3.475999832
  153 DA    C3'     4857    3.299999952   10.215000153   -3.295000076
  153 DA    H3'     4858    3.354000092   10.302999496   -3.332000017
  153 DA    C2'     4859    3.190999985   10.178999901   -3.395999908
  153 DA    H2'     4860    3.170000076   10.267999649   -3.454999924
  153 DA    H2''    4861    3.218999863   10.101999283   -3.467999935
  153 DA    O3'     4862    3.393999815   10.119999886   -3.266000032
  154 DT    P       4863    3.513999939   10.086000443   -3.359999895
  154 DT    OP1     4864    3.615999937   10.023000717   -3.274000168
  154 DT    OP2     4865    3.552000046   10.201000214   -3.445000172
  154 DT    O5'     4866    3.443000078    9.977999687   -3.450999737
  154 DT    C5'     4867    3.411999941    9.855000496   -3.393000126
  154 DT    H5'     4868    3.334999800    9.873999596   -3.318000078
  154 DT    H5''    4869    3.499000072    9.800000191   -3.358000278
  154 DT    C4'     4870    3.347000122    9.750000000   -3.486999989
  154 DT    H4'     4871    3.316999912    9.671999931   -3.416999817
  154 DT    O4'     4872    3.231000185    9.803999901   -3.550999880
  154 DT    C1'     4873    3.236000061    9.781000137   -3.690999985
  154 DT    H1'     4874    3.197999954    9.682000160   -3.717999935
  154 DT    N1      4875    3.164000034    9.887999535   -3.763999939
  154 DT    C6      4876    3.170000076   10.024999619   -3.734999895
  154 DT    H6      4877    3.254000187   10.058000565   -3.677000046
  154 DT    C5      4878    3.070999861   10.111000061   -3.776999950
  154 DT    C7      4879    3.094000101   10.258000374   -3.763000011
  154 DT    H71     4880    3.200000048   10.269000053   -3.738999844
  154 DT    H72     4881    3.084000111   10.305999756   -3.859999895
  154 DT    H73     4882    3.023000002   10.305000305   -3.695000172
  154 DT    C4      4883    2.962000132   10.060999870   -3.858000278
  154 DT    O4      4884    2.870000124   10.126000404   -3.904999971
  154 DT    N3      4885    2.962999821    9.927999496   -3.884999752
  154 DT    H3      4886    2.888999939    9.892000198   -3.943999767
  154 DT    C2      4887    3.054999828    9.840000153   -3.835999966
  154 DT    O2      4888    3.029999971    9.723999977   -3.866999865
  154 DT    C3'     4889    3.436999798    9.697000504   -3.601999998
  154 DT    H3'     4890    3.541999817    9.718999863   -3.583000183
  154 DT    C2'     4891    3.388000011    9.774999619   -3.720999956
  154 DT    H2'     4892    3.431999922    9.873999596   -3.723000050
  154 DT    H2''    4893    3.404999971    9.718000412   -3.813000202
  154 DT    O3'     4894    3.415000200    9.560999870   -3.606999874
  155 DC    P       4895    3.525999784    9.454999924   -3.670000076
  155 DC    OP1     4896    3.495999813    9.316999435   -3.618999958
  155 DC    OP2     4897    3.665000200    9.506999969   -3.658000231
  155 DC    O5'     4898    3.497000217    9.467000008   -3.822999954
  155 DC    C5'     4899    3.400999784    9.380999565   -3.883000135
  155 DC    H5'     4900    3.306999922    9.383000374   -3.828999996
  155 DC    H5''    4901    3.434999943    9.277999878   -3.888999939
  155 DC    C4'     4902    3.365000248    9.425000191   -4.022000313
  155 DC    H4'     4903    3.308000088    9.348999977   -4.074999809
  155 DC    O4'     4904    3.293999910    9.551000595   -4.016999722
  155 DC    C1'     4905    3.341999769    9.630999565   -4.125000000
  155 DC    H1'     4906    3.304000139    9.587999344   -4.217999935
  155 DC    N1      4907    3.297000170    9.770999908   -4.113999844
  155 DC    C6      4908    3.377000093    9.873999596   -4.078000069
  155 DC    H6      4909    3.483999968    9.866000175   -4.072999954
  155 DC    C5      4910    3.332000017   10.000000000   -4.078999996
  155 DC    H5      4911    3.393000126   10.085000038   -4.056000233
  155 DC    C4      4912    3.194000006   10.024000168   -4.115000248
  155 DC    N4      4913    3.136000156   10.142000198   -4.120999813
  155 DC    H41     4914    3.184000015   10.230000496   -4.106999874
  155 DC    H42     4915    3.044000149   10.130999565   -4.161000252
  155 DC    N3      4916    3.120000124    9.925000191   -4.149000168
  155 DC    C2      4917    3.165999889    9.798000336   -4.149000168
  155 DC    O2      4918    3.089999914    9.708000183   -4.181000233
  155 DC    C3'     4919    3.486999989    9.447000504   -4.105000019
  155 DC    H3'     4920    3.572999954    9.395999908   -4.063000202
  155 DC    C2'     4921    3.493000031    9.597000122   -4.102000237
  155 DC    H2'     4922    3.533000231    9.638999939   -4.009999752
  155 DC    H2''    4923    3.549999952    9.630999565   -4.189000130
  155 DC    O3'     4924    3.470999956    9.399999619   -4.236999989
  156 DC    P       4925    3.582000017    9.305999756   -4.303999901
  156 DC    OP1     4926    3.604000092    9.189000130   -4.210000038
  156 DC    OP2     4927    3.700000048    9.387000084   -4.341000080
  156 DC    O5'     4928    3.506999969    9.266000748   -4.436999798
  156 DC    C5'     4929    3.375999928    9.197000504   -4.440999985
  156 DC    H5'     4930    3.338999987    9.199999809   -4.338999748
  156 DC    H5''    4931    3.379999876    9.095999718   -4.483000278
  156 DC    C4'     4932    3.261000156    9.262999535   -4.526999950
  156 DC    H4'     4933    3.172999859    9.198999405   -4.529999733
  156 DC    O4'     4934    3.233000278    9.394999504   -4.477999687
  156 DC    C1'     4935    3.247000217    9.487999916   -4.584000111
  156 DC    H1'     4936    3.155999899    9.487000465   -4.643000126
  156 DC    N1      4937    3.279999971    9.621000290   -4.524000168
  156 DC    C6      4938    3.404999971    9.642999649   -4.463000298
  156 DC    H6      4939    3.484999895    9.572000504   -4.470999718
  156 DC    C5      4940    3.427999973    9.769999504   -4.418999672
  156 DC    H5      4941    3.526999950    9.801000595   -4.387000084
  156 DC    C4      4942    3.327000141    9.866999626   -4.432000160
  156 DC    N4      4943    3.347000122    9.987999916   -4.409999847
  156 DC    H41     4944    3.438000202   10.026000023   -4.388999939
  156 DC    H42     4945    3.266999722   10.046999931   -4.431000233
  156 DC    N3      4946    3.203999996    9.845999718   -4.467999935
  156 DC    C2      4947    3.177000046    9.718999863   -4.513000011
  156 DC    O2      4948    3.059999943    9.689000130   -4.549000263
  156 DC    C3'     4949    3.304999828    9.288000107   -4.675000191
  156 DC    H3'     4950    3.386000156    9.216000557   -4.691999912
  156 DC    C2'     4951    3.356000185    9.430999756   -4.674000263
  156 DC    H2'     4952    3.452999830    9.434000015   -4.624000072
  156 DC    H2''    4953    3.361999989    9.468999863   -4.776000023
  156 DC    O3'     4954    3.195999861    9.272000313   -4.758999825
  157 DA    P       4955    3.207000017    9.243000031   -4.911000252
  157 DA    OP1     4956    3.113999844    9.130999565   -4.934999943
  157 DA    OP2     4957    3.351999998    9.239999771   -4.953999996
  157 DA    O5'     4958    3.141999960    9.366999626   -4.983000278
  157 DA    C5'     4959    3.007999897    9.378999710   -5.000000000
  157 DA    H5'     4960    2.952000141    9.355999947   -4.908999920
  157 DA    H5''    4961    2.971999884    9.294000626   -5.059000015
  157 DA    C4'     4962    2.947000027    9.501000404   -5.075999737
  157 DA    H4'     4963    2.839999914    9.483999252   -5.093999863
  157 DA    O4'     4964    2.963999987    9.611000061   -4.988999844
  157 DA    C1'     4965    3.049999952    9.704000473   -5.056000233
  157 DA    H1'     4966    2.985000134    9.783999443   -5.092000008
  157 DA    N9      4967    3.144000053    9.763999939   -4.958000183
  157 DA    C8      4968    3.247999907    9.703000069   -4.887000084
  157 DA    H8      4969    3.276999950    9.600000381   -4.901999950
  157 DA    N7      4970    3.313000202    9.786000252   -4.817999840
  157 DA    C5      4971    3.247999907    9.916000366   -4.825999737
  157 DA    C6      4972    3.263999939   10.055999756   -4.788000107
  157 DA    N6      4973    3.359999895   10.107000351   -4.713999748
  157 DA    H61     4974    3.422000170   10.041999817   -4.666999817
  157 DA    H62     4975    3.349999905   10.203000069   -4.685999870
  157 DA    N1      4976    3.187000036   10.155000687   -4.828999996
  157 DA    C2      4977    3.085999966   10.121000290   -4.908999920
  157 DA    H2      4978    3.007999897   10.194000244   -4.924000263
  157 DA    N3      4979    3.061000109   10.000000000   -4.956999779
  157 DA    C4      4980    3.141000032    9.899000168   -4.911999702
  157 DA    C3'     4981    3.007999897    9.548999786   -5.209000111
  157 DA    H3'     4982    3.056999922    9.462999344   -5.255000114
  157 DA    C2'     4983    3.124000072    9.630000114   -5.163000107
  157 DA    H2'     4984    3.203999996    9.564000130   -5.130000114
  157 DA    H2''    4985    3.169000149    9.704000473   -5.229000092
  157 DA    O3'     4986    2.924999952    9.625000000   -5.289000034
  158 DC    P       4987    2.937999964    9.625000000   -5.442999840
  158 DC    OP1     4988    2.845999956    9.520999908   -5.499000072
  158 DC    OP2     4989    3.078999996    9.616999626   -5.486999989
  158 DC    O5'     4990    2.884000063    9.765000343   -5.490000248
  158 DC    C5'     4991    2.749000072    9.798999786   -5.463000298
  158 DC    H5'     4992    2.700000048    9.751000404   -5.377999783
  158 DC    H5''    4993    2.681999922    9.767999649   -5.543999672
  158 DC    C4'     4994    2.723000050    9.949999809   -5.470999718
  158 DC    H4'     4995    2.615999937    9.968000412   -5.463000298
  158 DC    O4'     4996    2.783999920   10.019999504   -5.368999958
  158 DC    C1'     4997    2.887000084   10.102999687   -5.414000034
  158 DC    H1'     4998    2.863999844   10.208999634   -5.421000004
  158 DC    N1      4999    3.013000011   10.098999977   -5.334000111
  158 DC    C6      5000    3.084000111    9.982000351   -5.324999809
  158 DC    H6      5001    3.032999992    9.892000198   -5.356999874
  158 DC    C5      5002    3.209000111    9.967000008   -5.274000168
  158 DC    H5      5003    3.256999969    9.869999886   -5.276000023
  158 DC    C4      5004    3.266999722   10.086000443   -5.216000080
  158 DC    N4      5005    3.377999783   10.091000557   -5.147999763
  158 DC    H41     5006    3.421000004   10.001999855   -5.131000042
  158 DC    H42     5007    3.388999939   10.169000626   -5.084000111
  158 DC    N3      5008    3.197000027   10.194999695   -5.210999966
  158 DC    C2      5009    3.065999985   10.199999809   -5.265000343
  158 DC    O2      5010    3.004000187   10.308000565   -5.249000072
  158 DC    C3'     5011    2.769999981   10.008999825   -5.600999832
  158 DC    H3'     5012    2.766000032    9.948999405   -5.691999912
  158 DC    C2'     5013    2.912999868   10.058000565   -5.560999870
  158 DC    H2'     5014    2.983999968    9.975999832   -5.567999840
  158 DC    H2''    5015    2.940999985   10.137999535   -5.630000114
  158 DC    O3'     5016    2.683000088   10.116999626   -5.631000042
  159 DC    P       5017    2.676000118   10.201999664   -5.769999981
  159 DC    OP1     5018    2.549999952   10.274000168   -5.769999981
  159 DC    OP2     5019    2.717999935   10.105999947   -5.877999783
  159 DC    O5'     5020    2.789999962   10.308000565   -5.750999928
  159 DC    C5'     5021    2.750000000   10.444999695   -5.708000183
  159 DC    H5'     5022    2.693000078   10.430000305   -5.616999626
  159 DC    H5''    5023    2.684000015   10.480000496   -5.788000107
  159 DC    C4'     5024    2.848999977   10.559000015   -5.683000088
  159 DC    H4'     5025    2.812000036   10.651999474   -5.638999939
  159 DC    O4'     5026    2.957000017   10.516000748   -5.590000153
  159 DC    C1'     5027    3.084000111   10.538999557   -5.650000095
  159 DC    H1'     5028    3.110000134   10.644999504   -5.638000011
  159 DC    N1      5029    3.190999985   10.444000244   -5.597000122
  159 DC    C6      5030    3.174000025   10.315000534   -5.611999989
  159 DC    H6      5031    3.089999914   10.280000687   -5.670000076
  159 DC    C5      5032    3.268000126   10.225999832   -5.577000141
  159 DC    H5      5033    3.245999813   10.121999741   -5.595000267
  159 DC    C4      5034    3.372000217   10.277999878   -5.486999989
  159 DC    N4      5035    3.459000111   10.198999405   -5.434999943
  159 DC    H41     5036    3.477999926   10.107999802   -5.474999905
  159 DC    H42     5037    3.518000126   10.239000320   -5.362999916
  159 DC    N3      5038    3.384999752   10.406000137   -5.460999966
  159 DC    C2      5039    3.296000004   10.491999626   -5.515999794
  159 DC    O2      5040    3.302999973   10.612000465   -5.486000061
  159 DC    C3'     5041    2.930999994   10.605000496   -5.809000015
  159 DC    H3'     5042    2.868999958   10.579000473   -5.894999981
  159 DC    C2'     5043    3.059999943   10.520999908   -5.796999931
  159 DC    H2'     5044    3.040999889   10.420000076   -5.834000111
  159 DC    H2''    5045    3.146999836   10.565999985   -5.847000122
  159 DC    O3'     5046    2.953999996   10.746999741   -5.820000172
  160 DT    P       5047    3.032000065   10.822999954   -5.940000057
  160 DT    OP1     5048    2.963999987   10.951999664   -5.954999924
  160 DT    OP2     5049    3.042999983   10.720999718   -6.047999859
  160 DT    O5'     5050    3.187999964   10.842000008   -5.891999722
  160 DT    C5'     5051    3.213999987   10.941999435   -5.793000221
  160 DT    H5'     5052    3.145999908   10.923000336   -5.710000038
  160 DT    H5''    5053    3.193000078   11.046999931   -5.815000057
  160 DT    C4'     5054    3.361000061   10.942999840   -5.748000145
  160 DT    H4'     5055    3.372000217   11.019999504   -5.671000004
  160 DT    O4'     5056    3.401999950   10.826000214   -5.699999809
  160 DT    C1'     5057    3.533000231   10.793000221   -5.741999626
  160 DT    H1'     5058    3.611000061   10.844999313   -5.685999870
  160 DT    N1      5059    3.561999798   10.649000168   -5.731999874
  160 DT    C6      5060    3.486000061   10.559999466   -5.799000263
  160 DT    H6      5061    3.411000013   10.605000496   -5.862999916
  160 DT    C5      5062    3.515000105   10.428999901   -5.797999859
  160 DT    C7      5063    3.434000015   10.344999313   -5.893000126
  160 DT    H71     5064    3.349000216   10.383999825   -5.949000359
  160 DT    H72     5065    3.500000000   10.298999786   -5.966000080
  160 DT    H73     5066    3.393000126   10.269000053   -5.825999737
  160 DT    C4      5067    3.631999969   10.371000290   -5.727000237
  160 DT    O4      5068    3.667999983   10.250000000   -5.720999718
  160 DT    N3      5069    3.708000183   10.467000008   -5.665999889
  160 DT    H3      5070    3.792999983   10.441999435   -5.618000031
  160 DT    C2      5071    3.679999828   10.602999687   -5.677000046
  160 DT    O2      5072    3.766999722   10.678999901   -5.641999722
  160 DT    C3'     5073    3.458000183   10.973000526   -5.866999626
  160 DT    H3'     5074    3.400999784   10.984999657   -5.960000038
  160 DT    C2'     5075    3.536999941   10.842000008   -5.883000374
  160 DT    H2'     5076    3.481999874   10.781999588   -5.956000328
  160 DT    H2''    5077    3.643999815   10.844999313   -5.904999733
  160 DT    O3'     5078    3.533999920   11.087999344   -5.845999718
  161 DG    P       5079    3.629000187   11.145999908   -5.959000111
  161 DG    OP1     5080    3.636999846   11.291000366   -5.940999985
  161 DG    OP2     5081    3.591000080   11.100999832   -6.097000122
  161 DG    O5'     5082    3.770999908   11.083999634   -5.911000252
  161 DG    C5'     5083    3.828999996   11.121000290   -5.782000065
  161 DG    H5'     5084    3.766000032   11.081999779   -5.703000069
  161 DG    H5''    5085    3.828999996   11.230000496   -5.776999950
  161 DG    C4'     5086    3.973000050   11.069000244   -5.763000011
  161 DG    H4'     5087    4.009999752   11.116000175   -5.671999931
  161 DG    O4'     5088    3.961999893   10.927000046   -5.744999886
  161 DG    C1'     5089    4.033999920   10.854000092   -5.843999863
  161 DG    H1'     5090    4.137000084   10.833999634   -5.815000057
  161 DG    N9      5091    3.976999998   10.720999718   -5.883999825
  161 DG    C8      5092    3.888000011   10.689000130   -5.988999844
  161 DG    H8      5093    3.841999769   10.758999825   -6.058000088
  161 DG    N7      5094    3.858000278   10.562999725   -6.000999928
  161 DG    C5      5095    3.938999891   10.508999825   -5.900000095
  161 DG    C6      5096    3.959999800   10.366999626   -5.874000072
  161 DG    O6      5097    3.915000200   10.262999535   -5.922999859
  161 DG    N1      5098    4.045000076   10.350000381   -5.769000053
  161 DG    H1      5099    4.074999809   10.258000374   -5.738999844
  161 DG    C2      5100    4.109000206   10.453000069   -5.699000359
  161 DG    N2      5101    4.192999840   10.408999443   -5.612999916
  161 DG    H21     5102    4.216000080   10.310999870   -5.602999687
  161 DG    H22     5103    4.241999626   10.473000526   -5.552000046
  161 DG    N3      5104    4.095999718   10.579999924   -5.723000050
  161 DG    C4      5105    4.011000156   10.604000092   -5.828999996
  161 DG    C3'     5106    4.070000172   11.087999344   -5.883999825
  161 DG    H3'     5107    4.034999847   11.170999527   -5.945000172
  161 DG    C2'     5108    4.050999641   10.951000214   -5.959000111
  161 DG    H2'     5109    3.966000080   10.954000473   -6.027999878
  161 DG    H2''    5110    4.144999981   10.921999931   -6.006000042
  161 DG    O3'     5111    4.206000328   11.097000122   -5.848999977
  162 DC    P       5112    4.307000160   11.190999985   -5.925000191
  162 DC    OP1     5113    4.304999828   11.331999779   -5.883000374
  162 DC    OP2     5114    4.297999859   11.157999992   -6.072999954
  162 DC    O5'     5115    4.439000130   11.128000259   -5.861999989
  162 DC    C5'     5116    4.484000206   11.148000717   -5.730000019
  162 DC    H5'     5117    4.399000168   11.173000336   -5.666999817
  162 DC    H5''    5118    4.539999962   11.241999626   -5.731999874
  162 DC    C4'     5119    4.567999840   11.031000137   -5.671999931
  162 DC    H4'     5120    4.585999966   11.060999870   -5.568999767
  162 DC    O4'     5121    4.491999626   10.906999588   -5.671999931
  162 DC    C1'     5122    4.560999870   10.815999985   -5.756999969
  162 DC    H1'     5123    4.616999626   10.750000000   -5.690000057
  162 DC    N1      5124    4.461999893   10.734999657   -5.838000298
  162 DC    C6      5125    4.394000053   10.791000366   -5.942999840
  162 DC    H6      5126    4.411999702   10.894999504   -5.967000008
  162 DC    C5      5127    4.310999870   10.710000038   -6.019000053
  162 DC    H5      5128    4.251999855   10.744999886   -6.102000237
  162 DC    C4      5129    4.318999767   10.569000244   -5.986000061
  162 DC    N4      5130    4.259999752   10.487000465   -6.067999840
  162 DC    H41     5131    4.236000061   10.516000748   -6.161000252
  162 DC    H42     5132    4.249000072   10.392000198   -6.032999992
  162 DC    N3      5133    4.381999969   10.512999535   -5.881999969
  162 DC    C2      5134    4.445000172   10.600999832   -5.802999973
  162 DC    O2      5135    4.500000000   10.548999786   -5.700999737
  162 DC    C3'     5136    4.706000328   11.001000404   -5.731999874
  162 DC    H3'     5137    4.750999928   11.094999313   -5.763000011
  162 DC    C2'     5138    4.657000065   10.902999878   -5.838000298
  162 DC    H2'     5139    4.612999916   10.947999954   -5.925999641
  162 DC    H2''    5140    4.743999958   10.848000526   -5.875000000
  162 DC    O3'     5141    4.777999878   10.935999870   -5.627999783
  163 DA    P       5142    4.934000015   10.912000656   -5.633000374
  163 DA    OP1     5143    4.995999813   10.968000412   -5.512000084
  163 DA    OP2     5144    4.984999657   10.956999779   -5.768000126
  163 DA    O5'     5145    4.946000099   10.750000000   -5.625999928
  163 DA    C5'     5146    4.941999912   10.683000565   -5.493999958
  163 DA    H5'     5147    4.845000267   10.704000473   -5.449000359
  163 DA    H5''    5148    5.019000053   10.705999374   -5.421000004
  163 DA    C4'     5149    4.949000359   10.531000137   -5.512000084
  163 DA    H4'     5150    4.939000130   10.494999886   -5.408999920
  163 DA    O4'     5151    4.838999748   10.480999947   -5.592999935
  163 DA    C1'     5152    4.890999794   10.407999992   -5.700999737
  163 DA    H1'     5153    4.891999722   10.301000595   -5.682000160
  163 DA    N9      5154    4.820000172   10.439000130   -5.829999924
  163 DA    C8      5155    4.806000233   10.565999985   -5.880000114
  163 DA    H8      5156    4.865000248   10.648000717   -5.840000153
  163 DA    N7      5157    4.727999687   10.569999695   -5.986000061
  163 DA    C5      5158    4.697999954   10.437000275   -6.004000187
  163 DA    C6      5159    4.625999928   10.366999626   -6.102000237
  163 DA    N6      5160    4.559000015   10.427000046   -6.199000359
  163 DA    H61     5161    4.536000252   10.524000168   -6.188000202
  163 DA    H62     5162    4.509999752   10.364999771   -6.262000084
  163 DA    N1      5163    4.626999855   10.232000351   -6.102000237
  163 DA    C2      5164    4.684000015   10.170000076   -6.000999928
  163 DA    H2      5165    4.683000088   10.062999725   -5.986999989
  163 DA    N3      5166    4.750999928   10.220999718   -5.899000168
  163 DA    C4      5167    4.755000114   10.357000351   -5.911000252
  163 DA    C3'     5168    5.078999996   10.472000122   -5.560999870
  163 DA    H3'     5169    5.170000076   10.531000137   -5.549000263
  163 DA    C2'     5170    5.040999889   10.447000504   -5.704999924
  163 DA    H2'     5171    5.056000233   10.538000107   -5.762000084
  163 DA    H2''    5172    5.102000237   10.371999741   -5.754000187
  163 DA    O3'     5173    5.091000080   10.345999718   -5.506000042
  164 DG    P       5174    5.236999989   10.262999535   -5.520999908
  164 DG    OP1     5175    5.252999783   10.163999557   -5.407000065
  164 DG    OP2     5176    5.354000092   10.357999802   -5.541999817
  164 DG    O5'     5177    5.223999977   10.175000191   -5.657000065
  164 DG    C5'     5178    5.179999828   10.038000107   -5.636000156
  164 DG    H5'     5179    5.078000069   10.046999931   -5.600999832
  164 DG    H5''    5180    5.247000217    9.986000061   -5.567999840
  164 DG    C4'     5181    5.152999878    9.954000473   -5.759999752
  164 DG    H4'     5182    5.098999977    9.869999886   -5.716000080
  164 DG    O4'     5183    5.078999996   10.026999474   -5.854000092
  164 DG    C1'     5184    5.141999722   10.012999535   -5.977000237
  164 DG    H1'     5185    5.112999916    9.918000221   -6.022999763
  164 DG    N9      5186    5.098999977   10.123999596   -6.061999798
  164 DG    C8      5187    5.133000374   10.260999680   -6.056000233
  164 DG    H8      5188    5.197000027   10.307000160   -5.980999947
  164 DG    N7      5189    5.083000183   10.329000473   -6.151999950
  164 DG    C5      5190    4.999000072   10.233999252   -6.217999935
  164 DG    C6      5191    4.920000076   10.244999886   -6.335000038
  164 DG    O6      5192    4.894000053   10.350999832   -6.397000313
  164 DG    N1      5193    4.841000080   10.130999565   -6.356999874
  164 DG    H1      5194    4.763999939   10.135000229   -6.423000336
  164 DG    C2      5195    4.848999977   10.017000198   -6.289999962
  164 DG    N2      5196    4.777999878    9.914999962   -6.325999737
  164 DG    H21     5197    4.730000019    9.895999908   -6.412000179
  164 DG    H22     5198    4.755000114    9.845999718   -6.255000114
  164 DG    N3      5199    4.921000004   10.001000404   -6.182000160
  164 DG    C4      5200    5.000000000   10.112000465   -6.157000065
  164 DG    C3'     5201    5.283999920    9.908999443   -5.828999996
  164 DG    H3'     5202    5.366000175    9.904000282   -5.758000374
  164 DG    C2'     5203    5.286999702   10.012999535   -5.939000130
  164 DG    H2'     5204    5.324000359   10.107999802   -5.901000023
  164 DG    H2''    5205    5.348999977    9.982000351   -6.022999763
  164 DG    O3'     5206    5.270999908    9.781000137   -5.897999763
  165 DA    P       5207    5.361999989    9.651999474   -5.865000248
  165 DA    OP1     5208    5.338999748    9.607000351   -5.723999977
  165 DA    OP2     5209    5.495999813    9.696000099   -5.895999908
  165 DA    O5'     5210    5.304999828    9.527999878   -5.942999840
  165 DA    C5'     5211    5.182000160    9.466000557   -5.922999859
  165 DA    H5'     5212    5.111000061    9.541000366   -5.887000084
  165 DA    H5''    5213    5.190000057    9.392000198   -5.842999935
  165 DA    C4'     5214    5.120999813    9.394999504   -6.052000046
  165 DA    H4'     5215    5.039999962    9.329999924   -6.019000053
  165 DA    O4'     5216    5.071000099    9.491000175   -6.145999908
  165 DA    C1'     5217    5.140000343    9.506999969   -6.268000126
  165 DA    H1'     5218    5.081999779    9.468999863   -6.352000237
  165 DA    N9      5219    5.158999920    9.651000023   -6.296999931
  165 DA    C8      5220    5.247000217    9.741999626   -6.243000031
  165 DA    H8      5221    5.311999798    9.704999924   -6.164999962
  165 DA    N7      5222    5.243000031    9.859999657   -6.293999672
  165 DA    C5      5223    5.147999763    9.848000526   -6.391999722
  165 DA    C6      5224    5.098999977    9.927000046   -6.498000145
  165 DA    N6      5225    5.144999981   10.050000191   -6.527999878
  165 DA    H61     5226    5.199000359   10.101999283   -6.460999966
  165 DA    H62     5227    5.095000267   10.091000557   -6.605000496
  165 DA    N1      5228    5.004000187    9.894000053   -6.578999996
  165 DA    C2      5229    4.953999996    9.769999504   -6.566999912
  165 DA    H2      5230    4.866999626    9.746000290   -6.626000404
  165 DA    N3      5231    4.991999626    9.675000191   -6.480000496
  165 DA    C4      5232    5.091000080    9.722000122   -6.390999794
  165 DA    C3'     5233    5.224999905    9.316999435   -6.136000156
  165 DA    H3'     5234    5.310999870    9.303999901   -6.070000172
  165 DA    C2'     5235    5.265999794    9.427000046   -6.247000217
  165 DA    H2'     5236    5.348000050    9.482000351   -6.199999809
  165 DA    H2''    5237    5.307000160    9.376999855   -6.334000111
  165 DA    O3'     5238    5.161999702    9.194000244   -6.186999798
  166 DT    P       5239    5.237999916    9.081999779   -6.269999981
  166 DT    OP1     5240    5.171999931    8.956999779   -6.234999657
  166 DT    OP2     5241    5.383000374    9.093999863   -6.243999958
  166 DT    O5'     5242    5.208000183    9.121000290   -6.427999973
  166 DT    C5'     5243    5.068999767    9.119000435   -6.474999905
  166 DT    H5'     5244    5.015999794    9.196000099   -6.419000149
  166 DT    H5''    5245    5.016999722    9.023000717   -6.469999790
  166 DT    C4'     5246    5.070000172    9.184000015   -6.616000175
  166 DT    H4'     5247    4.966000080    9.162000656   -6.640000343
  166 DT    O4'     5248    5.081000328    9.326999664   -6.608000278
  166 DT    C1'     5249    5.129000187    9.380000114   -6.730999947
  166 DT    H1'     5250    5.049000263    9.405000687   -6.800000191
  166 DT    N1      5251    5.208000183    9.508000374   -6.712000370
  166 DT    C6      5252    5.297999859    9.526999474   -6.604000092
  166 DT    H6      5253    5.320000172    9.442999840   -6.539999962
  166 DT    C5      5254    5.369999886    9.642000198   -6.583999634
  166 DT    C7      5255    5.467000008    9.649000168   -6.462999821
  166 DT    H71     5256    5.440000057    9.725999832   -6.390000343
  166 DT    H72     5257    5.467000008    9.553999901   -6.409999847
  166 DT    H73     5258    5.564000130    9.673999786   -6.505000114
  166 DT    C4      5259    5.341000080    9.758999825   -6.668000221
  166 DT    O4      5260    5.390000343    9.873000145   -6.648999691
  166 DT    N3      5261    5.244999886    9.737000465   -6.762000084
  166 DT    H3      5262    5.216000080    9.822000504   -6.807000160
  166 DT    C2      5263    5.175000191    9.621000290   -6.791999817
  166 DT    O2      5264    5.098999977    9.616999626   -6.888999939
  166 DT    C3'     5265    5.154999733    9.141000748   -6.733000278
  166 DT    H3'     5266    5.223999977    9.064000130   -6.698999882
  166 DT    C2'     5267    5.217999935    9.269999504   -6.782999992
  166 DT    H2'     5268    5.321000099    9.282999992   -6.750000000
  166 DT    H2''    5269    5.236000061    9.280000687   -6.890000343
  166 DT    O3'     5270    5.081000328    9.093000412   -6.844999790
  167 DT    P       5271    5.147999763    8.987999916   -6.948000431
  167 DT    OP1     5272    5.029999733    8.920000076   -7.015000343
  167 DT    OP2     5273    5.258000374    8.905000687   -6.887999535
  167 DT    O5'     5274    5.210999966    9.092000008   -7.044999599
  167 DT    C5'     5275    5.126999855    9.161000252   -7.138999939
  167 DT    H5'     5276    5.032999992    9.201000214   -7.101000309
  167 DT    H5''    5277    5.102000237    9.083000183   -7.210999966
  167 DT    C4'     5278    5.203000069    9.270999908   -7.219999790
  167 DT    H4'     5279    5.145999908    9.277999878   -7.312000275
  167 DT    O4'     5280    5.197000027    9.397000313   -7.162999630
  167 DT    C1'     5281    5.309999943    9.472000122   -7.208000183
  167 DT    H1'     5282    5.270999908    9.548999786   -7.275000095
  167 DT    N1      5283    5.401000023    9.527999878   -7.109999657
  167 DT    C6      5284    5.459000111    9.453000069   -7.015000343
  167 DT    H6      5285    5.450999737    9.345999718   -7.025000095
  167 DT    C5      5286    5.532999992    9.515000343   -6.919000149
  167 DT    C7      5287    5.606999874    9.420000076   -6.821000099
  167 DT    H71     5288    5.566999912    9.442999840   -6.722000122
  167 DT    H72     5289    5.602000237    9.315000534   -6.851000309
  167 DT    H73     5290    5.715000153    9.434000015   -6.812999725
  167 DT    C4      5291    5.552000046    9.662000656   -6.916000366
  167 DT    O4      5292    5.622000217    9.725999832   -6.847000122
  167 DT    N3      5293    5.477999687    9.726999283   -7.008999825
  167 DT    H3      5294    5.497000217    9.826000214   -7.013999939
  167 DT    C2      5295    5.400000095    9.670000076   -7.102999687
  167 DT    O2      5296    5.335999966    9.744000435   -7.177999973
  167 DT    C3'     5297    5.345999718    9.236000061   -7.255999565
  167 DT    H3'     5298    5.402999878    9.199999809   -7.169999599
  167 DT    C2'     5299    5.391999722    9.373999596   -7.298000336
  167 DT    H2'     5300    5.499000072    9.387999535   -7.280999660
  167 DT    H2''    5301    5.361000061    9.390000343   -7.401999474
  167 DT    O3'     5302    5.343999863    9.154000282   -7.369999886
  168 DC    P       5303    5.477000237    9.105999947   -7.451999664
  168 DC    OP1     5304    5.425999641    9.024999619   -7.564000130
  168 DC    OP2     5305    5.563000202    9.044000626   -7.348000526
  168 DC    O5'     5306    5.567999840    9.232000351   -7.519000053
  168 DC    C5'     5307    5.512000084    9.302999496   -7.637000084
  168 DC    H5'     5308    5.404999733    9.302000046   -7.618000031
  168 DC    H5''    5309    5.532999992    9.243000031   -7.726000309
  168 DC    C4'     5310    5.565999985    9.447999954   -7.652999878
  168 DC    H4'     5311    5.515000343    9.484999657   -7.741999626
  168 DC    O4'     5312    5.532000065    9.533999443   -7.548999786
  168 DC    C1'     5313    5.631999969    9.635000229   -7.537999630
  168 DC    H1'     5314    5.595000267    9.732000351   -7.572000027
  168 DC    N1      5315    5.690000057    9.640000343   -7.401000023
  168 DC    C6      5316    5.725999832    9.526999474   -7.333999634
  168 DC    H6      5317    5.699000359    9.430000305   -7.372000217
  168 DC    C5      5318    5.786000252    9.532999992   -7.210000038
  168 DC    H5      5319    5.797999859    9.448999405   -7.143000126
  168 DC    C4      5320    5.822999954    9.662000656   -7.164000034
  168 DC    N4      5321    5.874000072    9.684999466   -7.043000221
  168 DC    H41     5322    5.891999722    9.604000092   -6.984999657
  168 DC    H42     5323    5.887000084    9.780000687   -7.012999535
  168 DC    N3      5324    5.795000076    9.773000717   -7.230999947
  168 DC    C2      5325    5.727000237    9.758999825   -7.347000122
  168 DC    O2      5326    5.706000328    9.859999657   -7.414999962
  168 DC    C3'     5327    5.713999748    9.453000069   -7.687999725
  168 DC    H3'     5328    5.779999733    9.398000717   -7.620999813
  168 DC    C2'     5329    5.736999989    9.601999283   -7.648000240
  168 DC    H2'     5330    5.838000298    9.612999916   -7.608999729
  168 DC    H2''    5331    5.710000038    9.664999962   -7.733000278
  168 DC    O3'     5332    5.741999626    9.434000015   -7.826000214
  169 DT    P       5333    5.881999969    9.378999710   -7.876000404
  169 DT    OP1     5334    5.862999916    9.341000557   -8.013999939
  169 DT    OP2     5335    5.940999985    9.277999878   -7.776999474
  169 DT    O5'     5336    5.975999832    9.510999680   -7.873000145
  169 DT    C5'     5337    5.965000153    9.619000435   -7.969999790
  169 DT    H5'     5338    5.861999989    9.648000717   -7.987000465
  169 DT    H5''    5339    6.015000343    9.595999718   -8.064000130
  169 DT    C4'     5340    6.036999702    9.741000175   -7.918000221
  169 DT    H4'     5341    6.013999939    9.821000099   -7.987999916
  169 DT    O4'     5342    5.986999989    9.787000656   -7.789999962
  169 DT    C1'     5343    6.092999935    9.843000412   -7.717999935
  169 DT    H1'     5344    6.074999809    9.951000214   -7.716000557
  169 DT    N1      5345    6.113999844    9.784999847   -7.585999966
  169 DT    C6      5346    6.093999863    9.649000168   -7.557000160
  169 DT    H6      5347    6.056000233    9.588999748   -7.637999535
  169 DT    C5      5348    6.115000248    9.600000381   -7.427999973
  169 DT    C7      5349    6.068999767    9.454999924   -7.408999443
  169 DT    H71     5350    5.966000080    9.442999840   -7.441999912
  169 DT    H72     5351    6.130000114    9.387000084   -7.467000008
  169 DT    H73     5352    6.065000057    9.420000076   -7.305999756
  169 DT    C4      5353    6.154999733    9.690999985   -7.321000099
  169 DT    O4      5354    6.171999931    9.669000626   -7.201000214
  169 DT    N3      5355    6.171999931    9.817999840   -7.361000061
  169 DT    H3      5356    6.213000298    9.876000404   -7.289000034
  169 DT    C2      5357    6.159999847    9.873999596   -7.486000061
  169 DT    O2      5358    6.189000130    9.991999626   -7.511000156
  169 DT    C3'     5359    6.185999870    9.717000008   -7.895999908
  169 DT    H3'     5360    6.192999840    9.625000000   -7.838999748
  169 DT    C2'     5361    6.217999935    9.838999748   -7.805000305
  169 DT    H2'     5362    6.314000130    9.815000534   -7.758999825
  169 DT    H2''    5363    6.231999874    9.927999496   -7.866000175
  169 DT    O3'     5364    6.263999939    9.715000153   -8.016000748
  170 DA    P       5365    6.397000313    9.625000000   -8.023000717
  170 DA    OP1     5366    6.426999569    9.621000290   -8.164999962
  170 DA    OP2     5367    6.380000114    9.503999710   -7.948999882
  170 DA    O5'     5368    6.515000343    9.715000153   -7.960999966
  170 DA    C5'     5369    6.530999660    9.847000122   -8.001000404
  170 DA    H5'     5370    6.434999943    9.898000717   -8.012000084
  170 DA    H5''    5371    6.587000370    9.861000061   -8.093000412
  170 DA    C4'     5372    6.601000309    9.937000275   -7.901999474
  170 DA    H4'     5373    6.601999760   10.037000656   -7.942999840
  170 DA    O4'     5374    6.541000366    9.927999496   -7.780000210
  170 DA    C1'     5375    6.634999752    9.898000717   -7.676999569
  170 DA    H1'     5376    6.680999756    9.987999916   -7.637000084
  170 DA    N9      5377    6.580000401    9.829000473   -7.560999870
  170 DA    C8      5378    6.527999878    9.706999779   -7.566999912
  170 DA    H8      5379    6.526000023    9.651000023   -7.658999443
  170 DA    N7      5380    6.498000145    9.648000717   -7.453999996
  170 DA    C5      5381    6.537999630    9.748000145   -7.361000061
  170 DA    C6      5382    6.551000118    9.767000198   -7.222000122
  170 DA    N6      5383    6.519999504    9.683000565   -7.130000114
  170 DA    H61     5384    6.473999977    9.595999718   -7.151000023
  170 DA    H62     5385    6.532999992    9.710000038   -7.033999443
  170 DA    N1      5386    6.595999718    9.876000404   -7.162999630
  170 DA    C2      5387    6.634999752    9.979000092   -7.240000248
  170 DA    H2      5388    6.684999943   10.064000130   -7.196000099
  170 DA    N3      5389    6.633999825    9.977999687   -7.375000000
  170 DA    C4      5390    6.580000401    9.862000465   -7.426999569
  170 DA    C3'     5391    6.744999886    9.898000717   -7.884999752
  170 DA    H3'     5392    6.782999992    9.836000443   -7.966000557
  170 DA    C2'     5393    6.738999844    9.819999695   -7.754000187
  170 DA    H2'     5394    6.708000183    9.716000557   -7.763999939
  170 DA    H2''    5395    6.835000038    9.838999748   -7.705999851
  170 DA    O3'     5396    6.822000027   10.017000198   -7.887999535
  171 DC    P       5397    6.980000496   10.012999535   -7.880000114
  171 DC    OP1     5398    7.033999443   10.114999771   -7.969000340
  171 DC    OP2     5399    7.026999474    9.873000145   -7.901999474
  171 DC    O5'     5400    7.008000374   10.045999527   -7.730000496
  171 DC    C5'     5401    6.962000370   10.163999557   -7.675000191
  171 DC    H5'     5402    6.854000092   10.158999443   -7.666000366
  171 DC    H5''    5403    6.979000092   10.248000145   -7.741999626
  171 DC    C4'     5404    7.019999504   10.194999695   -7.537000179
  171 DC    H4'     5405    6.980999947   10.293000221   -7.509999752
  171 DC    O4'     5406    6.969000340   10.098999977   -7.442999840
  171 DC    C1'     5407    7.083000183   10.050000191   -7.379000187
  171 DC    H1'     5408    7.113999844   10.111000061   -7.294999599
  171 DC    N1      5409    7.052999973    9.906999588   -7.344999790
  171 DC    C6      5410    6.995999813    9.826999664   -7.440000057
  171 DC    H6      5411    6.993000031    9.866000175   -7.541000366
  171 DC    C5      5412    6.949999809    9.706999779   -7.407999992
  171 DC    H5      5413    6.905000210    9.648000717   -7.486000061
  171 DC    C4      5414    6.951999664    9.670999527   -7.266999722
  171 DC    N4      5415    6.905000210    9.557000160   -7.219999790
  171 DC    H41     5416    6.876000404    9.484999657   -7.283999443
  171 DC    H42     5417    6.895999908    9.543000221   -7.119999886
  171 DC    N3      5418    7.001999855    9.751000404   -7.171000004
  171 DC    C2      5419    7.044000149    9.871000290   -7.210999966
  171 DC    O2      5420    7.073999882    9.956999779   -7.123999596
  171 DC    C3'     5421    7.173000336   10.196000099   -7.541999817
  171 DC    H3'     5422    7.212999821   10.208999634   -7.643000126
  171 DC    C2'     5423    7.198999882   10.052999496   -7.483999729
  171 DC    H2'     5424    7.178999901    9.983999252   -7.565000057
  171 DC    H2''    5425    7.298999786   10.053999901   -7.440000057
  171 DC    O3'     5426    7.224999905   10.296999931   -7.455000401
  172 DC    P       5427    7.376000404   10.345999718   -7.456999779
  172 DC    OP1     5428    7.383999825   10.475000381   -7.380999565
  172 DC    OP2     5429    7.430000305   10.342000008   -7.595999718
  172 DC    O5'     5430    7.447000027   10.241000175   -7.366999626
  172 DC    C5'     5431    7.432000160   10.253999710   -7.216000557
  172 DC    H5'     5432    7.328999996   10.246999741   -7.180000305
  172 DC    H5''    5433    7.487999916   10.341000557   -7.180999756
  172 DC    C4'     5434    7.491999626   10.141000748   -7.147000313
  172 DC    H4'     5435    7.509999752   10.170000076   -7.043000221
  172 DC    O4'     5436    7.407999992   10.023000717   -7.157999992
  172 DC    C1'     5437    7.483000278    9.909999847   -7.187000275
  172 DC    H1'     5438    7.526000023    9.881999969   -7.091000557
  172 DC    N1      5439    7.404000282    9.802000046   -7.248999596
  172 DC    C6      5440    7.391999722    9.779000282   -7.384999752
  172 DC    H6      5441    7.427999973    9.850000381   -7.458000183
  172 DC    C5      5442    7.337999821    9.659999847   -7.433000088
  172 DC    H5      5443    7.323000431    9.645999908   -7.539000034
  172 DC    C4      5444    7.286000252    9.576999664   -7.330999851
  172 DC    N4      5445    7.213999748    9.473999977   -7.366999626
  172 DC    H41     5446    7.183000088    9.465000153   -7.462999821
  172 DC    H42     5447    7.182000160    9.421999931   -7.287000179
  172 DC    N3      5448    7.272000313    9.612000465   -7.203999996
  172 DC    C2      5449    7.338999748    9.717000008   -7.159999847
  172 DC    O2      5450    7.344999790    9.732999802   -7.041000366
  172 DC    C3'     5451    7.627999783   10.102999687   -7.208000183
  172 DC    H3'     5452    7.648999691   10.173999786   -7.287000179
  172 DC    C2'     5453    7.594000340    9.968999863   -7.280000210
  172 DC    H2'     5454    7.559999943   10.001999855   -7.377999783
  172 DC    H2''    5455    7.680000305    9.905000687   -7.296000004
  172 DC    O3'     5456    7.723999977   10.091000557   -7.102999687
  173 DA    P       5457    7.876999855   10.081999779   -7.123999596
  173 DA    OP1     5458    7.937000275   10.141000748   -7.006999969
  173 DA    OP2     5459    7.907000065   10.144999504   -7.259999752
  173 DA    O5'     5460    7.912000179    9.930999756   -7.140000343
  173 DA    C5'     5461    8.000000000    9.858999252   -7.062999725
  173 DA    H5'     5462    8.092000008    9.914999962   -7.046000004
  173 DA    H5''    5463    8.016000748    9.758000374   -7.098999977
  173 DA    C4'     5464    7.933999538    9.843999863   -6.923000336
  173 DA    H4'     5465    7.953000069    9.939000130   -6.873999596
  173 DA    O4'     5466    7.801999569    9.795000076   -6.928999901
  173 DA    C1'     5467    7.791999817    9.661000252   -6.907999992
  173 DA    H1'     5468    7.731999874    9.637000084   -6.819999695
  173 DA    N9      5469    7.713999748    9.598000526   -7.016000271
  173 DA    C8      5470    7.730000496    9.607999802   -7.148999691
  173 DA    H8      5471    7.787000179    9.687999725   -7.192999840
  173 DA    N7      5472    7.651999474    9.532999992   -7.217000008
  173 DA    C5      5473    7.597000122    9.448999405   -7.118000031
  173 DA    C6      5474    7.508000374    9.333000183   -7.120999813
  173 DA    N6      5475    7.451000214    9.284999847   -7.230999947
  173 DA    H61     5476    7.472000122    9.333000183   -7.316999912
  173 DA    H62     5477    7.384999752    9.208999634   -7.229000092
  173 DA    N1      5478    7.467000008    9.276999474   -7.008000374
  173 DA    C2      5479    7.509999752    9.326000214   -6.895999908
  173 DA    H2      5480    7.462000370    9.291000366   -6.805999756
  173 DA    N3      5481    7.590000153    9.427999496   -6.881999969
  173 DA    C4      5482    7.637000084    9.482000351   -6.995999813
  173 DA    C3'     5483    8.010999680    9.732999802   -6.845999718
  173 DA    H3'     5484    8.109999657    9.741000175   -6.888999939
  173 DA    C2'     5485    7.937000275    9.612000465   -6.893000126
  173 DA    H2'     5486    7.979000092    9.591000557   -6.991000175
  173 DA    H2''    5487    7.960000038    9.533999443   -6.819999695
  173 DA    O3'     5488    7.994999886    9.753999710   -6.703999996
  174 DA    P       5489    8.072999954    9.656000137   -6.598000526
  174 DA    OP1     5490    8.105000496    9.737000465   -6.480999947
  174 DA    OP2     5491    8.182000160    9.587999344   -6.662000179
  174 DA    O5'     5492    7.962000370    9.548999786   -6.555999756
  174 DA    C5'     5493    7.849999905    9.587999344   -6.473999977
  174 DA    H5'     5494    7.794999599    9.663000107   -6.530999660
  174 DA    H5''    5495    7.880000114    9.637000084   -6.381000042
  174 DA    C4'     5496    7.766000271    9.462999344   -6.441000462
  174 DA    H4'     5497    7.671999931    9.487999916   -6.393000126
  174 DA    O4'     5498    7.733999729    9.391000748   -6.558000088
  174 DA    C1'     5499    7.794999599    9.262000084   -6.546999931
  174 DA    H1'     5500    7.715000153    9.197000504   -6.512000084
  174 DA    N9      5501    7.849999905    9.227999687   -6.684999943
  174 DA    C8      5502    7.941999912    9.283999443   -6.759999752
  174 DA    H8      5503    8.017999649    9.352999687   -6.726000309
  174 DA    N7      5504    7.941000462    9.244000435   -6.884999752
  174 DA    C5      5505    7.837999821    9.149999619   -6.893000126
  174 DA    C6      5506    7.782000065    9.066999435   -6.988999844
  174 DA    N6      5507    7.826999664    9.069000244   -7.108000278
  174 DA    H61     5508    7.914000034    9.118000031   -7.123000145
  174 DA    H62     5509    7.784999847    9.003999710   -7.171999931
  174 DA    N1      5510    7.676999569    8.980000496   -6.970999718
  174 DA    C2      5511    7.629000187    8.987999916   -6.848999977
  174 DA    H2      5512    7.552999973    8.914999962   -6.826999664
  174 DA    N3      5513    7.675000191    9.055999756   -6.738999844
  174 DA    C4      5514    7.782999992    9.135999680   -6.768000126
  174 DA    C3'     5515    7.848999977    9.366999626   -6.354000092
  174 DA    H3'     5516    7.926000118    9.425000191   -6.304999828
  174 DA    C2'     5517    7.914000034    9.274999619   -6.448000431
  174 DA    H2'     5518    8.000000000    9.326999664   -6.490000248
  174 DA    H2''    5519    7.928999901    9.170000076   -6.421000004
  174 DA    O3'     5520    7.766999722    9.312000275   -6.247000217
  175 DA    P       5521    7.831999779    9.225000381   -6.133999825
  175 DA    OP1     5522    7.734999657    9.222000122   -6.022999763
  175 DA    OP2     5523    7.970999718    9.269999504   -6.111999989
  175 DA    O5'     5524    7.849999905    9.081999779   -6.191999912
  175 DA    C5'     5525    7.724999905    9.003999710   -6.223000050
  175 DA    H5'     5526    7.657000065    9.062000275   -6.284999847
  175 DA    H5''    5527    7.671999931    8.982999802   -6.131000042
  175 DA    C4'     5528    7.769000053    8.873999596   -6.291999817
  175 DA    H4'     5529    7.678999901    8.812000275   -6.296999931
  175 DA    O4'     5530    7.780000210    8.913000107   -6.425000191
  175 DA    C1'     5531    7.904000282    8.842000008   -6.460999966
  175 DA    H1'     5532    7.869999886    8.743000031   -6.488999844
  175 DA    N9      5533    7.967999935    8.892000198   -6.585999966
  175 DA    C8      5534    8.066999435    8.984999657   -6.598999977
  175 DA    H8      5535    8.101999283    9.048000336   -6.519000053
  175 DA    N7      5536    8.114999771    8.991000175   -6.723999977
  175 DA    C5      5537    8.037000656    8.894000053   -6.796000004
  175 DA    C6      5538    8.038000107    8.848000526   -6.927999973
  175 DA    N6      5539    8.128000259    8.898000717   -7.019000053
  175 DA    H61     5540    8.185999870    8.973999977   -6.986000061
  175 DA    H62     5541    8.140000343    8.869000435   -7.115000248
  175 DA    N1      5542    7.951000214    8.751999855   -6.967999935
  175 DA    C2      5543    7.869000435    8.703000069   -6.875000000
  175 DA    H2      5544    7.801999569    8.628999710   -6.916000366
  175 DA    N3      5545    7.854000092    8.739999771   -6.745999813
  175 DA    C4      5546    7.947000027    8.835000038   -6.710999966
  175 DA    C3'     5547    7.880000114    8.779000282   -6.245999813
  175 DA    H3'     5548    7.911000252    8.791999817   -6.141999722
  175 DA    C2'     5549    7.990000248    8.817999840   -6.338999748
  175 DA    H2'     5550    8.031999588    8.907999992   -6.293000221
  175 DA    H2''    5551    8.066999435    8.743000031   -6.355000019
  175 DA    O3'     5552    7.840000153    8.642000198   -6.266999722
  176 DA    P       5553    7.828000069    8.532999992   -6.143000126
  176 DA    OP1     5554    7.723000526    8.571000099   -6.046999931
  176 DA    OP2     5555    7.965000153    8.522000313   -6.078000069
  176 DA    O5'     5556    7.796000004    8.394000053   -6.215000153
  176 DA    C5'     5557    7.669000149    8.373000145   -6.276000023
  176 DA    H5'     5558    7.616999626    8.465000153   -6.299000263
  176 DA    H5''    5559    7.606999874    8.315999985   -6.206999779
  176 DA    C4'     5560    7.676999569    8.295999527   -6.407000065
  176 DA    H4'     5561    7.580000401    8.269000053   -6.448999882
  176 DA    O4'     5562    7.738999844    8.380000114   -6.501999855
  176 DA    C1'     5563    7.849999905    8.319000244   -6.560999870
  176 DA    H1'     5564    7.816000462    8.267999649   -6.651000023
  176 DA    N9      5565    7.958999634    8.406000137   -6.601999760
  176 DA    C8      5566    8.030000687    8.498999596   -6.530999660
  176 DA    H8      5567    8.010000229    8.519000053   -6.426999569
  176 DA    N7      5568    8.131999969    8.552000046   -6.595999718
  176 DA    C5      5569    8.109999657    8.503999710   -6.724999905
  176 DA    C6      5570    8.177000046    8.516000748   -6.848000526
  176 DA    N6      5571    8.255000114    8.612999916   -6.876000404
  176 DA    H61     5572    8.294000626    8.678999901   -6.809999943
  176 DA    H62     5573    8.286000252    8.611000061   -6.972000122
  176 DA    N1      5574    8.138999939    8.451999664   -6.956999779
  176 DA    C2      5575    8.031000137    8.376999855   -6.948000431
  176 DA    H2      5576    7.994999886    8.329000473   -7.037000179
  176 DA    N3      5577    7.951000214    8.355000496   -6.841000557
  176 DA    C4      5578    8.003999710    8.419000626   -6.730999947
  176 DA    C3'     5579    7.769999504    8.178999901   -6.391999722
  176 DA    H3'     5580    7.789999962    8.156999588   -6.288000107
  176 DA    C2'     5581    7.901000023    8.223999977   -6.460000038
  176 DA    H2'     5582    7.967000008    8.267999649   -6.384999752
  176 DA    H2''    5583    7.946000099    8.140000343   -6.511000156
  176 DA    O3'     5584    7.699999809    8.064000130   -6.453999996
  177 DG    P       5585    7.765000343    7.919000149   -6.473999977
  177 DG    OP1     5586    7.658999443    7.824999809   -6.470999718
  177 DG    OP2     5587    7.873999596    7.900000095   -6.377999783
  177 DG    O5'     5588    7.826999664    7.909999847   -6.619999886
  177 DG    C5'     5589    7.761000156    7.940000057   -6.738999844
  177 DG    H5'     5590    7.745999813    8.048000336   -6.744000435
  177 DG    H5''    5591    7.661000252    7.898000240   -6.726999760
  177 DG    C4'     5592    7.835999966    7.902999878   -6.869999886
  177 DG    H4'     5593    7.758000374    7.895999908   -6.944999695
  177 DG    O4'     5594    7.923999786    8.005000114   -6.901000023
  177 DG    C1'     5595    8.048000336    7.951999664   -6.921000004
  177 DG    H1'     5596    8.060999870    7.932000160   -7.026999474
  177 DG    N9      5597    8.144999504    8.058000565   -6.887999535
  177 DG    C8      5598    8.166999817    8.116000175   -6.765000343
  177 DG    H8      5599    8.108999252    8.092000008   -6.676999569
  177 DG    N7      5600    8.260999680    8.205999374   -6.772000313
  177 DG    C5      5601    8.308000565    8.206999779   -6.905000210
  177 DG    C6      5602    8.408999443    8.280000687   -6.969000340
  177 DG    O6      5603    8.482999802    8.375000000   -6.928999901
  177 DG    N1      5604    8.441999435    8.225999832   -7.087999821
  177 DG    H1      5605    8.526999474    8.253000259   -7.134999752
  177 DG    C2      5606    8.373000145    8.121999741   -7.145999908
  177 DG    N2      5607    8.414999962    8.079999924   -7.256999969
  177 DG    H21     5608    8.470999718    8.135999680   -7.319999695
  177 DG    H22     5609    8.385999680    7.987000465   -7.286000252
  177 DG    N3      5610    8.270999908    8.060999870   -7.094999790
  177 DG    C4      5611    8.244999886    8.102999687   -6.972000122
  177 DG    C3'     5612    7.914999962    7.773000240   -6.883000374
  177 DG    H3'     5613    7.880000114    7.699999809   -6.809999943
  177 DG    C2'     5614    8.055999756    7.822000027   -6.847000122
  177 DG    H2'     5615    8.058000565    7.844000340   -6.740000248
  177 DG    H2''    5616    8.133999825    7.752999783   -6.880999565
  177 DG    O3'     5617    7.893000126    7.726999760   -7.016999722
  178 DT    P       5618    7.953999996    7.587999821   -7.058000088
  178 DT    OP1     5619    7.866999626    7.532000065   -7.162000179
  178 DT    OP2     5620    7.986000061    7.501999855   -6.941999912
  178 DT    O5'     5621    8.093000412    7.629000187   -7.137999535
  178 DT    C5'     5622    8.093000412    7.669999599   -7.273000240
  178 DT    H5'     5623    8.045999527    7.766999722   -7.280000210
  178 DT    H5''    5624    8.043000221    7.597000122   -7.337000370
  178 DT    C4'     5625    8.233999252    7.683000088   -7.333999634
  178 DT    H4'     5626    8.230000496    7.703999996   -7.441000462
  178 DT    O4'     5627    8.309000015    7.772000313   -7.254000187
  178 DT    C1'     5628    8.426000595    7.705999851   -7.210000038
  178 DT    H1'     5629    8.500000000    7.713999748   -7.289999962
  178 DT    N1      5630    8.472000122    7.766999722   -7.083999634
  178 DT    C6      5631    8.406999588    7.765000343   -6.960999966
  178 DT    H6      5632    8.333000183    7.689000130   -6.941000462
  178 DT    C5      5633    8.447999954    7.833999634   -6.854000092
  178 DT    C7      5634    8.385000229    7.816999912   -6.716000557
  178 DT    H71     5635    8.461000443    7.809999943   -6.638999939
  178 DT    H72     5636    8.315000534    7.898000240   -6.696000099
  178 DT    H73     5637    8.333000183    7.720999718   -6.712999821
  178 DT    C4      5638    8.551000595    7.930999756   -6.869999886
  178 DT    O4      5639    8.605999947    7.998000145   -6.780000210
  178 DT    N3      5640    8.607999802    7.930999756   -6.995999813
  178 DT    H3      5641    8.691999435    7.983999729   -7.016999722
  178 DT    C2      5642    8.585000038    7.848000526   -7.101000309
  178 DT    O2      5643    8.666999817    7.851000309   -7.196000099
  178 DT    C3'     5644    8.300000191    7.546000004   -7.335999966
  178 DT    H3'     5645    8.230000496    7.463999748   -7.321000099
  178 DT    C2'     5646    8.388999939    7.558000088   -7.208000183
  178 DT    H2'     5647    8.333999634    7.534999847   -7.116999626
  178 DT    H2''    5648    8.475999832    7.494000435   -7.201999664
  178 DT    O3'     5649    8.385000229    7.546999931   -7.444000244
  179 DG    P       5650    8.479000092    7.423000336   -7.481999874
  179 DG    OP1     5651    8.501999855    7.421999931   -7.627999783
  179 DG    OP2     5652    8.427000046    7.298999786   -7.416999817
  179 DG    O5'     5653    8.607999802    7.456999779   -7.405000210
  179 DG    C5'     5654    8.730999947    7.488999844   -7.462999821
  179 DG    H5'     5655    8.732999802    7.583000183   -7.518000126
  179 DG    H5''    5656    8.741999626    7.418000221   -7.546000004
  179 DG    C4'     5657    8.855000496    7.480999947   -7.369000435
  179 DG    H4'     5658    8.947999954    7.498999596   -7.423000336
  179 DG    O4'     5659    8.843999863    7.576999664   -7.262000084
  179 DG    C1'     5660    8.880000114    7.519999504   -7.138999939
  179 DG    H1'     5661    8.987999916    7.511000156   -7.126999855
  179 DG    N9      5662    8.829999924    7.595999718   -7.026999474
  179 DG    C8      5663    8.718999863    7.573000431   -6.941999912
  179 DG    H8      5664    8.638999939    7.501000404   -6.960000038
  179 DG    N7      5665    8.723999977    7.647000313   -6.837000370
  179 DG    C5      5666    8.836999893    7.723999977   -6.851999760
  179 DG    C6      5667    8.899000168    7.816000462   -6.766999722
  179 DG    O6      5668    8.864000320    7.856999874   -6.657000065
  179 DG    N1      5669    9.010999680    7.880999565   -6.819999695
  179 DG    H1      5670    9.046999931    7.955999851   -6.762999535
  179 DG    C2      5671    9.065000534    7.841000557   -6.934999943
  179 DG    N2      5672    9.166999817    7.911000252   -6.983000278
  179 DG    H21     5673    9.208999634    7.976999760   -6.919000149
  179 DG    H22     5674    9.213999748    7.869000435   -7.060999870
  179 DG    N3      5675    9.013999939    7.754000187   -7.020999908
  179 DG    C4      5676    8.897000313    7.703000069   -6.973000526
  179 DG    C3'     5677    8.875000000    7.348000526   -7.298000336
  179 DG    H3'     5678    8.812000275    7.270999908   -7.342000008
  179 DG    C2'     5679    8.829999924    7.376000404   -7.157000065
  179 DG    H2'     5680    8.722000122    7.372000217   -7.164000034
  179 DG    H2''    5681    8.869000435    7.291999817   -7.098999977
  179 DG    O3'     5682    9.010000229    7.300000191   -7.294999599
  180 DT    P       5683    9.043000221    7.148999691   -7.300000191
  180 DT    OP1     5684    9.053999901    7.105999947   -7.441000462
  180 DT    OP2     5685    8.951999664    7.066999912   -7.205999851
  180 DT    O5'     5686    9.187999725    7.150000095   -7.245999813
  180 DT    C5'     5687    9.295999527    7.183999538   -7.330000401
  180 DT    H5'     5688    9.260000229    7.255999565   -7.402999878
  180 DT    H5''    5689    9.343999863    7.099999905   -7.380000114
  180 DT    C4'     5690    9.399000168    7.270999908   -7.255999565
  180 DT    H4'     5691    9.465000153    7.308000088   -7.335000038
  180 DT    O4'     5692    9.342000008    7.388999939   -7.191000462
  180 DT    C1'     5693    9.388999939    7.383000374   -7.058999538
  180 DT    H1'     5694    9.475999832    7.448999882   -7.055999756
  180 DT    N1      5695    9.291999817    7.434999943   -6.955000401
  180 DT    C6      5696    9.176000595    7.370999813   -6.918000221
  180 DT    H6      5697    9.156999588    7.272000313   -6.958000183
  180 DT    C5      5698    9.095999718    7.414000034   -6.817999840
  180 DT    C7      5699    8.966000557    7.345999718   -6.784999847
  180 DT    H71     5700    8.954999924    7.322000027   -6.680000305
  180 DT    H72     5701    8.881999969    7.412999630   -6.805000305
  180 DT    H73     5702    8.955999374    7.258999825   -6.848999977
  180 DT    C4      5703    9.119999886    7.541999817   -6.755999565
  180 DT    O4      5704    9.060999870    7.601000309   -6.668000221
  180 DT    N3      5705    9.236000061    7.601000309   -6.791999817
  180 DT    H3      5706    9.258999825    7.683999538   -6.740000248
  180 DT    C2      5707    9.322999954    7.557000160   -6.891000271
  180 DT    O2      5708    9.430000305    7.619000435   -6.902999878
  180 DT    C3'     5709    9.494000435    7.205000401   -7.157000065
  180 DT    H3'     5710    9.487000465    7.097000122   -7.168000221
  180 DT    C2'     5711    9.442999840    7.247000217   -7.020999908
  180 DT    H2'     5712    9.358999252    7.178999901   -7.005999565
[truncated: 17,272,841 more chars]
