# Supplementary material for: Redox-Based Defect Detection in Packed DNA: Insights from Hybrid Quantum Mechanical/Molecular Mechanics Molecular Dynamics Simulations
Source: J Chem Theory Comput. 2023 Nov 14;19(22):8434–45. doi: 10.1021/acs.jctc.3c01013 (PMC10687876; doi:10.1021/acs.jctc.3c01013)
Supplement: Supplementary file 2 — ct3c01013_si_002.zip [file ct3c01013_si_002.zip › packed_dna_8oxog-main/QMMM_MD/8oxoG_reg2/8oxoG_reg2_reduced_qmmm/gromos.g96]

TITLE
 coordinates generated from amber coord file
 ncp_amber.pdb
END
POSITION
# first 24 chars ignored
    1 DA5   HO5'       1    7.159999847    2.742000103  -13.841000557
    1 DA5   O5'        2    7.085999966    2.740999937  -13.902999878
    1 DA5   C5'        3    7.106999874    2.703000069  -13.708999634
    1 DA5   H5'        4    7.050000191    2.789000034  -13.675000191
    1 DA5   H5''       5    7.187999725    2.681999922  -13.639999390
    1 DA5   C4'        6    7.022000313    2.575999975  -13.699000359
    1 DA5   H4'        7    7.019000053    2.556999922  -13.591000557
    1 DA5   O4'        8    6.890000343    2.592999935  -13.744000435
    1 DA5   C1'        9    6.855999947    2.497999907  -13.847999573
    1 DA5   H1'       10    6.812000275    2.403000116  -13.819000244
    1 DA5   N9        11    6.769000053    2.582999945  -13.938000679
    1 DA5   C8        12    6.631999969    2.573999882  -13.947000504
    1 DA5   H8        13    6.572000027    2.490999937  -13.911999702
    1 DA5   N7        14    6.576999664    2.655999899  -14.030000687
    1 DA5   C5        15    6.685999870    2.745999813  -14.055999756
    1 DA5   C6        16    6.698000431    2.861999989  -14.136999130
    1 DA5   N6        17    6.599999905    2.914000034  -14.210000992
    1 DA5   H61       18    6.505999565    2.877000093  -14.217000008
    1 DA5   H62       19    6.619000435    2.995999813  -14.267000198
    1 DA5   N1        20    6.814000130    2.927000046  -14.144999504
    1 DA5   C2        21    6.916000366    2.882999897  -14.072999954
    1 DA5   H2        22    7.015000343    2.926000118  -14.083999634
    1 DA5   N3        23    6.919999599    2.769000053  -14.005999565
    1 DA5   C4        24    6.800000191    2.704999924  -13.996999741
    1 DA5   C3'       25    7.081999779    2.455999851  -13.764999390
    1 DA5   H3'       26    7.185999870    2.476999998  -13.791000366
    1 DA5   C2'       27    6.990000248    2.447999954  -13.894000053
    1 DA5   H2'       28    7.036000252    2.518000126  -13.963999748
    1 DA5   H2''      29    6.979000092    2.346999884  -13.934000015
    1 DA5   O3'       30    7.066000462    2.335000038  -13.690999985
    2 DT    P         31    7.131999969    2.191999912  -13.749000549
    2 DT    OP1       32    7.145999908    2.105000019  -13.633999825
    2 DT    OP2       33    7.245999813    2.214999914  -13.842000008
    2 DT    O5'       34    7.009999752    2.127000093  -13.824999809
    2 DT    C5'       35    6.902999878    2.051000118  -13.760000229
    2 DT    H5'       36    6.859999657    2.101000071  -13.674000740
    2 DT    H5''      37    6.933999538    1.954000115  -13.722000122
    2 DT    C4'       38    6.787000179    2.016999960  -13.849000931
    2 DT    H4'       39    6.706999779    1.979999900  -13.786000252
    2 DT    O4'       40    6.752999783    2.141999960  -13.907000542
    2 DT    C1'       41    6.723000526    2.111999989  -14.041999817
    2 DT    H1'       42    6.625000000    2.065000057  -14.045000076
    2 DT    N1        43    6.723999977    2.230999947  -14.122999191
    2 DT    C6        44    6.838999748    2.299999952  -14.163000107
    2 DT    H6        45    6.937999725    2.273000002  -14.130000114
    2 DT    C5        46    6.826000214    2.412000179  -14.235000610
    2 DT    C7        47    6.962000370    2.480999947  -14.266000748
    2 DT    H71       48    6.976999760    2.512000084  -14.369000435
    2 DT    H72       49    6.984999657    2.575000048  -14.216000557
    2 DT    H73       50    7.050000191    2.421000004  -14.241999626
    2 DT    C4        51    6.698999882    2.469000101  -14.269000053
    2 DT    O4        52    6.685999870    2.578000069  -14.327000618
    2 DT    N3        53    6.592000008    2.388999939  -14.238000870
    2 DT    H3        54    6.504000187    2.412999868  -14.282999992
    2 DT    C2        55    6.598999977    2.271999836  -14.170000076
    2 DT    O2        56    6.494000435    2.205999851  -14.153999329
    2 DT    C3'       57    6.819000244    1.920000076  -13.961000443
    2 DT    H3'       58    6.914000034    1.870000124  -13.940999985
    2 DT    C2'       59    6.823999882    2.009999990  -14.082000732
    2 DT    H2'       60    6.919999599    2.061000109  -14.089999199
    2 DT    H2''      61    6.802999973    1.965999961  -14.178998947
    2 DT    O3'       62    6.708999634    1.830999970  -13.980999947
    3 DC    P         63    6.716000557    1.682999969  -14.047999382
    3 DC    OP1       64    6.733999729    1.575000048  -13.952000618
    3 DC    OP2       65    6.808000088    1.687999964  -14.161000252
    3 DC    O5'       66    6.562999725    1.670999885  -14.100000381
    3 DC    C5'       67    6.447000027    1.666000009  -14.010999680
    3 DC    H5'       68    6.449999809    1.744000077  -13.935000420
    3 DC    H5''      69    6.437000275    1.570999980  -13.958000183
    3 DC    C4'       70    6.321000099    1.687000036  -14.094999313
    3 DC    H4'       71    6.236000061    1.687000036  -14.025999069
    3 DC    O4'       72    6.335000038    1.815999985  -14.147999763
    3 DC    C1'       73    6.322999954    1.804999948  -14.295000076
    3 DC    H1'       74    6.216000080    1.811000109  -14.314000130
    3 DC    N1        75    6.404000282    1.904000044  -14.363000870
    3 DC    C6        76    6.544000149    1.906999946  -14.341000557
    3 DC    H6        77    6.594000340    1.829000115  -14.286000252
    3 DC    C5        78    6.620999813    2.006000042  -14.385999680
    3 DC    H5        79    6.726000309    2.006999969  -14.361000061
    3 DC    C4        80    6.558999538    2.106999874  -14.461999893
    3 DC    N4        81    6.626999855    2.190000057  -14.532000542
    3 DC    H41       82    6.726999760    2.190999985  -14.546999931
    3 DC    H42       83    6.574999809    2.264999866  -14.574999809
    3 DC    N3        84    6.430000305    2.111000061  -14.483999252
    3 DC    C2        85    6.350999832    2.016000032  -14.430999756
    3 DC    O2        86    6.233000278    2.028000116  -14.450999260
    3 DC    C3'       87    6.302000046    1.585000038  -14.210000992
    3 DC    H3'       88    6.362999916    1.496000051  -14.189000130
    3 DC    C2'       89    6.358000278    1.664999962  -14.332000732
    3 DC    H2'       90    6.465000153    1.649999976  -14.344999313
    3 DC    H2''      91    6.299000263    1.636000037  -14.420000076
    3 DC    O3'       92    6.170000076    1.549999952  -14.230000496
    4 DA    P         93    6.127999783    1.425999999  -14.319999695
    4 DA    OP1       94    6.008999825    1.388000011  -14.247999191
    4 DA    OP2       95    6.233000278    1.325999975  -14.330999374
    4 DA    O5'       96    6.090000153    1.489000082  -14.460000992
    4 DA    C5'       97    5.961999893    1.549999952  -14.488000870
    4 DA    H5'       98    5.942999840    1.616999984  -14.403999329
    4 DA    H5''      99    5.891999722    1.467000008  -14.494999886
    4 DA    C4'      100    5.953999996    1.629000068  -14.616999626
    4 DA    H4'      101    5.849999905    1.660000086  -14.619999886
    4 DA    O4'      102    6.040999889    1.746999979  -14.616999626
    4 DA    C1'      103    6.104000092    1.740999937  -14.739999771
    4 DA    H1'      104    6.038000107    1.781999946  -14.816999435
    4 DA    N9       105    6.234000206    1.813999891  -14.727999687
    4 DA    C8       106    6.359999657    1.768000007  -14.682001114
    4 DA    H8       107    6.363999844    1.674999952  -14.628000259
    4 DA    N7       108    6.460999966    1.842000008  -14.722999573
    4 DA    C5       109    6.394999981    1.950000048  -14.785000801
    4 DA    C6       110    6.432000160    2.073999882   -0.027000001
    4 DA    N6       111    6.552999973    2.134000063   -0.022000000
    4 DA    H61      112    6.623999596    2.099999905    0.041999999
    4 DA    H62      113    6.573999882    2.214999914   -0.077999994
    4 DA    N1       114    6.348999977    2.145999908   -0.103000000
    4 DA    C2       115    6.223000050    2.111999989   -0.117999993
    4 DA    H2       116    6.159999847    2.172999859   -0.180999994
    4 DA    N3       117    6.164999962    2.002000093   -0.057000000
    4 DA    C4       118    6.261000156    1.928000093  -14.802000046
    4 DA    C3'      119    5.991000175    1.539000034  -14.732999802
    4 DA    H3'      120    5.984999657    1.430999994  -14.718999863
    4 DA    C2'      121    6.129000187    1.590999961  -14.757000923
    4 DA    H2'      122    6.206000328    1.546000004  -14.694000244
    4 DA    H2''     123    6.164000034    1.556999922  -14.855000496
    4 DA    O3'      124    5.907000065    1.575000048   -0.028000001
    5 DA    P        125    5.828000069    1.467000008   -0.116999999
    5 DA    OP1      126    5.706000328    1.430999994   -0.035000000
    5 DA    OP2      127    5.906000137    1.351000071   -0.165999994
    5 DA    O5'      128    5.800000191    1.569999933   -0.245000005
    5 DA    C5'      129    5.703999996    1.677000046   -0.243000001
    5 DA    H5'      130    5.708000183    1.740000010   -0.153999999
    5 DA    H5''     131    5.606999874    1.629000068   -0.240000010
    5 DA    C4'      132    5.713999748    1.773999929   -0.367000014
    5 DA    H4'      133    5.625000000    1.837000132   -0.377000004
    5 DA    O4'      134    5.829999924    1.865999937   -0.342999995
    5 DA    C1'      135    5.925999641    1.847999930   -0.444000006
    5 DA    H1'      136    5.914999962    1.934000015   -0.509999990
    5 DA    N9       137    6.063000202    1.843000054   -0.379000008
    5 DA    C8       138    6.109000206    1.745999932   -0.289000005
    5 DA    H8       139    6.039000034    1.679000139   -0.243000001
    5 DA    N7       140    6.238999844    1.745000124   -0.272000015
    5 DA    C5       141    6.282000065    1.858000040   -0.341000021
    5 DA    C6       142    6.401999474    1.931999922   -0.354000002
    5 DA    N6       143    6.512999535    1.886000037   -0.298999995
    5 DA    H61      144    6.501999855    1.805999994   -0.238000005
    5 DA    H62      145    6.594000340    1.946999907   -0.306999981
    5 DA    N1       146    6.409999847    2.052999973   -0.416999996
    5 DA    C2       147    6.296999931    2.095000029   -0.467999995
    5 DA    H2       148    6.306000233    2.187000036   -0.524999976
    5 DA    N3       149    6.177000046    2.036000013   -0.472999990
    5 DA    C4       150    6.175999641    1.916000009   -0.403999984
    5 DA    C3'      151    5.734000206    1.693000078   -0.500000000
    5 DA    H3'      152    5.703000069    1.588999987   -0.492999971
    5 DA    C2'      153    5.890000343    1.715999961   -0.518000007
    5 DA    H2'      154    5.940000057    1.626000047   -0.482999980
    5 DA    H2''     155    5.907000065    1.737000108   -0.623999953
    5 DA    O3'      156    5.656000137    1.756999969   -0.592999995
    6 DT    P        157    5.657999992    1.723999977   -0.748999953
    6 DT    OP1      158    5.532000065    1.763999939   -0.814000010
    6 DT    OP2      159    5.710999966    1.582999945   -0.759999990
    6 DT    O5'      160    5.761000156    1.829999924   -0.796999991
    6 DT    C5'      161    5.737999916    1.970000029   -0.781000018
    6 DT    H5'      162    5.730999947    1.980999947   -0.672999978
    6 DT    H5''     163    5.647000313    2.003000021   -0.831999958
    6 DT    C4'      164    5.849999905    2.059999943   -0.819999993
    6 DT    H4'      165    5.834000111    2.164000034   -0.791999996
    6 DT    O4'      166    5.959000111    2.019999981   -0.741999984
    6 DT    C1'      167    6.070000172    2.023999929   -0.833999991
    6 DT    H1'      168    6.118000031    2.121999979   -0.830000043
    6 DT    N1       169    6.178999901    1.928000093   -0.794999957
    6 DT    C6       170    6.149000168    1.791000009   -0.778999984
    6 DT    H6       171    6.050000191    1.756999969   -0.806999981
    6 DT    C5       172    6.245999813    1.718000054   -0.715999961
    6 DT    C7       173    6.222000122    1.572000027   -0.685000002
    6 DT    H71      174    6.216000080    1.567000031   -0.576000035
    6 DT    H72      175    6.125000000    1.542000055   -0.726000011
    6 DT    H73      176    6.300000191    1.510999918   -0.730000019
    6 DT    C4       177    6.380000114    1.766000032   -0.678000033
    6 DT    O4       178    6.469000340    1.708999991   -0.615999997
    6 DT    N3       179    6.400000095    1.898999929   -0.713000000
    6 DT    H3       180    6.491000175    1.939999938   -0.702000022
    6 DT    C2       181    6.307000160    1.985000014   -0.768000007
    6 DT    O2       182    6.334000111    2.105999947   -0.778999984
    6 DT    C3'      183    5.868999958    2.046000004   -0.972000003
    6 DT    H3'      184    5.811999798    1.963999987   -1.016999960
    6 DT    C2'      185    6.012000084    2.009000063   -0.977999985
    6 DT    H2'      186    6.019999981    1.904999971   -1.010999918
    6 DT    H2''     187    6.067999840    2.075000048   -1.042999983
    6 DT    O3'      188    5.852000237    2.170000076   -1.031000018
    7 DA    P        189    5.835000038    2.197000027   -1.180999994
    7 DA    OP1      190    5.755000114    2.322999954   -1.197999954
    7 DA    OP2      191    5.774000168    2.082999945   -1.246000051
    7 DA    O5'      192    5.980000019    2.223000050   -1.223999977
    7 DA    C5'      193    6.050999641    2.337000132   -1.157999992
    7 DA    H5'      194    6.026999950    2.341000080   -1.050999999
    7 DA    H5''     195    6.013000011    2.431999922   -1.195999980
    7 DA    C4'      196    6.204999924    2.327000141   -1.177999973
    7 DA    H4'      197    6.251999855    2.417999983   -1.141999960
    7 DA    O4'      198    6.269999981    2.220000029   -1.118000031
    7 DA    C1'      199    6.355000019    2.151999950   -1.202999949
    7 DA    H1'      200    6.449999809    2.205999851   -1.202999949
    7 DA    N9       201    6.359000206    2.013000011   -1.169999957
    7 DA    C8       202    6.259999752    1.917999983   -1.162999988
    7 DA    H8       203    6.164999962    1.946999907   -1.205000043
    7 DA    N7       204    6.296000004    1.803000093   -1.116999984
    7 DA    C5       205    6.432000160    1.813999891   -1.088999987
    7 DA    C6       206    6.537999630    1.736000061   -1.031999946
    7 DA    N6       207    6.525000095    1.621999979   -0.968000054
    7 DA    H61      208    6.439000130    1.569999933   -0.973999977
    7 DA    H62      209    6.612999916    1.572999954   -0.956999958
    7 DA    N1       210    6.657999992    1.782999992   -1.013000011
    7 DA    C2       211    6.677999973    1.903000116   -1.055999994
    7 DA    H2       212    6.779000282    1.938999891   -1.049999952
    7 DA    N3       213    6.598000526    1.993000031   -1.110999942
    7 DA    C4       214    6.470999718    1.938999891   -1.128000021
    7 DA    C3'      215    6.241999626    2.319000006   -1.331000090
    7 DA    H3'      216    6.154000282    2.332999945   -1.393999934
    7 DA    C2'      217    6.300000191    2.176000118   -1.345999956
    7 DA    H2'      218    6.220999718    2.105000019   -1.372999907
    7 DA    H2''     219    6.379000187    2.164999962   -1.419999957
    7 DA    O3'      220    6.320000172    2.426000118   -1.375000000
    8 DT    P        221    6.373000145    2.452000141   -1.523999929
    8 DT    OP1      222    6.401000023    2.596999884   -1.542000055
    8 DT    OP2      223    6.282000065    2.381000042   -1.612999916
    8 DT    O5'      224    6.508000374    2.370999813   -1.516999960
    8 DT    C5'      225    6.608000278    2.408999920   -1.416000009
    8 DT    H5'      226    6.566999912    2.407999992   -1.314999938
    8 DT    H5''     227    6.651000023    2.504000187   -1.444999933
    8 DT    C4'      228    6.737999916    2.323999882   -1.421000004
    8 DT    H4'      229    6.803999901    2.377000093   -1.351999998
    8 DT    O4'      230    6.713999748    2.194000006   -1.365999937
    8 DT    C1'      231    6.789000034    2.098000050   -1.439000010
    8 DT    H1'      232    6.887999535    2.088999987   -1.393000007
    8 DT    N1       233    6.723999977    1.965999961   -1.437999964
    8 DT    C6       234    6.591000557    1.957999945   -1.485000014
    8 DT    H6       235    6.548999786    2.042999983   -1.536000013
    8 DT    C5       236    6.529000282    1.839999914   -1.468999982
    8 DT    C7       237    6.388000011    1.825999975   -1.516000032
    8 DT    H71      238    6.381999969    1.769000053   -1.608999968
    8 DT    H72      239    6.327000141    1.780999899   -1.437000036
    8 DT    H73      240    6.341000080    1.924000025   -1.519999981
    8 DT    C4       241    6.594999790    1.719000101   -1.407999992
    8 DT    O4       242    6.541000366    1.616999984   -1.381000042
    8 DT    N3       243    6.724999905    1.735000014   -1.373999953
    8 DT    H3       244    6.782999992    1.661000013   -1.337000012
    8 DT    C2       245    6.791000366    1.854000092   -1.384999990
    8 DT    O2       246    6.905000210    1.847999930   -1.332999945
    8 DT    C3'      247    6.817999840    2.311000109   -1.550999999
    8 DT    H3'      248    6.769999504    2.375000000   -1.625000000
    8 DT    C2'      249    6.789000034    2.161000013   -1.580000043
    8 DT    H2'      250    6.698000431    2.160000086   -1.641000032
    8 DT    H2''     251    6.861000061    2.105000019   -1.638999939
    8 DT    O3'      252    6.955999851    2.334000111   -1.537999988
    9 DC    P        253    7.051999569    2.363999844   -1.667000055
    9 DC    OP1      254    7.098000526    2.504999876   -1.654999971
    9 DC    OP2      255    6.974999905    2.322000027   -1.792000055
    9 DC    O5'      256    7.157999992    2.246999979   -1.637000084
    9 DC    C5'      257    7.255000114    2.256999969   -1.535000086
    9 DC    H5'      258    7.201999664    2.279999971   -1.443000078
    9 DC    H5''     259    7.326000214    2.338999987   -1.550999999
    9 DC    C4'      260    7.340000153    2.129999876   -1.503999949
    9 DC    H4'      261    7.404000282    2.148000002   -1.417000055
    9 DC    O4'      262    7.244000435    2.025000095   -1.488000035
    9 DC    C1'      263    7.276000023    1.913999915   -1.574000001
    9 DC    H1'      264    7.351000309    1.844000101   -1.539999962
    9 DC    N1       265    7.150000095    1.837000132   -1.603000045
    9 DC    C6       266    7.039000034    1.896999955   -1.663999915
    9 DC    H6       267    7.046999931    2.000999928   -1.690999985
    9 DC    C5       268    6.928999901    1.819000006   -1.684000015
    9 DC    H5       269    6.842999935    1.873999953   -1.718000054
    9 DC    C4       270    6.927999973    1.688999891   -1.634999990
    9 DC    N4       271    6.821000099    1.620999932   -1.664999962
    9 DC    H41      272    6.745999813    1.663999915   -1.718000054
    9 DC    H42      273    6.808000088    1.529000044   -1.623999953
    9 DC    N3       274    7.023000240    1.634000063   -1.560999990
    9 DC    C2       275    7.137999535    1.704000115   -1.550999999
    9 DC    O2       276    7.226999760    1.648000002   -1.490999937
    9 DC    C3'      277    7.433999538    2.077000141   -1.621999979
    9 DC    H3'      278    7.473000526    2.164000034   -1.674000025
    9 DC    C2'      279    7.333999634    1.983999968   -1.703000069
    9 DC    H2'      280    7.259999752    2.046000004   -1.753000021
    9 DC    H2''     281    7.381999969    1.905999899   -1.762000084
    9 DC    O3'      282    7.539999962    2.011000156   -1.562000036
   10 DC    P        283    7.662999630    1.957999945   -1.648999929
   10 DC    OP1      284    7.789000034    1.981999993   -1.577000022
   10 DC    OP2      285    7.652999878    2.006000042   -1.784000039
   10 DC    O5'      286    7.637999535    1.800999999   -1.660000086
   10 DC    C5'      287    7.680999756    1.717000008   -1.554000020
   10 DC    H5'      288    7.633999825    1.737999916   -1.457999945
   10 DC    H5''     289    7.783999443    1.737000108   -1.527000070
   10 DC    C4'      290    7.671000004    1.572999954   -1.595999956
   10 DC    H4'      291    7.720999718    1.513000011   -1.518999934
   10 DC    O4'      292    7.534999847    1.529999971   -1.620999932
   10 DC    C1'      293    7.533999443    1.457000017   -1.737000108
   10 DC    H1'      294    7.564000130    1.353999972   -1.718000054
   10 DC    N1       295    7.391000271    1.467000008   -1.785000086
   10 DC    C6       296    7.323999882    1.592000008   -1.802000046
   10 DC    H6       297    7.380000114    1.681999922   -1.788999915
   10 DC    C5       298    7.196000099    1.600000024   -1.847999930
   10 DC    H5       299    7.136000156    1.687000036   -1.866999984
   10 DC    C4       300    7.137000084    1.473999977   -1.872999907
   10 DC    N4       301    7.012000084    1.462000012   -1.906999946
   10 DC    H41      302    6.948999882    1.541000009   -1.913999915
   10 DC    H42      303    6.970999718    1.371999979   -1.925999999
   10 DC    N3       304    7.191000462    1.358999968   -1.842000008
   10 DC    C2       305    7.319999695    1.347000003   -1.804000139
   10 DC    O2       306    7.369999886    1.235999942   -1.780999899
   10 DC    C3'      307    7.743000031    1.552000046   -1.730999947
   10 DC    H3'      308    7.789999962    1.639999986   -1.777000070
   10 DC    C2'      309    7.629000187    1.521000028   -1.830999970
   10 DC    H2'      310    7.583000183    1.608000040   -1.877000093
   10 DC    H2''     311    7.655000210    1.440999985   -1.901000023
   10 DC    O3'      312    7.854000092    1.453999996   -1.725000024
   11 DA    P        313    7.937000275    1.398000002   -1.853000045
   11 DA    OP1      314    8.069999695    1.360999942   -1.812999964
   11 DA    OP2      315    7.925000191    1.503999949   -1.957999945
   11 DA    O5'      316    7.866000175    1.256999969   -1.891999960
   11 DA    C5'      317    7.870999813    1.141999960   -1.806999922
   11 DA    H5'      318    7.814000130    1.164999962   -1.717000008
   11 DA    H5''     319    7.973999977    1.126000047   -1.776000023
   11 DA    C4'      320    7.803999901    1.018000007   -1.865000010
   11 DA    H4'      321    7.851000309    0.939000010   -1.806999922
   11 DA    O4'      322    7.658999443    1.021000028   -1.854000092
   11 DA    C1'      323    7.606999874    0.965999961   -1.970999956
   11 DA    H1'      324    7.529000282    0.892000020   -1.950999975
   11 DA    N9       325    7.539999962    1.072000027   -2.046999931
   11 DA    C8       326    7.578999996    1.200000048   -2.073999882
   11 DA    H8       327    7.682000160    1.233000040   -2.068000078
   11 DA    N7       328    7.479000092    1.279999971   -2.108000040
   11 DA    C5       329    7.369000435    1.193000078   -2.111000061
   11 DA    C6       330    7.227999687    1.210000038   -2.128000021
   11 DA    N6       331    7.183999538    1.325999975   -2.148999929
   11 DA    H61      332    7.248999596    1.402999997   -2.153000116
   11 DA    H62      333    7.083999634    1.343000054   -2.143000126
   11 DA    N1       334    7.148000240    1.108000040   -2.120999813
   11 DA    C2       335    7.198999882    0.988000035   -2.101000071
   11 DA    H2       336    7.127999783    0.907999992   -2.110000134
   11 DA    N3       337    7.324999809    0.953999996   -2.070000172
   11 DA    C4       338    7.401999474    1.065999985   -2.077000141
   11 DA    C3'      339    7.844999790    0.990999997   -2.006999969
   11 DA    H3'      340    7.842000008    1.085000038   -2.062999964
   11 DA    C2'      341    7.726000309    0.910000026   -2.052000046
   11 DA    H2'      342    7.703000069    0.930000007   -2.155999899
   11 DA    H2''     343    7.734999657    0.806000054   -2.019000053
   11 DA    O3'      344    7.958000183    0.906999946   -2.036000013
   12 DC    P        345    8.026999474    0.905000031   -2.193000078
   12 DC    OP1      346    8.149999619    0.835000038   -2.176000118
   12 DC    OP2      347    8.030000687    1.042999983   -2.245999813
   12 DC    O5'      348    7.923999786    0.814999938   -2.282999992
   12 DC    C5'      349    7.886000156    0.685000002   -2.246999979
   12 DC    H5'      350    7.845999718    0.680000007   -2.144999981
   12 DC    H5''     351    7.965000153    0.611999989   -2.262000084
   12 DC    C4'      352    7.766999722    0.636000037   -2.329999924
   12 DC    H4'      353    7.748999596    0.538999975   -2.282999992
   12 DC    O4'      354    7.657000065    0.723999977   -2.316999912
   12 DC    C1'      355    7.611000061    0.778999984   -2.445000172
   12 DC    H1'      356    7.526000023    0.717999995   -2.476000071
   12 DC    N1       357    7.562000275    0.918999970   -2.437999964
   12 DC    C6       358    7.662000179    1.021000028   -2.437999964
   12 DC    H6       359    7.766999722    0.997999966   -2.436000109
   12 DC    C5       360    7.609999657    1.152999997   -2.431999922
   12 DC    H5       361    7.668000221    1.243000031   -2.414000034
   12 DC    C4       362    7.469999790    1.169999957   -2.447000027
   12 DC    N4       363    7.416000366    1.284000039   -2.427999973
   12 DC    H41      364    7.479000092    1.348999977   -2.381999969
   12 DC    H42      365    7.315000057    1.289999962   -2.427000046
   12 DC    N3       366    7.379000187    1.072999954   -2.453999996
   12 DC    C2       367    7.421999931    0.947999954   -2.437999964
   12 DC    O2       368    7.340000153    0.857999980   -2.424999952
   12 DC    C3'      369    7.791000366    0.615999997   -2.485000134
   12 DC    H3'      370    7.897000313    0.601999998   -2.506999969
   12 DC    C2'      371    7.740000248    0.755999982   -2.533999920
   12 DC    H2'      372    7.817999840    0.827999949   -2.511000156
   12 DC    H2''     373    7.708999634    0.748999953   -2.638000011
   12 DC    O3'      374    7.710000038    0.507000029   -2.532000065
   13 DC    P        375    7.710999966    0.438999981   -2.680999994
   13 DC    OP1      376    7.740000248    0.296000004   -2.670000076
   13 DC    OP2      377    7.796999931    0.530000031   -2.761000156
   13 DC    O5'      378    7.551999569    0.458000004   -2.714999914
   13 DC    C5'      379    7.449999809    0.388000011   -2.631999969
   13 DC    H5'      380    7.455999851    0.426000029   -2.529999971
   13 DC    H5''     381    7.476000309    0.282999992   -2.637000084
   13 DC    C4'      382    7.301999569    0.421999991   -2.671999931
   13 DC    H4'      383    7.231999874    0.370000005   -2.605999947
   13 DC    O4'      384    7.277999878    0.560000002   -2.643000126
   13 DC    C1'      385    7.237000465    0.628000021   -2.762000084
   13 DC    H1'      386    7.129000187    0.638999999   -2.766999960
   13 DC    N1       387    7.296999931    0.768000007   -2.769000053
   13 DC    C6       388    7.433000088    0.788999975   -2.756000042
   13 DC    H6       389    7.497000217    0.703000009   -2.742000103
   13 DC    C5       390    7.486000061    0.912000000   -2.764999866
   13 DC    H5       391    7.590000153    0.938000023   -2.763999939
   13 DC    C4       392    7.393000126    1.018999934   -2.773999929
   13 DC    N4       393    7.427999973    1.147000074   -2.776000023
   13 DC    H41      394    7.526999474    1.167999983   -2.773999929
   13 DC    H42      395    7.354000092    1.217000008   -2.775000095
   13 DC    N3       396    7.259999752    1.003000021   -2.779999971
   13 DC    C2       397    7.215000153    0.879000008   -2.776999950
   13 DC    O2       398    7.091000557    0.870999992   -2.773999929
   13 DC    C3'      399    7.273999691    0.395000011   -2.820999861
   13 DC    H3'      400    7.351000309    0.331000000   -2.863999844
   13 DC    C2'      401    7.289000034    0.538999975   -2.868999958
   13 DC    H2'      402    7.390000343    0.576000035   -2.888000011
   13 DC    H2''     403    7.236000061    0.555999994   -2.962999821
   13 DC    O3'      404    7.147000313    0.338000000   -2.822999954
   14 DT    P        405    7.067999840    0.314000010   -2.959000111
   14 DT    OP1      406    6.965000153    0.204999998   -2.947000027
   14 DT    OP2      407    7.164999962    0.308999985   -3.075000048
   14 DT    O5'      408    6.991999626    0.458000004   -2.967000008
   14 DT    C5'      409    6.880000114    0.495999992   -2.888000011
   14 DT    H5'      410    6.907999992    0.515999973   -2.783999920
   14 DT    H5''     411    6.801000118    0.421000004   -2.893000126
   14 DT    C4'      412    6.828000069    0.619000018   -2.960999966
   14 DT    H4'      413    6.733999729    0.643999994   -2.911000013
   14 DT    O4'      414    6.916999817    0.728000045   -2.971999884
   14 DT    C1'      415    6.904000282    0.782999992   -3.101999998
   14 DT    H1'      416    6.816000462    0.846000016   -3.111000061
   14 DT    N1       417    7.026000023    0.868000031   -3.124000072
   14 DT    C6       418    7.152999878    0.815999985   -3.117000103
   14 DT    H6       419    7.171000004    0.712000012   -3.095999956
   14 DT    C5       420    7.262999535    0.897000015   -3.129999876
   14 DT    C7       421    7.402999878    0.835999966   -3.118999958
   14 DT    H71      422    7.401999474    0.748000026   -3.054000139
   14 DT    H72      423    7.448000431    0.820999980   -3.216999769
   14 DT    H73      424    7.462999821    0.906999946   -3.062000036
   14 DT    C4       425    7.245999813    1.036999941   -3.151000023
   14 DT    O4       426    7.342999935    1.111999989   -3.164999962
   14 DT    N3       427    7.119000435    1.085000038   -3.150000095
   14 DT    H3       428    7.108000278    1.184000015   -3.164000034
   14 DT    C2       429    7.002999783    1.004999995   -3.154000044
   14 DT    O2       430    6.893000126    1.059000015   -3.179999828
   14 DT    C3'      431    6.789999962    0.584999979   -3.103000164
   14 DT    H3'      432    6.805999756    0.478000015   -3.118000031
   14 DT    C2'      433    6.897000313    0.657999992   -3.190999985
   14 DT    H2'      434    6.994000435    0.609000027   -3.200999737
   14 DT    H2''     435    6.862000465    0.669999957   -3.293999910
   14 DT    O3'      436    6.651999474    0.617999971   -3.134999990
   15 DG    P        437    6.592999935    0.557000041   -3.268000126
   15 DG    OP1      438    6.444000244    0.538999975   -3.234999895
   15 DG    OP2      439    6.673000336    0.440999985   -3.313000202
   15 DG    O5'      440    6.602999687    0.671000004   -3.377999783
   15 DG    C5'      441    6.529000282    0.794000030   -3.354000092
   15 DG    H5'      442    6.555000305    0.824000001   -3.252000093
   15 DG    H5''     443    6.425000191    0.777999997   -3.379999876
   15 DG    C4'      444    6.585000038    0.909000039   -3.447000027
   15 DG    H4'      445    6.533999443    1.003000021   -3.427999973
   15 DG    O4'      446    6.720999718    0.932999969   -3.411999941
   15 DG    C1'      447    6.782000065    0.976000011   -3.532000065
   15 DG    H1'      448    6.745999813    1.075000048   -3.559999943
   15 DG    N9       449    6.923999786    0.978999972   -3.516999722
   15 DG    C8       450    7.013999939    0.879000008   -3.511999846
   15 DG    H8       451    6.980000496    0.777999997   -3.524000168
   15 DG    N7       452    7.141000271    0.916000009   -3.488000154
   15 DG    C5       453    7.130999565    1.055000067   -3.490000248
   15 DG    C6       454    7.224999905    1.156999946   -3.486999989
   15 DG    O6       455    7.344000340    1.138000011   -3.484999895
   15 DG    N1       456    7.182000160    1.286000013   -3.488000154
   15 DG    H1       457    7.250000000    1.358999968   -3.473000050
   15 DG    C2       458    7.050000191    1.315999985   -3.513999939
   15 DG    N2       459    7.019000053    1.439000010   -3.511000156
   15 DG    H21      460    7.092000008    1.506999969   -3.506999969
   15 DG    H22      461    6.927999973    1.481999993   -3.513999939
   15 DG    N3       462    6.955999851    1.222000003   -3.529000044
   15 DG    C4       463    7.001999855    1.093000054   -3.513999939
   15 DG    C3'      464    6.580999851    0.885999978   -3.598000050
   15 DG    H3'      465    6.523999691    0.794999957   -3.611999989
   15 DG    C2'      466    6.727999687    0.877999961   -3.634999752
   15 DG    H2'      467    6.765000343    0.777000010   -3.618000031
   15 DG    H2''     468    6.736000061    0.912000000   -3.738000154
   15 DG    O3'      469    6.530000210    1.004999995   -3.654999971
   16 DC    P        470    6.414000034    0.997999966   -3.756999969
   16 DC    OP1      471    6.288000107    0.960999966   -3.691999912
   16 DC    OP2      472    6.447000027    0.930000007   -3.881000042
   16 DC    O5'      473    6.404000282    1.148999929   -3.804000139
   16 DC    C5'      474    6.408999443    1.259000063   -3.716999769
   16 DC    H5'      475    6.462000370    1.236999989   -3.624000072
   16 DC    H5''     476    6.308000088    1.287999988   -3.686000109
   16 DC    C4'      477    6.494000435    1.376000047   -3.775000095
   16 DC    H4'      478    6.473000526    1.470999956   -3.724999905
   16 DC    O4'      479    6.630000114    1.345000029   -3.749000072
   16 DC    C1'      480    6.712000370    1.381999969   -3.863999844
   16 DC    H1'      481    6.723000526    1.490000010   -3.870999813
   16 DC    N1       482    6.841000557    1.302999973   -3.863999844
   16 DC    C6       483    6.840000153    1.171000004   -3.848000050
   16 DC    H6       484    6.744000435    1.128000021   -3.825999737
   16 DC    C5       485    6.958000183    1.108999968   -3.847000122
   16 DC    H5       486    6.955000401    1.003999949   -3.825999737
   16 DC    C4       487    7.078000069    1.185000062   -3.855000019
   16 DC    N4       488    7.191999912    1.129999995   -3.838999987
   16 DC    H41      489    7.198000431    1.029999971   -3.825999737
   16 DC    H42      490    7.275000095    1.181999922   -3.863000154
   16 DC    N3       491    7.078999996    1.315999985   -3.865999937
   16 DC    C2       492    6.960000038    1.378000021   -3.865999937
   16 DC    O2       493    6.958999634    1.498999953   -3.866999865
   16 DC    C3'      494    6.483999729    1.404000044   -3.921000004
   16 DC    H3'      495    6.402999878    1.345000029   -3.963000059
   16 DC    C2'      496    6.622000217    1.347000003   -3.974000216
   16 DC    H2'      497    6.598999977    1.240999937   -3.986000061
   16 DC    H2''     498    6.648999691    1.391000032   -4.070000172
   16 DC    O3'      499    6.453000069    1.543999910   -3.945999861
   17 DA    P        500    6.414999962    1.593000054   -4.095000267
   17 DA    OP1      501    6.279999733    1.646999955   -4.091000080
   17 DA    OP2      502    6.449999809    1.489000082   -4.193999767
   17 DA    O5'      503    6.519999504    1.714999914   -4.111000061
   17 DA    C5'      504    6.508000374    1.837000132   -4.038000107
   17 DA    H5'      505    6.504000187    1.807999969   -3.933000088
   17 DA    H5''     506    6.423000336    1.895999908   -4.070000172
   17 DA    C4'      507    6.643000126    1.912999868   -4.043000221
   17 DA    H4'      508    6.645999908    1.978000045   -3.954999924
   17 DA    O4'      509    6.758999825    1.832999945   -4.033999920
   17 DA    C1'      510    6.830999851    1.836000085   -4.161999702
   17 DA    H1'      511    6.916000366    1.903000116   -4.149000168
   17 DA    N9       512    6.877999783    1.695000052   -4.178999901
   17 DA    C8       513    6.798999786    1.590999961   -4.215000153
   17 DA    H8       514    6.691999912    1.601999998   -4.230000019
   17 DA    N7       515    6.869000435    1.476999998   -4.227000237
   17 DA    C5       516    6.998999596    1.516000032   -4.191999912
   17 DA    C6       517    7.125000000    1.460000038   -4.181000233
   17 DA    N6       518    7.148999691    1.333999991   -4.200999737
   17 DA    H61      519    7.074999809    1.269999981   -4.227999687
   17 DA    H62      520    7.230000496    1.289000034   -4.161999702
   17 DA    N1       521    7.231999874    1.526000023   -4.138000011
   17 DA    C2       522    7.215000153    1.657999992   -4.111000061
   17 DA    H2       523    7.300000191    1.715999961   -4.078000069
   17 DA    N3       524    7.101999760    1.726999998   -4.116000175
   17 DA    C4       525    7.001000404    1.649999976   -4.158999920
   17 DA    C3'      526    6.654000282    1.991999984   -4.178999901
   17 DA    H3'      527    6.562000275    2.019999981   -4.229000092
   17 DA    C2'      528    6.736000061    1.891999960   -4.261000156
   17 DA    H2'      529    6.673000336    1.820999861   -4.314000130
   17 DA    H2''     530    6.794999599    1.931999922   -4.342999935
   17 DA    O3'      531    6.730999947    2.101999998   -4.157000065
   18 DG    P        532    6.733999729    2.223999977   -4.258000374
   18 DG    OP1      533    6.737999916    2.346999884   -4.178999901
   18 DG    OP2      534    6.636000156    2.207999945   -4.361000061
   18 DG    O5'      535    6.880999565    2.197999954   -4.322000027
   18 DG    C5'      536    6.997000217    2.217000008   -4.252999783
   18 DG    H5'      537    7.005999565    2.164999962   -4.157999992
   18 DG    H5''     538    7.001000404    2.325000048   -4.237999916
   18 DG    C4'      539    7.116999626    2.170000076   -4.328000069
   18 DG    H4'      540    7.208999634    2.214999914   -4.291999817
   18 DG    O4'      541    7.125000000    2.026000023   -4.309999943
   18 DG    C1'      542    7.157999992    1.978000045   -4.433000088
   18 DG    H1'      543    7.263999939    1.990000010   -4.453999996
   18 DG    N9       544    7.137000084    1.833999991   -4.454999924
   18 DG    C8       545    7.023999691    1.768000007   -4.495999813
   18 DG    H8       546    6.928999901    1.817000031   -4.512000084
   18 DG    N7       547    7.041999817    1.641999960   -4.526000023
   18 DG    C5       548    7.182000160    1.611000061   -4.491999626
   18 DG    C6       549    7.265000343    1.497999907   -4.506000042
   18 DG    O6       550    7.237000465    1.378999949   -4.526999950
   18 DG    N1       551    7.402999878    1.531000018   -4.498000145
   18 DG    H1       552    7.465000153    1.452999949   -4.512000084
   18 DG    C2       553    7.442999840    1.641000032   -4.428999901
   18 DG    N2       554    7.569000244    1.641000032   -4.390000343
   18 DG    H21      555    7.627999783    1.560999990   -4.409999847
   18 DG    H22      556    7.612000465    1.721999884   -4.348000050
   18 DG    N3       557    7.362999916    1.748999953   -4.411999702
   18 DG    C4       558    7.234999657    1.736000061   -4.453999996
   18 DG    C3'      559    7.105999947    2.200999975   -4.477999687
   18 DG    H3'      560    7.030999660    2.273000002   -4.511000156
   18 DG    C2'      561    7.069999695    2.065999985   -4.527999878
   18 DG    H2'      562    6.962999821    2.049999952   -4.512000084
   18 DG    H2''     563    7.098000526    2.052000046   -4.633000374
   18 DG    O3'      564    7.233999729    2.238999844   -4.525000095
   19 DA    P        565    7.269000053    2.384999990   -4.552000046
   19 DA    OP1      566    7.234999657    2.460000038   -4.433000088
   19 DA    OP2      567    7.203000069    2.434000015   -4.681000233
   19 DA    O5'      568    7.425000191    2.394999981   -4.571000099
   19 DA    C5'      569    7.512999535    2.374000072   -4.458000183
   19 DA    H5'      570    7.455000401    2.341000080   -4.373000145
   19 DA    H5''     571    7.574999809    2.462000132   -4.440000057
   19 DA    C4'      572    7.598000526    2.252000093   -4.486000061
   19 DA    H4'      573    7.658999443    2.238999844   -4.397000313
   19 DA    O4'      574    7.527999878    2.132999897   -4.509999752
   19 DA    C1'      575    7.599999905    2.059000015   -4.598999977
   19 DA    H1'      576    7.689000130    2.012000084   -4.558000088
   19 DA    N9       577    7.505000114    1.965999961   -4.668999672
   19 DA    C8       578    7.379000187    1.986000061   -4.706999779
   19 DA    H8       579    7.335000038    2.082000017   -4.689000130
   19 DA    N7       580    7.316999912    1.889999986   -4.770999908
   19 DA    C5       581    7.414000034    1.791000009   -4.770999908
   19 DA    C6       582    7.418000221    1.648999929   -4.809000015
   19 DA    N6       583    7.316000462    1.575000048   -4.850999832
   19 DA    H61      584    7.227999687    1.616999984   -4.876999855
   19 DA    H62      585    7.333000183    1.477999926   -4.872000217
   19 DA    N1       586    7.522000313    1.569999933   -4.772999763
   19 DA    C2       587    7.618000031    1.634000063   -4.703999996
   19 DA    H2       588    7.712000370    1.581000090   -4.693999767
   19 DA    N3       589    7.633000374    1.762999892   -4.666999817
   19 DA    C4       590    7.525000095    1.832000017   -4.706000328
   19 DA    C3'      591    7.698999882    2.264999866   -4.598999977
   19 DA    H3'      592    7.680999756    2.365999937   -4.636000156
   19 DA    C2'      593    7.651999474    2.164000034   -4.696000099
   19 DA    H2'      594    7.572000027    2.210999966   -4.752999783
   19 DA    H2''     595    7.730999947    2.131999969   -4.763999939
   19 DA    O3'      596    7.835000038    2.252000093   -4.560999870
   20 DT    P        597    7.958000183    2.273000002   -4.664000034
   20 DT    OP1      598    8.078000069    2.309000015   -4.588000298
   20 DT    OP2      599    7.904000282    2.362999916   -4.768000126
   20 DT    O5'      600    7.976999760    2.127000093   -4.717999935
   20 DT    C5'      601    8.052999496    2.029999971   -4.644000053
   20 DT    H5'      602    7.998000145    2.011000156   -4.552000046
   20 DT    H5''     603    8.151000023    2.069000006   -4.616000175
   20 DT    C4'      604    8.079000473    1.898999929   -4.729000092
   20 DT    H4'      605    8.137000084    1.832000017   -4.664999962
   20 DT    O4'      606    7.969999790    1.837999940   -4.786999702
   20 DT    C1'      607    7.995999813    1.779000044   -4.921999931
   20 DT    H1'      608    8.052000046    1.685000062   -4.921000004
   20 DT    N1       609    7.865000248    1.774999976   -4.991999626
   20 DT    C6       610    7.772000313    1.883000016   -4.990000248
   20 DT    H6       611    7.802999973    1.981999993   -4.958000183
   20 DT    C5       612    7.645999908    1.866999984   -5.029999733
   20 DT    C7       613    7.552999973    1.987999916   -5.043000221
   20 DT    H71      614    7.573999882    2.058000088   -4.963000298
   20 DT    H72      615    7.567999840    2.051000118   -5.131000042
   20 DT    H73      616    7.448999882    1.958999991   -5.032000065
   20 DT    C4       617    7.605999947    1.745000124   -5.086999893
   20 DT    O4       618    7.493000031    1.720000029   -5.123000145
   20 DT    N3       619    7.703000069    1.645999908   -5.098000050
   20 DT    H3       620    7.683999538    1.568000078   -5.158999920
   20 DT    C2       621    7.831999779    1.654999971   -5.052000046
   20 DT    O2       622    7.908999443    1.556999922   -5.053999901
   20 DT    C3'      623    8.168000221    1.940999985   -4.845999718
   20 DT    H3'      624    8.180000305    2.049000025   -4.849999905
   20 DT    C2'      625    8.092000008    1.894000053   -4.977999687
   20 DT    H2'      626    8.027999878    1.976000071   -5.009999752
   20 DT    H2''     627    8.156000137    1.851000071   -5.054999828
   20 DT    O3'      628    8.294000626    1.876000047   -4.847000122
   21 DT    P        629    8.413000107    1.904999971   -4.953999996
   21 DT    OP1      630    8.546999931    1.887999892   -4.891999722
   21 DT    OP2      631    8.380000114    2.035000086   -5.016999722
   21 DT    O5'      632    8.399000168    1.792000055   -5.067999840
   21 DT    C5'      633    8.399000168    1.662000060   -5.025000095
   21 DT    H5'      634    8.333000183    1.643000007   -4.940000057
   21 DT    H5''     635    8.498999596    1.641000032   -4.988999844
   21 DT    C4'      636    8.354000092    1.562000036   -5.133999825
   21 DT    H4'      637    8.387000084    1.463999987   -5.098999977
   21 DT    O4'      638    8.213999748    1.564000010   -5.161999702
   21 DT    C1'      639    8.194000244    1.577999949   -5.303999901
   21 DT    H1'      640    8.211999893    1.485000014   -5.358000278
   21 DT    N1       641    8.060999870    1.637000084   -5.343999863
   21 DT    C6       642    8.024000168    1.769000053   -5.324999809
   21 DT    H6       643    8.088999748    1.844000101   -5.282999992
   21 DT    C5       644    7.898000240    1.805999994   -5.359000206
   21 DT    C7       645    7.851999760    1.946999907   -5.318999767
   21 DT    H71      646    7.907999992    1.990000010   -5.236000061
   21 DT    H72      647    7.886000156    2.009000063   -5.402999878
   21 DT    H73      648    7.747000217    1.958999991   -5.296000004
   21 DT    C4       649    7.798000336    1.720000029   -5.414999962
   21 DT    O4       650    7.677999973    1.738999963   -5.441999912
   21 DT    N3       651    7.842999935    1.588999987   -5.422999859
   21 DT    H3       652    7.773999691    1.522000074   -5.453000069
   21 DT    C2       653    7.973999977    1.542999983   -5.399000168
   21 DT    O2       654    7.997000217    1.427000046   -5.421999931
   21 DT    C3'      655    8.432000160    1.582999945   -5.265000343
   21 DT    H3'      656    8.519000053    1.645000100   -5.244999886
   21 DT    C2'      657    8.319999695    1.651000023   -5.349999905
   21 DT    H2'      658    8.322000504    1.758000016   -5.333000183
   21 DT    H2''     659    8.335000038    1.633000016   -5.456000328
   21 DT    O3'      660    8.454999924    1.453999996   -5.329999924
   22 DC    P        661    8.557000160    1.437000036   -5.443999767
   22 DC    OP1      662    8.633999825    1.317000031   -5.418999672
   22 DC    OP2      663    8.626999855    1.564999938   -5.456000328
   22 DC    O5'      664    8.460000038    1.411999941   -5.566999912
   22 DC    C5'      665    8.388999939    1.289999962   -5.595000267
   22 DC    H5'      666    8.329000473    1.253999949   -5.511000156
   22 DC    H5''     667    8.453000069    1.205000043   -5.618999958
   22 DC    C4'      668    8.291999817    1.305999994   -5.708000183
   22 DC    H4'      669    8.237000465    1.213999987   -5.730000019
   22 DC    O4'      670    8.190999985    1.399999976   -5.684000015
   22 DC    C1'      671    8.119999886    1.416000009   -5.803999901
   22 DC    H1'      672    8.067999840    1.322000027   -5.818999767
   22 DC    N1       673    8.029000282    1.523999929   -5.800999641
   22 DC    C6       674    8.046999931    1.641000032   -5.717999935
   22 DC    H6       675    8.140000343    1.648999929   -5.664000034
   22 DC    C5       676    7.953000069    1.741999984   -5.713999748
   22 DC    H5       677    7.963999748    1.830999970   -5.654999733
   22 DC    C4       678    7.842000008    1.720999956   -5.790999889
   22 DC    N4       679    7.754000187    1.812999964   -5.793000221
   22 DC    H41      680    7.773000240    1.901000023   -5.747000217
   22 DC    H42      681    7.662000179    1.782999992   -5.821000099
   22 DC    N3       682    7.823000431    1.616999984   -5.869999886
   22 DC    C2       683    7.919999599    1.518999934   -5.879000187
   22 DC    O2       684    7.890000343    1.427000046   -5.952000141
   22 DC    C3'      685    8.350999832    1.358999968   -5.838999748
   22 DC    H3'      686    8.416000366    1.440999985   -5.809000015
   22 DC    C2'      687    8.230000496    1.434000015   -5.906000137
   22 DC    H2'      688    8.258999825    1.536999941   -5.922999859
   22 DC    H2''     689    8.184999466    1.397000074   -5.999000072
   22 DC    O3'      690    8.427999496    1.264000058   -5.911000252
   23 DT    P        691    8.494000435    1.300999999   -6.052999973
   23 DT    OP1      692    8.572000504    1.187999964   -6.106999874
   23 DT    OP2      693    8.569999695    1.430999994   -6.045000076
   23 DT    O5'      694    8.376000404    1.319000006   -6.158999920
   23 DT    C5'      695    8.286000252    1.213000059   -6.196000099
   23 DT    H5'      696    8.236000061    1.177999973   -6.105000019
   23 DT    H5''     697    8.335000038    1.127000093   -6.240000248
   23 DT    C4'      698    8.178999901    1.264000058   -6.289999962
   23 DT    H4'      699    8.121999741    1.175999999   -6.316999912
   23 DT    O4'      700    8.088999748    1.345000029   -6.220999718
   23 DT    C1'      701    8.038000107    1.434000015   -6.316999912
   23 DT    H1'      702    7.956999779    1.384999990   -6.369999886
   23 DT    N1       703    7.990000248    1.560000062   -6.263999939
   23 DT    C6       704    8.086000443    1.637000084   -6.186999798
   23 DT    H6       705    8.187999725    1.604000092   -6.186999798
   23 DT    C5       706    8.048000336    1.758000016   -6.131999969
   23 DT    C7       707    8.149000168    1.850000024   -6.063000202
   23 DT    H71      708    8.101999283    1.881999969   -5.968999863
   23 DT    H72      709    8.248000145    1.805999994   -6.049000263
   23 DT    H73      710    8.156000137    1.945999861   -6.113999844
   23 DT    C4       711    7.912000179    1.809000015   -6.150000095
   23 DT    O4       712    7.873000145    1.922999978   -6.133000374
   23 DT    N3       713    7.826999664    1.718000054   -6.210999966
   23 DT    H3       714    7.737000465    1.762999892   -6.227999687
   23 DT    C2       715    7.862999916    1.606999993   -6.282999992
   23 DT    O2       716    7.787000179    1.569000006   -6.363999844
   23 DT    C3'      717    8.225000381    1.320999980   -6.427999973
   23 DT    H3'      718    8.329999924    1.343999982   -6.441999912
   23 DT    C2'      719    8.156999588    1.450999975   -6.416000366
   23 DT    H2'      720    8.232999802    1.523999929   -6.388000011
   23 DT    H2''     721    8.118000031    1.477999926   -6.513999939
   23 DT    O3'      722    8.189000130    1.240999937   -6.533999443
   24 DA    P        723    8.248999596    1.264000058   -6.683999538
   24 DA    OP1      724    8.232000351    1.136999965   -6.755999565
   24 DA    OP2      725    8.380000114    1.335000038   -6.682000160
   24 DA    O5'      726    8.144000053    1.371999979   -6.741999626
   24 DA    C5'      727    8.017999649    1.319999933   -6.791999817
   24 DA    H5'      728    7.972000122    1.256000042   -6.716000557
   24 DA    H5''     729    8.041000366    1.250000000   -6.872000217
   24 DA    C4'      730    7.912999630    1.425999999   -6.837000370
   24 DA    H4'      731    7.823999882    1.373999953   -6.872000217
   24 DA    O4'      732    7.866000175    1.516999960   -6.731999874
   24 DA    C1'      733    7.848999977    1.646999955   -6.784999847
   24 DA    H1'      734    7.755999565    1.661000013   -6.842000008
   24 DA    N9       735    7.863999844    1.744000077   -6.669999599
   24 DA    C8       736    7.969999790    1.754000068   -6.583000183
   24 DA    H8       737    8.060999870    1.700999975   -6.608000278
   24 DA    N7       738    7.966000557    1.853000045   -6.498000145
   24 DA    C5       739    7.845999718    1.917999983   -6.533999443
   24 DA    C6       740    7.773000240    2.029000044   -6.480999947
   24 DA    N6       741    7.808000088    2.099999905   -6.374000072
   24 DA    H61      742    7.891000271    2.068000078   -6.324999809
   24 DA    H62      743    7.744999886    2.162999868   -6.327000141
   24 DA    N1       744    7.651000023    2.055999994   -6.532999992
   24 DA    C2       745    7.605999947    1.988999963   -6.633000374
   24 DA    H2       746    7.509999752    2.023000002   -6.669000149
   24 DA    N3       747    7.666999817    1.884000063   -6.694000244
   24 DA    C4       748    7.782999992    1.850000024   -6.638999939
   24 DA    C3'      749    7.960999966    1.522000074   -6.955999851
   24 DA    H3'      750    8.053999901    1.485999942   -7.000000000
   24 DA    C2'      751    7.973999977    1.656999946   -6.883999825
   24 DA    H2'      752    8.065999985    1.656999946   -6.826000214
   24 DA    H2''     753    7.973999977    1.745000124   -6.948999882
   24 DA    O3'      754    7.855000496    1.527000070   -7.053999901
   25 DC    P        755    7.880999565    1.567000031   -7.203000069
   25 DC    OP1      756    7.773999691    1.506999969   -7.282000065
   25 DC    OP2      757    8.022000313    1.537999988   -7.237000465
   25 DC    O5'      758    7.838999748    1.729999900   -7.198000431
   25 DC    C5'      759    7.705000401    1.770999908   -7.191000462
   25 DC    H5'      760    7.651000023    1.710000038   -7.119000435
   25 DC    H5''     761    7.662000179    1.750000000   -7.289999962
   25 DC    C4'      762    7.678999901    1.913999915   -7.169000149
   25 DC    H4'      763    7.574999809    1.938999891   -7.189000130
   25 DC    O4'      764    7.708999634    1.944000006   -7.037000179
   25 DC    C1'      765    7.717999935    2.085000038   -7.022000313
   25 DC    H1'      766    7.619000435    2.129999876   -7.019000053
   25 DC    N1       767    7.794000149    2.125000000   -6.898000240
   25 DC    C6       768    7.930000305    2.085000038   -6.863999844
   25 DC    H6       769    7.969000340    1.998999953   -6.916000366
   25 DC    C5       770    8.000000000    2.139999866   -6.758999825
   25 DC    H5       771    8.095999718    2.095999956   -6.733999729
   25 DC    C4       772    7.942999840    2.250999928   -6.703000069
   25 DC    N4       773    7.991000175    2.315000057   -6.602999687
   25 DC    H41      774    8.067999840    2.282000065   -6.546000004
   25 DC    H42      775    7.930000305    2.384999990   -6.564000130
   25 DC    N3       776    7.823999882    2.295000076   -6.733000278
   25 DC    C2       777    7.747000217    2.233000040   -6.823000431
   25 DC    O2       778    7.641999722    2.287999868   -6.835999966
   25 DC    C3'      779    7.762000084    2.013000011   -7.251000404
   25 DC    H3'      780    7.856999874    1.963999987   -7.273000240
   25 DC    C2'      781    7.791999817    2.121999979   -7.150000095
   25 DC    H2'      782    7.900000095    2.120999813   -7.136000156
   25 DC    H2''     783    7.752999783    2.217000008   -7.184999943
   25 DC    O3'      784    7.691000462    2.062999964   -7.368000031
   26 DC    P        785    7.748000145    2.170000076   -7.469000340
   26 DC    OP1      786    7.703999996    2.138000011   -7.605000496
   26 DC    OP2      787    7.898000240    2.180999994   -7.458999634
   26 DC    O5'      788    7.694999695    2.306999922   -7.408999443
   26 DC    C5'      789    7.548999786    2.322999954   -7.412999630
   26 DC    H5'      790    7.501999855    2.238999844   -7.361000061
   26 DC    H5''     791    7.495999813    2.323999882   -7.508999825
   26 DC    C4'      792    7.498999596    2.447000027   -7.337000370
   26 DC    H4'      793    7.391999722    2.452000141   -7.322000027
   26 DC    O4'      794    7.553999901    2.438999891   -7.205000401
   26 DC    C1'      795    7.616999626    2.561000109   -7.176000118
   26 DC    H1'      796    7.546000004    2.625000000   -7.123999596
   26 DC    N1       797    7.741999626    2.539000034   -7.087999821
   26 DC    C6       798    7.838999748    2.450000048   -7.118000031
   26 DC    H6       799    7.837000370    2.398000002   -7.212000370
   26 DC    C5       800    7.951000214    2.440000057   -7.041000366
   26 DC    H5       801    8.026000023    2.365000010   -7.066000462
   26 DC    C4       802    7.948999882    2.509999990   -6.923000336
   26 DC    N4       803    8.057000160    2.506000042   -6.847000122
   26 DC    H41      804    8.135000229    2.452000141   -6.881999969
   26 DC    H42      805    8.060999870    2.563999891   -6.765000343
   26 DC    N3       806    7.855999947    2.587999821   -6.883000374
   26 DC    C2       807    7.754000187    2.621999979   -6.967999935
   26 DC    O2       808    7.676000118    2.712000132   -6.937000275
   26 DC    C3'      809    7.543000221    2.578999996   -7.401000023
   26 DC    H3'      810    7.576999664    2.549999952   -7.500000000
   26 DC    C2'      811    7.664000034    2.608000040   -7.309999943
   26 DC    H2'      812    7.751999855    2.559999943   -7.351999760
   26 DC    H2''     813    7.692999840    2.712000132   -7.294999599
   26 DC    O3'      814    7.442999840    2.674000025   -7.405000210
   27 DA    P        815    7.451000214    2.815000057   -7.484999657
   27 DA    OP1      816    7.341000557    2.832000017   -7.585000038
   27 DA    OP2      817    7.587999821    2.848999977   -7.529000282
   27 DA    O5'      818    7.434999943    2.917000055   -7.368000031
   27 DA    C5'      819    7.326999664    2.904999971   -7.283999443
   27 DA    H5'      820    7.326999664    2.813999891   -7.224999905
   27 DA    H5''     821    7.234999657    2.894000053   -7.342000008
   27 DA    C4'      822    7.312000275    3.037000179   -7.206999779
   27 DA    H4'      823    7.217999935    3.028000116   -7.152999878
   27 DA    O4'      824    7.414999962    3.059000015   -7.108999729
   27 DA    C1'      825    7.509999752    3.148999929   -7.152999878
   27 DA    H1'      826    7.526999474    3.231000185   -7.083000183
   27 DA    N9       827    7.640000343    3.082999945   -7.161000252
   27 DA    C8       828    7.696000099    3.018000126   -7.273000240
   27 DA    H8       829    7.655000210    3.012000084   -7.373000145
   27 DA    N7       830    7.808000088    2.955999851   -7.241999626
   27 DA    C5       831    7.826000214    2.992000103   -7.101999760
   27 DA    C6       832    7.928999901    2.969000101   -7.005000114
   27 DA    N6       833    8.041000366    2.898000002   -7.027999878
   27 DA    H61      834    8.059000015    2.856999874   -7.119000435
   27 DA    H62      835    8.104000092    2.879999876   -6.951000214
   27 DA    N1       836    7.908999443    3.009000063   -6.879000187
   27 DA    C2       837    7.807000160    3.082000017   -6.848000526
   27 DA    H2       838    7.796999931    3.111000061   -6.744000435
   27 DA    N3       839    7.706999779    3.111999989   -6.926999569
   27 DA    C4       840    7.726000309    3.063999891   -7.051000118
   27 DA    C3'      841    7.317999840    3.162999868   -7.294999599
   27 DA    H3'      842    7.284999847    3.145999908   -7.398000240
   27 DA    C2'      843    7.467000008    3.198999882   -7.294999599
   27 DA    H2'      844    7.498000145    3.148999929   -7.387000084
   27 DA    H2''     845    7.481999874    3.306000233   -7.301000118
   27 DA    O3'      846    7.231999874    3.249000072   -7.230999947
   28 DA    P        847    7.208999634    3.407000065   -7.270999908
   28 DA    OP1      848    7.083000183    3.447999954   -7.208000183
   28 DA    OP2      849    7.231999874    3.424000263   -7.416000366
   28 DA    O5'      850    7.328000069    3.488000154   -7.194999695
   28 DA    C5'      851    7.335999966    3.493999958   -7.055000305
   28 DA    H5'      852    7.331999779    3.391999722   -7.016999722
   28 DA    H5''     853    7.258000374    3.552000046   -7.004000187
   28 DA    C4'      854    7.470999718    3.549999952   -7.005999565
   28 DA    H4'      855    7.455999851    3.561999798   -6.898999691
   28 DA    O4'      856    7.566000462    3.457000017   -7.043000221
   28 DA    C1'      857    7.677999973    3.525000095   -7.097000122
   28 DA    H1'      858    7.733999729    3.574000120   -7.018000126
   28 DA    N9       859    7.759999752    3.440999985   -7.187000275
   28 DA    C8       860    7.761000156    3.421000004   -7.324999809
   28 DA    H8       861    7.684999943    3.454999924   -7.394000053
   28 DA    N7       862    7.852999687    3.338999987   -7.369999886
   28 DA    C5       863    7.927999973    3.309000015   -7.256999969
   28 DA    C6       864    8.048999786    3.238000154   -7.237000465
   28 DA    N6       865    8.119000435    3.184999943   -7.330000401
   28 DA    H61      866    8.102999687    3.200999737   -7.427999973
   28 DA    H62      867    8.182000160    3.111999989   -7.298999786
   28 DA    N1       868    8.098000526    3.222000122   -7.113999844
   28 DA    C2       869    8.032999992    3.289000034   -7.018000126
   28 DA    H2       870    8.072000504    3.272000074   -6.919000149
   28 DA    N3       871    7.921000004    3.361000061   -7.025000095
   28 DA    C4       872    7.868000031    3.365000248   -7.148999691
   28 DA    C3'      873    7.500000000    3.686000109   -7.069000244
   28 DA    H3'      874    7.407999992    3.736000061   -7.098000526
   28 DA    C2'      875    7.601999760    3.640000105   -7.171999931
   28 DA    H2'      876    7.543000221    3.606999874   -7.256999969
   28 DA    H2''     877    7.662999630    3.724000216   -7.205000401
   28 DA    O3'      878    7.560999870    3.756999969   -6.962999821
   29 DA    P        879    7.493000031    3.874000072   -6.890000343
   29 DA    OP1      880    7.354000092    3.841000080   -6.848999977
   29 DA    OP2      881    7.508000374    4.008000374   -6.946000099
   29 DA    O5'      882    7.573000431    3.884999752   -6.751999855
   29 DA    C5'      883    7.578000069    3.788000107   -6.655000210
   29 DA    H5'      884    7.557000160    3.688000202   -6.691999912
   29 DA    H5''     885    7.505000114    3.802999973   -6.574999809
   29 DA    C4'      886    7.708999634    3.786000013   -6.578999996
   29 DA    H4'      887    7.683000088    3.726999998   -6.491000175
   29 DA    O4'      888    7.803999901    3.707000017   -6.655999660
   29 DA    C1'      889    7.909999847    3.789000034   -6.697000027
   29 DA    H1'      890    7.997000217    3.763999939   -6.634999752
   29 DA    N9       891    7.940000057    3.763999939   -6.838999748
   29 DA    C8       892    7.866000175    3.808000088   -6.948999882
   29 DA    H8       893    7.780000210    3.872999907   -6.939000130
   29 DA    N7       894    7.919000149    3.770999908   -7.066999912
   29 DA    C5       895    8.023000717    3.684000015   -7.019000053
   29 DA    C6       896    8.130000114    3.611999989   -7.083000183
   29 DA    N6       897    8.149000168    3.604000092   -7.210000038
   29 DA    H61      898    8.080999374    3.654000044   -7.266999722
   29 DA    H62      899    8.236000061    3.563999891   -7.243000031
   29 DA    N1       900    8.223999977    3.545000076   -7.009999752
   29 DA    C2       901    8.206999779    3.540999889   -6.880000114
   29 DA    H2       902    8.288999557    3.491999865   -6.828000069
   29 DA    N3       903    8.121000290    3.608999968   -6.803999901
   29 DA    C4       904    8.034999847    3.681999922   -6.881999969
   29 DA    C3'      905    7.772000313    3.921000004   -6.552999973
   29 DA    H3'      906    7.698000431    4.000999928   -6.551999569
   29 DA    C2'      907    7.869000435    3.931000233   -6.673999786
   29 DA    H2'      908    7.823999882    3.979000092   -6.759999752
   29 DA    H2''     909    7.951999664    3.995000124   -6.644999504
   29 DA    O3'      910    7.826000214    3.906000137   -6.423000336
   30 DA    P        911    7.907999992    4.018000126   -6.358000278
   30 DA    OP1      912    7.926000118    3.988999844   -6.213000298
   30 DA    OP2      913    7.848000526    4.151999950   -6.394000053
   30 DA    O5'      914    8.055000305    4.004000187   -6.423000336
   30 DA    C5'      915    8.135999680    3.884999752   -6.409999847
   30 DA    H5'      916    8.088999748    3.789000034   -6.430999756
   30 DA    H5''     917    8.151000023    3.891000032   -6.302999973
   30 DA    C4'      918    8.269000053    3.895999908   -6.491000175
   30 DA    H4'      919    8.342000008    3.822999954   -6.455000401
   30 DA    O4'      920    8.241000175    3.866999865   -6.630000114
   30 DA    C1'      921    8.302000046    3.966999769   -6.701000214
   30 DA    H1'      922    8.406000137    3.936000109   -6.703000069
   30 DA    N9       923    8.253999710    3.981000185   -6.844000340
   30 DA    C8       924    8.156000137    4.065000057   -6.893000126
   30 DA    H8       925    8.095999718    4.124000072   -6.824999809
   30 DA    N7       926    8.140000343    4.064000130   -7.019999504
   30 DA    C5       927    8.239000320    3.972000122   -7.062000275
   30 DA    C6       928    8.283999443    3.924000263   -7.185999870
   30 DA    N6       929    8.230000496    3.936999798   -7.308000088
   30 DA    H61      930    8.142000198    3.986999989   -7.314000130
   30 DA    H62      931    8.267000198    3.877999783   -7.380999565
   30 DA    N1       932    8.394000053    3.843999863   -7.201999664
   30 DA    C2       933    8.458999634    3.811999798   -7.087999821
   30 DA    H2       934    8.552000046    3.758000135   -7.097000122
   30 DA    N3       935    8.423999786    3.843999863   -6.962999821
   30 DA    C4       936    8.312999725    3.922999859   -6.958000183
   30 DA    C3'      937    8.337999344    4.033999920   -6.480000496
   30 DA    H3'      938    8.305000305    4.098000050   -6.397999763
   30 DA    C2'      939    8.302000046    4.091000080   -6.616999626
   30 DA    H2'      940    8.201000214    4.133000374   -6.609999657
   30 DA    H2''     941    8.373999596    4.159999847   -6.659999847
   30 DA    O3'      942    8.475000381    4.012000084   -6.477999687
   31 DG    P        943    8.583000183    4.124000072   -6.444999695
   31 DG    OP1      944    8.658999443    4.085000038   -6.318999767
   31 DG    OP2      945    8.524000168    4.256999969   -6.467999935
   31 DG    O5'      946    8.694000244    4.102000237   -6.562000275
   31 DG    C5'      947    8.767000198    3.980000019   -6.562000275
   31 DG    H5'      948    8.691999435    3.900999784   -6.567999840
   31 DG    H5''     949    8.826999664    3.974999905   -6.470999718
   31 DG    C4'      950    8.845999718    3.963999987   -6.691999912
   31 DG    H4'      951    8.909999847    3.875999928   -6.689000130
   31 DG    O4'      952    8.758000374    3.970000029   -6.805000305
   31 DG    C1'      953    8.807000160    4.067999840   -6.893000126
   31 DG    H1'      954    8.878000259    4.026000023   -6.965000153
   31 DG    N9       955    8.692999840    4.106999874   -6.977999687
   31 DG    C8       956    8.576999664    4.164000034   -6.937999725
   31 DG    H8       957    8.550000191    4.182000160   -6.835000038
   31 DG    N7       958    8.503000259    4.202000141   -7.039000034
   31 DG    C5       959    8.572000504    4.147999763   -7.148999691
   31 DG    C6       960    8.538000107    4.151999950   -7.282000065
   31 DG    O6       961    8.441999435    4.199000359   -7.349999905
   31 DG    N1       962    8.628999710    4.093999863   -7.361000061
   31 DG    H1       963    8.614999771    4.097000122   -7.460999966
   31 DG    C2       964    8.723999977    4.008999825   -7.314000130
   31 DG    N2       965    8.808000565    3.968999863   -7.404000282
   31 DG    H21      966    8.793000221    4.013999939   -7.493000031
   31 DG    H22      967    8.871999741    3.893000126   -7.387999535
   31 DG    N3       968    8.760000229    3.993999958   -7.187000275
   31 DG    C4       969    8.680999756    4.075999737   -7.112999916
   31 DG    C3'      970    8.946000099    4.077000141   -6.706999779
   31 DG    H3'      971    8.968000412    4.123000145   -6.611000061
   31 DG    C2'      972    8.873999596    4.165999889   -6.805999756
   31 DG    H2'      973    8.802999496    4.229000092   -6.751000404
   31 DG    H2''     974    8.942999840    4.236000061   -6.852999687
   31 DG    O3'      975    9.071000099    4.034999847   -6.758000374
   32 DT    P        976    9.201999664    4.122000217   -6.755000114
   32 DT    OP1      977    9.316999435    4.036000252   -6.701000214
   32 DT    OP2      978    9.180999756    4.255000114   -6.691999912
   32 DT    O5'      979    9.232000351    4.145999908   -6.908999443
   32 DT    C5'      980    9.232000351    4.033999920   -6.998999596
   32 DT    H5'      981    9.130999565    3.993000031   -7.008000374
   32 DT    H5''     982    9.303999901    3.963000059   -6.958000183
   32 DT    C4'      983    9.267000198    4.067999840   -7.145999908
   32 DT    H4'      984    9.312999725    3.977999926   -7.187000275
   32 DT    O4'      985    9.148000717    4.098999977   -7.222000122
   32 DT    C1'      986    9.159999847    4.234000206   -7.262999535
   32 DT    H1'      987    9.197000504    4.236000061   -7.365000248
   32 DT    N1       988    9.019000053    4.295000076   -7.247000217
   32 DT    C6       989    8.972000122    4.352999687   -7.133000374
   32 DT    H6       990    9.037000656    4.366000175   -7.048000336
   32 DT    C5       991    8.847000122    4.404000282   -7.118000031
   32 DT    C7       992    8.796999931    4.470999718   -6.990000248
   32 DT    H71      993    8.694999695    4.440000057   -6.967000008
   32 DT    H72      994    8.848999977    4.434000015   -6.901999474
   32 DT    H73      995    8.796999931    4.579999924   -6.994999886
   32 DT    C4       996    8.767999649    4.418000221   -7.241000175
   32 DT    O4       997    8.663999557    4.484000206   -7.245999813
   32 DT    N3       998    8.815000534    4.355000019   -7.348999977
   32 DT    H3       999    8.770999908    4.381000042   -7.435999870
   32 DT    C2      1000    8.934000015    4.289999962   -7.359999657
   32 DT    O2      1001    8.963999748    4.249000072   -7.472000122
   32 DT    C3'     1002    9.362000465    4.185999870   -7.168000221
   32 DT    H3'     1003    9.430000305    4.197999954   -7.083999634
   32 DT    C2'     1004    9.265000343    4.302000046   -7.187999725
   32 DT    H2'     1005    9.237000465    4.341000080   -7.090000153
   32 DT    H2''    1006    9.312999725    4.386000156   -7.237000465
   32 DT    O3'     1007    9.434999466    4.161000252   -7.277999878
   33 DG    P       1008    9.558000565    4.250000000   -7.324999809
   33 DG    OP1     1009    9.655000687    4.161000252   -7.386000156
   33 DG    OP2     1010    9.616999626    4.331000328   -7.213999748
   33 DG    O5'     1011    9.510000229    4.342999935   -7.442999840
   33 DG    C5'     1012    9.517999649    4.325999737   -7.580999851
   33 DG    H5'     1013    9.451999664    4.240000248   -7.594000340
   33 DG    H5''    1014    9.616000175    4.309000015   -7.626000404
   33 DG    C4'     1015    9.449999809    4.425999641   -7.666000366
   33 DG    H4'     1016    9.465000153    4.394999981   -7.769000053
   33 DG    O4'     1017    9.303999901    4.421999931   -7.637999535
   33 DG    C1'     1018    9.262000084    4.563000202   -7.631999969
   33 DG    H1'     1019    9.233999252    4.595000267   -7.733000278
   33 DG    N9      1020    9.149999619    4.602999687   -7.541000366
   33 DG    C8      1021    9.130999565    4.592000008   -7.405999660
   33 DG    H8      1022    9.197999954    4.541999817   -7.337999821
   33 DG    N7      1023    9.012999535    4.625999928   -7.368000031
   33 DG    C5      1024    8.946000099    4.658999920   -7.487999916
   33 DG    C6      1025    8.814000130    4.716000080   -7.518000126
   33 DG    O6      1026    8.723999977    4.750000000   -7.440000057
   33 DG    N1      1027    8.793000221    4.736999989   -7.654000282
   33 DG    H1      1028    8.697999954    4.761000156   -7.680000305
   33 DG    C2      1029    8.887000084    4.708000183   -7.751000404
   33 DG    N2      1030    8.866000175    4.747000217   -7.870999813
   33 DG    H21     1031    8.774999619    4.782999992   -7.894999504
   33 DG    H22     1032    8.932000160    4.734000206   -7.947000027
   33 DG    N3      1033    9.003000259    4.661000252   -7.723000526
   33 DG    C4      1034    9.026999474    4.634999752   -7.592999935
   33 DG    C3'     1035    9.500000000    4.567999840   -7.652999878
   33 DG    H3'     1036    9.592000008    4.586999893   -7.598000526
   33 DG    C2'     1037    9.378999710    4.640999794   -7.587999821
   33 DG    H2'     1038    9.387000084    4.636000156   -7.480000496
   33 DG    H2''    1039    9.369999886    4.743000031   -7.626000404
   33 DG    O3'     1040    9.541999817    4.612999916   -7.782000065
   34 DT    P       1041    9.600000381    4.756000042   -7.823000431
   34 DT    OP1     1042    9.685999870    4.734000206   -7.944999695
   34 DT    OP2     1043    9.666999817    4.811999798   -7.703999996
   34 DT    O5'     1044    9.477999687    4.859000206   -7.856999874
   34 DT    C5'     1045    9.405000687    4.838000298   -7.976999760
   34 DT    H5'     1046    9.376000404    4.733000278   -7.986000061
   34 DT    H5''    1047    9.482000351    4.838999748   -8.055000305
   34 DT    C4'     1048    9.284999847    4.927999973   -8.000000000
   34 DT    H4'     1049    9.246999741    4.897000313   -8.097000122
   34 DT    O4'     1050    9.184000015    4.890999794   -7.908999443
   34 DT    C1'     1051    9.093999863    4.998000145   -7.887000084
   34 DT    H1'     1052    9.003999710    4.983000278   -7.946000099
   34 DT    N1      1053    9.059000015    5.001999855   -7.744999886
   34 DT    C6      1054    9.151000023    4.967000008   -7.648000240
   34 DT    H6      1055    9.248999596    4.936999798   -7.680999756
   34 DT    C5      1056    9.119000435    4.972000122   -7.519000053
   34 DT    C7      1057    9.232000351    4.942999840   -7.419999599
   34 DT    H71     1058    9.312000275    4.894999981   -7.476000309
   34 DT    H72     1059    9.267000198    5.033999920   -7.372000217
   34 DT    H73     1060    9.205999374    4.875999928   -7.337000370
   34 DT    C4      1061    8.987999916    5.019999981   -7.474999905
   34 DT    O4      1062    8.947000504    5.019999981   -7.359999657
   34 DT    N3      1063    8.908999443    5.068999767   -7.576999664
   34 DT    H3      1064    8.816999435    5.099999905   -7.548999786
   34 DT    C2      1065    8.933000565    5.054999828   -7.716000557
   34 DT    O2      1066    8.844999313    5.083000183   -7.796999931
   34 DT    C3'     1067    9.302000046    5.078000069   -7.987000465
   34 DT    H3'     1068    9.380000114    5.102000237   -7.914000034
   34 DT    C2'     1069    9.170999527    5.123000145   -7.933000088
   34 DT    H2'     1070    9.180000305    5.191999912   -7.848999977
   34 DT    H2''    1071    9.111000061    5.168000221   -8.012000084
   34 DT    O3'     1072    9.342000008    5.134999752   -8.114000320
   35 DA    P       1073    9.392000198    5.282999992   -8.141000748
   35 DA    OP1     1074    9.437999725    5.276999950   -8.282999992
   35 DA    OP2     1075    9.484999657    5.333000183   -8.037000656
   35 DA    O5'     1076    9.251999855    5.379000187   -8.142999649
   35 DA    C5'     1077    9.149999619    5.352999687   -8.233999252
   35 DA    H5'     1078    9.121000290    5.249000072   -8.229000092
   35 DA    H5''    1079    9.194999695    5.370999813   -8.331999779
   35 DA    C4'     1080    9.027999878    5.440000057   -8.227999687
   35 DA    H4'     1081    8.967000008    5.407000065   -8.310999870
   35 DA    O4'     1082    8.951999664    5.414000034   -8.107999802
   35 DA    C1'     1083    8.944999695    5.526999950   -8.029000282
   35 DA    H1'     1084    8.850000381    5.578999996   -8.041999817
   35 DA    N9      1085    8.973000526    5.491000175   -7.887999535
   35 DA    C8      1086    9.086999893    5.440000057   -7.831999779
   35 DA    H8      1087    9.175000191    5.416999817   -7.891999722
   35 DA    N7      1088    9.073999405    5.414999962   -7.705000401
   35 DA    C5      1089    8.944999695    5.447000027   -7.669000149
   35 DA    C6      1090    8.866000175    5.433000088   -7.551999569
   35 DA    N6      1091    8.914999962    5.388999939   -7.433999538
   35 DA    H61     1092    9.010999680    5.362999916   -7.412999630
   35 DA    H62     1093    8.843999863    5.363999844   -7.366000175
   35 DA    N1      1094    8.732000351    5.459000111   -7.555000305
   35 DA    C2      1095    8.683000565    5.495999813   -7.671999931
   35 DA    H2      1096    8.579000473    5.524000168   -7.673000336
   35 DA    N3      1097    8.746000290    5.499000072   -7.791999817
   35 DA    C4      1098    8.876000404    5.474999905   -7.787999630
   35 DA    C3'     1099    9.058000565    5.588000298   -8.241000175
   35 DA    H3'     1100    9.161000252    5.592000008   -8.276000023
   35 DA    C2'     1101    9.045999527    5.631000042   -8.093000412
   35 DA    H2'     1102    9.141000748    5.624000072   -8.041000366
   35 DA    H2''    1103    8.991000175    5.723999977   -8.083999634
   35 DA    O3'     1104    8.968999863    5.644000053   -8.343999863
   36 DT    P       1105    8.972000122    5.799000263   -8.391000748
   36 DT    OP1     1106    8.927000046    5.816999912   -8.532999992
   36 DT    OP2     1107    9.100999832    5.858000278   -8.342000008
   36 DT    O5'     1108    8.866999626    5.861000061   -8.287000656
   36 DT    C5'     1109    8.734999657    5.809000015   -8.262000084
   36 DT    H5'     1110    8.739000320    5.700999737   -8.256999969
   36 DT    H5''    1111    8.663999557    5.842999935   -8.337999344
   36 DT    C4'     1112    8.676000595    5.843999863   -8.123000145
   36 DT    H4'     1113    8.579000473    5.795000076   -8.121999741
   36 DT    O4'     1114    8.746000290    5.791999817   -8.008000374
   36 DT    C1'     1115    8.701999664    5.872000217   -7.897000313
   36 DT    H1'     1116    8.602999687    5.848999977   -7.858999729
   36 DT    N1      1117    8.801000595    5.854000092   -7.791000366
   36 DT    C6      1118    8.939000130    5.848999977   -7.819000244
   36 DT    H6      1119    8.975999832    5.877999783   -7.916999817
   36 DT    C5      1120    9.031999588    5.817999840   -7.722000122
   36 DT    C7      1121    9.175000191    5.809000015   -7.768000126
   36 DT    H71     1122    9.184999466    5.831000328   -7.875000000
   36 DT    H72     1123    9.237000465    5.873000145   -7.705999851
   36 DT    H73     1124    9.212999344    5.708000183   -7.754000187
   36 DT    C4      1125    8.994999886    5.781000137   -7.587000370
   36 DT    O4      1126    9.065999985    5.725999832   -7.498999596
   36 DT    N3      1127    8.864000320    5.793000221   -7.564000130
   36 DT    H3      1128    8.831999779    5.772999763   -7.469999790
   36 DT    C2      1129    8.762999535    5.827000141   -7.658999443
   36 DT    O2      1130    8.642999649    5.822000027   -7.626999855
   36 DT    C3'     1131    8.670000076    6.000000000   -8.102999687
   36 DT    H3'     1132    8.743000031    6.040999889   -8.173000336
   36 DT    C2'     1133    8.698999405    6.015999794   -7.953000069
   36 DT    H2'     1134    8.794000626    6.065000057   -7.932000160
   36 DT    H2''    1135    8.616999626    6.070000172   -7.905999660
   36 DT    O3'     1136    8.543000221    6.036000252   -8.151999474
   37 DT    P       1137    8.487000465    6.184999943   -8.148000717
   37 DT    OP1     1138    8.404000282    6.210999966   -8.270999908
   37 DT    OP2     1139    8.592000008    6.284999847   -8.121000290
   37 DT    O5'     1140    8.387999535    6.181000233   -8.017999649
   37 DT    C5'     1141    8.289999962    6.072000027   -8.003000259
   37 DT    H5'     1142    8.342000008    5.975999832   -7.994999886
   37 DT    H5''    1143    8.223000526    6.064000130   -8.087999344
   37 DT    C4'     1144    8.210000038    6.079999924   -7.866999626
   37 DT    H4'     1145    8.131999969    6.004000187   -7.859999657
   37 DT    O4'     1146    8.307000160    6.045000076   -7.770999908
   37 DT    C1'     1147    8.323999405    6.154000282   -7.676000118
   37 DT    H1'     1148    8.266000748    6.144000053   -7.585000038
   37 DT    N1      1149    8.469999313    6.164999962   -7.634999752
   37 DT    C6      1150    8.555000305    6.225999832   -7.720999718
   37 DT    H6      1151    8.522000313    6.252999783   -7.819999695
   37 DT    C5      1152    8.685999870    6.240000248   -7.687999725
   37 DT    C7      1153    8.776999474    6.309000015   -7.786000252
   37 DT    H71     1154    8.788999557    6.409999847   -7.747000217
   37 DT    H72     1155    8.868000031    6.251999855   -7.808999538
   37 DT    H73     1156    8.736000061    6.324000359   -7.884999752
   37 DT    C4      1157    8.741999626    6.191999912   -7.560999870
   37 DT    O4      1158    8.857999802    6.203999996   -7.520999908
   37 DT    N3      1159    8.651999474    6.127999783   -7.480999947
   37 DT    H3      1160    8.689000130    6.078000069   -7.401999474
   37 DT    C2      1161    8.517999649    6.119999886   -7.512000084
   37 DT    O2      1162    8.444000244    6.059999943   -7.441000462
   37 DT    C3'     1163    8.148000717    6.213000298   -7.830999851
   37 DT    H3'     1164    8.128000259    6.263999939   -7.925000191
   37 DT    C2'     1165    8.263999939    6.274000168   -7.748000145
   37 DT    H2'     1166    8.335000038    6.315000057   -7.819999695
   37 DT    H2''    1167    8.227999687    6.358000278   -7.689000130
   37 DT    O3'     1168    8.034999847    6.184999943   -7.758000374
   38 DT    P       1169    7.948999882    6.286999702   -7.687999725
   38 DT    OP1     1170    7.805999756    6.244999886   -7.685999870
   38 DT    OP2     1171    7.981999874    6.421000004   -7.730000496
   38 DT    O5'     1172    8.013999939    6.270999908   -7.534999847
   38 DT    C5'     1173    7.974999905    6.154999733   -7.451000214
   38 DT    H5'     1174    8.019000053    6.067999840   -7.498999596
   38 DT    H5''    1175    7.866000175    6.147999763   -7.451999664
   38 DT    C4'     1176    8.027999878    6.163000107   -7.310999870
   38 DT    H4'     1177    7.991000175    6.074999809   -7.256999969
   38 DT    O4'     1178    8.170999527    6.166999817   -7.308999538
   38 DT    C1'     1179    8.212999344    6.279000282   -7.226999760
   38 DT    H1'     1180    8.223999977    6.241000175   -7.125000000
   38 DT    N1      1181    8.338999748    6.342000008   -7.273999691
   38 DT    C6      1182    8.348000526    6.397000313   -7.401000023
   38 DT    H6      1183    8.256999969    6.395999908   -7.460000038
   38 DT    C5      1184    8.460000038    6.466000557   -7.430999756
   38 DT    C7      1185    8.476999283    6.532999992   -7.564000130
   38 DT    H71     1186    8.498000145    6.637999535   -7.546999931
   38 DT    H72     1187    8.562999725    6.487999916   -7.612999916
   38 DT    H73     1188    8.392000198    6.516000271   -7.630999565
   38 DT    C4      1189    8.572000504    6.474999905   -7.338999748
   38 DT    O4      1190    8.680000305    6.519000053   -7.372000217
   38 DT    N3      1191    8.548999786    6.425000191   -7.219999790
   38 DT    H3      1192    8.628999710    6.412000179   -7.158999443
   38 DT    C2      1193    8.437999725    6.345999718   -7.184999943
   38 DT    O2      1194    8.440000534    6.268000126   -7.091000557
   38 DT    C3'     1195    7.972000122    6.286999702   -7.237999916
   38 DT    H3'     1196    7.897000313    6.331999779   -7.302999973
   38 DT    C2'     1197    8.093000412    6.374000072   -7.223999977
   38 DT    H2'     1198    8.100000381    6.442999840   -7.308000088
   38 DT    H2''    1199    8.085000038    6.439000130   -7.136000156
   38 DT    O3'     1200    7.916999817    6.250000000   -7.118000031
   39 DG    P       1201    7.814000130    6.345000267   -7.046999931
   39 DG    OP1     1202    7.737000465    6.262000084   -6.956999779
   39 DG    OP2     1203    7.740000248    6.440000057   -7.137999535
   39 DG    O5'     1204    7.916000366    6.423000336   -6.953000069
   39 DG    C5'     1205    7.979000092    6.345999718   -6.848000526
   39 DG    H5'     1206    8.012999535    6.252999783   -6.893000126
   39 DG    H5''    1207    7.900000095    6.329999924   -6.775000095
   39 DG    C4'     1208    8.095999718    6.427999973   -6.775000095
   39 DG    H4'     1209    8.135000229    6.355999947   -6.701999664
   39 DG    O4'     1210    8.201000214    6.465000153   -6.859999657
   39 DG    C1'     1211    8.225000381    6.606999874   -6.840000153
   39 DG    H1'     1212    8.300000191    6.623999596   -6.762000084
   39 DG    N9      1213    8.281000137    6.664000034   -6.962000370
   39 DG    C8      1214    8.215000153    6.698000431   -7.074999809
   39 DG    H8      1215    8.109999657    6.678999901   -7.088999748
   39 DG    N7      1216    8.305999756    6.731999874   -7.168000221
   39 DG    C5      1217    8.434999466    6.726999760   -7.109999657
   39 DG    C6      1218    8.569000244    6.756999969   -7.157999992
   39 DG    O6      1219    8.605999947    6.812999725   -7.256999969
   39 DG    N1      1220    8.670000076    6.710999966   -7.069000244
   39 DG    H1      1221    8.767000198    6.716000557   -7.097000122
   39 DG    C2      1222    8.642000198    6.651000023   -6.951000214
   39 DG    N2      1223    8.751999855    6.627999783   -6.884999752
   39 DG    H21     1224    8.844999313    6.643000126   -6.923999786
   39 DG    H22     1225    8.741999626    6.597000122   -6.789999962
   39 DG    N3      1226    8.516000748    6.630999565   -6.900000095
   39 DG    C4      1227    8.420999527    6.673000336   -6.986000061
   39 DG    C3'     1228    8.050000191    6.558000088   -6.703000069
   39 DG    H3'     1229    7.944000244    6.558000088   -6.676999569
   39 DG    C2'     1230    8.080999374    6.652999878   -6.809999943
   39 DG    H2'     1231    8.020999908    6.643000126   -6.900000095
   39 DG    H2''    1232    8.086999893    6.755999565   -6.772000313
   39 DG    O3'     1233    8.133999825    6.576999664   -6.594999790
   40 DG    P       1234    8.085000038    6.548000336   -6.441999912
   40 DG    OP1     1235    8.043000221    6.405000210   -6.428999901
   40 DG    OP2     1236    7.986000061    6.650000095   -6.412000179
   40 DG    O5'     1237    8.223000526    6.564000130   -6.368000031
   40 DG    C5'     1238    8.324999809    6.465000153   -6.366000175
   40 DG    H5'     1239    8.322000504    6.394999981   -6.449999809
   40 DG    H5''    1240    8.310999870    6.412000179   -6.272000313
   40 DG    C4'     1241    8.453000069    6.536000252   -6.359000206
   40 DG    H4'     1242    8.524000168    6.453999996   -6.348000050
   40 DG    O4'     1243    8.477999687    6.598000526   -6.481999874
   40 DG    C1'     1244    8.517999649    6.726999760   -6.442999840
   40 DG    H1'     1245    8.623000145    6.727999687   -6.412999630
   40 DG    N9      1246    8.494000435    6.812000275   -6.562000275
   40 DG    C8      1247    8.369999886    6.866999626   -6.595999718
   40 DG    H8      1248    8.281000137    6.848000526   -6.539000034
   40 DG    N7      1249    8.380999565    6.928999901   -6.712999821
   40 DG    C5      1250    8.519000053    6.932000160   -6.740000248
   40 DG    C6      1251    8.587999344    6.974999905   -6.852999687
   40 DG    O6      1252    8.546999931    7.044000149   -6.949999809
   40 DG    N1      1253    8.726999283    6.946000099   -6.851999760
   40 DG    H1      1254    8.781000137    6.976000309   -6.932000160
   40 DG    C2      1255    8.784999847    6.895999908   -6.744999886
   40 DG    N2      1256    8.916999817    6.873999596   -6.755000114
   40 DG    H21     1257    8.977999687    6.907000065   -6.828999996
   40 DG    H22     1258    8.956999779    6.823999882   -6.676999569
   40 DG    N3      1259    8.723000526    6.844000340   -6.636000156
   40 DG    C4      1260    8.590000153    6.866999626   -6.641999722
   40 DG    C3'     1261    8.467000008    6.641000271   -6.245999813
   40 DG    H3'     1262    8.394000053    6.615000248   -6.168999672
   40 DG    C2'     1263    8.444000244    6.769000053   -6.317999840
   40 DG    H2'     1264    8.338999748    6.793000221   -6.331999779
   40 DG    H2''    1265    8.494000435    6.852999687   -6.269999981
   40 DG    O3'     1266    8.605999947    6.645999908   -6.185999870
   41 DA    P       1267    8.638999939    6.669000149   -6.029000282
   41 DA    OP1     1268    8.616999626    6.539999962   -5.961999893
   41 DA    OP2     1269    8.566999435    6.786000252   -5.984000206
   41 DA    O5'     1270    8.794000626    6.701999664   -6.022999763
   41 DA    C5'     1271    8.901000023    6.612000465   -6.052000046
   41 DA    H5'     1272    8.876000404    6.534999847   -6.125000000
   41 DA    H5''    1273    8.932000160    6.559999943   -5.960999966
   41 DA    C4'     1274    9.024000168    6.692999840   -6.105000019
   41 DA    H4'     1275    9.116000175    6.633999825   -6.109000206
   41 DA    O4'     1276    8.980000496    6.741000175   -6.234999657
   41 DA    C1'     1277    9.003000259    6.887000084   -6.236000061
   41 DA    H1'     1278    9.100000381    6.919000149   -6.274000168
   41 DA    N9      1279    8.902999878    6.960999966   -6.310999870
   41 DA    C8      1280    8.767999649    6.955999851   -6.289999962
   41 DA    H8      1281    8.723999977    6.894999504   -6.213000298
   41 DA    N7      1282    8.699999809    7.032999992   -6.369999886
   41 DA    C5      1283    8.796999931    7.083000183   -6.460999966
   41 DA    C6      1284    8.795999527    7.164999962   -6.578999996
   41 DA    N6      1285    8.677000046    7.205999851   -6.627999783
   41 DA    H61     1286    8.592000008    7.190000057   -6.574999809
   41 DA    H62     1287    8.666000366    7.256999969   -6.715000153
   41 DA    N1      1288    8.905000687    7.180999756   -6.650000095
   41 DA    C2      1289    9.017000198    7.136000156   -6.599999905
   41 DA    H2      1290    9.098999977    7.166000366   -6.662999630
   41 DA    N3      1291    9.038999557    7.064000130   -6.488999844
   41 DA    C4      1292    8.920000076    7.034999847   -6.426999569
   41 DA    C3'     1293    9.072999954    6.816000462   -6.022999763
   41 DA    H3'     1294    9.053999901    6.807000160   -5.915999889
   41 DA    C2'     1295    8.996000290    6.927999973   -6.081999779
   41 DA    H2'     1296    8.894999504    6.933999538   -6.041999817
   41 DA    H2''    1297    9.039999962    7.026000023   -6.061999798
   41 DA    O3'     1298    9.215000153    6.840000153   -6.052000046
   42 DA    P       1299    9.296999931    6.941000462   -5.968999863
   42 DA    OP1     1300    9.423000336    6.869999886   -5.925000191
   42 DA    OP2     1301    9.208000183    6.995999813   -5.865000248
   42 DA    O5'     1302    9.336000443    7.053999901   -6.066999912
   42 DA    C5'     1303    9.439000130    7.029000282   -6.164999962
   42 DA    H5'     1304    9.398000717    6.953000069   -6.233000278
   42 DA    H5''    1305    9.531999588    6.990000248   -6.122000217
   42 DA    C4'     1306    9.462999344    7.157000065   -6.243000031
   42 DA    H4'     1307    9.539999962    7.123000145   -6.311999798
   42 DA    O4'     1308    9.344999313    7.194999695   -6.315000057
   42 DA    C1'     1309    9.302999496    7.324999809   -6.283999920
   42 DA    H1'     1310    9.337999344    7.387999535   -6.366000175
   42 DA    N9      1311    9.156000137    7.326999664   -6.268000126
   42 DA    C8      1312    9.066999435    7.276999474   -6.179999828
   42 DA    H8      1313    9.105999947    7.223000526   -6.093999863
   42 DA    N7      1314    8.939000130    7.308999538   -6.191999912
   42 DA    C5      1315    8.941999435    7.370999813   -6.315000057
   42 DA    C6      1316    8.842000008    7.426999569   -6.397999763
   42 DA    N6      1317    8.712999344    7.427999973   -6.375000000
   42 DA    H61     1318    8.678999901    7.373000145   -6.296999931
   42 DA    H62     1319    8.659999847    7.480000496   -6.442999840
   42 DA    N1      1320    8.878999710    7.495999813   -6.500000000
   42 DA    C2      1321    9.003000259    7.506999969   -6.529000282
   42 DA    H2      1322    9.019000053    7.551999569   -6.625000000
   42 DA    N3      1323    9.108999252    7.462000370   -6.463999748
   42 DA    C4      1324    9.071000099    7.398000240   -6.352000237
   42 DA    C3'     1325    9.505000114    7.282000065   -6.168000221
   42 DA    H3'     1326    9.548999786    7.255999565   -6.072000027
   42 DA    C2'     1327    9.378000259    7.359999657   -6.158999920
   42 DA    H2'     1328    9.314000130    7.333999634   -6.074999809
   42 DA    H2''    1329    9.388999939    7.467999935   -6.154000282
   42 DA    O3'     1330    9.600999832    7.359999657   -6.236999989
   43 DA    P       1331    9.691999435    7.477999687   -6.177999973
   43 DA    OP1     1332    9.823999405    7.465000153   -6.237999916
   43 DA    OP2     1333    9.680000305    7.487999916   -6.032000065
   43 DA    O5'     1334    9.612999916    7.608999729   -6.234000206
   43 DA    C5'     1335    9.614000320    7.637999535   -6.375999928
   43 DA    H5'     1336    9.579999924    7.546999931   -6.425000191
   43 DA    H5''    1337    9.713999748    7.673000336   -6.404000282
   43 DA    C4'     1338    9.512000084    7.743000031   -6.423999786
   43 DA    H4'     1339    9.524999619    7.759999752   -6.530999660
   43 DA    O4'     1340    9.381999969    7.698999882   -6.400000095
   43 DA    C1'     1341    9.298000336    7.800000191   -6.343999863
   43 DA    H1'     1342    9.251000404    7.856999874   -6.423999786
   43 DA    N9      1343    9.187999725    7.747000217   -6.268000126
   43 DA    C8      1344    9.187000275    7.668000221   -6.154999733
   43 DA    H8      1345    9.280000687    7.633000374   -6.111999989
   43 DA    N7      1346    9.072999954    7.644999504   -6.100999832
   43 DA    C5      1347    8.986000061    7.715000153   -6.188000202
   43 DA    C6      1348    8.847000122    7.748999596   -6.197000027
   43 DA    N6      1349    8.755999565    7.712000370   -6.105999947
   43 DA    H61     1350    8.791000366    7.657999992   -6.029000282
   43 DA    H62     1351    8.656999588    7.723999977   -6.120999813
   43 DA    N1      1352    8.789999962    7.812000275   -6.306000233
   43 DA    C2      1353    8.876000404    7.854000092   -6.394000053
   43 DA    H2      1354    8.836000443    7.907999992   -6.479000092
   43 DA    N3      1355    9.008999825    7.854000092   -6.397999763
   43 DA    C4      1356    9.057000160    7.773999691   -6.293999672
   43 DA    C3'     1357    9.527999878    7.875000000   -6.345999718
   43 DA    H3'     1358    9.601999283    7.881999969   -6.266999722
   43 DA    C2'     1359    9.397000313    7.883000374   -6.272999763
   43 DA    H2'     1360    9.408999443    7.826999664   -6.181000233
   43 DA    H2''    1361    9.361000061    7.986000061   -6.263000011
   43 DA    O3'     1362    9.564000130    7.973999977   -6.441999912
   44 DC    P       1363    9.583000183    8.130000114   -6.405000210
   44 DC    OP1     1364    9.680000305    8.189000130   -6.501999855
   44 DC    OP2     1365    9.604000092    8.145999908   -6.262000084
   44 DC    O5'     1366    9.430999756    8.189000130   -6.440000057
   44 DC    C5'     1367    9.376999855    8.163999557   -6.569000244
   44 DC    H5'     1368    9.369999886    8.055999756   -6.581999779
   44 DC    H5''    1369    9.444999695    8.211000443   -6.640000343
   44 DC    C4'     1370    9.243000031    8.225999832   -6.581999779
   44 DC    H4'     1371    9.211999893    8.226999283   -6.687000275
   44 DC    O4'     1372    9.135000229    8.164999962   -6.508000374
   44 DC    C1'     1373    9.072000504    8.260999680   -6.426000118
   44 DC    H1'     1374    8.982000351    8.295000076   -6.476999760
   44 DC    N1      1375    9.033999443    8.187999725   -6.302000046
   44 DC    C6      1376    9.119999886    8.126999855   -6.215000153
   44 DC    H6      1377    9.223999977    8.142000198   -6.241999626
   44 DC    C5      1378    9.078000069    8.055000305   -6.113999844
   44 DC    H5      1379    9.144000053    7.998999596   -6.050000191
   44 DC    C4      1380    8.939000130    8.043000221   -6.097000122
   44 DC    N4      1381    8.894000053    7.991000175   -5.990000248
   44 DC    H41     1382    8.973000526    7.955999851   -5.936999798
   44 DC    H42     1383    8.796999931    7.987999916   -5.963999748
   44 DC    N3      1384    8.850999832    8.105000496   -6.164999962
   44 DC    C2      1385    8.894000053    8.177000046   -6.275000095
   44 DC    O2      1386    8.803999901    8.227999687   -6.348999977
   44 DC    C3'     1387    9.248999596    8.376000404   -6.544000149
   44 DC    H3'     1388    9.348999977    8.414999962   -6.525000095
   44 DC    C2'     1389    9.170999527    8.368000031   -6.409999847
   44 DC    H2'     1390    9.236000061    8.340000153   -6.327000141
   44 DC    H2''    1391    9.121000290    8.463999748   -6.395999908
   44 DC    O3'     1392    9.184999466    8.455999374   -6.641999722
   45 DT    P       1393    9.144999504    8.614000320   -6.637999535
   45 DT    OP1     1394    9.086999893    8.654000282   -6.769000053
   45 DT    OP2     1395    9.267000198    8.690000534   -6.587999821
   45 DT    O5'     1396    9.032999992    8.651000023   -6.526000023
   45 DT    C5'     1397    8.901000023    8.633000374   -6.566000462
   45 DT    H5'     1398    8.880000114    8.530000687   -6.597000122
   45 DT    H5''    1399    8.866999626    8.701000214   -6.643000126
   45 DT    C4'     1400    8.809000015    8.659999847   -6.448000431
   45 DT    H4'     1401    8.705999374    8.662000656   -6.483000278
   45 DT    O4'     1402    8.826000214    8.545999527   -6.356999874
   45 DT    C1'     1403    8.822000504    8.604000092   -6.229000092
   45 DT    H1'     1404    8.719999313    8.635000229   -6.206000328
   45 DT    N1      1405    8.869999886    8.515000343   -6.118999958
   45 DT    C6      1406    9.005000114    8.489999771   -6.100999832
   45 DT    H6      1407    9.079999924    8.526999474   -6.168999672
   45 DT    C5      1408    9.053999901    8.405000687   -6.002999783
   45 DT    C7      1409    9.204000473    8.397000313   -5.984999657
   45 DT    H71     1410    9.234999657    8.473999977   -5.914000034
   45 DT    H72     1411    9.239000320    8.295000076   -5.970999718
   45 DT    H73     1412    9.244999886    8.432000160   -6.079999924
   45 DT    C4      1413    8.961999893    8.358999252   -5.901000023
   45 DT    O4      1414    8.982999802    8.296999931   -5.796999931
   45 DT    N3      1415    8.826000214    8.387000084   -5.929999828
   45 DT    H3      1416    8.763999939    8.336999893   -5.868000031
   45 DT    C2      1417    8.776999474    8.461000443   -6.029999733
   45 DT    O2      1418    8.655000687    8.479000092   -6.034999847
   45 DT    C3'     1419    8.847000122    8.789999962   -6.375000000
   45 DT    H3'     1420    8.913999557    8.857999802   -6.426999569
   45 DT    C2'     1421    8.909999847    8.723000526   -6.256999969
   45 DT    H2'     1422    9.006999969    8.683000565   -6.286999702
   45 DT    H2''    1423    8.913999557    8.795000076   -6.175000191
   45 DT    O3'     1424    8.720999718    8.843999863   -6.356999874
   46 DG    P       1425    8.676000595    8.980000496   -6.426000118
   46 DG    OP1     1426    8.663000107    8.961000443   -6.569999695
   46 DG    OP2     1427    8.766000748    9.086999893   -6.375000000
   46 DG    O5'     1428    8.531999588    9.012000084   -6.365000248
   46 DG    C5'     1429    8.423000336    8.930999756   -6.405999660
   46 DG    H5'     1430    8.460000038    8.830999374   -6.426000118
   46 DG    H5''    1431    8.398000717    8.969999313   -6.504000187
   46 DG    C4'     1432    8.310999870    8.921999931   -6.296000004
   46 DG    H4'     1433    8.223999977    8.876000404   -6.342999935
   46 DG    O4'     1434    8.364999771    8.838999748   -6.191999912
   46 DG    C1'     1435    8.357999802    8.899999619   -6.060999870
   46 DG    H1'     1436    8.266000748    8.876999855   -6.006999969
   46 DG    N9      1437    8.475999832    8.857000351   -5.986999989
   46 DG    C8      1438    8.609999657    8.881999969   -6.015000343
   46 DG    H8      1439    8.640000343    8.963999748   -6.078000069
   46 DG    N7      1440    8.699999809    8.809999466   -5.943999767
   46 DG    C5      1441    8.612999916    8.729000092   -5.868000031
   46 DG    C6      1442    8.633000374    8.625000000   -5.772000313
   46 DG    O6      1443    8.736000061    8.590000153   -5.716000080
   46 DG    N1      1444    8.517000198    8.571000099   -5.723999977
   46 DG    H1      1445    8.526999474    8.532999992   -5.631000042
   46 DG    C2      1446    8.399000168    8.619999886   -5.745999813
   46 DG    N2      1447    8.310999870    8.591000557   -5.657999992
   46 DG    H21     1448    8.343000412    8.531000137   -5.584000111
   46 DG    H22     1449    8.218000412    8.630000114   -5.663000107
   46 DG    N3      1450    8.368000031    8.712999344   -5.829999924
   46 DG    C4      1451    8.480999947    8.763999939   -5.888999939
   46 DG    C3'     1452    8.269999504    9.057000160   -6.223000050
   46 DG    H3'     1453    8.298000336    9.135999680   -6.293000221
   46 DG    C2'     1454    8.357000351    9.055999756   -6.088999748
   46 DG    H2'     1455    8.456999779    9.088999748   -6.115000248
   46 DG    H2''    1456    8.322000504    9.119000435   -6.006999969
   46 DG    O3'     1457    8.126999855    9.060999870   -6.197000027
   47 DC    P       1458    8.027999878    9.180999756   -6.136000156
   47 DC    OP1     1459    7.888999939    9.148000717   -6.172999859
   47 DC    OP2     1460    8.083000183    9.312999725   -6.171000004
   47 DC    O5'     1461    8.048999786    9.176000595   -5.980000019
   47 DC    C5'     1462    7.983999729    9.079000473   -5.902999878
   47 DC    H5'     1463    7.988999844    8.980999947   -5.950999737
   47 DC    H5''    1464    7.877999783    9.094999313   -5.883999825
   47 DC    C4'     1465    8.039999962    9.069999695   -5.758000374
   47 DC    H4'     1466    7.966000557    9.008000374   -5.709000111
   47 DC    O4'     1467    8.166999817    9.003999710   -5.752999783
   47 DC    C1'     1468    8.248000145    9.066999435   -5.649000168
   47 DC    H1'     1469    8.211999893    9.051000595   -5.546999931
   47 DC    N1      1470    8.392999649    9.034999847   -5.654000282
   47 DC    C6      1471    8.480000496    9.094999313   -5.737999916
   47 DC    H6      1472    8.441999435    9.169000626   -5.807000160
   47 DC    C5      1473    8.611000061    9.073999405   -5.729000092
   47 DC    H5      1474    8.673000336    9.130000114   -5.796999931
   47 DC    C4      1475    8.656000137    8.973000526   -5.647000313
   47 DC    N4      1476    8.776999474    8.927999496   -5.657000065
   47 DC    H41     1477    8.831999779    8.993000031   -5.710999966
   47 DC    H42     1478    8.826000214    8.855999947   -5.605000019
   47 DC    N3      1479    8.576999664    8.911000252   -5.564000130
   47 DC    C2      1480    8.441999435    8.941999435   -5.564000130
   47 DC    O2      1481    8.368000031    8.878000259   -5.493000031
   47 DC    C3'     1482    8.060999870    9.197999954   -5.672999859
   47 DC    H3'     1483    8.016000748    9.284999847   -5.720000267
   47 DC    C2'     1484    8.208000183    9.211000443   -5.670000076
   47 DC    H2'     1485    8.241000175    9.248999596   -5.766999722
   47 DC    H2''    1486    8.237999916    9.279000282   -5.590000153
   47 DC    O3'     1487    8.017999649    9.180999756   -5.536000252
   48 DT    P       1488    7.866000175    9.213999748   -5.493999958
   48 DT    OP1     1489    7.768000126    9.204000473   -5.606999874
   48 DT    OP2     1490    7.866000175    9.329999924   -5.409999847
   48 DT    O5'     1491    7.817999840    9.086999893   -5.397999763
   48 DT    C5'     1492    7.796999931    8.955999374   -5.447999954
   48 DT    H5'     1493    7.828000069    8.935999870   -5.550000191
   48 DT    H5''    1494    7.687999725    8.947999954   -5.449000359
   48 DT    C4'     1495    7.842000008    8.858999252   -5.342999935
   48 DT    H4'     1496    7.819000244    8.762000084   -5.386000156
   48 DT    O4'     1497    7.981999874    8.855000496   -5.322000027
   48 DT    C1'     1498    8.008999825    8.866000175   -5.183000088
   48 DT    H1'     1499    8.010999680    8.767999649   -5.134999752
   48 DT    N1      1500    8.141000748    8.939000130   -5.171000004
   48 DT    C6      1501    8.151000023    9.066999435   -5.224999905
   48 DT    H6      1502    8.064000130    9.116999626   -5.263999939
   48 DT    C5      1503    8.273000717    9.131999969   -5.241999626
   48 DT    C7      1504    8.276000023    9.269999504   -5.311999798
   48 DT    H71     1505    8.307000160    9.348999977   -5.243999958
   48 DT    H72     1506    8.351999283    9.263999939   -5.390999794
   48 DT    H73     1507    8.180000305    9.293000221   -5.358000278
   48 DT    C4      1508    8.398000717    9.065000534   -5.202000141
   48 DT    O4      1509    8.512000084    9.105000496   -5.225999832
   48 DT    N3      1510    8.378999710    8.948999405   -5.138999939
   48 DT    H3      1511    8.461999893    8.905000687   -5.102999687
   48 DT    C2      1512    8.256999969    8.878000259   -5.120999813
   48 DT    O2      1513    8.256999969    8.767999649   -5.072999954
   48 DT    C3'     1514    7.776999474    8.878999710   -5.210000038
   48 DT    H3'     1515    7.689000130    8.941999435   -5.217000008
   48 DT    C2'     1516    7.893000126    8.946000099   -5.129000187
   48 DT    H2'     1517    7.895999908    9.050000191   -5.163000107
   48 DT    H2''    1518    7.888999939    8.944999695   -5.019999981
   48 DT    O3'     1519    7.743000031    8.758000374   -5.158999920
   49 DC    P       1520    7.668000221    8.733999252   -5.022000313
   49 DC    OP1     1521    7.601999760    8.604000092   -5.024000168
   49 DC    OP2     1522    7.597000122    8.857000351   -4.975999832
   49 DC    O5'     1523    7.789999962    8.730000496   -4.922999859
   49 DC    C5'     1524    7.866999626    8.612000465   -4.904000282
   49 DC    H5'     1525    7.902999878    8.585000038   -5.002999783
   49 DC    H5''    1526    7.803999901    8.527999878   -4.872000217
   49 DC    C4'     1527    7.991000175    8.633000374   -4.802000046
   49 DC    H4'     1528    8.052999496    8.544000626   -4.790999889
   49 DC    O4'     1529    8.065000534    8.744999886   -4.848000050
   49 DC    C1'     1530    8.071000099    8.842000008   -4.738999844
   49 DC    H1'     1531    8.154000282    8.810999870   -4.675000191
   49 DC    N1      1532    8.098000526    8.975000381   -4.795000076
   49 DC    C6      1533    8.003999710    9.069999695   -4.831000328
   49 DC    H6      1534    7.898999691    9.048000336   -4.816999912
   49 DC    C5      1535    8.039999962    9.189000130   -4.881999969
   49 DC    H5      1536    7.958999634    9.253999710   -4.911000252
   49 DC    C4      1537    8.180000305    9.212999344   -4.909999847
   49 DC    N4      1538    8.222000122    9.331999779   -4.954999924
   49 DC    H41     1539    8.154000282    9.390000343   -5.000999928
   49 DC    H42     1540    8.321000099    9.336000443   -4.975999832
   49 DC    N3      1541    8.273000717    9.130999565   -4.869999886
   49 DC    C2      1542    8.232999802    9.013999939   -4.815000057
   49 DC    O2      1543    8.322000504    8.930000305   -4.795000076
   49 DC    C3'     1544    7.935999870    8.673999786   -4.668000221
   49 DC    H3'     1545    7.833000183    8.637999535   -4.657999992
   49 DC    C2'     1546    7.930999756    8.826999664   -4.674000263
   49 DC    H2'     1547    7.849999905    8.864999771   -4.736000061
   49 DC    H2''    1548    7.933999538    8.869000435   -4.574000359
   49 DC    O3'     1549    8.015000343    8.633999825   -4.559999943
   50 DC    P       1550    7.993000031    8.489000320   -4.475999832
   50 DC    OP1     1551    7.981999874    8.385000229   -4.585000038
   50 DC    OP2     1552    7.887999535    8.496999741   -4.369999886
   50 DC    O5'     1553    8.135999680    8.469999313   -4.407000065
   50 DC    C5'     1554    8.244000435    8.416000366   -4.477000237
   50 DC    H5'     1555    8.237999916    8.451000214   -4.579999924
   50 DC    H5''    1556    8.232999802    8.308000565   -4.472000122
   50 DC    C4'     1557    8.385000229    8.454000473   -4.421999931
   50 DC    H4'     1558    8.456999779    8.375000000   -4.443999767
   50 DC    O4'     1559    8.428999901    8.576999664   -4.477000237
   50 DC    C1'     1560    8.447000504    8.670000076   -4.373000145
   50 DC    H1'     1561    8.552999496    8.664999962   -4.348999977
   50 DC    N1      1562    8.401999474    8.807000160   -4.415999889
   50 DC    C6      1563    8.266000748    8.843999863   -4.425999641
   50 DC    H6      1564    8.187000275    8.774000168   -4.402999878
   50 DC    C5      1565    8.225999832    8.975000381   -4.454999924
   50 DC    H5      1566    8.121000290    8.998999596   -4.456999779
   50 DC    C4      1567    8.333999634    9.062000275   -4.479000092
   50 DC    N4      1568    8.300000191    9.184000015   -4.513999939
   50 DC    H41     1569    8.204999924    9.215000153   -4.508000374
   50 DC    H42     1570    8.366000175    9.246999741   -4.557000160
   50 DC    N3      1571    8.461000443    9.031000137   -4.472000122
   50 DC    C2      1572    8.496000290    8.905000687   -4.432000160
   50 DC    O2      1573    8.614000320    8.876000404   -4.422999859
   50 DC    C3'     1574    8.378999710    8.473000526   -4.261000156
   50 DC    H3'     1575    8.298999786    8.413000107   -4.217000008
   50 DC    C2'     1576    8.364000320    8.623000145   -4.251999855
   50 DC    H2'     1577    8.258999825    8.649000168   -4.256000042
   50 DC    H2''    1578    8.401000023    8.656000137   -4.154999733
   50 DC    O3'     1579    8.496000290    8.425000191   -4.211999893
   51 DA    P       1580    8.523000717    8.409999847   -4.056000233
   51 DA    OP1     1581    8.569000244    8.276000023   -4.027999878
   51 DA    OP2     1582    8.405000687    8.454000473   -3.981999874
   51 DA    O5'     1583    8.641000748    8.505999565   -4.019000053
   51 DA    C5'     1584    8.772000313    8.479000092   -4.054999828
   51 DA    H5'     1585    8.776000023    8.421999931   -4.147000313
   51 DA    H5''    1586    8.809999466    8.408999443   -3.981000185
   51 DA    C4'     1587    8.875000000    8.597000122   -4.056000233
   51 DA    H4'     1588    8.972000122    8.552999496   -4.081999779
   51 DA    O4'     1589    8.833999634    8.691999435   -4.151000023
   51 DA    C1'     1590    8.848000526    8.828000069   -4.111000061
   51 DA    H1'     1591    8.916000366    8.873999596   -4.183000088
   51 DA    N9      1592    8.712999344    8.885999680   -4.109999657
   51 DA    C8      1593    8.591000557    8.824999809   -4.086999893
   51 DA    H8      1594    8.579000473    8.718999863   -4.070000172
   51 DA    N7      1595    8.489000320    8.906999588   -4.084000111
   51 DA    C5      1596    8.545999527    9.026999474   -4.111000061
   51 DA    C6      1597    8.493000031    9.151000023   -4.144999981
   51 DA    N6      1598    8.369999886    9.194999695   -4.140000343
   51 DA    H61     1599    8.293000221    9.138999939   -4.105999947
   51 DA    H62     1600    8.350000381    9.291000366   -4.164999962
   51 DA    N1      1601    8.576000214    9.248000145   -4.182000160
   51 DA    C2      1602    8.708000183    9.223999977   -4.190000057
   51 DA    H2      1603    8.765000343    9.305999756   -4.230999947
   51 DA    N3      1604    8.769999504    9.112000465   -4.161999702
   51 DA    C4      1605    8.680000305    9.017000198   -4.130000114
   51 DA    C3'     1606    8.899000168    8.673999786   -3.927999973
   51 DA    H3'     1607    8.803999901    8.671999931   -3.874000072
   51 DA    C2'     1608    8.914999962    8.816999435   -3.974000216
   51 DA    H2'     1609    8.868000031    8.888999939   -3.906000137
   51 DA    H2''    1610    9.019000053    8.836999893   -3.999000072
   51 DA    O3'     1611    8.998000145    8.618000031   -3.845999956
   52 DT    P       1612    9.019000053    8.661000252   -3.690000057
   52 DT    OP1     1613    9.135000229    8.586000443   -3.647000074
   52 DT    OP2     1614    8.887999535    8.640000343   -3.625000000
   52 DT    O5'     1615    9.048000336    8.819000244   -3.674999952
   52 DT    C5'     1616    9.166000366    8.885999680   -3.707000017
   52 DT    H5'     1617    9.194999695    8.844999313   -3.804000139
   52 DT    H5''    1618    9.237999916    8.864000320   -3.627999783
   52 DT    C4'     1619    9.149999619    9.036000252   -3.723000050
   52 DT    H4'     1620    9.244999886    9.079000473   -3.754000187
   52 DT    O4'     1621    9.066999435    9.081999779   -3.833000183
   52 DT    C1'     1622    9.003999710    9.203000069   -3.790999889
   52 DT    H1'     1623    9.019999504    9.276000023   -3.870000124
   52 DT    N1      1624    8.859999657    9.191999435   -3.775999784
   52 DT    C6      1625    8.795999527    9.079000473   -3.733000278
   52 DT    H6      1626    8.857000351    8.998000145   -3.697000027
   52 DT    C5      1627    8.661000252    9.062999725   -3.731999874
   52 DT    C7      1628    8.607999802    8.928999901   -3.691999912
   52 DT    H71     1629    8.689000130    8.862999916   -3.663000107
   52 DT    H72     1630    8.548000336    8.944999695   -3.602999926
   52 DT    H73     1631    8.553999901    8.894000053   -3.779999971
   52 DT    C4      1632    8.579000473    9.177999496   -3.761999846
   52 DT    O4      1633    8.455999374    9.183000565   -3.766000032
   52 DT    N3      1634    8.644999504    9.288999557   -3.806000233
   52 DT    H3      1635    8.593000412    9.361000061   -3.852999926
   52 DT    C2      1636    8.781999588    9.309000015   -3.799999952
   52 DT    O2      1637    8.824999809    9.418000221   -3.822999954
   52 DT    C3'     1638    9.107999802    9.114000320   -3.597000122
   52 DT    H3'     1639    9.023000717    9.057000160   -3.558000088
   52 DT    C2'     1640    9.062000275    9.248000145   -3.659999847
   52 DT    H2'     1641    8.980000496    9.302000046   -3.613000154
   52 DT    H2''    1642    9.149999619    9.312000275   -3.668999910
   52 DT    O3'     1643    9.210000038    9.128000259   -3.495000124
   53 DC    P       1644    9.166000366    9.121999741   -3.335999966
   53 DC    OP1     1645    9.296999931    9.128000259   -3.261000156
   53 DC    OP2     1646    9.066999435    9.019999504   -3.308000088
   53 DC    O5'     1647    9.100999832    9.267000198   -3.315000057
   53 DC    C5'     1648    9.168000221    9.390000343   -3.334999800
   53 DC    H5'     1649    9.225999832    9.387000084   -3.427999973
   53 DC    H5''    1650    9.241000175    9.408999443   -3.256000042
   53 DC    C4'     1651    9.073999405    9.510999680   -3.351999998
   53 DC    H4'     1652    9.128999710    9.587999344   -3.404999971
   53 DC    O4'     1653    8.963999748    9.489999771   -3.434000015
   53 DC    C1'     1654    8.843999863    9.533999443   -3.372000217
   53 DC    H1'     1655    8.822000504    9.637000084   -3.400999784
   53 DC    N1      1656    8.736000061    9.430999756   -3.400000095
   53 DC    C6      1657    8.767999649    9.291000366   -3.400000095
   53 DC    H6      1658    8.869999886    9.255000114   -3.390000105
   53 DC    C5      1659    8.670999527    9.201000214   -3.422000170
   53 DC    H5      1660    8.701999664    9.098000526   -3.411999941
   53 DC    C4      1661    8.538000107    9.244000435   -3.440999985
   53 DC    N4      1662    8.433000565    9.166999817   -3.474999905
   53 DC    H41     1663    8.449999809    9.069000244   -3.488999844
   53 DC    H42     1664    8.351999283    9.222000122   -3.500999928
   53 DC    N3      1665    8.505000114    9.373000145   -3.431999922
   53 DC    C2      1666    8.602999687    9.467000008   -3.414000034
   53 DC    O2      1667    8.569000244    9.583999634   -3.416999817
   53 DC    C3'     1668    9.023000717    9.555000305   -3.217999935
   53 DC    H3'     1669    9.069999695    9.505999565   -3.132999897
   53 DC    C2'     1670    8.875000000    9.531999588   -3.216999769
   53 DC    H2'     1671    8.851999283    9.434999466   -3.172999859
   53 DC    H2''    1672    8.829000473    9.619000435   -3.171000004
   53 DC    O3'     1673    9.044000626    9.697000504   -3.211999893
   54 DA    P       1674    9.065000534    9.779000282   -3.066999912
   54 DA    OP1     1675    9.144999504    9.899000168   -3.077000141
   54 DA    OP2     1676    9.090000153    9.680999756   -2.957000017
   54 DA    O5'     1677    8.913000107    9.830999374   -3.052999973
   54 DA    C5'     1678    8.875000000    9.948999405   -3.129000187
   54 DA    H5'     1679    8.901000023    9.928999901   -3.233000278
   54 DA    H5''    1680    8.925000191   10.036000252   -3.087999821
   54 DA    C4'     1681    8.730000496    9.996000290   -3.129000187
   54 DA    H4'     1682    8.730999947   10.078000069   -3.200999737
   54 DA    O4'     1683    8.644000053    9.892000198   -3.165999889
   54 DA    C1'     1684    8.534999847    9.876999855   -3.072000027
   54 DA    H1'     1685    8.449999809    9.930999756   -3.115000010
   54 DA    N9      1686    8.498999596    9.733999252   -3.078000069
   54 DA    C8      1687    8.581999779    9.635999680   -3.040999889
   54 DA    H8      1688    8.677000046    9.651999474   -2.990999937
   54 DA    N7      1689    8.522000313    9.519999504   -3.047999859
   54 DA    C5      1690    8.394999504    9.545000076   -3.101999998
   54 DA    C6      1691    8.294000626    9.466000557   -3.164999962
   54 DA    N6      1692    8.289999962    9.337999344   -3.157000065
   54 DA    H61     1693    8.371999741    9.288999557   -3.125999928
   54 DA    H62     1694    8.205999374    9.298000336   -3.197000027
   54 DA    N1      1695    8.194999695    9.519999504   -3.229000092
   54 DA    C2      1696    8.189000130    9.656000137   -3.225999832
   54 DA    H2      1697    8.105000496    9.704999924   -3.273000002
   54 DA    N3      1698    8.276000023    9.739999771   -3.172999859
   54 DA    C4      1699    8.381999969    9.678999901   -3.122999907
   54 DA    C3'     1700    8.673000336   10.052999496   -2.996999979
   54 DA    H3'     1701    8.762000084   10.079000473   -2.940000057
   54 DA    C2'     1702    8.585000038    9.940000534   -2.940999985
   54 DA    H2'     1703    8.651999474    9.878000259   -2.881999969
   54 DA    H2''    1704    8.508000374    9.980000496   -2.874000072
   54 DA    O3'     1705    8.590000153   10.164999962   -3.023999929
   55 DA    P       1706    8.552999496   10.276999474   -2.907999992
   55 DA    OP1     1707    8.628999710   10.394000053   -2.940999985
   55 DA    OP2     1708    8.564000130   10.217000008   -2.770999908
   55 DA    O5'     1709    8.394000053   10.291000366   -2.927999973
   55 DA    C5'     1710    8.343000412   10.351999283   -3.047999859
   55 DA    H5'     1711    8.395999908   10.307000160   -3.131999969
   55 DA    H5''    1712    8.369999886   10.458000183   -3.046000004
   55 DA    C4'     1713    8.190000534   10.345999718   -3.065999985
   55 DA    H4'     1714    8.156999588   10.387000084   -3.161000013
   55 DA    O4'     1715    8.142999649   10.212999344   -3.077000141
   55 DA    C1'     1716    8.064000130   10.173000336   -2.970000029
   55 DA    H1'     1717    7.960999966   10.166000366   -3.004999876
   55 DA    N9      1718    8.111000061   10.041999817   -2.922999859
   55 DA    C8      1719    8.223999977   10.010000229   -2.839999914
   55 DA    H8      1720    8.295999527   10.083000183   -2.805999994
   55 DA    N7      1721    8.237000465    9.880999565   -2.820999861
   55 DA    C5      1722    8.126000404    9.826999664   -2.889999866
   55 DA    C6      1723    8.066999435    9.698999405   -2.896999836
   55 DA    N6      1724    8.123000145    9.587999344   -2.854000092
   55 DA    H61     1725    8.212999344    9.593000412   -2.806999922
   55 DA    H62     1726    8.074999809    9.498999596   -2.858000040
   55 DA    N1      1727    7.948999882    9.677999496   -2.960999966
   55 DA    C2      1728    7.887999535    9.784999847   -3.018000126
   55 DA    H2      1729    7.800000191    9.765000343   -3.078000069
   55 DA    N3      1730    7.930999756    9.908999443   -3.021999836
   55 DA    C4      1731    8.052000046    9.923999786   -2.953999996
   55 DA    C3'     1732    8.107999802   10.404000282   -2.947000027
   55 DA    H3'     1733    8.173000336   10.477999687   -2.900000095
   55 DA    C2'     1734    8.083999634   10.276999474   -2.861000061
   55 DA    H2'     1735    8.177000046   10.258999825   -2.805999994
   55 DA    H2''    1736    7.998000145   10.274999619   -2.794000149
   55 DA    O3'     1737    7.986000061   10.460000038   -2.999000072
   56 DA    P       1738    7.888999939   10.533999443   -2.896999836
   56 DA    OP1     1739    7.787000179   10.612000465   -2.974999905
   56 DA    OP2     1740    7.973999977   10.611000061   -2.804000139
   56 DA    O5'     1741    7.810999870   10.434999466   -2.809000015
   56 DA    C5'     1742    7.703999996   10.355999947   -2.858999968
   56 DA    H5'     1743    7.740000248   10.309999466   -2.950999975
   56 DA    H5''    1744    7.616999626   10.413000107   -2.888999939
   56 DA    C4'     1745    7.664999962   10.243000031   -2.768000126
   56 DA    H4'     1746    7.583000183   10.192999840   -2.820000172
   56 DA    O4'     1747    7.766999722   10.148000717   -2.756999969
   56 DA    C1'     1748    7.748000145   10.088999748   -2.627000093
   56 DA    H1'     1749    7.658999443   10.026999474   -2.613999844
   56 DA    N9      1750    7.862999916   10.001999855   -2.592000008
   56 DA    C8      1751    7.988999844   10.033999443   -2.552999973
   56 DA    H8      1752    8.005999565   10.138999939   -2.536000013
   56 DA    N7      1753    8.072000504    9.935999870   -2.535000086
   56 DA    C5      1754    7.990000248    9.821000099   -2.561000109
   56 DA    C6      1755    8.008000374    9.682000160   -2.566999912
   56 DA    N6      1756    8.118000031    9.626000404   -2.529000044
   56 DA    H61     1757    8.182000160    9.694999695   -2.492000103
   56 DA    H62     1758    8.135999680    9.526999474   -2.519999981
   56 DA    N1      1759    7.914000034    9.600000381   -2.613999844
   56 DA    C2      1760    7.794999599    9.661000252   -2.648999929
   56 DA    H2      1761    7.730000496    9.595999718   -2.704999924
   56 DA    N3      1762    7.766999722    9.789999962   -2.658999920
   56 DA    C4      1763    7.870999813    9.864000320   -2.605000019
   56 DA    C3'     1764    7.629000187   10.283999443   -2.628000021
   56 DA    H3'     1765    7.633000374   10.392999649   -2.618000031
   56 DA    C2'     1766    7.733000278   10.208000183   -2.542999983
   56 DA    H2'     1767    7.826999664   10.262999535   -2.546000004
   56 DA    H2''    1768    7.698999882   10.180999756   -2.443000078
   56 DA    O3'     1769    7.501000404   10.236000061   -2.589999914
   57 DA    P       1770    7.401999474   10.309999466   -2.488999844
   57 DA    OP1     1771    7.362999916   10.439000130   -2.544000149
   57 DA    OP2     1772    7.467999935   10.312999725   -2.353000164
   57 DA    O5'     1773    7.273000240   10.223999977   -2.492000103
   57 DA    C5'     1774    7.223000526   10.158999443   -2.608999968
   57 DA    H5'     1775    7.289000034   10.173999786   -2.694000006
   57 DA    H5''    1776    7.130000114   10.201999664   -2.648000002
   57 DA    C4'     1777    7.201999664   10.012000084   -2.611999989
   57 DA    H4'     1778    7.145999908    9.989000320   -2.702000141
   57 DA    O4'     1779    7.328000069    9.941999435   -2.608000040
   57 DA    C1'     1780    7.344000340    9.868000031   -2.490000010
   57 DA    H1'     1781    7.326000214    9.760999680   -2.506999969
   57 DA    N9      1782    7.480999947    9.873000145   -2.424999952
   57 DA    C8      1783    7.548999786    9.973999977   -2.372999907
   57 DA    H8      1784    7.523000240   10.078000069   -2.382999897
   57 DA    N7      1785    7.662000179    9.937000275   -2.319000006
   57 DA    C5      1786    7.664999962    9.800000191   -2.334000111
   57 DA    C6      1787    7.752999783    9.694999695   -2.290999889
   57 DA    N6      1788    7.865000248    9.704999924   -2.220999956
   57 DA    H61     1789    7.918000221    9.789999962   -2.212999821
   57 DA    H62     1790    7.912999630    9.616999626   -2.212999821
   57 DA    N1      1791    7.722000122    9.567999840   -2.306999922
   57 DA    C2      1792    7.601999760    9.539999962   -2.363999844
   57 DA    H2      1793    7.580999851    9.434999466   -2.374000072
   57 DA    N3      1794    7.512000084    9.628999710   -2.414000034
   57 DA    C4      1795    7.551000118    9.760000229   -2.393000126
   57 DA    C3'     1796    7.129000187    9.956999779   -2.493000031
   57 DA    H3'     1797    7.071000099   10.031000137   -2.437999964
   57 DA    C2'     1798    7.230999947    9.913999557   -2.395999908
   57 DA    H2'     1799    7.266999722    9.998000145   -2.335999966
   57 DA    H2''    1800    7.183000088    9.842000008   -2.329999924
   57 DA    O3'     1801    7.050000191    9.843999863   -2.528000116
   58 DG    P       1802    6.921000004    9.789999962   -2.437999964
   58 DG    OP1     1803    6.814000130    9.739999771   -2.532000065
   58 DG    OP2     1804    6.890000343    9.901999474   -2.345000029
   58 DG    O5'     1805    6.980999947    9.664999962   -2.360000134
   58 DG    C5'     1806    6.951000214    9.645999908   -2.223000050
   58 DG    H5'     1807    6.842000008    9.649999619   -2.220000029
   58 DG    H5''    1808    6.974999905    9.732999802   -2.161000013
   58 DG    C4'     1809    7.015000343    9.515000343   -2.174999952
   58 DG    H4'     1810    6.988999844    9.434999466   -2.245000124
   58 DG    O4'     1811    7.158999443    9.510999680   -2.174999952
   58 DG    C1'     1812    7.208000183    9.486000061   -2.051000118
   58 DG    H1'     1813    7.227999687    9.380000114   -2.036000013
   58 DG    N9      1814    7.330000401    9.562999725   -2.035000086
   58 DG    C8      1815    7.342999935    9.697999954   -2.059999943
   58 DG    H8      1816    7.265000343    9.756999969   -2.105000019
   58 DG    N7      1817    7.458999634    9.746000290   -2.021999836
   58 DG    C5      1818    7.534999847    9.635000229   -1.987999916
   58 DG    C6      1819    7.666999817    9.625000000   -1.945999861
   58 DG    O6      1820    7.737999916    9.720999718   -1.922999978
   58 DG    N1      1821    7.698000431    9.498999596   -1.906999946
   58 DG    H1      1822    7.784999847    9.489999771   -1.856999993
   58 DG    C2      1823    7.618000031    9.392999649   -1.920999885
   58 DG    N2      1824    7.662999630    9.267999649   -1.914999962
   58 DG    H21     1825    7.751999855    9.246999741   -1.871999979
   58 DG    H22     1826    7.592000008    9.197000504   -1.927000046
   58 DG    N3      1827    7.491000175    9.399000168   -1.950999975
   58 DG    C4      1828    7.453000069    9.524000168   -1.983999968
   58 DG    C3'     1829    6.981999874    9.461999893   -2.032999992
   58 DG    H3'     1830    6.883999825    9.493000031   -1.995000124
   58 DG    C2'     1831    7.098000526    9.531000137   -1.958999991
   58 DG    H2'     1832    7.094999790    9.640000343   -1.958999991
   58 DG    H2''    1833    7.112999916    9.500000000   -1.854999900
   58 DG    O3'     1834    6.995999813    9.322000504   -2.021999836
   59 DG    P       1835    6.883999825    9.219999313   -2.068000078
   59 DG    OP1     1836    6.826999664    9.255999565   -2.200000048
   59 DG    OP2     1837    6.789999962    9.204000473   -1.950999975
   59 DG    O5'     1838    6.970999718    9.090000153   -2.091000080
   59 DG    C5'     1839    7.064000130    9.074999809   -2.197999954
   59 DG    H5'     1840    7.119999886    9.169000626   -2.200000048
   59 DG    H5''    1841    7.002999783    9.058000565   -2.286000013
   59 DG    C4'     1842    7.168000221    8.973999977   -2.155999899
   59 DG    H4'     1843    7.219000340    8.940000534   -2.246999979
   59 DG    O4'     1844    7.258000374    9.045999527   -2.077000141
   59 DG    C1'     1845    7.276000023    8.984999657   -1.953000069
   59 DG    H1'     1846    7.362000465    8.919000626   -1.964999914
   59 DG    N9      1847    7.298000336    9.081999779   -1.846999884
   59 DG    C8      1848    7.210000038    9.177999496   -1.809000015
   59 DG    H8      1849    7.108999729    9.191999435   -1.844000101
   59 DG    N7      1850    7.244000435    9.255000114   -1.708999991
   59 DG    C5      1851    7.373999596    9.213999748   -1.678000093
   59 DG    C6      1852    7.472000122    9.255999565   -1.578999996
   59 DG    O6      1853    7.458000183    9.354000092   -1.500000000
   59 DG    N1      1854    7.588999748    9.189000130   -1.585999966
   59 DG    H1      1855    7.657000065    9.215000153   -1.516000032
   59 DG    C2      1856    7.612000465    9.086999893   -1.669000030
   59 DG    N2      1857    7.730000496    9.033999443   -1.667999983
   59 DG    H21     1858    7.808999538    9.079000473   -1.623999953
   59 DG    H22     1859    7.751999855    8.961999893   -1.736000061
   59 DG    N3      1860    7.523999691    9.034999847   -1.756999969
   59 DG    C4      1861    7.405999660    9.104000092   -1.758000016
   59 DG    C3'     1862    7.130000114    8.850999832   -2.072999954
   59 DG    H3'     1863    7.023000240    8.828000069   -2.073999882
   59 DG    C2'     1864    7.157000065    8.902999878   -1.930999994
   59 DG    H2'     1865    7.069999695    8.958000183   -1.896999955
   59 DG    H2''    1866    7.164000034    8.826000214   -1.854000092
   59 DG    O3'     1867    7.208999634    8.743000031   -2.111999989
   60 DC    P       1868    7.201000214    8.598999977   -2.049999952
   60 DC    OP1     1869    7.226999760    8.501999855   -2.158999920
   60 DC    OP2     1870    7.073000431    8.587999344   -1.979000092
   60 DC    O5'     1871    7.317999840    8.594999313   -1.944000006
   60 DC    C5'     1872    7.451999664    8.626999855   -1.979000092
   60 DC    H5'     1873    7.451000214    8.732999802   -2.002000093
   60 DC    H5''    1874    7.483000278    8.555000305   -2.054000139
   60 DC    C4'     1875    7.555999756    8.593999863   -1.865999937
   60 DC    H4'     1876    7.658999443    8.583999634   -1.901000023
   60 DC    O4'     1877    7.551000118    8.699999809   -1.771999955
   60 DC    C1'     1878    7.527999878    8.649000168   -1.637000084
   60 DC    H1'     1879    7.630999565    8.649000168   -1.603000045
   60 DC    N1      1880    7.453999996    8.755000114   -1.575000048
   60 DC    C6      1881    7.330000401    8.779000282   -1.612000108
   60 DC    H6      1882    7.287000179    8.726999283   -1.696999907
   60 DC    C5      1883    7.255000114    8.873999596   -1.552999973
   60 DC    H5      1884    7.155000210    8.892999649   -1.588999987
   60 DC    C4      1885    7.314000130    8.948999405   -1.452000022
   60 DC    N4      1886    7.237000465    9.038000107   -1.397000074
   60 DC    H41     1887    7.144999504    9.045999527   -1.439000010
   60 DC    H42     1888    7.272000313    9.098000526   -1.322999954
   60 DC    N3      1889    7.437000275    8.928999901   -1.407999992
   60 DC    C2      1890    7.506999969    8.829999924   -1.467000008
   60 DC    O2      1891    7.623000145    8.819000244   -1.432999969
   60 DC    C3'     1892    7.541000366    8.469999313   -1.786000013
   60 DC    H3'     1893    7.487000465    8.395999908   -1.845999956
   60 DC    C2'     1894    7.469999790    8.503000259   -1.654000044
   60 DC    H2'     1895    7.362000465    8.505999565   -1.672999978
   60 DC    H2''    1896    7.504000187    8.444999695   -1.569000006
   60 DC    O3'     1897    7.666999817    8.405000687   -1.762000084
   61 DA    P       1898    7.685999870    8.265000343   -1.684000015
   61 DA    OP1     1899    7.800000191    8.189000130   -1.744000077
   61 DA    OP2     1900    7.551999569    8.197000504   -1.672999978
   61 DA    O5'     1901    7.723000526    8.298999786   -1.529999971
   61 DA    C5'     1902    7.855999947    8.323999405   -1.490000010
   61 DA    H5'     1903    7.901999474    8.404000282   -1.547999978
   61 DA    H5''    1904    7.911000252    8.230999947   -1.500000000
   61 DA    C4'     1905    7.862999916    8.355999947   -1.342000008
   61 DA    H4'     1906    7.966000557    8.387000084   -1.325000048
   61 DA    O4'     1907    7.791000366    8.468999863   -1.299000025
   61 DA    C1'     1908    7.712999821    8.433000565   -1.182999969
   61 DA    H1'     1909    7.756999969    8.447000504   -1.083999991
   61 DA    N9      1910    7.581999779    8.494000435   -1.192000031
   61 DA    C8      1911    7.481999874    8.458999634   -1.281999946
   61 DA    H8      1912    7.497000217    8.375000000   -1.347999930
   61 DA    N7      1913    7.373999596    8.533999443   -1.281000018
   61 DA    C5      1914    7.414000034    8.623999596   -1.185000062
   61 DA    C6      1915    7.345999718    8.737999916   -1.120000005
   61 DA    N6      1916    7.229000092    8.788999557   -1.149999976
   61 DA    H61     1917    7.187999725    8.750000000   -1.233999968
   61 DA    H62     1918    7.196000099    8.864000320   -1.090999961
   61 DA    N1      1919    7.408999443    8.809000015   -1.023999929
   61 DA    C2      1920    7.523000240    8.766000748   -0.977999985
   61 DA    H2      1921    7.566999912    8.829999924   -0.902000070
   61 DA    N3      1922    7.595999718    8.668000221   -1.022000074
   61 DA    C4      1923    7.537000179    8.600999832   -1.127000093
   61 DA    C3'     1924    7.835000038    8.244000435   -1.236999989
   61 DA    H3'     1925    7.819999695    8.142000198   -1.273000002
   61 DA    C2'     1926    7.697000027    8.282999992   -1.195999980
   61 DA    H2'     1927    7.623000145    8.253000259   -1.271000028
   61 DA    H2''    1928    7.668000221    8.244999886   -1.097999930
   61 DA    O3'     1929    7.937000275    8.234999657   -1.134999990
   62 DT    P       1930    7.939000130    8.125000000   -1.014999986
   62 DT    OP1     1931    8.079999924    8.097000122   -0.965999961
   62 DT    OP2     1932    7.855000496    8.008999825   -1.050999999
   62 DT    O5'     1933    7.865000248    8.210000038   -0.906999946
   62 DT    C5'     1934    7.919000149    8.338999748   -0.872000039
   62 DT    H5'     1935    7.923000336    8.405000687   -0.958999991
   62 DT    H5''    1936    8.022000313    8.315000534   -0.847000003
   62 DT    C4'     1937    7.840000153    8.407999992   -0.763000011
   62 DT    H4'     1938    7.902999878    8.494000435   -0.741999984
   62 DT    O4'     1939    7.717000008    8.447000504   -0.815999985
   62 DT    C1'     1940    7.616999626    8.433000565   -0.709999979
   62 DT    H1'     1941    7.633000374    8.524000168   -0.652999997
   62 DT    N1      1942    7.483999729    8.434000015   -0.774999976
   62 DT    C6      1943    7.455999851    8.338999748   -0.872999966
   62 DT    H6      1944    7.532000065    8.265000343   -0.889000058
   62 DT    C5      1945    7.335000038    8.341000557   -0.939999938
   62 DT    C7      1946    7.310999870    8.243000031   -1.052000046
   62 DT    H71     1947    7.395999908    8.176000595   -1.067000031
   62 DT    H72     1948    7.220999718    8.185999870   -1.029000044
   62 DT    H73     1949    7.298000336    8.307000160   -1.139000058
   62 DT    C4      1950    7.238999844    8.451000214   -0.918000042
   62 DT    O4      1951    7.143000126    8.482999802   -0.981999993
   62 DT    N3      1952    7.266999722    8.524999619   -0.806999981
   62 DT    H3      1953    7.201999664    8.597000122   -0.778999984
   62 DT    C2      1954    7.383000374    8.526000023   -0.736999989
   62 DT    O2      1955    7.401999474    8.609999657   -0.643000007
   62 DT    C3'     1956    7.819000244    8.328000069   -0.633000016
   62 DT    H3'     1957    7.859999657    8.226999283   -0.632000029
   62 DT    C2'     1958    7.664000034    8.312999725   -0.634999990
   62 DT    H2'     1959    7.637999535    8.229000092   -0.699999988
   62 DT    H2''    1960    7.608999729    8.295999527   -0.541999996
   62 DT    O3'     1961    7.873000145    8.408999443   -0.527999997
   63 DG    P       1962    7.862999916    8.352999687   -0.377000004
   63 DG    OP1     1963    7.997000217    8.380000114   -0.318000019
   63 DG    OP2     1964    7.821000099    8.212999344   -0.377000004
   63 DG    O5'     1965    7.744999886    8.440999985   -0.314999998
   63 DG    C5'     1966    7.769000053    8.569000244   -0.260999978
   63 DG    H5'     1967    7.819999695    8.626000404   -0.339000016
   63 DG    H5''    1968    7.837000370    8.566999435   -0.175999999
   63 DG    C4'     1969    7.644000053    8.635999680   -0.215000004
   63 DG    H4'     1970    7.664000034    8.739999771   -0.191000000
   63 DG    O4'     1971    7.546999931    8.630999565   -0.318000019
   63 DG    C1'     1972    7.426999569    8.586000443   -0.255999982
   63 DG    H1'     1973    7.368000031    8.658999443   -0.201999992
   63 DG    N9      1974    7.330999851    8.524999619   -0.351000011
   63 DG    C8      1975    7.349999905    8.413999557   -0.428000033
   63 DG    H8      1976    7.451999664    8.378000259   -0.419999987
   63 DG    N7      1977    7.248000145    8.373999596   -0.503000021
   63 DG    C5      1978    7.151999474    8.473000526   -0.476999998
   63 DG    C6      1979    7.023000240    8.491999626   -0.532999992
   63 DG    O6      1980    6.973000526    8.426000595   -0.619000018
   63 DG    N1      1981    6.955999851    8.595999718   -0.469999969
   63 DG    H1      1982    6.865000248    8.619000435   -0.508000016
   63 DG    C2      1983    7.016000271    8.690000534   -0.395999998
   63 DG    N2      1984    6.939000130    8.794000626   -0.367000014
   63 DG    H21     1985    6.841000557    8.787000656   -0.388000011
   63 DG    H22     1986    6.981999874    8.876000404   -0.326999992
   63 DG    N3      1987    7.141000271    8.684999466   -0.351999998
   63 DG    C4      1988    7.203999996    8.567999840   -0.386999995
   63 DG    C3'     1989    7.587999821    8.565000534   -0.089999996
   63 DG    H3'     1990    7.662999630    8.498999596   -0.046000000
   63 DG    C2'     1991    7.469999790    8.483999252   -0.144000009
   63 DG    H2'     1992    7.516000271    8.392000198   -0.178999990
   63 DG    H2''    1993    7.387000084    8.470999718   -0.074000001
   63 DG    O3'     1994    7.548999786    8.656000137  -14.808000565
   64 DT    P       1995    7.473000526    8.626000404  -14.671999931
   64 DT    OP1     1996    7.511000156    8.737999916  -14.578999519
   64 DT    OP2     1997    7.498000145    8.489000320  -14.628000259
   64 DT    O5'     1998    7.319000244    8.631999969  -14.700999260
   64 DT    C5'     1999    7.251000404    8.751999855  -14.722000122
   64 DT    H5'     2000    7.286000252    8.798000336  -14.814999580
   64 DT    H5''    2001    7.276000023    8.819999695  -14.641000748
   64 DT    C4'     2002    7.104000092    8.753999710  -14.727000237
   64 DT    H4'     2003    7.066999912    8.857000351  -14.728999138
   64 DT    O4'     2004    7.072000027    8.689000130   -0.037000000
   64 DT    C1'     2005    6.965000153    8.600000381   -0.017000001
   64 DT    H1'     2006    6.876999855    8.662000656   -0.030999999
   64 DT    N1      2007    6.966000557    8.480999947   -0.109000005
   64 DT    C6      2008    7.067999840    8.391000748   -0.107000008
   64 DT    H6      2009    7.141000271    8.399000168   -0.027000001
   64 DT    C5      2010    7.069000244    8.281999588   -0.187000006
   64 DT    C7      2011    7.177999973    8.170000076   -0.178999990
   64 DT    H71     2012    7.220999718    8.144000053   -0.275999993
   64 DT    H72     2013    7.255000114    8.197000504   -0.107000008
   64 DT    H73     2014    7.131999969    8.076000214   -0.149000004
   64 DT    C4      2015    6.951000214    8.251999855   -0.275999993
   64 DT    O4      2016    6.927999973    8.155000687   -0.349000007
   64 DT    N3      2017    6.851999760    8.348999977   -0.270000011
   64 DT    H3      2018    6.773999691    8.336000443   -0.331999987
   64 DT    C2      2019    6.855999947    8.465000153   -0.194000006
   64 DT    O2      2020    6.766999722    8.546999931   -0.208999991
   64 DT    C3'     2021    7.025000095    8.685999870  -14.613000870
   64 DT    H3'     2022    7.080000401    8.663000107  -14.522000313
   64 DT    C2'     2023    6.981999874    8.552000046  -14.684000015
   64 DT    H2'     2024    7.059999943    8.476999283  -14.670000076
   64 DT    H2''    2025    6.884999752    8.519999504  -14.647000313
   64 DT    O3'     2026    6.914999962    8.770999908  -14.580999374
   65 DT    P       2027    6.794999599    8.736000061  -14.480999947
   65 DT    OP1     2028    6.726999760    8.858999252  -14.425999641
   65 DT    OP2     2029    6.830999851    8.621999741  -14.391000748
   65 DT    O5'     2030    6.691000462    8.668000221  -14.583000183
   65 DT    C5'     2031    6.630000114    8.751999855  -14.682001114
   65 DT    H5'     2032    6.697000027    8.750000000  -14.767999649
   65 DT    H5''    2033    6.620999813    8.851999283  -14.638999939
   65 DT    C4'     2034    6.487999916    8.711999893  -14.724000931
   65 DT    H4'     2035    6.439000130    8.788999557  -14.782999992
   65 DT    O4'     2036    6.491999626    8.598000526  -14.810000420
   65 DT    C1'     2037    6.426000118    8.489999771  -14.741999626
   65 DT    H1'     2038    6.324999809    8.476999283  -14.778999329
   65 DT    N1      2039    6.500000000    8.366999626  -14.777999878
   65 DT    C6      2040    6.612999916    8.329999924  -14.705999374
   65 DT    H6      2041    6.641000271    8.394000053  -14.624000549
   65 DT    C5      2042    6.676000118    8.210000038  -14.739000320
   65 DT    C7      2043    6.791999817    8.157999992  -14.649000168
   65 DT    H71     2044    6.752999783    8.080999374  -14.583000183
   65 DT    H72     2045    6.875000000    8.125000000  -14.711999893
   65 DT    H73     2046    6.844000340    8.234999657  -14.592999458
   65 DT    C4      2047    6.627999783    8.131999969   -0.044000000
   65 DT    O4      2048    6.678999901    8.031000137   -0.093999997
   65 DT    N3      2049    6.527999878    8.191999435   -0.112999998
   65 DT    H3      2050    6.495999813    8.147000313   -0.197999999
   65 DT    C2      2051    6.458999634    8.296999931   -0.077999994
   65 DT    O2      2052    6.347000122    8.316999435   -0.123999998
   65 DT    C3'     2053    6.383000374    8.680000305  -14.605999947
   65 DT    H3'     2054    6.407999992    8.741999626  -14.519999504
   65 DT    C2'     2055    6.393000126    8.532999992  -14.600999832
   65 DT    H2'     2056    6.470999718    8.494000435  -14.535000801
   65 DT    H2''    2057    6.302999973    8.482000351  -14.566999435
   65 DT    O3'     2058    6.265000343    8.737000465  -14.661999702
   66 DC    P       2059    6.125000000    8.751999855  -14.577000618
   66 DC    OP1     2060    6.039000034    8.857999802  -14.638000488
   66 DC    OP2     2061    6.158999920    8.755000114  -14.435999870
   66 DC    O5'     2062    6.029000282    8.616000175  -14.597000122
   66 DC    C5'     2063    5.984999657    8.583999634  -14.725999832
   66 DC    H5'     2064    6.032999992    8.640000343  -14.807001114
   66 DC    H5''    2065    5.880000114    8.607999802  -14.713000298
   66 DC    C4'     2066    5.998000145    8.430999756  -14.760000229
   66 DC    H4'     2067    5.974999905    8.421999931  -14.866000175
   66 DC    O4'     2068    6.126999855    8.371000290  -14.739000320
   66 DC    C1'     2069    6.098000050    8.233999252  -14.741999626
   66 DC    H1'     2070    6.065000057    8.206999779  -14.842999458
   66 DC    N1      2071    6.204999924    8.137000084  -14.696001053
   66 DC    C6      2072    6.272000313    8.163999557  -14.578999519
   66 DC    H6      2073    6.245999813    8.256999969  -14.530000687
   66 DC    C5      2074    6.387000084    8.092000008  -14.555000305
   66 DC    H5      2075    6.451000214    8.121000290  -14.472999573
   66 DC    C4      2076    6.423000336    7.988999844  -14.647999763
   66 DC    N4      2077    6.530999660    7.914000034  -14.622999191
   66 DC    H41     2078    6.581999779    7.918000221  -14.535000801
   66 DC    H42     2079    6.541999817    7.833000183  -14.683000565
   66 DC    N3      2080    6.355999947    7.963999748  -14.760999680
   66 DC    C2      2081    6.247000217    8.031000137  -14.782999992
   66 DC    O2      2082    6.177999973    7.998999596   -0.068000004
   66 DC    C3'     2083    5.890999794    8.348999977  -14.677000046
   66 DC    H3'     2084    5.890999794    8.387999535  -14.574999809
   66 DC    C2'     2085    5.965000153    8.211999893  -14.666999817
   66 DC    H2'     2086    5.983000278    8.191999435  -14.560999870
   66 DC    H2''    2087    5.911999702    8.135000229  -14.724000931
   66 DC    O3'     2088    5.756000042    8.345999718  -14.725999832
   67 DA    P       2089    5.633000374    8.256999969  -14.661000252
   67 DA    OP1     2090    5.506999969    8.309999466  -14.721000671
   67 DA    OP2     2091    5.649000168    8.267999649  -14.516000748
   67 DA    O5'     2092    5.657999992    8.104000092  -14.704999924
   67 DA    C5'     2093    5.664000034    8.072000504   -0.028000001
   67 DA    H5'     2094    5.751999855    8.111000061   -0.079999998
   67 DA    H5''    2095    5.572999954    8.105999947   -0.079999998
   67 DA    C4'     2096    5.682000160    7.925000191   -0.046999998
   67 DA    H4'     2097    5.661000252    7.909999847   -0.152999997
   67 DA    O4'     2098    5.815000057    7.891999722   -0.007000000
   67 DA    C1'     2099    5.816999912    7.770999908  -14.758000374
   67 DA    H1'     2100    5.802999973    7.691999912  -14.832000732
   67 DA    N9      2101    5.940999985    7.748000145  -14.677000046
   67 DA    C8      2102    5.994999886    7.816999912  -14.567998886
   67 DA    H8      2103    5.941999912    7.891999722  -14.510999680
   67 DA    N7      2104    6.111000061    7.770999908  -14.522999763
   67 DA    C5      2105    6.141999722    7.676999569  -14.621999741
   67 DA    C6      2106    6.256000042    7.601000309  -14.652000427
   67 DA    N6      2107    6.368999958    7.611000061  -14.579999924
   67 DA    H61     2108    6.380000114    7.673000336  -14.500999451
   67 DA    H62     2109    6.444999695    7.551000118  -14.611000061
   67 DA    N1      2110    6.263999939    7.512000084  -14.750000000
   67 DA    C2      2111    6.154999733    7.500000000   -0.011000000
   67 DA    H2      2112    6.151000023    7.421999931   -0.086000003
   67 DA    N3      2113    6.049000263    7.576999664   -0.006000000
   67 DA    C4      2114    6.046999931    7.664999962  -14.716000557
   67 DA    C3'     2115    5.597000122    7.833000183  -14.769999504
   67 DA    H3'     2116    5.518000126    7.886000156  -14.716000557
   67 DA    C2'     2117    5.695000172    7.769000053  -14.666000366
   67 DA    H2'     2118    5.706000328    7.833000183  -14.578999519
   67 DA    H2''    2119    5.665999889    7.664999962  -14.652000427
   67 DA    O3'     2120    5.543999672    7.727999687   -0.028999999
   68 DG    P       2121    5.387000084    7.712000370   -0.068999998
   68 DG    OP1     2122    5.321000099    7.838999748   -0.103000000
   68 DG    OP2     2123    5.318999767    7.631999969  -14.777999878
   68 DG    O5'     2124    5.402999878    7.619000435   -0.192000002
   68 DG    C5'     2125    5.453999996    7.664999962   -0.317000002
   68 DG    H5'     2126    5.508000374    7.758000374   -0.305999994
   68 DG    H5''    2127    5.361000061    7.683999538   -0.370000005
   68 DG    C4'     2128    5.533999920    7.557000160   -0.390000015
   68 DG    H4'     2129    5.561999798    7.592000008   -0.488999993
   68 DG    O4'     2130    5.650000095    7.520999908   -0.319999993
   68 DG    C1'     2131    5.652999878    7.380999565   -0.296000004
   68 DG    H1'     2132    5.710000038    7.335000038   -0.377000004
   68 DG    N9      2133    5.713000298    7.368000031   -0.159999996
   68 DG    C8      2134    5.677999973    7.430000305   -0.037000000
   68 DG    H8      2135    5.590000153    7.491000175   -0.028999999
   68 DG    N7      2136    5.751999855    7.398999691  -14.749000549
   68 DG    C5      2137    5.845999718    7.315000057  -14.803998947
   68 DG    C6      2138    5.958000183    7.247000217  -14.749000549
   68 DG    O6      2139    5.993000031    7.255000114  -14.628999710
   68 DG    N1      2140    6.032000065    7.176000118   -0.020000000
   68 DG    H1      2141    6.099999905    7.111000061    0.017000001
   68 DG    C2      2142    6.001999855    7.169999599   -0.150000006
   68 DG    N2      2143    6.088000298    7.101999760   -0.228000000
   68 DG    H21     2144    6.172999859    7.058999538   -0.195000008
   68 DG    H22     2145    6.050999641    7.087999821   -0.321000010
   68 DG    N3      2146    5.909999847    7.230999947   -0.214000016
   68 DG    C4      2147    5.828000069    7.302999973   -0.123999998
   68 DG    C3'     2148    5.460999966    7.428999901   -0.419999987
   68 DG    H3'     2149    5.352000237    7.435999870   -0.421000004
   68 DG    C2'     2150    5.504000187    7.335000038   -0.310999990
   68 DG    H2'     2151    5.463000298    7.351999760   -0.211999983
   68 DG    H2''    2152    5.499000072    7.226999760   -0.329999983
   68 DG    O3'     2153    5.515000343    7.380999565   -0.542999983
   69 DC    P       2154    5.466000080    7.247000217   -0.611999989
   69 DC    OP1     2155    5.465000153    7.269999504   -0.754999995
   69 DC    OP2     2156    5.342999935    7.196000099   -0.544999957
   69 DC    O5'     2157    5.578999996    7.131999969   -0.577000022
   69 DC    C5'     2158    5.710000038    7.144000053   -0.634999990
   69 DC    H5'     2159    5.751999855    7.241999626   -0.609000027
   69 DC    H5''    2160    5.704999924    7.154000282   -0.742999971
   69 DC    C4'     2161    5.817999840    7.041999817   -0.594999969
   69 DC    H4'     2162    5.911999702    7.066999912   -0.644999981
   69 DC    O4'     2163    5.861000061    7.034999847   -0.458000004
   69 DC    C1'     2164    5.843999863    6.905999660   -0.413999975
   69 DC    H1'     2165    5.939000130    6.854000092   -0.426999986
   69 DC    N1      2166    5.804999828    6.900000095   -0.268000007
   69 DC    C6      2167    5.692999840    6.967999935   -0.233999997
   69 DC    H6      2168    5.631999969    7.022000313   -0.305000007
   69 DC    C5      2169    5.661000252    6.972000122   -0.101999998
   69 DC    H5      2170    5.574999809    7.026000023   -0.066000000
   69 DC    C4      2171    5.750999928    6.921000004   -0.006000000
   69 DC    N4      2172    5.720000267    6.934999943  -14.694000244
   69 DC    H41     2173    5.647000313    7.001999855  -14.675000191
   69 DC    H42     2174    5.782999992    6.904000282  -14.621999741
   69 DC    N3      2175    5.863999844    6.859999657   -0.035000000
   69 DC    C2      2176    5.888000011    6.848999977   -0.164999992
   69 DC    O2      2177    5.990000248    6.784999847   -0.201999992
   69 DC    C3'     2178    5.769999981    6.904000282   -0.634999990
   69 DC    H3'     2179    5.679999828    6.907999992   -0.694999993
   69 DC    C2'     2180    5.741000175    6.840000153   -0.501999974
   69 DC    H2'     2181    5.634999752    6.863999844   -0.490999997
   69 DC    H2''    2182    5.743000031    6.730999947   -0.504000008
   69 DC    O3'     2183    5.866000175    6.835000038   -0.717000008
   70 DT    P       2184    5.838000298    6.687000275   -0.768999994
   70 DT    OP1     2185    5.908999920    6.676999569   -0.903999984
   70 DT    OP2     2186    5.690000057    6.664000034   -0.763999999
   70 DT    O5'     2187    5.916999817    6.587000370   -0.672999978
   70 DT    C5'     2188    6.056000233    6.597000122   -0.662000000
   70 DT    H5'     2189    6.085999966    6.697000027   -0.630999982
   70 DT    H5''    2190    6.102000237    6.564000130   -0.754999995
   70 DT    C4'     2191    6.093999863    6.513999939   -0.536000013
   70 DT    H4'     2192    6.199000359    6.512000084   -0.504000008
   70 DT    O4'     2193    6.015000343    6.551000118   -0.425000012
   70 DT    C1'     2194    5.967000008    6.432000160   -0.361999989
   70 DT    H1'     2195    6.046999931    6.400000095   -0.295000017
   70 DT    N1      2196    5.850999832    6.462999821   -0.275000006
   70 DT    C6      2197    5.731999874    6.513999939   -0.326999992
   70 DT    H6      2198    5.727000237    6.519000053   -0.434000015
   70 DT    C5      2199    5.638000011    6.567999840   -0.243000001
   70 DT    C7      2200    5.508000374    6.633999825   -0.298000008
   70 DT    H71     2201    5.438000202    6.558000088   -0.263000011
   70 DT    H72     2202    5.491999626    6.729000092   -0.247000009
   70 DT    H73     2203    5.509999752    6.643000126   -0.405999988
   70 DT    C4      2204    5.661999702    6.576999664   -0.103000000
   70 DT    O4      2205    5.581000328    6.616999626   -0.021000000
   70 DT    N3      2206    5.788000107    6.532000065   -0.063999996
   70 DT    H3      2207    5.814000130    6.543000221    0.033000000
   70 DT    C2      2208    5.883999825    6.473999977   -0.141999990
   70 DT    O2      2209    5.994999886    6.458000183   -0.100000001
   70 DT    C3'     2210    6.060999870    6.363999844   -0.567000031
   70 DT    H3'     2211    6.020999908    6.358000278   -0.667999983
   70 DT    C2'     2212    5.945000172    6.328999996   -0.472999990
   70 DT    H2'     2213    5.852999687    6.350999832   -0.527999997
   70 DT    H2''    2214    5.942999840    6.225999832   -0.436000019
   70 DT    O3'     2215    6.179999828    6.286999702   -0.559000015
   71 DG    P       2216    6.189000130    6.133000374   -0.603999972
   71 DG    OP1     2217    6.331999779    6.106999874   -0.626999974
   71 DG    OP2     2218    6.088000298    6.098999977   -0.708000004
   71 DG    O5'     2219    6.138999939    6.063000202   -0.471000016
   71 DG    C5'     2220    6.223000050    6.067999840   -0.356000006
   71 DG    H5'     2221    6.284999847    6.157000065   -0.361999989
   71 DG    H5''    2222    6.311999798    6.011000156   -0.384000003
   71 DG    C4'     2223    6.171999931    6.013000011   -0.224999994
   71 DG    H4'     2224    6.258999825    6.006999969   -0.159999996
   71 DG    O4'     2225    6.072999954    6.106999874   -0.175999999
   71 DG    C1'     2226    5.960000038    6.027999878   -0.140000001
   71 DG    H1'     2227    5.991999626    5.977999687   -0.049000002
   71 DG    N9      2228    5.847000122    6.119999886   -0.123999998
   71 DG    C8      2229    5.743999958    6.158999920   -0.208999991
   71 DG    H8      2230    5.747000217    6.137000084   -0.314999998
   71 DG    N7      2231    5.654999733    6.236000061   -0.149000004
   71 DG    C5      2232    5.690999985    6.234999657   -0.011000000
   71 DG    C6      2233    5.623000145    6.274000168  -14.700999260
   71 DG    O6      2234    5.519000053    6.335999966  -14.689000130
   71 DG    N1      2235    5.683000088    6.238999844  -14.582000732
   71 DG    H1      2236    5.644999981    6.265999794  -14.492999077
   71 DG    C2      2237    5.804999828    6.177999973  -14.586000443
   71 DG    N2      2238    5.848000050    6.138999939  -14.469999313
   71 DG    H21     2239    5.789999962    6.163000107  -14.392000198
   71 DG    H22     2240    5.916999817    6.065000057  -14.472000122
   71 DG    N3      2241    5.868000031    6.133999825  -14.694999695
   71 DG    C4      2242    5.808000088    6.168999672  -14.811999321
   71 DG    C3'     2243    6.099999905    5.880000114   -0.241000012
   71 DG    H3'     2244    6.116999626    5.828999996   -0.335999995
   71 DG    C2'     2245    5.947999954    5.920000076   -0.240000010
   71 DG    H2'     2246    5.909999847    5.952000141   -0.336999983
   71 DG    H2''    2247    5.891999722    5.829999924   -0.217000008
   71 DG    O3'     2248    6.116999626    5.779999733   -0.138999999
   72 DA    P       2249    6.200999737    5.644999981   -0.163000003
   72 DA    OP1     2250    6.327000141    5.674000263   -0.240000010
   72 DA    OP2     2251    6.098999977    5.549000263   -0.217000008
   72 DA    O5'     2252    6.238999844    5.605000019   -0.015000001
   72 DA    C5'     2253    6.315000057    5.699999809  -14.757000923
   72 DA    H5'     2254    6.302999973    5.800000191  -14.799000740
   72 DA    H5''    2255    6.419000149    5.668000221  -14.758000374
   72 DA    C4'     2256    6.258999825    5.702000141  -14.619000435
   72 DA    H4'     2257    6.335000038    5.741999626  -14.552000046
   72 DA    O4'     2258    6.140999794    5.772000313  -14.614000320
   72 DA    C1'     2259    6.039000034    5.689000130  -14.563000679
   72 DA    H1'     2260    6.039000034    5.704999924  -14.454999924
   72 DA    N9      2261    5.907999992    5.731999874  -14.614000320
   72 DA    C8      2262    5.866000175    5.709000111  -14.741999626
   72 DA    H8      2263    5.934000015    5.670000076  -14.816999435
   72 DA    N7      2264    5.756999969    5.779999733  -14.774999619
   72 DA    C5      2265    5.710999966    5.821000099  -14.647999763
   72 DA    C6      2266    5.593999863    5.888999939  -14.602000237
   72 DA    N6      2267    5.495999813    5.947999954  -14.672999382
   72 DA    H61     2268    5.504000187    5.956000328  -14.772999763
   72 DA    H62     2269    5.415999889    5.991999626  -14.628999710
   72 DA    N1      2270    5.583000183    5.920000076  -14.467000008
   72 DA    C2      2271    5.677999973    5.887000084  -14.388999939
   72 DA    H2      2272    5.675000191    5.914000034  -14.283999443
   72 DA    N3      2273    5.791999817    5.831000328  -14.420000076
   72 DA    C4      2274    5.796999931    5.791999817  -14.552000046
   72 DA    C3'     2275    6.236000061    5.554999828  -14.552999496
   72 DA    H3'     2276    6.296999931    5.475999832  -14.597999573
   72 DA    C2'     2277    6.081999779    5.546000004  -14.579999924
   72 DA    H2'     2278    6.060999870    5.500999928  -14.677000046
   72 DA    H2''    2279    6.034999847    5.484999657  -14.503999710
   72 DA    O3'     2280    6.254000187    5.559000015  -14.413999557
   73 DA    P       2281    6.274000168    5.433000088  -14.317998886
   73 DA    OP1     2282    6.335000038    5.481999874  -14.192998886
   73 DA    OP2     2283    6.328000069    5.324999809  -14.399000168
   73 DA    O5'     2284    6.125000000    5.402999878  -14.267999649
   73 DA    C5'     2285    6.078999996    5.456999779  -14.152999878
   73 DA    H5'     2286    6.095999718    5.564000130  -14.144999504
   73 DA    H5''    2287    6.133999825    5.401000023  -14.078000069
   73 DA    C4'     2288    5.928999901    5.425999641  -14.142999649
   73 DA    H4'     2289    5.891999722    5.467000008  -14.049000740
   73 DA    O4'     2290    5.859999657    5.486999989  -14.239000320
   73 DA    C1'     2291    5.743999958    5.407999992  -14.261999130
   73 DA    H1'     2292    5.668999672    5.431000233  -14.186999321
   73 DA    N9      2293    5.682000160    5.425000191  -14.391000748
   73 DA    C8      2294    5.729000092    5.400000095  -14.517999649
   73 DA    H8      2295    5.822999954    5.349999905  -14.538000107
   73 DA    N7      2296    5.645999908    5.449000359  -14.607000351
   73 DA    C5      2297    5.539000034    5.502999783  -14.536999702
   73 DA    C6      2298    5.433000088    5.585999966  -14.572000504
   73 DA    N6      2299    5.391999722    5.618000031  -14.694999695
   73 DA    H61     2300    5.425999641    5.560999870  -14.772000313
   73 DA    H62     2301    5.309000015    5.674000263  -14.707000732
   73 DA    N1      2302    5.359999657    5.649000168  -14.483999252
   73 DA    C2      2303    5.391999722    5.637000084  -14.360000610
   73 DA    H2      2304    5.331000328    5.697999954  -14.295000076
   73 DA    N3      2305    5.487999916    5.559999943  -14.309000015
   73 DA    C4      2306    5.554999828    5.486000061  -14.403999329
   73 DA    C3'     2307    5.908999920    5.276999950  -14.147000313
   73 DA    H3'     2308    5.993999958    5.227000237  -14.194000244
   73 DA    C2'     2309    5.786000252    5.266999722  -14.239000320
   73 DA    H2'     2310    5.814000130    5.222000122  -14.333999634
   73 DA    H2''    2311    5.706000328    5.208000183  -14.194999695
   73 DA    O3'     2312    5.902999878    5.227000237  -14.013000488
   74 DT    P       2313    5.828999996    5.085999966  -13.966000557
   74 DT    OP1     2314    5.869999886    5.046000004  -13.828000069
   74 DT    OP2     2315    5.847000122    4.975999832  -14.064000130
   74 DT    O5'     2316    5.677000046    5.113999844  -13.953000069
   74 DT    C5'     2317    5.630000114    5.211999893  -13.874000549
   74 DT    H5'     2318    5.690000057    5.302000046  -13.888000488
   74 DT    H5''    2319    5.638999939    5.182000160  -13.769000053
   74 DT    C4'     2320    5.483000278    5.250000000  -13.899999619
   74 DT    H4'     2321    5.470000267    5.325999737  -13.824000359
   74 DT    O4'     2322    5.465000153    5.311999798  -14.024999619
   74 DT    C1'     2323    5.347000122    5.258000374  -14.082000732
   74 DT    H1'     2324    5.268000126    5.324999809  -14.046000481
   74 DT    N1      2325    5.345999718    5.245999813  -14.225000381
   74 DT    C6      2326    5.443999767    5.172999859  -14.291000366
   74 DT    H6      2327    5.520999908    5.125000000  -14.232000351
   74 DT    C5      2328    5.443999767    5.164000034  -14.421999931
   74 DT    C7      2329    5.554999828    5.088000298  -14.489999771
   74 DT    H71     2330    5.630000114    5.043000221  -14.425999641
   74 DT    H72     2331    5.515999794    5.008000374  -14.553998947
   74 DT    H73     2332    5.605999947    5.159999847  -14.553998947
   74 DT    C4      2333    5.340000153    5.233000278  -14.500000000
   74 DT    O4      2334    5.338000298    5.236000061  -14.625000000
   74 DT    N3      2335    5.250000000    5.304999828  -14.427999496
   74 DT    H3      2336    5.181000233    5.356999874  -14.480999947
   74 DT    C2      2337    5.243000031    5.302000046  -14.291999817
   74 DT    O2      2338    5.137000084    5.342999935  -14.242999077
   74 DT    C3'     2339    5.372000217    5.149000168  -13.885999680
   74 DT    H3'     2340    5.415999889    5.059999943  -13.841000557
   74 DT    C2'     2341    5.322000027    5.123000145  -14.022999763
   74 DT    H2'     2342    5.375000000    5.043999672  -14.074999809
   74 DT    H2''    2343    5.213000298    5.111000061  -14.031000137
   74 DT    O3'     2344    5.276000023    5.213000298  -13.803998947
   75 DT    P       2345    5.161999702    5.138999939  -13.716000557
   75 DT    OP1     2346    5.119999886    5.241000175  -13.614000320
   75 DT    OP2     2347    5.210000038    5.006999969  -13.680000305
   75 DT    O5'     2348    5.036000252    5.131000042  -13.819000244
   75 DT    C5'     2349    4.970999718    5.256000042  -13.863000870
   75 DT    H5'     2350    5.041999817    5.324999809  -13.907999992
   75 DT    H5''    2351    4.929999828    5.309999943  -13.777999878
   75 DT    C4'     2352    4.858000278    5.230000019  -13.961999893
   75 DT    H4'     2353    4.793999672    5.317999840  -13.953000069
   75 DT    O4'     2354    4.901000023    5.227000237  -14.093999863
   75 DT    C1'     2355    4.849999905    5.104000092  -14.157999992
   75 DT    H1'     2356    4.754000187    5.115000248  -14.210000992
   75 DT    N1      2357    4.952000141    5.056000233  -14.250999451
   75 DT    C6      2358    5.058000088    4.965000153  -14.224000931
   75 DT    H6      2359    5.074999809    4.925999641  -14.124000549
   75 DT    C5      2360    5.143000126    4.927000046  -14.328999519
   75 DT    C7      2361    5.252999783    4.835000038  -14.292999268
   75 DT    H71     2362    5.282999992    4.843999863  -14.188000679
   75 DT    H72     2363    5.216000080    4.734999657  -14.316999435
   75 DT    H73     2364    5.336999893    4.859000206  -14.357999802
   75 DT    C4      2365    5.122000217    4.973999977  -14.464999199
   75 DT    O4      2366    5.175999641    4.929999828  -14.564999580
   75 DT    N3      2367    5.022999763    5.067999840  -14.475000381
   75 DT    H3      2368    4.999000072    5.092999935  -14.569999695
   75 DT    C2      2369    4.933000088    5.106999874  -14.380999565
   75 DT    O2      2370    4.838000298    5.178999901  -14.425000191
   75 DT    C3'     2371    4.770999908    5.102999687  -13.932001114
   75 DT    H3'     2372    4.782000065    5.067999840  -13.828999519
   75 DT    C2'     2373    4.828999996    5.004000187  -14.041000366
   75 DT    H2'     2374    4.925999641    4.968999863  -14.005999565
   75 DT    H2''    2375    4.772000313    4.914000034  -14.061999321
   75 DT    O3'     2376    4.631999969    5.130000114  -13.950999260
   76 DC    P       2377    4.516999722    5.018000126  -13.935000420
   76 DC    OP1     2378    4.388000011    5.085999966  -13.900999069
   76 DC    OP2     2379    4.567999840    4.914999962  -13.852000237
   76 DC    O5'     2380    4.506000042    4.958000183  -14.085000992
   76 DC    C5'     2381    4.477000237    5.054999828  -14.188000679
   76 DC    H5'     2382    4.545000076    5.140000343  -14.183000565
   76 DC    H5''    2383    4.376999855    5.097000122  -14.180000305
   76 DC    C4'     2384    4.479000092    4.993999958  -14.328000069
   76 DC    H4'     2385    4.435999870    5.058000088  -14.405000687
   76 DC    O4'     2386    4.616000175    4.960000038  -14.352000237
   76 DC    C1'     2387    4.611000061    4.887000084  -14.475999832
   76 DC    H1'     2388    4.585000038    4.961999893  -14.550999641
   76 DC    N1      2389    4.733000278    4.816999912  -14.513999939
   76 DC    C6      2390    4.803999901    4.755000114  -14.421000481
   76 DC    H6      2391    4.770999908    4.765999794  -14.319000244
   76 DC    C5      2392    4.925000191    4.703000069  -14.453999519
   76 DC    H5      2393    4.993999958    4.664000034  -14.380999565
   76 DC    C4      2394    4.961999893    4.716000080  -14.586000443
   76 DC    N4      2395    5.067999840    4.658999920  -14.628000259
   76 DC    H41     2396    5.133000374    4.618000031  -14.561999321
   76 DC    H42     2397    5.092000008    4.678999901  -14.724000931
   76 DC    N3      2398    4.886000156    4.772000313  -14.684000015
   76 DC    C2      2399    4.769000053    4.818999767  -14.650999069
   76 DC    O2      2400    4.693999767    4.856999874  -14.744000435
   76 DC    C3'     2401    4.413000107    4.856999874  -14.338999748
   76 DC    H3'     2402    4.431000233    4.793999672  -14.252000809
   76 DC    C2'     2403    4.486999989    4.799000263  -14.461999893
   76 DC    H2'     2404    4.518000126    4.693999767  -14.458999634
   76 DC    H2''    2405    4.433000088    4.809000015  -14.555999756
   76 DC    O3'     2406    4.268000126    4.858000278  -14.357000351
   77 DA    P       2407    4.184000015    4.722000122  -14.364000320
   77 DA    OP1     2408    4.038000107    4.752999783  -14.349000931
   77 DA    OP2     2409    4.244999886    4.618999958  -14.281000137
   77 DA    O5'     2410    4.193999767    4.672999859  -14.514999390
   77 DA    C5'     2411    4.133999825    4.759999752  -14.614999771
   77 DA    H5'     2412    4.171999931    4.861999989  -14.605000496
   77 DA    H5''    2413    4.026000023    4.755000114  -14.608999252
   77 DA    C4'     2414    4.168000221    4.710000038  -14.758000374
   77 DA    H4'     2415    4.136000156    4.772000313  -14.841000557
   77 DA    O4'     2416    4.304999828    4.695000172  -14.769999504
   77 DA    C1'     2417    4.338000298    4.564000130    0.010000000
   77 DA    H1'     2418    4.361000061    4.541999817   -0.093999997
   77 DA    N9      2419    4.465000153    4.522999763  -14.746999741
   77 DA    C8      2420    4.488999844    4.468999863  -14.621999741
   77 DA    H8      2421    4.421000004    4.470999718  -14.538999557
   77 DA    N7      2422    4.611999989    4.418000221  -14.613000870
   77 DA    C5      2423    4.671999931    4.453999996  -14.728999138
   77 DA    C6      2424    4.796000004    4.425999641  -14.786999702
   77 DA    N6      2425    4.881000042    4.348999977  -14.730999947
   77 DA    H61     2426    4.879000187    4.315999985  -14.635999680
   77 DA    H62     2427    4.967999935    4.342999935  -14.782000542
   77 DA    N1      2428    4.828999996    4.475999832   -0.093000002
   77 DA    C2      2429    4.736000061    4.541999817   -0.159000009
   77 DA    H2      2430    4.766999722    4.577000141   -0.256999999
   77 DA    N3      2431    4.612999916    4.565999985   -0.116999999
   77 DA    C4      2432    4.591000080    4.526999950  -14.805000305
   77 DA    C3'     2433    4.108000278    4.571000099  -14.795000076
   77 DA    H3'     2434    4.013999939    4.547999859  -14.742999077
   77 DA    C2'     2435    4.220000267    4.484000206  -14.746000290
   77 DA    H2'     2436    4.223999977    4.468999863  -14.638000488
   77 DA    H2''    2437    4.215000153    4.388999939  -14.797999382
   77 DA    O3'     2438    4.098000050    4.553999901   -0.123999998
   78 DG    P       2439    3.968999863    4.554999828   -0.216000006
   78 DG    OP1     2440    3.890000105    4.675999641   -0.188999996
   78 DG    OP2     2441    3.906000137    4.421999931   -0.208999991
   78 DG    O5'     2442    4.043000221    4.578000069   -0.354000002
   78 DG    C5'     2443    4.106999874    4.702000141   -0.388000011
   78 DG    H5'     2444    4.158999920    4.743000031   -0.300999999
   78 DG    H5''    2445    4.024000168    4.769000053   -0.407999992
   78 DG    C4'     2446    4.215000153    4.696000099   -0.498999983
   78 DG    H4'     2447    4.241000175    4.799000263   -0.523999989
   78 DG    O4'     2448    4.334000111    4.644999981   -0.442000002
   78 DG    C1'     2449    4.379000187    4.532999992   -0.514999986
   78 DG    H1'     2450    4.461999893    4.549000263   -0.583999991
   78 DG    N9      2451    4.409999847    4.425999641   -0.421999991
   78 DG    C8      2452    4.331999779    4.368999958   -0.323000014
   78 DG    H8      2453    4.230999947    4.401999950   -0.305000007
   78 DG    N7      2454    4.397999763    4.284999847   -0.240000010
   78 DG    C5      2455    4.529999733    4.295000076   -0.291000009
   78 DG    C6      2456    4.649000168    4.222000122   -0.250000000
   78 DG    O6      2457    4.657000065    4.134999752   -0.157000005
   78 DG    N1      2458    4.751999855    4.229000092   -0.342000008
   78 DG    H1      2459    4.828999996    4.163000107   -0.331999987
   78 DG    C2      2460    4.750999928    4.309999943   -0.448999971
   78 DG    N2      2461    4.854000092    4.314000130   -0.523000002
   78 DG    H21     2462    4.938000202    4.272000313   -0.484999985
   78 DG    H22     2463    4.855999947    4.380000114   -0.598999977
   78 DG    N3      2464    4.650000095    4.383000374   -0.494999975
   78 DG    C4      2465    4.538000107    4.369999886   -0.407000005
   78 DG    C3'     2466    4.192999840    4.630000114   -0.632000029
   78 DG    H3'     2467    4.086999893    4.631000042   -0.657999992
   78 DG    C2'     2468    4.252999783    4.493000031   -0.600000024
   78 DG    H2'     2469    4.177999973    4.449000359   -0.534000039
   78 DG    H2''    2470    4.261000156    4.434000015   -0.690999985
   78 DG    O3'     2471    4.268000126    4.692999840   -0.741999984
   79 DC    P       2472    4.238999844    4.658999920   -0.901000023
   79 DC    OP1     2473    4.286000252    4.774000168   -0.977999985
   79 DC    OP2     2474    4.105999947    4.597000122   -0.929000020
   79 DC    O5'     2475    4.348999977    4.536000252   -0.914000034
   79 DC    C5'     2476    4.488999844    4.561999798   -0.936999977
   79 DC    H5'     2477    4.513000011    4.633000374   -0.857999980
   79 DC    H5''    2478    4.519000053    4.609000206   -1.031000018
   79 DC    C4'     2479    4.563000202    4.433000088   -0.910000026
   79 DC    H4'     2480    4.670000076    4.450999737   -0.910999954
   79 DC    O4'     2481    4.526000023    4.390999794   -0.782000005
   79 DC    C1'     2482    4.586999893    4.266999722   -0.776000023
   79 DC    H1'     2483    4.690999985    4.276000023   -0.744000018
   79 DC    N1      2484    4.520999908    4.170000076   -0.680999994
   79 DC    C6      2485    4.383000374    4.164999962   -0.661000013
   79 DC    H6      2486    4.321000099    4.217999935   -0.731999993
   79 DC    C5      2487    4.329999924    4.085999966   -0.564000010
   79 DC    H5      2488    4.223000050    4.079999924   -0.546000004
   79 DC    C4      2489    4.420000076    4.008000374   -0.492000014
   79 DC    N4      2490    4.375999928    3.931999922   -0.395999998
   79 DC    H41     2491    4.279999733    3.931999922   -0.364000022
   79 DC    H42     2492    4.447000027    3.863999844   -0.372000009
   79 DC    N3      2493    4.550999641    4.005000114   -0.513000011
   79 DC    C2      2494    4.600999832    4.083000183   -0.613000035
   79 DC    O2      2495    4.718999863    4.070000172   -0.649999976
   79 DC    C3'     2496    4.527999878    4.314000130   -1.002000093
   79 DC    H3'     2497    4.418999672    4.303999901   -1.003999949
   79 DC    C2'     2498    4.586999893    4.203999996   -0.916000009
   79 DC    H2'     2499    4.526000023    4.112999916   -0.922000051
   79 DC    H2''    2500    4.689000130    4.184000015   -0.947000027
   79 DC    O3'     2501    4.575999737    4.333000183   -1.135999918
   80 DT    P       2502    4.585000038    4.206000328   -1.235999942
   80 DT    OP1     2503    4.588000298    4.263999939   -1.368999958
   80 DT    OP2     2504    4.474999905    4.111000061   -1.213000059
   80 DT    O5'     2505    4.720000267    4.122000217   -1.205000043
   80 DT    C5'     2506    4.845000267    4.171000004   -1.225000024
   80 DT    H5'     2507    4.855999947    4.256000042   -1.156999946
   80 DT    H5''    2508    4.848000050    4.217999935   -1.322999954
   80 DT    C4'     2509    4.954999924    4.068999767   -1.202000022
   80 DT    H4'     2510    5.052000046    4.118999958   -1.200000048
   80 DT    O4'     2511    4.925000191    4.012000084   -1.072999954
   80 DT    C1'     2512    4.900000095    3.875000000   -1.081000090
   80 DT    H1'     2513    4.993000031    3.828999996   -1.047000051
   80 DT    N1      2514    4.783999920    3.834000111   -1.001000047
   80 DT    C6      2515    4.652999878    3.851999998   -1.047000051
   80 DT    H6      2516    4.647000313    3.881999969   -1.151000023
   80 DT    C5      2517    4.543999672    3.820000172   -0.971000016
   80 DT    C7      2518    4.407999992    3.825999737   -1.032999992
   80 DT    H71     2519    4.418000221    3.849999905   -1.139000058
   80 DT    H72     2520    4.348999977    3.734999895   -1.024999976
   80 DT    H73     2521    4.356999874    3.909999847   -0.985999942
   80 DT    C4      2522    4.558000088    3.782000065   -0.830000043
   80 DT    O4      2523    4.479000092    3.775000095   -0.738000035
   80 DT    N3      2524    4.690999985    3.759999752   -0.794000030
   80 DT    H3      2525    4.703000069    3.736999989   -0.696999967
   80 DT    C2      2526    4.802999973    3.790000200   -0.870999992
   80 DT    O2      2527    4.908999920    3.768999815   -0.824000001
   80 DT    C3'     2528    4.963000298    3.949000120   -1.302999973
   80 DT    H3'     2529    4.908999920    3.980000019   -1.393000007
   80 DT    C2'     2530    4.888999939    3.836999893   -1.230000019
   80 DT    H2'     2531    4.789999962    3.825999737   -1.276000023
   80 DT    H2''    2532    4.941999912    3.743000031   -1.245000005
   80 DT    O3'     2533    5.097000122    3.931000233   -1.335000038
   81 DG    P       2534    5.154999733    3.829999924   -1.442000031
   81 DG    OP1     2535    5.290999889    3.868999958   -1.486999989
   81 DG    OP2     2536    5.047999859    3.793999910   -1.539000034
   81 DG    O5'     2537    5.181000233    3.707000017   -1.351999998
   81 DG    C5'     2538    5.261000156    3.716000080   -1.233999968
   81 DG    H5'     2539    5.238999844    3.802999973   -1.172999978
   81 DG    H5''    2540    5.366999626    3.725999832   -1.259999990
   81 DG    C4'     2541    5.254000187    3.593999863   -1.143999934
   81 DG    H4'     2542    5.322999954    3.613000154   -1.060999990
   81 DG    O4'     2543    5.125000000    3.575999737   -1.090999961
   81 DG    C1'     2544    5.072000027    3.449000120   -1.125000000
   81 DG    H1'     2545    5.090000153    3.375000000   -1.047000051
   81 DG    N9      2546    4.932000160    3.465000153   -1.143999934
   81 DG    C8      2547    4.858000278    3.513000011   -1.247999907
   81 DG    H8      2548    4.899000168    3.550999880   -1.340999961
   81 DG    N7      2549    4.730000019    3.516000032   -1.222999930
   81 DG    C5      2550    4.722000122    3.475999832   -1.092000008
   81 DG    C6      2551    4.606999874    3.463000059   -1.008000016
   81 DG    O6      2552    4.493000031    3.504999876   -1.019999981
   81 DG    N1      2553    4.634999752    3.395999908   -0.893999934
   81 DG    H1      2554    4.556000233    3.386000156   -0.831999958
   81 DG    C2      2555    4.752999783    3.356000185   -0.853999972
   81 DG    N2      2556    4.755000114    3.290000200   -0.738999963
   81 DG    H21     2557    4.666999817    3.275000095   -0.692000031
   81 DG    H22     2558    4.838999748    3.270999908   -0.686999977
   81 DG    N3      2559    4.866000175    3.375000000   -0.919999957
   81 DG    C4      2560    4.842999935    3.431999922   -1.044999957
   81 DG    C3'     2561    5.284999847    3.466000080   -1.222999930
   81 DG    H3'     2562    5.335999966    3.479000092   -1.319000006
   81 DG    C2'     2563    5.152999878    3.404000044   -1.246000051
   81 DG    H2'     2564    5.116999626    3.456000090   -1.335000038
   81 DG    H2''    2565    5.149000168    3.297000170   -1.264000058
   81 DG    O3'     2566    5.359999657    3.384999752   -1.134999990
   82 DA    P       2567    5.453999996    3.261999846   -1.177999973
   82 DA    OP1     2568    5.578999996    3.276999950   -1.108999968
   82 DA    OP2     2569    5.447999954    3.243999958   -1.325999975
   82 DA    O5'     2570    5.374000072    3.138000011   -1.108999968
   82 DA    C5'     2571    5.407000065    3.087000132   -0.977999985
   82 DA    H5'     2572    5.411999702    3.162999868   -0.899999976
   82 DA    H5''    2573    5.508000374    3.046000004   -0.976000011
   82 DA    C4'     2574    5.313000202    2.976999998   -0.925999999
   82 DA    H4'     2575    5.343999863    2.973999977   -0.820999980
   82 DA    O4'     2576    5.181000233    3.030999899   -0.927999973
   82 DA    C1'     2577    5.105000019    2.931999922   -0.995000005
   82 DA    H1'     2578    5.065999985    2.860000134   -0.923999965
   82 DA    N9      2579    4.999000072    3.006000042   -1.067000031
   82 DA    C8      2580    5.004000187    3.065000057   -1.187999964
   82 DA    H8      2581    5.095999718    3.085999966   -1.240999937
   82 DA    N7      2582    4.895999908    3.129000187   -1.218999982
   82 DA    C5      2583    4.809000015    3.098000050   -1.113000035
   82 DA    C6      2584    4.670000076    3.131000042   -1.093999982
   82 DA    N6      2585    4.588999748    3.202000141   -1.169999957
   82 DA    H61     2586    4.623000145    3.234999895   -1.259999990
   82 DA    H62     2587    4.491999626    3.211999893   -1.147000074
   82 DA    N1      2588    4.620999813    3.082999945   -0.980000019
   82 DA    C2      2589    4.689000130    3.009999990   -0.894999981
   82 DA    H2      2590    4.640999794    2.986999989   -0.800999999
   82 DA    N3      2591    4.815999985    2.970000029   -0.899999976
   82 DA    C4      2592    4.873000145    3.016999960   -1.021000028
   82 DA    C3'     2593    5.315999985    2.842000008   -0.993999958
   82 DA    H3'     2594    5.407999992    2.819000006   -1.047999978
   82 DA    C2'     2595    5.206000328    2.858999968   -1.088999987
   82 DA    H2'     2596    5.234999657    2.915999889   -1.177000046
   82 DA    H2''    2597    5.168000221    2.763999939   -1.127000093
   82 DA    O3'     2598    5.291999817    2.743000031   -0.889999986
   83 DA    P       2599    5.322999954    2.587999821   -0.901000023
   83 DA    OP1     2600    5.404999733    2.535000086   -0.787999988
   83 DA    OP2     2601    5.376999855    2.556999922   -1.035000086
   83 DA    O5'     2602    5.177999973    2.532999992   -0.893000007
   83 DA    C5'     2603    5.108000278    2.533999920   -0.769999981
   83 DA    H5'     2604    5.109000206    2.634000063   -0.728000045
   83 DA    H5''    2605    5.164999962    2.470000029   -0.703000009
   83 DA    C4'     2606    4.961999893    2.492000103   -0.791000009
   83 DA    H4'     2607    4.909999847    2.483000040   -0.694999993
   83 DA    O4'     2608    4.901999950    2.595999956   -0.870000005
   83 DA    C1'     2609    4.815999985    2.537999868   -0.963000000
   83 DA    H1'     2610    4.725999832    2.509000063   -0.907999992
   83 DA    N9      2611    4.783999920    2.632999897   -1.075999975
   83 DA    C8      2612    4.859999657    2.688999891   -1.172999978
   83 DA    H8      2613    4.963999748    2.665999889   -1.189000010
   83 DA    N7      2614    4.793999672    2.769000053   -1.250000000
   83 DA    C5      2615    4.670000076    2.776999950   -1.187000036
   83 DA    C6      2616    4.543999672    2.841000080   -1.218999982
   83 DA    N6      2617    4.525000095    2.927000046   -1.319999933
   83 DA    H61     2618    4.605999947    2.963999987   -1.366999984
   83 DA    H62     2619    4.431000233    2.953000069   -1.343999982
   83 DA    N1      2620    4.428999901    2.823999882   -1.152000070
   83 DA    C2      2621    4.435999870    2.735000134   -1.049999952
   83 DA    H2      2622    4.345000267    2.733999968   -0.990999997
   83 DA    N3      2623    4.546999931    2.664999962   -1.009999990
   83 DA    C4      2624    4.657999992    2.691999912   -1.083999991
   83 DA    C3'     2625    4.949999809    2.363999844   -0.879999995
   83 DA    H3'     2626    5.043000221    2.312000036   -0.903999984
   83 DA    C2'     2627    4.893000126    2.415999889   -1.009999990
   83 DA    H2'     2628    4.970000267    2.447000027   -1.080000043
   83 DA    H2''    2629    4.815000057    2.358000040   -1.060999990
   83 DA    O3'     2630    4.863999844    2.270999908   -0.824000001
   84 DC    P       2631    4.836999893    2.121999979   -0.873999953
   84 DC    OP1     2632    4.842999935    2.046000004   -0.748999953
   84 DC    OP2     2633    4.921999931    2.094000101   -0.985000014
   84 DC    O5'     2634    4.690999985    2.132999897   -0.927000046
   84 DC    C5'     2635    4.570000172    2.115999937   -0.853999972
   84 DC    H5'     2636    4.575999737    2.161000013   -0.754999995
   84 DC    H5''    2637    4.565000057    2.009000063   -0.833000004
   84 DC    C4'     2638    4.440000057    2.151999950   -0.931000054
   84 DC    H4'     2639    4.352999687    2.143000126   -0.864999950
   84 DC    O4'     2640    4.446000099    2.286000013   -0.971000016
   84 DC    C1'     2641    4.363999844    2.304999828   -1.082000017
   84 DC    H1'     2642    4.275000095    2.360000134   -1.054000020
   84 DC    N1      2643    4.441999912    2.367000103   -1.193000078
   84 DC    C6      2644    4.572000027    2.328000069   -1.217000008
   84 DC    H6      2645    4.609999657    2.254999876   -1.148000002
   84 DC    C5      2646    4.640999794    2.394000053   -1.314000010
   84 DC    H5      2647    4.743999958    2.368999958   -1.333999991
   84 DC    C4      2648    4.572000027    2.490000010   -1.397000074
   84 DC    N4      2649    4.633000374    2.536000013   -1.506000042
   84 DC    H41     2650    4.729000092    2.507999897   -1.518000007
   84 DC    H42     2651    4.578999996    2.598000050   -1.564999938
   84 DC    N3      2652    4.447999954    2.520999908   -1.371000051
   84 DC    C2      2653    4.380000114    2.459000111   -1.276000023
   84 DC    O2      2654    4.259999752    2.486000061   -1.261999965
   84 DC    C3'     2655    4.420000076    2.066999912   -1.055000067
   84 DC    H3'     2656    4.512000084    2.056999922   -1.113000035
   84 DC    C2'     2657    4.318999767    2.160000086   -1.127000093
   84 DC    H2'     2658    4.308000088    2.139999866   -1.233000040
   84 DC    H2''    2659    4.220999718    2.141999960   -1.082000017
   84 DC    O3'     2660    4.359999657    1.945000052   -1.027000070
   85 DA    P       2661    4.342000008    1.828000069   -1.139000058
   85 DA    OP1     2662    4.315000057    1.700999975   -1.062000036
   85 DA    OP2     2663    4.440999985    1.833999991   -1.253000021
   85 DA    O5'     2664    4.206999779    1.863999963   -1.214999914
   85 DA    C5'     2665    4.075999737    1.869000077   -1.156999946
   85 DA    H5'     2666    4.067999840    1.937999964   -1.072999954
   85 DA    H5''    2667    4.033999920    1.771999955   -1.129999995
   85 DA    C4'     2668    3.995000124    1.935000062   -1.268999934
   85 DA    H4'     2669    3.908000231    1.976000071   -1.218999982
   85 DA    O4'     2670    4.053999901    2.042999983   -1.330000043
   85 DA    C1'     2671    4.057000160    2.036000013   -1.468000054
   85 DA    H1'     2672    3.967999935    2.082999945   -1.509999990
   85 DA    N9      2673    4.179999828    2.101999998   -1.503999949
   85 DA    C8      2674    4.313000202    2.052999973   -1.496000051
   85 DA    H8      2675    4.322000027    1.954000115   -1.453999996
   85 DA    N7      2676    4.407000065    2.131000042   -1.549999952
   85 DA    C5      2677    4.324000359    2.233000040   -1.604999900
   85 DA    C6      2678    4.354000092    2.344000101   -1.686000109
   85 DA    N6      2679    4.477999687    2.382999897   -1.728000045
   85 DA    H61     2680    4.552000046    2.322000027   -1.696999907
   85 DA    H62     2681    4.498000145    2.470000029   -1.776000023
   85 DA    N1      2682    4.259999752    2.434000015   -1.720000029
   85 DA    C2      2683    4.129000187    2.400000095   -1.689999938
   85 DA    H2      2684    4.057000160    2.474999905   -1.720999956
   85 DA    N3      2685    4.085999966    2.295000076   -1.622999907
   85 DA    C4      2686    4.185999870    2.213999987   -1.583999991
   85 DA    C3'     2687    3.949000120    1.845999956   -1.381999969
   85 DA    H3'     2688    3.966000080    1.741999984   -1.355000019
   85 DA    C2'     2689    4.039000034    1.888999939   -1.495000005
   85 DA    H2'     2690    4.134999752    1.838999987   -1.483000040
   85 DA    H2''    2691    3.993000031    1.862999916   -1.589999914
   85 DA    O3'     2692    3.813999891    1.872999907   -1.404000044
   86 DT    P       2693    3.720999956    1.799000025   -1.509999990
   86 DT    OP1     2694    3.588999987    1.795000076   -1.452000022
   86 DT    OP2     2695    3.782000065    1.675999999   -1.550999999
   86 DT    O5'     2696    3.725999832    1.906999946   -1.630999923
   86 DT    C5'     2697    3.677000046    2.042999983   -1.608000040
   86 DT    H5'     2698    3.724999905    2.078000069   -1.516999960
   86 DT    H5''    2699    3.570999861    2.032999992   -1.583999991
   86 DT    C4'     2700    3.693999767    2.136000156   -1.726999998
   86 DT    H4'     2701    3.641000032    2.230000019   -1.708999991
   86 DT    O4'     2702    3.831000090    2.167999983   -1.748999953
   86 DT    C1'     2703    3.865000248    2.164999962   -1.884999990
   86 DT    H1'     2704    3.827000141    2.250000000   -1.942000031
   86 DT    N1      2705    4.006999969    2.141999960   -1.912999868
   86 DT    C6      2706    4.065000057    2.021999836   -1.873999953
   86 DT    H6      2707    4.013000011    1.942000031   -1.821999907
   86 DT    C5      2708    4.197999954    2.000999928   -1.891000032
   86 DT    C7      2709    4.269000053    1.878000021   -1.843000054
   86 DT    H71     2710    4.341000080    1.840999961   -1.916000009
   86 DT    H72     2711    4.321000099    1.884999990   -1.747999907
   86 DT    H73     2712    4.191999912    1.800999999   -1.832999945
   86 DT    C4      2713    4.283999920    2.104000092   -1.950000048
   86 DT    O4      2714    4.404999733    2.095999956   -1.960000038
   86 DT    N3      2715    4.217000008    2.216000080   -1.990999937
   86 DT    H3      2716    4.247000217    2.283999920   -2.059000015
   86 DT    C2      2717    4.075999737    2.233999968   -1.990000010
   86 DT    O2      2718    4.032000065    2.328999996   -2.049000025
   86 DT    C3'     2719    3.648000002    2.079999924   -1.862999916
   86 DT    H3'     2720    3.595000029    1.986000061   -1.845000029
   86 DT    C2'     2721    3.776999950    2.052999973   -1.936000109
   86 DT    H2'     2722    3.827000141    1.963999987   -1.898999929
   86 DT    H2''    2723    3.768000126    2.045000076   -2.045000076
   86 DT    O3'     2724    3.574000120    2.172999859   -1.932999969
   87 DG    P       2725    3.454999924    2.134999990   -2.026000023
   87 DG    OP1     2726    3.350999832    2.238999844   -2.006000042
   87 DG    OP2     2727    3.408000231    1.990999937   -2.013999939
   87 DG    O5'     2728    3.504000187    2.155999899   -2.179999828
   87 DG    C5'     2729    3.506000042    2.282999992   -2.240000010
   87 DG    H5'     2730    3.556999922    2.361999989   -2.184999943
   87 DG    H5''    2731    3.404000044    2.318000078   -2.254000187
   87 DG    C4'     2732    3.591000080    2.287999868   -2.368000031
   87 DG    H4'     2733    3.575000048    2.386000156   -2.412000179
   87 DG    O4'     2734    3.723000050    2.276000023   -2.327000141
   87 DG    C1'     2735    3.783000231    2.183000088   -2.422999859
   87 DG    H1'     2736    3.806999922    2.240999937   -2.512000084
   87 DG    N9      2737    3.904000044    2.120000124   -2.365000010
   87 DG    C8      2738    3.920000076    2.011000156   -2.282999992
   87 DG    H8      2739    3.836999893    1.950999975   -2.249000072
   87 DG    N7      2740    4.046000004    1.979000092   -2.254999876
   87 DG    C5      2741    4.120999813    2.072999954   -2.322000027
   87 DG    C6      2742    4.263999939    2.098999977   -2.337000132
   87 DG    O6      2743    4.359999657    2.044000149   -2.282000065
   87 DG    N1      2744    4.288000107    2.195000172   -2.429999828
   87 DG    H1      2745    4.384999752    2.213999987   -2.448999882
   87 DG    C2      2746    4.197999954    2.266999960   -2.495000124
   87 DG    N2      2747    4.249000072    2.354000092   -2.575000048
   87 DG    H21     2748    4.348000050    2.371999979   -2.582999945
   87 DG    H22     2749    4.188000202    2.404999971   -2.638000011
   87 DG    N3      2750    4.060999870    2.250000000   -2.485000134
   87 DG    C4      2751    4.034999847    2.151000023   -2.395999908
   87 DG    C3'     2752    3.561000109    2.177000046   -2.474999905
   87 DG    H3'     2753    3.466999769    2.122999907   -2.457000017
   87 DG    C2'     2754    3.677000046    2.079999924   -2.447999954
   87 DG    H2'     2755    3.647000074    2.023000002   -2.360000134
   87 DG    H2''    2756    3.702999830    2.003000021   -2.521999836
   87 DG    O3'     2757    3.570000172    2.221999884   -2.605000019
   88 DC    P       2758    3.443000078    2.259999990   -2.688999891
   88 DC    OP1     2759    3.340000153    2.325999975   -2.599999905
   88 DC    OP2     2760    3.407000065    2.132999897   -2.762000084
   88 DC    O5'     2761    3.518999815    2.370000124   -2.782000065
   88 DC    C5'     2762    3.554999828    2.495000124   -2.723000050
   88 DC    H5'     2763    3.546000004    2.496999979   -2.615000010
   88 DC    H5''    2764    3.495000124    2.570999861   -2.771999836
   88 DC    C4'     2765    3.700999737    2.523999929   -2.754000187
   88 DC    H4'     2766    3.718999863    2.620000124   -2.705999851
   88 DC    O4'     2767    3.802000046    2.427999973   -2.702000141
   88 DC    C1'     2768    3.893999815    2.389999866   -2.804999828
   88 DC    H1'     2769    3.983000278    2.453000069   -2.808000088
   88 DC    N1      2770    3.934000015    2.245000124   -2.792999983
   88 DC    C6      2771    3.838999987    2.144999981   -2.773000002
   88 DC    H6      2772    3.733000278    2.167999983   -2.769999981
   88 DC    C5      2773    3.879999876    2.013999939   -2.746999979
   88 DC    H5      2774    3.809999943    1.935000062   -2.726000071
   88 DC    C4      2775    4.020999908    1.995999932   -2.736999989
   88 DC    N4      2776    4.066999912    1.877000093   -2.697999954
   88 DC    H41     2777    4.000999928    1.802000046   -2.681999922
   88 DC    H42     2778    4.164999962    1.873999953   -2.720999956
   88 DC    N3      2779    4.111000061    2.084000111   -2.768000126
   88 DC    C2      2780    4.068999767    2.210999966   -2.802999973
   88 DC    O2      2781    4.157999992    2.289999962   -2.845999956
   88 DC    C3'     2782    3.730000019    2.540999889   -2.901999950
   88 DC    H3'     2783    3.641000032    2.532000065   -2.963999987
   88 DC    C2'     2784    3.815999985    2.414999962   -2.933000088
   88 DC    H2'     2785    3.745000124    2.338999987   -2.967000008
   88 DC    H2''    2786    3.884999752    2.433000088   -3.014999866
   88 DC    O3'     2787    3.799999952    2.669000149   -2.914999962
   89 DC    P       2788    3.797000170    2.747999907   -3.056999922
   89 DC    OP1     2789    3.838000059    2.886000156   -3.026000023
   89 DC    OP2     2790    3.661999941    2.730000019   -3.108999968
   89 DC    O5'     2791    3.904000044    2.677000046   -3.150000095
   89 DC    C5'     2792    4.046999931    2.710999966   -3.141000032
   89 DC    H5'     2793    4.083000183    2.710000038   -3.037999868
   89 DC    H5''    2794    4.067999840    2.808000088   -3.186000109
   89 DC    C4'     2795    4.125999928    2.610000134   -3.220000029
   89 DC    H4'     2796    4.227999687    2.648000002   -3.216999769
   89 DC    O4'     2797    4.125999928    2.479000092   -3.167999983
   89 DC    C1'     2798    4.111999989    2.395999908   -3.275000095
   89 DC    H1'     2799    4.208000183    2.387000084   -3.325999737
   89 DC    N1      2800    4.085999966    2.257999897   -3.220000029
   89 DC    C6      2801    3.954999924    2.220000029   -3.184000015
   89 DC    H6      2802    3.874000072    2.286000013   -3.213000059
   89 DC    C5      2803    3.933000088    2.103000164   -3.121999979
   89 DC    H5      2804    3.829999924    2.073999882   -3.108000040
   89 DC    C4      2805    4.050000191    2.019999981   -3.098999977
   89 DC    N4      2806    4.026999950    1.899999976   -3.049000025
   89 DC    H41     2807    3.929000139    1.880999923   -3.032999992
   89 DC    H42     2808    4.106999874    1.847999930   -3.014999866
   89 DC    N3      2809    4.168999672    2.051000118   -3.132999897
   89 DC    C2      2810    4.192999840    2.170000076   -3.194000006
   89 DC    O2      2811    4.314000130    2.193000078   -3.213000059
   89 DC    C3'     2812    4.078000069    2.605999947   -3.365999937
   89 DC    H3'     2813    4.000000000    2.677999973   -3.390000105
   89 DC    C2'     2814    4.015999794    2.459000111   -3.370999813
   89 DC    H2'     2815    3.916999817    2.457000017   -3.327000141
   89 DC    H2''    2816    4.027999878    2.417999983   -3.470999956
   89 DC    O3'     2817    4.195000172    2.611000061   -3.445000172
   90 DT    P       2818    4.230999947    2.737999916   -3.525000095
   90 DT    OP1     2819    4.175999641    2.861000061   -3.459000111
   90 DT    OP2     2820    4.199000359    2.713999987   -3.668999910
   90 DT    O5'     2821    4.390000343    2.733000040   -3.518999815
   90 DT    C5'     2822    4.463000298    2.785000086   -3.411999941
   90 DT    H5'     2823    4.414999962    2.787999868   -3.315000057
   90 DT    H5''    2824    4.501999855    2.884000063   -3.436000109
   90 DT    C4'     2825    4.591000080    2.700999975   -3.384999752
   90 DT    H4'     2826    4.641999722    2.736000061   -3.296000004
   90 DT    O4'     2827    4.550999641    2.568000078   -3.356999874
   90 DT    C1'     2828    4.616999626    2.480000019   -3.443999767
   90 DT    H1'     2829    4.713000298    2.455999851   -3.398000002
   90 DT    N1      2830    4.532999992    2.360000134   -3.476999998
   90 DT    C6      2831    4.411999702    2.379000187   -3.536999941
   90 DT    H6      2832    4.381000042    2.480000019   -3.558000088
   90 DT    C5      2833    4.338000298    2.275000095   -3.583000183
   90 DT    C7      2834    4.200999737    2.295000076   -3.643999815
   90 DT    H71     2835    4.184999943    2.403000116   -3.641999722
   90 DT    H72     2836    4.203999996    2.270999908   -3.750999928
   90 DT    H73     2837    4.133000374    2.236000061   -3.582000017
   90 DT    C4      2838    4.383999825    2.137000084   -3.559000015
   90 DT    O4      2839    4.313000202    2.044000149   -3.577999830
   90 DT    N3      2840    4.505000114    2.124000072   -3.493000031
   90 DT    H3      2841    4.546999931    2.033999920   -3.473000050
   90 DT    C2      2842    4.585000038    2.230999947   -3.450000048
   90 DT    O2      2843    4.691999912    2.210000038   -3.391999722
   90 DT    C3'     2844    4.678999901    2.700000048   -3.504000187
   90 DT    H3'     2845    4.652999878    2.782999992   -3.570000172
   90 DT    C2'     2846    4.656000137    2.559000015   -3.566999912
   90 DT    H2'     2847    4.579999924    2.558000088   -3.644999981
   90 DT    H2''    2848    4.744999886    2.520999908   -3.615999937
   90 DT    O3'     2849    4.815000057    2.717999935   -3.466999769
   91 DT    P       2850    4.931000233    2.766999960   -3.563999891
   91 DT    OP1     2851    5.039999962    2.832000017   -3.486000061
   91 DT    OP2     2852    4.875000000    2.846999884   -3.681000233
   91 DT    O5'     2853    4.973000050    2.617000103   -3.615999937
   91 DT    C5'     2854    5.036999702    2.526999950   -3.533999920
   91 DT    H5'     2855    4.993000031    2.516000032   -3.434999943
   91 DT    H5''    2856    5.136000156    2.566999912   -3.515000105
   91 DT    C4'     2857    5.050999641    2.386000156   -3.593999863
   91 DT    H4'     2858    5.105000019    2.322000027   -3.525000095
   91 DT    O4'     2859    4.918999672    2.325999975   -3.618000031
   91 DT    C1'     2860    4.935999870    2.237999916   -3.729000092
   91 DT    H1'     2861    5.001999855    2.155999899   -3.700000048
   91 DT    N1      2862    4.799000263    2.195999861   -3.774000168
   91 DT    C6      2863    4.706000328    2.282999992   -3.820000172
   91 DT    H6      2864    4.720000267    2.389999866   -3.825000048
   91 DT    C5      2865    4.588000298    2.238999844   -3.870999813
   91 DT    C7      2866    4.483000278    2.342999935   -3.927000046
   91 DT    H71     2867    4.506000042    2.440999985   -3.884999752
   91 DT    H72     2868    4.488999844    2.342999935   -4.036000252
   91 DT    H73     2869    4.377999783    2.318000078   -3.908000231
   91 DT    C4      2870    4.550999641    2.098000050   -3.861999989
   91 DT    O4      2871    4.443999767    2.044000149   -3.893000126
   91 DT    N3      2872    4.647999763    2.018000126   -3.804999828
   91 DT    H3      2873    4.624000072    1.924999952   -3.774000168
   91 DT    C2      2874    4.769000053    2.054999828   -3.754999876
   91 DT    O2      2875    4.845999718    1.972999930   -3.695000172
   91 DT    C3'     2876    5.123000145    2.370000124   -3.727999926
   91 DT    H3'     2877    5.159999847    2.467000008   -3.759999752
   91 DT    C2'     2878    5.015999794    2.316999912   -3.824000120
   91 DT    H2'     2879    4.953999996    2.398999929   -3.861999989
   91 DT    H2''    2880    5.060999870    2.263999939   -3.908000231
   91 DT    O3'     2881    5.230999947    2.279000044   -3.713999987
   92 DT    P       2882    5.340000153    2.245999813   -3.818999767
   92 DT    OP1     2883    5.460999966    2.212000132   -3.749000072
   92 DT    OP2     2884    5.348000050    2.351000071   -3.921000004
   92 DT    O5'     2885    5.288000107    2.105999947   -3.886999846
   92 DT    C5'     2886    5.279000282    1.990999937   -3.806999922
   92 DT    H5'     2887    5.218999863    2.013999939   -3.718999863
   92 DT    H5''    2888    5.376999855    1.958999991   -3.770999908
   92 DT    C4'     2889    5.210000038    1.879000068   -3.877000093
   92 DT    H4'     2890    5.206000328    1.795000076   -3.808000088
   92 DT    O4'     2891    5.077000141    1.927000046   -3.894999981
   92 DT    C1'     2892    5.029000282    1.868000031   -4.011000156
   92 DT    H1'     2893    5.002999783    1.770999908   -3.967999935
   92 DT    N1      2894    4.904999733    1.937999964   -4.061999798
   92 DT    C6      2895    4.911000252    2.073999882   -4.090000153
   92 DT    H6      2896    5.002999783    2.125999928   -4.066999912
   92 DT    C5      2897    4.802999973    2.141000032   -4.140000343
   92 DT    C7      2898    4.817999840    2.292000055   -4.166999817
   92 DT    H71     2899    4.904999733    2.328999996   -4.112999916
   92 DT    H72     2900    4.831999779    2.302999973   -4.274000168
   92 DT    H73     2901    4.724999905    2.337999821   -4.130000114
   92 DT    C4      2902    4.671999931    2.069000006   -4.154999733
   92 DT    O4      2903    4.567999840    2.125000000   -4.181000233
   92 DT    N3      2904    4.681000233    1.930999994   -4.136000156
   92 DT    H3      2905    4.598000050    1.875000000   -4.151999950
   92 DT    C2      2906    4.790999889    1.863999963   -4.088999748
   92 DT    O2      2907    4.779999733    1.747999907   -4.065000057
   92 DT    C3'     2908    5.258999825    1.838999987   -4.016999722
   92 DT    H3'     2909    5.331999779    1.911000013   -4.052000046
   92 DT    C2'     2910    5.141999722    1.866999984   -4.105000019
   92 DT    H2'     2911    5.158999920    1.962000132   -4.154999733
   92 DT    H2''    2912    5.138999939    1.789999962   -4.183000088
   92 DT    O3'     2913    5.315999985    1.705999970   -4.011000156
   93 DT    P       2914    5.415999889    1.651000023   -4.124000072
   93 DT    OP1     2915    5.484000206    1.535000086   -4.065999985
   93 DT    OP2     2916    5.495999813    1.762999892   -4.175000191
   93 DT    O5'     2917    5.307000160    1.608999968   -4.227999687
   93 DT    C5'     2918    5.266999722    1.472000003   -4.234000206
   93 DT    H5'     2919    5.241000175    1.437000036   -4.133999825
   93 DT    H5''    2920    5.348000050    1.414000034   -4.276999950
   93 DT    C4'     2921    5.138000011    1.453999996   -4.322000027
   93 DT    H4'     2922    5.098000050    1.352999926   -4.313000202
   93 DT    O4'     2923    5.032999992    1.541000009   -4.277999878
   93 DT    C1'     2924    4.935999870    1.542000055   -4.375999928
   93 DT    H1'     2925    4.861999989    1.467000008   -4.348000050
   93 DT    N1      2926    4.874000072    1.674000025   -4.394999981
   93 DT    C6      2927    4.941999912    1.794000030   -4.401999950
   93 DT    H6      2928    5.050000191    1.794000030   -4.397999763
   93 DT    C5      2929    4.875000000    1.906999946   -4.438000202
   93 DT    C7      2930    4.947000027    2.039999962   -4.460000038
   93 DT    H71     2931    4.902999878    2.120999813   -4.402999878
   93 DT    H72     2932    5.056000233    2.039999962   -4.461999893
   93 DT    H73     2933    4.918999672    2.069000006   -4.561999798
   93 DT    C4      2934    4.724999905    1.903000116   -4.452000141
   93 DT    O4      2935    4.657000065    2.009999990   -4.472000122
   93 DT    N3      2936    4.670000076    1.782999992   -4.441999912
   93 DT    H3      2937    4.568999767    1.785000086   -4.440999985
   93 DT    C2      2938    4.736000061    1.670999885   -4.407999992
   93 DT    O2      2939    4.666999817    1.567000031   -4.391999722
   93 DT    C3'     2940    5.147999763    1.486999989   -4.468999863
   93 DT    H3'     2941    5.193999767    1.585000038   -4.483000278
   93 DT    C2'     2942    5.002999783    1.493999958   -4.502999783
   93 DT    H2'     2943    4.991999626    1.572999954   -4.578000069
   93 DT    H2''    2944    4.960000038    1.397000074   -4.529000282
   93 DT    O3'     2945    5.217999935    1.385999918   -4.526999950
   94 DG    P       2946    5.269999981    1.397000074   -4.678999901
   94 DG    OP1     2947    5.361000061    1.281999946   -4.703000069
   94 DG    OP2     2948    5.335000038    1.529999971   -4.704999924
   94 DG    O5'     2949    5.138999939    1.381999969   -4.769999981
   94 DG    C5'     2950    5.074000359    1.253000021   -4.788000107
   94 DG    H5'     2951    5.061999798    1.203999996   -4.691999912
   94 DG    H5''    2952    5.136000156    1.189000010   -4.850999832
   94 DG    C4'     2953    4.949000359    1.276000023   -4.870999813
   94 DG    H4'     2954    4.909999847    1.174999952   -4.881000042
   94 DG    O4'     2955    4.845999718    1.363000035   -4.815999985
   94 DG    C1'     2956    4.815999985    1.464999914   -4.913000107
   94 DG    H1'     2957    4.730000019    1.435999990   -4.972000122
   94 DG    N9      2958    4.779999733    1.593999982   -4.849999905
   94 DG    C8      2959    4.859999657    1.693000078   -4.807000160
   94 DG    H8      2960    4.967000008    1.687999964   -4.796000004
   94 DG    N7      2961    4.795000076    1.803000093   -4.770999908
   94 DG    C5      2962    4.659999847    1.773000002   -4.809000015
   94 DG    C6      2963    4.543000221    1.858999968   -4.809999943
   94 DG    O6      2964    4.522000313    1.978000045   -4.786999702
   94 DG    N1      2965    4.428999901    1.794000030   -4.850999832
   94 DG    H1      2966    4.345999718    1.848999977   -4.866000175
   94 DG    C2      2967    4.427999973    1.663999915   -4.895999908
   94 DG    N2      2968    4.308000088    1.616999984   -4.934000015
   94 DG    H21     2969    4.223999977    1.671999931   -4.931000233
   94 DG    H22     2970    4.302000046    1.521000028   -4.963999748
   94 DG    N3      2971    4.534999847    1.578999996   -4.897000313
   94 DG    C4      2972    4.651999950    1.641000032   -4.854000092
   94 DG    C3'     2973    4.986000061    1.328999996   -5.008999825
   94 DG    H3'     2974    5.092999935    1.322000027   -5.029999733
   94 DG    C2'     2975    4.945000172    1.472999930   -4.998000145
   94 DG    H2'     2976    5.024000168    1.534000039   -4.954999924
   94 DG    H2''    2977    4.921999931    1.503000021   -5.099999905
   94 DG    O3'     2978    4.921000004    1.251000047   -5.095000267
   95 DA    P       2979    4.916999817    1.253000021   -5.254000187
   95 DA    OP1     2980    4.897000313    1.116999984   -5.306000233
   95 DA    OP2     2981    5.032000065    1.327000022   -5.306000233
   95 DA    O5'     2982    4.776000023    1.328999996   -5.279000282
   95 DA    C5'     2983    4.652999878    1.277000070   -5.227000237
   95 DA    H5'     2984    4.649000168    1.277999997   -5.118000031
   95 DA    H5''    2985    4.664000034    1.172000051   -5.255000114
   95 DA    C4'     2986    4.522999763    1.335999966   -5.275000095
   95 DA    H4'     2987    4.445000172    1.260999918   -5.259999752
   95 DA    O4'     2988    4.506000042    1.463000059   -5.206999779
   95 DA    C1'     2989    4.504000187    1.569999933   -5.295000076
   95 DA    H1'     2990    4.397999763    1.593000054   -5.307000160
   95 DA    N9      2991    4.567999840    1.693000078   -5.238999844
   95 DA    C8      2992    4.699999809    1.704000115   -5.209000111
   95 DA    H8      2993    4.766999722    1.620000124   -5.203999996
   95 DA    N7      2994    4.730000019    1.825000048   -5.164999962
   95 DA    C5      2995    4.605000019    1.896999955   -5.164000034
   95 DA    C6      2996    4.559000015    2.026999950   -5.129000187
   95 DA    N6      2997    4.630000114    2.117000103   -5.065000057
   95 DA    H61     2998    4.727999687    2.105999947   -5.047999859
   95 DA    H62     2999    4.584000111    2.207000017   -5.064000130
   95 DA    N1      3000    4.438000202    2.061000109   -5.141999722
   95 DA    C2      3001    4.352000237    1.970000029   -5.186999798
   95 DA    H2      3002    4.250000000    2.003000021   -5.195000172
   95 DA    N3      3003    4.370999813    1.839999914   -5.217000008
   95 DA    C4      3004    4.504000187    1.814999938   -5.209000111
   95 DA    C3'     3005    4.515000343    1.370000005   -5.425000191
   95 DA    H3'     3006    4.578000069    1.302000046   -5.483000278
   95 DA    C2'     3007    4.557000160    1.518999934   -5.427000046
   95 DA    H2'     3008    4.664000034    1.535000086   -5.416999817
   95 DA    H2''    3009    4.519999981    1.572999954   -5.515000343
   95 DA    O3'     3010    4.376999855    1.363000035   -5.466000080
   96 DT    P       3011    4.320000172    1.360000014   -5.620999813
   96 DT    OP1     3012    4.182000160    1.312999964   -5.623000145
   96 DT    OP2     3013    4.422999859    1.297999978   -5.716000080
   96 DT    O5'     3014    4.309000015    1.518000007   -5.651000023
   96 DT    C5'     3015    4.195000172    1.597000003   -5.598000050
   96 DT    H5'     3016    4.197999954    1.582999945   -5.490000248
   96 DT    H5''    3017    4.100999832    1.560999990   -5.640000343
   96 DT    C4'     3018    4.199999809    1.745999932   -5.612999916
   96 DT    H4'     3019    4.102000237    1.780999899   -5.581000328
   96 DT    O4'     3020    4.296999931    1.804000139   -5.532999992
   96 DT    C1'     3021    4.368000031    1.901000023   -5.611999989
   96 DT    H1'     3022    4.313000202    1.995000124   -5.616000175
   96 DT    N1      3023    4.493000031    1.945999861   -5.550999641
   96 DT    C6      3024    4.612999916    1.873999953   -5.552000046
   96 DT    H6      3025    4.609999657    1.773999929   -5.593999863
   96 DT    C5      3026    4.734000206    1.930999994   -5.519000053
   96 DT    C7      3027    4.869999886    1.861000061   -5.558000088
   96 DT    H71     3028    4.921999931    1.917000055   -5.636000156
   96 DT    H72     3029    4.934999943    1.854999900   -5.470000267
   96 DT    H73     3030    4.859999657    1.762000084   -5.600999832
   96 DT    C4      3031    4.730999947    2.058000088   -5.442999840
   96 DT    O4      3032    4.828000069    2.115999937   -5.394999981
   96 DT    N3      3033    4.608000278    2.115000010   -5.433000088
   96 DT    H3      3034    4.583000183    2.203999996   -5.393000126
   96 DT    C2      3035    4.490000248    2.072999954   -5.491000175
   96 DT    O2      3036    4.394999981    2.148999929   -5.487999916
   96 DT    C3'     3037    4.220000267    1.788999915   -5.755000114
   96 DT    H3'     3038    4.213000298    1.708999991   -5.828999996
   96 DT    C2'     3039    4.361999989    1.843000054   -5.750000000
   96 DT    H2'     3040    4.438000202    1.766000032   -5.745999813
   96 DT    H2''    3041    4.376999855    1.917999983   -5.827000141
   96 DT    O3'     3042    4.138000011    1.903000116   -5.781000137
   97 DG    P       3043    4.006999969    1.883000016   -5.876999855
   97 DG    OP1     3044    3.893999815    1.820000052   -5.803999901
   97 DG    OP2     3045    4.050999641    1.825999975   -6.006000042
   97 DG    O5'     3046    3.960999966    2.030999899   -5.904000282
   97 DG    C5'     3047    3.854000092    2.094000101   -5.841000080
   97 DG    H5'     3048    3.841999769    2.066999912   -5.736000061
   97 DG    H5''    3049    3.763000011    2.056999922   -5.888000011
   97 DG    C4'     3050    3.863000154    2.247999907   -5.855999947
   97 DG    H4'     3051    3.773000002    2.287000179   -5.809000015
   97 DG    O4'     3052    3.988000154    2.282000065   -5.791999817
   97 DG    C1'     3053    4.070000172    2.345999956   -5.887000084
   97 DG    H1'     3054    4.054999828    2.452000141   -5.868000031
   97 DG    N9      3055    4.213999748    2.313999891   -5.859000206
   97 DG    C8      3056    4.266999722    2.191999912   -5.854000092
   97 DG    H8      3057    4.210000038    2.104000092   -5.881999969
   97 DG    N7      3058    4.381999969    2.181999922   -5.797999859
   97 DG    C5      3059    4.402999878    2.313999891   -5.750000000
   97 DG    C6      3060    4.508000374    2.372999907   -5.683000088
   97 DG    O6      3061    4.623000145    2.327000141   -5.666999817
   97 DG    N1      3062    4.484999657    2.500000000   -5.638000011
   97 DG    H1      3063    4.565000057    2.552999973   -5.609000206
   97 DG    C2      3064    4.375999928    2.566999912   -5.668999672
   97 DG    N2      3065    4.362999916    2.690000057   -5.622000217
   97 DG    H21     3066    4.443999767    2.726999998   -5.572999954
   97 DG    H22     3067    4.300999641    2.746999979   -5.677999973
   97 DG    N3      3068    4.281000137    2.516999960   -5.747000217
   97 DG    C4      3069    4.293000221    2.391000032   -5.781000137
   97 DG    C3'     3070    3.874000072    2.304000139   -6.000999928
   97 DG    H3'     3071    3.822000027    2.245000124   -6.077000141
   97 DG    C2'     3072    4.024000168    2.309999943   -6.031000137
   97 DG    H2'     3073    4.065000057    2.212999821   -6.060999870
   97 DG    H2''    3074    4.058000088    2.384000063   -6.104000092
   97 DG    O3'     3075    3.822000027    2.434999943   -6.001999855
   98 DG    P       3076    3.776999950    2.523000002   -6.129000187
   98 DG    OP1     3077    3.672999859    2.621999979   -6.086999893
   98 DG    OP2     3078    3.738000154    2.437000036   -6.238999844
   98 DG    O5'     3079    3.908999920    2.599999905   -6.171999931
   98 DG    C5'     3080    3.950999737    2.713999987   -6.102000237
   98 DG    H5'     3081    3.927999973    2.687999964   -5.998000145
   98 DG    H5''    3082    3.895999908    2.804999828   -6.126999855
   98 DG    C4'     3083    4.099999905    2.750999928   -6.104000092
   98 DG    H4'     3084    4.120999813    2.848000050   -6.060999870
   98 DG    O4'     3085    4.188000202    2.662000179   -6.036999702
   98 DG    C1'     3086    4.310999870    2.677999973   -6.099999905
   98 DG    H1'     3087    4.352000237    2.779000044   -6.091000080
   98 DG    N9      3088    4.408999920    2.570999861   -6.068999767
   98 DG    C8      3089    4.425999641    2.440000057   -6.115000248
   98 DG    H8      3090    4.347000122    2.389999866   -6.170000076
   98 DG    N7      3091    4.538000107    2.388000011   -6.072000027
   98 DG    C5      3092    4.609000206    2.486999989   -6.006999969
   98 DG    C6      3093    4.743999958    2.483999968   -5.956000328
   98 DG    O6      3094    4.834000111    2.398000002   -5.959000111
   98 DG    N1      3095    4.779000282    2.605999947   -5.902999878
   98 DG    H1      3096    4.866999626    2.618999958   -5.855999947
   98 DG    C2      3097    4.690000057    2.709000111   -5.893000126
   98 DG    N2      3098    4.741999626    2.802000046   -5.816999912
   98 DG    H21     3099    4.840000153    2.799000025   -5.793999672
   98 DG    H22     3100    4.692999840    2.884999990   -5.789000034
   98 DG    N3      3101    4.564000130    2.712000132   -5.947999954
   98 DG    C4      3102    4.532999992    2.596999884   -6.008000374
   98 DG    C3'     3103    4.147000313    2.771999836   -6.247000217
   98 DG    H3'     3104    4.074000359    2.757999897   -6.325999737
   98 DG    C2'     3105    4.269000053    2.674999952   -6.248000145
   98 DG    H2'     3106    4.236000061    2.575999975   -6.277999878
   98 DG    H2''    3107    4.358000278    2.716000080   -6.297999859
   98 DG    O3'     3108    4.197000027    2.907999992   -6.258000374
   99 DA    P       3109    4.138000011    3.018000126   -6.352000237
   99 DA    OP1     3110    3.990000248    3.014999866   -6.340000153
   99 DA    OP2     3111    4.197000027    3.016000032   -6.490000248
   99 DA    O5'     3112    4.197999954    3.148999929   -6.281000137
   99 DA    C5'     3113    4.161999702    3.183000088   -6.144999981
   99 DA    H5'     3114    4.127999783    3.089999914   -6.098999977
   99 DA    H5''    3115    4.074000359    3.247000217   -6.138999939
   99 DA    C4'     3116    4.281000137    3.233999968   -6.060999870
   99 DA    H4'     3117    4.237999916    3.261999846   -5.965000153
   99 DA    O4'     3118    4.379000187    3.128000021   -6.050000191
   99 DA    C1'     3119    4.505000114    3.164999962   -6.091000080
   99 DA    H1'     3120    4.563000202    3.200000048   -6.005000114
   99 DA    N9      3121    4.579999924    3.054000139   -6.150000095
   99 DA    C8      3122    4.525000095    2.967000008   -6.234000206
   99 DA    H8      3123    4.425999641    2.978000164   -6.274000168
   99 DA    N7      3124    4.606999874    2.865999937   -6.265000343
   99 DA    C5      3125    4.720999718    2.891000032   -6.189000130
   99 DA    C6      3126    4.842000008    2.825999975   -6.166999817
   99 DA    N6      3127    4.873000145    2.717999935   -6.227000237
   99 DA    H61     3128    4.803999901    2.688999891   -6.293999672
   99 DA    H62     3129    4.968999863    2.687000036   -6.231999874
   99 DA    N1      3130    4.933000088    2.872999907   -6.077000141
   99 DA    C2      3131    4.901999950    2.978000164   -6.005000114
   99 DA    H2      3132    4.973000050    3.018000126   -5.934000015
   99 DA    N3      3133    4.786999702    3.047999859   -6.012000084
   99 DA    C4      3134    4.704999924    3.004000187   -6.109999657
   99 DA    C3'     3135    4.356999874    3.349999905   -6.112999916
   99 DA    H3'     3136    4.302000046    3.404999971   -6.190000057
   99 DA    C2'     3137    4.477999687    3.283999920   -6.182000160
   99 DA    H2'     3138    4.453000069    3.249000072   -6.282000065
   99 DA    H2''    3139    4.559999943    3.355000019   -6.186999798
   99 DA    O3'     3140    4.390000343    3.431000233   -6.006000042
  100 DG    P       3141    4.432000160    3.579999924   -6.020999908
  100 DG    OP1     3142    4.387000084    3.645999908   -5.899000168
  100 DG    OP2     3143    4.377999783    3.622000217   -6.151000023
  100 DG    O5'     3144    4.585999966    3.588000059   -6.034999847
  100 DG    C5'     3145    4.671999931    3.546000004   -5.927999973
  100 DG    H5'     3146    4.638000011    3.449000120   -5.890999794
  100 DG    H5''    3147    4.668999672    3.606000185   -5.836999893
  100 DG    C4'     3148    4.816999912    3.516000032   -5.979000092
  100 DG    H4'     3149    4.890000343    3.511999846   -5.897999763
  100 DG    O4'     3150    4.813000202    3.384000063   -6.039000034
  100 DG    C1'     3151    4.886000156    3.393000126   -6.157999992
  100 DG    H1'     3152    4.991000175    3.408000231   -6.133000374
  100 DG    N9      3153    4.877999783    3.275999784   -6.243000031
  100 DG    C8      3154    4.796999931    3.254000187   -6.347000122
  100 DG    H8      3155    4.713000298    3.320000172   -6.362999916
  100 DG    N7      3156    4.833000183    3.150000095   -6.421000004
  100 DG    C5      3157    4.953000069    3.112999916   -6.366000175
  100 DG    C6      3158    5.049000263    3.004999876   -6.397000313
  100 DG    O6      3159    5.038000107    2.940000057   -6.494999886
  100 DG    N1      3160    5.156000137    2.999000072   -6.315000057
  100 DG    H1      3161    5.227999687    2.931999922   -6.338000298
  100 DG    C2      3162    5.175000191    3.088999987   -6.213999748
  100 DG    N2      3163    5.293999672    3.073999882   -6.152999878
  100 DG    H21     3164    5.358000278    2.996999979   -6.166999817
  100 DG    H22     3165    5.316999912    3.138000011   -6.078999996
  100 DG    N3      3166    5.098000050    3.187000036   -6.178999901
  100 DG    C4      3167    4.986000061    3.195000172   -6.263000011
  100 DG    C3'     3168    4.868999958    3.608999968   -6.091000080
  100 DG    H3'     3169    4.825999737    3.708000183   -6.108000278
  100 DG    C2'     3170    4.848000050    3.523000002   -6.217999935
  100 DG    H2'     3171    4.741999626    3.508000135   -6.237999916
  100 DG    H2''    3172    4.908999920    3.545000076   -6.304999828
  100 DG    O3'     3173    5.009999752    3.622000217   -6.078999996
  101 DC    P       3174    5.083000183    3.754000187   -6.018000126
  101 DC    OP1     3175    5.032000065    3.768999815   -5.880000114
  101 DC    OP2     3176    5.075999737    3.872000217   -6.108000278
  101 DC    O5'     3177    5.241999626    3.708000183   -6.019000053
  101 DC    C5'     3178    5.306000233    3.654000044   -5.901999950
  101 DC    H5'     3179    5.238999844    3.591999769   -5.842999935
  101 DC    H5''    3180    5.338000298    3.740000248   -5.842999935
  101 DC    C4'     3181    5.422999859    3.561999798   -5.949000359
  101 DC    H4'     3182    5.467000008    3.506000042   -5.866999626
  101 DC    O4'     3183    5.381999969    3.458000183   -6.036999702
  101 DC    C1'     3184    5.463999748    3.470999956   -6.154999733
  101 DC    H1'     3185    5.547999859    3.402999878   -6.140000343
  101 DC    N1      3186    5.390999794    3.431000233   -6.282000065
  101 DC    C6      3187    5.274000168    3.497999907   -6.322999954
  101 DC    H6      3188    5.251999855    3.591999769   -6.276000023
  101 DC    C5      3189    5.193999767    3.441999912   -6.418000221
  101 DC    H5      3190    5.109000206    3.502000093   -6.444000244
  101 DC    C4      3191    5.238999844    3.320000172   -6.479000092
  101 DC    N4      3192    5.174000263    3.270999908   -6.585000038
  101 DC    H41     3193    5.092000008    3.320999861   -6.616999626
  101 DC    H42     3194    5.230000019    3.216000080   -6.647000313
  101 DC    N3      3195    5.352000237    3.261999846   -6.441999912
  101 DC    C2      3196    5.427999973    3.313000202   -6.345000267
  101 DC    O2      3197    5.534999847    3.252999783   -6.320000172
  101 DC    C3'     3198    5.540999889    3.641000032   -6.006999969
  101 DC    H3'     3199    5.539000034    3.747000217   -5.984000206
  101 DC    C2'     3200    5.513000011    3.616999865   -6.154999733
  101 DC    H2'     3201    5.433000088    3.679999828   -6.195000172
  101 DC    H2''    3202    5.600999832    3.629000187   -6.218999863
  101 DC    O3'     3203    5.657999992    3.570000172   -5.977999687
  102 DA    P       3204    5.797999859    3.638000011   -5.997000217
  102 DA    OP1     3205    5.884999752    3.559000015   -5.902999878
  102 DA    OP2     3206    5.797999859    3.784999847   -5.979000092
  102 DA    O5'     3207    5.847000122    3.611000061   -6.143000126
  102 DA    C5'     3208    5.920000076    3.488000154   -6.171000004
  102 DA    H5'     3209    5.855999947    3.404000044   -6.144000053
  102 DA    H5''    3210    6.011000156    3.483000278   -6.111000061
  102 DA    C4'     3211    5.967000008    3.475999832   -6.314000130
  102 DA    H4'     3212    6.040999889    3.395999908   -6.304999828
  102 DA    O4'     3213    5.868000031    3.440999985   -6.402999878
  102 DA    C1'     3214    5.852000237    3.540999889   -6.501999855
  102 DA    H1'     3215    5.902999878    3.523000002   -6.595999718
  102 DA    N9      3216    5.715000153    3.558000088   -6.544999599
  102 DA    C8      3217    5.609000206    3.634000063   -6.501000404
  102 DA    H8      3218    5.622000217    3.704999924   -6.421000004
  102 DA    N7      3219    5.493999958    3.620000124   -6.558999538
  102 DA    C5      3220    5.526000023    3.525000095   -6.654000282
  102 DA    C6      3221    5.447999954    3.463999987   -6.758000374
  102 DA    N6      3222    5.325999737    3.497000217   -6.786000252
  102 DA    H61     3223    5.282999992    3.549999952   -6.710999966
  102 DA    H62     3224    5.279000282    3.436999798   -6.851999760
  102 DA    N1      3225    5.511000156    3.386000156   -6.845999718
  102 DA    C2      3226    5.640000343    3.349999905   -6.822000027
  102 DA    H2      3227    5.688000202    3.288000107   -6.895999908
  102 DA    N3      3228    5.717999935    3.386000156   -6.716000557
  102 DA    C4      3229    5.657000065    3.475999832   -6.638999939
  102 DA    C3'     3230    6.038000107    3.600999832   -6.365000248
  102 DA    H3'     3231    6.086999893    3.666999817   -6.293000221
  102 DA    C2'     3232    5.911999702    3.665000200   -6.437999725
  102 DA    H2'     3233    5.847000122    3.706000090   -6.361000061
  102 DA    H2''    3234    5.932000160    3.738000154   -6.516000271
  102 DA    O3'     3235    6.129000187    3.568000078   -6.460999966
  103 DG    P       3236    6.263000011    3.644999981   -6.473999977
  103 DG    OP1     3237    6.361000061    3.598000050   -6.375000000
  103 DG    OP2     3238    6.237999916    3.790999889   -6.502999783
  103 DG    O5'     3239    6.314000130    3.586999893   -6.609999657
  103 DG    C5'     3240    6.348000050    3.449000120   -6.606999874
  103 DG    H5'     3241    6.281000137    3.401999950   -6.534999847
  103 DG    H5''    3242    6.447000027    3.456000090   -6.562000275
  103 DG    C4'     3243    6.358000278    3.368999958   -6.730000496
  103 DG    H4'     3244    6.401000023    3.270999908   -6.705000401
  103 DG    O4'     3245    6.227999687    3.358999968   -6.787000179
  103 DG    C1'     3246    6.218999863    3.438999891   -6.905000210
  103 DG    H1'     3247    6.223999977    3.379000187   -6.994999886
  103 DG    N9      3248    6.093999863    3.511999846   -6.912000179
  103 DG    C8      3249    6.043999672    3.599000216   -6.824999809
  103 DG    H8      3250    6.112999916    3.638999939   -6.751999855
  103 DG    N7      3251    5.925000191    3.649000168   -6.842000008
  103 DG    C5      3252    5.884999752    3.568000078   -6.953000069
  103 DG    C6      3253    5.758999825    3.559999943   -7.030999660
  103 DG    O6      3254    5.652999878    3.615999937   -7.018000126
  103 DG    N1      3255    5.765999794    3.474000216   -7.134999752
  103 DG    H1      3256    5.686999798    3.468999863   -7.197000027
  103 DG    C2      3257    5.875999928    3.400999784   -7.169999599
  103 DG    N2      3258    5.865000248    3.348000050   -7.291999817
  103 DG    H21     3259    5.776999950    3.349000216   -7.340000153
  103 DG    H22     3260    5.939000130    3.292999983   -7.333000183
  103 DG    N3      3261    5.991999626    3.402999878   -7.104000092
  103 DG    C4      3262    5.991000175    3.493000031   -7.000000000
  103 DG    C3'     3263    6.444000244    3.443999767   -6.831999779
  103 DG    H3'     3264    6.509999752    3.511000156   -6.777999878
  103 DG    C2'     3265    6.341000080    3.525999784   -6.908999443
  103 DG    H2'     3266    6.327000141    3.627000093   -6.869000435
  103 DG    H2''    3267    6.374000072    3.542999983   -7.011000156
  103 DG    O3'     3268    6.509999752    3.338000059   -6.909999847
  104 DT    P       3269    6.616000175    3.366999865   -7.022000313
  104 DT    OP1     3270    6.692999840    3.243999958   -7.039999962
  104 DT    OP2     3271    6.691999912    3.490000248   -6.990000248
  104 DT    O5'     3272    6.522000313    3.381999969   -7.151000023
  104 DT    C5'     3273    6.458999634    3.270999908   -7.220999718
  104 DT    H5'     3274    6.400000095    3.218999863   -7.145999908
  104 DT    H5''    3275    6.536000252    3.206000090   -7.262000084
  104 DT    C4'     3276    6.368999958    3.306000233   -7.340000153
  104 DT    H4'     3277    6.335999966    3.215000153   -7.390000343
  104 DT    O4'     3278    6.265999794    3.379000187   -7.273000240
  104 DT    C1'     3279    6.241000175    3.490999937   -7.362999916
  104 DT    H1'     3280    6.184999943    3.447000027   -7.444999695
  104 DT    N1      3281    6.161000252    3.601999998   -7.305000305
  104 DT    C6      3282    6.211999893    3.693999767   -7.219000340
  104 DT    H6      3283    6.314000130    3.693999767   -7.183999538
  104 DT    C5      3284    6.130000114    3.790000200   -7.161000252
  104 DT    C7      3285    6.182000160    3.879999876   -7.052999973
  104 DT    H71     3286    6.283999920    3.852999926   -7.023000240
  104 DT    H72     3287    6.183000088    3.983000278   -7.088999748
  104 DT    H73     3288    6.122000217    3.890000105   -6.962999821
  104 DT    C4      3289    5.993000031    3.804999828   -7.194999695
  104 DT    O4      3290    5.911000252    3.879999876   -7.141999722
  104 DT    N3      3291    5.952000141    3.720000029   -7.300000191
  104 DT    H3      3292    5.856999874    3.734999895   -7.330999851
  104 DT    C2      3293    6.036999702    3.629999876   -7.359999657
  104 DT    O2      3294    6.000000000    3.584000111   -7.469000340
  104 DT    C3'     3295    6.423999786    3.394999981   -7.453999996
  104 DT    H3'     3296    6.532999992    3.386999846   -7.455000401
  104 DT    C2'     3297    6.381999969    3.534999847   -7.411000252
  104 DT    H2'     3298    6.433999538    3.581000090   -7.328000069
  104 DT    H2''    3299    6.358000278    3.595999956   -7.498999596
  104 DT    O3'     3300    6.380000114    3.352999926   -7.583000183
  105 DT    P       3301    6.462000370    3.381000042   -7.717999935
  105 DT    OP1     3302    6.493000031    3.252999783   -7.789000034
  105 DT    OP2     3303    6.578000069    3.470000029   -7.687999725
  105 DT    O5'     3304    6.345999718    3.466000080   -7.805000305
  105 DT    C5'     3305    6.244999886    3.397000074   -7.869999886
  105 DT    H5'     3306    6.203000069    3.325000048   -7.800000191
  105 DT    H5''    3307    6.289999962    3.349000216   -7.955999851
  105 DT    C4'     3308    6.141999722    3.493000031   -7.919000149
  105 DT    H4'     3309    6.059000015    3.434999943   -7.960000038
  105 DT    O4'     3310    6.091000080    3.561999798   -7.807000160
  105 DT    C1'     3311    6.065999985    3.699000120   -7.847000122
  105 DT    H1'     3312    5.967999935    3.700999737   -7.894000053
  105 DT    N1      3313    6.067999840    3.783000231   -7.723999977
  105 DT    C6      3314    6.179999828    3.797999859   -7.652999878
  105 DT    H6      3315    6.270999908    3.747000217   -7.682000160
  105 DT    C5      3316    6.183000088    3.884000063   -7.546999931
  105 DT    C7      3317    6.317999840    3.909999847   -7.479000092
  105 DT    H71     3318    6.341000080    3.845999956   -7.394999504
  105 DT    H72     3319    6.393000126    3.901999950   -7.558999538
  105 DT    H73     3320    6.322000027    4.015999794   -7.453999996
  105 DT    C4      3321    6.068999767    3.963000059   -7.505999565
  105 DT    O4      3322    6.066999912    4.046999931   -7.414999962
  105 DT    N3      3323    5.954999924    3.943000078   -7.581999779
  105 DT    H3      3324    5.873000145    3.995000124   -7.555999756
  105 DT    C2      3325    5.947999954    3.856999874   -7.696000099
  105 DT    O2      3326    5.847000122    3.861999989   -7.768000126
  105 DT    C3'     3327    6.181000233    3.600999832   -8.029000282
  105 DT    H3'     3328    6.281000137    3.588999987   -8.069000244
  105 DT    C2'     3329    6.175999641    3.730000019   -7.947000027
  105 DT    H2'     3330    6.274000168    3.736000061   -7.900000095
  105 DT    H2''    3331    6.161000252    3.820000172   -8.005999565
  105 DT    O3'     3332    6.088999748    3.588000059   -8.137000084
  106 DT    P       3333    6.078000069    3.688999891   -8.266000748
  106 DT    OP1     3334    6.013999939    3.618999958   -8.383000374
  106 DT    OP2     3335    6.203999996    3.756000042   -8.288000107
  106 DT    O5'     3336    5.961999893    3.786999941   -8.230000496
  106 DT    C5'     3337    5.840000153    3.733999968   -8.205999374
  106 DT    H5'     3338    5.845999718    3.664000034   -8.123000145
  106 DT    H5''    3339    5.810999870    3.679000139   -8.295000076
  106 DT    C4'     3340    5.727000237    3.838000059   -8.185999870
  106 DT    H4'     3341    5.631000042    3.789000034   -8.170999527
  106 DT    O4'     3342    5.763999939    3.909999847   -8.064000130
  106 DT    C1'     3343    5.762000084    4.046000004   -8.088999748
  106 DT    H1'     3344    5.664000034    4.084000111   -8.060999870
  106 DT    N1      3345    5.856999874    4.108000278   -7.994999886
  106 DT    C6      3346    5.988999844    4.075999737   -7.991999626
  106 DT    H6      3347    6.036999702    4.026000023   -8.074999809
  106 DT    C5      3348    6.075999737    4.133999825   -7.902999878
  106 DT    C7      3349    6.223000050    4.118999958   -7.921999931
  106 DT    H71     3350    6.289999962    4.074000359   -7.848999977
  106 DT    H72     3351    6.241000175    4.059999943   -8.012000084
  106 DT    H73     3352    6.258999825    4.220999718   -7.935999870
  106 DT    C4      3353    6.024000168    4.223000050   -7.798000336
  106 DT    O4      3354    6.098000050    4.276999950   -7.716000557
  106 DT    N3      3355    5.888999939    4.249000072   -7.805999756
  106 DT    H3      3356    5.848000050    4.318999767   -7.747000217
  106 DT    C2      3357    5.804999828    4.202000141   -7.902999878
  106 DT    O2      3358    5.689000130    4.241999626   -7.901000023
  106 DT    C3'     3359    5.713000298    3.945999861   -8.295000076
  106 DT    H3'     3360    5.747000217    3.908999920   -8.392000198
  106 DT    C2'     3361    5.796000004    4.053999901   -8.232999802
  106 DT    H2'     3362    5.901000023    4.027999878   -8.244000435
  106 DT    H2''    3363    5.772000313    4.150000095   -8.280000687
  106 DT    O3'     3364    5.574999809    3.988000154   -8.317999840
  107 DC    P       3365    5.519999981    4.065999985   -8.447999954
  107 DC    OP1     3366    5.368000031    4.060999870   -8.446000099
  107 DC    OP2     3367    5.592000008    4.043999672   -8.576000214
  107 DC    O5'     3368    5.561999798    4.213000298   -8.407999992
  107 DC    C5'     3369    5.481999874    4.293000221   -8.312999725
  107 DC    H5'     3370    5.465000153    4.231999874   -8.223999977
  107 DC    H5''    3371    5.383999825    4.310999870   -8.357000351
  107 DC    C4'     3372    5.539000034    4.421999931   -8.258000374
  107 DC    H4'     3373    5.467000008    4.472000122   -8.194000244
  107 DC    O4'     3374    5.654999733    4.390999794   -8.180999756
  107 DC    C1'     3375    5.709000111    4.518000126   -8.144999504
  107 DC    H1'     3376    5.641999722    4.560999870   -8.069999695
  107 DC    N1      3377    5.848000050    4.508999825   -8.094999313
  107 DC    C6      3378    5.943999767    4.427999973   -8.154000282
  107 DC    H6      3379    5.925000191    4.362999916   -8.237999916
  107 DC    C5      3380    6.070000172    4.427999973   -8.107000351
  107 DC    H5      3381    6.144000053    4.365000248   -8.154000282
  107 DC    C4      3382    6.095000267    4.515999794   -7.994000435
  107 DC    N4      3383    6.215000153    4.534999847   -7.949999809
  107 DC    H41     3384    6.279000282    4.463000298   -7.980000496
  107 DC    H42     3385    6.233000278    4.593999863   -7.869999886
  107 DC    N3      3386    6.015000343    4.602999687   -7.947000027
  107 DC    C2      3387    5.881999969    4.602999687   -7.994999886
  107 DC    O2      3388    5.811999798    4.697999954   -7.955000401
  107 DC    C3'     3389    5.585000038    4.526999950   -8.357000351
  107 DC    H3'     3390    5.625000000    4.484000206   -8.447999954
  107 DC    C2'     3391    5.690000057    4.604000092   -8.274000168
  107 DC    H2'     3392    5.784999847    4.604000092   -8.328000069
  107 DC    H2''    3393    5.651999950    4.696000099   -8.230000496
  107 DC    O3'     3394    5.470999718    4.598999977   -8.394999504
  108 DC    P       3395    5.480000019    4.727999687   -8.487000465
  108 DC    OP1     3396    5.340000153    4.741000175   -8.545999527
  108 DC    OP2     3397    5.592000008    4.706999779   -8.588999748
  108 DC    O5'     3398    5.513999939    4.838999748   -8.376000404
  108 DC    C5'     3399    5.427000046    4.874000072   -8.276000023
  108 DC    H5'     3400    5.404999733    4.789000034   -8.211000443
  108 DC    H5''    3401    5.331000328    4.907999992   -8.315000534
  108 DC    C4'     3402    5.486000061    4.984000206   -8.187000275
  108 DC    H4'     3403    5.414999962    4.991999626   -8.105000496
  108 DC    O4'     3404    5.619999886    4.959000111   -8.140000343
  108 DC    C1'     3405    5.715000153    5.046000004   -8.189000130
  108 DC    H1'     3406    5.724999905    5.131999969   -8.123999596
  108 DC    N1      3407    5.847000122    4.979000092   -8.204000473
  108 DC    C6      3408    5.886000156    4.914999962   -8.319000244
  108 DC    H6      3409    5.815999985    4.907000065   -8.399999619
  108 DC    C5      3410    6.008999825    4.861000061   -8.329000473
  108 DC    H5      3411    6.049000263    4.802999973   -8.411000252
  108 DC    C4      3412    6.091000080    4.876999855   -8.208999634
  108 DC    N4      3413    6.222000122    4.859000206   -8.223999977
  108 DC    H41     3414    6.256000042    4.835000038   -8.315999985
  108 DC    H42     3415    6.284999847    4.879000187   -8.147000313
  108 DC    N3      3416    6.058000088    4.936999798   -8.095999718
  108 DC    C2      3417    5.932000160    4.981999874   -8.093999863
  108 DC    O2      3418    5.899000168    5.039999962   -7.990000248
  108 DC    C3'     3419    5.506000042    5.116000175   -8.262000084
  108 DC    H3'     3420    5.447999954    5.134999752   -8.352999687
  108 DC    C2'     3421    5.654000282    5.105999947   -8.310999870
  108 DC    H2'     3422    5.661000252    5.034999847   -8.392999649
  108 DC    H2''    3423    5.699999809    5.203999996   -8.326999664
  108 DC    O3'     3424    5.484000206    5.225999832   -8.173000336
  109 DA    P       3425    5.362999916    5.324999809   -8.199999809
  109 DA    OP1     3426    5.241000175    5.249000072   -8.220999718
  109 DA    OP2     3427    5.402999878    5.432000160   -8.296999931
  109 DA    O5'     3428    5.345000267    5.404999733   -8.059999466
  109 DA    C5'     3429    5.293000221    5.348999977   -7.940000057
  109 DA    H5'     3430    5.289999962    5.241999626   -7.962000370
  109 DA    H5''    3431    5.191999912    5.384999752   -7.914999962
  109 DA    C4'     3432    5.391999722    5.368000031   -7.826000214
  109 DA    H4'     3433    5.358000278    5.313000202   -7.737999916
  109 DA    O4'     3434    5.520999908    5.322999954   -7.869999886
  109 DA    C1'     3435    5.615000248    5.420000076   -7.855000496
  109 DA    H1'     3436    5.649000168    5.418999672   -7.751000404
  109 DA    N9      3437    5.722000122    5.399000168   -7.951999664
  109 DA    C8      3438    5.722000122    5.404000282   -8.087999344
  109 DA    H8      3439    5.630000114    5.414999962   -8.142999649
  109 DA    N7      3440    5.838999748    5.381999969   -8.145999908
  109 DA    C5      3441    5.927000046    5.368999958   -8.038000107
  109 DA    C6      3442    6.068999767    5.331999779   -8.023000717
  109 DA    N6      3443    6.149000168    5.286000252   -8.114000320
  109 DA    H61     3444    6.104000092    5.272000313   -8.203000069
  109 DA    H62     3445    6.241000175    5.245999813   -8.097000122
  109 DA    N1      3446    6.119999886    5.335000038   -7.901999474
  109 DA    C2      3447    6.041999817    5.349999905   -7.794999599
  109 DA    H2      3448    6.092000008    5.348000050   -7.698999882
  109 DA    N3      3449    5.911999702    5.372000217   -7.796000004
  109 DA    C4      3450    5.859000206    5.381999969   -7.918000221
  109 DA    C3'     3451    5.411000252    5.518000126   -7.800000191
  109 DA    H3'     3452    5.324000359    5.572999954   -7.835999966
  109 DA    C2'     3453    5.539999962    5.549000263   -7.879000187
  109 DA    H2'     3454    5.513999939    5.559000015   -7.984999657
  109 DA    H2''    3455    5.598999977    5.633000374   -7.842000008
  109 DA    O3'     3456    5.427000046    5.539999962   -7.655999660
  110 DA    P       3457    5.395999908    5.678999901   -7.587000370
  110 DA    OP1     3458    5.359999657    5.651000023   -7.449999809
  110 DA    OP2     3459    5.313000202    5.765000343   -7.669000149
  110 DA    O5'     3460    5.552000046    5.734000206   -7.585999966
  110 DA    C5'     3461    5.647999763    5.684999943   -7.494999886
  110 DA    H5'     3462    5.651000023    5.575999737   -7.502999783
  110 DA    H5''    3463    5.619999886    5.700999737   -7.391000271
  110 DA    C4'     3464    5.781000137    5.741999626   -7.527999878
  110 DA    H4'     3465    5.842000008    5.729000092   -7.437999725
  110 DA    O4'     3466    5.835999966    5.689000130   -7.650000095
  110 DA    C1'     3467    5.887000084    5.796000004   -7.733000278
  110 DA    H1'     3468    5.984999657    5.821000099   -7.692999840
  110 DA    N9      3469    5.900000095    5.763999939   -7.879000187
  110 DA    C8      3470    5.800000191    5.768000126   -7.980000496
  110 DA    H8      3471    5.699000359    5.793000221   -7.951999664
  110 DA    N7      3472    5.841000080    5.731999874   -8.100999832
  110 DA    C5      3473    5.974999905    5.696000099   -8.074999809
  110 DA    C6      3474    6.083000183    5.651000023   -8.152999878
  110 DA    N6      3475    6.086999893    5.638999939   -8.282999992
  110 DA    H61     3476    6.000000000    5.636000156   -8.333999634
  110 DA    H62     3477    6.175999641    5.630000114   -8.330999374
  110 DA    N1      3478    6.206999779    5.644000053   -8.102999687
  110 DA    C2      3479    6.223999977    5.657999992   -7.973999977
  110 DA    H2      3480    6.325999737    5.661000252   -7.937999725
  110 DA    N3      3481    6.133999825    5.692999840   -7.888999939
  110 DA    C4      3482    6.012000084    5.713000298   -7.944000244
  110 DA    C3'     3483    5.784999847    5.897000313   -7.551999569
  110 DA    H3'     3484    5.693999767    5.942999840   -7.512999535
  110 DA    C2'     3485    5.802000046    5.920000076   -7.699999809
  110 DA    H2'     3486    5.713000298    5.918999672   -7.762000084
  110 DA    H2''    3487    5.855000019    6.013000011   -7.719000340
  110 DA    O3'     3488    5.897000313    5.947999954   -7.480999947
  111 DA    P       3489    5.888000011    6.046999931   -7.358000278
  111 DA    OP1     3490    5.799000263    5.984999657   -7.262000084
  111 DA    OP2     3491    5.847000122    6.183000088   -7.401999474
  111 DA    O5'     3492    6.039000034    6.043000221   -7.316000462
  111 DA    C5'     3493    6.100999832    5.929999828   -7.255000114
  111 DA    H5'     3494    6.085999966    5.843999863   -7.319999695
  111 DA    H5''    3495    6.056000233    5.911999702   -7.157999992
  111 DA    C4'     3496    6.248000145    5.949999809   -7.248000145
  111 DA    H4'     3497    6.282000065    5.879000187   -7.171999931
  111 DA    O4'     3498    6.295000076    5.916999817   -7.373000145
  111 DA    C1'     3499    6.359000206    6.024000168   -7.433000088
  111 DA    H1'     3500    6.467000008    6.008999825   -7.425000191
  111 DA    N9      3501    6.314000130    6.039000034   -7.573000431
  111 DA    C8      3502    6.190000057    6.079999924   -7.619000435
  111 DA    H8      3503    6.109000206    6.102999687   -7.551999569
  111 DA    N7      3504    6.179999828    6.081999779   -7.751000404
  111 DA    C5      3505    6.296000004    6.019999981   -7.791999817
  111 DA    C6      3506    6.343999863    5.981999874   -7.919000149
  111 DA    N6      3507    6.277999878    5.991000175   -8.036000252
  111 DA    H61     3508    6.185999870    6.032999992   -8.038999557
  111 DA    H62     3509    6.322000027    5.950999737   -8.116999626
  111 DA    N1      3510    6.466000557    5.922999859   -7.930000305
  111 DA    C2      3511    6.536000252    5.906000137   -7.821000099
  111 DA    H2      3512    6.637000084    5.868999958   -7.833999634
  111 DA    N3      3513    6.504000187    5.934999943   -7.694999695
  111 DA    C4      3514    6.375000000    5.994999886   -7.687999725
  111 DA    C3'     3515    6.295000076    6.090000153   -7.203999996
  111 DA    H3'     3516    6.211999893    6.141999722   -7.155999660
  111 DA    C2'     3517    6.313000202    6.143000126   -7.344999790
  111 DA    H2'     3518    6.218999863    6.183000088   -7.383000374
  111 DA    H2''    3519    6.386000156    6.223999977   -7.351999760
  111 DA    O3'     3520    6.401999474    6.088000298   -7.111000061
  112 DT    P       3521    6.501000404    6.209000111   -7.085000038
  112 DT    OP1     3522    6.566000462    6.177000046   -6.955000401
  112 DT    OP2     3523    6.439000130    6.338000298   -7.102999687
  112 DT    O5'     3524    6.619999886    6.199000359   -7.206999779
  112 DT    C5'     3525    6.701000214    6.085000038   -7.213999748
  112 DT    H5'     3526    6.626999855    6.006000042   -7.223000526
  112 DT    H5''    3527    6.768000126    6.071000099   -7.127999783
  112 DT    C4'     3528    6.787999630    6.081000328   -7.344000340
  112 DT    H4'     3529    6.847000122    5.988999844   -7.351000309
  112 DT    O4'     3530    6.710999966    6.088000298   -7.463999748
  112 DT    C1'     3531    6.766999722    6.185999870   -7.551000118
  112 DT    H1'     3532    6.852999687    6.151000023   -7.609999657
  112 DT    N1      3533    6.661000252    6.243000031   -7.643000126
  112 DT    C6      3534    6.550000191    6.307000160   -7.587999821
  112 DT    H6      3535    6.544000149    6.322999954   -7.480999947
  112 DT    C5      3536    6.442999840    6.329999924   -7.669999599
  112 DT    C7      3537    6.324000359    6.408999443   -7.620999813
  112 DT    H71     3538    6.317999840    6.397000313   -7.512999535
  112 DT    H72     3539    6.342000008    6.516000271   -7.633000374
  112 DT    H73     3540    6.231999874    6.381000042   -7.671999931
  112 DT    C4      3541    6.449999809    6.309999943   -7.810999870
  112 DT    O4      3542    6.368999958    6.355999947   -7.893000126
  112 DT    N3      3543    6.566000462    6.250999928   -7.858999729
  112 DT    H3      3544    6.573000431    6.258999825   -7.960000038
  112 DT    C2      3545    6.675000191    6.220000267   -7.782000065
  112 DT    O2      3546    6.779000282    6.172999859   -7.833999634
  112 DT    C3'     3547    6.880000114    6.208000183   -7.337999821
  112 DT    H3'     3548    6.866999626    6.269000053   -7.248999596
  112 DT    C2'     3549    6.831999779    6.286999702   -7.458000183
  112 DT    H2'     3550    6.761000156    6.362999916   -7.426000118
  112 DT    H2''    3551    6.919999599    6.327000141   -7.509999752
  112 DT    O3'     3552    7.015000343    6.158999920   -7.351000309
  113 DA    P       3553    7.148000240    6.250999928   -7.317999840
  113 DA    OP1     3554    7.259999752    6.157000065   -7.308999538
  113 DA    OP2     3555    7.119000435    6.343999863   -7.208000183
  113 DA    O5'     3556    7.176000118    6.333000183   -7.448000431
  113 DA    C5'     3557    7.247000217    6.272000313   -7.552999973
  113 DA    H5'     3558    7.217999935    6.168000221   -7.571000099
  113 DA    H5''    3559    7.352999687    6.282999992   -7.530000210
  113 DA    C4'     3560    7.219999790    6.338000298   -7.685999870
  113 DA    H4'     3561    7.275000095    6.302000046   -7.773000240
  113 DA    O4'     3562    7.080999851    6.321000099   -7.717999935
  113 DA    C1'     3563    7.055000305    6.418000221   -7.821000099
  113 DA    H1'     3564    7.051999569    6.352999687   -7.907999992
  113 DA    N9      3565    6.921000004    6.483000278   -7.794999599
  113 DA    C8      3566    6.865000248    6.537000179   -7.683000088
  113 DA    H8      3567    6.916000366    6.532999992   -7.587999821
  113 DA    N7      3568    6.744999886    6.587000370   -7.690000057
  113 DA    C5      3569    6.719999790    6.564000130   -7.826000214
  113 DA    C6      3570    6.612000465    6.594999790   -7.912999630
  113 DA    N6      3571    6.497000217    6.641999722   -7.872000217
  113 DA    H61     3572    6.494000435    6.666999817   -7.775000095
  113 DA    H62     3573    6.416999817    6.626000404   -7.932000160
  113 DA    N1      3574    6.604000092    6.558000088   -8.038000107
  113 DA    C2      3575    6.712999821    6.505999565   -8.085000038
  113 DA    H2      3576    6.708999634    6.495999813   -8.191999435
  113 DA    N3      3577    6.830000401    6.477999687   -8.026999474
  113 DA    C4      3578    6.826999664    6.504000187   -7.891000271
  113 DA    C3'     3579    7.238999844    6.491000175   -7.687000275
  113 DA    H3'     3580    7.176999569    6.537999630   -7.611000061
  113 DA    C2'     3581    7.175000191    6.509999752   -7.824999809
  113 DA    H2'     3582    7.131999969    6.608999729   -7.837000370
  113 DA    H2''    3583    7.254000187    6.491000175   -7.898000240
  113 DA    O3'     3584    7.373999596    6.532000065   -7.682000160
  114 DC    P       3585    7.432000160    6.680000305   -7.671000004
  114 DC    OP1     3586    7.576999664    6.668000221   -7.651000023
  114 DC    OP2     3587    7.354000092    6.769000053   -7.580000401
  114 DC    O5'     3588    7.404000282    6.733999729   -7.828999996
  114 DC    C5'     3589    7.465000153    6.683999538   -7.949999809
  114 DC    H5'     3590    7.437000275    6.583000183   -7.980999947
  114 DC    H5''    3591    7.573000431    6.680000305   -7.937000275
  114 DC    C4'     3592    7.428999901    6.766000271   -8.072999954
  114 DC    H4'     3593    7.487999916    6.722000122   -8.152999878
  114 DC    O4'     3594    7.294000149    6.763999939   -8.098000526
  114 DC    C1'     3595    7.247000217    6.898000240   -8.109999657
  114 DC    H1'     3596    7.244999886    6.940000057   -8.211000443
  114 DC    N1      3597    7.123000145    6.905000210   -8.036000252
  114 DC    C6      3598    7.112999916    6.873999596   -7.901999474
  114 DC    H6      3599    7.201999664    6.862000465   -7.842000008
  114 DC    C5      3600    6.994999886    6.851999760   -7.844000340
  114 DC    H5      3601    6.988999844    6.812000275   -7.744000435
  114 DC    C4      3602    6.883999825    6.875000000   -7.925000191
  114 DC    N4      3603    6.761000156    6.852999687   -7.875000000
  114 DC    H41     3604    6.755999565    6.835999966   -7.775000095
  114 DC    H42     3605    6.677999973    6.891999722   -7.916999817
  114 DC    N3      3606    6.888999939    6.900000095   -8.050000191
  114 DC    C2      3607    7.008000374    6.923999786   -8.109999657
  114 DC    O2      3608    7.009999752    6.948999882   -8.232000351
  114 DC    C3'     3609    7.483999729    6.905999660   -8.072999954
  114 DC    H3'     3610    7.551999569    6.926000118   -7.990000248
  114 DC    C2'     3611    7.355999947    6.984999657   -8.041999817
  114 DC    H2'     3612    7.348000526    6.998999596   -7.933999538
  114 DC    H2''    3613    7.373000145    7.085000038   -8.081999779
  114 DC    O3'     3614    7.541000366    6.932000160   -8.204999924
  115 DA    P       3615    7.627999783    7.062999725   -8.250000000
  115 DA    OP1     3616    7.694999695    7.039999962   -8.385999680
  115 DA    OP2     3617    7.716000557    7.094000340   -8.137999535
  115 DA    O5'     3618    7.515000343    7.176999569   -8.262999535
  115 DA    C5'     3619    7.418000221    7.169000149   -8.369000435
  115 DA    H5'     3620    7.369999886    7.071000099   -8.375000000
  115 DA    H5''    3621    7.479000092    7.183999538   -8.458999634
  115 DA    C4'     3622    7.307000160    7.276000023   -8.362999916
  115 DA    H4'     3623    7.266000271    7.286000252   -8.462999344
  115 DA    O4'     3624    7.205999851    7.236000061   -8.272000313
  115 DA    C1'     3625    7.169999599    7.344999790   -8.185999870
  115 DA    H1'     3626    7.092999935    7.402999878   -8.237000465
  115 DA    N9      3627    7.104000092    7.287999630   -8.066999435
  115 DA    C8      3628    7.171000004    7.244000435   -7.953999996
  115 DA    H8      3629    7.279000282    7.247000217   -7.942999840
  115 DA    N7      3630    7.085000038    7.197000027   -7.855000496
  115 DA    C5      3631    6.963999748    7.219000340   -7.923000336
  115 DA    C6      3632    6.828000069    7.203000069   -7.883999825
  115 DA    N6      3633    6.777999878    7.148999691   -7.766999722
  115 DA    H61     3634    6.826000214    7.155999660   -7.678999901
  115 DA    H62     3635    6.677999973    7.133000374   -7.762999535
  115 DA    N1      3636    6.720999718    7.223999977   -7.972000122
  115 DA    C2      3637    6.752999783    7.262000084   -8.095999718
  115 DA    H2      3638    6.671999931    7.276000023   -8.166999817
  115 DA    N3      3639    6.873999596    7.287999630   -8.140000343
  115 DA    C4      3640    6.974999905    7.268000126   -8.046999931
  115 DA    C3'     3641    7.359999657    7.408999443   -8.314000130
  115 DA    H3'     3642    7.467000008    7.414000034   -8.329999924
  115 DA    C2'     3643    7.305999756    7.414000034   -8.166000366
  115 DA    H2'     3644    7.368000031    7.355999947   -8.097000122
  115 DA    H2''    3645    7.294000149    7.519000053   -8.138999939
  115 DA    O3'     3646    7.279000282    7.513999939   -8.380000114
  116 DC    P       3647    7.351000309    7.644999504   -8.432000160
  116 DC    OP1     3648    7.426999569    7.608000278   -8.555000305
  116 DC    OP2     3649    7.419000149    7.715000153   -8.317999840
  116 DC    O5'     3650    7.230000496    7.729000092   -8.479000092
  116 DC    C5'     3651    7.144000053    7.683999538   -8.581999779
  116 DC    H5'     3652    7.162000179    7.576999664   -8.593999863
  116 DC    H5''    3653    7.164000034    7.729000092   -8.678999901
  116 DC    C4'     3654    6.991999626    7.683000088   -8.558000565
  116 DC    H4'     3655    6.934999943    7.630999565   -8.635000229
  116 DC    O4'     3656    6.966000557    7.601999760   -8.444000244
  116 DC    C1'     3657    6.883999825    7.680000305   -8.362000465
  116 DC    H1'     3658    6.777999878    7.675000191   -8.385999680
  116 DC    N1      3659    6.898000240    7.634999752   -8.218999863
  116 DC    C6      3660    7.022000313    7.644999504   -8.161000252
  116 DC    H6      3661    7.105000496    7.671000004   -8.225999832
  116 DC    C5      3662    7.030999660    7.636000156   -8.024999619
  116 DC    H5      3663    7.123999596    7.651000023   -7.970999718
  116 DC    C4      3664    6.918000221    7.604000092   -7.953999996
  116 DC    N4      3665    6.926000118    7.592000008   -7.826000214
  116 DC    H41     3666    7.016000271    7.565000057   -7.789999962
  116 DC    H42     3667    6.837000370    7.571000099   -7.782999992
  116 DC    N3      3668    6.802999973    7.588999748   -8.010000229
  116 DC    C2      3669    6.789999962    7.602999687   -8.141000748
  116 DC    O2      3670    6.678999901    7.587000370   -8.190999985
  116 DC    C3'     3671    6.933999538    7.824999809   -8.533999443
  116 DC    H3'     3672    7.005999565    7.898999691   -8.569000244
  116 DC    C2'     3673    6.921000004    7.828999996   -8.378999710
  116 DC    H2'     3674    7.012000084    7.859999657   -8.328000069
  116 DC    H2''    3675    6.837000370    7.891000271   -8.350000381
  116 DC    O3'     3676    6.817999840    7.842000008   -8.611000061
  117 DT    P       3677    6.744000435    7.980999947   -8.621999741
  117 DT    OP1     3678    6.648999691    7.969000340   -8.737999916
  117 DT    OP2     3679    6.844000340    8.085000038   -8.637000084
  117 DT    O5'     3680    6.658999443    7.995999813   -8.484999657
  117 DT    C5'     3681    6.548999786    7.908999443   -8.475000381
  117 DT    H5'     3682    6.583000183    7.805000305   -8.472000122
  117 DT    H5''    3683    6.483999729    7.905000210   -8.560999870
  117 DT    C4'     3684    6.460000038    7.944000244   -8.355000496
  117 DT    H4'     3685    6.376999855    7.873999596   -8.362999916
  117 DT    O4'     3686    6.520999908    7.907999992   -8.230999947
  117 DT    C1'     3687    6.483000278    8.005999565   -8.135000229
  117 DT    H1'     3688    6.388000011    7.973000526   -8.093999863
  117 DT    N1      3689    6.588999748    8.001000404   -8.024999619
  117 DT    C6      3690    6.724999905    8.003000259   -8.055999756
  117 DT    H6      3691    6.748000145    8.001000404   -8.161000252
  117 DT    C5      3692    6.819000244    7.994000435   -7.955000401
  117 DT    C7      3693    6.967999935    8.005999565   -7.994999886
  117 DT    H71     3694    6.972000122    8.055999756   -8.092000008
  117 DT    H72     3695    7.023999691    8.060999870   -7.919999599
  117 DT    H73     3696    7.012000084    7.905999660   -8.005999565
  117 DT    C4      3697    6.782000065    7.973999977   -7.815000057
  117 DT    O4      3698    6.861000061    7.976000309   -7.719000340
  117 DT    N3      3699    6.647000313    7.969000340   -7.800000191
  117 DT    H3      3700    6.616999626    7.949999809   -7.705000401
  117 DT    C2      3701    6.543000221    7.986000061   -7.894999504
  117 DT    O2      3702    6.426000118    7.995999813   -7.862999916
  117 DT    C3'     3703    6.411000252    8.086999893   -8.337999344
  117 DT    H3'     3704    6.448000431    8.147000313   -8.420999527
  117 DT    C2'     3705    6.480000496    8.135999680   -8.212999344
  117 DT    H2'     3706    6.578999996    8.176000595   -8.233999252
  117 DT    H2''    3707    6.421999931    8.218000412   -8.169000626
  117 DT    O3'     3708    6.269000053    8.086999893   -8.340000153
  118 DT    P       3709    6.181000233    8.222000122   -8.322000504
  118 DT    OP1     3710    6.059000015    8.211000443   -8.406000137
  118 DT    OP2     3711    6.268000126    8.340000153   -8.345999718
  118 DT    O5'     3712    6.131999969    8.227999687   -8.166999817
  118 DT    C5'     3713    6.026999950    8.145999908   -8.116999626
  118 DT    H5'     3714    6.047999859    8.043000221   -8.145999908
  118 DT    H5''    3715    5.934999943    8.178999901   -8.164999962
  118 DT    C4'     3716    6.018000126    8.161000252   -7.967000008
  118 DT    H4'     3717    5.963000298    8.076000214   -7.926000118
  118 DT    O4'     3718    6.144999981    8.157999992   -7.901000023
  118 DT    C1'     3719    6.154000282    8.256999969   -7.808000088
  118 DT    H1'     3720    6.105000019    8.230999947   -7.715000153
  118 DT    N1      3721    6.296999931    8.281999588   -7.786000252
  118 DT    C6      3722    6.376999855    8.322999954   -7.891000271
  118 DT    H6      3723    6.334000111    8.341000557   -7.988999844
  118 DT    C5      3724    6.515000343    8.335000038   -7.877999783
  118 DT    C7      3725    6.595999718    8.364000320   -7.998999596
  118 DT    H71     3726    6.527999878    8.394000053   -8.079000473
  118 DT    H72     3727    6.671000004    8.440000534   -7.974999905
  118 DT    H73     3728    6.648000240    8.273000717   -8.027999878
  118 DT    C4      3729    6.576999664    8.322999954   -7.748999596
  118 DT    O4      3730    6.694999695    8.343999863   -7.726000309
  118 DT    N3      3731    6.493000031    8.287000656   -7.648999691
  118 DT    H3      3732    6.530999660    8.266000748   -7.558000088
  118 DT    C2      3733    6.355999947    8.248999596   -7.664000034
  118 DT    O2      3734    6.289000034    8.197999954   -7.578000069
  118 DT    C3'     3735    5.949999809    8.291999817   -7.921999931
  118 DT    H3'     3736    5.897999763    8.347000122   -8.001000404
  118 DT    C2'     3737    6.070000172    8.371999741   -7.862000465
  118 DT    H2'     3738    6.116999626    8.435999870   -7.937000275
  118 DT    H2''    3739    6.046000004    8.427999496   -7.770999908
  118 DT    O3'     3740    5.847000122    8.262999535   -7.837000370
  119 DT    P       3741    5.755000114    8.371999741   -7.782000065
  119 DT    OP1     3742    5.618000031    8.326999664   -7.766000271
  119 DT    OP2     3743    5.784999847    8.498999596   -7.849999905
  119 DT    O5'     3744    5.817999840    8.398000717   -7.637000084
  119 DT    C5'     3745    5.834000111    8.295000076   -7.541999817
  119 DT    H5'     3746    5.897000313    8.216000557   -7.583999634
  119 DT    H5''    3747    5.741000175    8.246999741   -7.512000084
  119 DT    C4'     3748    5.908999920    8.343000412   -7.427999973
  119 DT    H4'     3749    5.902999878    8.266000748   -7.351000309
  119 DT    O4'     3750    6.040999889    8.366000175   -7.465000153
  119 DT    C1'     3751    6.072999954    8.482000351   -7.383999825
  119 DT    H1'     3752    6.088999748    8.461999893   -7.277999878
  119 DT    N1      3753    6.203000069    8.532999992   -7.444000244
  119 DT    C6      3754    6.208000183    8.583000183   -7.569000244
  119 DT    H6      3755    6.115000248    8.597000122   -7.622000217
  119 DT    C5      3756    6.328000069    8.611000061   -7.631999969
  119 DT    C7      3757    6.333000183    8.670000076   -7.773000240
  119 DT    H71     3758    6.355999947    8.591000557   -7.844999790
  119 DT    H72     3759    6.234999657    8.712999344   -7.793000221
  119 DT    H73     3760    6.409999847    8.746000290   -7.776000023
  119 DT    C4      3761    6.453999996    8.598000526   -7.550000191
  119 DT    O4      3762    6.565000057    8.637000084   -7.585000038
  119 DT    N3      3763    6.437000275    8.533999443   -7.430999756
  119 DT    H3      3764    6.519999504    8.501999855   -7.383000374
  119 DT    C2      3765    6.318999767    8.503999710   -7.366000175
  119 DT    O2      3766    6.321000099    8.442999840   -7.258000374
  119 DT    C3'     3767    5.848000050    8.473999977   -7.366999626
  119 DT    H3'     3768    5.756999969    8.503000259   -7.419000149
  119 DT    C2'     3769    5.956999779    8.576999664   -7.401000023
  119 DT    H2'     3770    5.940999985    8.608999252   -7.504000187
  119 DT    H2''    3771    5.963000298    8.662000656   -7.333000183
  119 DT    O3'     3772    5.835999966    8.461000443   -7.227999687
  120 DT    P       3773    5.729000092    8.548000336   -7.148999691
  120 DT    OP1     3774    5.604000092    8.461000443   -7.151999474
  120 DT    OP2     3775    5.731999874    8.682000160   -7.203999996
  120 DT    O5'     3776    5.789000034    8.543000221   -7.001000404
  120 DT    C5'     3777    5.800000191    8.412000656   -6.941000462
  120 DT    H5'     3778    5.782000065    8.329999924   -7.009999752
  120 DT    H5''    3779    5.727000237    8.409999847   -6.859999657
  120 DT    C4'     3780    5.934999943    8.388999939   -6.876000404
  120 DT    H4'     3781    5.940999985    8.281999588   -6.852999687
  120 DT    O4'     3782    6.046000004    8.426000595   -6.960999966
  120 DT    C1'     3783    6.131000042    8.512000084   -6.894000053
  120 DT    H1'     3784    6.203999996    8.444999695   -6.848999977
  120 DT    N1      3785    6.185999870    8.605000496   -6.991000175
  120 DT    C6      3786    6.099999905    8.682000160   -7.069000244
  120 DT    H6      3787    5.993000031    8.684999466   -7.060999870
  120 DT    C5      3788    6.154999733    8.780000687   -7.148999691
  120 DT    C7      3789    6.067999840    8.878999710   -7.224999905
  120 DT    H71     3790    6.078999996    8.866000175   -7.333000183
  120 DT    H72     3791    5.963999748    8.871999741   -7.192999840
  120 DT    H73     3792    6.109999657    8.979000092   -7.208000183
  120 DT    C4      3793    6.299000263    8.789999962   -7.162999630
  120 DT    O4      3794    6.355999947    8.854000092   -7.251999855
  120 DT    N3      3795    6.374000072    8.715000153   -7.080999851
  120 DT    H3      3796    6.473000526    8.737000465   -7.076999664
  120 DT    C2      3797    6.324999809    8.616000175   -6.998999596
  120 DT    O2      3798    6.404000282    8.551000595   -6.932000160
  120 DT    C3'     3799    5.960000038    8.461000443   -6.741999626
  120 DT    H3'     3800    5.868000031    8.496000290   -6.694999695
  120 DT    C2'     3801    6.054999828    8.578000069   -6.780000210
  120 DT    H2'     3802    6.001999855    8.666999817   -6.815000057
  120 DT    H2''    3803    6.127999783    8.594999313   -6.701000214
  120 DT    O3'     3804    6.027999878    8.376000404   -6.648999691
  121 DG    P       3805    6.008999825    8.394999504   -6.488999844
  121 DG    OP1     3806    6.029999733    8.258000374   -6.434999943
  121 DG    OP2     3807    5.872000217    8.458000183   -6.469000340
  121 DG    O5'     3808    6.129000187    8.491999626   -6.441999912
  121 DG    C5'     3809    6.258999825    8.437999725   -6.441999912
  121 DG    H5'     3810    6.275000095    8.385999680   -6.536000252
  121 DG    H5''    3811    6.286000252    8.369999886   -6.361999989
  121 DG    C4'     3812    6.377999783    8.538000107   -6.440000057
  121 DG    H4'     3813    6.467000008    8.475000381   -6.428999901
  121 DG    O4'     3814    6.395999908    8.626999855   -6.552999973
  121 DG    C1'     3815    6.386000156    8.767000198   -6.518000126
  121 DG    H1'     3816    6.487000465    8.808000565   -6.512000084
  121 DG    N9      3817    6.328999996    8.852999687   -6.623999596
  121 DG    C8      3818    6.199999809    8.861000061   -6.666999817
  121 DG    H8      3819    6.116000175    8.819999695   -6.612999916
  121 DG    N7      3820    6.185999870    8.927999496   -6.782999992
  121 DG    C5      3821    6.315999985    8.963999748   -6.822000027
  121 DG    C6      3822    6.369999886    9.034999847   -6.933999538
  121 DG    O6      3823    6.303999901    9.085000038   -7.022000313
  121 DG    N1      3824    6.505000114    9.038999557   -6.940000057
  121 DG    H1      3825    6.548000336    9.079999924   -7.020999908
  121 DG    C2      3826    6.581999779    8.968000412   -6.848999977
  121 DG    N2      3827    6.712000370    8.975999832   -6.862999916
  121 DG    H21     3828    6.758000374    9.024999619   -6.937999725
  121 DG    H22     3829    6.766999722    8.926000595   -6.794000149
  121 DG    N3      3830    6.537000179    8.908999443   -6.737000465
  121 DG    C4      3831    6.404000282    8.916000366   -6.729000092
  121 DG    C3'     3832    6.376999855    8.630000114   -6.317999840
  121 DG    H3'     3833    6.316999912    8.593000412   -6.234999657
  121 DG    C2'     3834    6.315999985    8.755000114   -6.379000187
  121 DG    H2'     3835    6.210999966    8.739000320   -6.400000095
  121 DG    H2''    3836    6.340000153    8.848999977   -6.328999996
  121 DG    O3'     3837    6.516000271    8.666999817   -6.289999962
  122 DG    P       3838    6.590000153    8.630999565   -6.150000095
  122 DG    OP1     3839    6.636000156    8.489000320   -6.152999878
  122 DG    OP2     3840    6.498000145    8.670000076   -6.039999962
  122 DG    O5'     3841    6.719000340    8.726999283   -6.145999908
  122 DG    C5'     3842    6.833999634    8.676000595   -6.224999905
  122 DG    H5'     3843    6.787000179    8.628000259   -6.310999870
  122 DG    H5''    3844    6.898999691    8.605000496   -6.172999859
  122 DG    C4'     3845    6.909999847    8.791000366   -6.286000252
  122 DG    H4'     3846    7.001000404    8.753999710   -6.335000038
  122 DG    O4'     3847    6.830999851    8.864000320   -6.388000011
  122 DG    C1'     3848    6.831999779    8.996000290   -6.352999687
  122 DG    H1'     3849    6.919999599    9.048999786   -6.388999939
  122 DG    N9      3850    6.715000153    9.064000130   -6.404000282
  122 DG    C8      3851    6.585999966    9.033999443   -6.368999958
  122 DG    H8      3852    6.555000305    8.968999863   -6.288000107
  122 DG    N7      3853    6.501999855    9.100000381   -6.444000244
  122 DG    C5      3854    6.587000370    9.164999962   -6.544000149
  122 DG    C6      3855    6.557000160    9.255000114   -6.651999474
  122 DG    O6      3856    6.451000214    9.276000023   -6.710000038
  122 DG    N1      3857    6.671000004    9.312000275   -6.705000401
  122 DG    H1      3858    6.650000095    9.357999802   -6.791999817
  122 DG    C2      3859    6.794999599    9.277999878   -6.666000366
  122 DG    N2      3860    6.887999535    9.328000069   -6.740000248
  122 DG    H21     3861    6.861000061    9.391000748   -6.814000130
  122 DG    H22     3862    6.984999657    9.315999985   -6.715000153
  122 DG    N3      3863    6.826999664    9.184999466   -6.580000401
  122 DG    C4      3864    6.717999935    9.135000229   -6.518000126
  122 DG    C3'     3865    6.941000462    8.899000168   -6.177000046
  122 DG    H3'     3866    6.916000366    8.871999741   -6.074999809
  122 DG    C2'     3867    6.842999935    9.010999680   -6.204999924
  122 DG    H2'     3868    6.748999596    9.016000748   -6.150000095
  122 DG    H2''    3869    6.884999752    9.108999252   -6.188000202
  122 DG    O3'     3870    7.069000244    8.947000504   -6.188000202
  123 DT    P       3871    7.136000156    9.048000336   -6.085000038
  123 DT    OP1     3872    7.279000282    9.012000084   -6.081000328
  123 DT    OP2     3873    7.057000160    9.048999786   -5.965000153
  123 DT    O5'     3874    7.123999596    9.194000244   -6.145999908
  123 DT    C5'     3875    7.191999912    9.239999771   -6.255000114
  123 DT    H5'     3876    7.176000118    9.173000336   -6.338999748
  123 DT    H5''    3877    7.294000149    9.270999908   -6.234000206
  123 DT    C4'     3878    7.127999783    9.368000031   -6.293999672
  123 DT    H4'     3879    7.171000004    9.392000198   -6.390999794
  123 DT    O4'     3880    6.993000031    9.337999344   -6.322999954
  123 DT    C1'     3881    6.928999901    9.458999634   -6.290999889
  123 DT    H1'     3882    6.962999821    9.530000687   -6.366999626
  123 DT    N1      3883    6.776000023    9.451000214   -6.289999962
  123 DT    C6      3884    6.708999634    9.380000114   -6.188000202
  123 DT    H6      3885    6.769000053    9.336000443   -6.109999657
  123 DT    C5      3886    6.573999882    9.357000351   -6.196000099
  123 DT    C7      3887    6.511000156    9.280000687   -6.081000328
  123 DT    H71     3888    6.458000183    9.192999840   -6.118999958
  123 DT    H72     3889    6.587000370    9.239000320   -6.015000343
  123 DT    H73     3890    6.437999725    9.343000412   -6.029999733
  123 DT    C4      3891    6.487999916    9.402999878   -6.309999943
  123 DT    O4      3892    6.369999886    9.385999680   -6.328000069
  123 DT    N3      3893    6.565000057    9.477999687   -6.401000023
  123 DT    H3      3894    6.512000084    9.510999680   -6.480999947
  123 DT    C2      3895    6.701999664    9.501000404   -6.401000023
  123 DT    O2      3896    6.759999752    9.564000130   -6.494999886
  123 DT    C3'     3897    7.141000271    9.473000526   -6.186999798
  123 DT    H3'     3898    7.192999840    9.437000275   -6.098000050
  123 DT    C2'     3899    6.991000175    9.496999741   -6.161000252
  123 DT    H2'     3900    6.955000401    9.444000244   -6.072999954
  123 DT    H2''    3901    6.981999874    9.601999283   -6.131000042
  123 DT    O3'     3902    7.201999664    9.590000153   -6.245999813
  124 DA    P       3903    7.226999760    9.723999977   -6.164999962
  124 DA    OP1     3904    7.355999947    9.773000717   -6.216000080
  124 DA    OP2     3905    7.230000496    9.684000015   -6.024000168
  124 DA    O5'     3906    7.122000217    9.835000038   -6.202000141
  124 DA    C5'     3907    7.126000404    9.885999680   -6.331999779
  124 DA    H5'     3908    7.141999722    9.812000275   -6.409999847
  124 DA    H5''    3909    7.210999966    9.954999924   -6.331000328
  124 DA    C4'     3910    6.994999886    9.966000557   -6.368000031
  124 DA    H4'     3911    7.005000114   10.006999969   -6.469000340
  124 DA    O4'     3912    6.886000156    9.876999855   -6.388000011
  124 DA    C1'     3913    6.772000313    9.960000038   -6.381999969
  124 DA    H1'     3914    6.745999813    9.989999771   -6.483999729
  124 DA    N9      3915    6.651999474    9.885999680   -6.331000328
  124 DA    C8      3916    6.644000053    9.795999527   -6.225999832
  124 DA    H8      3917    6.731999874    9.776999474   -6.166999817
  124 DA    N7      3918    6.523999691    9.741999626   -6.220000267
  124 DA    C5      3919    6.451000214    9.803999901   -6.317999840
  124 DA    C6      3920    6.318999767    9.794000626   -6.356999874
  124 DA    N6      3921    6.222000122    9.719999313   -6.307000160
  124 DA    H61     3922    6.243000031    9.675000191   -6.218999863
  124 DA    H62     3923    6.131999969    9.726999283   -6.352999687
  124 DA    N1      3924    6.269999981    9.859999657   -6.453999996
  124 DA    C2      3925    6.358000278    9.939000130   -6.519000053
  124 DA    H2      3926    6.308000088   10.000000000   -6.592000008
  124 DA    N3      3927    6.487000465    9.963999748   -6.491000175
  124 DA    C4      3928    6.527999878    9.888999939   -6.390999794
  124 DA    C3'     3929    6.951000214   10.059000015   -6.256000042
  124 DA    H3'     3930    6.955000401   10.000000000   -6.164000034
  124 DA    C2'     3931    6.801000118   10.083000183   -6.296999931
  124 DA    H2'     3932    6.744000435   10.093999863   -6.204999924
  124 DA    H2''    3933    6.780000210   10.166999817   -6.362999916
  124 DA    O3'     3934    7.032999992   10.173999786   -6.262000084
  125 DG    P       3935    7.016000271   10.295999527   -6.156000137
  125 DG    OP1     3936    7.116999626   10.394999504   -6.177999973
  125 DG    OP2     3937    6.991000175   10.237999916   -6.022999763
  125 DG    O5'     3938    6.877999783   10.373999596   -6.200999737
  125 DG    C5'     3939    6.866000175   10.447999954   -6.324000359
  125 DG    H5'     3940    6.909999847   10.387999535   -6.402999878
  125 DG    H5''    3941    6.927999973   10.537000656   -6.313000202
  125 DG    C4'     3942    6.719000340   10.498000145   -6.352999687
  125 DG    H4'     3943    6.723000526   10.553999901   -6.447000027
  125 DG    O4'     3944    6.637000084   10.383999825   -6.380000114
  125 DG    C1'     3945    6.508000374   10.423999786   -6.335000038
  125 DG    H1'     3946    6.458000183   10.469999313   -6.419999599
  125 DG    N9      3947    6.437999725   10.298999786   -6.279999733
  125 DG    C8      3948    6.476999760   10.204000473   -6.188000202
  125 DG    H8      3949    6.574999809   10.204999924   -6.143000126
  125 DG    N7      3950    6.391999722   10.107000351   -6.163000107
  125 DG    C5      3951    6.281000137   10.141000748   -6.243999958
  125 DG    C6      3952    6.147999763   10.083999634   -6.263000011
  125 DG    O6      3953    6.108000278    9.983999252   -6.211999893
  125 DG    N1      3954    6.063000202   10.158999443   -6.348000050
  125 DG    H1      3955    5.967000008   10.130000114   -6.352999687
  125 DG    C2      3956    6.098000050   10.270999908   -6.407000065
  125 DG    N2      3957    6.012000084   10.326999664   -6.484999657
  125 DG    H21     3958    5.927000046   10.279000282   -6.511000156
  125 DG    H22     3959    6.053999901   10.395999908   -6.544999599
  125 DG    N3      3960    6.224999905   10.323999405   -6.401999474
  125 DG    C4      3961    6.309000015   10.260999680   -6.315000057
  125 DG    C3'     3962    6.652999878   10.598999977   -6.256000042
  125 DG    H3'     3963    6.723000526   10.616000175   -6.174000263
  125 DG    C2'     3964    6.532000065   10.516000748   -6.211999893
  125 DG    H2'     3965    6.555000305   10.475999832   -6.112999916
  125 DG    H2''    3966    6.446000099   10.579999924   -6.196000099
  125 DG    O3'     3967    6.630000114   10.718000412   -6.324000359
  126 DA    P       3968    6.591000557   10.850999832   -6.236999989
  126 DA    OP1     3969    6.616999626   10.970999718   -6.321000099
  126 DA    OP2     3970    6.651999474   10.831999779   -6.102000237
  126 DA    O5'     3971    6.435999870   10.836999893   -6.227999687
  126 DA    C5'     3972    6.356999874   10.836999893   -6.336999893
  126 DA    H5'     3973    6.375000000   10.744999886   -6.391999722
  126 DA    H5''    3974    6.381000042   10.923999786   -6.399000168
  126 DA    C4'     3975    6.203000069   10.833999634   -6.303999901
  126 DA    H4'     3976    6.149000168   10.869000435   -6.391999722
  126 DA    O4'     3977    6.165999889   10.701000214   -6.291999817
  126 DA    C1'     3978    6.083000183   10.687999725   -6.184000015
  126 DA    H1'     3979    5.980999947   10.723999977   -6.197000027
  126 DA    N9      3980    6.084000111   10.546999931   -6.129000187
  126 DA    C8      3981    6.184999943   10.491000175   -6.058000088
  126 DA    H8      3982    6.276000023   10.541000366   -6.025000095
  126 DA    N7      3983    6.166999817   10.362999916   -6.025000095
  126 DA    C5      3984    6.029999733   10.350999832   -6.064000130
  126 DA    C6      3985    5.934999943   10.244999886   -6.046000004
  126 DA    N6      3986    5.958000183   10.131999969   -5.975999832
  126 DA    H61     3987    6.046000004   10.108999252   -5.932000160
  126 DA    H62     3988    5.884999752   10.064000130   -5.984999657
  126 DA    N1      3989    5.814000130   10.248999596   -6.100999832
  126 DA    C2      3990    5.786999702   10.359999657   -6.161000252
  126 DA    H2      3991    5.684000015   10.355000496   -6.192999840
  126 DA    N3      3992    5.856999874   10.468000412   -6.190000057
  126 DA    C4      3993    5.980000019   10.454999924   -6.133999825
  126 DA    C3'     3994    6.157000065   10.902999878   -6.171999931
  126 DA    H3'     3995    6.231999874   10.968000412   -6.125999928
  126 DA    C2'     3996    6.134999752   10.783999443   -6.075999737
  126 DA    H2'     3997    6.233000278   10.762999535   -6.033999920
  126 DA    H2''    3998    6.074000359   10.809999466   -5.988999844
  126 DA    O3'     3999    6.049000263   10.989000320   -6.182000160
  127 DA    P       4000    5.977999687   11.064000130   -6.052000046
  127 DA    OP1     4001    5.935999870   11.198999405   -6.093999863
  127 DA    OP2     4002    6.063000202   11.051000595   -5.934000015
  127 DA    O5'     4003    5.845999718   10.977999687   -6.029999733
  127 DA    C5'     4004    5.717999935   11.019000053   -6.071000099
  127 DA    H5'     4005    5.710000038   11.044000626   -6.177000046
  127 DA    H5''    4006    5.696000099   11.112999916   -6.019000053
  127 DA    C4'     4007    5.606999874   10.913000107   -6.036999702
  127 DA    H4'     4008    5.518000126   10.947999954   -6.090000153
  127 DA    O4'     4009    5.638999939   10.773000717   -6.081999779
  127 DA    C1'     4010    5.581999779   10.680000305   -5.990000248
  127 DA    H1'     4011    5.501999855   10.623999596   -6.039000034
  127 DA    N9      4012    5.692999840   10.598000526   -5.931000233
  127 DA    C8      4013    5.824000359   10.638999939   -5.890000343
  127 DA    H8      4014    5.872000217   10.725999832   -5.932000160
  127 DA    N7      4015    5.883999825   10.538000107   -5.835999966
  127 DA    C5      4016    5.784999847   10.444999695   -5.799000263
  127 DA    C6      4017    5.772999763   10.321000099   -5.730999947
  127 DA    N6      4018    5.868999958   10.256999969   -5.665999889
  127 DA    H61     4019    5.961999893   10.289999962   -5.684000015
  127 DA    H62     4020    5.849999905   10.168000221   -5.624000072
  127 DA    N1      4021    5.657999992   10.256999969   -5.716000080
  127 DA    C2      4022    5.552000046   10.305999756   -5.770999908
  127 DA    H2      4023    5.453999996   10.269999504   -5.744999886
  127 DA    N3      4024    5.546999931   10.414999962   -5.848000050
  127 DA    C4      4025    5.668999672   10.480000496   -5.859000206
  127 DA    C3'     4026    5.565999985   10.906000137   -5.884999752
  127 DA    H3'     4027    5.654000282   10.904000282   -5.821000099
  127 DA    C2'     4028    5.506999969   10.765000343   -5.883999825
  127 DA    H2'     4029    5.513000011   10.715000153   -5.786999702
  127 DA    H2''    4030    5.404999733   10.755999565   -5.922999859
  127 DA    O3'     4031    5.484000206   11.016000748   -5.850999832
  128 DT    P       4032    5.450999737   11.048999786   -5.703000069
  128 DT    OP1     4033    5.363999844   11.168000221   -5.706999779
  128 DT    OP2     4034    5.572000027   11.046999931   -5.624000072
  128 DT    O5'     4035    5.348000050   10.937999725   -5.651999950
  128 DT    C5'     4036    5.230000019   10.906999588   -5.725999832
  128 DT    H5'     4037    5.259999752   10.887000084   -5.828999996
  128 DT    H5''    4038    5.172999859   10.998999596   -5.731999874
  128 DT    C4'     4039    5.157000065   10.781999588   -5.675000191
  128 DT    H4'     4040    5.074000359   10.767000198   -5.743999958
  128 DT    O4'     4041    5.249000072   10.673000336   -5.682000160
  128 DT    C1'     4042    5.252999783   10.616000175   -5.550000191
  128 DT    H1'     4043    5.172999859   10.543000221   -5.556000233
  128 DT    N1      4044    5.383000374   10.553999901   -5.509999752
  128 DT    C6      4045    5.493999958   10.633000374   -5.504000187
  128 DT    H6      4046    5.486000061   10.737999916   -5.527999878
  128 DT    C5      4047    5.612999916   10.586999893   -5.460000038
  128 DT    C7      4048    5.737999916   10.673000336   -5.438000202
  128 DT    H71     4049    5.815000057   10.635000229   -5.505000114
  128 DT    H72     4050    5.711999893   10.774000168   -5.467999935
  128 DT    H73     4051    5.772999763   10.670999527   -5.334000111
  128 DT    C4      4052    5.625999928   10.448999405   -5.418000221
  128 DT    O4      4053    5.718999863   10.395999908   -5.366000175
  128 DT    N3      4054    5.508999825   10.375000000   -5.427000046
  128 DT    H3      4055    5.513999939   10.288999557   -5.374000072
  128 DT    C2      4056    5.383999825   10.423999786   -5.467999935
  128 DT    O2      4057    5.282999992   10.350999832   -5.484000206
  128 DT    C3'     4058    5.102000237   10.798999786   -5.534999847
  128 DT    H3'     4059    5.090000153   10.904000282   -5.506000042
  128 DT    C2'     4060    5.210000038   10.723999977   -5.452000141
  128 DT    H2'     4061    5.288000107   10.798000336   -5.433000088
  128 DT    H2''    4062    5.159999847   10.687999725   -5.362999916
  128 DT    O3'     4063    4.977000237   10.729000092   -5.534999847
  129 DC    P       4064    4.874000072   10.732000351   -5.413000107
  129 DC    OP1     4065    4.741999626   10.760000229   -5.470000267
  129 DC    OP2     4066    4.918000221   10.807000160   -5.293000221
  129 DC    O5'     4067    4.869999886   10.578000069   -5.366999626
  129 DC    C5'     4068    4.804999828   10.475999832   -5.442999840
  129 DC    H5'     4069    4.865000248   10.469999313   -5.533999920
  129 DC    H5''    4070    4.706999779   10.512999535   -5.473999977
  129 DC    C4'     4071    4.799000263   10.336000443   -5.375000000
  129 DC    H4'     4072    4.747000217   10.267000198   -5.441999912
  129 DC    O4'     4073    4.922999859   10.288999557   -5.336999893
  129 DC    C1'     4074    4.935999870   10.281000137   -5.196000099
  129 DC    H1'     4075    4.914999962   10.180000305   -5.161000252
  129 DC    N1      4076    5.077000141   10.326999664   -5.164999962
  129 DC    C6      4077    5.116999626   10.455999374   -5.178999901
  129 DC    H6      4078    5.040999889   10.517000198   -5.224999905
  129 DC    C5      4079    5.238999844   10.503000259   -5.145999908
  129 DC    H5      4080    5.279999733   10.601999283   -5.157999992
  129 DC    C4      4081    5.327000141   10.401000023   -5.097000122
  129 DC    N4      4082    5.450999737   10.427999496   -5.072999954
  129 DC    H41     4083    5.465000153   10.524000168   -5.043999672
  129 DC    H42     4084    5.500000000   10.350999832   -5.031000137
  129 DC    N3      4085    5.296000004   10.270999908   -5.098000050
  129 DC    C2      4086    5.175999641   10.236000061   -5.134999752
  129 DC    O2      4087    5.151000023   10.114000320   -5.140999794
  129 DC    C3'     4088    4.725999832   10.348000526   -5.247000217
  129 DC    H3'     4089    4.657000065   10.433000565   -5.249000072
  129 DC    C2'     4090    4.827000141   10.366000175   -5.130000114
  129 DC    H2'     4091    4.856999874   10.468999863   -5.116999626
  129 DC    H2''    4092    4.786999702   10.323999405   -5.038000107
  129 DC    O3'     4093    4.661999702   10.223000526   -5.222000122
  130 DT    P       4094    4.559000015   10.187999725   -5.106999874
  130 DT    OP1     4095    4.467999935   10.088999748   -5.164999962
  130 DT    OP2     4096    4.494999886   10.312999725   -5.052999973
  130 DT    O5'     4097    4.644000053   10.114999771   -4.991999626
  130 DT    C5'     4098    4.696000099    9.982999802   -5.024000168
  130 DT    H5'     4099    4.756999969    9.986000061   -5.113999844
  130 DT    H5''    4100    4.611999989    9.913000107   -5.029000282
  130 DT    C4'     4101    4.782999992    9.934999466   -4.915999889
  130 DT    H4'     4102    4.813000202    9.830999374   -4.933000088
  130 DT    O4'     4103    4.904000282   10.017000198   -4.921999931
  130 DT    C1'     4104    4.949999809   10.023000717   -4.782999992
  130 DT    H1'     4105    4.993999958    9.930999756   -4.743999958
  130 DT    N1      4106    5.046999931   10.135000229   -4.775000095
  130 DT    C6      4107    5.006999969   10.269000053   -4.793000221
  130 DT    H6      4108    4.911999702   10.291000366   -4.841000080
  130 DT    C5      4109    5.100999832   10.371999741   -4.776999950
  130 DT    C7      4110    5.068999767   10.513999939   -4.816999912
  130 DT    H71     4111    4.983000278   10.510999680   -4.883999825
  130 DT    H72     4112    5.074999809   10.576000214   -4.727999687
  130 DT    H73     4113    5.154999733   10.550000191   -4.873000145
  130 DT    C4      4114    5.240000248   10.336999893   -4.734999657
  130 DT    O4      4115    5.329999924   10.414999962   -4.717999935
  130 DT    N3      4116    5.266999722   10.201999664   -4.727000237
  130 DT    H3      4117    5.358000278   10.184999466   -4.686999798
  130 DT    C2      4118    5.177999973   10.100999832   -4.727000237
  130 DT    O2      4119    5.204999924    9.980999947   -4.697000027
  130 DT    C3'     4120    4.730000019    9.934000015   -4.777999878
  130 DT    H3'     4121    4.622000217    9.940000534   -4.762000084
  130 DT    C2'     4122    4.809999943   10.048000336   -4.716000080
  130 DT    H2'     4123    4.776999950   10.145999908   -4.750999928
  130 DT    H2''    4124    4.813000202   10.034999847   -4.608000278
  130 DT    O3'     4125    4.769999981    9.815999985   -4.713999748
  131 DG    P       4126    4.672999859    9.725999832   -4.619999886
  131 DG    OP1     4127    4.593999863    9.642999649   -4.711999893
  131 DG    OP2     4128    4.609999657    9.819000244   -4.526000023
  131 DG    O5'     4129    4.763999939    9.628000259   -4.529000282
  131 DG    C5'     4130    4.835999966    9.519999504   -4.584000111
  131 DG    H5'     4131    4.866999626    9.543000221   -4.685999870
  131 DG    H5''    4132    4.766999722    9.435999870   -4.586999893
  131 DG    C4'     4133    4.960999966    9.494000435   -4.497000217
  131 DG    H4'     4134    5.012000084    9.412000656   -4.547999859
  131 DG    O4'     4135    5.053999901    9.602999687   -4.488999844
  131 DG    C1'     4136    5.074000359    9.651000023   -4.359000206
  131 DG    H1'     4137    5.164000034    9.604000092   -4.318999767
  131 DG    N9      4138    5.072000027    9.802000046   -4.365000248
  131 DG    C8      4139    4.981999874    9.885999680   -4.418000221
  131 DG    H8      4140    4.894999981    9.844999313   -4.467999935
  131 DG    N7      4141    5.024000168   10.006999969   -4.433000088
  131 DG    C5      4142    5.138999939   10.010000229   -4.366999626
  131 DG    C6      4143    5.238999844   10.116000175   -4.345999718
  131 DG    O6      4144    5.244999886   10.232999802   -4.386000156
  131 DG    N1      4145    5.345999718   10.080999374   -4.266999722
  131 DG    H1      4146    5.418000221   10.151000023   -4.256999969
  131 DG    C2      4147    5.375000000    9.953000069   -4.243000031
  131 DG    N2      4148    5.493999958    9.930999756   -4.210000038
  131 DG    H21     4149    5.558000088   10.008000374   -4.197000027
  131 DG    H22     4150    5.536000252    9.838999748   -4.210000038
  131 DG    N3      4151    5.288000107    9.850000381   -4.263999939
  131 DG    C4      4152    5.172999859    9.883999825   -4.318999767
  131 DG    C3'     4153    4.921999931    9.468000412   -4.348000050
  131 DG    H3'     4154    4.818999767    9.434000015   -4.338999748
  131 DG    C2'     4155    4.947999954    9.605000496   -4.288000107
  131 DG    H2'     4156    4.863999844    9.670000076   -4.309999943
  131 DG    H2''    4157    4.972000122    9.609999657   -4.182000160
  131 DG    O3'     4158    5.011000156    9.359999657   -4.302000046
  132 DC    P       4159    4.998000145    9.291000366   -4.157999992
  132 DC    OP1     4160    5.046999931    9.152999878   -4.149000168
  132 DC    OP2     4161    4.866000175    9.308000565   -4.102000237
  132 DC    O5'     4162    5.093999863    9.380000114   -4.061999798
  132 DC    C5'     4163    5.233000278    9.381999969   -4.057000160
  132 DC    H5'     4164    5.274000168    9.407999992   -4.154000282
  132 DC    H5''    4165    5.258999825    9.277999878   -4.032999992
  132 DC    C4'     4166    5.290999889    9.476999283   -3.956000090
  132 DC    H4'     4167    5.395999908    9.451999664   -3.940999985
  132 DC    O4'     4168    5.268000126    9.607999802   -4.006000042
  132 DC    C1'     4169    5.210000038    9.683000565   -3.904000044
  132 DC    H1'     4170    5.288000107    9.713999748   -3.834999800
  132 DC    N1      4171    5.140000343    9.808000565   -3.953999996
  132 DC    C6      4172    5.009999752    9.809000015   -3.986000061
  132 DC    H6      4173    4.947999954    9.719999313   -3.979000092
  132 DC    C5      4174    4.954999924    9.928999901   -4.026000023
  132 DC    H5      4175    4.852000237    9.939000130   -4.053999901
  132 DC    C4      4176    5.039999962   10.038999557   -4.036000252
  132 DC    N4      4177    4.993000031   10.151000023   -4.079999924
  132 DC    H41     4178    4.897000313   10.180000305   -4.074000359
  132 DC    H42     4179    5.056000233   10.229000092   -4.083000183
  132 DC    N3      4180    5.171999931   10.044000626   -4.006999969
  132 DC    C2      4181    5.220999718    9.921999931   -3.959000111
  132 DC    O2      4182    5.342000008    9.914999962   -3.925999880
  132 DC    C3'     4183    5.220999718    9.461999893   -3.818999767
  132 DC    H3'     4184    5.175999641    9.364000320   -3.809000015
  132 DC    C2'     4185    5.126999855    9.579000473   -3.824000120
  132 DC    H2'     4186    5.041999817    9.548000336   -3.884000063
  132 DC    H2''    4187    5.092999935    9.608999252   -3.724999905
  132 DC    O3'     4188    5.307000160    9.489999771   -3.711999893
  133 DA    P       4189    5.376999855    9.373000145   -3.618999958
  133 DA    OP1     4190    5.427999973    9.270999908   -3.716000080
  133 DA    OP2     4191    5.281000137    9.333000183   -3.515000105
  133 DA    O5'     4192    5.491000175    9.454999924   -3.552000046
  133 DA    C5'     4193    5.611000061    9.489999771   -3.627999783
  133 DA    H5'     4194    5.579999924    9.516000748   -3.729000092
  133 DA    H5''    4195    5.664000034    9.394999504   -3.638999939
  133 DA    C4'     4196    5.699000359    9.605999947   -3.586999893
  133 DA    H4'     4197    5.795000076    9.591000557   -3.636000156
  133 DA    O4'     4198    5.644999981    9.732999802   -3.634999752
  133 DA    C1'     4199    5.591000080    9.808000565   -3.523000002
  133 DA    H1'     4200    5.649000168    9.899000168   -3.515000105
  133 DA    N9      4201    5.449999809    9.850000381   -3.549999952
  133 DA    C8      4202    5.343999863    9.769000053   -3.561000109
  133 DA    H8      4203    5.349999905    9.663000107   -3.545000076
  133 DA    N7      4204    5.234999657    9.822000504   -3.605000019
  133 DA    C5      4205    5.266999722    9.962999344   -3.606999874
  133 DA    C6      4206    5.202000141   10.083999634   -3.636999846
  133 DA    N6      4207    5.091000080   10.095999718   -3.695000172
  133 DA    H61     4208    5.027999878   10.017999649   -3.704999924
  133 DA    H62     4209    5.068999767   10.191999435   -3.716999769
  133 DA    N1      4210    5.269999981   10.197999954   -3.629000187
  133 DA    C2      4211    5.393000126   10.191999435   -3.588999987
  133 DA    H2      4212    5.433000088   10.291999817   -3.586999893
  133 DA    N3      4213    5.470000267   10.086999893   -3.558000088
  133 DA    C4      4214    5.397999763    9.977999687   -3.566999912
  133 DA    C3'     4215    5.731999874    9.614000320   -3.434999943
  133 DA    H3'     4216    5.725999832    9.517000198   -3.386999846
  133 DA    C2'     4217    5.611999989    9.711999893   -3.404999971
  133 DA    H2'     4218    5.526000023    9.647000313   -3.386999846
  133 DA    H2''    4219    5.633999825    9.780000687   -3.322999954
  133 DA    O3'     4220    5.859999657    9.669000626   -3.422999859
  134 DG    P       4221    5.934000015    9.687999725   -3.286999941
  134 DG    OP1     4222    6.072999954    9.723000526   -3.318999767
  134 DG    OP2     4223    5.914000034    9.571000099   -3.198999882
  134 DG    O5'     4224    5.861999989    9.819999695   -3.231999874
  134 DG    C5'     4225    5.909999847    9.951999664   -3.254999876
  134 DG    H5'     4226    5.920000076    9.965000153   -3.361999989
  134 DG    H5''    4227    6.006000042    9.949999809   -3.202999830
  134 DG    C4'     4228    5.816999912   10.052999496   -3.179000139
  134 DG    H4'     4229    5.859000206   10.151999474   -3.193000078
  134 DG    O4'     4230    5.690000057   10.057000160   -3.233000278
  134 DG    C1'     4231    5.591000080   10.051000595   -3.132999897
  134 DG    H1'     4232    5.597000122   10.142999649   -3.075000048
  134 DG    N9      4233    5.460000038   10.024999619   -3.186000109
  134 DG    C8      4234    5.383000374    9.913999557   -3.197000027
  134 DG    H8      4235    5.421999931    9.815999985   -3.174000025
  134 DG    N7      4236    5.263999939    9.928999901   -3.243999958
  134 DG    C5      4237    5.254000187   10.065999985   -3.263999939
  134 DG    C6      4238    5.154000282   10.151999474   -3.320000172
  134 DG    O6      4239    5.049000263   10.126000404   -3.374000072
  134 DG    N1      4240    5.188000202   10.287000656   -3.333000183
  134 DG    H1      4241    5.118000031   10.343999863   -3.379000187
  134 DG    C2      4242    5.309000015   10.331999779   -3.296000004
  134 DG    N2      4243    5.314000130   10.462999344   -3.284999847
  134 DG    H21     4244    5.225999832   10.510999680   -3.288000107
  134 DG    H22     4245    5.390999794   10.500000000   -3.230000019
  134 DG    N3      4246    5.409999847   10.255999565   -3.245000124
  134 DG    C4      4247    5.375000000   10.126000404   -3.231000185
  134 DG    C3'     4248    5.793999672   10.005999565   -3.030999899
  134 DG    H3'     4249    5.868000031    9.930999756   -3.002000093
  134 DG    C2'     4250    5.651000023    9.947999954   -3.037999868
  134 DG    H2'     4251    5.668000221    9.855000496   -3.091000080
  134 DG    H2''    4252    5.592000008    9.935999870   -2.947999954
  134 DG    O3'     4253    5.788000107   10.118000031   -2.945999861
  135 DG    P       4254    5.873000145   10.138999939   -2.812000036
  135 DG    OP1     4255    6.020999908   10.135999680   -2.844000101
  135 DG    OP2     4256    5.818999767   10.041999817   -2.717999935
  135 DG    O5'     4257    5.822000027   10.281999588   -2.761000156
  135 DG    C5'     4258    5.861999989   10.399999619   -2.829999924
  135 DG    H5'     4259    5.856999874   10.373999596   -2.934999943
  135 DG    H5''    4260    5.965000153   10.430000305   -2.809000015
  135 DG    C4'     4261    5.776000023   10.520999908   -2.802999973
  135 DG    H4'     4262    5.834000111   10.607000351   -2.835000038
  135 DG    O4'     4263    5.656000137   10.496999741   -2.872999907
  135 DG    C1'     4264    5.552999973   10.498000145   -2.782000065
  135 DG    H1'     4265    5.499000072   10.592000008   -2.795000076
  135 DG    N9      4266    5.458000183   10.392000198   -2.832999945
  135 DG    C8      4267    5.472000122   10.255000114   -2.822999954
  135 DG    H8      4268    5.557000160   10.205999374   -2.779000044
  135 DG    N7      4269    5.359000206   10.194999695   -2.862999916
  135 DG    C5      4270    5.275000095   10.300000191   -2.903000116
  135 DG    C6      4271    5.143000126   10.296999931   -2.960999966
  135 DG    O6      4272    5.077000141   10.205999374   -3.012000084
  135 DG    N1      4273    5.085999966   10.423999786   -2.990999937
  135 DG    H1      4274    4.991000175   10.419000626   -3.023000002
  135 DG    C2      4275    5.161000252   10.534999847   -2.986999989
  135 DG    N2      4276    5.102999687   10.642000198   -3.037000179
  135 DG    H21     4277    5.011000156   10.656000137   -3.078000069
  135 DG    H22     4278    5.161000252   10.723999977   -3.029999971
  135 DG    N3      4279    5.282000065   10.545000076   -2.936000109
  135 DG    C4      4280    5.335999966   10.421999931   -2.894000053
  135 DG    C3'     4281    5.751999855   10.543000221   -2.655999899
  135 DG    H3'     4282    5.815000057   10.480999947   -2.592999935
  135 DG    C2'     4283    5.605999947   10.482000351   -2.644000053
  135 DG    H2'     4284    5.608000278   10.375000000   -2.618999958
  135 DG    H2''    4285    5.559000015   10.533999443   -2.561000109
  135 DG    O3'     4286    5.766999722   10.687000275   -2.613999844
  136 DT    P       4287    5.720999718   10.748999596   -2.470999956
  136 DT    OP1     4288    5.791999817   10.878000259   -2.453000069
  136 DT    OP2     4289    5.738999844   10.649000168   -2.368000031
  136 DT    O5'     4290    5.561999798   10.766000748   -2.479000092
  136 DT    C5'     4291    5.511000156   10.855000496   -2.580999851
  136 DT    H5'     4292    5.556000233   10.831999779   -2.677000046
  136 DT    H5''    4293    5.536000252   10.958000183   -2.552999973
  136 DT    C4'     4294    5.359000206   10.850000381   -2.594000101
  136 DT    H4'     4295    5.318999767   10.921999931   -2.665999889
  136 DT    O4'     4296    5.310999870   10.718000412   -2.634000063
  136 DT    C1'     4297    5.204999924   10.675000191   -2.552000046
  136 DT    H1'     4298    5.111000061   10.722000122   -2.579999924
  136 DT    N1      4299    5.199000359   10.530000687   -2.558000088
  136 DT    C6      4300    5.302000046   10.455999374   -2.504000187
  136 DT    H6      4301    5.383999825   10.494000435   -2.445000172
  136 DT    C5      4302    5.307000160   10.319000244   -2.526999950
  136 DT    C7      4303    5.424000263   10.232000351   -2.469000101
  136 DT    H71     4304    5.504000187   10.282999992   -2.414000034
  136 DT    H72     4305    5.374000072   10.157999992   -2.407000065
  136 DT    H73     4306    5.480000019   10.194000244   -2.554999828
  136 DT    C4      4307    5.193999767   10.253000259   -2.603000164
  136 DT    O4      4308    5.185999870   10.133000374   -2.624000072
  136 DT    N3      4309    5.099999905   10.336000443   -2.653000116
  136 DT    H3      4310    5.024000168   10.298000336   -2.707000017
  136 DT    C2      4311    5.092999935   10.472000122   -2.629000187
  136 DT    O2      4312    4.997000217   10.534999847   -2.671999931
  136 DT    C3'     4313    5.293999672   10.873000145   -2.450000048
  136 DT    H3'     4314    5.373000145   10.912000656   -2.387000084
  136 DT    C2'     4315    5.256999969   10.727999687   -2.417999983
  136 DT    H2'     4316    5.342999935   10.676000595   -2.375999928
  136 DT    H2''    4317    5.175000191   10.727999687   -2.345999956
  136 DT    O3'     4318    5.184000015   10.955999374   -2.459000111
  137 DG    P       4319    5.111999989   11.008999825   -2.332999945
  137 DG    OP1     4320    5.072999954   11.147000313   -2.355000019
  137 DG    OP2     4321    5.199000359   10.979000092   -2.214999914
  137 DG    O5'     4322    4.984000206   10.918000221   -2.328000069
  137 DG    C5'     4323    4.861000061   10.962999344   -2.368000031
  137 DG    H5'     4324    4.855999947   10.979000092   -2.476000071
  137 DG    H5''    4325    4.843999863   11.055000305   -2.311000109
  137 DG    C4'     4326    4.755000114   10.862000465   -2.322000027
  137 DG    H4'     4327    4.661999702   10.901999474   -2.361999989
  137 DG    O4'     4328    4.776999950   10.739999771   -2.387000084
  137 DG    C1'     4329    4.756000042   10.635999680   -2.287999868
  137 DG    H1'     4330    4.650000095   10.614000320   -2.296000004
  137 DG    N9      4331    4.838000298   10.515000343   -2.320999861
  137 DG    C8      4332    4.970999718   10.491000175   -2.296999931
  137 DG    H8      4333    5.032999992   10.573999405   -2.266999960
  137 DG    N7      4334    5.008999825   10.366000175   -2.316999912
  137 DG    C5      4335    4.899000168   10.309000015   -2.374000072
  137 DG    C6      4336    4.870999813   10.180999756   -2.430999994
  137 DG    O6      4337    4.940999985   10.079999924   -2.430999994
  137 DG    N1      4338    4.741999626   10.163999557   -2.470999956
  137 DG    H1      4339    4.710999966   10.076000214   -2.506999969
  137 DG    C2      4340    4.641999722   10.255999565   -2.454999924
  137 DG    N2      4341    4.524000168   10.229000092   -2.503000021
  137 DG    H21     4342    4.504000187   10.137000084   -2.542000055
  137 DG    H22     4343    4.446000099   10.291999817   -2.497999907
  137 DG    N3      4344    4.664999962   10.378000259   -2.424999952
  137 DG    C4      4345    4.791999817   10.401999474   -2.382999897
  137 DG    C3'     4346    4.734000206   10.835000038   -2.170000076
  137 DG    H3'     4347    4.784999847   10.912000656   -2.112999916
  137 DG    C2'     4348    4.802999973   10.704000473   -2.162000179
  137 DG    H2'     4349    4.909999847   10.722000122   -2.177000046
  137 DG    H2''    4350    4.784999847   10.631999969   -2.082999945
  137 DG    O3'     4351    4.595999718   10.826000214   -2.138000011
  138 DG    P       4352    4.532999992   10.791000366   -1.997999907
  138 DG    OP1     4353    4.442999840   10.906000137   -1.960000038
  138 DG    OP2     4354    4.633999825   10.750000000   -1.899999976
  138 DG    O5'     4355    4.443999767   10.657999992   -2.025000095
  138 DG    C5'     4356    4.335000038   10.657999992   -2.117000103
  138 DG    H5'     4357    4.372000217   10.691999435   -2.212999821
  138 DG    H5''    4358    4.265000343   10.732999802   -2.079999924
  138 DG    C4'     4359    4.270999908   10.524999619   -2.138000011
  138 DG    H4'     4360    4.185999870   10.550000191   -2.202000141
  138 DG    O4'     4361    4.375000000   10.448999405   -2.205999851
  138 DG    C1'     4362    4.390000343   10.324999809   -2.124000072
  138 DG    H1'     4363    4.324999809   10.251999855   -2.171999931
  138 DG    N9      4364    4.525000095   10.262999535   -2.127000093
  138 DG    C8      4365    4.645999908   10.317999840   -2.082999945
  138 DG    H8      4366    4.652999878   10.419000626   -2.045000076
  138 DG    N7      4367    4.748000145   10.233999252   -2.080999851
  138 DG    C5      4368    4.691999912   10.116999626   -2.141999960
  138 DG    C6      4369    4.744999886    9.991999626   -2.183000088
  138 DG    O6      4370    4.861999989    9.954000473   -2.177999973
  138 DG    N1      4371    4.651000023    9.899999619   -2.226999998
  138 DG    H1      4372    4.691999912    9.812999725   -2.259000063
  138 DG    C2      4373    4.520999908    9.927999496   -2.247999907
  138 DG    N2      4374    4.440000057    9.843000412   -2.312000036
  138 DG    H21     4375    4.470000267    9.751999855   -2.342000008
  138 DG    H22     4376    4.343999863    9.871000290   -2.325999975
  138 DG    N3      4377    4.470000267   10.048999786   -2.233000040
  138 DG    C4      4378    4.559000015   10.135000229   -2.174999952
  138 DG    C3'     4379    4.217000008   10.439000130   -2.018000126
  138 DG    H3'     4380    4.197999954   10.496999741   -1.927000046
  138 DG    C2'     4381    4.336999893   10.351999283   -1.985000014
  138 DG    H2'     4382    4.413000107   10.413999557   -1.938999891
  138 DG    H2''    4383    4.302999973   10.258999825   -1.939999938
  138 DG    O3'     4384    4.106999874   10.369999886   -2.072999954
  139 DA    P       4385    4.000000000   10.291000366   -1.979000092
  139 DA    OP1     4386    3.868000031   10.348999977   -2.009999990
  139 DA    OP2     4387    4.043999672   10.305999756   -1.835000038
  139 DA    O5'     4388    4.005000114   10.138999939   -2.023999929
  139 DA    C5'     4389    3.947000027   10.091000557   -2.145999908
  139 DA    H5'     4390    3.995999813   10.148000717   -2.223999977
  139 DA    H5''    4391    3.841000080   10.116000175   -2.153000116
  139 DA    C4'     4392    3.970999956    9.944000244   -2.157999992
  139 DA    H4'     4393    3.915000200    9.920000076   -2.247999907
  139 DA    O4'     4394    4.106999874    9.899999619   -2.177000046
  139 DA    C1'     4395    4.151000023    9.815000534   -2.078000069
  139 DA    H1'     4396    4.156000137    9.717000008   -2.125000000
  139 DA    N9      4397    4.279000282    9.852999687   -2.013000011
  139 DA    C8      4398    4.333000183    9.973999977   -1.961000085
  139 DA    H8      4399    4.275000095   10.065000534   -1.965999961
  139 DA    N7      4400    4.465000153    9.968000412   -1.934000015
  139 DA    C5      4401    4.486000061    9.828000069   -1.950000048
  139 DA    C6      4402    4.608000278    9.758000374   -1.935000062
  139 DA    N6      4403    4.723999977    9.802000046   -1.887999892
  139 DA    H61     4404    4.747000217    9.899999619   -1.877000093
  139 DA    H62     4405    4.793000221    9.729000092   -1.878000021
  139 DA    N1      4406    4.599999905    9.626999855   -1.969000101
  139 DA    C2      4407    4.486000061    9.571000099   -2.007999897
  139 DA    H2      4408    4.497000217    9.467000008   -2.033999920
  139 DA    N3      4409    4.369999886    9.626999855   -2.025000095
  139 DA    C4      4410    4.379000187    9.760000229   -1.994000077
  139 DA    C3'     4411    3.908999920    9.861000061   -2.049999952
  139 DA    H3'     4412    3.843999863    9.918000221   -1.983999968
  139 DA    C2'     4413    4.033999920    9.802999496   -1.976000071
  139 DA    H2'     4414    4.058000088    9.859999657   -1.884999990
  139 DA    H2''    4415    4.015999794    9.697999954   -1.954000115
  139 DA    O3'     4416    3.820000172    9.755999565   -2.101999998
  140 DT    P       4417    3.713999987    9.673000336   -2.004999876
  140 DT    OP1     4418    3.608999968    9.614000320   -2.094000101
  140 DT    OP2     4419    3.665000200    9.756999969   -1.894000053
  140 DT    O5'     4420    3.811000109    9.564000130   -1.936000109
  140 DT    C5'     4421    3.845999956    9.440000534   -1.987000108
  140 DT    H5'     4422    3.915000200    9.458000183   -2.069000006
  140 DT    H5''    4423    3.759999752    9.376999855   -2.011000156
  140 DT    C4'     4424    3.931999922    9.366999626   -1.886000037
  140 DT    H4'     4425    3.945000172    9.262000084   -1.912999868
  140 DT    O4'     4426    4.064000130    9.433000565   -1.869000077
  140 DT    C1'     4427    4.112999916    9.408999443   -1.738999963
  140 DT    H1'     4428    4.136000156    9.303999901   -1.721999884
  140 DT    N1      4429    4.229000092    9.494999886   -1.713999987
  140 DT    C6      4430    4.217999935    9.623999596   -1.690999985
  140 DT    H6      4431    4.118999958    9.666000366   -1.703000069
  140 DT    C5      4432    4.316999912    9.701000214   -1.634000063
  140 DT    C7      4433    4.296999931    9.850000381   -1.600000024
  140 DT    H71     4434    4.275000095    9.861000061   -1.493999958
  140 DT    H72     4435    4.391999722    9.895999908   -1.628000021
  140 DT    H73     4436    4.220999718    9.899999619   -1.659000039
  140 DT    C4      4437    4.445000172    9.637999535   -1.606999993
  140 DT    O4      4438    4.540999889    9.694000244   -1.552999973
  140 DT    N3      4439    4.460999966    9.508000374   -1.645999908
  140 DT    H3      4440    4.550000191    9.461000443   -1.637999892
  140 DT    C2      4441    4.358000278    9.437999725   -1.710000038
  140 DT    O2      4442    4.387000084    9.329000473   -1.761000037
  140 DT    C3'     4443    3.872999907    9.357000351   -1.737999916
  140 DT    H3'     4444    3.769999981    9.391000748   -1.729000092
  140 DT    C2'     4445    3.980000019    9.435999870   -1.659000039
  140 DT    H2'     4446    3.947999954    9.539999962   -1.662999868
  140 DT    H2''    4447    3.976999998    9.411000252   -1.552999973
  140 DT    O3'     4448    3.888999939    9.223000526   -1.693000078
  141 DA    P       4449    3.770999908    9.121000290   -1.660000086
  141 DA    OP1     4450    3.688999891    9.119999886   -1.781999946
  141 DA    OP2     4451    3.716999769    9.171999931   -1.527000070
  141 DA    O5'     4452    3.841999769    8.982000351   -1.633000016
  141 DA    C5'     4453    3.911000013    8.908999443   -1.737000108
  141 DA    H5'     4454    3.915999889    8.976999283   -1.821999907
  141 DA    H5''    4455    3.849999905    8.821000099   -1.759999990
  141 DA    C4'     4456    4.057000160    8.869000435   -1.695000052
  141 DA    H4'     4457    4.102000237    8.815999985   -1.778000116
  141 DA    O4'     4458    4.141999722    8.975000381   -1.654000044
  141 DA    C1'     4459    4.181000233    8.966000557   -1.518999934
  141 DA    H1'     4460    4.275000095    8.911000252   -1.521000028
  141 DA    N9      4461    4.197999954    9.105000496   -1.460000038
  141 DA    C8      4462    4.104000092    9.197999954   -1.427999973
  141 DA    H8      4463    4.000000000    9.183000565   -1.453999996
  141 DA    N7      4464    4.154000282    9.309000015   -1.378999949
  141 DA    C5      4465    4.293000221    9.282999992   -1.378999949
  141 DA    C6      4466    4.411999702    9.357000351   -1.353999972
  141 DA    N6      4467    4.413000107    9.486000061   -1.307999969
  141 DA    H61     4468    4.325999737    9.537000656   -1.296000004
  141 DA    H62     4469    4.499000072    9.537000656   -1.299000025
  141 DA    N1      4470    4.533999920    9.302999496   -1.365999937
  141 DA    C2      4471    4.539000034    9.173999786   -1.404999971
  141 DA    H2      4472    4.638999939    9.133999825   -1.417000055
  141 DA    N3      4473    4.436999798    9.095999718   -1.439999938
  141 DA    C4      4474    4.318999767    9.158999443   -1.430000067
  141 DA    C3'     4475    4.052000046    8.776000023   -1.564000010
  141 DA    H3'     4476    3.956000090    8.725999832   -1.557999969
  141 DA    C2'     4477    4.084000111    8.873999596   -1.450000048
  141 DA    H2'     4478    4.001999855    8.940999985   -1.422999978
  141 DA    H2''    4479    4.137000084    8.824999809   -1.368000031
  141 DA    O3'     4480    4.144000053    8.671999931   -1.564000010
  142 DT    P       4481    4.144999981    8.548000336   -1.460999966
  142 DT    OP1     4482    4.138000011    8.426000595   -1.544999957
  142 DT    OP2     4483    4.045000076    8.565999985   -1.351999998
  142 DT    O5'     4484    4.296000004    8.550000191   -1.406000018
  142 DT    C5'     4485    4.408999920    8.527999878   -1.496000051
  142 DT    H5'     4486    4.393000126    8.583000183   -1.588999987
  142 DT    H5''    4487    4.425000191    8.423999786   -1.524999976
  142 DT    C4'     4488    4.536999702    8.578000069   -1.425999999
  142 DT    H4'     4489    4.616999626    8.572000504   -1.500000000
  142 DT    O4'     4490    4.519000053    8.711999893   -1.381000042
  142 DT    C1'     4491    4.559999943    8.722000122   -1.240999937
  142 DT    H1'     4492    4.668000221    8.736000061   -1.246000051
  142 DT    N1      4493    4.484999657    8.837999344   -1.172999978
  142 DT    C6      4494    4.348999977    8.843000412   -1.172000051
  142 DT    H6      4495    4.295000076    8.756999969   -1.210000038
  142 DT    C5      4496    4.283999920    8.958000183   -1.127000093
  142 DT    C7      4497    4.134999752    8.970999718   -1.127000093
  142 DT    H71     4498    4.100999832    9.044000626   -1.200000048
  142 DT    H72     4499    4.091000080    8.871999741   -1.139999986
  142 DT    H73     4500    4.092999935    9.012000084   -1.035000086
  142 DT    C4      4501    4.362999916    9.071000099   -1.082999945
  142 DT    O4      4502    4.324999809    9.184000015   -1.060000062
  142 DT    N3      4503    4.497000217    9.051000595   -1.074000001
  142 DT    H3      4504    4.553999901    9.119999886   -1.026000023
  142 DT    C2      4505    4.563000202    8.940000534   -1.122999907
  142 DT    O2      4506    4.683000088    8.927999496   -1.122999907
  142 DT    C3'     4507    4.575999737    8.489999771   -1.302000046
  142 DT    H3'     4508    4.518000126    8.397000313   -1.302000046
  142 DT    C2'     4509    4.526999950    8.581999779   -1.182999969
  142 DT    H2'     4510    4.422999859    8.562999725   -1.157999992
  142 DT    H2''    4511    4.585000038    8.572000504   -1.092000008
  142 DT    O3'     4512    4.717999935    8.486000061   -1.315999985
  143 DT    P       4513    4.803999901    8.369999886   -1.256000042
  143 DT    OP1     4514    4.935999870    8.371999741   -1.319000006
  143 DT    OP2     4515    4.720999718    8.243000031   -1.253000021
  143 DT    O5'     4516    4.838000298    8.414999962   -1.110000014
  143 DT    C5'     4517    4.939000130    8.515000343   -1.085000038
  143 DT    H5'     4518    4.927000046    8.602999687   -1.148000002
  143 DT    H5''    4519    5.039000034    8.480999947   -1.108000040
  143 DT    C4'     4520    4.925000191    8.558000565   -0.939999938
  143 DT    H4'     4521    5.012000084    8.619000435   -0.918999970
  143 DT    O4'     4522    4.815000057    8.642000198   -0.922000051
  143 DT    C1'     4523    4.750000000    8.614999771   -0.796999991
  143 DT    H1'     4524    4.816999912    8.661000252   -0.725000024
  143 DT    N1      4525    4.620999813    8.690999985   -0.807999969
  143 DT    C6      4526    4.508000374    8.633000374   -0.853999972
  143 DT    H6      4527    4.516999722    8.526000023   -0.868000031
  143 DT    C5      4528    4.388999939    8.698999405   -0.865999997
  143 DT    C7      4529    4.265999794    8.621000290   -0.893000007
  143 DT    H71     4530    4.290999889    8.515000343   -0.886999965
  143 DT    H72     4531    4.190999985    8.649000168   -0.818999946
  143 DT    H73     4532    4.222000122    8.633999825   -0.991999984
  143 DT    C4      4533    4.386000156    8.843999863   -0.835000038
  143 DT    O4      4534    4.279000282    8.913000107   -0.837000012
  143 DT    N3      4535    4.508999825    8.895999908   -0.806999981
  143 DT    H3      4536    4.506999969    8.991999626   -0.774999976
  143 DT    C2      4537    4.622000217    8.826999664   -0.761999965
  143 DT    O2      4538    4.702000141    8.880999565   -0.688000023
  143 DT    C3'     4539    4.909999847    8.442999840   -0.835999966
  143 DT    H3'     4540    4.925999641    8.343000412   -0.877000034
  143 DT    C2'     4541    4.761000156    8.466000557   -0.791000009
  143 DT    H2'     4542    4.695000172    8.414999962   -0.861999989
  143 DT    H2''    4543    4.740000248    8.430000305   -0.690999985
  143 DT    O3'     4544    4.993000031    8.470999718   -0.717999995
  144 DG    P       4545    5.052000046    8.350999832   -0.626000047
  144 DG    OP1     4546    5.197000027    8.323999405   -0.657000005
  144 DG    OP2     4547    4.963999748    8.239999771   -0.638999999
  144 DG    O5'     4548    5.036000252    8.406999588   -0.476000011
  144 DG    C5'     4549    5.124000072    8.491000175   -0.411000013
  144 DG    H5'     4550    5.134999752    8.579000473   -0.474999994
  144 DG    H5''    4551    5.211999893    8.437999725   -0.375000000
  144 DG    C4'     4552    5.041999817    8.550000191   -0.291000009
  144 DG    H4'     4553    5.109000206    8.614000320   -0.233999997
  144 DG    O4'     4554    4.940000057    8.631999969   -0.333999991
  144 DG    C1'     4555    4.822999954    8.595999718   -0.272000015
  144 DG    H1'     4556    4.815999985    8.657999992   -0.182999998
  144 DG    N9      4557    4.703000069    8.616999626   -0.354000002
  144 DG    C8      4558    4.625000000    8.526000023   -0.416999996
  144 DG    H8      4559    4.649000168    8.420999527   -0.425000012
  144 DG    N7      4560    4.520999908    8.580999374   -0.472999990
  144 DG    C5      4561    4.531000137    8.718000412   -0.430999994
  144 DG    C6      4562    4.447999954    8.833000183   -0.448999971
  144 DG    O6      4563    4.342999935    8.836999893   -0.513000011
  144 DG    N1      4564    4.493999958    8.942999840   -0.388999999
  144 DG    H1      4565    4.443999767    9.030000687   -0.403000027
  144 DG    C2      4566    4.605999947    8.954000473   -0.318000019
  144 DG    N2      4567    4.620999813    9.071000099   -0.266000003
  144 DG    H21     4568    4.545000076    9.137999535   -0.267000020
  144 DG    H22     4569    4.697000027    9.086999893   -0.202999994
  144 DG    N3      4570    4.684999943    8.848000526   -0.291000009
  144 DG    C4      4571    4.643000126    8.734999657   -0.352999985
  144 DG    C3'     4572    4.977000237    8.456999779   -0.189999998
  144 DG    H3'     4573    5.024000168    8.358999252   -0.182000011
  144 DG    C2'     4574    4.831999779    8.447000504   -0.230999991
  144 DG    H2'     4575    4.827000141    8.381999969   -0.319000006
  144 DG    H2''    4576    4.779999733    8.409999847   -0.142999992
  144 DG    O3'     4577    4.980000019    8.516000748   -0.063000001
  145 DA    P       4578    5.009999752    8.430999756  -14.744999886
  145 DA    OP1     4579    5.154000282    8.385999680  -14.744000435
  145 DA    OP2     4580    4.904999733    8.326999664  -14.735000610
  145 DA    O5'     4581    4.980999947    8.530000687  -14.621000290
  145 DA    C5'     4582    5.070000172    8.631999969  -14.578999519
  145 DA    H5'     4583    5.144999981    8.651000023  -14.656000137
  145 DA    H5''    4584    5.125000000    8.592000008  -14.492999077
  145 DA    C4'     4585    5.001999855    8.760000229  -14.538000107
  145 DA    H4'     4586    5.078999996    8.835000038  -14.517000198
  145 DA    O4'     4587    4.921000004    8.815000534  -14.644999504
  145 DA    C1'     4588    4.782999992    8.835000038  -14.607000351
  145 DA    H1'     4589    4.751999855    8.937999725  -14.593999863
  145 DA    N9      4590    4.699000359    8.772000313  -14.714999199
  145 DA    C8      4591    4.695000172    8.644000053  -14.764999390
  145 DA    H8      4592    4.782000065    8.583999634  -14.744000435
  145 DA    N7      4593    4.593999863    8.614000320   -0.023000000
  145 DA    C5      4594    4.522000313    8.726999283   -0.027000001
  145 DA    C6      4595    4.401999950    8.767999649   -0.086999997
  145 DA    N6      4596    4.333000183    8.684999466   -0.155999988
  145 DA    H61     4597    4.365000248    8.590000153   -0.169000000
  145 DA    H62     4598    4.241000175    8.706999779   -0.192999989
  145 DA    N1      4599    4.356999874    8.890000343   -0.083999999
  145 DA    C2      4600    4.432000160    8.980000496   -0.024000000
  145 DA    H2      4601    4.388999939    9.079000473   -0.018000001
  145 DA    N3      4602    4.550000191    8.960000038  -14.772999763
  145 DA    C4      4603    4.588000298    8.829999924  -14.777000427
  145 DA    C3'     4604    4.900000095    8.756999969  -14.422999382
  145 DA    H3'     4605    4.924000263    8.670999527  -14.358999252
  145 DA    C2'     4606    4.759999752    8.753000259  -14.482999802
  145 DA    H2'     4607    4.734000206    8.649999619  -14.510000229
  145 DA    H2''    4608    4.685999870    8.791999817  -14.413999557
  145 DA    O3'     4609    4.924000263    8.878000259  -14.347000122
  146 DT3   P       4610    4.859000206    8.902999878  -14.200999260
  146 DT3   OP1     4611    4.941999912    8.998000145  -14.130000114
  146 DT3   OP2     4612    4.815000057    8.774000168  -14.139999390
  146 DT3   O5'     4613    4.727999687    8.982000351  -14.241999626
  146 DT3   C5'     4614    4.651999950    9.057000160  -14.147999763
  146 DT3   H5'     4615    4.720000267    9.126999855  -14.100999832
  146 DT3   H5''    4616    4.616000175    8.982999802  -14.075999260
  146 DT3   C4'     4617    4.536000252    9.135999680  -14.218999863
  146 DT3   H4'     4618    4.477000237    9.184000015  -14.141000748
  146 DT3   O4'     4619    4.595000267    9.225999832  -14.314000130
  146 DT3   C1'     4620    4.531000137    9.192999840  -14.439000130
  146 DT3   H1'     4621    4.441999912    9.255999565  -14.435000420
  146 DT3   N1      4622    4.611999989    9.225000381  -14.560999870
  146 DT3   C6      4623    4.747000217    9.190000534  -14.569000244
  146 DT3   H6      4624    4.799000263    9.144999504  -14.486000061
  146 DT3   C5      4625    4.811999798    9.218000412  -14.684000015
  146 DT3   C7      4626    4.959000111    9.175000191  -14.697000504
  146 DT3   H71     4627    5.024000168    9.262000084  -14.708999634
  146 DT3   H72     4628    4.999000072    9.130999565  -14.605000496
  146 DT3   H73     4629    4.979000092    9.109999657  -14.782000542
  146 DT3   C4      4630    4.741000175    9.263999939  -14.802000046
  146 DT3   O4      4631    4.789000034    9.277999878   -0.098999999
  146 DT3   N3      4632    4.605000019    9.284999847    0.030000001
  146 DT3   H3      4633    4.553999901    9.288999557   -0.057000000
  146 DT3   C2      4634    4.540999889    9.283999443  -14.663999557
  146 DT3   O2      4635    4.424000263    9.340000153  -14.644999504
  146 DT3   C3'     4636    4.446000099    9.038999557  -14.283999443
  146 DT3   H3'     4637    4.441999912    8.940000534  -14.238000870
  146 DT3   C2'     4638    4.490000248    9.045999527  -14.433000565
  146 DT3   H2'     4639    4.566999912    8.975000381  -14.464999199
  146 DT3   H2''    4640    4.402999878    9.029000282  -14.496000290
  146 DT3   O3'     4641    4.308000088    9.081999779  -14.269999504
  146 DT3   HO3'    4642    4.252999783    9.027999878  -14.327000618
  147 DA5   HO5'    4643    3.427999973    8.484999657   -0.129999995
  147 DA5   O5'     4644    3.513000011    8.527999878   -0.120000005
  147 DA5   C5'     4645    3.328999996    8.564000130   -0.064999998
  147 DA5   H5'     4646    3.309999943    8.529000282    0.036000002
  147 DA5   H5''    4647    3.245999813    8.552000046   -0.135000005
  147 DA5   C4'     4648    3.352999926    8.712999344   -0.051999997
  147 DA5   H4'     4649    3.259000063    8.755000114   -0.015000001
  147 DA5   O4'     4650    3.461999893    8.734999657  -14.782000542
  147 DA5   C1'     4651    3.565000057    8.805999756   -0.038999997
  147 DA5   H1'     4652    3.556999922    8.912000656   -0.015000001
  147 DA5   N9      4653    3.703999996    8.760999680   -0.006000000
  147 DA5   C8      4654    3.795000076    8.831999779  -14.747999191
  147 DA5   H8      4655    3.775999784    8.934999466  -14.721000671
  147 DA5   N7      4656    3.899000168    8.763999939  -14.711999893
  147 DA5   C5      4657    3.874000072    8.635999680  -14.767000198
  147 DA5   C6      4658    3.941999912    8.508000374  -14.772999763
  147 DA5   N6      4659    4.065999985    8.493000031  -14.730999947
  147 DA5   H61     4660    4.118999958    8.562000275  -14.680999756
  147 DA5   H62     4661    4.105999947    8.399999619  -14.730000496
  147 DA5   N1      4662    3.891999722    8.401000023   -0.025999999
  147 DA5   C2      4663    3.775999784    8.418000221   -0.089000002
  147 DA5   H2      4664    3.747000217    8.330999374   -0.147000000
  147 DA5   N3      4665    3.700000048    8.531000137   -0.089000002
  147 DA5   C4      4666    3.756000042    8.633999825   -0.018999999
  147 DA5   C3'     4667    3.372999907    8.808000565   -0.173999995
  147 DA5   H3'     4668    3.320999861    8.760999680   -0.256999999
  147 DA5   C2'     4669    3.519999981    8.789999962   -0.182000011
  147 DA5   H2'     4670    3.558000088    8.694999695   -0.219999999
  147 DA5   H2''    4671    3.572999954    8.862000465   -0.245000005
  147 DA5   O3'     4672    3.343999863    8.951000214   -0.158000007
  148 DT    P       4673    3.365000248    9.062999725   -0.273000002
  148 DT    OP1     4674    3.241999865    9.147000313   -0.282000005
  148 DT    OP2     4675    3.415999889    8.991000175   -0.393999994
  148 DT    O5'     4676    3.483999968    9.142000198   -0.206000000
  148 DT    C5'     4677    3.461999893    9.208000183   -0.085000001
  148 DT    H5'     4678    3.429000139    9.128000259   -0.020000000
  148 DT    H5''    4679    3.381999969    9.281999588   -0.093000002
  148 DT    C4'     4680    3.586999893    9.269000053  -14.842999458
  148 DT    H4'     4681    3.563000202    9.294000626  -14.739999771
  148 DT    O4'     4682    3.684999943    9.163000107   -0.027000001
  148 DT    C1'     4683    3.796000004    9.201000214   -0.100999996
  148 DT    H1'     4684    3.852999926    9.251000404   -0.022000000
  148 DT    N1      4685    3.866999865    9.079999924   -0.153999999
  148 DT    C6      4686    3.809999943    8.993000031   -0.238000005
  148 DT    H6      4687    3.710999966    9.017000198   -0.273999989
  148 DT    C5      4688    3.875000000    8.881999969   -0.285999984
  148 DT    C7      4689    3.800999880    8.782999992   -0.370999992
  148 DT    H71     4690    3.782000065    8.687999725   -0.321999997
  148 DT    H72     4691    3.709999800    8.836000443   -0.400000006
  148 DT    H73     4692    3.858999968    8.765000343   -0.461000025
  148 DT    C4      4693    4.013999939    8.855000496   -0.248999998
  148 DT    O4      4694    4.081000328    8.758000374   -0.282999992
  148 DT    N3      4695    4.064000130    8.946000099   -0.160999998
  148 DT    H3      4696    4.157999992    8.930000305   -0.127000004
  148 DT    C2      4697    3.991999865    9.051000595   -0.100000001
  148 DT    O2      4698    4.050000191    9.114999771   -0.007999999
  148 DT    C3'     4699    3.643000126    9.383999825   -0.112999998
  148 DT    H3'     4700    3.563000202    9.433000565   -0.166999996
  148 DT    C2'     4701    3.734999895    9.300000191   -0.201999992
  148 DT    H2'     4702    3.681999922    9.253000259   -0.283999979
  148 DT    H2''    4703    3.818999767    9.364000320   -0.229000002
  148 DT    O3'     4704    3.703999996    9.476999283   -0.025000000
  149 DC    P       4705    3.740999937    9.628999710   -0.068000004
  149 DC    OP1     4706    3.702999830    9.706999779  -14.764999390
  149 DC    OP2     4707    3.684000015    9.666000366   -0.199000001
  149 DC    O5'     4708    3.900999784    9.621999741   -0.082999997
  149 DC    C5'     4709    3.975999832    9.621999741  -14.777999878
  149 DC    H5'     4710    3.929999828    9.553999901  -14.705999374
  149 DC    H5''    4711    3.977999926    9.723999977  -14.741000175
  149 DC    C4'     4712    4.116999626    9.583999634  -14.797999382
  149 DC    H4'     4713    4.158999920    9.569999695  -14.699000359
  149 DC    O4'     4714    4.133999825    9.461999893   -0.049000002
  149 DC    C1'     4715    4.241999626    9.473999977   -0.142999992
  149 DC    H1'     4716    4.338000298    9.465000153   -0.092000000
  149 DC    N1      4717    4.234999657    9.371999741   -0.252999991
  149 DC    C6      4718    4.113999844    9.362000465   -0.321999997
  149 DC    H6      4719    4.038000107    9.434999466   -0.300000012
  149 DC    C5      4720    4.095999718    9.246000290   -0.401000023
  149 DC    H5      4721    4.006000042    9.239000320   -0.461000025
  149 DC    C4      4722    4.208000183    9.162000656   -0.415000021
  149 DC    N4      4723    4.195000172    9.062000275   -0.492000014
  149 DC    H41     4724    4.106999874    9.062999725   -0.542999983
  149 DC    H42     4725    4.263000011    8.987999916   -0.500000000
  149 DC    N3      4726    4.318999767    9.166000366   -0.347000003
  149 DC    C2      4727    4.329999924    9.269999504   -0.263000011
  149 DC    O2      4728    4.425000191    9.273000717   -0.191000000
  149 DC    C3'     4729    4.197000027    9.683000565   -0.050999999
  149 DC    H3'     4730    4.138000011    9.773000717   -0.064999998
  149 DC    C2'     4731    4.230999947    9.619000435   -0.182999998
  149 DC    H2'     4732    4.150000095    9.630999565   -0.255999982
  149 DC    H2''    4733    4.321000099    9.663000107   -0.224999994
  149 DC    O3'     4734    4.306000233    9.710000038  -14.780000687
  150 DA    P       4735    4.407000065    9.830999374  -14.803998947
  150 DA    OP1     4736    4.495999813    9.838999748  -14.682001114
  150 DA    OP2     4737    4.322000027    9.947000504   -0.022000000
  150 DA    O5'     4738    4.494999886    9.786000252   -0.115999997
  150 DA    C5'     4739    4.593999863    9.678999901   -0.098999999
  150 DA    H5'     4740    4.543000221    9.588999748   -0.064999998
  150 DA    H5''    4741    4.670000076    9.722000122   -0.034000002
  150 DA    C4'     4742    4.664999962    9.635000229   -0.232999995
  150 DA    H4'     4743    4.759999752    9.591000557   -0.203999996
  150 DA    O4'     4744    4.575999737    9.552000046   -0.300000012
  150 DA    C1'     4745    4.584000111    9.569999695   -0.442999989
  150 DA    H1'     4746    4.677000046    9.524999619   -0.478000015
  150 DA    N9      4747    4.472000122    9.510000229   -0.518999994
  150 DA    C8      4748    4.340000153    9.558000565   -0.528999984
  150 DA    H8      4749    4.309000015    9.642999649   -0.469000012
  150 DA    N7      4750    4.263999939    9.487000465   -0.615000010
  150 DA    C5      4751    4.352000237    9.378000259   -0.643999994
  150 DA    C6      4752    4.340000153    9.263999939   -0.726999998
  150 DA    N6      4753    4.224999905    9.223999977   -0.780000031
  150 DA    H61     4754    4.143000126    9.282999992   -0.786000013
  150 DA    H62     4755    4.231999874    9.145999908   -0.843999982
  150 DA    N1      4756    4.440000057    9.177000046   -0.731000006
  150 DA    C2      4757    4.554999828    9.208999634   -0.665000021
  150 DA    H2      4758    4.626999855    9.133000374   -0.688000023
  150 DA    N3      4759    4.586999893    9.309999466   -0.586000025
  150 DA    C4      4760    4.477000237    9.388999939   -0.582000017
  150 DA    C3'     4761    4.696000099    9.748000145   -0.328000009
  150 DA    H3'     4762    4.689000130    9.848000526   -0.283999979
  150 DA    C2'     4763    4.593999863    9.719999313   -0.442999989
  150 DA    H2'     4764    4.506999969    9.780000687   -0.415999979
  150 DA    H2''    4765    4.618999958    9.763999939   -0.538999975
  150 DA    O3'     4766    4.828999996    9.723999977   -0.377999991
  151 DA    P       4767    4.927000046    9.850000381   -0.426000029
  151 DA    OP1     4768    5.000999928    9.906000137   -0.306999981
  151 DA    OP2     4769    4.849999905    9.942999840   -0.509999990
  151 DA    O5'     4770    5.024000168    9.758999825   -0.517000020
  151 DA    C5'     4771    5.140000343    9.701000214   -0.463000000
  151 DA    H5'     4772    5.116999626    9.642000198   -0.374000013
  151 DA    H5''    4773    5.209000111    9.777999878   -0.428999990
  151 DA    C4'     4774    5.197999954    9.608999252   -0.560000002
  151 DA    H4'     4775    5.290999889    9.573999405   -0.514999986
  151 DA    O4'     4776    5.093999863    9.508000374   -0.593999982
  151 DA    C1'     4777    5.059000015    9.523000717   -0.731000006
  151 DA    H1'     4778    5.113999844    9.442999840   -0.780000031
  151 DA    N9      4779    4.914999962    9.516000748   -0.751999974
  151 DA    C8      4780    4.820000172    9.612000465   -0.715000033
  151 DA    H8      4781    4.847000122    9.698999405   -0.657000005
  151 DA    N7      4782    4.699000359    9.590000153   -0.768000007
  151 DA    C5      4783    4.718999863    9.469999313   -0.843999982
  151 DA    C6      4784    4.634999752    9.383000374   -0.914999962
  151 DA    N6      4785    4.511000156    9.411000252   -0.949000001
  151 DA    H61     4786    4.474999905    9.498999596   -0.914999962
  151 DA    H62     4787    4.450999737    9.343000412   -0.993000031
  151 DA    N1      4788    4.677999973    9.265000343   -0.958999991
  151 DA    C2      4789    4.797999859    9.230999947   -0.925999999
  151 DA    H2      4790    4.822000027    9.128999710   -0.952999949
  151 DA    N3      4791    4.886000156    9.295999527   -0.855000019
  151 DA    C4      4792    4.842000008    9.416999817   -0.817000031
  151 DA    C3'     4793    5.238999844    9.664999962   -0.692000031
  151 DA    H3'     4794    5.272999763    9.769000053   -0.684000015
  151 DA    C2'     4795    5.115000248    9.652999878   -0.777999997
  151 DA    H2'     4796    5.052999973    9.743000031   -0.768000007
  151 DA    H2''    4797    5.147000313    9.637999535   -0.881000042
  151 DA    O3'     4798    5.347000122    9.583000183   -0.736000001
  152 DT    P       4799    5.431000233    9.594999313   -0.868999958
  152 DT    OP1     4800    5.572999954    9.544000626   -0.839000046
  152 DT    OP2     4801    5.414999962    9.730999947   -0.914999962
  152 DT    O5'     4802    5.361999989    9.486000061   -0.964999974
  152 DT    C5'     4803    5.397999763    9.354000092   -0.949000001
  152 DT    H5'     4804    5.373000145    9.322999954   -0.847999930
  152 DT    H5''    4805    5.506000042    9.345999718   -0.963000000
  152 DT    C4'     4806    5.322999954    9.255999565   -1.035000086
  152 DT    H4'     4807    5.354000092    9.151999474   -1.023000002
  152 DT    O4'     4808    5.177999973    9.258000374   -1.013000011
  152 DT    C1'     4809    5.100999832    9.229000092   -1.134000063
  152 DT    H1'     4810    5.063000202    9.126999855   -1.121999979
  152 DT    N1      4811    4.998000145    9.331999779   -1.157999992
  152 DT    C6      4812    5.022999763    9.468000412   -1.134000063
  152 DT    H6      4813    5.122000217    9.491999626   -1.097000003
  152 DT    C5      4814    4.928999901    9.565000534   -1.161999941
  152 DT    C7      4815    4.956999779    9.712999344   -1.134000063
  152 DT    H71     4816    4.881000042    9.746999741   -1.062999964
  152 DT    H72     4817    5.050999641    9.730000496   -1.081000090
  152 DT    H73     4818    4.945000172    9.762999535   -1.228999972
  152 DT    C4      4819    4.795000076    9.517000198   -1.208999991
  152 DT    O4      4820    4.704999924    9.591000557   -1.241999984
  152 DT    N3      4821    4.772000313    9.385999680   -1.238000035
  152 DT    H3      4822    4.688000202    9.354000092   -1.284000039
  152 DT    C2      4823    4.880000114    9.291000366   -1.217000008
  152 DT    O2      4824    4.861999989    9.171999931   -1.240000010
  152 DT    C3'     4825    5.342999935    9.291000366   -1.182999969
  152 DT    H3'     4826    5.350999832    9.399000168   -1.197000027
  152 DT    C2'     4827    5.213000298    9.233999252   -1.246999979
  152 DT    H2'     4828    5.183000088    9.288000107   -1.337000012
  152 DT    H2''    4829    5.217999935    9.130000114   -1.279000044
  152 DT    O3'     4830    5.460999966    9.223999977   -1.227999926
  153 DA    P       4831    5.529000282    9.255999565   -1.361999989
  153 DA    OP1     4832    5.659999847    9.185999870   -1.358000040
  153 DA    OP2     4833    5.532000065    9.404000282   -1.378000021
  153 DA    O5'     4834    5.429999828    9.196000099   -1.470999956
  153 DA    C5'     4835    5.411000252    9.055000305   -1.472000003
  153 DA    H5'     4836    5.359999657    9.033999443   -1.378000021
  153 DA    H5''    4837    5.505000114    8.998999596   -1.470999956
  153 DA    C4'     4838    5.328000069    8.998000145   -1.585000038
  153 DA    H4'     4839    5.318999767    8.891000748   -1.569000006
  153 DA    O4'     4840    5.186999798    9.031999588   -1.570999980
  153 DA    C1'     4841    5.147999763    9.118000031   -1.679000139
  153 DA    H1'     4842    5.074000359    9.067999840   -1.740999937
  153 DA    N9      4843    5.100999832    9.248999596   -1.626000047
  153 DA    C8      4844    5.170000076    9.354000092   -1.569000006
  153 DA    H8      4845    5.277999878    9.364000320   -1.562999964
  153 DA    N7      4846    5.095000267    9.447000504   -1.527000070
  153 DA    C5      4847    4.966000080    9.411000252   -1.562000036
  153 DA    C6      4848    4.835999966    9.468999863   -1.552999973
  153 DA    N6      4849    4.806000233    9.586000443   -1.516000032
  153 DA    H61     4850    4.879000187    9.656000137   -1.516999960
  153 DA    H62     4851    4.708000183    9.609999657   -1.510999918
  153 DA    N1      4852    4.729000092    9.402999878   -1.600000024
  153 DA    C2      4853    4.744999886    9.280000687   -1.653000116
  153 DA    H2      4854    4.647999763    9.237999916   -1.674000025
  153 DA    N3      4855    4.855999947    9.213999748   -1.661000013
  153 DA    C4      4856    4.967000008    9.288000107   -1.618000031
  153 DA    C3'     4857    5.372000217    9.030000687   -1.733999968
  153 DA    H3'     4858    5.473000050    9.071000099   -1.737999916
  153 DA    C2'     4859    5.276000023    9.141000748   -1.763999939
  153 DA    H2'     4860    5.327000141    9.236000061   -1.745000124
  153 DA    H2''    4861    5.265999794    9.142000198   -1.871999979
  153 DA    O3'     4862    5.369999886    8.912000656   -1.820999861
  154 DT    P       4863    5.401000023    8.912000656   -1.981999993
  154 DT    OP1     4864    5.443999767    8.774000168   -2.007999897
  154 DT    OP2     4865    5.490000248    9.017999649   -2.016000032
  154 DT    O5'     4866    5.250000000    8.944999695   -2.032000065
  154 DT    C5'     4867    5.144999981    8.850000381   -2.009999990
  154 DT    H5'     4868    5.137000084    8.833000183   -1.903000116
  154 DT    H5''    4869    5.168999672    8.753999710   -2.055999994
  154 DT    C4'     4870    5.000999928    8.894999504   -2.065999985
  154 DT    H4'     4871    4.928999901    8.815000534   -2.046999931
  154 DT    O4'     4872    4.961999893    9.016000748   -2.004999876
  154 DT    C1'     4873    4.914000034    9.108999252   -2.098000050
  154 DT    H1'     4874    4.809999943    9.095999718   -2.128000021
  154 DT    N1      4875    4.934999943    9.241000175   -2.039999962
  154 DT    C6      4876    5.056000233    9.289999962   -2.000999928
  154 DT    H6      4877    5.145999908    9.239000320   -2.029999971
  154 DT    C5      4878    5.075999737    9.414999962   -1.939999938
  154 DT    C7      4879    5.216000080    9.468999863   -1.917000055
  154 DT    H71     4880    5.247000217    9.455999374   -1.813999891
  154 DT    H72     4881    5.276999950    9.408999443   -1.983000040
  154 DT    H73     4882    5.218999863    9.576000214   -1.938999891
  154 DT    C4      4883    4.958000183    9.491999626   -1.904999971
  154 DT    O4      4884    4.953000069    9.604000092   -1.851000071
  154 DT    N3      4885    4.834000111    9.435999870   -1.945000052
  154 DT    H3      4886    4.748000145    9.487000465   -1.928000093
  154 DT    C2      4887    4.818999767    9.312000275   -2.006000042
  154 DT    O2      4888    4.704999924    9.269000053   -2.026999950
  154 DT    C3'     4889    5.011000156    8.928999901   -2.212000132
  154 DT    H3'     4890    5.100999832    8.892000198   -2.262000084
  154 DT    C2'     4891    5.005000114    9.076999664   -2.216000080
  154 DT    H2'     4892    5.105000019    9.119000435   -2.198999882
  154 DT    H2''    4893    4.960999966    9.114000320   -2.309000015
  154 DT    O3'     4894    4.902999878    8.864999771   -2.276000023
  155 DC    P       4895    4.879000187    8.883999825   -2.434999943
  155 DC    OP1     4896    4.829999924    8.755000114   -2.487999916
  155 DC    OP2     4897    4.995999813    8.937000275   -2.493999958
  155 DC    O5'     4898    4.762000084    8.993000031   -2.440999985
  155 DC    C5'     4899    4.626999855    8.951999664   -2.421000004
  155 DC    H5'     4900    4.623000145    8.921999931   -2.315999985
  155 DC    H5''    4901    4.595000267    8.880999565   -2.496999979
  155 DC    C4'     4902    4.536999702    9.083000183   -2.434999943
  155 DC    H4'     4903    4.433000088    9.055000305   -2.417000055
  155 DC    O4'     4904    4.575999737    9.184999466   -2.337000132
  155 DC    C1'     4905    4.581999779    9.309999466   -2.407999992
  155 DC    H1'     4906    4.483000278    9.354000092   -2.401000023
  155 DC    N1      4907    4.683000088    9.407999992   -2.348000050
  155 DC    C6      4908    4.808000088    9.369999886   -2.330999851
  155 DC    H6      4909    4.831999779    9.267000198   -2.353000164
  155 DC    C5      4910    4.899000168    9.454000473   -2.278000116
  155 DC    H5      4911    5.001999855    9.430000305   -2.256999969
  155 DC    C4      4912    4.852000237    9.583000183   -2.243000031
  155 DC    N4      4913    4.931000233    9.677999496   -2.195999861
  155 DC    H41     4914    5.026999950    9.680999756   -2.226999998
  155 DC    H42     4915    4.879000187    9.762000084   -2.172999859
  155 DC    N3      4916    4.729000092    9.626000404   -2.269000053
  155 DC    C2      4917    4.644000053    9.531000137   -2.311000109
  155 DC    O2      4918    4.526999950    9.567999840   -2.327000141
  155 DC    C3'     4919    4.539000034    9.148000717   -2.573999882
  155 DC    H3'     4920    4.598999977    9.086000443   -2.641000032
  155 DC    C2'     4921    4.611999989    9.281000137   -2.551000118
  155 DC    H2'     4922    4.718999863    9.258999825   -2.551000118
  155 DC    H2''    4923    4.581999779    9.361000061   -2.618999958
  155 DC    O3'     4924    4.407000065    9.162000656   -2.620999813
  156 DC    P       4925    4.366000175    9.225000381   -2.762000084
  156 DC    OP1     4926    4.234000206    9.162000656   -2.799999952
  156 DC    OP2     4927    4.477999687    9.220999718   -2.855999947
  156 DC    O5'     4928    4.338999748    9.381999969   -2.730999947
  156 DC    C5'     4929    4.217000008    9.412000656   -2.660000086
  156 DC    H5'     4930    4.223000050    9.376000404   -2.556999922
  156 DC    H5''    4931    4.131999969    9.358999252   -2.703000069
  156 DC    C4'     4932    4.182000160    9.562999725   -2.662999868
  156 DC    H4'     4933    4.088000298    9.565000534   -2.608000040
  156 DC    O4'     4934    4.276000023    9.642000198   -2.598999977
  156 DC    C1'     4935    4.335999966    9.737000465   -2.686000109
  156 DC    H1'     4936    4.282000065    9.830999374   -2.671999931
  156 DC    N1      4937    4.481999874    9.755999565   -2.662000179
  156 DC    C6      4938    4.574999809    9.656999588   -2.674000025
  156 DC    H6      4939    4.539999962    9.559999466   -2.705999851
  156 DC    C5      4940    4.699999809    9.675000191   -2.632999897
  156 DC    H5      4941    4.768000126    9.591000557   -2.632999897
  156 DC    C4      4942    4.736999989    9.805999756   -2.592999935
  156 DC    N4      4943    4.847000122    9.831999779   -2.533999920
  156 DC    H41     4944    4.921000004    9.765000343   -2.513000011
  156 DC    H42     4945    4.863999844    9.928999901   -2.514999866
  156 DC    N3      4946    4.651999950    9.906000137   -2.587999821
  156 DC    C2      4947    4.519999981    9.878000259   -2.613999844
  156 DC    O2      4948    4.441999912    9.973999977   -2.596999884
  156 DC    C3'     4949    4.168999672    9.621000290   -2.801000118
  156 DC    H3'     4950    4.136000156    9.538999557   -2.865000010
  156 DC    C2'     4951    4.300999641    9.694000244   -2.825000048
  156 DC    H2'     4952    4.369999886    9.619000435   -2.865000010
  156 DC    H2''    4953    4.283999920    9.777999878   -2.893000126
  156 DC    O3'     4954    4.065000057    9.718999863   -2.804000139
  157 DA    P       4955    4.019000053    9.784999847   -2.941999912
  157 DA    OP1     4956    3.870000124    9.800000191   -2.931999922
  157 DA    OP2     4957    4.077000141    9.703000069   -3.045000076
  157 DA    O5'     4958    4.088000298    9.927000046   -2.945000172
  157 DA    C5'     4959    4.059999943   10.030000687   -2.860000134
  157 DA    H5'     4960    4.067999840   10.006999969   -2.754000187
  157 DA    H5''    4961    3.952999830   10.048999786   -2.867000103
  157 DA    C4'     4962    4.144999981   10.162000656   -2.884999990
  157 DA    H4'     4963    4.092000008   10.243000031   -2.835000038
  157 DA    O4'     4964    4.275000095   10.142000198   -2.832000017
  157 DA    C1'     4965    4.372000217   10.171999931   -2.934999943
  157 DA    H1'     4966    4.404999733   10.276000023   -2.940000057
  157 DA    N9      4967    4.500999928   10.100000381   -2.914000034
  157 DA    C8      4968    4.526999950    9.966000557   -2.926000118
  157 DA    H8      4969    4.453999996    9.891000748   -2.950000048
  157 DA    N7      4970    4.651999950    9.935999870   -2.896999836
  157 DA    C5      4971    4.702000141   10.060999870   -2.858000040
  157 DA    C6      4972    4.824000359   10.107000351   -2.796000004
  157 DA    N6      4973    4.924000263   10.031000137   -2.756999969
  157 DA    H61     4974    4.913000107    9.930000305   -2.759000063
  157 DA    H62     4975    5.005000114   10.073999405   -2.716000080
  157 DA    N1      4976    4.845000267   10.236000061   -2.766999960
  157 DA    C2      4977    4.744999886   10.322999954   -2.801000118
  157 DA    H2      4978    4.763999939   10.430000305   -2.796999931
  157 DA    N3      4979    4.629000187   10.295999527   -2.854000092
  157 DA    C4      4980    4.611999989   10.163000107   -2.874000072
  157 DA    C3'     4981    4.161999702   10.203000069   -3.036000013
  157 DA    H3'     4982    4.091000080   10.151000023   -3.099999905
  157 DA    C2'     4983    4.303999901   10.144999504   -3.062000036
  157 DA    H2'     4984    4.302000046   10.036000252   -3.068000078
  157 DA    H2''    4985    4.347000122   10.196000099   -3.148999929
  157 DA    O3'     4986    4.144999981   10.341000557   -3.042999983
  158 DC    P       4987    4.116999626   10.414999962   -3.183000088
  158 DC    OP1     4988    3.986999989   10.487000465   -3.171000004
  158 DC    OP2     4989    4.150000095   10.319000244   -3.292999983
  158 DC    O5'     4990    4.230000019   10.519000053   -3.180999994
  158 DC    C5'     4991    4.203999996   10.647000313   -3.120000124
  158 DC    H5'     4992    4.171000004   10.628000259   -3.018000126
  158 DC    H5''    4993    4.115000248   10.684000015   -3.170000076
  158 DC    C4'     4994    4.314000130   10.753000259   -3.122999907
  158 DC    H4'     4995    4.293999672   10.842000008   -3.062999964
  158 DC    O4'     4996    4.431000233   10.703000069   -3.059999943
  158 DC    C1'     4997    4.536000252   10.698999405   -3.158999920
  158 DC    H1'     4998    4.612999916   10.773000717   -3.137000084
  158 DC    N1      4999    4.602000237   10.562999725   -3.148000002
  158 DC    C6      5000    4.538000107   10.447999954   -3.190999985
  158 DC    H6      5001    4.434999943   10.439000130   -3.220999956
  158 DC    C5      5002    4.609999657   10.331999779   -3.190000057
  158 DC    H5      5003    4.559999943   10.241999626   -3.223000050
  158 DC    C4      5004    4.752999783   10.338999748   -3.161000013
  158 DC    N4      5005    4.828000069   10.237999916   -3.177999973
  158 DC    H41     5006    4.781000137   10.157999992   -3.217999935
  158 DC    H42     5007    4.927999973   10.237000465   -3.162000179
  158 DC    N3      5008    4.808000088   10.444000244   -3.105999947
  158 DC    C2      5009    4.741999626   10.560999870   -3.108999968
  158 DC    O2      5010    4.804999828   10.666000366   -3.073999882
  158 DC    C3'     5011    4.348000050   10.802000046   -3.261999846
  158 DC    H3'     5012    4.269999981   10.780000687   -3.334000111
  158 DC    C2'     5013    4.477000237   10.718000412   -3.295000076
  158 DC    H2'     5014    4.443999767   10.623000145   -3.336999893
  158 DC    H2''    5015    4.546999931   10.767000198   -3.361999989
  158 DC    O3'     5016    4.365000248   10.944000244   -3.258000135
  159 DC    P       5017    4.394000053   11.036000252   -3.388000011
  159 DC    OP1     5018    4.355000019   11.176000595   -3.358999968
  159 DC    OP2     5019    4.331999779   10.966000557   -3.499000072
  159 DC    O5'     5020    4.556000233   11.024000168   -3.414000034
  159 DC    C5'     5021    4.649000168   11.064000130   -3.309999943
  159 DC    H5'     5022    4.611999989   11.031000137   -3.213000059
  159 DC    H5''    5023    4.645999908   11.173000336   -3.315999985
  159 DC    C4'     5024    4.784999847   11.008999825   -3.322000027
  159 DC    H4'     5025    4.850999832   11.067999840   -3.259999752
  159 DC    O4'     5026    4.786000252   10.868000031   -3.296000004
  159 DC    C1'     5027    4.911000252   10.819999695   -3.343999863
  159 DC    H1'     5028    4.986000061   10.826999664   -3.265000105
  159 DC    N1      5029    4.897000313   10.684999466   -3.406000137
  159 DC    C6      5030    4.788000107   10.647000313   -3.486999989
  159 DC    H6      5031    4.706000328   10.718000412   -3.497999907
  159 DC    C5      5032    4.768000126   10.517000198   -3.531000137
  159 DC    H5      5033    4.679999828   10.489999771   -3.588000059
  159 DC    C4      5034    4.866000175   10.423000336   -3.486999989
  159 DC    N4      5035    4.852000237   10.298000336   -3.509000063
  159 DC    H41     5036    4.756999969   10.267999649   -3.522000074
  159 DC    H42     5037    4.921000004   10.241000175   -3.460999966
  159 DC    N3      5038    4.972000122   10.461000443   -3.421000004
  159 DC    C2      5039    4.986999989   10.588999748   -3.375999928
  159 DC    O2      5040    5.088000298   10.616999626   -3.313999891
  159 DC    C3'     5041    4.845999718   11.015000343   -3.459000111
  159 DC    H3'     5042    4.777999878   10.984999657   -3.538000107
  159 DC    C2'     5043    4.953999996   10.920000076   -3.445000172
  159 DC    H2'     5044    4.972000122   10.881999969   -3.545000076
  159 DC    H2''    5045    5.040999889   10.967000008   -3.399000168
  159 DC    O3'     5046    4.894999981   11.145999908   -3.465000153
  160 DT    P       5047    4.966000080   11.194000244   -3.608000278
  160 DT    OP1     5048    5.015999794   11.331999779   -3.586999893
  160 DT    OP2     5049    4.875999928   11.170000076   -3.727999926
  160 DT    O5'     5050    5.098999977   11.108999252   -3.634000063
  160 DT    C5'     5051    5.217999935   11.116000175   -3.547000170
  160 DT    H5'     5052    5.190000057   11.092000008   -3.445000172
  160 DT    H5''    5053    5.250000000   11.220999718   -3.547999859
  160 DT    C4'     5054    5.331000328   11.024000168   -3.578999996
  160 DT    H4'     5055    5.407000065   11.026000023   -3.500000000
  160 DT    O4'     5056    5.276000023   10.899000168   -3.572999954
  160 DT    C1'     5057    5.325999737   10.828000069   -3.679000139
  160 DT    H1'     5058    5.425999641   10.798999786   -3.648000002
  160 DT    N1      5059    5.247000217   10.711999893   -3.715000153
  160 DT    C6      5060    5.120999813   10.725999832   -3.768999815
  160 DT    H6      5061    5.081000328   10.821000099   -3.802000046
  160 DT    C5      5062    5.047999859   10.612999916   -3.800999880
  160 DT    C7      5063    4.918000221   10.640000343   -3.875999928
  160 DT    H71     5064    4.914999962   10.594999313   -3.974999905
  160 DT    H72     5065    4.842999935   10.593999863   -3.811999798
  160 DT    H73     5066    4.891999722   10.744999886   -3.891999722
  160 DT    C4      5067    5.093999863   10.480000496   -3.768000126
  160 DT    O4      5068    5.036000252   10.375000000   -3.791999817
  160 DT    N3      5069    5.217000008   10.473999977   -3.710999966
  160 DT    H3      5070    5.249000072   10.380000114   -3.690000057
  160 DT    C2      5071    5.297999859   10.580999374   -3.684000015
  160 DT    O2      5072    5.413000107   10.552000046   -3.636999846
  160 DT    C3'     5073    5.388000011   11.052999496   -3.711999893
  160 DT    H3'     5074    5.338000298   11.142000198   -3.747999907
  160 DT    C2'     5075    5.348999977   10.926000595   -3.784999847
  160 DT    H2'     5076    5.261000156   10.944000244   -3.845000029
  160 DT    H2''    5077    5.424000263   10.901000023   -3.859999895
  160 DT    O3'     5078    5.532999992   11.066999435   -3.693999767
  161 DG    P       5079    5.625999928   11.130000114   -3.809000015
  161 DG    OP1     5080    5.727999687   11.205999374   -3.747000217
  161 DG    OP2     5081    5.546999931   11.194999695   -3.917999983
  161 DG    O5'     5082    5.692999840   10.998000145   -3.868999958
  161 DG    C5'     5083    5.759999752   10.911000252   -3.783999920
  161 DG    H5'     5084    5.699999809   10.894000053   -3.695000172
  161 DG    H5''    5085    5.852999687   10.963999748   -3.761000156
  161 DG    C4'     5086    5.800000191   10.779000282   -3.849000216
  161 DG    H4'     5087    5.870999813   10.730999947   -3.781000137
  161 DG    O4'     5088    5.677999973   10.704999924   -3.865000248
  161 DG    C1'     5089    5.666999817   10.655000687   -3.997999907
  161 DG    H1'     5090    5.727999687   10.564000130   -3.997000217
  161 DG    N9      5091    5.527999878   10.626000404   -4.026000023
  161 DG    C8      5092    5.427999973   10.711999893   -4.059999943
  161 DG    H8      5093    5.447000027   10.815000534   -4.084000111
  161 DG    N7      5094    5.314000130   10.663000107   -4.090000153
  161 DG    C5      5095    5.331999779   10.531000137   -4.050000191
  161 DG    C6      5096    5.240000248   10.419000626   -4.043999672
  161 DG    O6      5097    5.123000145   10.412000656   -4.078999996
  161 DG    N1      5098    5.295000076   10.298999786   -4.001999855
  161 DG    H1      5099    5.230999947   10.220999718   -4.009999752
  161 DG    C2      5100    5.424000263   10.291000366   -3.957000017
  161 DG    N2      5101    5.460000038   10.176000595   -3.904999971
  161 DG    H21     5102    5.394000053   10.098999977   -3.915000200
  161 DG    H22     5103    5.558000088   10.176000595   -3.883000135
  161 DG    N3      5104    5.511000156   10.390000343   -3.958000183
  161 DG    C4      5105    5.460999966   10.510000229   -4.006000042
  161 DG    C3'     5106    5.855000019   10.795999527   -3.984999895
  161 DG    H3'     5107    5.897000313   10.895999908   -3.993000031
  161 DG    C2'     5108    5.737999916   10.760999680   -4.074000359
  161 DG    H2'     5109    5.677999973   10.850000381   -4.091000080
  161 DG    H2''    5110    5.779999733   10.711999893   -4.161999702
  161 DG    O3'     5111    5.949999809   10.694000244   -4.013999939
  162 DC    P       5112    6.104000092   10.723000526   -4.033999920
  162 DC    OP1     5113    6.163000107   10.776000023   -3.911999941
  162 DC    OP2     5114    6.105000019   10.803999901   -4.158999920
  162 DC    O5'     5115    6.147000313   10.567999840   -4.056000233
  162 DC    C5'     5116    6.158999920   10.473999977   -3.950000048
  162 DC    H5'     5117    6.090000153   10.512999535   -3.875999928
  162 DC    H5''    5118    6.261000156   10.475000381   -3.909999847
  162 DC    C4'     5119    6.109999657   10.329999924   -3.988999844
  162 DC    H4'     5120    6.134999752   10.267000198   -3.902999878
  162 DC    O4'     5121    5.961999893   10.319999695   -4.015999794
  162 DC    C1'     5122    5.947999954   10.248999596   -4.138999939
  162 DC    H1'     5123    5.942999840   10.142000198   -4.116000175
  162 DC    N1      5124    5.822000027   10.305000305   -4.208000183
  162 DC    C6      5125    5.799000263   10.437999725   -4.237999916
  162 DC    H6      5126    5.874000072   10.508999825   -4.203999996
  162 DC    C5      5127    5.682000160   10.480999947   -4.289999962
  162 DC    H5      5128    5.668000221   10.586999893   -4.307000160
  162 DC    C4      5129    5.583000183   10.383999825   -4.325999737
  162 DC    N4      5130    5.473999977   10.414999962   -4.386000156
  162 DC    H41     5131    5.472000122   10.505000114   -4.433000088
  162 DC    H42     5132    5.404000282   10.343999863   -4.400000095
  162 DC    N3      5133    5.593999863   10.260000229   -4.293000221
  162 DC    C2      5134    5.715000153   10.215000153   -4.241999626
  162 DC    O2      5135    5.723000050   10.100000381   -4.213999748
  162 DC    C3'     5136    6.182000160   10.289999962   -4.115000248
  162 DC    H3'     5137    6.263000011   10.359999657   -4.134999752
  162 DC    C2'     5138    6.070000172   10.281000137   -4.225999832
  162 DC    H2'     5139    6.066999912   10.373000145   -4.283999920
  162 DC    H2''    5140    6.088000298   10.190999985   -4.286000252
  162 DC    O3'     5141    6.248000145   10.159999847   -4.088000298
  163 DA    P       5142    6.309999943   10.065999985   -4.203000069
  163 DA    OP1     5143    6.408999443    9.982000351   -4.125999928
  163 DA    OP2     5144    6.361000061   10.149000168   -4.311999798
  163 DA    O5'     5145    6.199000359    9.973000526   -4.252999783
  163 DA    C5'     5146    6.138999939    9.878999710   -4.168000221
  163 DA    H5'     5147    6.084000111    9.925000191   -4.085999966
  163 DA    H5''    5148    6.215000153    9.821000099   -4.115000248
  163 DA    C4'     5149    6.034999847    9.789999962   -4.245999813
  163 DA    H4'     5150    5.994999886    9.723999977   -4.168000221
  163 DA    O4'     5151    5.922999859    9.869000435   -4.297999859
  163 DA    C1'     5152    5.911000252    9.855999947   -4.436999798
  163 DA    H1'     5153    5.835000038    9.786000252   -4.473999977
  163 DA    N9      5154    5.875999928    9.976999283   -4.508000374
  163 DA    C8      5155    5.953000069   10.092000008   -4.520999908
  163 DA    H8      5156    6.059999943   10.092000008   -4.505000114
  163 DA    N7      5157    5.886000156   10.189000130   -4.572999954
  163 DA    C5      5158    5.756000042   10.142000198   -4.571000099
  163 DA    C6      5159    5.634999752   10.198999405   -4.598999977
  163 DA    N6      5160    5.609999657   10.322999954   -4.644999981
  163 DA    H61     5161    5.690999985   10.380999565   -4.658999920
  163 DA    H62     5162    5.513999939   10.348999977   -4.661000252
  163 DA    N1      5163    5.519999981   10.126999855   -4.588000298
  163 DA    C2      5164    5.531000137   10.001000404   -4.557000160
  163 DA    H2      5165    5.438000202    9.946000099   -4.549000263
  163 DA    N3      5166    5.638999939    9.937000275   -4.516999722
  163 DA    C4      5167    5.750000000   10.015000343   -4.532000065
  163 DA    C3'     5168    6.084000111    9.703000069   -4.359000206
  163 DA    H3'     5169    6.190999985    9.678999901   -4.359999657
  163 DA    C2'     5170    6.049000263    9.803999901   -4.477999687
  163 DA    H2'     5171    6.127999783    9.880000114   -4.477999687
  163 DA    H2''    5172    6.033999920    9.746999741   -4.568999767
  163 DA    O3'     5173    6.004000187    9.579999924   -4.368999958
  164 DG    P       5174    6.054999828    9.462999344   -4.470000267
  164 DG    OP1     5175    6.038000107    9.330999374   -4.401999950
  164 DG    OP2     5176    6.184000015    9.494999886   -4.532999992
  164 DG    O5'     5177    5.949999809    9.473999977   -4.579999924
  164 DG    C5'     5178    5.817999840    9.413999557   -4.570000172
  164 DG    H5'     5179    5.763000011    9.448999405   -4.483000278
  164 DG    H5''    5180    5.833000183    9.308000565   -4.552999973
  164 DG    C4'     5181    5.725999832    9.442999840   -4.685999870
  164 DG    H4'     5182    5.631000042    9.394000053   -4.664000034
  164 DG    O4'     5183    5.678999901    9.580999374   -4.692999840
  164 DG    C1'     5184    5.671999931    9.616999626   -4.824000359
  164 DG    H1'     5185    5.574000359    9.590000153   -4.865000248
  164 DG    N9      5186    5.685999870    9.763999939   -4.836999893
  164 DG    C8      5187    5.800000191    9.836999893   -4.824000359
  164 DG    H8      5188    5.894999981    9.793000221   -4.796999931
  164 DG    N7      5189    5.789999962    9.965000153   -4.855999947
  164 DG    C5      5190    5.656000137    9.972000122   -4.894000053
  164 DG    C6      5191    5.578000069   10.079999924   -4.953000069
  164 DG    O6      5192    5.611000061   10.197000504   -4.984999657
  164 DG    N1      5193    5.446000099   10.044000626   -4.975999832
  164 DG    H1      5194    5.397000313   10.116999626   -5.026000023
  164 DG    C2      5195    5.391999722    9.921999931   -4.950999737
  164 DG    N2      5196    5.269000053    9.904000282   -4.991999626
  164 DG    H21     5197    5.222000122    9.982000351   -5.034999847
  164 DG    H22     5198    5.213000298    9.822999954   -4.970999718
  164 DG    N3      5199    5.456999779    9.821000099   -4.888999939
  164 DG    C4      5200    5.590000153    9.850999832   -4.874000072
  164 DG    C3'     5201    5.774000168    9.401999474   -4.822999954
  164 DG    H3'     5202    5.874000072    9.359999657   -4.815000057
  164 DG    C2'     5203    5.769000053    9.536000252   -4.906000137
  164 DG    H2'     5204    5.868999958    9.578000069   -4.909999847
  164 DG    H2''    5205    5.713999748    9.523000717   -4.999000072
  164 DG    O3'     5206    5.685999870    9.298999786   -4.869999886
  165 DA    P       5207    5.692999840    9.246999741   -5.022999763
  165 DA    OP1     5208    5.638000011    9.114000320   -5.025000095
  165 DA    OP2     5209    5.824999809    9.274999619   -5.078999996
  165 DA    O5'     5210    5.585000038    9.343000412   -5.097000122
  165 DA    C5'     5211    5.450999737    9.326000214   -5.068999767
  165 DA    H5'     5212    5.434000015    9.336999893   -4.961999893
  165 DA    H5''    5213    5.422999859    9.222000122   -5.090000153
  165 DA    C4'     5214    5.352999687    9.421999931   -5.136000156
  165 DA    H4'     5215    5.254000187    9.398000717   -5.095000267
  165 DA    O4'     5216    5.380000114    9.550000191   -5.099999905
  165 DA    C1'     5217    5.352000237    9.642999649   -5.208000183
  165 DA    H1'     5218    5.265000343    9.704000473   -5.182000160
  165 DA    N9      5219    5.470999718    9.723999977   -5.225999832
  165 DA    C8      5220    5.606999874    9.690000534   -5.216000080
  165 DA    H8      5221    5.645999908    9.593000412   -5.188000202
  165 DA    N7      5222    5.683000088    9.791000366   -5.216000080
  165 DA    C5      5223    5.602999687    9.899000168   -5.254000187
  165 DA    C6      5224    5.611000061   10.036000252   -5.290999889
  165 DA    N6      5225    5.723000050   10.104000092   -5.289999962
  165 DA    H61     5226    5.811999798   10.055999756   -5.284999847
  165 DA    H62     5227    5.708000183   10.197999954   -5.322000027
  165 DA    N1      5228    5.509999752   10.114000320   -5.315000057
  165 DA    C2      5229    5.393000126   10.058000565   -5.314000130
  165 DA    H2      5230    5.307000160   10.116999626   -5.340000153
  165 DA    N3      5231    5.361000061    9.927999496   -5.290999889
  165 DA    C4      5232    5.474999905    9.857999802   -5.262000084
  165 DA    C3'     5233    5.352999687    9.419000626   -5.290999889
  165 DA    H3'     5234    5.453000069    9.404000282   -5.331999779
  165 DA    C2'     5235    5.308000088    9.557000160   -5.328999996
  165 DA    H2'     5236    5.359999657    9.588999748   -5.418999672
  165 DA    H2''    5237    5.199000359    9.565000534   -5.331000328
  165 DA    O3'     5238    5.268000126    9.314000130   -5.334000111
  166 DT    P       5239    5.266999722    9.270999908   -5.491999626
  166 DT    OP1     5240    5.150000095    9.184999466   -5.519000053
  166 DT    OP2     5241    5.406000137    9.218999863   -5.511000156
  166 DT    O5'     5242    5.245999813    9.409999847   -5.575999737
  166 DT    C5'     5243    5.120999813    9.467000008   -5.598999977
  166 DT    H5'     5244    5.079999924    9.494999886   -5.501999855
  166 DT    H5''    5245    5.054999828    9.392999649   -5.645999908
  166 DT    C4'     5246    5.119999886    9.598999977   -5.674000263
  166 DT    H4'     5247    5.015999794    9.630999565   -5.671999931
  166 DT    O4'     5248    5.199999809    9.696000099   -5.608000278
  166 DT    C1'     5249    5.251999855    9.781999588   -5.706999779
  166 DT    H1'     5250    5.190000057    9.869000435   -5.724999905
  166 DT    N1      5251    5.394000053    9.828000069   -5.671000004
  166 DT    C6      5252    5.487999916    9.737000465   -5.620999813
  166 DT    H6      5253    5.463999748    9.631999969   -5.624000072
  166 DT    C5      5254    5.605999947    9.776000023   -5.585000038
  166 DT    C7      5255    5.708000183    9.666999817   -5.557000160
  166 DT    H71     5256    5.808000088    9.708999634   -5.565999985
  166 DT    H72     5257    5.690999985    9.616999626   -5.460999966
  166 DT    H73     5258    5.699000359    9.591000557   -5.633999825
  166 DT    C4      5259    5.652999878    9.913999557   -5.585999966
  166 DT    O4      5260    5.758000374    9.960000038   -5.550999641
  166 DT    N3      5261    5.554999828   10.000000000   -5.633999825
  166 DT    H3      5262    5.579999924   10.094999313   -5.611000061
  166 DT    C2      5263    5.427000046    9.967000008   -5.668000221
  166 DT    O2      5264    5.345999718   10.055000305   -5.684999943
  166 DT    C3'     5265    5.172999859    9.579000473   -5.816999912
  166 DT    H3'     5266    5.238999844    9.493000031   -5.824000359
  166 DT    C2'     5267    5.250999928    9.710000038   -5.842000008
  166 DT    H2'     5268    5.348999977    9.673999786   -5.873000145
  166 DT    H2''    5269    5.213000298    9.781000137   -5.914999962
  166 DT    O3'     5270    5.060999870    9.559999466   -5.901000023
  167 DT    P       5271    5.059000015    9.538000107   -6.065000057
  167 DT    OP1     5272    4.918999672    9.512000084   -6.119999886
  167 DT    OP2     5273    5.168999672    9.451000214   -6.109999657
  167 DT    O5'     5274    5.093999863    9.689000130   -6.116000175
  167 DT    C5'     5275    4.993000031    9.784999847   -6.075999737
  167 DT    H5'     5276    4.984999657    9.791000366   -5.967999935
  167 DT    H5''    5277    4.894999981    9.755000114   -6.111999989
  167 DT    C4'     5278    5.034999847    9.930999756   -6.131000042
  167 DT    H4'     5279    4.966000080   10.001000404   -6.084000111
  167 DT    O4'     5280    5.165999889    9.963999748   -6.071000099
  167 DT    C1'     5281    5.256000042   10.001000404   -6.178999901
  167 DT    H1'     5282    5.250000000   10.108999252   -6.195000172
  167 DT    N1      5283    5.391999722    9.975000381   -6.136000156
  167 DT    C6      5284    5.436999798    9.844999313   -6.109999657
  167 DT    H6      5285    5.381000042    9.760000229   -6.145999908
  167 DT    C5      5286    5.546000004    9.822999954   -6.040999889
  167 DT    C7      5287    5.585999966    9.680000305   -6.008999825
  167 DT    H71     5288    5.678999901    9.666999817   -6.064000130
  167 DT    H72     5289    5.618999958    9.684000015   -5.904999733
  167 DT    H73     5290    5.519000053    9.597000122   -6.027999878
  167 DT    C4      5291    5.636000156    9.937000275   -5.997000217
  167 DT    O4      5292    5.740000248    9.934000015   -5.928999901
  167 DT    N3      5293    5.585999966   10.059999466   -6.029999733
  167 DT    H3      5294    5.649000168   10.138999939   -6.020999908
  167 DT    C2      5295    5.474999905   10.086000443   -6.108000278
  167 DT    O2      5296    5.447000027   10.201000214   -6.147999763
  167 DT    C3'     5297    5.047999859    9.939000130   -6.286000252
  167 DT    H3'     5298    4.984999657    9.861000061   -6.328000069
  167 DT    C2'     5299    5.203000069    9.925000191   -6.296999931
  167 DT    H2'     5300    5.241000175    9.822999954   -6.296000004
  167 DT    H2''    5301    5.223000050    9.972000122   -6.394000053
  167 DT    O3'     5302    4.998000145   10.062999725   -6.328999996
  168 DC    P       5303    4.966000080   10.093000412   -6.486000061
  168 DC    OP1     5304    4.895999908   10.219999313   -6.490000248
  168 DC    OP2     5305    4.904000282    9.970999718   -6.551000118
  168 DC    O5'     5306    5.109999657   10.116000175   -6.551999569
  168 DC    C5'     5307    5.178999901   10.239999771   -6.548000336
  168 DC    H5'     5308    5.188000202   10.274000168   -6.444000244
  168 DC    H5''    5309    5.116000175   10.307000160   -6.605999947
  168 DC    C4'     5310    5.316999912   10.218000412   -6.606999874
  168 DC    H4'     5311    5.347000122   10.312999725   -6.651999474
  168 DC    O4'     5312    5.418000221   10.173000336   -6.518000126
  168 DC    C1'     5313    5.498000145   10.088999748   -6.590000153
  168 DC    H1'     5314    5.560999870   10.137000084   -6.664000034
  168 DC    N1      5315    5.590000153   10.012000084   -6.501999855
  168 DC    C6      5316    5.553999901    9.887000084   -6.441999912
  168 DC    H6      5317    5.463000298    9.833000183   -6.458999634
  168 DC    C5      5318    5.645999908    9.817999840   -6.368000031
  168 DC    H5      5319    5.616000175    9.725000381   -6.322000027
  168 DC    C4      5320    5.765999794    9.883000374   -6.338000298
  168 DC    N4      5321    5.848999977    9.821000099   -6.262000084
  168 DC    H41     5322    5.838000298    9.723000526   -6.238999844
  168 DC    H42     5323    5.934999943    9.864000320   -6.231999874
  168 DC    N3      5324    5.800000191   10.001000404   -6.388000011
  168 DC    C2      5325    5.713000298   10.062000275   -6.474999905
  168 DC    O2      5326    5.731999874   10.177999496   -6.512999535
  168 DC    C3'     5327    5.315999985   10.121000290   -6.730999947
  168 DC    H3'     5328    5.215000153   10.090000153   -6.758999825
  168 DC    C2'     5329    5.406000137   10.008000374   -6.678999901
  168 DC    H2'     5330    5.338999748    9.934999466   -6.633999825
  168 DC    H2''    5331    5.460999966    9.969999313   -6.765000343
  168 DC    O3'     5332    5.376999855   10.190000534   -6.838999748
  169 DT    P       5333    5.345000267   10.142000198   -6.988999844
  169 DT    OP1     5334    5.401000023   10.255000114   -7.069000244
  169 DT    OP2     5335    5.197000027   10.109999657   -7.001000404
  169 DT    O5'     5336    5.432000160   10.005999565   -7.011000156
  169 DT    C5'     5337    5.546999931    9.996999741   -7.085000038
  169 DT    H5'     5338    5.519999981   10.041000366   -7.182000160
  169 DT    H5''    5339    5.572000027    9.892000198   -7.094000340
  169 DT    C4'     5340    5.664000034   10.079000473   -7.023000240
  169 DT    H4'     5341    5.629000187   10.183000565   -7.020999908
  169 DT    O4'     5342    5.688000202   10.038999557   -6.887000084
  169 DT    C1'     5343    5.822999954   10.015000343   -6.880000114
  169 DT    H1'     5344    5.868999958   10.112000465   -6.862999916
  169 DT    N1      5345    5.861000061    9.930000305   -6.775000095
  169 DT    C6      5346    5.783999920    9.816999435   -6.750000000
  169 DT    H6      5347    5.692999840    9.808000565   -6.807000160
  169 DT    C5      5348    5.821000099    9.732000351   -6.651000023
  169 DT    C7      5349    5.720000267    9.619000435   -6.640000343
  169 DT    H71     5350    5.769000053    9.526000023   -6.669999599
  169 DT    H72     5351    5.695000172    9.607000351   -6.534999847
  169 DT    H73     5352    5.629000187    9.631999969   -6.698999882
  169 DT    C4      5353    5.941999912    9.744999886   -6.573999882
  169 DT    O4      5354    5.980999947    9.669000626   -6.483000278
  169 DT    N3      5355    6.008000374    9.861000061   -6.598999977
  169 DT    H3      5356    6.097000122    9.875000000   -6.552999973
  169 DT    C2      5357    5.979000092    9.953000069   -6.698000431
  169 DT    O2      5358    6.061999798   10.046999931   -6.717999935
  169 DT    C3'     5359    5.793000221   10.069999695   -7.098999977
  169 DT    H3'     5360    5.777999878   10.022000313   -7.196000099
  169 DT    C2'     5361    5.869999886    9.972000122   -7.019000053
  169 DT    H2'     5362    5.838000298    9.869000435   -7.033999443
  169 DT    H2''    5363    5.979000092    9.986000061   -7.022000313
  169 DT    O3'     5364    5.855000019   10.197999954   -7.099999905
  170 DA    P       5365    5.947999954   10.239000320   -7.222000122
  170 DA    OP1     5366    5.991000175   10.378999710   -7.208000183
  170 DA    OP2     5367    5.886000156   10.194999695   -7.347000122
  170 DA    O5'     5368    6.072000027   10.142000198   -7.205999851
  170 DA    C5'     5369    6.203000069   10.196000099   -7.185999870
  170 DA    H5'     5370    6.203999996   10.267999649   -7.104000092
  170 DA    H5''    5371    6.243000031   10.241000175   -7.277999878
  170 DA    C4'     5372    6.304999828   10.083999634   -7.145999908
  170 DA    H4'     5373    6.397999763   10.140000343   -7.144000053
  170 DA    O4'     5374    6.279999733   10.017999649   -7.025000095
  170 DA    C1'     5375    6.320000172    9.883000374   -7.041000366
  170 DA    H1'     5376    6.428999901    9.881999969   -7.039000034
  170 DA    N9      5377    6.262000084    9.798999786   -6.937000275
  170 DA    C8      5378    6.137000084    9.739000320   -6.930999756
  170 DA    H8      5379    6.059999943    9.760999680   -7.004000187
  170 DA    N7      5380    6.120999813    9.663999557   -6.823999882
  170 DA    C5      5381    6.249000072    9.670000076   -6.761000156
  170 DA    C6      5382    6.313000202    9.604000092   -6.651000023
  170 DA    N6      5383    6.250999928    9.537000656   -6.559999943
  170 DA    H61     5384    6.150000095    9.534999847   -6.569000244
  170 DA    H62     5385    6.293999672    9.482999802   -6.486000061
  170 DA    N1      5386    6.440000057    9.628999710   -6.616999626
  170 DA    C2      5387    6.505999565    9.715000153   -6.691999912
  170 DA    H2      5388    6.608999729    9.730000496   -6.662999630
  170 DA    N3      5389    6.469000340    9.781000137   -6.798999786
  170 DA    C4      5390    6.335000038    9.755999565   -6.826999664
  170 DA    C3'     5391    6.316999912    9.977999687   -7.251000404
  170 DA    H3'     5392    6.259999752   10.005000114   -7.340000153
  170 DA    C2'     5393    6.259999752    9.855999947   -7.183000088
  170 DA    H2'     5394    6.151999950    9.868000031   -7.187999725
  170 DA    H2''    5395    6.302000046    9.763999939   -7.224999905
  170 DA    O3'     5396    6.455999851    9.961999893   -7.280999660
  171 DC    P       5397    6.513999939    9.918000221   -7.426000118
  171 DC    OP1     5398    6.536000252   10.041999817   -7.504000187
  171 DC    OP2     5399    6.437999725    9.802000046   -7.486000061
  171 DC    O5'     5400    6.655999660    9.855000496   -7.376999855
  171 DC    C5'     5401    6.751000404    9.948999405   -7.330000401
  171 DC    H5'     5402    6.699999809   10.019999504   -7.263999939
  171 DC    H5''    5403    6.791000366   10.013999939   -7.407000065
  171 DC    C4'     5404    6.870999813    9.881999969   -7.263999939
  171 DC    H4'     5405    6.933999538    9.963999748   -7.230999947
  171 DC    O4'     5406    6.822000027    9.809000015   -7.154000282
  171 DC    C1'     5407    6.831999779    9.671999931   -7.173000336
  171 DC    H1'     5408    6.923000336    9.637999535   -7.123000145
  171 DC    N1      5409    6.708999634    9.600999832   -7.120999813
  171 DC    C6      5410    6.585999966    9.609999657   -7.185999870
  171 DC    H6      5411    6.578999996    9.663000107   -7.280000210
  171 DC    C5      5412    6.477999687    9.559000015   -7.126999855
  171 DC    H5      5413    6.386000156    9.566999435   -7.180999756
  171 DC    C4      5414    6.494999886    9.494999886   -6.998999596
  171 DC    N4      5415    6.397999763    9.430999756   -6.941000462
  171 DC    H41     5416    6.309999943    9.437000275   -6.988999844
  171 DC    H42     5417    6.412000179    9.380000114   -6.855000496
  171 DC    N3      5418    6.608000278    9.486000061   -6.937000275
  171 DC    C2      5419    6.712999821    9.548999786   -6.988999844
  171 DC    O2      5420    6.819000244    9.534999847   -6.921999931
  171 DC    C3'     5421    6.951000214    9.774000168   -7.348000526
  171 DC    H3'     5422    6.940000057    9.788999557   -7.455999851
  171 DC    C2'     5423    6.863999844    9.654000282   -7.316999912
  171 DC    H2'     5424    6.783999443    9.657999992   -7.390000343
  171 DC    H2''    5425    6.919000149    9.562999725   -7.338999748
  171 DC    O3'     5426    7.080000401    9.781000137   -7.296999931
  172 DC    P       5427    7.196000099    9.701999664   -7.369999886
  172 DC    OP1     5428    7.324999809    9.751999855   -7.316999912
  172 DC    OP2     5429    7.173999786    9.705999374   -7.518000126
  172 DC    O5'     5430    7.190000057    9.552000046   -7.335999966
  172 DC    C5'     5431    7.251000404    9.501000404   -7.226000309
  172 DC    H5'     5432    7.219999790    9.559000015   -7.138999939
  172 DC    H5''    5433    7.358999729    9.496000290   -7.241999626
  172 DC    C4'     5434    7.203000069    9.354000092   -7.206999779
  172 DC    H4'     5435    7.250000000    9.310999870   -7.118000031
  172 DC    O4'     5436    7.065000057    9.354000092   -7.176000118
  172 DC    C1'     5437    7.005000114    9.253999710   -7.251999855
  172 DC    H1'     5438    7.037999630    9.164999962   -7.199999809
  172 DC    N1      5439    6.858999729    9.251999855   -7.251999855
  172 DC    C6      5440    6.789000034    9.315000534   -7.355000496
  172 DC    H6      5441    6.835000038    9.375000000   -7.433000088
  172 DC    C5      5442    6.652999878    9.293000221   -7.362000465
  172 DC    H5      5443    6.598999977    9.324999809   -7.449999809
  172 DC    C4      5444    6.587000370    9.232000351   -7.251999855
  172 DC    N4      5445    6.456999779    9.216000557   -7.252999783
  172 DC    H41     5446    6.401000023    9.262000084   -7.323999882
  172 DC    H42     5447    6.416999817    9.184999466   -7.166000366
  172 DC    N3      5448    6.655999660    9.187000275   -7.148000240
  172 DC    C2      5449    6.791999817    9.180999756   -7.155000210
  172 DC    O2      5450    6.847000122    9.118000031   -7.069000244
  172 DC    C3'     5451    7.217999935    9.269999504   -7.333000183
  172 DC    H3'     5452    7.277999878    9.319999695   -7.408999443
  172 DC    C2'     5453    7.074999809    9.244999886   -7.390000343
  172 DC    H2'     5454    7.052999973    9.336000443   -7.446000099
  172 DC    H2''    5455    7.060999870    9.151000023   -7.444000244
  172 DC    O3'     5456    7.269000053    9.152999878   -7.300000191
  173 DA    P       5457    7.402999878    9.086000443   -7.352999687
  173 DA    OP1     5458    7.518000126    9.180999756   -7.344999790
  173 DA    OP2     5459    7.380000114    9.012000084   -7.480999947
  173 DA    O5'     5460    7.428999901    8.967000008   -7.241999626
  173 DA    C5'     5461    7.455000401    8.996000290   -7.101000309
  173 DA    H5'     5462    7.414000034    9.094999313   -7.078999996
  173 DA    H5''    5463    7.558999538    9.000000000   -7.067999840
  173 DA    C4'     5464    7.384999752    8.894000053   -7.016999722
  173 DA    H4'     5465    7.409999847    8.920999527   -6.914000034
  173 DA    O4'     5466    7.241999626    8.905000687   -7.029000282
  173 DA    C1'     5467    7.183000088    8.780000687   -7.065000057
  173 DA    H1'     5468    7.154000282    8.726999283   -6.974999905
  173 DA    N9      5469    7.074999809    8.812999725   -7.152999878
  173 DA    C8      5470    7.076000214    8.885000229   -7.266999722
  173 DA    H8      5471    7.169000149    8.911000252   -7.316999912
  173 DA    N7      5472    6.955000401    8.916999817   -7.316999912
  173 DA    C5      5473    6.875000000    8.862999916   -7.222000122
  173 DA    C6      5474    6.733999729    8.851999283   -7.210000038
  173 DA    N6      5475    6.641999722    8.899000168   -7.294999599
  173 DA    H61     5476    6.664000034    8.968000412   -7.366000175
  173 DA    H62     5477    6.551000118    8.859999657   -7.275000095
  173 DA    N1      5478    6.676999569    8.776000023   -7.118000031
  173 DA    C2      5479    6.755000114    8.725000381   -7.026999474
  173 DA    H2      5480    6.692999840    8.677999496   -6.951999664
  173 DA    N3      5481    6.887999535    8.723000526   -7.025000095
  173 DA    C4      5482    6.941000462    8.800000191   -7.122000217
  173 DA    C3'     5483    7.419999599    8.746999741   -7.046999931
  173 DA    H3'     5484    7.512000084    8.750000000   -7.105000496
  173 DA    C2'     5485    7.298000336    8.692999840   -7.130000114
  173 DA    H2'     5486    7.308000088    8.704999924   -7.237999916
  173 DA    H2''    5487    7.277999878    8.586000443   -7.116000175
  173 DA    O3'     5488    7.439000130    8.680000305   -6.921999931
  174 DA    P       5489    7.470999718    8.524999619   -6.905999660
  174 DA    OP1     5490    7.553999901    8.510999680   -6.787000179
  174 DA    OP2     5491    7.508000374    8.455999374   -7.034999847
  174 DA    O5'     5492    7.330000401    8.469999313   -6.869999886
  174 DA    C5'     5493    7.255999565    8.503999710   -6.755999565
  174 DA    H5'     5494    7.233999729    8.609999657   -6.762999535
  174 DA    H5''    5495    7.322000027    8.496000290   -6.669000149
  174 DA    C4'     5496    7.126000404    8.423999786   -6.733999729
  174 DA    H4'     5497    7.080000401    8.454000473   -6.640000343
  174 DA    O4'     5498    7.037000179    8.458000183   -6.841000557
  174 DA    C1'     5499    6.983999729    8.347000122   -6.907000065
  174 DA    H1'     5500    6.887000084    8.314000130   -6.869999886
  174 DA    N9      5501    6.980000496    8.380000114   -7.053999901
  174 DA    C8      5502    7.078999996    8.413999557   -7.141000271
  174 DA    H8      5503    7.183000088    8.409999847   -7.115000248
  174 DA    N7      5504    7.037999630    8.468000412   -7.255999565
  174 DA    C5      5505    6.900000095    8.465000153   -7.234999657
  174 DA    C6      5506    6.789000034    8.489000320   -7.316999912
  174 DA    N6      5507    6.787000179    8.546999931   -7.435999870
  174 DA    H61     5508    6.876000404    8.586000443   -7.462999821
  174 DA    H62     5509    6.701999664    8.550000191   -7.491000175
  174 DA    N1      5510    6.664999962    8.463999748   -7.273000240
  174 DA    C2      5511    6.650000095    8.412000656   -7.151000023
  174 DA    H2      5512    6.550000191    8.380000114   -7.125000000
  174 DA    N3      5513    6.743000031    8.381999969   -7.069000244
  174 DA    C4      5514    6.863999844    8.407999992   -7.112999916
  174 DA    C3'     5515    7.157000065    8.276999474   -6.744000435
  174 DA    H3'     5516    7.262999535    8.251999855   -6.752999783
  174 DA    C2'     5517    7.087999821    8.232999802   -6.880999565
  174 DA    H2'     5518    7.164000034    8.244000435   -6.958000183
  174 DA    H2''    5519    7.033999443    8.140000343   -6.866000175
  174 DA    O3'     5520    7.113999844    8.211000443   -6.626000404
  175 DA    P       5521    7.138999939    8.050000191   -6.606999874
  175 DA    OP1     5522    7.112999916    8.020999908   -6.467999935
  175 DA    OP2     5523    7.272000313    8.023000717   -6.666999817
  175 DA    O5'     5524    7.025000095    7.969999790   -6.694999695
  175 DA    C5'     5525    6.894000053    7.972000122   -6.644999504
  175 DA    H5'     5526    6.868000031    8.073999405   -6.613999844
  175 DA    H5''    5527    6.880000114    7.900000095   -6.564000130
  175 DA    C4'     5528    6.794999599    7.940000057   -6.754000187
  175 DA    H4'     5529    6.698000431    7.935999870   -6.705000401
  175 DA    O4'     5530    6.791999817    8.026999474   -6.866000175
  175 DA    C1'     5531    6.782000065    7.948000431   -6.979000092
  175 DA    H1'     5532    6.680000305    7.909999847   -6.990000248
  175 DA    N9      5533    6.814000130    8.003000259   -7.109999657
  175 DA    C8      5534    6.939000130    8.022000313   -7.166000366
  175 DA    H8      5535    7.026999474    8.006999969   -7.105999947
  175 DA    N7      5536    6.940000057    8.072999954   -7.284999847
  175 DA    C5      5537    6.802999973    8.087999344   -7.308999538
  175 DA    C6      5538    6.737999916    8.149999619   -7.409999847
  175 DA    N6      5539    6.783999443    8.189000130   -7.525000095
  175 DA    H61     5540    6.876999855    8.168000221   -7.558999538
  175 DA    H62     5541    6.723000526    8.248999596   -7.578000069
  175 DA    N1      5542    6.608000278    8.158999443   -7.405000210
  175 DA    C2      5543    6.544999599    8.119999886   -7.298000336
  175 DA    H2      5544    6.437999725    8.123000145   -7.305999756
  175 DA    N3      5545    6.594000340    8.067999840   -7.184999943
  175 DA    C4      5546    6.726000309    8.046999931   -7.201999664
  175 DA    C3'     5547    6.808999538    7.798000336   -6.810999870
  175 DA    H3'     5548    6.872000217    7.733000278   -6.750000000
  175 DA    C2'     5549    6.870999813    7.830000401   -6.944000244
  175 DA    H2'     5550    6.973000526    7.868000031   -6.935999870
  175 DA    H2''    5551    6.863999844    7.745999813   -7.012999535
  175 DA    O3'     5552    6.687999725    7.729000092   -6.838999748
  176 DA    P       5553    6.623000145    7.618000031   -6.734999657
  176 DA    OP1     5554    6.608999729    7.676999569   -6.598999977
  176 DA    OP2     5555    6.690000057    7.486000061   -6.751000404
  176 DA    O5'     5556    6.480000496    7.608000278   -6.800000191
  176 DA    C5'     5557    6.372000217    7.712000370   -6.782999992
  176 DA    H5'     5558    6.419999599    7.805000305   -6.755000114
  176 DA    H5''    5559    6.311999798    7.694999695   -6.694000244
  176 DA    C4'     5560    6.274000168    7.712000370   -6.911000252
  176 DA    H4'     5561    6.193999767    7.779000282   -6.880000114
  176 DA    O4'     5562    6.327000141    7.773999691   -7.023000240
  176 DA    C1'     5563    6.321000099    7.692999840   -7.130999565
  176 DA    H1'     5564    6.237999916    7.723999977   -7.194000244
  176 DA    N9      5565    6.451000214    7.703000069   -7.206999779
  176 DA    C8      5566    6.578000069    7.662999630   -7.164999962
  176 DA    H8      5567    6.588999748    7.615000248   -7.069000244
  176 DA    N7      5568    6.673999786    7.692999840   -7.250000000
  176 DA    C5      5569    6.601999760    7.755000114   -7.352999687
  176 DA    C6      5570    6.637000084    7.808000088   -7.476000309
  176 DA    N6      5571    6.751000404    7.805000305   -7.534999847
  176 DA    H61     5572    6.815000057    7.737000465   -7.494999886
  176 DA    H62     5573    6.773999691    7.855999947   -7.619000435
  176 DA    N1      5574    6.546000004    7.855000496   -7.560999870
  176 DA    C2      5575    6.419999599    7.855000496   -7.516999722
  176 DA    H2      5576    6.342999935    7.891999722   -7.583000183
  176 DA    N3      5577    6.362999916    7.812000275   -7.407000065
  176 DA    C4      5578    6.467999935    7.762999535   -7.326999664
  176 DA    C3'     5579    6.220000267    7.580000401   -6.947000027
  176 DA    H3'     5580    6.231999874    7.505999565   -6.868000031
  176 DA    C2'     5581    6.295000076    7.560999870   -7.078999996
  176 DA    H2'     5582    6.393000126    7.519999504   -7.052999973
  176 DA    H2''    5583    6.243000031    7.497000217   -7.150000095
  176 DA    O3'     5584    6.077000141    7.598999977   -6.983999729
  177 DG    P       5585    5.981999874    7.493000031   -7.058000088
  177 DG    OP1     5586    5.842000008    7.523999691   -7.019000053
  177 DG    OP2     5587    6.040999889    7.354000092   -7.034999847
  177 DG    O5'     5588    5.993999958    7.515000343   -7.217000008
  177 DG    C5'     5589    5.940999985    7.637000084   -7.276999474
  177 DG    H5'     5590    6.000999928    7.716000557   -7.231999874
  177 DG    H5''    5591    5.835999966    7.654000282   -7.254000187
  177 DG    C4'     5592    5.953000069    7.648999691   -7.430999756
  177 DG    H4'     5593    5.897000313    7.737000465   -7.462000370
  177 DG    O4'     5594    6.088999748    7.659999847   -7.462999821
  177 DG    C1'     5595    6.122000217    7.601999760   -7.587000370
  177 DG    H1'     5596    6.099999905    7.669999599   -7.669000149
  177 DG    N9      5597    6.263999939    7.571000099   -7.578999996
  177 DG    C8      5598    6.329999924    7.505999565   -7.477999687
  177 DG    H8      5599    6.276999950    7.487000465   -7.386000156
  177 DG    N7      5600    6.451999664    7.480000496   -7.501999855
  177 DG    C5      5601    6.473999977    7.532999992   -7.629000187
  177 DG    C6      5602    6.590000153    7.520999908   -7.719000340
  177 DG    O6      5603    6.696000099    7.466000557   -7.703999996
  177 DG    N1      5604    6.573000431    7.573999882   -7.844000340
  177 DG    H1      5605    6.643000126    7.567999840   -7.916000366
  177 DG    C2      5606    6.446000099    7.615000248   -7.883999825
  177 DG    N2      5607    6.435999870    7.640000343   -8.017000198
  177 DG    H21     5608    6.512000084    7.627999783   -8.081999779
  177 DG    H22     5609    6.348000050    7.675000191   -8.053999901
  177 DG    N3      5610    6.331999779    7.619000435   -7.812999725
  177 DG    C4      5611    6.355000019    7.574999809   -7.682000160
  177 DG    C3'     5612    5.899000168    7.536000252   -7.516999722
  177 DG    H3'     5613    5.840000153    7.455999851   -7.473000526
  177 DG    C2'     5614    6.026000023    7.476000309   -7.573999882
  177 DG    H2'     5615    6.066999912    7.407999992   -7.498999596
  177 DG    H2''    5616    6.000999928    7.433000088   -7.671000004
  177 DG    O3'     5617    5.820000172    7.592999935   -7.623999596
  178 DT    P       5618    5.710999966    7.508999825   -7.703000069
  178 DT    OP1     5619    5.599999905    7.602999687   -7.723000526
  178 DT    OP2     5620    5.677999973    7.384999752   -7.629000187
  178 DT    O5'     5621    5.775000095    7.467000008   -7.842000008
  178 DT    C5'     5622    5.797999859    7.573999882   -7.932000160
  178 DT    H5'     5623    5.838999748    7.666000366   -7.890000343
  178 DT    H5''    5624    5.704999924    7.605999947   -7.979000092
  178 DT    C4'     5625    5.888999939    7.525000095   -8.052000046
  178 DT    H4'     5626    5.888999939    7.594999790   -8.135000229
  178 DT    O4'     5627    6.018000126    7.512999535   -7.991000175
  178 DT    C1'     5628    6.078999996    7.405000210   -8.065999985
  178 DT    H1'     5629    6.125999928    7.444000244   -8.156999588
  178 DT    N1      5630    6.184999943    7.340000153   -7.984999657
  178 DT    C6      5631    6.147000313    7.284999847   -7.865000248
  178 DT    H6      5632    6.045000076    7.282999992   -7.830999851
  178 DT    C5      5633    6.248000145    7.230000496   -7.787999630
  178 DT    C7      5634    6.197999954    7.169000149   -7.655000210
  178 DT    H71     5635    6.250999928    7.212999821   -7.571000099
  178 DT    H72     5636    6.099999905    7.194999695   -7.616000175
  178 DT    H73     5637    6.215000153    7.060999870   -7.644000053
  178 DT    C4      5638    6.380000114    7.206999779   -7.842999935
  178 DT    O4      5639    6.477999687    7.164000034   -7.780000210
  178 DT    N3      5640    6.401999474    7.248000145   -7.967000008
  178 DT    H3      5641    6.491000175    7.230999947   -8.010999680
  178 DT    C2      5642    6.310999870    7.317999840   -8.045000076
  178 DT    O2      5643    6.348999977    7.362000465   -8.151999474
  178 DT    C3'     5644    5.842999935    7.395999908   -8.125000000
  178 DT    H3'     5645    5.756999969    7.354000092   -8.072000504
  178 DT    C2'     5646    5.963000298    7.312000275   -8.093999863
  178 DT    H2'     5647    5.940000057    7.250000000   -8.006999969
  178 DT    H2''    5648    5.986000061    7.244000435   -8.177000046
  178 DT    O3'     5649    5.827000141    7.407999992   -8.260000229
  179 DG    P       5650    5.756000042    7.305999756   -8.358999252
  179 DG    OP1     5651    5.689000130    7.387999535   -8.463999748
  179 DG    OP2     5652    5.677000046    7.205999851   -8.281999588
  179 DG    O5'     5653    5.880000114    7.230999947   -8.434000015
  179 DG    C5'     5654    5.959000111    7.308999538   -8.524000168
  179 DG    H5'     5655    5.997000217    7.397000313   -8.473000526
  179 DG    H5''    5656    5.894999981    7.335000038   -8.607999802
  179 DG    C4'     5657    6.088000298    7.236000061   -8.580999374
  179 DG    H4'     5658    6.144000053    7.289000034   -8.656999588
  179 DG    O4'     5659    6.188000202    7.203999996   -8.475000381
  179 DG    C1'     5660    6.234000206    7.074999809   -8.496999741
  179 DG    H1'     5661    6.320000172    7.074999809   -8.562999725
  179 DG    N9      5662    6.282000065    7.039000034   -8.357999802
  179 DG    C8      5663    6.195000172    7.036000252   -8.251999855
  179 DG    H8      5664    6.088999748    7.053999901   -8.250000000
  179 DG    N7      5665    6.258999825    7.001000404   -8.142000198
  179 DG    C5      5666    6.388999939    6.981999874   -8.177999496
  179 DG    C6      5667    6.506999969    6.953999996   -8.095999718
  179 DG    O6      5668    6.516000271    6.923000336   -7.980000496
  179 DG    N1      5669    6.626999855    6.951000214   -8.164999962
  179 DG    H1      5670    6.710000038    6.926999569   -8.114000320
  179 DG    C2      5671    6.633999825    6.969000340   -8.296999931
  179 DG    N2      5672    6.748999596    6.947000027   -8.358999252
  179 DG    H21     5673    6.822000027    6.902999878   -8.305000305
  179 DG    H22     5674    6.759999752    6.960999966   -8.458999634
  179 DG    N3      5675    6.530000210    7.005000114   -8.375000000
  179 DG    C4      5676    6.407000065    7.005999565   -8.312000275
  179 DG    C3'     5677    6.058000088    7.095999718   -8.649000168
  179 DG    H3'     5678    5.949999809    7.083999634   -8.656000137
  179 DG    C2'     5679    6.111999989    6.997000217   -8.545000076
  179 DG    H2'     5680    6.036999702    6.983999729   -8.466000557
  179 DG    H2''    5681    6.141999722    6.901999474   -8.588999748
  179 DG    O3'     5682    6.120999813    7.087999821   -8.782999992
  180 DT    P       5683    6.095999718    6.956999779   -8.873000145
  180 DT    OP1     5684    6.119999886    6.995999813   -9.010000229
  180 DT    OP2     5685    5.967000008    6.894000053   -8.829999924
  180 DT    O5'     5686    6.216000080    6.855000496   -8.835000038
  180 DT    C5'     5687    6.355999947    6.877999783   -8.857999802
  180 DT    H5'     5688    6.375999928    6.973000526   -8.809000015
  180 DT    H5''    5689    6.383999825    6.883999825   -8.962999344
  180 DT    C4'     5690    6.442999840    6.768000126   -8.795999527
  180 DT    H4'     5691    6.546999931    6.786000252   -8.823999405
  180 DT    O4'     5692    6.440000057    6.782000065   -8.655000687
  180 DT    C1'     5693    6.425000191    6.648000240   -8.608999252
  180 DT    H1'     5694    6.516000271    6.587999821   -8.608999252
  180 DT    N1      5695    6.372000217    6.648000240   -8.465000153
  180 DT    C6      5696    6.247000217    6.689000130   -8.434999466
  180 DT    H6      5697    6.175999641    6.710000038   -8.513999939
  180 DT    C5      5698    6.206999779    6.692999840   -8.305999756
  180 DT    C7      5699    6.056000233    6.719000340   -8.281999588
  180 DT    H71     5700    6.046999931    6.773000240   -8.187999725
  180 DT    H72     5701    6.020999908    6.779000282   -8.366000175
  180 DT    H73     5702    6.002999783    6.623999596   -8.281000137
  180 DT    C4      5703    6.299000263    6.666999817   -8.196000099
  180 DT    O4      5704    6.269999981    6.669000149   -8.076000214
  180 DT    N3      5705    6.423999786    6.648999691   -8.234999657
  180 DT    H3      5706    6.491000175    6.636000156   -8.161000252
  180 DT    C2      5707    6.469999790    6.637000084   -8.364000320
  180 DT    O2      5708    6.587999821    6.608999729   -8.392999649
  180 DT    C3'     5709    6.405000210    6.625000000   -8.836000443
  180 DT    H3'     5710    6.342999935    6.633000374   -8.926000595
  180 DT    C2'     5711    6.335999966    6.581999779   -8.711999893
  180 DT    H2'     5712    6.238999844    6.631999969   -8.703000069
[truncated: 17,272,841 more chars]
