# Supplementary material for: Redox-Based Defect Detection in Packed DNA: Insights from Hybrid Quantum Mechanical/Molecular Mechanics Molecular Dynamics Simulations
Source: J Chem Theory Comput. 2023 Nov 14;19(22):8434–45. doi: 10.1021/acs.jctc.3c01013 (PMC10687876; doi:10.1021/acs.jctc.3c01013)
Supplement: Supplementary file 2 — ct3c01013_si_002.zip [file ct3c01013_si_002.zip › packed_dna_8oxog-main/QMMM_MD/water_counts_qmmm_N7/8oxoG_ox_reg1_waterdistances.dat]

0 10.780623 7.827170 9.549166 3.364735 2.761290 3.931805 5.652022 5.022458 9.466040 6.828359 4.661712 6.891517 8.226019 
1 10.756360 7.835432 9.522835 3.356230 2.773667 3.930617 5.612734 5.025317 9.441584 6.801445 4.701562 6.885705 8.120272 
2 10.717514 7.858299 9.531018 3.350835 2.788730 3.951645 5.584385 5.016525 9.413483 6.780641 4.734010 6.882880 8.038485 
3 10.661483 7.855789 9.512856 3.310271 2.832347 4.008501 5.553199 4.977274 9.339881 6.790823 4.791171 6.877148 7.970246 
4 10.591300 7.842862 9.522226 3.214661 2.829692 4.018909 5.515020 4.938653 9.278612 6.777545 4.808608 6.864129 7.883149 
5 10.524677 7.813797 9.543098 3.093365 2.846935 4.013363 5.476816 4.872563 9.243846 6.758309 4.852090 6.886675 7.811884 
6 10.462891 7.761492 9.523280 2.992417 2.947303 4.028536 5.478863 4.763906 9.226798 6.761781 4.943830 6.986158 7.791276 
7 10.388176 7.712373 9.518968 2.902315 2.967916 4.007694 5.412385 4.690766 9.190984 6.750627 4.903060 7.040470 7.758029 
8 10.305085 7.652014 9.518679 2.853148 2.951264 3.976205 5.331181 4.641179 9.146415 6.744864 4.815918 7.094909 7.745780 
9 10.239191 7.555521 9.467348 2.838090 2.920351 3.948186 5.238414 4.599000 9.102107 6.760617 4.731861 7.154502 7.773843 
10 10.173300 7.489468 9.380171 2.853310 2.822055 3.916439 5.136048 4.570945 9.052838 6.795939 4.695084 7.174756 7.822366 
11 10.143851 7.445002 9.281282 2.933271 2.749238 3.887892 5.098724 4.532341 9.037539 6.831736 4.827637 7.253127 7.902790 
12 10.143097 7.469413 9.197487 3.035902 2.670033 3.833940 5.067476 4.522654 9.052955 6.836065 4.958296 7.317998 7.964290 
13 10.183330 7.497049 9.118779 3.123152 2.615889 3.821328 4.962791 4.508279 9.041726 6.868290 5.033863 7.307363 8.008720 
14 10.296144 7.624828 9.118756 3.270447 2.714193 3.831576 4.940344 4.511681 9.106823 6.903418 5.162980 7.350825 8.080216 
15 10.412171 7.756347 9.194379 3.423441 2.794851 3.821495 4.935587 4.577629 9.209024 6.905663 5.213023 7.340991 8.120977 
16 10.507470 7.850400 9.265021 3.513031 2.842247 3.835438 4.921835 4.604264 9.227415 6.903896 5.202123 7.294091 8.126484 
17 10.549292 7.896498 9.316457 3.538898 2.868193 3.857050 4.905166 4.563183 9.150898 6.890882 5.155176 7.274382 8.112356 
18 10.567265 7.910905 9.384830 3.570215 2.870030 3.840785 4.926831 4.504985 9.085132 6.839694 5.091474 7.290197 8.090207 
19 10.571553 7.913026 9.428349 3.593928 2.924623 3.821326 4.997281 4.408909 9.020546 6.800032 5.088537 7.362116 8.085163 
20 10.530612 7.849741 9.394588 3.542253 2.940362 3.830724 5.015087 4.294707 8.893767 6.790010 5.029114 7.376765 8.060909 
21 10.459893 7.750258 9.326425 3.457193 2.884121 3.822726 5.017507 4.195827 8.714718 6.778673 4.919840 7.328961 8.005799 
22 10.387994 7.696661 9.292656 3.443324 2.846190 3.757756 5.091246 4.128769 8.598584 6.726915 4.863826 7.315993 7.982098 
23 10.302886 7.624353 9.236900 3.443172 2.757334 3.677116 5.147233 4.079217 8.507715 6.674559 4.793261 7.249608 7.953779 
24 10.246633 7.573207 9.162992 3.442823 2.671586 3.596588 5.208312 4.033718 8.447527 6.643117 4.766198 7.162086 7.956844 
25 10.210999 7.562683 9.092433 3.453562 2.622896 3.540241 5.269813 4.012292 8.401081 6.635835 4.746989 7.066773 7.995495 
26 10.195297 7.566684 9.022755 3.478699 2.624301 3.512516 5.301030 4.027586 8.326166 6.655694 4.687910 6.953104 8.065403 
27 10.248899 7.630119 8.988926 3.578131 2.772010 3.509791 5.379188 4.057648 8.307523 6.715242 4.709877 6.870230 8.199370 
28 10.314031 7.707554 9.021749 3.695135 2.910199 3.485869 5.453689 4.107898 8.307014 6.755860 4.694631 6.777712 8.287865 
29 10.346904 7.768805 9.079848 3.790032 2.971908 3.433897 5.484600 4.165201 8.298926 6.750793 4.646420 6.671817 8.323061 
30 10.374533 7.855116 9.131930 3.871476 2.998838 3.405059 5.508729 4.197170 8.254622 6.724118 4.637289 6.579768 8.362422 
31 10.400322 7.936006 9.180724 3.934914 2.990265 3.392858 5.534895 4.213755 8.219847 6.696986 4.628319 6.521628 8.421589 
32 10.437160 8.047145 9.223031 3.963632 2.928055 3.364222 5.565541 4.261217 8.216416 6.636724 4.620473 6.478890 8.470129 
33 10.435660 8.144510 9.251586 3.934118 2.790031 3.316046 5.562654 4.333427 8.180687 6.547632 4.597442 6.428308 8.467937 
34 10.419256 8.181149 9.218854 3.837592 2.688891 3.308511 5.519574 4.355877 8.060174 6.502041 4.562224 6.395149 8.488983 
35 10.442692 8.264699 9.212343 3.784244 2.698919 3.292867 5.540663 4.377810 7.992614 6.449436 4.606020 6.443544 8.572995 
36 10.459967 8.355569 9.268123 3.750116 2.721571 3.253255 5.574265 4.425366 7.980780 6.350538 4.625736 6.499105 8.648059 
37 10.484247 8.389345 9.291363 3.729315 2.772715 3.225338 5.600847 4.477181 7.994095 6.259546 4.634957 6.540459 8.712918 
38 10.478558 8.361809 9.252603 3.679775 2.805588 3.188033 5.590672 4.483494 7.997023 6.179580 4.626528 6.549846 8.729238 
39 10.416573 8.253904 9.148151 3.558497 2.811185 3.140610 5.511814 4.392996 7.950793 6.116899 4.586497 6.520904 8.686819 
40 10.365650 8.155522 9.027452 3.459034 2.878304 3.072599 5.473695 4.257169 7.930791 6.081515 4.632062 6.566020 8.654311 
41 10.297874 8.049207 8.887759 3.335185 2.883922 3.017610 5.388159 4.129753 7.841732 6.078140 4.686651 6.559139 8.599273 
42 10.251474 7.934864 8.759057 3.204496 2.810307 2.981835 5.254766 4.039423 7.726963 6.078717 4.695713 6.503888 8.538071 
43 10.299537 7.921850 8.686075 3.173296 2.801761 2.965415 5.202683 3.988992 7.705399 6.098017 4.770064 6.490138 8.558423 
44 10.375531 7.936891 8.600642 3.143479 2.808377 3.020904 5.124816 3.958344 7.654959 6.182496 4.815245 6.431736 8.611441 
45 10.484549 7.979705 8.543101 3.146382 2.832247 3.098954 5.073070 3.969706 7.637227 6.270974 4.826542 6.377616 8.669053 
46 10.593682 8.016044 8.493638 3.166774 2.846539 3.170310 5.039502 3.995902 7.625200 6.333733 4.831257 6.323388 8.696596 
47 10.633671 7.979173 8.398726 3.130481 2.791196 3.229803 4.953927 3.989134 7.572161 6.354592 4.765716 6.211058 8.647697 
48 10.665960 7.945870 8.268355 3.121251 2.798464 3.265087 4.940782 3.930311 7.564704 6.359557 4.757102 6.168842 8.599368 
49 10.685699 7.905876 8.102325 3.132883 2.858325 3.315537 4.968755 3.867367 7.564208 6.395977 4.788487 6.159422 8.594031 
50 10.692357 7.897955 8.024852 3.142781 2.846851 3.343288 5.008819 3.879453 7.587145 6.395921 4.752845 6.143640 8.588154 
51 10.700839 7.864399 7.999536 3.132033 2.766352 3.379667 5.022675 3.930915 7.574118 6.406052 4.676841 6.084317 8.559347 
52 10.720318 7.835745 8.008317 3.140207 2.700341 3.441370 5.059639 4.013523 7.563433 6.434648 4.626627 6.024235 8.569395 
53 10.787682 7.863334 8.016466 3.234023 2.717235 3.564301 5.163399 4.115036 7.581363 6.507512 4.644968 6.017966 8.662377 
54 10.855061 7.893788 8.032019 3.343715 2.737520 3.731370 5.239980 4.241232 7.576130 6.608538 4.674790 5.992309 8.764653 
55 10.888325 7.894024 8.036846 3.420936 2.721552 3.906363 5.242705 4.366342 7.536265 6.700100 4.648920 5.921601 8.842141 
56 10.941600 7.907351 8.010074 3.474105 2.760442 4.038892 5.277199 4.435450 7.536005 6.783104 4.685974 5.921912 8.911008 
57 10.992507 7.906329 8.005845 3.509565 2.832476 4.079957 5.348031 4.444088 7.581406 6.816865 4.782525 6.009603 8.922022 
58 11.008386 7.865888 7.996733 3.497610 2.864289 4.064635 5.376710 4.399224 7.589645 6.817597 4.826626 6.077905 8.863235 
59 11.022629 7.820326 8.033786 3.469923 2.866765 3.998892 5.386986 4.354454 7.577534 6.769207 4.836860 6.139496 8.759492 
60 11.012870 7.772789 8.097363 3.437051 2.854221 3.889073 5.416045 4.330984 7.567055 6.661999 4.818748 6.190837 8.646064 
61 10.986942 7.716630 8.089732 3.394699 2.887628 3.805992 5.484692 4.291041 7.553854 6.554518 4.839002 6.256365 8.575579 
62 10.954624 7.655831 8.032634 3.379134 2.976514 3.776675 5.577930 4.241852 7.516646 6.481639 4.924033 6.324284 8.563018 
63 10.862945 7.546760 7.967671 3.334045 2.997297 3.765669 5.591856 4.211684 7.401862 6.457561 4.924318 6.286766 8.543579 
64 10.773262 7.455907 7.933173 3.309395 2.964044 3.744344 5.590648 4.251419 7.320327 6.427571 4.891124 6.223145 8.541464 
65 10.727570 7.417305 7.942750 3.333031 2.944534 3.711804 5.629363 4.334201 7.324840 6.384410 4.920964 6.200573 8.560109 
66 10.649734 7.359314 7.957536 3.313599 2.885121 3.632179 5.629149 4.403195 7.341910 6.338497 4.934590 6.158171 8.532475 
67 10.560046 7.309069 7.919547 3.253582 2.827096 3.546816 5.591101 4.430405 7.351672 6.298681 4.964579 6.135826 8.467611 
68 10.504743 7.301971 7.863891 3.210722 2.819107 3.485933 5.553385 4.426878 7.380353 6.278639 5.022665 6.151959 8.400392 
69 10.496053 7.334547 7.806159 3.201074 2.835629 3.410688 5.524450 4.425183 7.444483 6.265320 5.036243 6.214949 8.333612 
70 10.497210 7.384947 7.769794 3.187256 2.812118 3.335968 5.450909 4.436456 7.479186 6.253639 4.971473 6.256623 8.236857 
71 10.517314 7.437390 7.747763 3.178279 2.797141 3.293519 5.371647 4.441435 7.482598 6.272238 4.892817 6.266880 8.138206 
72 10.556579 7.472967 7.689852 3.206271 2.832971 3.281254 5.322833 4.458405 7.475840 6.324956 4.836099 6.287468 8.098311 
73 10.619713 7.525184 7.686245 3.262005 2.869756 3.288203 5.296126 4.512895 7.489507 6.371737 4.811606 6.319031 8.129836 
74 10.701471 7.599138 7.748333 3.328672 2.878452 3.288705 5.297686 4.601713 7.552339 6.395510 4.784800 6.350615 8.201304 
75 10.794024 7.667231 7.810112 3.387775 2.886592 3.269581 5.328808 4.652519 7.658664 6.384314 4.815019 6.401751 8.310840 
76 10.843085 7.680248 7.864240 3.391944 2.851091 3.268060 5.318762 4.648507 7.714777 6.339527 4.881951 6.420887 8.401649 
77 10.846411 7.648883 7.890570 3.360361 2.774396 3.268625 5.280335 4.642484 7.733707 6.288386 4.931264 6.415373 8.454942 
78 10.844145 7.650853 7.945113 3.325860 2.702278 3.240649 5.274224 4.660817 7.778797 6.189698 5.005356 6.439937 8.486718 
79 10.831579 7.641749 7.989017 3.267440 2.626474 3.247082 5.220432 4.655690 7.756606 6.119577 5.064032 6.418688 8.475027 
80 10.843730 7.661479 8.022943 3.235816 2.658065 3.278477 5.186938 4.631610 7.753537 6.065640 5.137650 6.434855 8.469360 
81 10.879764 7.687528 8.061722 3.237704 2.754370 3.354066 5.130188 4.596552 7.751819 6.037677 5.206253 6.459593 8.472786 
82 10.928413 7.723055 8.117242 3.256381 2.862983 3.435340 5.066416 4.586079 7.751981 6.044233 5.235552 6.492957 8.482799 
83 11.007187 7.763298 8.177870 3.289347 3.006054 3.437324 5.064619 4.574559 7.807932 6.059162 5.285900 6.589775 8.513527 
84 11.081613 7.749951 8.230777 3.282568 3.062551 3.400299 5.031644 4.552582 7.825819 6.091220 5.313542 6.655528 8.500822 
85 11.131950 7.755206 8.321414 3.282809 3.028531 3.337068 5.021863 4.573835 7.850202 6.078313 5.327204 6.734142 8.448895 
86 11.153716 7.718307 8.354679 3.279863 2.975609 3.283760 5.012165 4.559794 7.838777 6.056102 5.367039 6.846515 8.389637 
87 11.120544 7.614754 8.306366 3.213541 2.851485 3.269004 4.929166 4.500294 7.697546 6.063686 5.388190 6.905036 8.281635 
88 11.048160 7.558899 8.267317 3.166290 2.737218 3.213238 4.920956 4.474883 7.601781 6.011384 5.414543 7.021307 8.156250 
89 10.958980 7.490517 8.228169 3.121418 2.666153 3.150615 4.917099 4.450079 7.528151 5.935307 5.426336 7.144201 8.055842 
90 10.914176 7.487567 8.228033 3.141329 2.674470 3.138986 4.947822 4.413675 7.515256 5.866301 5.486332 7.279435 8.019304 
91 10.935555 7.525811 8.253332 3.198012 2.751613 3.197341 5.011594 4.360571 7.536897 5.861042 5.533017 7.409842 8.051207 
92 10.972977 7.589214 8.352870 3.246586 2.781979 3.299376 5.041215 4.348100 7.499536 5.903539 5.497098 7.439827 8.102354 
93 11.019133 7.693746 8.492758 3.308474 2.785937 3.393866 5.075759 4.378259 7.461840 5.947917 5.450552 7.410555 8.164584 
94 11.049209 7.766472 8.618775 3.349687 2.816633 3.451487 5.108341 4.392189 7.445527 6.000420 5.421264 7.380993 8.240189 
95 11.071692 7.818305 8.743357 3.393940 2.836322 3.477275 5.125826 4.412035 7.477705 6.033796 5.393111 7.336154 8.317110 
96 11.105005 7.877619 8.800935 3.444741 2.850985 3.485699 5.134077 4.433280 7.531684 6.081736 5.382240 7.287670 8.417705 
97 11.152978 7.912925 8.813920 3.512363 2.891269 3.477813 5.144245 4.455518 7.598633 6.137083 5.392508 7.263072 8.534061 
98 11.172773 7.906500 8.777695 3.539005 2.939003 3.484911 5.115230 4.446817 7.621995 6.194386 5.442453 7.239475 8.625175 
99 11.165927 7.901739 8.738342 3.540902 2.972240 3.471314 5.094464 4.433301 7.657583 6.227246 5.518346 7.252667 8.684464 
100 11.136285 7.854310 8.712470 3.522361 2.932418 3.486734 5.002016 4.438788 7.627143 6.252768 5.508996 7.207867 8.698976 
101 11.155853 7.861849 8.713696 3.571366 2.876610 3.561790 4.890036 4.493069 7.577160 6.284569 5.450066 7.145976 8.714098 
102 11.241135 7.941801 8.796302 3.663439 2.832281 3.653077 4.845284 4.577840 7.582360 6.311081 5.384597 7.144272 8.756145 
103 11.319120 8.008976 8.908699 3.728784 2.800871 3.703254 4.824265 4.629973 7.605257 6.317873 5.321047 7.181034 8.779790 
104 11.336006 8.029384 8.966689 3.716804 2.745376 3.687397 4.775681 4.630478 7.571737 6.303750 5.269221 7.196841 8.743247 
105 11.291983 7.979283 8.964247 3.625304 2.708591 3.625967 4.701790 4.571964 7.486079 6.294321 5.243846 7.223493 8.675674 
106 11.247169 7.950564 9.021783 3.551079 2.746443 3.544007 4.677104 4.494418 7.460392 6.270492 5.270456 7.311437 8.640380 
107 11.194077 7.963211 9.144528 3.480597 2.743465 3.411701 4.652348 4.442193 7.454886 6.199682 5.271084 7.384783 8.615075 
108 11.071508 7.865746 9.168143 3.331650 2.703161 3.268809 4.537292 4.363215 7.354810 6.118909 5.233450 7.376962 8.550248 
109 10.954116 7.784317 9.136577 3.196952 2.729180 3.134425 4.460517 4.286432 7.258678 6.016846 5.255783 7.406518 8.491221 
110 10.851325 7.747600 9.095133 3.079581 2.752808 3.024309 4.395344 4.221570 7.158106 5.923362 5.273812 7.431750 8.441137 
111 10.814490 7.707630 9.086696 3.033784 2.809971 3.006824 4.359712 4.172229 7.108665 5.881835 5.300166 7.460690 8.450669 
112 10.836762 7.699785 9.053545 3.043264 2.867367 3.111382 4.316939 4.105031 7.048133 5.882531 5.335739 7.452156 8.494046 
113 10.878711 7.710305 9.053710 3.069274 2.821067 3.181893 4.252430 4.070983 6.955083 5.845209 5.356452 7.367623 8.516929 
114 10.948638 7.734168 9.112694 3.137313 2.763601 3.223861 4.228247 4.055490 6.897577 5.784554 5.433790 7.299670 8.551374 
115 11.019913 7.772872 9.116244 3.201635 2.744781 3.292976 4.203525 3.999591 6.830273 5.792542 5.522220 7.236776 8.612914 
116 11.072761 7.802070 9.117700 3.237138 2.733136 3.331460 4.156524 3.949233 6.777405 5.845825 5.587245 7.189967 8.693742 
117 11.098278 7.811179 9.109455 3.257564 2.763149 3.372094 4.093331 3.891663 6.712705 5.914532 5.647655 7.208386 8.769861 
118 11.096563 7.793755 9.077891 3.228095 2.762285 3.362663 3.980355 3.816276 6.610672 5.959615 5.668154 7.225447 8.806897 
119 11.078476 7.775917 9.039455 3.214592 2.780782 3.342583 3.865896 3.729143 6.547765 5.993670 5.705528 7.239707 8.841314 
120 11.071022 7.785509 9.018230 3.253838 2.834484 3.355919 3.800411 3.669431 6.535624 6.036756 5.764422 7.269130 8.898959 
121 11.094132 7.812881 9.041420 3.278965 2.836063 3.343218 3.717528 3.662404 6.493702 6.075129 5.772000 7.266534 8.926122 
122 11.138757 7.775255 9.073611 3.267485 2.835778 3.364571 3.596520 3.660314 6.440943 6.118364 5.781501 7.223580 8.923247 
123 11.206820 7.747118 9.131098 3.259895 2.831429 3.376347 3.513602 3.684600 6.435300 6.115077 5.776381 7.192281 8.917284 
124 11.307016 7.729300 9.174045 3.262253 2.854417 3.387372 3.475362 3.720803 6.446773 6.086131 5.795618 7.181489 8.914935 
125 11.398441 7.681936 9.157670 3.292384 2.905970 3.465038 3.459507 3.740325 6.427653 6.099329 5.819998 7.150295 8.914747 
126 11.440981 7.629579 9.123217 3.294564 2.853448 3.490717 3.413461 3.771395 6.320866 6.087602 5.732617 7.067188 8.861674 
127 11.474388 7.573720 9.086151 3.262904 2.781404 3.492982 3.364709 3.779895 6.201496 6.035573 5.620378 6.989825 8.786743 
128 11.549201 7.585901 9.077148 3.281541 2.837967 3.508049 3.460810 3.770081 6.194671 5.969430 5.620765 7.047935 8.792580 
129 11.617477 7.601741 9.033547 3.297916 2.896183 3.542835 3.547497 3.769890 6.157213 5.939247 5.619377 7.088811 8.822076 
130 11.648590 7.609753 8.995982 3.315088 2.881548 3.610010 3.581392 3.803090 6.067586 5.960705 5.564236 7.038846 8.850756 
131 11.665380 7.659341 9.024067 3.383501 2.837525 3.682412 3.640570 3.878874 6.025440 6.009327 5.518298 6.988949 8.920090 
132 11.641081 7.702426 9.046769 3.429054 2.774322 3.723250 3.681636 3.937356 5.979435 6.064311 5.487849 6.917349 8.978705 
133 11.557500 7.700010 9.022761 3.447550 2.729022 3.738137 3.693055 3.968493 5.949520 6.103050 5.497953 6.838248 9.024817 
134 11.447893 7.654450 8.966171 3.472295 2.704055 3.742295 3.687842 4.008621 5.961046 6.122807 5.523798 6.774671 9.072845 
135 11.362036 7.578458 8.873570 3.503583 2.737985 3.778182 3.662491 4.010826 5.998360 6.156149 5.560062 6.741450 9.109191 
136 11.297855 7.477511 8.798669 3.516759 2.795611 3.815006 3.627501 3.999185 6.058981 6.177745 5.564324 6.730156 9.107970 
137 11.224799 7.370615 8.780984 3.492116 2.790273 3.759697 3.602294 4.027556 6.083933 6.133920 5.499031 6.699787 9.032932 
138 11.157965 7.260124 8.751181 3.443168 2.813792 3.707789 3.609297 4.032617 6.098956 6.070953 5.486766 6.705193 8.909723 
139 11.114821 7.169325 8.727635 3.399905 2.858793 3.676327 3.657343 4.040595 6.150640 6.005493 5.520903 6.755003 8.810490 
140 11.085457 7.115128 8.701715 3.370001 2.855325 3.651776 3.694973 4.062279 6.184865 5.954053 5.519748 6.795778 8.713973 
141 11.089966 7.122142 8.636674 3.372050 2.908623 3.678992 3.779609 4.079889 6.277281 5.941735 5.582359 6.915777 8.676587 
142 11.114133 7.183816 8.590446 3.429054 2.991426 3.724520 3.945872 4.110002 6.408231 5.927934 5.677607 7.097437 8.687121 
143 11.057218 7.175420 8.481922 3.418397 2.976227 3.736681 4.009751 4.103493 6.418033 5.918344 5.689799 7.177786 8.623420 
144 10.978265 7.183018 8.405146 3.368673 2.918453 3.681434 4.081486 4.080428 6.442461 5.872976 5.651199 7.226580 8.556255 
145 10.894308 7.235166 8.407506 3.318680 2.812234 3.537758 4.169560 4.093223 6.490576 5.770010 5.578012 7.253088 8.514514 
146 10.796045 7.234009 8.328333 3.220881 2.719987 3.451150 4.184111 4.040551 6.472082 5.738407 5.526296 7.216447 8.471519 
147 10.763180 7.251762 8.254920 3.176985 2.733259 3.421046 4.257895 3.969884 6.511744 5.730383 5.575657 7.215269 8.484097 
148 10.745127 7.249874 8.181613 3.119900 2.735266 3.360738 4.314181 3.884901 6.526865 5.710331 5.647471 7.191189 8.476285 
149 10.704831 7.249817 8.161228 3.069264 2.721268 3.248531 4.398346 3.807530 6.560016 5.652994 5.711352 7.168663 8.447555 
150 10.677653 7.230307 8.173224 3.041801 2.696238 3.124074 4.487022 3.752372 6.595417 5.571908 5.766151 7.131045 8.410984 
151 10.649389 7.187657 8.187907 3.024534 2.656196 3.044027 4.557792 3.720158 6.605389 5.505873 5.795068 7.074887 8.377964 
152 10.639254 7.200903 8.284768 3.066478 2.686462 2.992458 4.701202 3.706903 6.703323 5.409647 5.823179 7.078056 8.362818 
153 10.625586 7.195425 8.355303 3.097115 2.746698 2.960294 4.811516 3.697571 6.747200 5.334567 5.851370 7.080864 8.350000 
154 10.621341 7.204198 8.398476 3.139878 2.835257 2.975377 4.896411 3.699766 6.775611 5.323357 5.893888 7.135034 8.349601 
155 10.634822 7.209536 8.455538 3.206425 2.910566 3.009937 4.921275 3.744691 6.806293 5.372934 5.879943 7.192961 8.357018 
156 10.650817 7.199616 8.525686 3.256689 2.917867 3.023201 4.882897 3.818104 6.797206 5.437979 5.798783 7.215476 8.372690 
157 10.694254 7.266397 8.664073 3.368381 2.981248 3.061974 4.934857 3.902052 6.884443 5.475541 5.747777 7.327035 8.403799 
158 10.727858 7.287788 8.736910 3.414144 2.993279 3.098898 4.914105 3.984781 6.885776 5.523123 5.657574 7.340606 8.419186 
159 10.738769 7.327523 8.824722 3.448118 2.933401 3.113374 4.851614 4.101957 6.859172 5.546725 5.532017 7.293311 8.404744 
160 10.762151 7.408333 8.901499 3.503870 2.923280 3.182040 4.850169 4.204500 6.914470 5.595932 5.488410 7.225591 8.423965 
161 10.775003 7.448113 8.940620 3.520092 2.892001 3.261740 4.809546 4.271442 6.956064 5.672850 5.480690 7.073387 8.463029 
162 10.781958 7.504838 8.972292 3.551887 2.864477 3.321430 4.785894 4.307143 7.008267 5.730218 5.507812 6.962897 8.477007 
163 10.752416 7.551822 8.992039 3.578500 2.816556 3.340923 4.731943 4.314775 7.053261 5.759174 5.515769 6.840804 8.470323 
164 10.727866 7.586388 9.022023 3.574734 2.729145 3.325168 4.631121 4.309981 7.078376 5.761071 5.438579 6.688993 8.433420 
165 10.744119 7.645996 9.028103 3.583915 2.755088 3.384094 4.633914 4.258942 7.189909 5.779405 5.468041 6.667238 8.406015 
166 10.764034 7.698490 9.041033 3.577521 2.807289 3.452578 4.663055 4.179949 7.294964 5.780946 5.514608 6.658655 8.394285 
167 10.755284 7.733672 9.098653 3.533715 2.765476 3.444971 4.663229 4.135260 7.323060 5.707932 5.447188 6.600587 8.355473 
168 10.695720 7.713923 9.092071 3.431187 2.726603 3.405165 4.651098 4.061553 7.314482 5.628826 5.399937 6.558572 8.301533 
169 10.613076 7.687612 9.077937 3.346395 2.761779 3.357507 4.689756 3.961539 7.340759 5.547890 5.401097 6.562708 8.281945 
170 10.551691 7.700069 9.091251 3.333000 2.859095 3.338120 4.812942 3.861506 7.428104 5.506293 5.449909 6.629549 8.262154 
171 10.467122 7.672644 9.059667 3.298503 2.933071 3.338800 4.897674 3.740464 7.472683 5.540956 5.509484 6.641571 8.230051 
172 10.373016 7.622480 8.986675 3.228949 2.962909 3.315079 4.925274 3.623018 7.461108 5.559695 5.522040 6.557680 8.185086 
173 10.303106 7.631906 8.961775 3.197850 2.993460 3.253798 5.005687 3.543029 7.514121 5.527415 5.542604 6.526649 8.133683 
174 10.224291 7.615618 8.949173 3.151683 2.970137 3.166675 5.033623 3.495997 7.533872 5.472863 5.514757 6.448685 8.051876 
175 10.165636 7.527369 8.869889 3.070213 2.915921 3.110620 4.970698 3.420812 7.491323 5.467704 5.453269 6.374939 7.951730 
176 10.136015 7.429930 8.749028 3.008922 2.919248 3.076865 4.913551 3.317329 7.493087 5.492620 5.459553 6.392567 7.855902 
177 10.082344 7.337219 8.664701 2.934739 2.896764 2.991945 4.822134 3.231600 7.507071 5.490973 5.454665 6.435673 7.749410 
178 10.017510 7.270103 8.597101 2.894659 2.858726 2.919096 4.719445 3.177593 7.533361 5.470312 5.420802 6.487679 7.637503 
179 9.946273 7.224823 8.527474 2.895860 2.813656 2.908431 4.648363 3.134577 7.568175 5.469727 5.415149 6.579154 7.564770 
180 9.867126 7.180266 8.471108 2.834603 2.697479 2.894700 4.562013 3.124940 7.557974 5.461131 5.342790 6.613645 7.495860 
181 9.848585 7.207454 8.471034 2.845568 2.613719 2.926534 4.553005 3.158796 7.603499 5.471244 5.267279 6.683675 7.445483 
182 9.889068 7.314299 8.542275 2.958257 2.624484 3.020208 4.626926 3.216755 7.699794 5.513543 5.249643 6.812424 7.454654 
183 9.932581 7.411377 8.569586 3.053062 2.641309 3.149978 4.679648 3.258914 7.737365 5.577498 5.218804 6.900532 7.453173 
184 9.961127 7.476808 8.536674 3.144975 2.731737 3.261214 4.748182 3.243371 7.765227 5.639360 5.223583 7.015349 7.423299 
185 9.967728 7.537545 8.486905 3.209541 2.862455 3.336090 4.809795 3.205777 7.788033 5.708263 5.254049 7.130890 7.402349 
186 9.980655 7.591062 8.475880 3.294779 2.965733 3.392796 4.859702 3.225939 7.816756 5.743804 5.246939 7.207195 7.376832 
187 9.969957 7.614192 8.512524 3.364403 2.994313 3.438277 4.840157 3.312312 7.833136 5.784102 5.182610 7.208223 7.369897 
188 9.932962 7.655601 8.567623 3.399840 2.958748 3.440943 4.837004 3.418751 7.875617 5.795100 5.118441 7.203223 7.375525 
189 9.886984 7.666537 8.556746 3.406135 2.929211 3.444432 4.842477 3.487845 7.910360 5.792398 5.124683 7.247986 7.366582 
190 9.849842 7.711356 8.572725 3.464293 2.966038 3.457839 4.898095 3.546165 7.997274 5.779286 5.206621 7.370086 7.423931 
191 9.849674 7.774315 8.580376 3.540391 2.965966 3.508197 4.925547 3.610431 8.075771 5.829472 5.312315 7.489969 7.541576 
192 9.868167 7.824001 8.595686 3.578347 2.905010 3.561725 4.869201 3.705997 8.109333 5.909040 5.368836 7.548464 7.628606 
193 9.883307 7.833309 8.601542 3.560666 2.798258 3.571236 4.780118 3.809005 8.103882 5.945623 5.385575 7.557518 7.680179 
194 9.906078 7.831098 8.563261 3.501056 2.701178 3.526599 4.730274 3.895808 8.084970 5.895849 5.381609 7.585541 7.674591 
195 9.940897 7.838686 8.550264 3.477801 2.701637 3.447621 4.737378 3.969107 8.069127 5.780961 5.378904 7.647461 7.648126 
196 9.936057 7.747129 8.489964 3.442737 2.689747 3.383971 4.672678 4.004746 7.973464 5.703542 5.377311 7.673373 7.628956 
197 9.942819 7.643203 8.442182 3.434626 2.740233 3.340769 4.644160 4.022535 7.908866 5.626796 5.404666 7.741572 7.621350 
198 9.942597 7.541463 8.406140 3.468988 2.874836 3.272912 4.675011 4.028561 7.876420 5.532121 5.464869 7.833447 7.616520 
199 9.885349 7.413903 8.357522 3.475872 2.943915 3.173974 4.710235 4.019918 7.789163 5.447569 5.492179 7.863636 7.609979 
200 9.838679 7.315495 8.316168 3.498729 2.941333 3.106690 4.764956 4.030841 7.675161 5.410774 5.511127 7.867770 7.597538 
201 9.850813 7.277106 8.314915 3.550961 2.934978 3.078176 4.833733 4.075348 7.590600 5.408962 5.531556 7.854747 7.630646 
202 9.887752 7.287426 8.329996 3.567214 2.886759 3.031065 4.900060 4.128934 7.529746 5.402077 5.507721 7.838152 7.667087 
203 9.964171 7.344273 8.354466 3.609448 2.907236 3.001413 5.003288 4.162778 7.523438 5.393454 5.528239 7.879711 7.705315 
204 10.056093 7.388751 8.365179 3.695641 2.980570 3.007491 5.107809 4.154916 7.548145 5.385719 5.595327 7.959190 7.764156 
205 10.096415 7.418110 8.407620 3.738149 2.975204 2.963258 5.169373 4.133611 7.571657 5.324163 5.582283 8.017860 7.763568 
206 10.125587 7.386783 8.409681 3.745941 2.972625 2.933401 5.143240 4.091242 7.562087 5.293488 5.576702 8.072316 7.741655 
207 10.154294 7.364168 8.388670 3.800068 3.004724 2.919202 5.123681 4.022002 7.573876 5.269055 5.602433 8.168293 7.761446 
208 10.142088 7.343882 8.354429 3.861761 2.988346 2.920734 5.072709 3.954904 7.557853 5.241648 5.601417 8.235680 7.790591 
209 10.120242 7.321425 8.322100 3.909810 2.941846 2.937667 4.983222 3.920433 7.524129 5.250264 5.580085 8.247326 7.816494 
210 10.090925 7.335547 8.338551 3.962389 2.846004 2.932470 4.898962 3.924323 7.519276 5.273432 5.532501 8.225466 7.866123 
211 10.094651 7.322001 8.320354 4.008895 2.775397 3.001875 4.769740 3.947873 7.505554 5.389181 5.516376 8.194683 7.951297 
212 10.147955 7.310069 8.309297 4.093204 2.749967 3.098037 4.647014 3.991434 7.514421 5.512270 5.521302 8.170867 8.054887 
213 10.213551 7.306018 8.311532 4.190715 2.712704 3.156173 4.529137 4.036705 7.513275 5.588045 5.512342 8.154572 8.148042 
214 10.284738 7.295124 8.300178 4.257570 2.703147 3.183698 4.404632 4.067575 7.471446 5.630148 5.482901 8.156399 8.181441 
215 10.353039 7.300513 8.289970 4.271543 2.670421 3.177105 4.282372 4.091492 7.384035 5.625767 5.391622 8.145955 8.126764 
216 10.443563 7.320916 8.248213 4.284376 2.695945 3.211353 4.232882 4.100091 7.308783 5.643475 5.346673 8.159634 8.082674 
217 10.539107 7.370668 8.184812 4.263043 2.774302 3.240544 4.242656 4.105418 7.245979 5.654213 5.333716 8.178131 8.044671 
218 10.609344 7.440295 8.138939 4.223375 2.817535 3.229431 4.275633 4.100297 7.170454 5.599539 5.277299 8.164618 7.988756 
219 10.656385 7.510910 8.084496 4.200574 2.853012 3.234869 4.326321 4.082512 7.084468 5.545003 5.243805 8.137520 7.962007 
220 10.730950 7.621692 8.053840 4.216319 2.912199 3.263422 4.389141 4.095178 7.034103 5.522371 5.270618 8.126116 7.969692 
221 10.811809 7.742075 8.006263 4.256734 2.948522 3.324841 4.424638 4.122502 7.001748 5.551731 5.349273 8.121263 8.038798 
222 10.853738 7.874053 7.959454 4.280003 2.952830 3.349492 4.467508 4.134272 6.988139 5.557168 5.425996 8.131094 8.096940 
223 10.861468 7.996085 7.919300 4.289815 2.936764 3.329894 4.525906 4.094462 6.980451 5.510449 5.480650 8.139631 8.132541 
224 10.813022 8.006500 7.838907 4.273647 2.864842 3.312911 4.513811 4.007905 6.917663 5.484098 5.509874 8.095753 8.150794 
225 10.737531 7.967596 7.719412 4.245998 2.789418 3.284930 4.456120 3.900973 6.859914 5.466856 5.563559 8.048024 8.174909 
226 10.708682 7.946919 7.616292 4.288273 2.789661 3.247487 4.443297 3.803356 6.901369 5.459236 5.673713 8.082545 8.248315 
227 10.705575 7.875656 7.528141 4.356565 2.804229 3.219749 4.427073 3.712540 6.945336 5.496355 5.785680 8.123791 8.321729 
228 10.728612 7.789953 7.451919 4.409558 2.821481 3.197984 4.392492 3.641407 6.947587 5.530746 5.852564 8.138773 8.336518 
229 10.809560 7.724207 7.417475 4.447418 2.847075 3.196682 4.384343 3.606189 6.989035 5.546229 5.916934 8.179262 8.324412 
230 10.882140 7.682311 7.381168 4.463483 2.875180 3.214931 4.390986 3.590899 7.049757 5.564188 5.965583 8.207847 8.285225 
231 10.888908 7.661626 7.342437 4.441541 2.842463 3.224995 4.373168 3.607087 7.067544 5.580012 5.947544 8.173174 8.219314 
232 10.882533 7.643517 7.299142 4.408234 2.751317 3.264521 4.346515 3.632753 7.037081 5.640782 5.912026 8.110281 8.164238 
233 10.882491 7.704072 7.293351 4.413099 2.731349 3.293735 4.410432 3.626100 7.073415 5.668371 5.919945 8.125314 8.154112 
234 10.837010 7.777337 7.291191 4.389732 2.726322 3.276147 4.459744 3.583727 7.108702 5.641514 5.895426 8.134328 8.113368 
235 10.781485 7.832186 7.294947 4.373120 2.767457 3.228382 4.531167 3.482663 7.166136 5.592831 5.888807 8.184586 8.059320 
236 10.715913 7.859639 7.254645 4.356619 2.853590 3.170029 4.589644 3.344676 7.228668 5.569202 5.920813 8.247236 8.003859 
237 10.616562 7.845570 7.197893 4.291443 2.867918 3.095588 4.568865 3.226152 7.241938 5.550464 5.893536 8.249012 7.921275 
238 10.545998 7.826233 7.175959 4.265005 2.892168 3.041642 4.552275 3.145210 7.285457 5.542503 5.864203 8.254069 7.851912 
239 10.521338 7.807954 7.148544 4.301195 2.979943 3.056055 4.545719 3.108624 7.358080 5.599615 5.867290 8.262764 7.848032 
240 10.517445 7.807125 7.162024 4.350978 3.007047 3.089476 4.538268 3.133559 7.429722 5.656353 5.838815 8.253594 7.868999 
241 10.518856 7.818028 7.202035 4.405938 3.008341 3.142824 4.522624 3.187212 7.489748 5.702086 5.756178 8.214005 7.902076 
242 10.531540 7.834863 7.224717 4.487043 3.027402 3.253188 4.510876 3.234301 7.550961 5.772944 5.701802 8.155949 7.995105 
243 10.549596 7.842037 7.284740 4.557666 3.036404 3.387826 4.529425 3.266560 7.622386 5.854911 5.673857 8.106846 8.121781 
244 10.520696 7.837389 7.364486 4.575546 3.005266 3.483351 4.525449 3.287063 7.659045 5.928320 5.629156 8.063788 8.209896 
245 10.454144 7.782872 7.420612 4.543029 2.881882 3.531317 4.479649 3.285025 7.617166 6.004056 5.531111 7.996814 8.234717 
246 10.400735 7.681864 7.431744 4.511918 2.774934 3.570479 4.462015 3.233424 7.558931 6.078609 5.454966 7.977971 8.218191 
247 10.332512 7.634417 7.425129 4.491573 2.719305 3.576652 4.490185 3.156551 7.531143 6.094982 5.418256 8.021063 8.171672 
248 10.276444 7.621179 7.411798 4.473054 2.679270 3.582727 4.547641 3.086902 7.535298 6.081760 5.391172 8.059399 8.106000 
249 10.279781 7.640940 7.364731 4.494256 2.739380 3.652203 4.649281 3.016819 7.566772 6.113250 5.415738 8.131195 8.070408 
250 10.250550 7.689754 7.364142 4.470211 2.716776 3.665217 4.709435 2.999012 7.541681 6.114481 5.309797 8.119823 7.996161 
251 10.212795 7.734371 7.377136 4.422212 2.674688 3.655569 4.777549 3.019616 7.510081 6.104694 5.191884 8.048466 7.924661 
252 10.244552 7.829820 7.355422 4.437411 2.788809 3.724399 4.953763 3.025589 7.573937 6.129771 5.250727 8.066701 7.946655 
253 10.237257 7.907299 7.347962 4.396570 2.824405 3.767063 5.032676 3.048005 7.559505 6.145315 5.230818 7.990844 7.935511 
254 10.218681 8.003176 7.388226 4.369711 2.839166 3.806813 5.107292 3.049779 7.546377 6.126663 5.198930 7.927083 7.907899 
255 10.190057 8.076790 7.384836 4.344796 2.900083 3.865857 5.173804 3.015773 7.522477 6.108060 5.237509 7.894851 7.899193 
256 10.100831 8.056715 7.341348 4.260648 2.909838 3.893561 5.196209 2.963987 7.465917 6.061078 5.287045 7.842160 7.856124 
257 10.015016 8.046892 7.352707 4.174502 2.954107 3.851115 5.267233 2.904739 7.466018 5.937294 5.346544 7.849716 7.798091 
258 9.943914 8.024694 7.391881 4.084888 2.965635 3.800135 5.285399 2.885112 7.438015 5.844835 5.331562 7.838082 7.752181 
259 9.922701 8.021982 7.455199 4.064266 2.932413 3.810671 5.304690 2.940008 7.417990 5.817009 5.295733 7.823263 7.761010 
260 9.949864 8.064384 7.541114 4.104152 2.941918 3.851201 5.344974 3.055760 7.450584 5.806705 5.278569 7.832461 7.809231 
261 9.951392 8.105238 7.645272 4.124997 2.927030 3.848948 5.344230 3.160093 7.501143 5.774659 5.228397 7.838779 7.826375 
262 9.931046 8.132183 7.714771 4.133057 2.917691 3.840852 5.342433 3.206774 7.558851 5.765463 5.191009 7.871982 7.833966 
263 9.922327 8.140033 7.725121 4.118824 2.880250 3.842933 5.309036 3.230375 7.569833 5.825374 5.145188 7.891021 7.850890 
264 9.920755 8.153974 7.755798 4.101295 2.835935 3.825841 5.279561 3.255693 7.576953 5.883267 5.083909 7.907121 7.832567 
265 9.928205 8.213980 7.818491 4.109711 2.851874 3.771090 5.325880 3.242354 7.627965 5.891524 5.071376 7.986467 7.798733 
266 9.894511 8.188312 7.818384 4.042774 2.820444 3.676861 5.306307 3.192632 7.559893 5.912325 5.028542 7.997911 7.719680 
267 9.802436 8.124273 7.845329 3.898740 2.719845 3.509815 5.254575 3.130987 7.432250 5.888864 4.890781 7.954882 7.552639 
268 9.747150 8.049231 7.807183 3.755445 2.656040 3.420225 5.208734 3.074236 7.315328 5.926820 4.812382 7.955522 7.439703 
269 9.756441 8.005541 7.735665 3.674421 2.700641 3.433839 5.189990 3.039828 7.238134 6.042627 4.861303 8.013638 7.417913 
270 9.763494 7.982720 7.711097 3.593996 2.744070 3.453910 5.167035 3.025807 7.169112 6.165582 4.928446 8.055239 7.388726 
271 9.759459 7.944265 7.672338 3.484821 2.725170 3.460792 5.126146 3.012959 7.054911 6.290348 5.002216 8.053798 7.344588 
272 9.711653 7.932140 7.719680 3.401329 2.721794 3.402668 5.137613 2.990702 6.989521 6.306338 5.025467 8.072743 7.254105 
273 9.664968 7.934471 7.779575 3.379721 2.787919 3.349869 5.189468 2.982768 6.993321 6.300767 5.065179 8.129704 7.181105 
274 9.639468 7.942640 7.811492 3.415453 2.893917 3.328174 5.241376 3.000829 7.036471 6.327263 5.141990 8.190905 7.152933 
275 9.547132 7.891646 7.824821 3.406652 2.965784 3.286184 5.232236 3.023974 7.035882 6.352557 5.161120 8.190570 7.092584 
276 9.417153 7.812905 7.819638 3.367087 2.955499 3.233342 5.216528 3.045982 6.983425 6.356768 5.140941 8.166271 7.019166 
277 9.326698 7.775222 7.844159 3.401183 2.981557 3.237725 5.292741 3.040504 6.962735 6.333727 5.178447 8.196334 6.989297 
278 9.264112 7.765127 7.857238 3.503928 3.057975 3.307657 5.383214 3.035847 6.950072 6.337315 5.255175 8.251204 7.013680 
279 9.219414 7.794710 7.872790 3.599431 3.055169 3.363727 5.421085 3.088287 6.910930 6.359260 5.297050 8.253910 7.065175 
280 9.175574 7.835240 7.956320 3.673603 2.982617 3.329384 5.450220 3.187047 6.876779 6.332150 5.268045 8.205794 7.078336 
281 9.117539 7.832611 8.037801 3.705876 2.861079 3.249731 5.432462 3.314671 6.826755 6.285530 5.184757 8.125816 7.065104 
282 9.127189 7.890131 8.119625 3.806133 2.787932 3.212341 5.462336 3.452969 6.856319 6.242187 5.158209 8.087920 7.117901 
283 9.199541 7.964942 8.167926 3.950046 2.782158 3.268085 5.490411 3.577249 6.902925 6.245776 5.222219 8.077961 7.229615 
284 9.271829 7.995895 8.162708 4.012473 2.744971 3.342799 5.407656 3.687365 6.862700 6.294703 5.265285 8.012928 7.327899 
285 9.355799 8.044067 8.189800 4.074294 2.770516 3.383327 5.380720 3.762978 6.890287 6.271927 5.323224 7.995413 7.385802 
286 9.377748 8.029100 8.216300 4.077309 2.793847 3.327304 5.342840 3.807083 6.893836 6.178975 5.320415 7.956203 7.339028 
287 9.364738 7.995548 8.221859 4.026587 2.788450 3.217110 5.258626 3.816908 6.866436 6.057907 5.263375 7.871349 7.252872 
288 9.385658 7.982979 8.233817 4.009480 2.822049 3.158554 5.213460 3.786666 6.859258 5.948389 5.258970 7.806692 7.183301 
289 9.410357 7.943479 8.249020 3.992929 2.864091 3.115574 5.173871 3.742452 6.833395 5.839622 5.249328 7.747962 7.110104 
290 9.465024 7.931124 8.272128 4.002016 2.956544 3.090642 5.217762 3.695152 6.874850 5.734710 5.285946 7.742038 7.076198 
291 9.522135 7.911944 8.292396 4.011979 3.065331 3.068419 5.323187 3.649315 6.932487 5.643008 5.358092 7.745594 7.063044 
292 9.565429 7.835954 8.264125 3.928523 3.071044 3.023767 5.325054 3.599528 6.884833 5.605386 5.370036 7.656225 7.041787 
293 9.692180 7.839630 8.263072 3.907504 3.104323 3.054096 5.370661 3.579559 6.887142 5.619416 5.418436 7.569522 7.093216 
294 9.790692 7.826756 8.329823 3.890106 3.077008 3.022708 5.418992 3.613208 6.856809 5.614422 5.398752 7.427213 7.094695 
295 9.840060 7.781265 8.421174 3.839605 3.017431 2.922219 5.454841 3.653549 6.783886 5.579612 5.351388 7.264557 7.053197 
296 9.923421 7.761949 8.474702 3.812252 3.043722 2.884110 5.556890 3.643490 6.747001 5.569956 5.407537 7.178627 7.043180 
297 9.988218 7.719571 8.487584 3.762956 3.074896 2.849248 5.634157 3.577333 6.668036 5.573397 5.473044 7.120770 7.025292 
298 10.073397 7.726863 8.512601 3.750785 3.117308 2.835178 5.728699 3.517580 6.598216 5.560579 5.533132 7.108027 7.027984 
299 10.169281 7.737524 8.519133 3.768644 3.142534 2.859773 5.801777 3.482433 6.520118 5.579692 5.584854 7.098102 7.079650 
300 10.228106 7.690110 8.533582 3.747590 3.114263 2.834194 5.817223 3.458197 6.386506 5.607435 5.564967 7.054341 7.111548 
301 10.290593 7.652248 8.565413 3.743829 3.116714 2.803631 5.881902 3.430689 6.309299 5.602253 5.536429 7.070142 7.136245 
302 10.351783 7.603972 8.533289 3.727489 3.119435 2.811793 5.944273 3.383986 6.229856 5.623858 5.515244 7.082127 7.168207 
303 10.399830 7.584604 8.532676 3.716195 3.111141 2.816525 6.015908 3.375160 6.154634 5.628523 5.451646 7.071726 7.195943 
304 10.433060 7.589935 8.538262 3.692399 3.073583 2.867753 6.054506 3.389992 6.065701 5.692185 5.366457 7.036132 7.239914 
305 10.465877 7.582126 8.480247 3.632796 3.013660 2.945185 6.050284 3.384756 5.957947 5.829926 5.289531 7.011228 7.300724 
306 10.507643 7.584559 8.342619 3.579469 3.003480 3.021692 6.058551 3.328342 5.880507 5.980208 5.269559 7.046444 7.367419 
307 10.529878 7.578349 8.166259 3.553828 3.007613 3.092428 6.085300 3.256601 5.836798 6.100403 5.261497 7.095208 7.408873 
308 10.501603 7.556633 8.080417 3.550714 2.939809 3.078628 6.100842 3.245632 5.782794 6.108430 5.135128 7.083602 7.350931 
309 10.488218 7.549633 8.018610 3.533786 2.784148 3.114499 6.052683 3.253070 5.700751 6.150944 4.993106 7.023198 7.271019 
310 10.514158 7.583683 7.960895 3.537431 2.699492 3.214346 6.043827 3.249753 5.692626 6.240445 4.936899 7.057587 7.239285 
311 10.549575 7.627108 7.923916 3.530869 2.650134 3.287047 6.066182 3.248630 5.713394 6.285027 4.918950 7.125880 7.204779 
312 10.557694 7.633479 7.856512 3.497934 2.618476 3.331439 6.067949 3.227538 5.703794 6.290779 4.905716 7.184319 7.157091 
313 10.566661 7.638662 7.789701 3.491704 2.658480 3.378765 6.086271 3.193471 5.714363 6.276975 4.890534 7.254803 7.124574 
314 10.565009 7.650496 7.758352 3.490103 2.729089 3.395039 6.107280 3.169352 5.728365 6.229491 4.875434 7.344456 7.087064 
315 10.539962 7.640435 7.722572 3.465574 2.784799 3.395851 6.113683 3.155486 5.717074 6.177443 4.868756 7.405014 7.033717 
316 10.510968 7.563467 7.667346 3.417372 2.820981 3.371995 6.087808 3.145990 5.643750 6.117711 4.876322 7.409574 6.981296 
317 10.475904 7.453905 7.623981 3.384053 2.860461 3.342496 6.091512 3.155063 5.557009 6.012197 4.883586 7.387212 6.927060 
318 10.439598 7.328495 7.579122 3.354888 2.880274 3.275677 6.117493 3.167752 5.464328 5.878170 4.908660 7.345163 6.862831 
319 10.428582 7.244230 7.539515 3.370468 2.926099 3.222129 6.209027 3.167719 5.418953 5.733240 4.993605 7.345159 6.841918 
320 10.460674 7.175524 7.421431 3.404423 2.996330 3.247348 6.285338 3.107667 5.351849 5.688032 5.173244 7.335744 6.907395 
321 10.517273 7.123641 7.310734 3.441707 3.037003 3.251286 6.369932 3.066899 5.270723 5.680440 5.333327 7.288757 6.994302 
322 10.506329 7.045450 7.314222 3.396263 2.967907 3.103271 6.439517 3.082658 5.146697 5.585112 5.312860 7.151961 6.969226 
323 10.515659 7.002355 7.375765 3.365686 2.886758 2.951892 6.508265 3.119008 5.052087 5.506822 5.256722 7.042537 6.938038 
324 10.595151 7.012203 7.415392 3.399421 2.840967 2.896522 6.574348 3.142344 5.006531 5.493642 5.248943 7.003733 6.989726 
325 10.710436 7.023905 7.452627 3.431006 2.764285 2.858990 6.572935 3.168675 4.935257 5.528524 5.208267 6.935364 7.034509 
326 10.849216 7.063290 7.485748 3.499301 2.711717 2.859224 6.544905 3.212779 4.901152 5.615858 5.180995 6.872251 7.120089 
327 10.975109 7.138932 7.540741 3.623111 2.734752 2.900438 6.567058 3.281327 4.949581 5.695162 5.189109 6.861125 7.232402 
328 10.976656 7.142844 7.587927 3.680978 2.729007 2.901209 6.572470 3.322542 4.950621 5.703558 5.144819 6.808848 7.245378 
329 10.960034 7.126537 7.595196 3.718620 2.772458 2.917198 6.581865 3.318500 4.950951 5.682690 5.133349 6.780771 7.253726 
330 10.943748 7.093756 7.594466 3.720844 2.833993 2.961360 6.570001 3.297209 4.933482 5.646643 5.127542 6.746479 7.252728 
331 10.896309 7.039711 7.647432 3.706239 2.848959 2.982259 6.547267 3.315418 4.907790 5.565549 5.063233 6.672368 7.243078 
332 10.868966 7.014916 7.714409 3.723058 2.895821 3.034447 6.562667 3.361531 4.913290 5.469557 5.008641 6.618806 7.274061 
333 10.830681 6.943725 7.725536 3.724979 2.977534 3.132169 6.576168 3.382927 4.891251 5.396673 5.023014 6.582322 7.311536 
334 10.798589 6.838556 7.675670 3.730045 3.062597 3.257010 6.571422 3.368100 4.842036 5.335966 5.110237 6.563472 7.359204 
335 10.780806 6.744843 7.654474 3.754690 3.111350 3.366620 6.558906 3.357089 4.788733 5.301434 5.187419 6.534243 7.411536 
336 10.726760 6.642968 7.714444 3.762782 3.071729 3.376967 6.549218 3.375964 4.724439 5.261313 5.175692 6.455894 7.402498 
337 10.666516 6.483866 7.714369 3.738432 2.954181 3.353178 6.472461 3.389309 4.571685 5.319294 5.118250 6.301095 7.370272 
338 10.618085 6.338113 7.715195 3.756921 2.867471 3.303488 6.448818 3.405896 4.460689 5.414331 5.075503 6.180700 7.360629 
339 10.554092 6.231186 7.698834 3.774402 2.812766 3.269951 6.451802 3.402738 4.401511 5.515522 5.065675 6.085290 7.356744 
340 10.506729 6.175754 7.647129 3.770947 2.819533 3.273364 6.483974 3.368654 4.419024 5.606986 5.107434 6.032218 7.380438 
341 10.426110 6.191827 7.624616 3.666515 2.800508 3.242036 6.526913 3.342397 4.439635 5.642834 5.095373 5.977897 7.354106 
342 10.345312 6.205948 7.549893 3.511584 2.738723 3.245744 6.494668 3.305239 4.399244 5.712158 5.078083 5.856537 7.327551 
343 10.341181 6.319049 7.467728 3.472863 2.778087 3.330739 6.511431 3.287122 4.455926 5.798029 5.156115 5.803651 7.396650 
344 10.271383 6.382919 7.471744 3.400458 2.760029 3.328884 6.523376 3.310650 4.482446 5.785782 5.165338 5.705741 7.414353 
345 10.157409 6.398115 7.510973 3.286872 2.679084 3.251886 6.505955 3.356104 4.476478 5.701893 5.115252 5.570270 7.386922 
346 10.123416 6.461128 7.482536 3.241625 2.719681 3.262145 6.501745 3.372411 4.540230 5.679021 5.145562 5.520278 7.427000 
347 10.112691 6.512810 7.395684 3.221713 2.782398 3.353712 6.443374 3.377784 4.566298 5.753714 5.162410 5.439828 7.501990 
348 10.158337 6.619436 7.294357 3.274112 2.893542 3.478930 6.438501 3.396133 4.641179 5.848184 5.215933 5.415022 7.634875 
349 10.139649 6.667311 7.236492 3.285569 2.947676 3.543104 6.423790 3.416551 4.656019 5.892886 5.219019 5.371770 7.682293 
350 10.055243 6.624290 7.228689 3.233176 2.870426 3.545140 6.332914 3.441671 4.557065 5.890635 5.154146 5.245641 7.623349 
351 10.040792 6.627750 7.204858 3.247998 2.864836 3.592111 6.327142 3.438496 4.524684 5.885128 5.181858 5.207681 7.587880 
352 10.056552 6.654870 7.191492 3.299829 2.881731 3.647647 6.398731 3.437861 4.538345 5.889574 5.243195 5.234626 7.562002 
353 10.041763 6.669808 7.202433 3.341297 2.821662 3.667742 6.449368 3.483692 4.536859 5.871174 5.252251 5.220674 7.523108 
354 9.986581 6.645797 7.208637 3.363078 2.744311 3.678051 6.462107 3.542174 4.520280 5.863564 5.232891 5.198316 7.453206 
355 9.934391 6.583368 7.175066 3.367604 2.704247 3.718589 6.414823 3.560039 4.461802 5.912735 5.234986 5.153939 7.379415 
356 9.943069 6.560235 7.102537 3.396798 2.743957 3.793207 6.403938 3.541587 4.421685 6.002160 5.300082 5.134769 7.370806 
357 9.964972 6.577351 7.071765 3.445138 2.786716 3.831237 6.441222 3.562446 4.410091 6.064990 5.318611 5.124327 7.353311 
358 9.926798 6.561059 7.073256 3.432565 2.730534 3.837817 6.369534 3.617552 4.302437 6.139727 5.241271 5.014648 7.286148 
359 9.907062 6.574381 7.159599 3.412047 2.672210 3.807471 6.319237 3.693553 4.219620 6.165877 5.115415 4.944046 7.251184 
360 9.888003 6.579937 7.217562 3.356645 2.672704 3.776360 6.270812 3.713327 4.122468 6.189947 5.000859 4.941123 7.226678 
361 9.823420 6.565129 7.195346 3.260765 2.742840 3.787483 6.189933 3.633630 3.979679 6.263793 4.967854 4.970946 7.242524 
362 9.743591 6.546765 7.161831 3.164052 2.825132 3.811554 6.130507 3.532429 3.845173 6.328427 4.955775 5.017609 7.270908 
363 9.629972 6.500074 7.211426 3.054378 2.817233 3.788459 6.097560 3.492418 3.696069 6.337830 4.889976 4.999712 7.248641 
364 9.591711 6.499622 7.317418 2.987668 2.801208 3.729516 6.191246 3.492665 3.627387 6.275977 4.880984 5.013010 7.272107 
365 9.621413 6.516923 7.400783 2.949121 2.788945 3.710577 6.315488 3.507509 3.597589 6.233305 4.940235 5.042212 7.338798 
366 9.700186 6.560445 7.468693 2.948192 2.743154 3.722624 6.373587 3.578326 3.564789 6.251155 5.006701 5.027945 7.431479 
367 9.801509 6.603295 7.550847 2.979458 2.689601 3.760101 6.379524 3.691859 3.517083 6.297263 5.082767 4.979475 7.530781 
368 9.884335 6.592294 7.592175 2.993067 2.659023 3.783327 6.350646 3.793166 3.445333 6.323433 5.140075 4.947847 7.590954 
369 9.949396 6.576509 7.622532 3.009748 2.726784 3.729721 6.404124 3.872626 3.479067 6.258055 5.197730 5.010177 7.652377 
370 10.018764 6.536422 7.618915 3.012664 2.825690 3.692223 6.431488 3.924451 3.530679 6.212878 5.250268 5.056911 7.693390 
371 10.074145 6.473153 7.655327 3.014540 2.838580 3.655575 6.369422 4.008499 3.535197 6.189619 5.190656 5.030438 7.682878 
372 10.112836 6.442081 7.784038 3.058530 2.824204 3.607503 6.350401 4.122536 3.583190 6.146269 5.081812 5.019125 7.663978 
373 10.131419 6.392078 7.860395 3.092541 2.845632 3.618252 6.312329 4.183245 3.577564 6.146580 5.015477 5.007319 7.655324 
374 10.133179 6.337015 7.905558 3.107038 2.874239 3.607827 6.311594 4.215685 3.599485 6.119990 4.957588 5.012979 7.636468 
375 10.091020 6.274560 7.915828 3.103599 2.894654 3.631774 6.327929 4.226339 3.613505 6.104200 4.954277 5.002876 7.607022 
376 10.059340 6.256511 7.930770 3.119986 2.900823 3.676195 6.380731 4.238208 3.667090 6.115450 4.967135 5.011497 7.596987 
377 10.051122 6.315724 8.006768 3.175518 2.872631 3.654764 6.521907 4.297806 3.780617 6.088528 4.947169 5.071207 7.614567 
378 9.994696 6.341939 8.035453 3.177174 2.796134 3.624932 6.599524 4.320719 3.805724 6.078357 4.954675 5.073639 7.618322 
379 9.897131 6.314406 8.043741 3.126396 2.696369 3.522040 6.655544 4.310892 3.806844 5.997801 4.932934 5.093247 7.596564 
380 9.762266 6.248892 7.976726 3.052014 2.646639 3.412632 6.704370 4.261455 3.772639 5.910724 4.960180 5.134234 7.574035 
381 9.654904 6.212266 7.915859 3.026412 2.677597 3.328521 6.813351 4.212264 3.776694 5.801177 4.994966 5.236496 7.588388 
382 9.596764 6.206679 7.885027 3.057572 2.748256 3.243070 6.944846 4.182505 3.815706 5.690837 4.988872 5.360774 7.624827 
383 9.546064 6.190797 7.804338 3.087236 2.848217 3.214667 7.010017 4.121754 3.816431 5.636375 5.041262 5.442697 7.647412 
384 9.526359 6.206111 7.767551 3.139520 2.936667 3.184676 7.079978 4.074152 3.846105 5.567852 5.064515 5.522504 7.637428 
385 9.518918 6.286788 7.799736 3.235156 2.971281 3.144908 7.171105 4.078371 3.905688 5.495654 5.038770 5.596797 7.614639 
386 9.526058 6.418882 7.853586 3.353597 2.973685 3.184885 7.204206 4.106974 3.981330 5.484465 5.063676 5.643954 7.608261 
387 9.563343 6.546130 7.931868 3.480390 2.906511 3.247227 7.177171 4.186560 4.018412 5.488710 5.070206 5.636629 7.566183 
388 9.610260 6.646290 7.973579 3.600809 2.852480 3.315732 7.171127 4.272646 4.040666 5.480908 5.115998 5.637945 7.504815 
389 9.642889 6.735959 8.001395 3.698235 2.860607 3.366004 7.252103 4.323456 4.102224 5.428004 5.210454 5.700494 7.424212 
390 9.624896 6.767921 8.027784 3.733228 2.810626 3.354587 7.331792 4.364159 4.153265 5.350638 5.233504 5.709280 7.296382 
391 9.568945 6.731991 8.014147 3.721034 2.733494 3.360342 7.348243 4.394966 4.165824 5.282580 5.245140 5.669199 7.185066 
392 9.527782 6.675314 8.007814 3.686434 2.675136 3.388398 7.308557 4.427994 4.164575 5.223705 5.260756 5.616073 7.135561 
393 9.506565 6.648360 8.038834 3.667163 2.683383 3.418730 7.298288 4.462494 4.159564 5.158498 5.261463 5.606167 7.159689 
394 9.482328 6.677839 8.117698 3.678571 2.747901 3.414941 7.337604 4.494590 4.204042 5.065824 5.262785 5.676568 7.228847 
395 9.445219 6.698955 8.236723 3.690140 2.768996 3.361113 7.353173 4.553490 4.237108 4.957922 5.199862 5.724187 7.274053 
396 9.411634 6.684327 8.278474 3.685167 2.817116 3.315693 7.341625 4.570595 4.210872 4.866146 5.169192 5.747007 7.314529 
397 9.434019 6.692468 8.311621 3.734972 2.958778 3.322528 7.396526 4.565992 4.221248 4.776412 5.216047 5.843630 7.404509 
398 9.484973 6.696499 8.376136 3.797542 3.081152 3.326873 7.468142 4.566363 4.231641 4.684938 5.251779 5.947626 7.476532 
399 9.495236 6.631108 8.349215 3.793621 3.179917 3.333076 7.451839 4.508021 4.195756 4.610315 5.324677 6.024459 7.489278 
400 9.440933 6.504265 8.317658 3.744968 3.196569 3.283090 7.394038 4.447937 4.136971 4.499649 5.362368 6.066868 7.433214 
401 9.348760 6.337557 8.316126 3.670947 3.100812 3.159010 7.340726 4.409678 4.044192 4.356047 5.319073 6.052306 7.313324 
402 9.322360 6.225907 8.300161 3.674727 3.090212 3.130259 7.367199 4.356635 4.018297 4.257323 5.350987 6.117209 7.258795 
403 9.351279 6.153124 8.277123 3.699866 3.120031 3.172272 7.384612 4.286007 4.003558 4.210639 5.418127 6.202820 7.251927 
404 9.373324 6.083960 8.272801 3.694432 3.082340 3.192250 7.367138 4.222966 3.983550 4.174579 5.436121 6.241736 7.218594 
405 9.394094 6.021497 8.265803 3.681346 3.038803 3.207990 7.336357 4.154508 3.960587 4.147642 5.470613 6.273722 7.196486 
406 9.428246 5.955637 8.249125 3.656743 2.987399 3.284437 7.276188 4.073503 3.916230 4.166440 5.520094 6.280304 7.199768 
407 9.455507 5.916709 8.262285 3.694343 2.899825 3.370830 7.253901 4.036240 3.891185 4.192858 5.540903 6.296795 7.220597 
408 9.420214 5.854361 8.285828 3.711296 2.750538 3.417263 7.219370 4.007726 3.820671 4.194095 5.510225 6.262294 7.213524 
409 9.347108 5.759600 8.258126 3.660208 2.624805 3.455475 7.174245 3.931346 3.739257 4.187703 5.498248 6.213717 7.191979 
410 9.322549 5.723691 8.185272 3.676283 2.663274 3.547269 7.239867 3.843792 3.791163 4.166275 5.580030 6.299657 7.226510 
411 9.317107 5.712888 8.135806 3.661674 2.699610 3.612580 7.289227 3.776622 3.815841 4.138720 5.619259 6.348523 7.233054 
412 9.306651 5.708870 8.101997 3.629904 2.723446 3.635583 7.323822 3.713788 3.831657 4.097670 5.638352 6.371317 7.215866 
413 9.268928 5.687503 8.051311 3.602287 2.761523 3.628727 7.338455 3.632276 3.839376 4.023495 5.685087 6.408639 7.180538 
414 9.175138 5.638355 8.061998 3.557566 2.710010 3.559837 7.334725 3.570376 3.790649 3.912127 5.640753 6.392464 7.079187 
415 9.105880 5.628157 8.091788 3.525618 2.689566 3.493665 7.305491 3.543869 3.738744 3.842226 5.616680 6.376996 7.003953 
416 9.125957 5.670391 8.063368 3.492119 2.776743 3.542991 7.232741 3.523507 3.683321 3.870961 5.679001 6.379941 7.003545 
417 9.181011 5.738303 8.098008 3.474519 2.849369 3.601568 7.188030 3.548125 3.651887 3.907133 5.707841 6.396626 7.001661 
418 9.222729 5.772515 8.092941 3.439213 2.948722 3.628740 7.135466 3.561243 3.647328 3.897080 5.772727 6.433806 6.961466 
419 9.240924 5.742028 7.991727 3.381759 3.109952 3.686147 7.074331 3.510221 3.669879 3.855204 5.898507 6.489160 6.892731 
420 9.211712 5.680405 7.923342 3.327928 3.200666 3.719305 7.013232 3.491290 3.696913 3.791508 5.950848 6.519528 6.784003 
421 9.179472 5.626696 7.921167 3.298987 3.194626 3.718052 6.953599 3.534191 3.723675 3.689173 5.920753 6.508599 6.676630 
422 9.180487 5.558154 7.924549 3.267629 3.190918 3.781809 6.874840 3.550674 3.746161 3.610805 5.913269 6.468836 6.591698 
423 9.158056 5.459826 7.910266 3.216611 3.211565 3.876587 6.803369 3.534199 3.776038 3.530386 5.951109 6.435979 6.509814 
424 9.114882 5.341084 7.859134 3.171577 3.253826 3.957291 6.772947 3.513246 3.838639 3.420846 6.002018 6.425831 6.419477 
425 9.077658 5.226334 7.829760 3.127665 3.254259 4.030135 6.730254 3.523146 3.851600 3.347769 6.013826 6.425440 6.331178 
426 9.096179 5.172667 7.798555 3.120338 3.264987 4.142744 6.680451 3.561449 3.833102 3.342005 6.050672 6.432092 6.311370 
427 9.152645 5.161027 7.783204 3.135372 3.237074 4.254663 6.616053 3.639703 3.768661 3.377106 6.068692 6.421170 6.319836 
428 9.187481 5.156962 7.795841 3.139737 3.166961 4.337789 6.556338 3.740586 3.683555 3.392853 6.062990 6.408201 6.310609 
429 9.206273 5.146708 7.746505 3.112337 3.174678 4.443372 6.505111 3.784981 3.678279 3.413280 6.130401 6.438809 6.311333 
430 9.218127 5.136874 7.733153 3.080342 3.182494 4.512387 6.498100 3.810293 3.704039 3.412930 6.179729 6.509683 6.306058 
431 9.196057 5.148234 7.808538 3.037681 3.089033 4.510245 6.487541 3.880121 3.664642 3.393359 6.128389 6.534933 6.284752 
432 9.187222 5.175740 7.877441 3.021917 3.012637 4.519766 6.475571 3.919584 3.647248 3.413139 6.074885 6.557614 6.288978 
433 9.211030 5.166642 7.874640 3.017340 3.014961 4.585756 6.456772 3.880541 3.650863 3.491487 6.082132 6.575942 6.318985 
434 9.228217 5.164492 7.888420 3.068374 3.035835 4.656329 6.492476 3.824790 3.714766 3.538456 6.105529 6.640438 6.358602 
435 9.249257 5.171849 7.955575 3.180004 3.016095 4.707928 6.587547 3.811454 3.803375 3.547528 6.086033 6.730925 6.380651 
436 9.296763 5.178623 8.013548 3.305192 2.972072 4.754631 6.646756 3.810743 3.843522 3.591288 6.053640 6.786387 6.425933 
437 9.353074 5.189792 8.063287 3.419446 2.920730 4.795012 6.684890 3.828311 3.867572 3.665236 6.007389 6.819301 6.486185 
438 9.413010 5.152570 8.114513 3.527442 2.887015 4.801783 6.751630 3.849972 3.898118 3.737310 5.957284 6.872468 6.530723 
439 9.458621 5.072639 8.137757 3.618571 2.887353 4.805002 6.833412 3.853263 3.937686 3.808178 5.940837 6.945390 6.580179 
440 9.459170 4.959170 8.125537 3.648366 2.905781 4.790019 6.884367 3.813413 3.965425 3.874345 5.933095 7.007634 6.603404 
441 9.438745 4.839725 8.122377 3.624983 2.900110 4.720291 6.891425 3.763318 3.965681 3.906905 5.903816 7.038019 6.606774 
442 9.416901 4.795766 8.191632 3.635274 2.885502 4.638321 6.923921 3.763891 4.047216 3.895630 5.855849 7.089828 6.635993 
443 9.430194 4.803729 8.259414 3.628142 2.871505 4.584707 6.910615 3.743742 4.153893 3.896836 5.811234 7.101018 6.651917 
444 9.452362 4.806670 8.352725 3.612867 2.816410 4.484395 6.899349 3.739801 4.240752 3.875349 5.737126 7.069538 6.647344 
445 9.425679 4.811502 8.473929 3.593276 2.704763 4.302192 6.900983 3.782828 4.325204 3.786954 5.588818 7.005505 6.609518 
446 9.443335 4.840858 8.529076 3.582653 2.697747 4.184951 6.876073 3.792075 4.380678 3.763252 5.484365 6.942677 6.603791 
447 9.523720 4.896521 8.531431 3.631679 2.814400 4.191176 6.893731 3.794225 4.456813 3.786606 5.462460 6.946499 6.685642 
448 9.563424 4.931504 8.511268 3.640825 2.893330 4.203285 6.903435 3.780307 4.498360 3.787618 5.396671 6.934520 6.701268 
449 9.587254 4.924904 8.501426 3.628177 2.924616 4.224145 6.927842 3.754798 4.496607 3.754822 5.293667 6.920834 6.658404 
450 9.571567 4.898688 8.556445 3.657068 2.897215 4.206904 6.999444 3.759014 4.496916 3.656183 5.142084 6.930646 6.619100 
451 9.530831 4.838322 8.551716 3.685897 2.857050 4.197235 7.029346 3.719623 4.456915 3.599668 5.023221 6.931479 6.589598 
452 9.540874 4.775113 8.528679 3.747646 2.869126 4.244835 7.087389 3.636736 4.440608 3.596813 4.998667 6.977837 6.604765 
453 9.558121 4.719980 8.522245 3.797194 2.820529 4.256104 7.149405 3.539195 4.435165 3.570112 4.976351 6.987716 6.614620 
454 9.563729 4.659833 8.514953 3.805388 2.741711 4.268193 7.173722 3.431181 4.423028 3.534906 4.958260 6.949610 6.606067 
455 9.618182 4.644849 8.564176 3.874878 2.710042 4.356683 7.227220 3.369760 4.446061 3.503357 4.965444 6.934600 6.670205 
456 9.649374 4.650300 8.650664 3.963215 2.665112 4.407289 7.290507 3.356242 4.456011 3.456316 4.924823 6.897895 6.728755 
457 9.668170 4.620996 8.740989 4.046555 2.650278 4.442748 7.385167 3.373564 4.428556 3.397058 4.850756 6.878369 6.784564 
458 9.635756 4.540568 8.803692 4.049355 2.640180 4.418515 7.472153 3.361795 4.329251 3.311338 4.744238 6.832136 6.820598 
459 9.564447 4.424288 8.729795 3.939571 2.671752 4.386415 7.514952 3.280789 4.184070 3.233717 4.669088 6.749774 6.835288 
460 9.529794 4.352637 8.597401 3.833277 2.786850 4.428145 7.584024 3.207573 4.037966 3.184232 4.646128 6.710676 6.921382 
461 9.456980 4.314435 8.519259 3.748754 2.845048 4.443363 7.670116 3.187224 3.880483 3.116817 4.585000 6.647183 7.013166 
462 9.415951 4.304097 8.425683 3.659406 2.874297 4.504325 7.734618 3.196692 3.763051 3.085464 4.551281 6.549624 7.089763 
463 9.371108 4.264441 8.393954 3.572095 2.817386 4.547612 7.801188 3.251858 3.660984 3.023087 4.477037 6.446381 7.140537 
464 9.313413 4.215409 8.411298 3.507940 2.724727 4.584082 7.841036 3.344140 3.589075 2.956460 4.378163 6.344837 7.125668 
465 9.388558 4.253525 8.365042 3.477891 2.764297 4.775054 7.841182 3.430281 3.530552 3.001033 4.367201 6.282279 7.193910 
466 9.485026 4.301212 8.333915 3.458450 2.800753 4.987047 7.817967 3.539915 3.426887 3.082276 4.316335 6.182986 7.283903 
467 9.515151 4.290216 8.299571 3.396394 2.737737 5.128457 7.750747 3.650103 3.297717 3.149935 4.210841 6.013726 7.284435 
468 9.549191 4.276857 8.277393 3.380096 2.738786 5.304635 7.757049 3.754702 3.247926 3.196709 4.162052 5.933489 7.337934 
469 9.539657 4.260022 8.221352 3.338444 2.765854 5.477631 7.738003 3.833482 3.189640 3.248654 4.142120 5.859531 7.378022 
470 9.570135 4.301926 8.141969 3.325337 2.836687 5.671532 7.705157 3.900012 3.172119 3.316640 4.163750 5.804448 7.444444 
471 9.622244 4.362087 8.064972 3.361204 2.894707 5.839623 7.654658 3.980779 3.149983 3.370526 4.190935 5.777455 7.556406 
472 9.609989 4.356126 7.978734 3.330070 2.854858 5.904640 7.505189 4.052535 3.047595 3.400932 4.165283 5.685707 7.557510 
473 9.642434 4.417501 7.946494 3.378866 2.923435 6.011295 7.453014 4.109939 3.073903 3.413914 4.199770 5.702309 7.656538 
474 9.701897 4.514787 7.881172 3.442966 3.045962 6.156880 7.439113 4.137365 3.137842 3.449502 4.292427 5.783870 7.799339 
475 9.695325 4.567148 7.789057 3.436184 3.082234 6.227529 7.349060 4.162451 3.142333 3.503187 4.340493 5.788510 7.902270 
476 9.663409 4.612269 7.725709 3.439226 3.076903 6.247399 7.233871 4.225037 3.121550 3.546084 4.344136 5.742531 7.993825 
477 9.581069 4.611699 7.647059 3.398323 3.003992 6.228586 7.046096 4.292506 3.026564 3.580172 4.291193 5.601910 8.006629 
478 9.540425 4.676207 7.668234 3.460432 2.972430 6.253452 6.963948 4.373129 3.030179 3.586360 4.230988 5.518698 8.075529 
479 9.513527 4.749731 7.645684 3.517819 2.946579 6.313724 6.905835 4.394879 3.041296 3.590266 4.216796 5.468943 8.163898 
480 9.452991 4.768212 7.609113 3.528122 2.874086 6.353189 6.839219 4.372058 2.995652 3.582776 4.206125 5.421865 8.163025 
481 9.436448 4.840817 7.677003 3.618250 2.851244 6.439363 6.875642 4.375114 3.039792 3.584238 4.226634 5.437197 8.213020 
482 9.405887 4.898537 7.770051 3.719425 2.812904 6.524838 6.914497 4.413862 3.054010 3.586718 4.217089 5.427232 8.252828 
483 9.369753 4.899473 7.857420 3.785055 2.769582 6.586366 6.916765 4.452704 2.997605 3.613724 4.193923 5.372408 8.223798 
484 9.379059 4.918311 7.892466 3.833179 2.790011 6.676455 6.903456 4.451910 2.962382 3.687838 4.239998 5.316364 8.244383 
485 9.336797 4.880198 7.890556 3.842016 2.763978 6.702166 6.863363 4.430714 2.902322 3.728805 4.265217 5.238032 8.231131 
486 9.283939 4.851565 7.971918 3.927133 2.742576 6.705535 6.910933 4.436762 2.931776 3.721773 4.254533 5.219163 8.224864 
487 9.287111 4.899931 7.989044 4.027463 2.823014 6.775363 6.997291 4.398069 3.024771 3.768842 4.323418 5.272839 8.307225 
488 9.273295 4.895480 7.969230 4.052250 2.859506 6.777154 7.032812 4.326547 3.088686 3.799281 4.352077 5.291956 8.321787 
489 9.252545 4.833204 7.954120 4.026865 2.874099 6.713137 7.031017 4.227432 3.153291 3.807817 4.337088 5.297125 8.318846 
490 9.226472 4.770132 7.911291 3.984204 2.893081 6.665937 7.021426 4.126054 3.244732 3.824803 4.346535 5.313883 8.356084 
491 9.167302 4.670658 7.884564 3.935507 2.879001 6.606947 7.011945 4.033955 3.312952 3.841763 4.346859 5.317925 8.388128 
492 9.061532 4.550597 7.894319 3.880805 2.804926 6.504999 7.005739 3.941855 3.349396 3.834568 4.340706 5.292668 8.428168 
493 8.920794 4.399732 7.819069 3.719665 2.718688 6.407489 6.931252 3.796752 3.308657 3.842762 4.366699 5.211731 8.421102 
494 8.861917 4.323291 7.793446 3.614830 2.720076 6.405344 6.895082 3.680151 3.348814 3.881934 4.449854 5.197797 8.460234 
495 8.846071 4.301030 7.840091 3.565218 2.730891 6.426120 6.878826 3.632476 3.430066 3.911499 4.509903 5.179727 8.531842 
496 8.806738 4.259093 7.916042 3.527625 2.676807 6.406009 6.884947 3.614154 3.481270 3.902122 4.515562 5.116024 8.568754 
497 8.744090 4.211109 7.940007 3.469314 2.658221 6.377371 6.912326 3.558904 3.516138 3.891541 4.511858 5.053516 8.563259 
498 8.641061 4.153193 7.901378 3.392484 2.656044 6.325019 6.958698 3.467737 3.558516 3.852974 4.501610 4.997258 8.515882 
499 8.548818 4.125754 7.935598 3.436616 2.659020 6.250591 7.088950 3.417917 3.712595 3.774856 4.467228 4.997308 8.476134 
500 8.533056 4.143183 7.875329 3.466299 2.788087 6.241210 7.143040 3.390337 3.816415 3.787462 4.470864 4.979049 8.474227 
501 8.510566 4.151276 7.746004 3.439040 2.900350 6.215869 7.113087 3.367911 3.820694 3.813752 4.456720 4.910115 8.433118 
502 8.494518 4.168801 7.629418 3.425488 3.014351 6.174795 7.084962 3.363080 3.859709 3.814955 4.431396 4.858277 8.396605 
503 8.522990 4.258858 7.570829 3.488321 3.131810 6.167218 7.112030 3.416695 3.985214 3.808142 4.420917 4.861453 8.434923 
504 8.543974 4.356625 7.628263 3.617370 3.150123 6.100964 7.181009 3.524925 4.105033 3.747153 4.365017 4.871753 8.450870 
505 8.545378 4.380641 7.667848 3.660476 3.088453 5.979350 7.186289 3.645822 4.084966 3.683218 4.270007 4.810752 8.400847 
506 8.592012 4.416803 7.656791 3.644164 3.066852 5.919779 7.168429 3.739835 4.016287 3.664867 4.241229 4.748520 8.380933 
507 8.668789 4.495085 7.683475 3.657723 3.071931 5.918275 7.216073 3.816866 4.041938 3.655552 4.265496 4.767343 8.408082 
508 8.711576 4.504235 7.648008 3.612569 3.021879 5.924924 7.244434 3.865081 4.035770 3.639230 4.285790 4.762951 8.387360 
509 8.731274 4.508380 7.651921 3.600204 2.915623 5.891611 7.292075 3.951817 4.022079 3.599210 4.249730 4.722448 8.320369 
510 8.763358 4.541337 7.675142 3.598217 2.792963 5.855579 7.292638 4.058851 3.963059 3.593674 4.175531 4.647496 8.232452 
511 8.805246 4.627362 7.740189 3.642318 2.737746 5.850855 7.312784 4.182533 3.959918 3.620185 4.128022 4.609533 8.189082 
512 8.854879 4.756362 7.832801 3.733505 2.750911 5.893166 7.386135 4.306795 4.039409 3.635239 4.131935 4.625926 8.170377 
513 8.907513 4.876680 7.911198 3.820769 2.754188 5.939063 7.449090 4.413490 4.128686 3.625448 4.142013 4.629848 8.143774 
514 8.937983 4.936115 7.986476 3.881844 2.707624 5.938715 7.431809 4.526483 4.152126 3.604994 4.096294 4.551566 8.104861 
515 8.999862 5.015136 8.042930 3.943741 2.708674 5.985448 7.352445 4.634395 4.169404 3.637370 4.122446 4.461205 8.119307 
516 9.099206 5.143937 8.099413 4.050228 2.789029 6.111934 7.314417 4.722009 4.278859 3.686239 4.248809 4.450366 8.224704 
517 9.115550 5.184347 8.160831 4.119863 2.805158 6.159275 7.273346 4.792850 4.370767 3.654587 4.350760 4.446457 8.261755 
518 9.071723 5.161827 8.183833 4.126995 2.765914 6.151069 7.211775 4.829575 4.403165 3.574126 4.420343 4.435661 8.204967 
519 9.044741 5.140209 8.206571 4.156477 2.759415 6.158122 7.206788 4.871158 4.442885 3.499641 4.502005 4.467872 8.158334 
520 9.050652 5.135288 8.295237 4.242129 2.802653 6.175385 7.255271 4.937776 4.489909 3.446814 4.574003 4.535103 8.137692 
521 9.098834 5.126519 8.380318 4.308789 2.852497 6.229783 7.271899 4.994418 4.495369 3.435950 4.639290 4.584443 8.123932 
522 9.118500 5.041517 8.382547 4.281707 2.871670 6.301641 7.212938 5.007828 4.426006 3.444755 4.699085 4.584632 8.065653 
523 9.083624 4.930538 8.406297 4.235928 2.850533 6.339818 7.136718 5.011532 4.331057 3.447003 4.724228 4.561478 7.969629 
524 9.056307 4.894992 8.506366 4.265208 2.797503 6.354550 7.124748 5.048654 4.301908 3.450397 4.716837 4.547903 7.917215 
525 9.103385 4.900663 8.590321 4.291413 2.827908 6.418255 7.092066 5.105401 4.298219 3.506645 4.744926 4.541406 7.919539 
526 9.146606 4.919651 8.651221 4.259192 2.880828 6.482423 7.011369 5.152184 4.256238 3.565797 4.751080 4.518364 7.888618 
527 9.117075 4.951891 8.751019 4.232684 2.847776 6.462454 6.985545 5.218742 4.228624 3.543621 4.736023 4.502114 7.803435 
528 9.084154 4.977081 8.829066 4.183452 2.836007 6.445922 7.001506 5.253121 4.239676 3.498507 4.791793 4.540657 7.701640 
529 9.092919 5.006502 8.882804 4.124615 2.856271 6.455823 7.043216 5.260235 4.304497 3.473228 4.872010 4.629267 7.621818 
530 9.090676 4.988508 8.924883 4.059938 2.819475 6.427017 7.075020 5.281651 4.344665 3.450273 4.875958 4.684432 7.527961 
531 9.076765 4.927289 8.939564 3.987696 2.788000 6.394570 7.100732 5.290310 4.359536 3.448151 4.885614 4.716079 7.435391 
532 9.088284 4.896389 8.976842 3.977944 2.772845 6.384367 7.190933 5.282159 4.398740 3.459706 4.929482 4.787704 7.403325 
533 9.088436 4.814954 8.986849 3.945540 2.762172 6.373580 7.236121 5.233004 4.366138 3.476055 4.961348 4.819222 7.357622 
534 9.086067 4.734966 9.001060 3.938146 2.742912 6.356579 7.255617 5.215133 4.307001 3.498065 4.912746 4.825944 7.314541 
535 9.088686 4.687646 9.032218 3.983210 2.725764 6.329859 7.308589 5.248077 4.261722 3.521421 4.831117 4.836759 7.297072 
536 9.081889 4.632255 9.066499 4.015554 2.740948 6.317377 7.362147 5.303096 4.164244 3.539988 4.761068 4.832964 7.267669 
537 9.044477 4.583773 9.133598 4.060463 2.741673 6.304302 7.496994 5.361434 4.085195 3.496247 4.713986 4.870410 7.218864 
538 8.974699 4.481390 9.116138 4.030803 2.755643 6.308980 7.601782 5.369529 3.987537 3.429038 4.702527 4.904419 7.128210 
539 8.888945 4.363546 9.037100 3.940460 2.803187 6.340414 7.657424 5.317467 3.892373 3.369284 4.754188 4.952106 7.016652 
540 8.777298 4.302011 9.012389 3.887507 2.790004 6.334739 7.725082 5.282319 3.839451 3.280740 4.814322 5.000414 6.907475 
541 8.665199 4.284863 9.003177 3.862178 2.760914 6.314419 7.807872 5.242353 3.778664 3.198223 4.871720 5.046409 6.834960 
542 8.588452 4.319096 9.011965 3.878964 2.739721 6.283992 7.915267 5.220322 3.743203 3.139065 4.925492 5.102203 6.803030 
543 8.497640 4.313469 8.969981 3.851500 2.709998 6.214879 7.949510 5.192088 3.636657 3.122357 4.975486 5.095776 6.725275 
544 8.463963 4.313322 8.962389 3.859810 2.755795 6.190844 8.015962 5.194434 3.617887 3.146518 5.051601 5.111934 6.706322 
545 8.468212 4.295009 8.989862 3.927024 2.802441 6.177985 8.097230 5.241714 3.633722 3.175206 5.099430 5.108593 6.713322 
546 8.442561 4.193077 9.005685 3.993029 2.783584 6.105265 8.101197 5.314718 3.579758 3.178312 5.046455 5.007968 6.675984 
547 8.394053 4.027045 8.967970 4.006863 2.782832 6.024424 8.060359 5.334846 3.482969 3.184654 4.977006 4.864670 6.617300 
548 8.348530 3.866028 8.932758 4.022915 2.800415 5.939856 8.073482 5.305455 3.435000 3.172692 4.933652 4.752289 6.563335 
549 8.337434 3.732500 8.889899 4.039207 2.851269 5.883232 8.117873 5.261487 3.420726 3.183575 4.921876 4.669465 6.523757 
550 8.325953 3.647194 8.895710 4.090893 2.862626 5.831510 8.194915 5.245001 3.435873 3.174531 4.900465 4.611418 6.482877 
551 8.330203 3.610387 8.880534 4.102112 2.875374 5.815479 8.212142 5.228337 3.411939 3.203938 4.903100 4.539218 6.426446 
552 8.373497 3.639010 8.881772 4.123297 2.900455 5.826887 8.216563 5.220858 3.406905 3.255105 4.929812 4.485481 6.384143 
553 8.394611 3.720515 8.981632 4.233151 2.816469 5.782541 8.234612 5.293542 3.404065 3.262729 4.867733 4.427918 6.331880 
554 8.397643 3.797804 9.045582 4.318187 2.720517 5.726897 8.184605 5.385382 3.328129 3.284536 4.743747 4.332441 6.252673 
555 8.415299 3.884199 9.055212 4.350664 2.716757 5.720308 8.126432 5.438824 3.262621 3.329895 4.655402 4.253350 6.194856 
556 8.411984 3.936132 9.051612 4.350661 2.742640 5.708240 8.079497 5.465358 3.221590 3.330796 4.587211 4.207466 6.153597 
557 8.418398 3.931113 9.026433 4.336680 2.816139 5.712581 8.061744 5.475258 3.223409 3.288635 4.582144 4.215957 6.152228 
558 8.450896 3.900791 8.995469 4.330793 2.926054 5.762590 8.086807 5.480011 3.272377 3.223956 4.630995 4.266156 6.192551 
559 8.426360 3.803092 8.959291 4.321679 2.937309 5.756065 8.047590 5.486209 3.217923 3.115743 4.614129 4.250565 6.171208 
560 8.406424 3.700321 8.948165 4.349968 2.904945 5.723773 8.017883 5.481086 3.139585 2.988787 4.577662 4.216170 6.109520 
561 8.432879 3.627995 8.929461 4.379111 2.904717 5.722108 8.022749 5.447371 3.090007 2.904058 4.581902 4.203672 6.052124 
562 8.467747 3.582147 8.878313 4.390056 2.914603 5.723175 7.988181 5.404443 3.011712 2.888271 4.598254 4.189400 5.981783 
563 8.528777 3.597197 8.893590 4.466025 2.937568 5.747936 7.972922 5.416728 3.002301 2.910689 4.614972 4.187132 5.963543 
564 8.564655 3.614814 8.902498 4.517191 2.960209 5.791426 7.899292 5.428875 2.967405 2.963573 4.626292 4.157868 5.968743 
565 8.586746 3.653898 8.943857 4.584920 2.979998 5.829601 7.860650 5.427913 2.985512 2.995207 4.657840 4.168692 6.001410 
566 8.596249 3.703810 9.031352 4.710866 2.965014 5.854373 7.908227 5.430444 3.096669 2.984992 4.698950 4.237065 6.048182 
567 8.546332 3.661293 9.082224 4.808357 2.874843 5.821746 7.905947 5.423231 3.125204 2.983610 4.703012 4.257751 6.018629 
568 8.495996 3.572749 9.073546 4.846416 2.800061 5.800101 7.877753 5.394796 3.124464 2.998273 4.723218 4.282308 5.963761 
569 8.486867 3.491765 8.998878 4.833678 2.800587 5.844961 7.830746 5.341342 3.148799 3.044989 4.760156 4.334518 5.944692 
570 8.508246 3.450381 8.889185 4.826246 2.833903 5.915943 7.756381 5.315135 3.203949 3.104099 4.783916 4.402444 5.961455 
571 8.550531 3.449804 8.814432 4.854594 2.849083 5.984249 7.690888 5.341503 3.289091 3.146548 4.784336 4.472130 6.003507 
572 8.575206 3.418963 8.748229 4.847255 2.833420 6.025370 7.561056 5.395222 3.294751 3.202853 4.724478 4.472726 6.018346 
573 8.602571 3.397632 8.764206 4.857548 2.794229 6.040964 7.380635 5.488072 3.246367 3.274515 4.647266 4.435115 6.023871 
574 8.693856 3.483742 8.935908 4.965087 2.754138 6.090882 7.250741 5.636987 3.291773 3.353913 4.565916 4.441282 6.095548 
575 8.825002 3.580260 9.059479 5.017582 2.784563 6.202677 7.088306 5.751721 3.315460 3.467640 4.547317 4.460699 6.196768 
576 8.940966 3.643038 9.128876 5.027009 2.828346 6.308196 6.923407 5.818898 3.335523 3.546929 4.579512 4.493922 6.285461 
577 9.003678 3.634360 9.149483 4.988004 2.848601 6.382244 6.734582 5.868598 3.332459 3.583654 4.609164 4.505950 6.354383 
578 9.025377 3.616498 9.176673 4.971624 2.807106 6.413176 6.533568 5.942771 3.315948 3.616831 4.603334 4.472977 6.413421 
579 9.060609 3.618949 9.189862 4.959594 2.776467 6.460895 6.349530 6.012127 3.338379 3.664822 4.609907 4.450342 6.495500 
580 9.079115 3.586438 9.127522 4.878470 2.762365 6.510012 6.142801 6.033055 3.328147 3.729987 4.614528 4.421040 6.550506 
581 9.087319 3.554304 9.059550 4.798431 2.743530 6.535621 5.993761 6.024224 3.346070 3.775630 4.601708 4.431468 6.597426 
582 9.136812 3.543340 8.903860 4.669998 2.820308 6.642122 5.905385 5.953820 3.397328 3.807766 4.675411 4.517200 6.671062 
583 9.191788 3.568798 8.741678 4.561891 2.906035 6.780679 5.866221 5.895115 3.460898 3.825140 4.746940 4.616738 6.757794 
584 9.220393 3.609191 8.691264 4.553025 2.900640 6.858059 5.865819 5.915915 3.506847 3.810684 4.745497 4.683329 6.830428 
585 9.220294 3.555841 8.577524 4.476079 2.859353 6.925044 5.759259 5.915446 3.414649 3.807313 4.739187 4.665312 6.823111 
586 9.157697 3.479340 8.523898 4.416848 2.740671 6.880069 5.704575 5.918327 3.299552 3.718289 4.676170 4.635040 6.748648 
587 9.075461 3.402368 8.472866 4.341186 2.649952 6.830162 5.700187 5.894562 3.193192 3.580174 4.643100 4.621335 6.662960 
588 9.032353 3.362216 8.398674 4.217633 2.700187 6.856520 5.748349 5.829674 3.131897 3.451501 4.677832 4.667898 6.627475 
589 8.991307 3.360131 8.372394 4.123999 2.804678 6.890772 5.855909 5.788677 3.137511 3.302305 4.724399 4.774951 6.621907 
590 8.924951 3.322780 8.305064 4.035379 2.914348 6.923973 5.918235 5.758317 3.088284 3.178633 4.747053 4.842710 6.600681 
591 8.840633 3.288215 8.261396 4.000112 2.981971 6.922023 5.995025 5.726802 3.040302 3.053342 4.722823 4.897097 6.566157 
592 8.768499 3.236254 8.203036 3.994835 3.024520 6.924724 5.993018 5.699426 2.940123 2.990271 4.682343 4.901848 6.528974 
593 8.754390 3.220715 8.161967 4.027725 3.081593 6.969839 5.930732 5.675694 2.830958 3.027767 4.647086 4.872656 6.526050 
594 8.768857 3.265911 8.184759 4.122030 3.114025 7.016038 5.873056 5.694583 2.773018 3.108692 4.575430 4.832625 6.565181 
595 8.789749 3.318093 8.192746 4.226377 3.142778 7.070210 5.797069 5.716414 2.754365 3.219206 4.493540 4.798342 6.622044 
596 8.808895 3.363385 8.194365 4.317992 3.190873 7.121596 5.765811 5.740356 2.815956 3.311106 4.428625 4.819858 6.687354 
597 8.817256 3.354876 8.178889 4.380740 3.227232 7.140680 5.698417 5.752566 2.854178 3.411650 4.374312 4.820101 6.720447 
598 8.819674 3.309595 8.139466 4.426604 3.237035 7.122809 5.588376 5.795186 2.828664 3.529559 4.313962 4.764942 6.717880 
599 8.824374 3.284117 8.109817 4.467203 3.252116 7.076235 5.519002 5.852139 2.819754 3.647597 4.241060 4.721551 6.719548 
600 8.817575 3.261128 8.080073 4.469943 3.291977 7.023197 5.518462 5.885474 2.838242 3.750499 4.178239 4.700716 6.717370 
601 8.757701 3.226468 8.075617 4.469901 3.303584 6.931479 5.587352 5.876607 2.895092 3.802272 4.097134 4.689977 6.692515 
602 8.652823 3.188630 8.096035 4.469699 3.256833 6.808899 5.676929 5.851825 2.947563 3.817195 3.998438 4.663912 6.650415 
603 8.568715 3.162285 8.109991 4.461252 3.198745 6.709228 5.753297 5.818471 2.968293 3.841116 3.916512 4.627034 6.609222 
604 8.519214 3.136532 8.080392 4.429068 3.181859 6.648759 5.816993 5.770839 2.981866 3.890689 3.878254 4.607948 6.583146 
605 8.464680 3.119445 8.037287 4.388217 3.206043 6.609159 5.924695 5.692292 3.016969 3.932565 3.864099 4.633751 6.555986 
606 8.396181 3.094760 7.990025 4.353008 3.209612 6.569403 6.042438 5.599290 3.036016 3.952361 3.840135 4.633990 6.490637 
607 8.340485 3.082728 7.967565 4.321197 3.194186 6.532355 6.123733 5.520537 3.031314 3.975779 3.804382 4.594320 6.426238 
608 8.309366 3.118857 8.009800 4.349221 3.159807 6.477839 6.183161 5.489878 3.036993 4.007469 3.746828 4.564717 6.393041 
609 8.289524 3.177925 8.087018 4.442620 3.109970 6.400441 6.222341 5.490126 3.038169 4.030031 3.663095 4.537070 6.365346 
610 8.275988 3.211613 8.133083 4.518374 3.073328 6.321096 6.213910 5.468364 2.994754 4.048091 3.600749 4.517290 6.320737 
611 8.266612 3.223878 8.134037 4.557767 3.055647 6.272986 6.203413 5.406756 2.955972 4.059112 3.582434 4.526517 6.246208 
612 8.262788 3.249186 8.126031 4.590136 3.055313 6.262935 6.215543 5.358853 2.946067 4.070992 3.590402 4.564611 6.183620 
613 8.267632 3.305661 8.137484 4.631983 3.052163 6.263611 6.239110 5.334302 2.961625 4.114913 3.602489 4.594457 6.136427 
614 8.300823 3.399351 8.143765 4.678969 3.070827 6.308721 6.289307 5.331373 3.018490 4.176486 3.630188 4.637298 6.110081 
615 8.304298 3.492891 8.128842 4.704852 3.070869 6.356875 6.366671 5.289685 3.093121 4.204495 3.684823 4.703511 6.091428 
616 8.266356 3.542099 8.071189 4.682023 2.994149 6.358555 6.364006 5.230300 3.085616 4.208386 3.713185 4.700847 6.024808 
617 8.266756 3.616596 8.008511 4.638507 2.923972 6.381322 6.362348 5.160594 3.089709 4.225055 3.738202 4.688707 5.982424 
618 8.288767 3.711432 7.953984 4.570304 2.877453 6.410776 6.372698 5.093525 3.110396 4.257621 3.764180 4.699860 5.989202 
619 8.321790 3.797053 7.878147 4.480703 2.839189 6.474348 6.403093 5.007252 3.150380 4.294822 3.809627 4.734852 6.009018 
620 8.379180 3.861123 7.740645 4.361773 2.839947 6.576622 6.482665 4.873561 3.202741 4.307705 3.891587 4.774187 6.043176 
621 8.347312 3.853435 7.610286 4.260530 2.772521 6.587935 6.555910 4.716558 3.206055 4.258363 3.926552 4.747394 6.015421 
622 8.330011 3.847880 7.550300 4.225298 2.674455 6.570420 6.664603 4.602931 3.259019 4.164753 3.888855 4.749479 5.941411 
623 8.394538 3.862582 7.412779 4.137336 2.687443 6.642431 6.733130 4.495276 3.307192 4.118831 3.912781 4.750186 5.915567 
624 8.453614 3.836416 7.290107 4.075449 2.679515 6.699901 6.819379 4.417834 3.356912 4.019509 3.907051 4.752895 5.867309 
625 8.459617 3.771913 7.163773 4.015954 2.687281 6.731705 6.924533 4.313068 3.407418 3.852696 3.897666 4.759579 5.780776 
626 8.435688 3.699882 7.050983 3.950154 2.756800 6.747494 7.020523 4.178782 3.452013 3.679008 3.946912 4.789105 5.719208 
627 8.408599 3.642936 6.980576 3.959969 2.803379 6.717967 7.082523 4.099766 3.489110 3.538943 3.962091 4.816932 5.671223 
628 8.403801 3.654203 6.938434 4.028729 2.822164 6.686092 7.146495 4.071873 3.545097 3.433172 3.959120 4.855779 5.678750 
629 8.381890 3.660932 6.882212 4.081492 2.801873 6.628113 7.225948 4.031024 3.571458 3.317518 3.989883 4.900949 5.699117 
630 8.319927 3.637823 6.797953 4.081863 2.756437 6.557978 7.279623 3.939005 3.561957 3.175130 4.035980 4.964817 5.686467 
631 8.228175 3.651497 6.787998 4.123340 2.739182 6.504128 7.348644 3.872465 3.600134 3.043990 4.081417 5.068094 5.698420 
632 8.158207 3.636631 6.767348 4.168202 2.736780 6.478638 7.318379 3.883218 3.582364 3.011080 4.113273 5.102159 5.740252 
633 8.151222 3.660475 6.781883 4.214295 2.781448 6.521205 7.305910 3.931222 3.604329 3.024758 4.145707 5.120187 5.806452 
634 8.144342 3.679106 6.898528 4.252691 2.815331 6.536300 7.406269 3.959412 3.704394 2.956355 4.158803 5.184261 5.817012 
635 8.157313 3.591458 6.953578 4.147355 2.829521 6.516488 7.429557 3.952518 3.690902 2.880316 4.200773 5.184492 5.739478 
636 8.221487 3.585676 7.046706 4.057979 2.846519 6.539098 7.474555 3.985891 3.714609 2.843303 4.216773 5.189096 5.690464 
637 8.291619 3.619411 7.159491 3.989014 2.841458 6.586506 7.445431 4.102416 3.678421 2.896702 4.177178 5.116586 5.696904 
638 8.311154 3.664917 7.315711 3.955817 2.816439 6.610269 7.393580 4.256920 3.629267 2.969146 4.079823 5.019251 5.695830 
639 8.272253 3.691392 7.421125 3.918197 2.829606 6.632711 7.346555 4.395296 3.590488 3.021599 4.023907 4.940711 5.681218 
640 8.215999 3.666504 7.465459 3.859964 2.836993 6.614052 7.309186 4.514653 3.530962 3.042752 3.989110 4.868354 5.646222 
641 8.186829 3.689278 7.542551 3.828910 2.832100 6.588471 7.325562 4.625654 3.522340 3.053123 3.918314 4.832876 5.619938 
642 8.234689 3.733375 7.581993 3.780870 2.876135 6.615034 7.280883 4.749467 3.472134 3.136834 3.895128 4.775120 5.650151 
643 8.248596 3.752722 7.699648 3.810777 2.863192 6.559383 7.242311 4.884233 3.429579 3.183592 3.814925 4.715768 5.667600 
644 8.204272 3.714221 7.796862 3.846226 2.823993 6.449837 7.191538 4.980131 3.359759 3.167369 3.745540 4.657626 5.632148 
645 8.200333 3.646175 7.773093 3.824658 2.861500 6.413244 7.131049 4.993850 3.292350 3.160476 3.763053 4.634076 5.647869 
646 8.239177 3.620423 7.803993 3.859799 2.902508 6.403111 7.108992 5.018003 3.300171 3.158780 3.738036 4.659043 5.718453 
647 8.326236 3.639059 7.891529 3.954475 2.945877 6.413504 7.061025 5.094992 3.330801 3.196555 3.707703 4.689252 5.820997 
648 8.395394 3.616979 7.976218 4.060845 2.938654 6.369338 6.964415 5.201718 3.301882 3.245245 3.674642 4.652035 5.914539 
649 8.427457 3.568682 8.051905 4.141642 2.893010 6.286018 6.880751 5.285094 3.268633 3.260495 3.653517 4.601466 5.972647 
650 8.463100 3.554358 8.077296 4.170283 2.911201 6.259968 6.837468 5.302456 3.301791 3.271911 3.713624 4.622890 6.045751 
651 8.467512 3.548097 8.104984 4.211288 2.910734 6.211465 6.820773 5.301072 3.354718 3.254204 3.734725 4.683380 6.116652 
652 8.481952 3.514648 8.108020 4.229960 2.893007 6.173127 6.759008 5.304522 3.343367 3.251780 3.757616 4.715975 6.159032 
653 8.531228 3.529346 8.133133 4.285480 2.874029 6.153965 6.759201 5.309729 3.378448 3.236890 3.749502 4.809284 6.225694 
654 8.554684 3.504278 8.104230 4.325828 2.843374 6.118097 6.746340 5.282277 3.393031 3.206140 3.735876 4.878112 6.247798 
655 8.592720 3.455255 7.995924 4.312025 2.862775 6.115142 6.710630 5.203528 3.396437 3.198799 3.792009 4.949367 6.237869 
656 8.615029 3.409750 7.904190 4.302739 2.846525 6.080320 6.674378 5.140996 3.397655 3.203520 3.798005 5.019264 6.211294 
657 8.583412 3.327965 7.860170 4.291955 2.746891 5.991024 6.571145 5.147682 3.321901 3.223971 3.743918 4.998277 6.135497 
658 8.577826 3.301370 7.858737 4.282805 2.717438 5.962233 6.530154 5.153507 3.308027 3.261583 3.711063 5.019362 6.129554 
659 8.585905 3.284402 7.807903 4.226917 2.784851 5.995018 6.527885 5.104742 3.324579 3.311430 3.735922 5.073032 6.170396 
660 8.559581 3.230525 7.720125 4.126048 2.827799 6.013832 6.485248 5.031188 3.292459 3.360772 3.790052 5.087537 6.190786 
661 8.511514 3.165401 7.642487 4.024879 2.819130 6.000337 6.396422 4.981928 3.215015 3.405396 3.835732 5.055085 6.183119 
662 8.445683 3.122005 7.599133 3.985229 2.778520 5.944528 6.315857 4.989374 3.135429 3.421083 3.837176 4.977745 6.173267 
663 8.371064 3.119772 7.605265 4.002119 2.725119 5.845826 6.296070 5.025630 3.102167 3.401331 3.813623 4.913445 6.181387 
664 8.345487 3.113641 7.619386 3.998541 2.730276 5.750848 6.301721 5.039421 3.100137 3.399494 3.798141 4.892553 6.230744 
665 8.357420 3.081239 7.622372 3.972885 2.789119 5.660414 6.276158 5.041860 3.087446 3.420954 3.825626 4.871603 6.276038 
666 8.359085 3.082886 7.701842 4.020629 2.815333 5.537447 6.280566 5.083254 3.089637 3.441338 3.810870 4.868088 6.321522 
667 8.391433 3.102946 7.797507 4.097037 2.821505 5.472179 6.276052 5.147696 3.065505 3.513543 3.783083 4.842005 6.375765 
668 8.478626 3.135359 7.845741 4.156615 2.832143 5.495680 6.258022 5.219045 3.048973 3.611617 3.796860 4.837146 6.451717 
669 8.554230 3.158776 7.866786 4.212280 2.806715 5.495809 6.234857 5.296173 3.035904 3.676515 3.786934 4.838675 6.521661 
670 8.563381 3.167562 7.890429 4.290587 2.712616 5.432661 6.207124 5.386556 3.002853 3.693565 3.719947 4.790972 6.532707 
671 8.600182 3.217798 7.881372 4.332899 2.674582 5.469671 6.212751 5.450431 3.035251 3.710774 3.720770 4.814792 6.587841 
672 8.709258 3.310460 7.826872 4.293344 2.762838 5.637616 6.244892 5.467459 3.133546 3.745866 3.820832 4.905210 6.707824 
673 8.759063 3.353586 7.776428 4.241423 2.807153 5.738275 6.273139 5.471009 3.178936 3.736969 3.916057 4.929438 6.753319 
674 8.747887 3.367215 7.727604 4.198346 2.804335 5.758621 6.320524 5.461241 3.198332 3.679785 3.967204 4.923371 6.771719 
675 8.751291 3.402116 7.696756 4.166195 2.831187 5.800389 6.395536 5.439673 3.232599 3.626031 4.005729 4.912410 6.811186 
676 8.728450 3.438678 7.727608 4.187120 2.806644 5.805187 6.456599 5.449114 3.232557 3.566868 3.971357 4.855214 6.834242 
677 8.720306 3.429974 7.725704 4.152996 2.834043 5.835922 6.474125 5.448764 3.205375 3.541258 3.975815 4.792600 6.861322 
678 8.754760 3.366534 7.664474 4.043089 2.939791 5.904859 6.479510 5.417496 3.184512 3.517421 4.069381 4.756188 6.895528 
679 8.773399 3.277293 7.642296 3.962076 2.995794 5.887182 6.539748 5.399898 3.184190 3.431136 4.142459 4.763848 6.913394 
680 8.788743 3.197462 7.625643 3.928548 2.998360 5.792605 6.597165 5.422255 3.177966 3.337190 4.167972 4.753613 6.914060 
681 8.849691 3.149419 7.603436 3.910486 3.026696 5.736226 6.644754 5.473555 3.193241 3.281610 4.203199 4.744678 6.956738 
682 8.908957 3.108957 7.548012 3.877575 3.065118 5.720121 6.669002 5.519600 3.193769 3.268901 4.239981 4.738446 7.014159 
683 8.883454 3.042669 7.556026 3.868142 2.999275 5.647878 6.725250 5.553780 3.191257 3.202032 4.225047 4.694481 7.025798 
684 8.827335 2.989554 7.587583 3.881944 2.885828 5.575581 6.805128 5.559075 3.217711 3.109054 4.208125 4.681011 7.036053 
685 8.810832 2.957619 7.554686 3.866749 2.822803 5.574290 6.790298 5.543857 3.212539 3.104521 4.241578 4.647627 7.071666 
686 8.822882 2.960450 7.532311 3.865993 2.772592 5.626158 6.711879 5.568090 3.194056 3.158031 4.293304 4.552323 7.125154 
687 8.868155 3.005952 7.554266 3.923224 2.725679 5.737959 6.663215 5.628565 3.241812 3.231760 4.374574 4.480941 7.213307 
688 8.911082 3.100591 7.575922 4.007670 2.701426 5.877942 6.699325 5.687794 3.390855 3.292257 4.492796 4.466310 7.336333 
689 8.883301 3.173454 7.620184 4.119510 2.625177 5.934930 6.747476 5.745456 3.520610 3.304981 4.552989 4.430285 7.402542 
690 8.863209 3.202027 7.608279 4.174340 2.609820 5.997987 6.709603 5.756907 3.565883 3.356882 4.634415 4.372286 7.446131 
691 8.912327 3.256521 7.594875 4.200303 2.698894 6.121191 6.677648 5.773281 3.609190 3.443287 4.764365 4.331623 7.523560 
692 8.949339 3.319339 7.669883 4.316296 2.729370 6.195308 6.693516 5.849800 3.642370 3.498518 4.813536 4.282069 7.601141 
693 8.967695 3.370111 7.749125 4.448978 2.746905 6.242424 6.737616 5.896452 3.694153 3.523361 4.843631 4.275349 7.651146 
694 8.970838 3.374570 7.760515 4.507288 2.795735 6.291601 6.752857 5.873306 3.704808 3.536352 4.922759 4.303846 7.681387 
695 8.980416 3.371476 7.795105 4.570665 2.838781 6.324007 6.774790 5.835997 3.693426 3.541175 4.985585 4.380990 7.729451 
696 9.050081 3.398749 7.869128 4.655112 2.898359 6.339243 6.803043 5.819908 3.718606 3.561256 5.034284 4.492404 7.819799 
697 9.154370 3.401634 7.886940 4.673303 2.962366 6.339062 6.748421 5.791193 3.673604 3.623906 5.081116 4.576634 7.898158 
698 9.210846 3.400627 7.996620 4.737713 2.944773 6.271411 6.730054 5.786328 3.651691 3.634197 5.029321 4.650613 7.938834 
699 9.180318 3.348631 8.119371 4.782736 2.842355 6.131363 6.689970 5.789770 3.598510 3.600515 4.906741 4.651357 7.911998 
700 9.190147 3.293686 8.191836 4.769937 2.824872 6.058828 6.662213 5.775466 3.571917 3.580114 4.878880 4.691921 7.924264 
701 9.241619 3.264454 8.281446 4.764987 2.822591 6.014837 6.632796 5.777232 3.567437 3.584957 4.895807 4.729588 7.973626 
702 9.240891 3.232318 8.375833 4.768914 2.703746 5.898924 6.567863 5.799723 3.497887 3.583269 4.898263 4.678828 7.975281 
703 9.232046 3.171837 8.414465 4.709189 2.649269 5.850761 6.523961 5.746720 3.428621 3.562255 4.998862 4.671337 7.969610 
704 9.243304 3.075916 8.386543 4.603566 2.713181 5.887671 6.502316 5.623210 3.392836 3.526178 5.189912 4.717875 7.972389 
705 9.238644 3.001101 8.407152 4.568436 2.713721 5.879181 6.552114 5.536301 3.391060 3.420349 5.273983 4.757356 7.968003 
706 9.242938 2.967000 8.431739 4.570665 2.667895 5.841964 6.535242 5.511115 3.328684 3.363687 5.277959 4.697251 7.940243 
707 9.306991 2.969995 8.400949 4.568669 2.692566 5.851805 6.469316 5.503630 3.265821 3.405211 5.291853 4.620127 7.941550 
708 9.393636 2.993821 8.379209 4.611831 2.777979 5.924168 6.483096 5.486612 3.306756 3.435164 5.332990 4.662385 7.987859 
709 9.447697 2.982955 8.379725 4.694756 2.839102 5.965265 6.534548 5.449512 3.376353 3.424393 5.329007 4.751968 8.015469 
710 9.515043 2.944095 8.296809 4.720614 2.930984 5.994724 6.502281 5.387979 3.389304 3.470932 5.366871 4.775028 8.039481 
711 9.611318 2.955292 8.235477 4.752169 3.008346 6.046023 6.477449 5.330471 3.421027 3.550764 5.366627 4.773496 8.084496 
712 9.698899 2.995326 8.218519 4.793493 3.033222 6.071204 6.474986 5.287549 3.487014 3.640260 5.317908 4.752835 8.123980 
713 9.793911 3.023526 8.191579 4.785731 3.084317 6.131934 6.511861 5.243281 3.583743 3.748271 5.346014 4.761703 8.185570 
714 9.817523 3.004365 8.164762 4.752529 3.047825 6.129464 6.486454 5.242627 3.588154 3.860640 5.360661 4.662583 8.211413 
715 9.775237 2.992219 8.203561 4.771355 2.900370 6.052697 6.460473 5.308708 3.591609 3.927993 5.298748 4.550786 8.219038 
716 9.800585 3.010572 8.186094 4.723747 2.842307 6.066294 6.411636 5.356380 3.586016 4.053065 5.330457 4.499604 8.280308 
717 9.804519 3.039543 8.220188 4.701180 2.771249 6.082107 6.435853 5.414256 3.616479 4.130061 5.324932 4.523752 8.356240 
718 9.755057 3.045322 8.260168 4.690587 2.665565 6.047940 6.467086 5.470919 3.617866 4.142124 5.283896 4.541265 8.411381 
719 9.717990 3.015285 8.189841 4.566820 2.662862 6.043259 6.415307 5.454315 3.553065 4.179090 5.314886 4.529438 8.457662 
720 9.677342 2.996882 8.139636 4.446152 2.695263 6.012532 6.395934 5.433553 3.531428 4.172619 5.309339 4.555781 8.487033 
721 9.624566 2.997074 8.112413 4.345049 2.714095 5.979769 6.435268 5.410815 3.544877 4.111356 5.254499 4.620498 8.503696 
722 9.566837 2.975048 8.013270 4.173874 2.781439 5.956686 6.423555 5.361663 3.496741 4.067866 5.266418 4.670221 8.501283 
723 9.468568 2.936942 7.865790 3.985445 2.834683 5.855219 6.336703 5.314425 3.400072 4.006761 5.280849 4.678098 8.446018 
724 9.377575 2.943568 7.798932 3.871453 2.846977 5.768316 6.304337 5.286067 3.383571 3.890682 5.234540 4.743687 8.402699 
725 9.369561 2.998626 7.806111 3.827578 2.877601 5.741765 6.327074 5.304886 3.453476 3.795739 5.168210 4.843700 8.418056 
726 9.420479 3.082583 7.807109 3.821364 2.931459 5.753575 6.324988 5.355167 3.534846 3.778839 5.142802 4.914870 8.482402 
727 9.476668 3.159787 7.802926 3.828651 2.931944 5.791570 6.288694 5.404175 3.587284 3.787668 5.135555 4.957725 8.563663 
728 9.512133 3.194396 7.802674 3.813866 2.866043 5.798341 6.224315 5.445593 3.610995 3.792703 5.149789 4.986916 8.620533 
729 9.542226 3.227916 7.836305 3.811259 2.794544 5.799577 6.201824 5.461906 3.634462 3.778409 5.145669 5.033360 8.658875 
730 9.531697 3.254894 7.934421 3.891602 2.655419 5.771723 6.253132 5.521439 3.651514 3.723344 5.029049 5.069862 8.674406 
731 9.547253 3.257958 7.913097 3.893060 2.634024 5.748197 6.193503 5.568558 3.543538 3.781903 4.969444 5.021607 8.671999 
732 9.586890 3.267020 7.850939 3.842807 2.696199 5.765222 6.182190 5.573967 3.474181 3.850727 4.973242 5.023114 8.667675 
733 9.584890 3.244572 7.814843 3.786371 2.751704 5.781898 6.259983 5.543701 3.449841 3.857352 4.981073 5.067686 8.626415 
734 9.586563 3.213985 7.799747 3.736117 2.830477 5.810195 6.424062 5.483890 3.460757 3.818358 5.015848 5.133476 8.567189 
735 9.596729 3.174098 7.743311 3.672785 2.910068 5.852323 6.510732 5.440978 3.382277 3.832423 5.055560 5.122007 8.493071 
736 9.603753 3.152595 7.679068 3.642213 2.955436 5.864506 6.526660 5.429202 3.252553 3.901721 5.054462 5.057887 8.419955 
737 9.585889 3.148878 7.662686 3.680570 2.900822 5.841352 6.578643 5.434478 3.177589 3.937091 4.999341 5.029476 8.351238 
738 9.576117 3.133482 7.594100 3.686093 2.894247 5.869408 6.609634 5.419866 3.106183 3.994194 4.988272 5.037705 8.309804 
739 9.545368 3.112485 7.548136 3.714720 2.876867 5.877258 6.628846 5.443530 3.041855 4.027575 4.974414 5.079742 8.271096 
740 9.510642 3.112489 7.494380 3.756673 2.840003 5.862803 6.579100 5.536185 2.940560 4.085228 4.952336 5.083914 8.214591 
741 9.549297 3.184603 7.448370 3.800509 2.858246 5.937760 6.541177 5.628646 2.915975 4.188122 4.967411 5.091834 8.216641 
742 9.528086 3.250064 7.473555 3.904184 2.799670 5.963146 6.571792 5.695416 2.988134 4.172987 4.899956 5.129495 8.174056 
743 9.433754 3.268130 7.487318 3.991594 2.733740 5.965892 6.590854 5.722533 3.052429 4.111850 4.851089 5.159999 8.072065 
744 9.367860 3.310086 7.466399 4.039279 2.764158 6.010995 6.573174 5.732230 3.093534 4.110785 4.881763 5.164274 7.999570 
745 9.324146 3.397209 7.504263 4.127175 2.791383 6.064805 6.568157 5.810934 3.147698 4.120349 4.871541 5.152708 7.976554 
746 9.305345 3.516824 7.575222 4.231488 2.812648 6.124892 6.560206 5.921861 3.188561 4.151062 4.825892 5.104036 7.982587 
747 9.317730 3.664256 7.665060 4.345541 2.872690 6.187014 6.613966 6.047442 3.270344 4.186155 4.797482 5.096201 8.014094 
748 9.271166 3.778987 7.669419 4.425098 2.898667 6.165830 6.602319 6.148557 3.255030 4.217845 4.782139 5.033954 7.979385 
749 9.216422 3.885994 7.674670 4.500592 2.904851 6.123924 6.606960 6.240645 3.265566 4.214769 4.729485 4.998936 7.947836 
750 9.238243 3.980566 7.685244 4.575332 2.975316 6.158087 6.667661 6.326185 3.357138 4.218509 4.706367 5.032283 7.997351 
751 9.259683 4.054447 7.696824 4.669442 3.037456 6.197881 6.768104 6.397386 3.440836 4.199404 4.689412 5.094538 8.056668 
752 9.241539 4.100839 7.681955 4.766165 3.053330 6.174434 6.875382 6.435222 3.470268 4.148406 4.647460 5.150476 8.074003 
753 9.224897 4.108665 7.570055 4.775412 3.062786 6.130171 6.912403 6.411170 3.414637 4.115169 4.668628 5.154608 8.036785 
754 9.256439 4.113833 7.461747 4.752987 3.097971 6.127658 6.960038 6.370898 3.387910 4.080393 4.704768 5.193461 8.018016 
755 9.262563 4.135974 7.446892 4.805106 3.093833 6.078295 7.011717 6.405989 3.373369 4.008287 4.651293 5.246696 7.987230 
756 9.223637 4.176333 7.432990 4.869422 3.028052 5.970287 6.959691 6.521958 3.263294 3.946556 4.556247 5.209022 7.902912 
757 9.225641 4.227355 7.433402 4.896022 2.971230 5.906701 6.904330 6.647725 3.191267 3.912969 4.481500 5.185322 7.839022 
758 9.276402 4.270869 7.462998 4.918692 2.926400 5.896271 6.903374 6.763642 3.209435 3.888055 4.435682 5.232759 7.812994 
759 9.357719 4.291765 7.470801 4.903858 2.945368 5.921411 6.882781 6.852888 3.231864 3.911450 4.450827 5.277872 7.807574 
760 9.388966 4.304960 7.521424 4.915634 2.942280 5.907958 6.866407 6.906029 3.227010 3.917570 4.416222 5.300828 7.797026 
761 9.321810 4.321478 7.611943 4.979311 2.835938 5.824196 6.829450 6.924568 3.195989 3.857203 4.308711 5.285824 7.744802 
762 9.258471 4.342869 7.693000 5.024725 2.734520 5.768400 6.814196 6.905410 3.193054 3.787395 4.211816 5.282430 7.703413 
763 9.279191 4.363697 7.750857 4.997468 2.753238 5.794566 6.846547 6.825931 3.262844 3.758571 4.186554 5.323635 7.721761 
764 9.322805 4.379621 7.788684 4.964275 2.823120 5.825902 6.883891 6.763528 3.345281 3.760789 4.198741 5.341122 7.746186 
765 9.346543 4.401397 7.865057 4.958716 2.848205 5.833354 6.907513 6.758643 3.423685 3.784523 4.194982 5.320663 7.744727 
766 9.395349 4.447385 7.944537 4.958397 2.865928 5.865541 6.917495 6.779716 3.494992 3.857345 4.212174 5.289205 7.756897 
767 9.455706 4.483948 8.031926 4.932796 2.885128 5.911259 6.952165 6.802052 3.578274 3.925567 4.218013 5.289645 7.780819 
768 9.504657 4.487896 8.133213 4.858247 2.907475 5.965982 7.060077 6.815692 3.703296 3.962382 4.206429 5.339799 7.843119 
769 9.512668 4.492462 8.206224 4.771547 2.911792 6.001255 7.146427 6.848794 3.795713 3.993353 4.186514 5.359988 7.930841 
770 9.447665 4.493608 8.310679 4.751209 2.827635 5.962145 7.207478 6.937896 3.856830 3.981533 4.092349 5.354105 7.996081 
771 9.413299 4.509114 8.399779 4.726700 2.755343 5.944848 7.244919 7.004341 3.904494 3.986115 4.012519 5.363748 8.072415 
772 9.415830 4.518231 8.433646 4.628126 2.750579 6.008538 7.273393 6.999696 3.954712 4.013443 4.040397 5.393239 8.156762 
773 9.336776 4.484509 8.445192 4.498394 2.698460 6.036517 7.283648 6.963368 3.983099 3.968347 4.081915 5.416626 8.157832 
774 9.206706 4.425635 8.452320 4.388720 2.616226 6.051939 7.252445 6.928809 3.977264 3.862243 4.091422 5.395508 8.117777 
775 9.158323 4.398030 8.483348 4.344673 2.627087 6.152046 7.233411 6.929840 3.996375 3.775768 4.087257 5.392821 8.161281 
776 9.139064 4.398031 8.550045 4.356585 2.668962 6.254110 7.179344 6.967371 3.999821 3.708305 4.047509 5.381845 8.233365 
777 9.129351 4.400168 8.558023 4.327682 2.753925 6.375959 7.055115 6.978788 3.946639 3.670576 4.052858 5.353735 8.282334 
778 9.083426 4.377737 8.566415 4.312418 2.798402 6.453633 6.952154 6.980565 3.875598 3.588060 4.041232 5.328053 8.273801 
779 9.020268 4.342340 8.638979 4.360244 2.779055 6.491294 6.932736 6.991778 3.839850 3.469156 3.962068 5.318673 8.262546 
780 9.020346 4.317854 8.704667 4.389088 2.817810 6.604497 6.965494 6.988464 3.841116 3.412183 3.934011 5.334635 8.322991 
781 9.034589 4.271159 8.723184 4.355436 2.869559 6.709295 6.977410 6.947487 3.808401 3.403297 3.967625 5.345609 8.386668 
782 9.012518 4.155427 8.710256 4.258638 2.899168 6.779070 7.042547 6.869562 3.798925 3.344372 4.025308 5.433570 8.433793 
783 8.971031 3.982603 8.630363 4.105434 2.932760 6.842163 7.089560 6.771206 3.766916 3.268111 4.134770 5.542295 8.447419 
784 8.916495 3.824147 8.560850 3.984651 2.928179 6.867783 7.090660 6.727419 3.732305 3.187435 4.195053 5.628911 8.454763 
785 8.881927 3.755014 8.530733 3.938100 2.908960 6.895360 7.062526 6.747496 3.725499 3.159863 4.210151 5.692844 8.506479 
786 8.836094 3.739698 8.557766 3.961714 2.829522 6.881298 7.017811 6.812572 3.706758 3.156121 4.153443 5.709019 8.547369 
787 8.804589 3.749114 8.577470 3.994780 2.762990 6.848771 6.926718 6.862008 3.641619 3.231834 4.074417 5.653975 8.582705 
788 8.831822 3.784268 8.572037 4.007113 2.775893 6.863161 6.821418 6.879256 3.594341 3.373024 4.044109 5.577473 8.657359 
789 8.865075 3.851192 8.613433 4.102823 2.769970 6.874863 6.763232 6.926644 3.595955 3.494173 3.970203 5.537748 8.741705 
790 8.917111 3.914043 8.587987 4.197833 2.775725 6.867859 6.639723 7.006219 3.523593 3.643676 3.901838 5.418197 8.796314 
791 8.959698 3.976444 8.559278 4.295562 2.782657 6.869506 6.576018 7.093526 3.490131 3.765920 3.820905 5.336109 8.823361 
792 8.902522 3.993625 8.512137 4.401800 2.727077 6.809751 6.543960 7.156138 3.442601 3.812816 3.720235 5.256149 8.758722 
793 8.853485 3.993976 8.436437 4.451549 2.748779 6.780713 6.497766 7.164286 3.382101 3.874342 3.689644 5.166759 8.695238 
794 8.903423 4.028717 8.408206 4.463873 2.862425 6.838459 6.460510 7.154124 3.346017 3.988944 3.716842 5.104707 8.723642 
795 8.950742 4.079748 8.429846 4.470439 2.927079 6.846958 6.363258 7.178574 3.216246 4.122048 3.717128 4.972410 8.755857 
796 9.015471 4.145570 8.483016 4.503778 2.967351 6.839230 6.275476 7.256876 3.089873 4.239962 3.716864 4.832233 8.829148 
797 9.096885 4.200133 8.547111 4.543148 3.034267 6.848815 6.219529 7.337546 2.997882 4.329103 3.741391 4.722224 8.896213 
798 9.142177 4.247791 8.600061 4.581703 3.063206 6.813946 6.159050 7.379787 2.895930 4.353880 3.742222 4.620849 8.913936 
799 9.210631 4.271837 8.603251 4.573339 3.099052 6.791946 6.083064 7.350708 2.805248 4.372361 3.755282 4.545924 8.906164 
800 9.257570 4.250853 8.576823 4.550554 3.129411 6.771322 5.997969 7.258022 2.715136 4.366774 3.761424 4.486977 8.869655 
801 9.262971 4.201868 8.528511 4.529225 3.143835 6.760942 5.957983 7.122003 2.676408 4.308811 3.761035 4.446773 8.816782 
802 9.249441 4.128508 8.447588 4.501645 3.146837 6.742026 5.929897 6.955902 2.680768 4.209939 3.779185 4.441238 8.746621 
803 9.231360 4.040365 8.367893 4.481276 3.138935 6.717846 5.920853 6.802299 2.730588 4.084921 3.786310 4.477388 8.678270 
804 9.270397 3.988523 8.300759 4.475042 3.194357 6.759409 5.920596 6.666849 2.827029 4.014932 3.797468 4.543747 8.646482 
805 9.296274 3.962313 8.272293 4.499580 3.234919 6.776448 5.900223 6.582528 2.900734 3.996269 3.782457 4.571528 8.567689 
806 9.289887 3.949568 8.284259 4.567740 3.218629 6.748265 5.884852 6.527161 2.980970 3.955207 3.752363 4.593498 8.452201 
807 9.369556 3.953681 8.240965 4.605577 3.259759 6.809618 5.889753 6.433845 3.107202 3.943046 3.799192 4.656978 8.386712 
808 9.457473 3.934106 8.186313 4.629970 3.309542 6.884645 5.923153 6.355810 3.233109 3.924735 3.865197 4.698847 8.345723 
809 9.520299 3.899108 8.163091 4.668937 3.333974 6.923316 5.933342 6.318765 3.314293 3.881760 3.888419 4.690684 8.289508 
810 9.571271 3.854816 8.194247 4.733007 3.331781 6.966818 5.982287 6.299293 3.431058 3.788244 3.882577 4.717592 8.240102 
811 9.544461 3.749884 8.190408 4.763926 3.260108 6.918499 5.970890 6.280760 3.448142 3.657521 3.899589 4.691602 8.091769 
812 9.527984 3.647070 8.143859 4.759637 3.221852 6.889294 5.927234 6.254945 3.421967 3.550272 3.977884 4.660339 7.936206 
813 9.588197 3.604600 8.156062 4.780422 3.241358 6.955841 5.945923 6.234129 3.482932 3.480754 4.056779 4.699656 7.899196 
814 9.656309 3.614252 8.213365 4.823129 3.219756 7.005859 5.907867 6.274620 3.482231 3.462766 4.057347 4.685130 7.878073 
815 9.711749 3.673074 8.328144 4.896905 3.139317 7.046418 5.808706 6.380877 3.432796 3.462517 3.980045 4.641736 7.852671 
816 9.762264 3.753475 8.479527 4.977772 3.037066 7.067506 5.707354 6.504655 3.357785 3.455327 3.882708 4.572446 7.820504 
817 9.804614 3.828185 8.607759 5.015295 2.947313 7.075026 5.635272 6.599328 3.279202 3.448919 3.814097 4.512286 7.777015 
818 9.866623 3.908214 8.733289 5.030352 2.887943 7.122502 5.634310 6.662319 3.266779 3.455991 3.763880 4.504457 7.769314 
819 9.898990 3.989019 8.809731 5.015788 2.788173 7.123899 5.591557 6.740263 3.195169 3.507401 3.693206 4.430626 7.736488 
820 9.905350 4.068747 8.885506 5.008489 2.682672 7.090326 5.542447 6.814795 3.121897 3.561905 3.593288 4.359870 7.690494 
821 9.900996 4.119068 8.938631 4.993886 2.688400 7.108525 5.561172 6.827048 3.122456 3.608483 3.532730 4.369529 7.680748 
822 9.865500 4.125968 8.963490 4.977126 2.724208 7.112521 5.611498 6.782594 3.139513 3.626388 3.501017 4.402517 7.652280 
823 9.803380 4.133735 9.011168 4.997696 2.741792 7.090898 5.664768 6.748515 3.173709 3.637182 3.465395 4.422199 7.599598 
824 9.723657 4.127059 9.068312 5.043377 2.741699 7.052807 5.668764 6.739923 3.188561 3.679077 3.397130 4.362661 7.524701 
825 9.650176 4.101618 9.132998 5.086207 2.752427 7.018374 5.645041 6.741184 3.177337 3.736545 3.349494 4.264293 7.427133 
826 9.654843 4.037515 9.187295 5.081273 2.884977 7.100265 5.674644 6.677813 3.268335 3.810652 3.417907 4.262017 7.413871 
827 9.632086 3.971320 9.209943 5.042425 2.988010 7.170290 5.726106 6.580017 3.356353 3.881442 3.506469 4.286202 7.400821 
828 9.517009 3.881446 9.193994 4.977160 2.970109 7.131762 5.730125 6.505644 3.349320 3.934432 3.567950 4.268584 7.297393 
829 9.432029 3.814416 9.210303 4.908468 2.965746 7.113316 5.786153 6.435152 3.388016 3.974301 3.632845 4.290519 7.241605 
830 9.351007 3.725773 9.203629 4.794935 2.980028 7.108436 5.845133 6.351722 3.395131 3.996119 3.727798 4.308517 7.191709 
831 9.261706 3.610191 9.179073 4.671748 2.979512 7.096876 5.936922 6.258016 3.397340 3.966151 3.837942 4.353012 7.127772 
832 9.157323 3.497206 9.120299 4.543801 2.976756 7.074353 6.035781 6.126420 3.387696 3.892687 3.931280 4.424391 7.044569 
833 9.003468 3.378305 9.029567 4.419074 2.915893 6.975820 6.072207 6.001119 3.284243 3.795881 4.000619 4.456716 6.877100 
834 8.927169 3.316674 9.009661 4.374888 2.864131 6.895122 6.133258 5.909224 3.250339 3.707868 4.024704 4.517130 6.774096 
835 8.916142 3.288693 8.988332 4.340846 2.871618 6.875075 6.161397 5.857059 3.198682 3.696497 4.031254 4.557807 6.736670 
836 8.863991 3.271346 8.974865 4.339565 2.837863 6.835213 6.173930 5.863241 3.166043 3.679920 4.005322 4.574538 6.676320 
837 8.835174 3.248952 8.939916 4.331203 2.813477 6.830505 6.153971 5.897596 3.182623 3.671379 3.970969 4.583776 6.626510 
838 8.818450 3.205337 8.878491 4.317634 2.803831 6.859017 6.131568 5.930122 3.243043 3.653473 3.939844 4.600980 6.591085 
839 8.832505 3.158524 8.857782 4.325810 2.810185 6.921299 6.182545 5.955955 3.401108 3.603761 3.910677 4.688824 6.612064 
840 8.881878 3.137813 8.805479 4.263809 2.869282 7.022749 6.161647 5.940099 3.505131 3.642685 3.914434 4.768289 6.647516 
841 8.842784 3.147530 8.814096 4.252104 2.836641 7.067458 6.174392 5.965073 3.609399 3.646542 3.862058 4.874444 6.678653 
842 8.804739 3.131319 8.802366 4.214928 2.799361 7.097137 6.194561 5.992855 3.695057 3.666407 3.843073 4.980803 6.729157 
843 8.774885 3.089219 8.741277 4.128654 2.760572 7.122535 6.183483 6.016540 3.718290 3.713490 3.859671 5.043740 6.784419 
844 8.742846 3.082049 8.679672 4.073950 2.675783 7.128413 6.178268 6.077026 3.724992 3.755713 3.863290 5.106427 6.836587 
845 8.767484 3.101713 8.622739 4.009443 2.648224 7.168965 6.152814 6.149061 3.736107 3.860448 3.908022 5.172376 6.911680 
846 8.822233 3.130593 8.623101 3.975399 2.635103 7.200820 6.163262 6.263089 3.783237 3.946096 3.910776 5.236677 6.965964 
847 8.874414 3.123801 8.617787 3.966633 2.640038 7.213440 6.175609 6.396627 3.810997 4.021286 3.914485 5.232699 6.969727 
848 8.980921 3.109457 8.583762 3.964043 2.712899 7.279357 6.193181 6.485023 3.843087 4.097482 3.955583 5.221012 6.979023 
849 9.055782 3.122972 8.548020 4.006203 2.765011 7.341072 6.199198 6.582943 3.846830 4.144551 3.965626 5.210015 6.940235 
850 9.050461 3.157901 8.484387 4.034611 2.819696 7.396431 6.183608 6.656483 3.816664 4.184681 3.999321 5.193182 6.889994 
851 9.020164 3.176625 8.466795 4.065971 2.884613 7.463770 6.259662 6.709215 3.856647 4.184706 4.008338 5.249757 6.872753 
852 8.931711 3.126237 8.447520 4.095777 2.898425 7.494345 6.336730 6.761868 3.869725 4.158732 3.993710 5.264517 6.821802 
853 8.881749 3.094050 8.434685 4.113493 2.911980 7.541683 6.402858 6.799064 3.898379 4.138702 3.980672 5.260540 6.802037 
854 8.899122 3.091511 8.430686 4.111220 2.940769 7.627405 6.462066 6.837095 3.948125 4.164142 3.971237 5.260657 6.816061 
855 8.907958 3.124724 8.360824 4.065383 2.962597 7.708376 6.449850 6.871303 3.906795 4.238866 4.011307 5.203096 6.810103 
856 8.938050 3.151536 8.268636 3.995122 3.011510 7.824853 6.419130 6.894798 3.856455 4.312692 4.077372 5.149403 6.846603 
857 8.991321 3.161998 8.179113 3.916466 3.050177 7.945003 6.385174 6.932968 3.799427 4.363175 4.133760 5.079397 6.869084 
858 9.077514 3.212432 8.137900 3.873002 3.065770 8.060604 6.384017 6.989797 3.793561 4.364063 4.174274 5.028342 6.914524 
859 9.170780 3.255857 8.119105 3.844985 3.053601 8.145780 6.363486 7.067390 3.788632 4.342238 4.209264 4.988965 6.950181 
860 9.268915 3.287832 8.104630 3.806079 3.006507 8.193622 6.348073 7.145393 3.791207 4.291711 4.244177 4.982526 6.963889 
861 9.425693 3.286431 8.046530 3.706350 3.019101 8.274864 6.338681 7.181604 3.791728 4.271553 4.333241 5.003269 7.032047 
862 9.553982 3.248553 7.980375 3.608486 3.029560 8.320211 6.363026 7.207246 3.794483 4.245216 4.406578 5.024642 7.115214 
863 9.658103 3.219871 7.913077 3.546333 3.003958 8.281567 6.379853 7.226612 3.778079 4.229274 4.444427 5.030453 7.171522 
864 9.772620 3.238523 7.884273 3.521448 2.984078 8.241667 6.422739 7.265220 3.786283 4.260605 4.451410 5.051661 7.270583 
865 9.867620 3.288947 7.857741 3.519587 2.952731 8.184242 6.463111 7.327861 3.790004 4.325418 4.417851 5.058207 7.349569 
866 9.895620 3.316163 7.866270 3.566219 2.865959 8.097374 6.519996 7.409567 3.805283 4.340662 4.317944 5.040475 7.385178 
867 9.913913 3.346387 7.924846 3.639849 2.805009 8.090768 6.618738 7.516262 3.850043 4.365696 4.207116 5.043852 7.449967 
868 9.922146 3.390623 7.947105 3.702041 2.778080 8.149536 6.649302 7.620368 3.826327 4.473208 4.121885 5.023907 7.505253 
869 9.930511 3.475855 7.995939 3.818389 2.733572 8.194209 6.695015 7.720337 3.812321 4.571571 3.998001 4.987705 7.553304 
870 9.931785 3.546064 8.056303 3.937041 2.723433 8.244749 6.777537 7.808669 3.825454 4.632832 3.868677 4.972281 7.599167 
871 9.911921 3.591165 8.057383 3.992661 2.738600 8.272514 6.790068 7.837069 3.766005 4.691464 3.790585 4.909762 7.588817 
872 9.929052 3.624983 8.102980 4.045430 2.752228 8.282943 6.839089 7.871320 3.725127 4.698045 3.713846 4.853135 7.566561 
873 9.963036 3.656348 8.152956 4.085972 2.750683 8.265438 6.854590 7.934587 3.642671 4.713951 3.637603 4.765508 7.522677 
874 10.006471 3.719710 8.225729 4.119785 2.752468 8.253685 6.893421 8.011768 3.595302 4.730338 3.553177 4.697427 7.474864 
875 10.059984 3.800015 8.284086 4.106193 2.807098 8.279244 6.927617 8.071905 3.553308 4.769956 3.531317 4.647936 7.445613 
876 10.075169 3.843181 8.297906 4.069826 2.873384 8.288186 6.925477 8.095092 3.495009 4.800253 3.563422 4.599724 7.378587 
877 10.121307 3.929359 8.391510 4.104660 2.943045 8.322300 7.012425 8.113269 3.536356 4.780759 3.576291 4.610629 7.371163 
878 10.150545 4.008551 8.478901 4.123535 3.040124 8.375082 7.036230 8.110768 3.543195 4.798968 3.576052 4.571612 7.370555 
879 10.087849 4.058061 8.565011 4.171831 3.059783 8.361203 7.038352 8.120233 3.533322 4.769085 3.467067 4.485363 7.296678 
880 10.022017 4.069016 8.610342 4.184775 3.067573 8.354493 7.021851 8.106257 3.510978 4.735819 3.365155 4.391119 7.228461 
881 9.984849 4.032858 8.584758 4.125888 3.126665 8.392216 6.969745 8.034153 3.452487 4.746882 3.345346 4.320044 7.204616 
882 9.953256 4.007535 8.593276 4.113533 3.146760 8.427992 7.017154 7.970950 3.460226 4.695807 3.304025 4.291020 7.203913 
883 9.933635 4.015433 8.616461 4.146787 3.165397 8.470185 7.071545 7.929993 3.438694 4.663767 3.268500 4.237028 7.214994 
884 9.897346 4.049703 8.646097 4.235290 3.181765 8.514009 7.150751 7.910738 3.438633 4.633366 3.214356 4.211470 7.237600 
885 9.844284 4.100489 8.672726 4.344829 3.160909 8.521509 7.255209 7.897588 3.445507 4.573985 3.148160 4.205647 7.252037 
886 9.793396 4.113187 8.642831 4.368540 3.188253 8.550198 7.290011 7.842018 3.368515 4.585349 3.153745 4.175538 7.270383 
887 9.744155 4.123815 8.624570 4.380994 3.200658 8.560782 7.335369 7.779363 3.305081 4.577916 3.165799 4.173614 7.277124 
888 9.688423 4.124232 8.626530 4.387454 3.162693 8.515368 7.358881 7.732891 3.224960 4.562178 3.165490 4.168605 7.263520 
889 9.682255 4.125704 8.643862 4.381751 3.155196 8.483389 7.380739 7.675769 3.189412 4.583634 3.204530 4.199746 7.295083 
890 9.694122 4.143338 8.650179 4.360559 3.158562 8.469654 7.425596 7.596549 3.204923 4.611567 3.275732 4.301813 7.344217 
891 9.733012 4.139052 8.609342 4.310485 3.184784 8.488898 7.455046 7.481684 3.228391 4.691951 3.400055 4.407485 7.394102 
892 9.754473 4.104982 8.530665 4.270120 3.188464 8.492190 7.475333 7.355515 3.239438 4.759480 3.518754 4.495696 7.390715 
893 9.706560 4.036820 8.406634 4.250907 3.115071 8.427651 7.434328 7.234461 3.178622 4.781593 3.595614 4.521345 7.299964 
894 9.680232 3.989463 8.326349 4.266784 3.077513 8.415624 7.404553 7.129318 3.161017 4.790726 3.692069 4.551885 7.258915 
895 9.686619 3.961262 8.295439 4.314080 3.077328 8.432118 7.398907 7.033328 3.172543 4.746262 3.796216 4.585986 7.272511 
896 9.687089 3.918152 8.275337 4.365795 3.056541 8.417035 7.370598 6.959476 3.143637 4.688814 3.856373 4.571634 7.281482 
897 9.701289 3.875893 8.258784 4.407080 3.055472 8.411268 7.308623 6.902654 3.085843 4.657629 3.883855 4.514105 7.272551 
898 9.743448 3.844589 8.256819 4.466421 3.072757 8.410860 7.278544 6.850315 3.058236 4.630233 3.875217 4.475986 7.275647 
899 9.750247 3.790690 8.199990 4.492508 3.084324 8.398825 7.221290 6.778646 3.010833 4.627274 3.871624 4.411862 7.278302 
900 9.746316 3.713146 8.123945 4.507481 3.082788 8.370372 7.229782 6.689185 3.012287 4.587415 3.854095 4.385331 7.260489 
901 9.723307 3.624197 8.021188 4.490182 3.068501 8.309136 7.256309 6.604465 3.013117 4.536737 3.850919 4.392631 7.217686 
902 9.670874 3.539393 7.952913 4.489206 3.032827 8.218829 7.285867 6.549490 3.005297 4.467358 3.822891 4.398865 7.156055 
903 9.664010 3.508249 7.941235 4.510679 3.020177 8.132139 7.317762 6.518640 3.010723 4.401249 3.748441 4.413585 7.138522 
904 9.621482 3.472511 7.877079 4.466389 3.001006 8.018392 7.238423 6.492958 2.906918 4.425038 3.670843 4.368777 7.110473 
905 9.595725 3.437253 7.847930 4.414878 2.983728 7.962694 7.192711 6.462102 2.872958 4.446215 3.625189 4.351408 7.115395 
906 9.577866 3.432682 7.863891 4.387976 2.939548 7.910340 7.192276 6.433886 2.886087 4.429137 3.582844 4.342545 7.107359 
907 9.561150 3.463393 7.889057 4.373398 2.902711 7.871906 7.143363 6.427265 2.876784 4.452065 3.565470 4.280589 7.110622 
908 9.639925 3.559047 7.944947 4.390540 2.938056 7.917141 7.063610 6.426555 2.922336 4.505000 3.574590 4.223741 7.166796 
909 9.640923 3.603657 7.987200 4.432045 2.892785 7.868723 6.969514 6.443585 2.918651 4.495887 3.541732 4.154540 7.124389 
910 9.577940 3.578008 8.032724 4.466546 2.806155 7.796730 6.927102 6.476833 2.940557 4.400398 3.493814 4.120152 7.042202 
911 9.563026 3.566663 8.026402 4.435148 2.818217 7.805612 6.863418 6.477128 2.998136 4.366851 3.520379 4.146924 6.991818 
912 9.532702 3.558171 7.992346 4.393023 2.844953 7.787502 6.760314 6.513792 3.017124 4.366045 3.558723 4.166221 6.936216 
913 9.510310 3.560650 8.002069 4.375984 2.895801 7.790203 6.675677 6.568792 3.064344 4.345719 3.570658 4.171431 6.925911 
914 9.500369 3.572076 8.012831 4.348861 2.985486 7.813582 6.590287 6.591973 3.077870 4.341473 3.584519 4.161968 6.941550 
915 9.464835 3.551779 8.058475 4.369903 3.018012 7.784455 6.547414 6.625489 3.058281 4.298937 3.549176 4.125076 6.933684 
916 9.452294 3.531417 8.101627 4.425224 3.061355 7.777410 6.507190 6.661952 3.028696 4.284509 3.514128 4.076236 6.942269 
917 9.461655 3.534044 8.086960 4.451348 3.114965 7.772860 6.375641 6.672083 2.943933 4.349335 3.522364 4.001522 6.946098 
918 9.437394 3.488570 8.107785 4.526339 3.091106 7.720515 6.282598 6.697485 2.870258 4.350409 3.488138 3.921977 6.920238 
919 9.407860 3.430185 8.136302 4.593827 3.086154 7.702683 6.243109 6.688228 2.836218 4.314104 3.476740 3.885644 6.900877 
920 9.388424 3.335240 8.140278 4.650699 3.100544 7.676393 6.230245 6.647908 2.845824 4.266440 3.510457 3.903361 6.845856 
921 9.371637 3.235546 8.070587 4.646454 3.144732 7.624976 6.137675 6.594795 2.805849 4.258853 3.599733 3.938330 6.745274 
922 9.414192 3.173743 8.068182 4.645410 3.247354 7.664515 6.075819 6.559329 2.838902 4.278798 3.688246 3.994876 6.725127 
923 9.453644 3.108872 8.107285 4.706139 3.284828 7.696877 6.025430 6.558466 2.886719 4.291029 3.724741 4.028120 6.702409 
924 9.428756 3.047927 8.083676 4.758264 3.278552 7.708820 5.940184 6.576875 2.894969 4.297940 3.766493 4.050311 6.647506 
925 9.398868 2.990756 8.055599 4.770400 3.284744 7.759464 5.878321 6.584736 2.952378 4.313535 3.836817 4.064172 6.609129 
926 9.370294 2.944512 8.056543 4.759837 3.286623 7.782048 5.825603 6.602982 3.017847 4.340656 3.902224 4.094015 6.569495 
927 9.339009 2.962968 8.124312 4.785030 3.279728 7.812519 5.767882 6.688087 3.074072 4.381658 3.917248 4.093434 6.565625 
928 9.362024 3.018378 8.237141 4.846993 3.286641 7.873758 5.702979 6.791297 3.167826 4.456627 3.888673 4.066777 6.624764 
929 9.400958 3.057539 8.325023 4.904129 3.300777 7.948598 5.643330 6.859581 3.263396 4.542591 3.850617 4.065108 6.691672 
930 9.386023 3.050595 8.375198 4.912676 3.296046 7.998997 5.595106 6.900173 3.317361 4.618410 3.823180 4.059201 6.722447 
931 9.315310 2.998823 8.462037 4.940095 3.246599 7.991717 5.621345 6.925181 3.405294 4.651713 3.757535 4.094686 6.740571 
932 9.250918 2.967780 8.519921 4.969684 3.215164 7.990113 5.631828 6.942679 3.491064 4.707472 3.685956 4.146645 6.777545 
933 9.218550 2.972899 8.532857 4.978468 3.221483 8.001382 5.553435 6.962127 3.489439 4.820006 3.630011 4.119189 6.842656 
934 9.222833 3.005780 8.582903 5.013067 3.225965 8.007868 5.489633 6.970135 3.525796 4.896538 3.566514 4.086815 6.930311 
935 9.279382 3.023811 8.620714 5.024640 3.256820 8.040000 5.451891 6.945182 3.569548 4.966717 3.544457 4.107561 7.041544 
936 9.331732 3.027737 8.684199 5.061604 3.242864 8.038833 5.442996 6.928812 3.642061 4.990224 3.476125 4.106147 7.127733 
937 9.321194 3.024549 8.787982 5.147048 3.132090 7.960716 5.448369 6.956184 3.718682 4.932372 3.308866 4.084315 7.153836 
938 9.283074 3.025334 8.861915 5.164675 3.047969 7.911915 5.430743 6.957144 3.717546 4.902102 3.210733 4.027606 7.159546 
939 9.246135 3.010710 8.930612 5.152737 2.999979 7.904139 5.490623 6.921754 3.747461 4.864849 3.161404 4.015429 7.179649 
940 9.197270 3.010968 8.984095 5.141744 2.939335 7.895487 5.588896 6.873078 3.760997 4.799734 3.114307 4.042915 7.188170 
941 9.132999 3.013486 9.048608 5.129497 2.874950 7.892251 5.701364 6.817992 3.775277 4.727583 3.065897 4.077957 7.188252 
942 9.092274 3.019677 9.086306 5.063946 2.840125 7.912969 5.766083 6.746145 3.749453 4.700635 3.062687 4.084925 7.185724 
943 9.041187 3.002933 9.078298 4.968861 2.805280 7.928508 5.811677 6.655844 3.707356 4.662208 3.097800 4.126123 7.167286 
944 8.950830 2.971139 9.109082 4.912323 2.734349 7.877957 5.922598 6.562926 3.733479 4.580528 3.126784 4.225127 7.123094 
945 8.915895 2.991325 9.148119 4.888983 2.722540 7.840910 6.045850 6.478574 3.804445 4.550964 3.162361 4.357382 7.111347 
946 8.915144 3.043572 9.204556 4.872693 2.728150 7.773618 6.124507 6.421974 3.842472 4.530446 3.173557 4.443029 7.094438 
947 8.925364 3.077912 9.272261 4.830419 2.727443 7.650047 6.184237 6.368298 3.861540 4.474949 3.156586 4.469108 7.052196 
948 9.037912 3.127141 9.327382 4.768655 2.832765 7.617157 6.250015 6.275778 3.889236 4.447362 3.179284 4.497038 7.065060 
949 9.134269 3.172384 9.346101 4.713786 2.892005 7.557378 6.300922 6.191651 3.885376 4.410905 3.172296 4.517572 7.062038 
950 9.163718 3.202919 9.329619 4.695380 2.866965 7.419024 6.321630 6.132607 3.836428 4.344162 3.130877 4.514961 7.017382 
951 9.205499 3.221224 9.323111 4.698663 2.867047 7.310194 6.380543 6.061993 3.851578 4.245354 3.118263 4.565523 7.006515 
952 9.201232 3.202697 9.276946 4.675606 2.861672 7.196167 6.404401 5.962658 3.836059 4.154332 3.136798 4.587968 6.964332 
953 9.184348 3.200756 9.251819 4.710734 2.839345 7.111533 6.462305 5.875467 3.853664 4.054273 3.192959 4.622808 6.933983 
954 9.222493 3.240500 9.261476 4.793241 2.878514 7.102084 6.586204 5.824289 3.931364 3.998051 3.301774 4.704654 6.992228 
955 9.231710 3.259817 9.208314 4.840316 2.885368 7.072751 6.627482 5.824826 3.902798 4.000909 3.397627 4.718696 7.023083 
956 9.226370 3.284743 9.188618 4.909766 2.842072 7.057973 6.657138 5.887761 3.860966 4.010525 3.470294 4.745586 7.054413 
957 9.247955 3.319977 9.191781 4.978350 2.792658 7.077029 6.657117 5.965699 3.813996 4.072227 3.524309 4.767873 7.102201 
958 9.268621 3.353640 9.194505 5.058038 2.743380 7.094547 6.624754 6.052963 3.750878 4.157404 3.571087 4.774652 7.145400 
959 9.338173 3.393819 9.205705 5.145526 2.752178 7.127314 6.637495 6.153285 3.726293 4.255250 3.637849 4.793367 7.238586 
960 9.387559 3.403992 9.185575 5.171438 2.759889 7.096703 6.637162 6.242772 3.672403 4.358353 3.657667 4.757616 7.306301 
961 9.427046 3.436243 9.187650 5.202230 2.778415 7.057872 6.708580 6.309583 3.673686 4.420066 3.654926 4.743875 7.374641 
962 9.469009 3.468244 9.210080 5.229169 2.798848 7.006822 6.817263 6.344583 3.681986 4.456230 3.639508 4.752885 7.404543 
963 9.514607 3.463975 9.218118 5.211815 2.852051 6.954731 6.910399 6.328080 3.691180 4.498021 3.643153 4.769423 7.397593 
964 9.611523 3.450484 9.211917 5.181543 2.928308 6.971801 7.000965 6.310616 3.708478 4.545784 3.659790 4.799316 7.424050 
965 9.677755 3.445923 9.230338 5.173955 2.938668 6.953628 7.078133 6.333807 3.714345 4.553863 3.614044 4.800655 7.414531 
966 9.733445 3.467736 9.253237 5.200726 2.931938 6.915064 7.171287 6.379913 3.758558 4.536441 3.553736 4.811475 7.410172 
967 9.830567 3.526127 9.305573 5.230904 2.948775 6.936907 7.310192 6.430374 3.859521 4.523259 3.542222 4.873496 7.440673 
968 9.843997 3.532019 9.322901 5.201515 2.913260 6.945114 7.403715 6.463305 3.904150 4.505748 3.530950 4.897303 7.422247 
969 9.804933 3.482169 9.275608 5.144004 2.836916 6.946082 7.426723 6.479039 3.894860 4.486205 3.529974 4.871500 7.373054 
970 9.726196 3.458734 9.283751 5.125379 2.763818 6.958574 7.456374 6.500644 3.902967 4.449660 3.530711 4.843938 7.344227 
971 9.595366 3.434069 9.267194 5.082264 2.688736 6.911486 7.419594 6.512086 3.868488 4.427359 3.490292 4.750895 7.305523 
972 9.515898 3.446662 9.243896 5.022143 2.702743 6.927886 7.400104 6.512024 3.867409 4.431486 3.485151 4.678537 7.324689 
973 9.419452 3.445130 9.235610 4.954743 2.720160 6.900133 7.370162 6.517923 3.846847 4.428006 3.444878 4.582192 7.319428 
974 9.274505 3.429111 9.197735 4.908260 2.722497 6.784782 7.320826 6.534883 3.809639 4.396397 3.363140 4.442149 7.256270 
975 9.185884 3.439265 9.177149 4.884830 2.788406 6.738509 7.308421 6.534240 3.828043 4.370518 3.334196 4.359443 7.229196 
976 9.122096 3.440214 9.162392 4.840835 2.845242 6.723884 7.271446 6.505558 3.847020 4.345621 3.317509 4.305693 7.194511 
977 9.073194 3.428722 9.118133 4.805776 2.873096 6.731036 7.219993 6.456137 3.856690 4.312573 3.305320 4.287053 7.138910 
978 9.079432 3.381041 9.021672 4.749549 2.923516 6.803144 7.142998 6.371000 3.813587 4.329431 3.323789 4.290060 7.102190 
979 9.071463 3.306860 8.935509 4.733853 2.955137 6.841993 7.112947 6.286957 3.771784 4.330283 3.349996 4.346557 7.064380 
980 9.018853 3.255868 8.901895 4.803974 2.931911 6.816629 7.161693 6.242323 3.767927 4.253962 3.357954 4.452046 7.014257 
981 8.991426 3.226065 8.851043 4.840281 2.918929 6.812969 7.154984 6.202459 3.708967 4.243601 3.369092 4.502460 6.978280 
982 8.986497 3.224801 8.820040 4.896838 2.933509 6.812716 7.175722 6.195672 3.696307 4.245707 3.368750 4.515067 6.971962 
983 8.984163 3.254431 8.809323 4.970935 2.927327 6.807980 7.217814 6.213817 3.702096 4.236757 3.320219 4.487340 6.966931 
984 8.989759 3.269976 8.782123 5.008961 2.916130 6.827253 7.240611 6.239713 3.707196 4.259178 3.250824 4.433351 6.952831 
985 9.030687 3.253346 8.719374 4.981399 2.941685 6.901090 7.262100 6.246221 3.737099 4.315480 3.227690 4.390274 6.929530 
986 9.089336 3.241884 8.625677 4.912142 2.989912 6.991899 7.253314 6.238607 3.766424 4.393932 3.238172 4.339803 6.892357 
987 9.112950 3.255079 8.574832 4.910141 3.001041 6.986790 7.295773 6.277974 3.854607 4.401883 3.196296 4.321042 6.852668 
988 9.142191 3.292749 8.533713 4.908999 2.978300 6.959063 7.328691 6.329912 3.920847 4.423653 3.120179 4.294640 6.842341 
989 9.170711 3.298660 8.486302 4.873289 2.959178 6.960766 7.358698 6.345785 3.959940 4.462490 3.055934 4.273223 6.849351 
990 9.165919 3.281922 8.446766 4.837296 2.941463 6.928842 7.426407 6.341472 4.025219 4.453238 3.016528 4.280516 6.849720 
991 9.182673 3.234522 8.381566 4.767739 2.982273 6.942973 7.461998 6.292250 4.081035 4.455973 3.036436 4.307822 6.889689 
992 9.198827 3.197812 8.391973 4.770247 3.022018 6.950952 7.577620 6.256967 4.213074 4.395886 3.052695 4.405895 6.964637 
993 9.153516 3.172684 8.430656 4.809412 2.954649 6.881442 7.665546 6.259050 4.307468 4.321776 3.028345 4.485233 6.995493 
994 9.112431 3.133572 8.421698 4.806907 2.852492 6.856671 7.689873 6.252452 4.324094 4.319951 3.013726 4.538921 7.019364 
995 9.094472 3.086747 8.429914 4.825334 2.775691 6.817789 7.761760 6.266261 4.363883 4.300711 3.017570 4.633276 7.052528 
996 9.070912 3.041523 8.389030 4.845081 2.697814 6.798491 7.820655 6.288280 4.354701 4.294625 3.023786 4.699107 7.056431 
997 9.118948 3.051450 8.380470 4.891877 2.702812 6.855199 7.911783 6.309721 4.380959 4.270305 3.022313 4.780571 7.092151 
998 9.159843 3.060880 8.316646 4.878933 2.731203 6.882803 7.936396 6.324936 4.352549 4.257879 3.007589 4.810897 7.123641 
999 9.225343 3.066153 8.264832 4.868735 2.815465 6.877570 7.962882 6.305462 4.329568 4.244366 3.028542 4.837498 7.147033 
1000 9.296721 3.091667 8.264920 4.905155 2.929878 6.869348 8.023818 6.268246 4.352677 4.213065 3.084646 4.899803 7.171521 
1001 9.332515 3.120170 8.229401 4.931988 3.024105 6.845018 8.026137 6.215773 4.341101 4.187967 3.158065 4.926401 7.182863 
1002 9.332141 3.176179 8.202210 4.964466 3.102963 6.814322 8.013992 6.176621 4.316721 4.140374 3.220103 4.913597 7.196508 
1003 9.278390 3.218590 8.173054 5.007581 3.114348 6.738615 8.000705 6.174112 4.270417 4.039721 3.247037 4.866598 7.187832 
1004 9.256833 3.231249 8.176038 5.043529 3.150950 6.699696 7.978460 6.153539 4.227979 3.975898 3.304126 4.837573 7.209159 
1005 9.270433 3.262969 8.230633 5.075781 3.209953 6.721849 7.972395 6.096286 4.198438 3.936186 3.387831 4.858563 7.256247 
1006 9.252090 3.276485 8.232586 5.049323 3.218305 6.676519 7.904428 6.047537 4.087034 3.912832 3.430931 4.837011 7.266051 
1007 9.248163 3.285838 8.255170 5.016812 3.226345 6.658982 7.850252 6.007499 3.986004 3.905982 3.451862 4.818264 7.304901 
1008 9.229286 3.313521 8.339120 5.050136 3.190581 6.622663 7.856266 6.025578 3.930810 3.856677 3.450757 4.818563 7.328265 
1009 9.185837 3.320869 8.376898 5.092895 3.118716 6.531590 7.856346 6.088606 3.858836 3.807710 3.411864 4.805609 7.306932 
1010 9.156569 3.330332 8.375476 5.080679 3.078468 6.486886 7.839114 6.110366 3.800936 3.798744 3.387740 4.811351 7.298599 
1011 9.130058 3.341571 8.297919 5.057660 3.011711 6.433000 7.808707 6.127687 3.746809 3.774852 3.341970 4.810329 7.287379 
1012 9.123188 3.339847 8.195133 5.053555 2.934323 6.397822 7.759423 6.119614 3.690429 3.764776 3.296634 4.811906 7.283525 
1013 9.161355 3.352598 8.192356 5.083927 2.905570 6.431439 7.801309 6.082640 3.750154 3.745328 3.324830 4.905455 7.328428 
1014 9.221064 3.369269 8.168431 5.066390 2.876497 6.467909 7.797491 6.059460 3.772578 3.786274 3.354356 4.957810 7.363180 
1015 9.241398 3.398839 8.153996 5.065636 2.806067 6.476045 7.761202 6.051938 3.750337 3.844778 3.340400 4.969203 7.361906 
1016 9.227790 3.460807 8.210149 5.126284 2.733645 6.480811 7.771228 6.088371 3.763719 3.883817 3.315083 4.995852 7.366723 
1017 9.205817 3.496420 8.227057 5.140913 2.671068 6.473988 7.737898 6.158962 3.724405 3.961385 3.276096 4.973482 7.348110 
1018 9.204120 3.517912 8.294160 5.131187 2.678255 6.492751 7.749724 6.204472 3.739961 4.004091 3.292907 4.995597 7.327686 
1019 9.220062 3.498009 8.310909 5.085644 2.746586 6.539243 7.677354 6.245563 3.723922 4.057569 3.345666 4.985802 7.293898 
1020 9.263401 3.450903 8.363556 5.092428 2.827546 6.593071 7.590561 6.315620 3.737908 4.092733 3.408102 4.989967 7.247265 
1021 9.287371 3.443881 8.473962 5.150501 2.904160 6.667230 7.540461 6.409686 3.801423 4.113388 3.476903 5.018682 7.217888 
1022 9.259623 3.436959 8.498078 5.191879 2.922510 6.695698 7.401107 6.522719 3.769250 4.165902 3.494903 4.949929 7.161703 
1023 9.203910 3.435540 8.542162 5.275362 2.875188 6.686493 7.270115 6.646030 3.733627 4.184900 3.489851 4.878828 7.102845 
1024 9.158745 3.425023 8.541396 5.306898 2.868063 6.722670 7.114584 6.722411 3.694606 4.231155 3.518168 4.825338 7.101006 
1025 9.140135 3.405620 8.567198 5.347208 2.881380 6.773156 7.035800 6.792545 3.706095 4.268284 3.558154 4.818138 7.140692 
1026 9.133794 3.382318 8.598678 5.420801 2.871754 6.821943 7.002409 6.861649 3.744934 4.283348 3.572769 4.822634 7.156704 
1027 9.123974 3.322984 8.526655 5.443555 2.878687 6.864350 6.937182 6.905084 3.742677 4.320242 3.580743 4.800690 7.131820 
1028 9.097604 3.231756 8.477695 5.456776 2.882707 6.884549 6.911041 6.931657 3.780877 4.296793 3.609190 4.827947 7.065273 
1029 9.063569 3.132099 8.450596 5.487922 2.867983 6.880922 6.914427 6.950942 3.845865 4.204694 3.647047 4.902565 6.981500 
1030 9.034381 3.045475 8.440164 5.545630 2.802619 6.862912 6.908815 6.965039 3.887904 4.085418 3.641318 4.958710 6.897997 
1031 9.042357 2.995233 8.417136 5.610240 2.727106 6.868034 6.845121 6.974122 3.880475 3.994518 3.609960 4.974223 6.826648 
1032 9.093873 2.975423 8.369958 5.653973 2.715162 6.930050 6.773584 6.977717 3.870053 3.938304 3.638866 5.010610 6.791075 
1033 9.139887 2.977499 8.376763 5.687022 2.746468 7.011491 6.775701 6.972315 3.921224 3.854825 3.720271 5.110744 6.785326 
1034 9.173752 3.014033 8.343031 5.680088 2.758533 7.098704 6.746840 6.961463 3.958940 3.780920 3.799162 5.183949 6.776122 
1035 9.193747 3.059757 8.304061 5.662414 2.742755 7.169457 6.691390 6.962982 3.956995 3.731734 3.848268 5.206974 6.768335 
1036 9.220434 3.155722 8.349045 5.705770 2.739974 7.208060 6.694543 7.003529 4.010833 3.654225 3.878109 5.226866 6.795159 
1037 9.284544 3.249532 8.375326 5.724240 2.798705 7.279125 6.686789 7.001197 4.072277 3.601670 3.955117 5.249515 6.869168 
1038 9.314995 3.314359 8.369514 5.730104 2.839575 7.334216 6.678946 6.966291 4.110458 3.552895 4.030277 5.264711 6.949796 
1039 9.325341 3.388969 8.352918 5.739833 2.867726 7.351946 6.658551 6.928105 4.125752 3.496295 4.049284 5.281538 7.003750 
1040 9.366212 3.443636 8.291691 5.711817 2.942592 7.406878 6.592279 6.870927 4.114159 3.503419 4.056010 5.295651 7.054621 
1041 9.430140 3.502769 8.281412 5.702781 3.048563 7.479464 6.560829 6.839933 4.128982 3.548629 4.042833 5.317123 7.112301 
1042 9.492801 3.562533 8.279189 5.730771 3.095354 7.535327 6.547221 6.836807 4.154750 3.594309 3.998967 5.313632 7.146800 
1043 9.493833 3.602734 8.267491 5.771586 3.092060 7.558846 6.525898 6.832217 4.179213 3.635245 3.976243 5.291143 7.178422 
1044 9.462676 3.647612 8.327525 5.838266 3.106992 7.577386 6.559245 6.835599 4.257500 3.649877 4.002864 5.330027 7.250782 
1045 9.397014 3.655359 8.317487 5.878137 3.105578 7.604062 6.543470 6.837113 4.290330 3.676896 4.038427 5.354483 7.322390 
1046 9.285827 3.623760 8.289278 5.909527 3.070393 7.624243 6.512491 6.824682 4.267017 3.699623 4.078901 5.380615 7.374016 
1047 9.200244 3.566563 8.242439 5.924289 3.055420 7.638061 6.512945 6.797751 4.238005 3.721004 4.127781 5.430281 7.415105 
1048 9.153194 3.491509 8.141687 5.901689 3.022969 7.622324 6.500064 6.755522 4.171576 3.760523 4.147866 5.455677 7.424893 
1049 9.145879 3.438303 8.111619 5.936779 2.955490 7.555981 6.566197 6.724339 4.169500 3.739456 4.161065 5.525129 7.398466 
1050 9.193064 3.409378 8.059344 5.960553 2.885767 7.506097 6.603305 6.718797 4.135396 3.743265 4.149864 5.574949 7.367938 
1051 9.260940 3.403511 8.037169 5.995109 2.814628 7.464405 6.611680 6.748034 4.088351 3.768329 4.154530 5.620538 7.340876 
1052 9.300849 3.437845 8.033875 6.026654 2.737533 7.408019 6.609141 6.790922 4.025813 3.798224 4.125906 5.630111 7.292051 
1053 9.362461 3.476480 8.032843 6.035028 2.727164 7.427429 6.599652 6.818831 3.995554 3.880119 4.097299 5.628060 7.272063 
1054 9.390897 3.509631 8.074470 6.053652 2.749180 7.496655 6.628534 6.827338 3.999378 3.941968 4.074829 5.646705 7.261307 
1055 9.336228 3.487635 8.031513 6.014392 2.751007 7.561699 6.599413 6.828264 3.919393 4.004301 3.981917 5.580672 7.205281 
1056 9.303389 3.441978 8.000413 5.958520 2.813592 7.667303 6.590077 6.812684 3.870359 4.080454 3.929507 5.511774 7.185686 
1057 9.306790 3.405033 8.030438 5.963930 2.875167 7.781170 6.610794 6.788689 3.859781 4.137357 3.944582 5.467016 7.208278 
1058 9.293755 3.379049 8.053543 6.015206 2.872854 7.839970 6.635798 6.803433 3.864265 4.124920 3.953113 5.412508 7.222198 
1059 9.268591 3.325977 8.079025 6.042718 2.834896 7.854540 6.639537 6.818297 3.859919 4.084075 4.003694 5.339844 7.192879 
1060 9.268055 3.283063 8.081345 6.031785 2.822657 7.909278 6.596354 6.787266 3.837536 4.066282 4.064593 5.231383 7.134768 
1061 9.284013 3.277978 8.145627 6.073295 2.846014 7.987564 6.596197 6.764834 3.885784 4.048334 4.113514 5.162359 7.097267 
1062 9.263607 3.308709 8.226739 6.117632 2.834954 8.031684 6.564446 6.773754 3.880590 4.042553 4.130245 5.111736 7.036074 
1063 9.170530 3.325560 8.266743 6.162705 2.780370 8.048330 6.505023 6.806138 3.820130 4.043908 4.114891 5.067592 6.931460 
1064 9.092624 3.320964 8.340752 6.220694 2.743618 8.042510 6.496472 6.851432 3.804273 4.043411 4.099914 5.057480 6.828018 
1065 9.022643 3.275863 8.406049 6.254333 2.734085 8.046865 6.487602 6.880530 3.773750 4.063982 4.102838 5.058368 6.725399 
1066 8.939689 3.209869 8.449017 6.299638 2.762733 8.047263 6.487553 6.913556 3.763240 4.081224 4.119469 5.070661 6.634954 
1067 8.850393 3.114449 8.438793 6.301582 2.799894 7.999545 6.435624 6.931847 3.709100 4.101320 4.131216 5.060673 6.496720 
1068 8.747301 3.029052 8.368040 6.290536 2.808218 7.934401 6.344239 6.938296 3.643862 4.120418 4.120127 5.026511 6.330596 
1069 8.670065 3.011436 8.351278 6.341436 2.841635 7.898227 6.313241 6.960861 3.694369 4.134567 4.110462 5.012262 6.258123 
1070 8.643646 3.041977 8.352737 6.372552 2.906071 7.904872 6.268215 6.972577 3.757514 4.171799 4.136591 4.982792 6.267172 
1071 8.569634 3.125283 8.333314 6.416885 2.880779 7.855356 6.213996 6.990208 3.819779 4.168304 4.146910 4.916101 6.245740 
1072 8.496255 3.201384 8.303226 6.416121 2.850805 7.801422 6.158583 6.993090 3.852650 4.169362 4.145976 4.840572 6.216622 
1073 8.485703 3.245685 8.279313 6.387158 2.868043 7.795784 6.124921 6.960105 3.859268 4.201739 4.159017 4.778108 6.215247 
1074 8.482193 3.276051 8.255159 6.381967 2.878661 7.797039 6.114378 6.921537 3.875952 4.221270 4.166844 4.751361 6.252103 
1075 8.489829 3.313733 8.285345 6.375731 2.859514 7.794127 6.144011 6.881668 3.909740 4.201196 4.159300 4.775518 6.307985 
1076 8.511251 3.304246 8.255695 6.300187 2.854136 7.809794 6.123924 6.813263 3.862588 4.191450 4.136943 4.765084 6.313243 
1077 8.505897 3.297960 8.244715 6.230825 2.834932 7.833274 6.145584 6.748058 3.842028 4.133614 4.124202 4.785956 6.292959 
1078 8.529949 3.300880 8.287112 6.198288 2.821685 7.887004 6.214736 6.678625 3.841665 4.043666 4.129018 4.848272 6.284372 
1079 8.597051 3.321146 8.324402 6.181433 2.819448 7.992094 6.269221 6.603387 3.851753 3.955219 4.190436 4.920166 6.308585 
1080 8.607912 3.351646 8.329931 6.162793 2.786443 8.078238 6.272575 6.563590 3.816501 3.888836 4.242038 4.924720 6.318724 
1081 8.584420 3.391425 8.301493 6.108984 2.728654 8.132660 6.249508 6.547894 3.720275 3.852962 4.272959 4.858001 6.302407 
1082 8.604838 3.442115 8.343406 6.127625 2.761543 8.249638 6.316591 6.531968 3.744923 3.828775 4.378603 4.863273 6.366188 
1083 8.626674 3.478425 8.388846 6.119572 2.820370 8.388749 6.362818 6.502624 3.762664 3.846608 4.495238 4.870648 6.456706 
1084 8.586239 3.496618 8.386008 6.073545 2.779281 8.420920 6.354533 6.509527 3.698625 3.832803 4.520146 4.814615 6.460186 
1085 8.550884 3.505534 8.379753 6.074912 2.727323 8.407908 6.387583 6.526332 3.677742 3.786645 4.537195 4.791337 6.436347 
1086 8.552566 3.472235 8.377003 6.075438 2.716907 8.387088 6.427693 6.515861 3.654611 3.745570 4.575833 4.792735 6.425442 
1087 8.584618 3.430676 8.401509 6.092454 2.729310 8.349127 6.487546 6.494696 3.674678 3.679879 4.623489 4.826733 6.404716 
1088 8.657366 3.371626 8.412953 6.101494 2.790374 8.340619 6.521443 6.491531 3.699104 3.636830 4.688963 4.891347 6.395933 
1089 8.727083 3.307809 8.407539 6.107556 2.836922 8.333938 6.527920 6.530770 3.686809 3.610738 4.728927 4.951998 6.346394 
1090 8.783362 3.275715 8.416884 6.145867 2.820438 8.276341 6.538408 6.597901 3.684156 3.572134 4.741049 5.002649 6.258323 
1091 8.868308 3.254962 8.447535 6.184291 2.814232 8.249259 6.529086 6.667144 3.693801 3.582872 4.768887 5.047403 6.216628 
1092 8.968740 3.267007 8.518005 6.234063 2.799356 8.244601 6.549385 6.753397 3.758992 3.600711 4.805195 5.100742 6.204361 
1093 9.059432 3.278043 8.530328 6.265708 2.776183 8.218775 6.491830 6.875165 3.777736 3.634938 4.806852 5.097214 6.162644 
1094 9.148925 3.334549 8.571574 6.327333 2.767130 8.211908 6.459242 6.995362 3.827949 3.663953 4.813438 5.137358 6.159452 
1095 9.250184 3.402221 8.651111 6.384236 2.800420 8.237165 6.464219 7.088855 3.914913 3.705193 4.847544 5.202309 6.215975 
1096 9.305200 3.492243 8.737240 6.444987 2.799977 8.248125 6.497866 7.174746 3.978793 3.730261 4.861279 5.236935 6.280531 
1097 9.310028 3.572487 8.847715 6.520401 2.779835 8.256088 6.564037 7.253510 4.047993 3.738845 4.852639 5.266636 6.365794 
1098 9.270560 3.641187 8.952950 6.591583 2.765976 8.237276 6.633007 7.298473 4.120783 3.747679 4.833576 5.293573 6.454697 
1099 9.182392 3.707498 9.052411 6.668403 2.758634 8.158793 6.678214 7.337597 4.174561 3.759403 4.772641 5.305869 6.527638 
1100 9.118252 3.775841 9.166216 6.719566 2.836905 8.125710 6.745592 7.350803 4.248874 3.809276 4.747876 5.349292 6.644343 
1101 9.065652 3.832984 9.239919 6.741650 2.929680 8.122253 6.796145 7.344735 4.319533 3.877499 4.749738 5.396008 6.764869 
1102 8.999670 3.871737 9.258501 6.777144 2.958901 8.091323 6.793513 7.345994 4.331403 3.924042 4.711846 5.412869 6.812670 
1103 9.004536 3.882406 9.250331 6.816363 2.973138 8.070675 6.766230 7.316718 4.338664 3.951306 4.678664 5.428339 6.787051 
1104 9.103607 3.868757 9.208673 6.817687 2.987864 8.076651 6.724356 7.275142 4.328846 3.969413 4.706364 5.456195 6.715949 
1105 9.191542 3.856469 9.163747 6.819329 2.938446 8.070398 6.698606 7.243516 4.304073 3.968400 4.741477 5.493801 6.623585 
1106 9.224846 3.841362 9.151607 6.823977 2.808252 8.035572 6.717718 7.206700 4.303465 3.924394 4.768256 5.547071 6.502749 
1107 9.253310 3.751543 9.098608 6.775620 2.711341 8.029006 6.721068 7.131269 4.259938 3.876740 4.813188 5.576514 6.381984 
1108 9.301530 3.631189 9.077761 6.707706 2.730960 8.086268 6.766334 7.007965 4.244441 3.845960 4.896355 5.647592 6.324295 
1109 9.323835 3.504034 9.051674 6.611773 2.776751 8.146680 6.831295 6.873892 4.205114 3.813138 4.974056 5.718749 6.289529 
1110 9.303902 3.396637 9.011707 6.494045 2.806049 8.194237 6.895623 6.746403 4.109951 3.794710 5.017170 5.770744 6.263032 
1111 9.246499 3.291276 8.971232 6.387934 2.851974 8.230393 6.958443 6.610924 4.025512 3.753607 5.034147 5.831133 6.257147 
1112 9.152578 3.191543 8.905304 6.266358 2.855662 8.214282 6.951649 6.492785 3.884240 3.704744 4.987981 5.831055 6.223472 
1113 9.101455 3.129143 8.887031 6.178393 2.913345 8.229837 6.969800 6.397389 3.816108 3.671364 4.959901 5.899426 6.251039 
1114 9.098715 3.088631 8.869436 6.117545 2.970916 8.291050 6.957820 6.325851 3.760845 3.715410 4.930277 5.950589 6.347363 
1115 9.047832 3.073195 8.800581 6.106273 2.913950 8.274487 6.885060 6.325368 3.631691 3.764020 4.819561 5.900630 6.402239 
1116 8.994505 3.086256 8.735825 6.157763 2.861539 8.239293 6.845610 6.335529 3.540928 3.781483 4.718077 5.864131 6.449257 
1117 9.015046 3.076986 8.627101 6.153055 2.891231 8.298650 6.737130 6.315443 3.446659 3.888813 4.674945 5.811707 6.548721 
1118 9.069977 3.100705 8.582319 6.166597 2.932858 8.388191 6.681360 6.307490 3.427792 4.001295 4.692313 5.818907 6.671813 
1119 9.047291 3.164192 8.518215 6.216546 2.838137 8.372079 6.604999 6.381582 3.355922 4.089673 4.604972 5.735284 6.717875 
1120 9.008087 3.242303 8.444672 6.272916 2.710968 8.309317 6.520356 6.501853 3.269392 4.183827 4.509439 5.596206 6.692279 
1121 9.036327 3.324407 8.434262 6.318874 2.682072 8.292110 6.506072 6.590404 3.280894 4.271266 4.505579 5.535035 6.653729 
1122 9.093657 3.390225 8.419566 6.335754 2.717795 8.307543 6.488048 6.642805 3.294431 4.397060 4.501816 5.503789 6.598905 
1123 9.150754 3.448255 8.409283 6.353077 2.745194 8.346661 6.454893 6.709376 3.289807 4.546639 4.450160 5.491840 6.570268 
1124 9.177401 3.489145 8.355069 6.350533 2.752019 8.380528 6.375799 6.800595 3.230852 4.712651 4.318055 5.446333 6.583153 
1125 9.180580 3.514791 8.312389 6.386042 2.773274 8.422445 6.351526 6.905910 3.205473 4.840383 4.205538 5.419827 6.633357 
1126 9.185024 3.522543 8.341529 6.481558 2.787323 8.477624 6.438892 6.997722 3.278178 4.901416 4.138893 5.466865 6.707235 
1127 9.163095 3.457333 8.288318 6.528883 2.797424 8.536976 6.483416 7.041762 3.299974 4.993187 4.040878 5.471167 6.754887 
1128 9.094400 3.324130 8.191609 6.548658 2.743750 8.558813 6.514267 7.060055 3.265756 5.044375 3.908691 5.474548 6.744114 
1129 8.972706 3.150155 8.086770 6.543847 2.663105 8.533493 6.567057 7.038776 3.220608 4.985141 3.793968 5.479226 6.679394 
1130 8.901792 2.964441 7.993185 6.494991 2.710928 8.563872 6.617768 6.967527 3.225641 4.927892 3.795349 5.512427 6.640948 
1131 8.908362 2.827911 7.943249 6.456329 2.849603 8.656775 6.635908 6.902703 3.314070 4.901611 3.876738 5.562359 6.663495 
1132 8.885344 2.768460 7.900150 6.426975 2.934634 8.692570 6.578530 6.883842 3.354091 4.902188 3.883199 5.528702 6.670036 
1133 8.835449 2.795383 7.885747 6.428623 2.949368 8.656431 6.497979 6.904923 3.375575 4.890686 3.803092 5.441329 6.651497 
1134 8.833789 2.881225 7.924468 6.476569 2.964571 8.662048 6.430890 6.936527 3.437855 4.871438 3.742874 5.366233 6.674613 
1135 8.870241 2.986537 8.006163 6.546943 2.988650 8.711208 6.392090 6.960417 3.546594 4.835198 3.700594 5.327004 6.723876 
1136 8.913730 3.071332 8.026052 6.565026 3.018032 8.790414 6.323523 6.980031 3.590097 4.838068 3.654546 5.257989 6.744112 
1137 8.910860 3.132774 8.000511 6.589600 2.993976 8.844283 6.244339 7.006846 3.588252 4.841839 3.581416 5.138581 6.721768 
1138 8.875753 3.172017 7.975326 6.626245 2.904040 8.833313 6.204823 7.035506 3.597705 4.827802 3.490976 5.034684 6.674716 
1139 8.890774 3.188751 7.980077 6.627973 2.851398 8.844180 6.230588 7.052173 3.695748 4.831964 3.490550 5.022824 6.662080 
1140 8.886407 3.179085 7.954305 6.609752 2.811982 8.856140 6.229288 7.077997 3.778619 4.867905 3.504088 4.978766 6.664428 
1141 8.848605 3.169595 7.909790 6.580118 2.746237 8.832922 6.204082 7.135278 3.811041 4.910795 3.472218 4.874287 6.635596 
1142 8.833117 3.173025 7.923877 6.595856 2.695485 8.800245 6.239383 7.198684 3.848055 4.915668 3.452659 4.812366 6.622923 
1143 8.852999 3.157307 7.953228 6.597375 2.729375 8.797687 6.284607 7.215622 3.872371 4.925244 3.493343 4.775454 6.627668 
1144 8.923697 3.117791 7.992240 6.545415 2.844697 8.840726 6.334853 7.200312 3.889848 4.938163 3.601497 4.775810 6.632324 
1145 8.963511 3.067118 8.008136 6.468535 2.924714 8.882915 6.349769 7.196275 3.873636 4.956040 3.680998 4.778534 6.599501 
1146 8.958052 3.021935 8.006919 6.391463 2.957536 8.902855 6.363392 7.196933 3.857973 4.967349 3.699919 4.786589 6.550974 
1147 8.933901 3.004033 8.043950 6.353956 2.964777 8.893798 6.432357 7.199517 3.868320 4.936159 3.719388 4.854433 6.525281 
1148 8.877122 3.013485 8.078640 6.337862 2.936500 8.850917 6.500931 7.213103 3.852376 4.886387 3.682653 4.918434 6.503695 
1149 8.849915 3.040790 8.105521 6.309494 2.923338 8.859331 6.557642 7.222789 3.819722 4.892790 3.649552 4.963953 6.514552 
1150 8.846376 3.078635 8.133681 6.270782 2.921635 8.910827 6.597384 7.216374 3.792692 4.952983 3.635221 4.998298 6.534090 
1151 8.802937 3.151107 8.183783 6.281295 2.879718 8.934601 6.637706 7.217603 3.779780 4.999192 3.588947 5.009491 6.530284 
1152 8.795096 3.272984 8.276624 6.348929 2.866092 8.966714 6.700308 7.234060 3.803060 5.055377 3.577618 5.013356 6.558952 
1153 8.802072 3.410754 8.359265 6.430838 2.903157 9.005457 6.707670 7.273182 3.800027 5.147386 3.583632 4.985839 6.603514 
1154 8.775094 3.565654 8.457225 6.567636 2.898539 8.993447 6.717647 7.350483 3.802185 5.200403 3.567075 4.969336 6.628645 
1155 8.748555 3.662567 8.506547 6.643857 2.933194 8.986911 6.701892 7.388998 3.780361 5.271847 3.595336 4.966970 6.629995 
1156 8.681985 3.734018 8.574631 6.719447 2.915057 8.948268 6.745305 7.399365 3.818103 5.281561 3.623422 5.033623 6.596716 
1157 8.595675 3.801240 8.607382 6.777218 2.857790 8.900995 6.792821 7.402462 3.867576 5.251097 3.655716 5.123431 6.537672 
1158 8.563530 3.866557 8.583065 6.769995 2.864421 8.945474 6.816215 7.386577 3.898272 5.242437 3.724283 5.218524 6.516616 
1159 8.525723 3.952883 8.545995 6.766216 2.854495 9.023420 6.868155 7.382302 3.930598 5.188501 3.754097 5.312421 6.499939 
1160 8.485628 4.027589 8.508174 6.774285 2.818598 9.088143 6.955586 7.384190 3.964875 5.100455 3.766928 5.385819 6.473035 
1161 8.470703 4.085686 8.481185 6.783299 2.804831 9.150318 6.994198 7.382030 3.996952 5.018863 3.787036 5.422236 6.462365 
1162 8.417004 4.182702 8.458822 6.815758 2.761756 9.166327 6.973690 7.415139 4.013844 4.942461 3.769582 5.400407 6.447997 
1163 8.400475 4.296338 8.453856 6.850382 2.751655 9.197419 6.935818 7.467300 4.002369 4.906474 3.775560 5.343430 6.462541 
1164 8.422991 4.380052 8.507328 6.881518 2.805648 9.283584 6.937956 7.513757 4.013522 4.894278 3.828410 5.320616 6.512090 
1165 8.451945 4.398201 8.559855 6.884949 2.890071 9.392169 6.953920 7.529789 4.042243 4.879907 3.939939 5.308679 6.543206 
1166 8.490147 4.358407 8.593694 6.860453 2.958569 9.473170 6.983455 7.508650 4.085881 4.832045 4.089801 5.311949 6.542214 
1167 8.481419 4.293700 8.587712 6.815030 2.959396 9.499264 6.953911 7.485768 4.081358 4.783809 4.177963 5.277467 6.461442 
1168 8.488934 4.217456 8.569354 6.768567 2.956299 9.544395 6.936837 7.461847 4.080682 4.761029 4.253189 5.265496 6.368003 
1169 8.524988 4.131089 8.577115 6.718196 2.959859 9.610573 6.956670 7.455316 4.072830 4.746511 4.305832 5.258122 6.299037 
1170 8.509104 4.051195 8.600249 6.685432 2.893813 9.628642 7.026366 7.484611 4.055646 4.689004 4.293000 5.250547 6.203916 
1171 8.526922 3.962356 8.600147 6.642748 2.846191 9.657855 7.109383 7.484697 4.033896 4.627361 4.329357 5.275145 6.130909 
1172 8.551274 3.861135 8.539335 6.568866 2.823434 9.687049 7.140809 7.445597 3.965270 4.565919 4.382579 5.279840 6.054499 
1173 8.558461 3.789684 8.500283 6.526345 2.772559 9.688395 7.171638 7.408095 3.923749 4.488567 4.438572 5.303402 5.973091 
1174 8.603246 3.741867 8.505060 6.523150 2.725358 9.688766 7.227261 7.371799 3.922066 4.411517 4.543585 5.360173 5.936157 
1175 8.619619 3.663907 8.489846 6.494543 2.675479 9.661079 7.232644 7.314544 3.871964 4.349592 4.644038 5.376348 5.896672 
1176 8.568007 3.555130 8.455826 6.449979 2.620631 9.553615 7.237595 7.241007 3.810758 4.273130 4.723979 5.364468 5.809156 
1177 8.513571 3.447630 8.472648 6.410968 2.612069 9.425840 7.285017 7.163108 3.821073 4.192867 4.817873 5.387385 5.712302 
1178 8.443156 3.349203 8.526413 6.359538 2.675281 9.314728 7.327908 7.082193 3.874187 4.152892 4.915795 5.424081 5.640069 
1179 8.359159 3.253133 8.552823 6.307459 2.765145 9.214134 7.341998 7.002283 3.924003 4.146080 5.027621 5.443233 5.596214 
1180 8.313725 3.170453 8.591053 6.291397 2.842669 9.115161 7.342999 6.939011 3.977118 4.153641 5.140446 5.457036 5.599182 
1181 8.255095 3.117219 8.579171 6.290504 2.904753 9.008060 7.299897 6.901359 3.980212 4.195550 5.237424 5.423623 5.626552 
1182 8.235472 3.137871 8.585596 6.350564 2.961105 8.930814 7.294889 6.898553 4.036993 4.239652 5.366774 5.423702 5.705015 
1183 8.221048 3.190074 8.617614 6.451076 2.958593 8.857286 7.290175 6.923859 4.123116 4.262903 5.445425 5.439949 5.779799 
1184 8.174017 3.214531 8.597254 6.511188 2.918038 8.771471 7.234085 6.950803 4.157607 4.290099 5.416376 5.407769 5.793611 
1185 8.198189 3.215708 8.575012 6.555742 2.890748 8.724558 7.207981 6.979045 4.211061 4.330625 5.409844 5.383932 5.797760 
1186 8.248421 3.239032 8.596605 6.581878 2.828067 8.691234 7.180613 7.021387 4.260118 4.387807 5.392309 5.346616 5.804511 
1187 8.312334 3.304093 8.670195 6.623815 2.772277 8.661591 7.207146 7.061388 4.357081 4.429755 5.408371 5.345106 5.842970 
1188 8.383432 3.367382 8.741787 6.652247 2.703204 8.603661 7.221528 7.106310 4.439342 4.447411 5.427004 5.313452 5.877110 
1189 8.433518 3.398534 8.805395 6.653520 2.641280 8.520056 7.210594 7.155183 4.457577 4.462440 5.435317 5.227801 5.891159 
1190 8.541353 3.409198 8.907635 6.656671 2.726677 8.498240 7.261539 7.164557 4.522313 4.495439 5.545970 5.210553 5.962988 
1191 8.619601 3.455931 9.029024 6.678364 2.781701 8.446354 7.269552 7.207127 4.551284 4.515170 5.597164 5.166299 5.991221 
1192 8.654006 3.554009 9.173741 6.732671 2.796589 8.349997 7.281014 7.294272 4.551566 4.500464 5.594713 5.103795 5.974161 
1193 8.721834 3.591728 9.275103 6.741209 2.893188 8.326090 7.308842 7.343316 4.517795 4.521749 5.661674 5.069322 5.985151 
1194 8.775746 3.594265 9.342795 6.733146 2.983133 8.340472 7.349217 7.358621 4.475693 4.550761 5.735751 5.048483 6.006411 
1195 8.806035 3.602254 9.410310 6.762487 3.055914 8.340508 7.436226 7.365219 4.494698 4.538846 5.821341 5.064374 6.014017 
1196 8.828930 3.590400 9.391900 6.773855 3.119042 8.343472 7.477316 7.360611 4.502554 4.552071 5.886708 5.039519 6.005189 
1197 8.812775 3.593364 9.370499 6.805904 3.123989 8.312608 7.486683 7.379065 4.509094 4.545142 5.898862 4.967677 5.968080 
1198 8.786892 3.584723 9.325391 6.822475 3.147210 8.280567 7.477334 7.351461 4.500909 4.563363 5.932554 4.878776 5.962343 
1199 8.775250 3.528994 9.213797 6.799245 3.203849 8.310960 7.408254 7.270576 4.463130 4.645869 5.981560 4.802053 5.991807 
1200 8.761858 3.502424 9.142920 6.805675 3.197733 8.279615 7.327020 7.228007 4.446302 4.710093 5.986547 4.746132 5.985786 
1201 8.745157 3.504490 9.097733 6.830837 3.141986 8.208753 7.225830 7.236138 4.439377 4.761736 5.952538 4.672216 5.964806 
1202 8.794838 3.518557 9.072324 6.882755 3.086587 8.193312 7.136208 7.272285 4.443060 4.812252 5.921722 4.615660 5.977141 
1203 8.920017 3.531241 9.090969 6.955858 3.084630 8.225102 7.086462 7.298506 4.461963 4.884583 5.949091 4.604499 6.033442 
1204 9.047840 3.549474 9.112746 7.050163 3.078176 8.257071 7.075935 7.326660 4.496143 4.936972 6.003082 4.590249 6.088281 
1205 9.114788 3.576406 9.134724 7.145533 2.988963 8.226975 7.050395 7.369512 4.509490 4.946828 6.035763 4.552184 6.089079 
1206 9.164903 3.589215 9.167376 7.197117 2.890684 8.184459 7.042338 7.366796 4.471060 4.972600 6.093411 4.488536 6.077907 
1207 9.217141 3.583491 9.182014 7.227450 2.777165 8.179859 7.062139 7.302277 4.415064 4.990759 6.169541 4.434929 6.060886 
1208 9.268951 3.581769 9.214636 7.278085 2.655643 8.164019 7.110334 7.240027 4.390198 4.953494 6.245469 4.444378 6.028638 
1209 9.285219 3.558628 9.232779 7.283742 2.620184 8.162170 7.157681 7.160545 4.342602 4.921752 6.321425 4.448692 6.007791 
1210 9.240811 3.525754 9.197520 7.263670 2.639697 8.154924 7.184346 7.080597 4.266713 4.874716 6.375304 4.436948 5.971899 
1211 9.155906 3.522474 9.152778 7.254349 2.681150 8.097188 7.184425 7.038933 4.175096 4.808663 6.391507 4.433730 5.920853 
1212 9.088376 3.505090 9.062555 7.202034 2.775097 8.050314 7.123973 6.995674 4.029723 4.810520 6.380450 4.388807 5.877831 
1213 9.054698 3.500754 8.986750 7.166323 2.863190 8.011341 7.068066 6.972604 3.907330 4.799263 6.356055 4.346238 5.829527 
1214 9.025705 3.529553 8.981772 7.161040 2.897059 7.937887 7.039917 6.982772 3.832456 4.761374 6.301189 4.302556 5.756303 
1215 9.035976 3.572384 9.057789 7.167626 2.927667 7.890393 7.059406 6.975666 3.810561 4.722984 6.284863 4.268830 5.702529 
1216 9.052877 3.591147 9.076069 7.134134 2.963751 7.855698 7.060019 6.941104 3.767250 4.739558 6.293943 4.244146 5.656055 
1217 9.066904 3.561576 9.041986 7.048484 3.006552 7.816763 7.051979 6.875417 3.709640 4.818824 6.321455 4.198709 5.597186 
1218 9.085536 3.529017 9.032906 6.982815 3.026185 7.759471 7.087159 6.788842 3.731281 4.858187 6.376070 4.170701 5.522221 
1219 9.073497 3.521983 8.993094 6.933944 2.951874 7.647263 7.090774 6.730223 3.768155 4.875875 6.370417 4.138029 5.390158 
1220 9.053327 3.536410 8.946193 6.903113 2.858840 7.549768 7.069373 6.677054 3.810257 4.897666 6.347881 4.088578 5.244207 
1221 9.076954 3.533769 8.882111 6.863863 2.811668 7.537664 7.058500 6.609109 3.851615 4.944144 6.377006 4.076464 5.150890 
1222 9.122369 3.527530 8.785336 6.822207 2.791771 7.549495 7.056618 6.532438 3.893392 5.004542 6.423262 4.091883 5.090506 
1223 9.157193 3.560982 8.737473 6.824509 2.769891 7.557878 7.080548 6.470760 3.969007 5.022273 6.461289 4.090783 5.032267 
1224 9.164801 3.609957 8.670745 6.813181 2.724691 7.583163 7.056286 6.428959 3.994971 5.031943 6.455417 4.040945 4.973563 
1225 9.118136 3.670100 8.634170 6.838355 2.698103 7.577854 7.048592 6.410538 4.021115 5.019380 6.429492 3.960021 4.924604 
1226 9.044710 3.715689 8.638418 6.885333 2.729272 7.586484 7.079696 6.391818 4.061397 4.988785 6.425276 3.888643 4.908898 
1227 8.993194 3.739495 8.631948 6.925442 2.782216 7.632639 7.135468 6.380878 4.079986 4.959667 6.433437 3.865412 4.907237 
1228 8.928590 3.768352 8.657237 6.979368 2.787649 7.655900 7.235119 6.400603 4.129036 4.889977 6.441925 3.854287 4.903644 
1229 8.860827 3.781035 8.675526 7.000593 2.735924 7.653396 7.284561 6.420409 4.121351 4.847335 6.421811 3.831195 4.937455 
1230 8.807008 3.787428 8.677337 7.011000 2.685645 7.649061 7.305947 6.468223 4.088980 4.834278 6.385854 3.802620 5.027188 
1231 8.787501 3.805434 8.690369 7.000105 2.731296 7.697773 7.289439 6.494221 4.035451 4.911106 6.382060 3.774659 5.186268 
1232 8.775999 3.841004 8.715199 7.004530 2.778638 7.751787 7.294429 6.542466 3.976566 4.972869 6.368104 3.750583 5.319870 
1233 8.749714 3.870759 8.745429 7.016404 2.776214 7.785952 7.315748 6.611142 3.910744 4.989874 6.319136 3.703933 5.387515 
1234 8.766017 3.876560 8.806026 7.015035 2.823940 7.882043 7.315764 6.649147 3.839492 5.045690 6.280197 3.662710 5.476940 
1235 8.809374 3.927768 8.890061 7.048008 2.850832 7.965918 7.309375 6.708933 3.781092 5.073437 6.209087 3.635082 5.560233 
1236 8.827971 3.978647 8.974591 7.077833 2.870682 8.036445 7.291024 6.761867 3.731557 5.106030 6.134846 3.598211 5.629654 
1237 8.815780 3.966499 9.003594 7.039909 2.900403 8.114040 7.247529 6.749044 3.638276 5.182096 6.076923 3.560065 5.690106 
1238 8.716803 3.925387 8.966728 6.978510 2.839892 8.129369 7.227422 6.712797 3.547226 5.216951 5.996091 3.507749 5.693345 
1239 8.633965 3.881742 8.965989 6.905934 2.823090 8.189614 7.247928 6.633897 3.535254 5.271919 5.986676 3.514781 5.723393 
1240 8.619453 3.867827 8.972284 6.836709 2.878664 8.315108 7.286060 6.545328 3.599595 5.339851 6.026958 3.570829 5.787173 
1241 8.564563 3.915488 9.012167 6.825921 2.855584 8.361012 7.343112 6.513384 3.699832 5.302769 5.996149 3.603040 5.788835 
1242 8.492640 3.932935 9.042095 6.792171 2.849845 8.398798 7.364397 6.474010 3.780091 5.274874 5.967066 3.602616 5.791380 
1243 8.418038 3.917662 9.032829 6.744056 2.829368 8.431088 7.369531 6.453435 3.869345 5.224222 5.937621 3.579821 5.786507 
1244 8.344127 3.864714 9.004016 6.691079 2.789815 8.465867 7.347856 6.423315 3.972002 5.182123 5.909835 3.557157 5.788190 
1245 8.347535 3.811062 8.992384 6.661238 2.805284 8.537830 7.332980 6.395693 4.113479 5.180012 5.924153 3.564282 5.835394 
1246 8.341927 3.772264 8.987119 6.657461 2.778853 8.569059 7.328050 6.401021 4.238673 5.144714 5.922928 3.547382 5.857125 
1247 8.301042 3.722251 8.980906 6.629071 2.742101 8.557018 7.306240 6.395777 4.308921 5.120758 5.926715 3.509835 5.862963 
1248 8.300963 3.659610 8.976846 6.617857 2.744474 8.535851 7.322996 6.390089 4.378144 5.091660 5.948293 3.513947 5.877131 
1249 8.292639 3.586444 8.992687 6.647211 2.746711 8.507667 7.360850 6.397661 4.461850 5.040300 5.970266 3.527922 5.897771 
1250 8.276649 3.518934 9.030448 6.699234 2.745603 8.484199 7.372045 6.420955 4.529915 5.002480 5.969364 3.526408 5.898586 
1251 8.220360 3.493848 9.080451 6.762524 2.729994 8.432939 7.366858 6.474867 4.564421 4.950774 5.888317 3.507978 5.846092 
1252 8.137847 3.468585 9.115915 6.780458 2.761860 8.403101 7.306170 6.517306 4.514816 4.981658 5.785878 3.461567 5.837162 
1253 8.165147 3.475865 9.255214 6.848363 2.864295 8.442529 7.303612 6.570809 4.517538 4.998655 5.731424 3.483327 5.899362 
1254 8.208582 3.498860 9.419434 6.967231 2.922660 8.455475 7.342560 6.627064 4.541986 4.920562 5.658942 3.515350 5.915005 
1255 8.159624 3.512203 9.524367 7.053903 2.904934 8.423480 7.333547 6.656320 4.498945 4.818449 5.563475 3.480827 5.848908 
1256 8.153494 3.568076 9.649899 7.145670 2.898021 8.401147 7.349915 6.684751 4.458901 4.710284 5.482404 3.444839 5.743698 
1257 8.183293 3.637939 9.763259 7.239019 2.925862 8.416568 7.381132 6.715065 4.414670 4.657029 5.426254 3.429178 5.676923 
1258 8.247184 3.705909 9.888280 7.320299 2.977794 8.482053 7.429082 6.745772 4.393586 4.647725 5.421844 3.447712 5.654871 
1259 8.291786 3.767987 9.981027 7.368389 2.989479 8.501702 7.471109 6.756389 4.358066 4.624952 5.387475 3.449231 5.581523 
1260 8.283889 3.816214 10.029027 7.398052 2.936742 8.479216 7.493949 6.753294 4.317326 4.604631 5.317856 3.401137 5.470235 
1261 8.302560 3.903685 10.134047 7.462430 2.890818 8.513269 7.560384 6.754653 4.358355 4.581403 5.289886 3.400556 5.397799 
1262 8.289193 4.005172 10.247136 7.511055 2.834341 8.539301 7.607672 6.758523 4.388875 4.561579 5.248353 3.355499 5.316050 
1263 8.245496 4.103671 10.366052 7.552968 2.758493 8.540002 7.638915 6.771153 4.398181 4.545721 5.190247 3.297223 5.235071 
1264 8.220498 4.176022 10.462893 7.554358 2.733911 8.556598 7.647578 6.749397 4.356115 4.574660 5.164405 3.252760 5.199203 
1265 8.208524 4.234086 10.531236 7.540392 2.722267 8.559031 7.659172 6.720198 4.303526 4.605822 5.144153 3.214851 5.161872 
1266 8.217764 4.298466 10.620925 7.545547 2.695175 8.582397 7.743536 6.723215 4.369967 4.579796 5.180481 3.212114 5.142783 
1267 8.205309 4.297261 10.626982 7.473597 2.707400 8.615388 7.827879 6.685940 4.416674 4.564672 5.291267 3.206795 5.154769 
1268 8.126287 4.233259 10.565385 7.346045 2.745317 8.615282 7.870388 6.636609 4.414381 4.576770 5.383514 3.138550 5.143475 
1269 8.075748 4.208192 10.563999 7.252069 2.757030 8.625093 7.936624 6.652071 4.479033 4.573146 5.458421 3.112280 5.140392 
1270 8.037521 4.207132 10.558298 7.151606 2.762427 8.611103 7.978764 6.680223 4.491769 4.587137 5.502791 3.094047 5.137661 
1271 8.025051 4.231094 10.581138 7.084004 2.731060 8.608392 8.048550 6.728045 4.515721 4.571727 5.535179 3.120323 5.123235 
1272 8.041509 4.244532 10.587777 7.010392 2.720009 8.662845 8.122079 6.749640 4.536691 4.566945 5.600198 3.171459 5.134830 
1273 8.046915 4.226673 10.538493 6.905059 2.726644 8.700607 8.132648 6.744799 4.458081 4.589236 5.653750 3.194840 5.122020 
1274 8.071019 4.251638 10.525950 6.852602 2.735151 8.706001 8.152337 6.764640 4.419393 4.594824 5.694115 3.229556 5.110496 
1275 8.108256 4.302933 10.506780 6.808716 2.758768 8.704832 8.185173 6.750949 4.400314 4.600710 5.737740 3.306067 5.134862 
1276 8.143614 4.323426 10.491623 6.799573 2.776251 8.685784 8.256112 6.692623 4.403990 4.560479 5.788897 3.421384 5.131310 
1277 8.142476 4.293953 10.431311 6.752512 2.767892 8.638042 8.318734 6.596652 4.448771 4.512901 5.851748 3.533464 5.085124 
1278 8.110293 4.250008 10.380074 6.711726 2.742782 8.563114 8.367481 6.502475 4.514005 4.451635 5.934036 3.617909 5.018414 
1279 8.137338 4.230329 10.393496 6.729025 2.789547 8.534037 8.417500 6.444744 4.610756 4.417166 6.074870 3.700128 5.006400 
1280 8.143248 4.196447 10.390573 6.744967 2.841018 8.516631 8.407393 6.402588 4.664615 4.442717 6.198272 3.732141 5.028502 
1281 8.089406 4.129970 10.391727 6.790416 2.813517 8.451859 8.360380 6.369763 4.656466 4.449762 6.254472 3.719216 5.012998 
1282 8.063072 4.073711 10.418801 6.851306 2.809062 8.410818 8.307114 6.349996 4.686235 4.482086 6.298519 3.735681 5.021688 
1283 8.027827 4.003180 10.399665 6.847570 2.782384 8.373907 8.186352 6.334093 4.676454 4.565313 6.322530 3.728753 5.030646 
1284 8.045480 3.972495 10.451631 6.907553 2.706774 8.343748 8.083285 6.401062 4.696866 4.581001 6.301844 3.711200 5.010894 
1285 8.099720 3.963078 10.505859 6.970178 2.675581 8.339299 7.965241 6.509572 4.707120 4.616824 6.247718 3.705719 5.007857 
1286 8.124569 3.964261 10.513700 7.002067 2.637963 8.314461 7.825338 6.615973 4.655108 4.657735 6.185843 3.698091 4.996714 
1287 8.148129 3.967637 10.537997 7.059979 2.657057 8.288716 7.732376 6.704433 4.658513 4.616673 6.156281 3.740588 4.982045 
1288 8.162775 3.947497 10.541130 7.100792 2.720308 8.265713 7.658133 6.774016 4.676432 4.570118 6.148941 3.798324 4.951285 
1289 8.146173 3.939432 10.531159 7.160441 2.742065 8.207308 7.566308 6.847025 4.649120 4.510238 6.096643 3.815042 4.891542 
1290 8.154428 3.948176 10.511993 7.232355 2.793393 8.161732 7.446941 6.929793 4.612562 4.517055 6.011006 3.793819 4.874641 
1291 8.189641 3.978422 10.500689 7.334608 2.836282 8.143374 7.351214 7.048700 4.602849 4.558006 5.923138 3.782733 4.874536 
1292 8.254439 4.002924 10.511829 7.470088 2.884405 8.179847 7.301041 7.155538 4.649437 4.601155 5.869122 3.815953 4.904455 
1293 8.340104 4.003300 10.511488 7.581409 2.980823 8.257144 7.284197 7.220841 4.729633 4.655562 5.880418 3.886486 4.967140 
1294 8.363908 4.010625 10.484410 7.676824 3.004514 8.276554 7.256601 7.288810 4.758018 4.683212 5.893280 3.914045 4.967904 
1295 8.354208 4.027761 10.439750 7.760827 2.972515 8.275136 7.194928 7.336874 4.763596 4.694151 5.880377 3.892457 4.922233 
1296 8.368223 4.025710 10.391666 7.841711 2.925231 8.292835 7.175094 7.355867 4.788599 4.708740 5.890713 3.896357 4.868475 
1297 8.354763 3.999535 10.337543 7.901464 2.855926 8.271545 7.176626 7.345058 4.781929 4.713634 5.905515 3.929351 4.796985 
1298 8.341406 3.948355 10.275000 7.930440 2.817360 8.261703 7.175221 7.303012 4.757552 4.721543 5.923231 3.994437 4.763630 
1299 8.289460 3.897819 10.176307 7.915190 2.743737 8.206367 7.116477 7.252804 4.648920 4.757218 5.891216 4.007063 4.719617 
1300 8.272494 3.879865 10.119291 7.925137 2.681214 8.176203 7.057511 7.205329 4.560429 4.813475 5.836578 4.039580 4.712325 
1301 8.317373 3.868983 10.085515 7.949739 2.705348 8.170363 7.020822 7.151472 4.553600 4.873803 5.790200 4.094504 4.746970 
1302 8.310237 3.864077 10.050410 7.984802 2.716870 8.116199 6.964051 7.106505 4.536483 4.901524 5.707457 4.111600 4.714950 
1303 8.274163 3.865890 10.018726 8.022912 2.738714 8.082587 6.903394 7.057460 4.522397 4.915713 5.617557 4.115709 4.669811 
1304 8.285809 3.893310 10.041921 8.068871 2.802735 8.108261 6.907587 7.015280 4.576751 4.911470 5.595720 4.172960 4.656516 
1305 8.271806 3.891258 10.064820 8.083640 2.868594 8.135448 6.906444 6.932391 4.594508 4.926622 5.607404 4.215168 4.631794 
1306 8.258541 3.845815 10.082913 8.056524 2.928446 8.154450 6.920851 6.814098 4.599566 4.946420 5.651058 4.255203 4.616225 
1307 8.218637 3.755149 10.088806 7.989744 2.939405 8.140083 6.925471 6.699582 4.571263 4.974483 5.679986 4.231547 4.577799 
1308 8.173025 3.668531 10.122357 7.956171 2.920008 8.092962 6.979724 6.619009 4.547578 4.980383 5.713114 4.216527 4.529439 
1309 8.169774 3.585901 10.151966 7.956094 2.907521 8.063126 7.062747 6.576577 4.548458 4.978131 5.756269 4.218390 4.522562 
1310 8.152805 3.513026 10.109187 7.967205 2.857306 8.010247 7.092995 6.556889 4.514217 4.982559 5.760099 4.167436 4.493279 
1311 8.122974 3.477951 10.028974 8.027503 2.769097 7.962756 7.124794 6.591618 4.497030 4.943511 5.744599 4.112988 4.452012 
1312 8.098094 3.460165 9.924063 8.059726 2.676761 7.935047 7.142554 6.672310 4.476954 4.891117 5.718097 4.001788 4.439911 
1313 8.103075 3.420907 9.863709 8.090495 2.674974 7.963444 7.166453 6.755757 4.474798 4.867330 5.716100 3.900805 4.490182 
1314 8.108299 3.372056 9.843789 8.111364 2.719370 8.015721 7.191704 6.843667 4.464011 4.880756 5.722674 3.812672 4.554435 
1315 8.103477 3.309000 9.852093 8.086542 2.738310 8.048648 7.191256 6.929954 4.461361 4.928739 5.706260 3.710075 4.571161 
1316 8.108661 3.241785 9.898964 8.061122 2.800362 8.107303 7.207402 6.968606 4.483015 4.985428 5.717718 3.647926 4.576544 
1317 8.078599 3.195253 9.917573 8.017049 2.863304 8.160540 7.227556 7.014826 4.508495 5.015921 5.729228 3.592066 4.554768 
1318 8.011160 3.148118 9.874381 7.956982 2.890194 8.200948 7.220393 7.063581 4.553792 5.041882 5.724994 3.518846 4.513368 
1319 7.951126 3.131510 9.809973 7.932997 2.944966 8.258505 7.239802 7.120681 4.619818 5.067151 5.734652 3.470178 4.515692 
1320 7.900733 3.157717 9.720078 7.901036 2.918762 8.284953 7.229944 7.177708 4.649918 5.101571 5.700324 3.396665 4.539894 
1321 7.917937 3.235788 9.665359 7.895620 2.853447 8.346392 7.207031 7.184420 4.688662 5.173294 5.676006 3.337125 4.612115 
1322 7.968487 3.385933 9.654501 7.927629 2.808389 8.429980 7.188376 7.206760 4.714887 5.255414 5.647508 3.295499 4.714145 
1323 7.992624 3.565628 9.630264 7.952219 2.728191 8.471866 7.120066 7.241557 4.705983 5.341521 5.557840 3.221181 4.765915 
1324 8.031116 3.677331 9.577114 7.953127 2.710781 8.517059 7.013171 7.242810 4.647946 5.467663 5.476046 3.136008 4.844644 
1325 8.085511 3.782290 9.598503 8.004527 2.738751 8.566910 6.965877 7.287455 4.675515 5.509283 5.428778 3.116518 4.918588 
1326 8.143603 3.833722 9.619272 8.054235 2.740353 8.603380 6.942712 7.335198 4.717605 5.512941 5.363062 3.102759 4.945710 
1327 8.201461 3.833410 9.622148 8.063231 2.791931 8.660147 6.941836 7.324815 4.774203 5.535103 5.321712 3.132991 5.015512 
1328 8.183472 3.812947 9.602390 8.014971 2.795947 8.632905 6.901275 7.294827 4.783798 5.550619 5.253845 3.133056 5.052804 
1329 8.201956 3.809490 9.634307 8.004135 2.788292 8.602686 6.863024 7.263162 4.830997 5.535986 5.199009 3.135741 5.089006 
1330 8.259783 3.816344 9.705839 7.998589 2.846056 8.618871 6.841951 7.225391 4.927543 5.492414 5.203714 3.169065 5.164649 
1331 8.243274 3.817074 9.768895 7.984925 2.851172 8.570194 6.752488 7.199222 4.954467 5.427359 5.139781 3.146960 5.152645 
1332 8.244973 3.794096 9.849732 7.997032 2.835526 8.517980 6.684515 7.181906 4.980273 5.323900 5.090012 3.149433 5.124109 
1333 8.260712 3.765250 9.938574 8.004457 2.840058 8.486490 6.617936 7.161160 5.008621 5.242290 5.080120 3.153781 5.127380 
1334 8.266624 3.714866 10.009226 8.018168 2.822520 8.465796 6.539204 7.131692 5.026892 5.183985 5.083648 3.123224 5.103890 
1335 8.256866 3.677974 10.039163 8.030041 2.791784 8.478633 6.484061 7.074727 5.034783 5.108111 5.110406 3.111483 5.092791 
1336 8.171584 3.625900 9.974806 8.011732 2.726024 8.467051 6.392555 6.981463 4.973001 5.056229 5.101485 3.080474 5.054265 
1337 8.118970 3.549196 9.875192 8.011385 2.706077 8.484711 6.335677 6.880415 4.923212 5.021440 5.114351 3.084838 5.024804 
1338 8.133596 3.504422 9.837196 8.057277 2.745495 8.547863 6.373351 6.793909 4.959302 4.926500 5.153927 3.164768 5.029031 
1339 8.101779 3.483042 9.847137 8.083220 2.774983 8.568689 6.389890 6.720442 4.959486 4.826779 5.144228 3.217454 4.968362 
1340 8.066062 3.472873 9.880330 8.035077 2.807827 8.599597 6.378410 6.636988 4.919532 4.769772 5.105715 3.251974 4.907655 
1341 8.021112 3.472103 9.946198 7.935704 2.833552 8.631441 6.340614 6.546914 4.824830 4.729613 5.082747 3.250838 4.868575 
1342 7.992263 3.503236 10.076373 7.886004 2.869989 8.677133 6.359442 6.507400 4.795467 4.660791 5.103592 3.240665 4.836567 
1343 8.004800 3.521406 10.205364 7.843063 2.930002 8.748657 6.391435 6.484167 4.780851 4.595724 5.163321 3.227047 4.864759 
1344 8.018796 3.525851 10.313572 7.840708 2.983770 8.791867 6.416738 6.477402 4.746653 4.550165 5.228596 3.235069 4.907027 
1345 8.000149 3.519642 10.389825 7.884068 2.952582 8.769874 6.407892 6.490148 4.708797 4.507301 5.240296 3.222977 4.899225 
1346 8.012420 3.503858 10.408832 7.940976 2.877633 8.757892 6.413905 6.485977 4.682061 4.471638 5.257895 3.242723 4.923348 
1347 8.037176 3.477306 10.396291 7.984173 2.824644 8.778657 6.448180 6.461527 4.672180 4.487027 5.306050 3.316969 4.971269 
1348 8.034920 3.449533 10.356835 7.980215 2.766880 8.739570 6.432981 6.460158 4.661626 4.514117 5.300338 3.386712 5.001513 
1349 8.008836 3.428799 10.304025 7.965022 2.683392 8.645844 6.407763 6.462928 4.633953 4.498120 5.271324 3.463398 4.991051 
1350 7.993839 3.388191 10.262452 7.929173 2.691746 8.611481 6.433790 6.383210 4.602840 4.514137 5.307368 3.580377 5.008844 
1351 8.017438 3.381902 10.252988 7.903981 2.780829 8.638103 6.479095 6.284530 4.602755 4.530822 5.374043 3.708799 5.069456 
1352 7.982022 3.451455 10.256904 7.928114 2.773039 8.587866 6.485672 6.233392 4.600401 4.494518 5.370413 3.756438 5.051934 
1353 7.926207 3.542807 10.259078 7.949138 2.760833 8.499527 6.465008 6.225083 4.615979 4.482155 5.347215 3.744442 5.030030 
1354 7.946206 3.596336 10.253446 7.959034 2.837191 8.487026 6.500088 6.199319 4.665808 4.503295 5.380212 3.757120 5.107491 
1355 7.981885 3.649417 10.285239 7.991012 2.901292 8.496824 6.602933 6.177296 4.740300 4.499528 5.431215 3.799218 5.184721 
1356 7.989720 3.700709 10.330307 8.008327 2.918638 8.492052 6.670357 6.186489 4.803553 4.483087 5.441401 3.792256 5.230738 
1357 8.016351 3.767921 10.365920 8.028479 2.899993 8.496433 6.702499 6.233273 4.803695 4.526539 5.405294 3.717484 5.277711 
1358 8.012481 3.834493 10.427592 8.042378 2.825153 8.469936 6.704188 6.311730 4.762617 4.597071 5.315885 3.597976 5.300183 
1359 7.988277 3.880931 10.491386 8.045582 2.760232 8.438567 6.711817 6.394306 4.728307 4.642686 5.217419 3.493487 5.304097 
1360 7.952433 3.903203 10.537923 8.054924 2.710492 8.424796 6.734321 6.442521 4.704413 4.674844 5.137174 3.416827 5.295137 
1361 7.887644 3.929447 10.591576 8.076621 2.669576 8.419327 6.754242 6.500623 4.687579 4.693026 5.036090 3.352808 5.275669 
1362 7.829811 3.965671 10.607368 8.101522 2.728355 8.461265 6.738974 6.588663 4.629023 4.738076 4.920216 3.269094 5.273223 
1363 7.825005 4.059311 10.670409 8.180670 2.846167 8.541277 6.768072 6.689342 4.604641 4.759459 4.857037 3.233687 5.298555 
1364 7.811602 4.157644 10.697523 8.228179 2.957837 8.585186 6.791239 6.776954 4.580669 4.769940 4.827465 3.196918 5.328992 
1365 7.770072 4.175524 10.635392 8.230597 3.024566 8.515106 6.786033 6.830907 4.535468 4.747313 4.819818 3.132252 5.289826 
1366 7.722974 4.164730 10.560647 8.230468 2.998897 8.380718 6.780914 6.853482 4.505240 4.699040 4.826402 3.071313 5.202057 
1367 7.716071 4.171664 10.504271 8.239734 2.952495 8.273026 6.774081 6.879503 4.484266 4.661838 4.865330 3.031405 5.170978 
1368 7.753890 4.205695 10.465731 8.280239 2.908580 8.190844 6.778971 6.901348 4.480371 4.641418 4.921428 3.023032 5.162714 
1369 7.786968 4.215966 10.422359 8.286160 2.850768 8.120436 6.785279 6.864143 4.476315 4.670382 4.996339 3.044564 5.170644 
1370 7.840125 4.181571 10.359781 8.283218 2.828662 8.080527 6.820104 6.780126 4.464120 4.680866 5.112285 3.113639 5.189146 
1371 7.854562 4.150669 10.251883 8.276591 2.744787 8.028158 6.796506 6.691847 4.396451 4.691628 5.172071 3.138974 5.147281 
1372 7.873354 4.146698 10.163511 8.285857 2.692773 8.033949 6.773725 6.619297 4.349774 4.733821 5.223896 3.187701 5.146321 
1373 7.894810 4.152534 10.082314 8.318761 2.710022 8.086149 6.745730 6.585635 4.317293 4.783049 5.263971 3.244187 5.147382 
1374 7.869942 4.177961 9.995008 8.345906 2.698116 8.099297 6.708845 6.561115 4.308244 4.798511 5.257257 3.256059 5.078666 
1375 7.846247 4.165736 9.896273 8.317551 2.753201 8.134777 6.706117 6.514973 4.332318 4.819928 5.307158 3.296531 5.050154 
1376 7.839677 4.109003 9.805783 8.274966 2.838290 8.152800 6.709276 6.471323 4.365028 4.823400 5.378046 3.359594 5.018732 
1377 7.840193 4.041331 9.732607 8.221209 2.870248 8.141600 6.697455 6.457675 4.397805 4.846560 5.418452 3.392876 5.017940 
1378 7.838133 3.968344 9.661530 8.137928 2.884899 8.111332 6.656106 6.478801 4.386020 4.895251 5.416232 3.373334 5.061556 
1379 7.802585 3.915941 9.587728 8.033544 2.841753 8.022882 6.583333 6.493638 4.332605 4.911405 5.359910 3.304508 5.059663 
1380 7.758237 3.878221 9.570201 7.956957 2.758977 7.918101 6.566571 6.483521 4.340097 4.883274 5.332953 3.282984 5.057423 
1381 7.740073 3.842697 9.579109 7.896106 2.709011 7.836665 6.578407 6.474410 4.356074 4.841563 5.316191 3.287076 5.049932 
1382 7.707267 3.833031 9.610589 7.843665 2.659914 7.779149 6.569946 6.487597 4.341911 4.835772 5.259624 3.259300 5.060317 
1383 7.680968 3.869558 9.672372 7.815052 2.667786 7.766103 6.561952 6.514347 4.337871 4.867679 5.216150 3.232248 5.130947 
1384 7.632988 3.899642 9.696593 7.777965 2.718659 7.748609 6.531824 6.524837 4.305707 4.882422 5.191646 3.189155 5.158674 
1385 7.539576 3.895697 9.675799 7.718583 2.779135 7.714129 6.519987 6.480692 4.274081 4.884767 5.176919 3.146269 5.124913 
1386 7.415218 3.877340 9.624638 7.645454 2.865871 7.694574 6.513681 6.399903 4.247316 4.889377 5.194139 3.119246 5.050800 
1387 7.274072 3.919035 9.627100 7.629682 2.888013 7.651639 6.480727 6.358693 4.232491 4.869399 5.159679 3.078914 4.930410 
1388 7.157054 3.991619 9.667301 7.623427 2.919932 7.666572 6.467677 6.345602 4.241495 4.902237 5.119238 3.056783 4.879500 
1389 7.089850 4.052005 9.704757 7.620650 2.986606 7.743100 6.495234 6.326462 4.295488 4.949358 5.137003 3.076793 4.867254 
1390 7.011500 4.054476 9.737610 7.616876 3.013451 7.794787 6.540752 6.313141 4.359415 4.969261 5.147069 3.098961 4.840967 
1391 6.945000 4.037785 9.742914 7.584514 3.040670 7.876055 6.555770 6.293314 4.412837 5.041206 5.175668 3.130237 4.862508 
1392 6.905214 4.054584 9.776738 7.598154 3.020440 7.945172 6.545379 6.297204 4.458435 5.105109 5.179792 3.151059 4.890060 
1393 6.813465 4.081823 9.835786 7.654935 2.892667 7.939942 6.489847 6.322891 4.473146 5.149149 5.091253 3.106601 4.887687 
1394 6.748478 4.076619 9.875750 7.694755 2.793023 7.944055 6.444127 6.322922 4.484693 5.208487 5.038430 3.086895 4.912529 
1395 6.701874 4.015992 9.879104 7.708274 2.717830 7.922672 6.424148 6.304586 4.479034 5.227552 5.037316 3.090202 4.932253 
1396 6.634388 3.895111 9.807002 7.659868 2.663265 7.878100 6.437878 6.268899 4.429749 5.242133 5.064217 3.091115 4.951025 
1397 6.659137 3.791262 9.760598 7.630044 2.683362 7.869734 6.509510 6.243653 4.427296 5.217685 5.151543 3.151410 4.988642 
1398 6.707798 3.700928 9.740895 7.631853 2.716664 7.838824 6.558414 6.266638 4.438033 5.153773 5.211302 3.206298 4.984432 
1399 6.722333 3.611881 9.674999 7.600124 2.731401 7.779181 6.544867 6.292709 4.417531 5.111738 5.225126 3.211161 4.925954 
1400 6.757313 3.554802 9.634017 7.588255 2.737056 7.721650 6.548795 6.368499 4.423347 5.046577 5.221561 3.208981 4.832503 
1401 6.770644 3.490912 9.590753 7.566949 2.755444 7.676010 6.534001 6.464211 4.395826 5.003651 5.174811 3.174679 4.754228 
1402 6.822317 3.424608 9.559117 7.539818 2.825975 7.706203 6.533994 6.528481 4.381448 4.984967 5.173935 3.185873 4.756022 
1403 6.854100 3.330562 9.484720 7.465040 2.890936 7.727625 6.497182 6.554366 4.330191 4.978507 5.172375 3.188745 4.792569 
1404 6.852141 3.240856 9.435384 7.409650 2.895189 7.702771 6.473993 6.568058 4.327792 4.961067 5.162923 3.205070 4.808756 
1405 6.902925 3.157179 9.452523 7.381908 2.931933 7.715681 6.559889 6.571182 4.446016 4.955002 5.239140 3.323935 4.838177 
1406 6.904286 3.043698 9.433902 7.314151 2.967898 7.708436 6.590515 6.572569 4.498133 4.954879 5.297294 3.406697 4.860501 
1407 6.839610 2.961724 9.419238 7.282219 2.948538 7.658871 6.561925 6.620154 4.523580 4.903951 5.283097 3.434846 4.843594 
1408 6.786348 2.942420 9.404716 7.265748 2.919677 7.636940 6.525687 6.696894 4.542062 4.848568 5.235663 3.453321 4.857815 
1409 6.756705 2.933089 9.384356 7.247635 2.915706 7.654678 6.460968 6.779352 4.494896 4.878465 5.187798 3.469944 4.923979 
1410 6.757286 2.960016 9.399771 7.251826 2.938136 7.711819 6.402423 6.878928 4.446713 4.954443 5.152441 3.506670 5.004420 
1411 6.761238 3.041298 9.452038 7.280732 2.924692 7.779110 6.317850 7.005396 4.391151 5.036098 5.087230 3.519745 5.053970 
1412 6.796657 3.155497 9.555163 7.362573 2.929123 7.875915 6.254934 7.142897 4.339715 5.136158 5.031126 3.514569 5.098217 
1413 6.853226 3.245324 9.631048 7.400792 2.972445 8.002666 6.249420 7.246137 4.319293 5.255939 5.035219 3.509793 5.146952 
1414 6.849023 3.277404 9.646708 7.384967 2.954050 8.048114 6.242560 7.305369 4.306004 5.332147 5.035638 3.483575 5.106249 
1415 6.824755 3.294633 9.687155 7.420675 2.896770 8.011474 6.272600 7.371846 4.334841 5.306816 5.037812 3.490248 4.975358 
1416 6.836054 3.309304 9.688345 7.426519 2.886020 8.002610 6.316813 7.423761 4.350946 5.291651 5.038628 3.507355 4.881478 
1417 6.878237 3.355529 9.715235 7.462956 2.881518 8.013147 6.357476 7.483760 4.364779 5.293254 4.997599 3.509266 4.819231 
1418 6.952451 3.429150 9.789697 7.557040 2.858773 8.021845 6.403596 7.580963 4.392045 5.290193 4.957630 3.491494 4.775550 
1419 7.007682 3.481336 9.809254 7.579072 2.819031 8.027776 6.438278 7.643562 4.391146 5.291413 4.943036 3.453639 4.763470 
1420 7.063426 3.532801 9.842244 7.617665 2.766826 8.013021 6.482342 7.683587 4.397057 5.283503 4.927322 3.432427 4.765698 
1421 7.147691 3.590023 9.916799 7.673699 2.736827 8.024224 6.538748 7.730701 4.418754 5.291702 4.924119 3.439377 4.816615 
1422 7.235738 3.651372 9.989687 7.716209 2.720632 8.049566 6.587697 7.750566 4.467060 5.315034 4.923228 3.463068 4.881190 
1423 7.327958 3.681275 10.064065 7.772000 2.716841 8.054909 6.666192 7.742496 4.525469 5.325987 4.943390 3.486008 4.918222 
1424 7.371315 3.645255 10.043442 7.727658 2.706786 8.021473 6.730548 7.708047 4.541678 5.319429 4.961428 3.458615 4.919071 
1425 7.389750 3.590795 10.012713 7.683283 2.679054 7.969946 6.808848 7.681419 4.588667 5.256969 4.946620 3.430404 4.864098 
1426 7.393133 3.499295 9.963726 7.621261 2.695851 7.933302 6.843478 7.666085 4.564059 5.226085 4.930806 3.419211 4.806758 
1427 7.396705 3.395687 9.884983 7.502437 2.783995 7.924289 6.833977 7.678690 4.480057 5.257387 4.919261 3.418750 4.782533 
1428 7.444906 3.344019 9.865511 7.455080 2.882142 7.922877 6.880998 7.699358 4.459997 5.275178 4.888705 3.455121 4.747637 
1429 7.479961 3.301255 9.859291 7.399936 2.984479 7.914507 6.903677 7.698226 4.416389 5.300441 4.845577 3.466486 4.731256 
1430 7.460775 3.287967 9.864649 7.329413 3.033103 7.889191 6.902278 7.707969 4.375885 5.285380 4.798790 3.467433 4.699754 
1431 7.425427 3.286165 9.864352 7.267606 3.058981 7.860533 6.871188 7.703043 4.310011 5.283390 4.755658 3.464800 4.681720 
1432 7.396815 3.279177 9.841712 7.153735 3.093415 7.834496 6.824096 7.679231 4.215498 5.313087 4.733445 3.424334 4.708864 
1433 7.327191 3.285418 9.773312 7.043007 3.084303 7.759344 6.778637 7.620592 4.164904 5.300375 4.741152 3.377925 4.698745 
1434 7.242767 3.285309 9.698090 6.965490 3.024897 7.619939 6.750831 7.509695 4.179444 5.205180 4.784930 3.364743 4.632683 
1435 7.191710 3.279531 9.623195 6.883227 2.959753 7.478648 6.787447 7.402041 4.256783 5.059089 4.868101 3.396877 4.551710 
1436 7.216411 3.281315 9.574638 6.855799 2.932298 7.393174 6.878229 7.275898 4.386595 4.929721 4.984049 3.479132 4.503196 
1437 7.234417 3.306720 9.541536 6.825923 2.902439 7.310402 6.911065 7.182350 4.471843 4.836990 5.058774 3.531296 4.479510 
1438 7.195677 3.350626 9.453549 6.767395 2.834456 7.209417 6.858515 7.124821 4.459269 4.800956 5.076166 3.505907 4.437082 
1439 7.197817 3.398179 9.365975 6.739626 2.801522 7.177867 6.809833 7.059329 4.416658 4.830111 5.096102 3.490027 4.419134 
1440 7.258870 3.469746 9.328036 6.732736 2.785329 7.196492 6.801529 7.034786 4.426225 4.863669 5.120167 3.505138 4.413187 
1441 7.278518 3.566484 9.307538 6.759067 2.729243 7.193786 6.806808 7.048694 4.479239 4.880473 5.146562 3.521224 4.384237 
1442 7.299030 3.650520 9.315035 6.785756 2.709626 7.220808 6.851581 7.026045 4.554245 4.897327 5.214049 3.580589 4.378173 
1443 7.292132 3.681219 9.278636 6.753860 2.710765 7.247286 6.913042 6.982752 4.584888 4.900705 5.297596 3.617271 4.369126 
1444 7.241305 3.664224 9.202254 6.703266 2.704377 7.264337 6.971729 6.916363 4.596219 4.872047 5.391081 3.637525 4.325274 
1445 7.204683 3.626769 9.136768 6.604368 2.745878 7.300791 7.027164 6.830761 4.579801 4.821854 5.508464 3.662697 4.324682 
1446 7.179357 3.571660 9.070762 6.496884 2.797474 7.344994 7.054736 6.777732 4.536448 4.763219 5.612180 3.646304 4.354775 
1447 7.179300 3.534404 9.035779 6.437253 2.823759 7.383424 7.108140 6.729713 4.553123 4.654909 5.684064 3.647762 4.362432 
1448 7.184978 3.492577 8.980959 6.362696 2.859656 7.419300 7.191907 6.697646 4.595948 4.540849 5.721735 3.648238 4.402589 
1449 7.186176 3.464546 8.912024 6.334231 2.905040 7.475026 7.266004 6.691782 4.634142 4.458789 5.750689 3.658905 4.474297 
1450 7.200138 3.495059 8.887854 6.375373 2.937078 7.547133 7.336009 6.708126 4.691114 4.364892 5.754257 3.684708 4.533625 
1451 7.213492 3.549109 8.864347 6.448793 2.941070 7.609268 7.375116 6.760156 4.680481 4.301013 5.719479 3.662936 4.567004 
1452 7.213868 3.565166 8.786541 6.506073 2.952978 7.673536 7.404092 6.770323 4.602009 4.305387 5.713354 3.621495 4.572598 
1453 7.189831 3.558640 8.736027 6.557514 2.975655 7.711339 7.510951 6.734481 4.588805 4.259018 5.767714 3.653096 4.516873 
1454 7.078398 3.485323 8.669230 6.465149 2.944040 7.687598 7.557621 6.663208 4.535183 4.208831 5.820477 3.665723 4.419580 
1455 6.967123 3.411747 8.687756 6.346667 2.885429 7.675947 7.626060 6.578372 4.514323 4.146841 5.866318 3.694424 4.335657 
1456 6.884113 3.377952 8.763304 6.232259 2.829440 7.688658 7.711815 6.549115 4.477020 4.108377 5.877335 3.715086 4.318620 
1457 6.826645 3.349021 8.811814 6.119541 2.751148 7.692005 7.731073 6.571516 4.377786 4.125813 5.847043 3.695632 4.354631 
1458 6.826607 3.358433 8.861075 6.110172 2.700213 7.729860 7.763009 6.616478 4.326370 4.151883 5.833167 3.708194 4.420125 
1459 6.853605 3.377859 8.885358 6.130163 2.712996 7.789709 7.803591 6.684612 4.291606 4.196235 5.829937 3.731694 4.527119 
1460 6.884399 3.455190 8.926778 6.192556 2.710690 7.819925 7.842659 6.798489 4.275421 4.216642 5.802260 3.724325 4.602742 
1461 6.890249 3.546186 8.947649 6.268625 2.709280 7.825123 7.835418 6.921254 4.253594 4.226011 5.742539 3.696871 4.631806 
1462 6.905039 3.602365 8.927802 6.281080 2.790123 7.865763 7.820691 7.003284 4.204443 4.295021 5.705674 3.680693 4.680772 
1463 6.908029 3.633080 8.947601 6.322237 2.861629 7.899171 7.864296 7.050375 4.235151 4.310962 5.701875 3.700161 4.680391 
1464 6.861810 3.628338 8.943614 6.358034 2.892581 7.888587 7.929348 7.089906 4.282537 4.255419 5.694730 3.729254 4.614509 
1465 6.850544 3.545222 8.940545 6.342341 2.963530 7.897980 7.995586 7.090247 4.306550 4.218512 5.728395 3.788671 4.587920 
1466 6.887055 3.494089 9.017982 6.371480 3.004885 7.906598 8.048848 7.094263 4.370238 4.192078 5.761580 3.863766 4.586906 
1467 6.887884 3.471587 9.060924 6.410034 2.976142 7.868835 8.035898 7.122810 4.368406 4.183472 5.718910 3.861070 4.570581 
1468 6.910678 3.452717 9.117883 6.447059 2.920968 7.834869 8.037298 7.129393 4.357158 4.201779 5.655180 3.841785 4.554480 
1469 6.934699 3.430541 9.151340 6.467221 2.855623 7.822372 8.014694 7.108459 4.302065 4.259984 5.575952 3.806169 4.530210 
1470 6.950128 3.459483 9.164609 6.534297 2.764830 7.808968 7.948058 7.139482 4.254405 4.284935 5.442105 3.775503 4.489487 
1471 7.021817 3.556902 9.247740 6.684237 2.692181 7.831811 7.898126 7.217305 4.299327 4.267846 5.298941 3.805148 4.460196 
1472 7.126530 3.624942 9.276122 6.823139 2.708801 7.909835 7.844740 7.278950 4.327874 4.296454 5.188846 3.832252 4.467679 
1473 7.167606 3.667706 9.221602 6.895154 2.713298 7.920931 7.748268 7.341859 4.326866 4.319103 5.086627 3.799379 4.418494 
1474 7.192313 3.688189 9.200644 6.934863 2.730484 7.896399 7.668041 7.383268 4.359178 4.317949 5.054860 3.782719 4.334331 
1475 7.273474 3.678769 9.177839 6.956635 2.853756 7.950056 7.600820 7.395527 4.399673 4.362095 5.108379 3.814966 4.303452 
1476 7.384210 3.703149 9.220695 7.013121 2.930477 7.983722 7.542641 7.466704 4.492008 4.371562 5.147010 3.839803 4.271348 
1477 7.427897 3.754882 9.276745 7.052250 2.902461 7.945439 7.409427 7.560653 4.527466 4.385131 5.103487 3.761723 4.233858 
1478 7.449857 3.771222 9.321596 7.075909 2.908348 7.935004 7.268087 7.631114 4.519394 4.441139 5.082403 3.687542 4.278616 
1479 7.490185 3.764098 9.393253 7.084738 2.954362 7.951227 7.192572 7.639269 4.546716 4.495209 5.138503 3.680978 4.348008 
1480 7.559556 3.751507 9.478956 7.099704 3.010692 7.979374 7.179013 7.596981 4.587863 4.532655 5.227747 3.733136 4.422625 
1481 7.628292 3.730436 9.532694 7.131995 3.044934 7.990624 7.178741 7.567087 4.634724 4.553610 5.301728 3.798393 4.487370 
1482 7.600485 3.736450 9.527215 7.118332 2.964007 7.918176 7.084140 7.548255 4.618793 4.562990 5.281581 3.761330 4.484663 
1483 7.560334 3.764855 9.510252 7.101990 2.853307 7.839262 6.968901 7.536880 4.604171 4.544355 5.242503 3.706567 4.475686 
1484 7.562442 3.758029 9.511743 7.065163 2.798474 7.821137 6.911217 7.513636 4.639690 4.497672 5.268922 3.719981 4.505495 
1485 7.524722 3.699473 9.485156 6.967601 2.746447 7.800598 6.846649 7.430166 4.651176 4.463099 5.299627 3.726887 4.535255 
1486 7.495121 3.623770 9.454540 6.878494 2.730292 7.797073 6.798550 7.355952 4.655594 4.437846 5.330804 3.742321 4.588658 
1487 7.520435 3.584347 9.483585 6.828916 2.773417 7.864512 6.737941 7.331819 4.682670 4.454900 5.370331 3.771702 4.682465 
1488 7.558608 3.609209 9.567061 6.855116 2.801482 7.940503 6.645662 7.368808 4.743496 4.457600 5.383043 3.770323 4.740619 
1489 7.558212 3.681771 9.654866 6.909065 2.788085 7.979395 6.511710 7.460066 4.798800 4.401132 5.366900 3.729990 4.730842 
1490 7.493841 3.697529 9.695226 6.892089 2.759527 7.997182 6.370764 7.504241 4.828857 4.345144 5.365809 3.658909 4.687508 
1491 7.427976 3.676421 9.689117 6.863886 2.782910 8.026658 6.290728 7.488991 4.849344 4.315935 5.393470 3.597966 4.673029 
1492 7.378217 3.651947 9.700278 6.876271 2.834016 8.067485 6.269878 7.470172 4.888858 4.291882 5.438413 3.561264 4.672565 
1493 7.357386 3.591968 9.700405 6.891850 2.910448 8.157363 6.287973 7.418976 4.918670 4.299884 5.505024 3.541815 4.702646 
1494 7.368579 3.480603 9.641088 6.870646 3.016100 8.307901 6.320402 7.324070 4.892945 4.359106 5.586803 3.530504 4.785471 
1495 7.301918 3.319198 9.530649 6.816839 2.995025 8.378369 6.343904 7.216307 4.814002 4.376429 5.599628 3.460408 4.813603 
1496 7.237286 3.204026 9.465749 6.856252 2.887480 8.413843 6.442692 7.148314 4.795052 4.318574 5.586274 3.404285 4.810909 
1497 7.230694 3.104989 9.433732 6.941539 2.849853 8.546645 6.561682 7.117225 4.772423 4.302711 5.593779 3.376718 4.897782 
1498 7.205935 3.062679 9.433332 7.002851 2.822535 8.684559 6.622798 7.131721 4.708701 4.333373 5.560042 3.313864 5.003362 
1499 7.167939 3.088039 9.468706 7.057509 2.774891 8.787044 6.643967 7.211520 4.633270 4.357554 5.455357 3.230811 5.090050 
1500 7.153876 3.095073 9.531889 7.044653 2.786589 8.959581 6.626149 7.292514 4.514378 4.440463 5.374154 3.172613 5.235202 
1501 7.170310 3.095281 9.632651 7.019352 2.868160 9.180347 6.645940 7.374192 4.423906 4.531196 5.363656 3.183226 5.397428 
1502 7.110770 3.104384 9.712867 7.017371 2.891290 9.283744 6.652057 7.464002 4.380067 4.539700 5.293393 3.183980 5.447305 
1503 7.013960 3.156580 9.791562 7.053714 2.857654 9.282589 6.627811 7.569160 4.367722 4.517958 5.163101 3.151562 5.433506 
1504 6.956022 3.229429 9.832200 7.132463 2.881052 9.278780 6.616181 7.640995 4.374616 4.540966 5.046455 3.144234 5.437675 
1505 6.899977 3.301286 9.829387 7.230581 2.901247 9.270489 6.612923 7.709771 4.394911 4.542869 4.948830 3.166918 5.419118 
1506 6.824419 3.321757 9.804332 7.273755 2.915508 9.277839 6.601860 7.716916 4.359497 4.561675 4.905025 3.204800 5.406850 
1507 6.752430 3.312309 9.759897 7.279567 2.945073 9.298199 6.600625 7.671498 4.293646 4.614068 4.870177 3.230398 5.416912 
1508 6.638668 3.306959 9.730836 7.249455 2.886338 9.261203 6.573165 7.650159 4.206413 4.623860 4.775126 3.178596 5.406006 
1509 6.539114 3.323156 9.798255 7.251547 2.793985 9.214309 6.583954 7.668523 4.183259 4.594795 4.701826 3.145487 5.393507 
1510 6.469234 3.332266 9.869720 7.258317 2.775350 9.224103 6.614154 7.680551 4.192931 4.593843 4.706864 3.180030 5.427424 
1511 6.355196 3.288929 9.911386 7.191013 2.736409 9.224577 6.620576 7.646815 4.198041 4.582318 4.751911 3.212162 5.444775 
1512 6.243186 3.203421 9.939636 7.104970 2.718773 9.244103 6.659662 7.543036 4.242457 4.566690 4.843776 3.264834 5.444459 
1513 6.131815 3.046004 9.864347 6.962086 2.750808 9.298382 6.660701 7.370392 4.230943 4.619789 4.961292 3.268084 5.455438 
1514 6.048035 2.914546 9.790933 6.816350 2.771426 9.340453 6.637307 7.225522 4.236148 4.680666 5.060949 3.255270 5.459003 
1515 6.034195 2.879550 9.759202 6.777932 2.800888 9.374562 6.595053 7.149586 4.266212 4.730732 5.105441 3.256058 5.464027 
1516 6.034856 2.901931 9.698183 6.738450 2.848574 9.403031 6.475488 7.093903 4.225782 4.815086 5.108388 3.206355 5.498342 
1517 6.068039 2.964663 9.690710 6.761448 2.888208 9.433806 6.353228 7.073992 4.216238 4.860194 5.091407 3.166675 5.537186 
1518 6.114561 3.048887 9.701150 6.821110 2.915828 9.446235 6.234583 7.055789 4.220791 4.850478 5.051719 3.141943 5.543200 
1519 6.178792 3.139232 9.685547 6.846283 2.955290 9.467299 6.109909 7.008823 4.171075 4.858655 5.021528 3.122108 5.584705 
1520 6.295212 3.230639 9.665711 6.858428 2.990445 9.537686 6.041613 6.927844 4.119203 4.891547 5.028002 3.143621 5.684169 
1521 6.354282 3.324698 9.599534 6.828047 2.982747 9.576272 5.961336 6.833963 3.991515 4.923342 5.030810 3.124252 5.737864 
1522 6.379194 3.377831 9.523223 6.776498 2.945636 9.591133 5.922446 6.735331 3.867893 4.935586 5.055646 3.098591 5.732165 
1523 6.410704 3.404422 9.448473 6.735640 2.883771 9.584474 5.917676 6.640444 3.801958 4.926600 5.094078 3.065039 5.704667 
1524 6.440435 3.460035 9.450684 6.760698 2.826619 9.528680 5.947629 6.600233 3.852114 4.849202 5.118329 3.004232 5.640918 
1525 6.505171 3.551880 9.518965 6.839080 2.806365 9.503056 6.014206 6.616946 3.973444 4.792679 5.166251 2.955964 5.603993 
1526 6.595082 3.630358 9.549439 6.888916 2.829604 9.544641 6.048524 6.633604 4.035487 4.847202 5.232753 2.923414 5.646908 
1527 6.702700 3.690317 9.566612 6.931130 2.896098 9.618374 6.098798 6.659838 4.050825 4.939388 5.301894 2.909487 5.722352 
1528 6.781914 3.743836 9.574630 6.976190 2.907541 9.632601 6.177253 6.702279 4.067715 4.979064 5.333606 2.884418 5.729279 
1529 6.812966 3.739038 9.531169 6.943081 2.924020 9.627694 6.229458 6.703671 4.026386 5.028229 5.362938 2.863067 5.716297 
1530 6.820574 3.668113 9.464638 6.871912 2.949043 9.622103 6.335530 6.642681 3.994112 5.078209 5.448864 2.903134 5.681158 
1531 6.779024 3.581748 9.405448 6.797951 2.887151 9.556788 6.458734 6.555970 4.009899 5.063599 5.533891 2.964153 5.564556 
1532 6.725728 3.513384 9.378804 6.723300 2.840003 9.467263 6.538968 6.483991 4.023160 5.027372 5.594635 3.026609 5.428084 
1533 6.706676 3.462924 9.353128 6.644344 2.856524 9.425693 6.591366 6.408862 4.005532 5.050415 5.653152 3.107778 5.348102 
1534 6.703954 3.426330 9.348200 6.562215 2.874654 9.401649 6.620828 6.318984 3.986931 5.095596 5.705642 3.200701 5.306002 
1535 6.652320 3.381116 9.317339 6.476946 2.859235 9.336048 6.616179 6.231761 3.942188 5.133671 5.735911 3.267004 5.239759 
1536 6.573374 3.341486 9.260209 6.374565 2.813370 9.260062 6.590801 6.150375 3.904838 5.180681 5.728517 3.296604 5.155355 
1537 6.478171 3.311821 9.202109 6.264242 2.748197 9.180201 6.503760 6.085958 3.840386 5.231392 5.672219 3.274391 5.075484 
1538 6.415147 3.302445 9.157572 6.197358 2.712958 9.111268 6.415318 6.049494 3.770296 5.260855 5.597229 3.255770 5.010419 
1539 6.372667 3.304553 9.138851 6.191946 2.696718 9.071784 6.389627 6.014558 3.767296 5.242226 5.561518 3.288519 4.947682 
1540 6.314219 3.286660 9.136869 6.224801 2.708890 9.058705 6.414928 5.951714 3.811673 5.194713 5.565910 3.368555 4.881627 
1541 6.242315 3.245723 9.128695 6.258437 2.802186 9.104263 6.461730 5.856443 3.864347 5.184785 5.626539 3.472839 4.860092 
1542 6.159746 3.214700 9.113663 6.278767 2.898526 9.163535 6.448521 5.752022 3.892490 5.233245 5.696172 3.523174 4.877278 
1543 6.061339 3.246890 9.139440 6.353150 2.921731 9.159866 6.406399 5.715758 3.945687 5.236563 5.720048 3.496353 4.835771 
1544 5.997407 3.281468 9.124757 6.416694 2.916909 9.153528 6.331075 5.742233 3.962245 5.272476 5.706146 3.430276 4.793874 
1545 5.961676 3.298001 9.112324 6.450343 2.860138 9.158916 6.259923 5.777695 3.969974 5.333063 5.674945 3.360648 4.767949 
1546 5.925372 3.318876 9.122326 6.505125 2.771101 9.154798 6.243091 5.845582 4.005064 5.360021 5.628316 3.292940 4.722821 
1547 5.902608 3.294853 9.099603 6.512457 2.769040 9.212973 6.228588 5.891090 3.980326 5.472919 5.624278 3.262762 4.755458 
1548 5.896646 3.275895 9.119576 6.526912 2.835047 9.281716 6.247154 5.913633 3.974527 5.599423 5.643117 3.299457 4.802009 
1549 5.791950 3.252713 9.103637 6.502127 2.843641 9.256399 6.228382 5.930513 3.958310 5.681901 5.629599 3.314987 4.774209 
1550 5.664588 3.174675 9.079096 6.441328 2.853683 9.199982 6.201692 5.930167 3.939686 5.745229 5.642298 3.341982 4.724813 
1551 5.565967 3.085619 9.103106 6.416547 2.856771 9.158652 6.234663 5.902583 3.991982 5.793253 5.697370 3.418490 4.684452 
1552 5.477126 3.025850 9.098676 6.389764 2.829047 9.077778 6.249192 5.875736 4.014966 5.846108 5.733240 3.463989 4.637907 
1553 5.402855 3.038508 9.162426 6.430655 2.797748 8.956338 6.266562 5.900384 4.062029 5.868873 5.700825 3.481820 4.578209 
1554 5.386755 3.050733 9.209328 6.468346 2.796019 8.895587 6.219883 5.952380 4.056348 5.980021 5.661142 3.471383 4.613971 
1555 5.465598 3.058428 9.264269 6.525465 2.880613 8.961561 6.176906 5.985830 4.032510 6.170900 5.661525 3.488010 4.760352 
1556 5.557573 3.106812 9.358786 6.618153 2.979958 9.046137 6.184799 6.014040 4.052143 6.328954 5.657500 3.530197 4.871764 
1557 5.619668 3.169202 9.407780 6.688213 2.986208 9.089228 6.161249 6.046988 4.034263 6.469539 5.631223 3.550510 4.928823 
1558 5.661489 3.240515 9.496856 6.797891 2.956263 9.094535 6.171223 6.117099 4.045885 6.546741 5.574183 3.573448 4.930182 
1559 5.654630 3.309417 9.538358 6.853637 2.861290 9.049624 6.143391 6.213749 3.990609 6.602516 5.482632 3.568922 4.894156 
1560 5.669755 3.359500 9.550282 6.874146 2.782078 9.077519 6.136762 6.282757 3.925425 6.662529 5.435236 3.572878 4.894294 
1561 5.719447 3.381640 9.592443 6.875532 2.810444 9.191473 6.153186 6.299691 3.869738 6.720421 5.452494 3.604425 4.950291 
1562 5.749893 3.374565 9.584245 6.813907 2.845511 9.286547 6.112113 6.297035 3.774601 6.782783 5.483673 3.581067 5.028202 
1563 5.775725 3.401157 9.624165 6.790020 2.880919 9.365051 6.088918 6.304330 3.761033 6.805311 5.489267 3.558445 5.082138 
1564 5.782900 3.472050 9.708889 6.775902 2.937943 9.431266 6.091046 6.331674 3.777402 6.811878 5.469509 3.524731 5.099112 
1565 5.753803 3.549489 9.768194 6.738090 2.930923 9.437491 6.076511 6.368858 3.771027 6.789862 5.427289 3.460634 5.065250 
1566 5.698285 3.599121 9.810437 6.701694 2.907557 9.409179 6.077256 6.385780 3.784333 6.720354 5.404087 3.415258 5.002841 
1567 5.607996 3.615551 9.796046 6.607874 2.884851 9.329660 6.068254 6.383469 3.771960 6.646583 5.401671 3.364539 4.939157 
1568 5.513876 3.623224 9.784382 6.527812 2.874914 9.265942 6.136588 6.357447 3.846710 6.532182 5.422695 3.380633 4.850287 
1569 5.442416 3.582718 9.760622 6.423839 2.947201 9.267541 6.225904 6.296116 3.931803 6.461833 5.470596 3.442846 4.795496 
1570 5.367969 3.510813 9.704909 6.335376 3.020328 9.271646 6.352390 6.240471 4.013093 6.394166 5.511022 3.510374 4.737612 
1571 5.283593 3.485006 9.677166 6.321706 3.015768 9.247421 6.517450 6.243758 4.141314 6.270694 5.510321 3.553200 4.624576 
1572 5.174659 3.487485 9.584716 6.291800 2.933868 9.212999 6.573440 6.279322 4.169384 6.195086 5.449183 3.485605 4.502299 
1573 5.068392 3.497475 9.469182 6.265337 2.816962 9.218360 6.581331 6.330559 4.134916 6.148199 5.369496 3.368215 4.395037 
1574 5.018445 3.518306 9.416760 6.293727 2.753120 9.289890 6.603230 6.373125 4.142896 6.078657 5.329133 3.309318 4.344014 
1575 4.996304 3.524405 9.321041 6.291384 2.719220 9.353888 6.569234 6.393315 4.112792 6.014207 5.319336 3.258787 4.369554 
1576 4.988376 3.541297 9.250134 6.288901 2.709016 9.411226 6.531220 6.405983 4.097493 5.964129 5.326827 3.246199 4.457169 
1577 4.941147 3.559587 9.226927 6.306266 2.702441 9.417563 6.492926 6.364710 4.147340 5.878513 5.338369 3.281611 4.537843 
1578 4.816065 3.561501 9.169894 6.310892 2.666329 9.316148 6.443653 6.265728 4.233361 5.769519 5.350907 3.315352 4.561008 
1579 4.716426 3.561333 9.130353 6.313336 2.657710 9.193418 6.428061 6.130242 4.338456 5.669604 5.386175 3.386898 4.552947 
1580 4.628902 3.577667 9.067768 6.299814 2.640536 9.065520 6.379098 5.995560 4.382072 5.613620 5.416033 3.423271 4.534301 
1581 4.569209 3.627643 9.018424 6.309496 2.622551 8.948368 6.339844 5.911055 4.396912 5.572876 5.431661 3.416211 4.527973 
1582 4.613284 3.645445 9.005985 6.319602 2.723533 8.961409 6.312640 5.871833 4.360719 5.614685 5.473862 3.404066 4.648442 
1583 4.694932 3.611748 8.959911 6.266154 2.876869 9.025366 6.238390 5.877341 4.241709 5.713381 5.514323 3.346802 4.826501 
1584 4.774975 3.588586 8.955567 6.247005 2.963674 9.058374 6.218606 5.929735 4.200001 5.713251 5.538958 3.301919 4.932146 
1585 4.847263 3.566466 8.964902 6.247888 2.970687 9.070930 6.224222 6.003617 4.212134 5.647162 5.537272 3.267514 4.984337 
1586 4.926083 3.533596 8.929841 6.236126 2.961237 9.115816 6.214563 6.078192 4.233642 5.586863 5.537237 3.234661 5.052839 
1587 5.014029 3.520526 8.899053 6.253934 2.941026 9.162502 6.265088 6.157694 4.303251 5.491751 5.540194 3.253327 5.102030 
1588 5.082804 3.493531 8.829245 6.246522 2.921506 9.210500 6.299908 6.216182 4.344028 5.403986 5.555902 3.295697 5.143211 
1589 5.169502 3.467497 8.770267 6.239054 2.944107 9.295961 6.370723 6.237743 4.436315 5.303243 5.609309 3.404309 5.189771 
1590 5.260729 3.415314 8.697024 6.201236 2.958546 9.370128 6.431890 6.221905 4.512650 5.225211 5.664730 3.518254 5.233879 
1591 5.339067 3.371567 8.634154 6.174569 2.936146 9.417641 6.430501 6.200122 4.572494 5.153781 5.691502 3.597019 5.235941 
1592 5.429577 3.393930 8.670158 6.225891 2.905253 9.482732 6.434103 6.232891 4.686911 5.051689 5.704257 3.683797 5.209911 
1593 5.469392 3.413599 8.711549 6.250944 2.868774 9.555530 6.375371 6.278254 4.695056 5.009437 5.693043 3.730480 5.201528 
1594 5.467762 3.440991 8.762458 6.277022 2.835213 9.635337 6.324887 6.316869 4.705916 4.959140 5.682877 3.799471 5.195937 
1595 5.428722 3.441725 8.758232 6.242040 2.812261 9.708527 6.312885 6.307408 4.705047 4.944096 5.690799 3.872961 5.198257 
1596 5.400793 3.413301 8.730437 6.176522 2.848825 9.819296 6.339991 6.259295 4.644513 4.998173 5.719707 3.912456 5.230450 
1597 5.379780 3.383019 8.690600 6.122110 2.890578 9.918589 6.368748 6.233964 4.587885 5.056068 5.743075 3.887305 5.258934 
1598 5.332550 3.374585 8.639672 6.077837 2.854441 9.923370 6.446853 6.235301 4.551411 5.049168 5.738428 3.807039 5.218030 
1599 5.277248 3.380719 8.603642 6.056354 2.808848 9.918178 6.550581 6.224417 4.579168 5.008390 5.734892 3.749810 5.175650 
1600 5.231619 3.379489 8.559604 6.018895 2.780601 9.950657 6.627338 6.200278 4.650204 5.000057 5.735171 3.699535 5.163670 
1601 5.214573 3.389601 8.523591 5.973052 2.762697 9.993925 6.674315 6.192242 4.712835 5.014883 5.718925 3.637815 5.155719 
1602 5.238227 3.459946 8.570219 6.007636 2.759744 10.049603 6.724687 6.241147 4.839509 4.991331 5.682715 3.595638 5.139994 
1603 5.266853 3.532289 8.604730 6.024813 2.759072 10.099127 6.712860 6.290799 4.931691 4.969208 5.627478 3.542623 5.138966 
1604 5.303826 3.574023 8.598673 5.999884 2.800613 10.158392 6.656710 6.291178 4.906773 4.982340 5.592556 3.496332 5.197115 
1605 5.332329 3.602658 8.586822 5.993704 2.820151 10.210301 6.612590 6.288365 4.899104 4.952264 5.566145 3.496886 5.277844 
1606 5.284771 3.625437 8.542287 5.991657 2.719167 10.152941 6.581425 6.311462 4.916192 4.841795 5.514384 3.509584 5.290039 
1607 5.286744 3.623472 8.470438 5.974594 2.675431 10.090583 6.509834 6.316812 4.870116 4.774613 5.474225 3.489624 5.315509 
1608 5.323396 3.595764 8.381732 5.947688 2.702063 10.078314 6.426710 6.292503 4.804604 4.760893 5.455604 3.478713 5.369170 
1609 5.341539 3.561832 8.292890 5.955540 2.735751 10.102357 6.399327 6.259949 4.786046 4.726546 5.457485 3.516183 5.393700 
1610 5.409573 3.532204 8.212835 5.983190 2.824826 10.201479 6.384938 6.224717 4.762055 4.736436 5.479437 3.576698 5.464938 
1611 5.449061 3.493002 8.092064 5.956568 2.846500 10.300444 6.312109 6.184174 4.678962 4.782235 5.503319 3.579451 5.537646 
1612 5.473464 3.479220 8.055115 5.957697 2.805577 10.351870 6.268401 6.176963 4.624850 4.800820 5.499693 3.575876 5.571674 
1613 5.493353 3.479236 8.079568 5.965339 2.760567 10.397798 6.252973 6.198412 4.636751 4.810748 5.465384 3.605542 5.584873 
1614 5.491032 3.473041 8.089093 5.970601 2.700981 10.427012 6.261171 6.224301 4.677620 4.819621 5.418185 3.662651 5.592009 
1615 5.533128 3.454230 8.102154 6.013223 2.712178 10.463031 6.295577 6.229472 4.712364 4.846072 5.383908 3.761228 5.619064 
1616 5.589935 3.410336 8.123897 6.049185 2.736044 10.475383 6.330187 6.210145 4.717828 4.873511 5.344945 3.841080 5.636458 
1617 5.671211 3.361943 8.158743 6.080771 2.773622 10.514759 6.373171 6.186494 4.659177 4.928423 5.306061 3.881458 5.693172 
1618 5.778343 3.327173 8.218709 6.112617 2.839993 10.593062 6.434363 6.176866 4.600206 4.998626 5.257298 3.924524 5.782217 
1619 5.811139 3.305964 8.287390 6.129362 2.808702 10.625441 6.476315 6.179927 4.588639 4.990608 5.181644 3.940347 5.778684 
1620 5.827783 3.312161 8.360422 6.133029 2.766091 10.640755 6.493297 6.181333 4.527339 4.986648 5.123947 3.899582 5.761634 
1621 5.886697 3.367346 8.453866 6.130567 2.761028 10.691423 6.496272 6.209238 4.476382 5.016781 5.098348 3.857379 5.764273 
1622 5.963469 3.440739 8.545926 6.133548 2.768504 10.775840 6.495773 6.269509 4.448220 5.069630 5.079653 3.816958 5.771889 
1623 6.068266 3.531529 8.653260 6.197461 2.809864 10.879093 6.524698 6.338226 4.469549 5.134513 5.096002 3.816884 5.791744 
1624 6.135640 3.613029 8.683923 6.254908 2.809261 10.923222 6.447835 6.412212 4.458164 5.228741 5.068803 3.733438 5.791604 
1625 6.155328 3.698136 8.682284 6.321366 2.755674 10.888614 6.356505 6.507840 4.449870 5.283485 4.991391 3.610708 5.737124 
1626 6.209740 3.768274 8.724791 6.417320 2.762129 10.862310 6.334190 6.613913 4.513800 5.306580 4.971492 3.541225 5.707044 
1627 6.289972 3.799432 8.781266 6.510841 2.795214 10.842874 6.323267 6.695847 4.591521 5.324275 4.998908 3.498602 5.678201 
1628 6.330007 3.786717 8.768734 6.524248 2.805273 10.770929 6.259375 6.736054 4.581513 5.347117 5.007875 3.384378 5.620003 
1629 6.374220 3.745495 8.718040 6.483068 2.858681 10.715769 6.135134 6.760332 4.456108 5.446191 5.002956 3.250789 5.615705 
1630 6.428412 3.734997 8.712749 6.509091 2.910866 10.716851 6.097081 6.815519 4.403723 5.516721 4.996787 3.182372 5.605186 
1631 6.457546 3.773929 8.781351 6.585607 2.899465 10.709914 6.132594 6.905803 4.411477 5.497295 4.967976 3.126518 5.537964 
1632 6.485093 3.795981 8.820816 6.597360 2.908462 10.729478 6.078881 6.958805 4.322302 5.539646 4.923378 3.006857 5.472979 
1633 6.525830 3.816461 8.849657 6.611126 2.930984 10.751515 6.047323 6.986541 4.254859 5.557219 4.891692 2.910806 5.397190 
1634 6.540471 3.825788 8.889871 6.634728 2.910417 10.721649 6.070852 7.022480 4.238139 5.506234 4.859287 2.869645 5.298882 
1635 6.563449 3.768409 8.893981 6.599567 2.936094 10.738902 6.048706 6.984415 4.157724 5.543961 4.870140 2.843837 5.277854 
1636 6.571554 3.668286 8.880747 6.521175 2.961080 10.783852 6.047210 6.879649 4.074476 5.596581 4.934030 2.844135 5.311463 
1637 6.486488 3.579745 8.833309 6.413812 2.892880 10.728017 6.030196 6.778020 3.970140 5.566574 4.947036 2.798085 5.304595 
1638 6.384094 3.492013 8.788484 6.361991 2.805426 10.666903 6.068396 6.665159 3.932572 5.474551 4.990745 2.800874 5.288660 
1639 6.341225 3.370293 8.772837 6.323967 2.822138 10.686316 6.165714 6.530054 3.952407 5.415225 5.134050 2.903959 5.364422 
1640 6.286244 3.287814 8.787657 6.306680 2.847591 10.701226 6.226178 6.428636 3.982541 5.342790 5.261060 2.984992 5.426693 
1641 6.209480 3.266009 8.821519 6.333715 2.850059 10.676827 6.244916 6.368136 4.013200 5.250911 5.347291 3.030669 5.440088 
1642 6.169458 3.232722 8.877404 6.359262 2.899311 10.656096 6.236270 6.305162 4.044962 5.182255 5.420627 3.097416 5.492283 
1643 6.169837 3.173599 8.931859 6.377127 2.951128 10.643502 6.207127 6.241096 4.100749 5.125163 5.475510 3.184316 5.559214 
1644 6.200425 3.115741 8.985488 6.422379 3.005771 10.653070 6.226091 6.165893 4.196402 5.047205 5.551921 3.299617 5.621844 
1645 6.212802 3.044916 8.980245 6.366461 3.044979 10.622622 6.201538 6.077559 4.216983 4.984250 5.582459 3.359828 5.659182 
1646 6.209296 3.022949 8.955872 6.355005 2.990477 10.528526 6.190238 6.047652 4.247073 4.851057 5.548549 3.375188 5.625986 
1647 6.266028 3.058604 8.977238 6.427546 2.968062 10.457909 6.277611 6.073552 4.310620 4.687779 5.563031 3.412713 5.609750 
1648 6.368648 3.132711 8.998870 6.449740 2.995479 10.444417 6.380161 6.114732 4.334431 4.577892 5.618559 3.448419 5.644950 
1649 6.436930 3.240379 8.974287 6.447722 2.985406 10.419480 6.420520 6.151008 4.266352 4.503518 5.642999 3.398622 5.667022 
1650 6.513043 3.358481 8.945049 6.427860 2.986835 10.408886 6.426048 6.182851 4.148096 4.485517 5.646951 3.316356 5.715602 
1651 6.616839 3.517799 8.972954 6.483381 2.960657 10.444001 6.480044 6.258705 4.142397 4.444507 5.684146 3.293462 5.756915 
1652 6.707143 3.675287 8.988673 6.568159 2.928705 10.486479 6.507260 6.335892 4.131214 4.436706 5.720031 3.268764 5.806181 
1653 6.771703 3.829975 9.012176 6.652527 2.884384 10.528935 6.529097 6.448213 4.145888 4.424030 5.750382 3.250600 5.846883 
1654 6.802826 3.960742 9.048138 6.744699 2.805962 10.553503 6.534899 6.573498 4.220580 4.397338 5.741918 3.236805 5.879507 
1655 6.818833 4.007748 9.068018 6.830628 2.776413 10.563527 6.520530 6.675607 4.302141 4.393489 5.743397 3.231998 5.931388 
1656 6.794477 4.000349 9.052394 6.878842 2.749054 10.545634 6.519108 6.752676 4.392638 4.377029 5.778061 3.238224 5.961427 
1657 6.734315 3.960233 8.999505 6.889138 2.743092 10.509423 6.515093 6.761556 4.462117 4.371767 5.815835 3.238974 6.000249 
1658 6.714863 3.946834 9.001044 6.942980 2.808509 10.508887 6.577160 6.755826 4.521534 4.392101 5.864033 3.278998 6.092434 
1659 6.682629 3.993560 9.073875 7.085515 2.796957 10.482597 6.696830 6.828268 4.616001 4.347642 5.842236 3.307951 6.146135 
1660 6.576738 4.012783 9.109114 7.177036 2.701829 10.408423 6.731691 6.902451 4.608014 4.330067 5.735443 3.283503 6.160054 
1661 6.494099 4.017010 9.159402 7.254541 2.667989 10.392569 6.794287 6.970306 4.576053 4.349486 5.664187 3.316472 6.179857 
1662 6.405666 3.983016 9.183664 7.280208 2.644520 10.379685 6.817473 7.018327 4.534892 4.363730 5.593447 3.351387 6.178295 
1663 6.360131 3.916331 9.224088 7.309674 2.714888 10.399585 6.847526 7.037792 4.515844 4.376060 5.561582 3.438787 6.171127 
1664 6.312214 3.810647 9.257572 7.294042 2.811826 10.425201 6.865524 7.036407 4.443196 4.391729 5.580460 3.519971 6.181243 
1665 6.223186 3.696502 9.268415 7.258103 2.804148 10.363884 6.866667 7.046205 4.381625 4.333430 5.540577 3.548659 6.136672 
1666 6.217122 3.598792 9.312367 7.250849 2.860890 10.328419 6.917069 7.067252 4.374818 4.274623 5.523643 3.619518 6.137880 
1667 6.275474 3.504253 9.360818 7.218970 2.953407 10.339243 6.954477 7.070378 4.364087 4.260746 5.554105 3.668511 6.184925 
1668 6.291576 3.425145 9.360360 7.159686 2.939343 10.266816 6.916054 7.106118 4.341247 4.220953 5.521422 3.631146 6.163740 
1669 6.326404 3.403522 9.377015 7.158182 2.892533 10.178840 6.891164 7.204007 4.346998 4.166672 5.452317 3.568270 6.109515 
1670 6.462826 3.395123 9.437527 7.188041 2.915888 10.219269 6.851118 7.286565 4.327847 4.232943 5.423235 3.522105 6.173401 
1671 6.623222 3.384813 9.503348 7.215507 2.964677 10.298857 6.789758 7.353880 4.291433 4.340136 5.389668 3.495176 6.285566 
1672 6.709514 3.386789 9.541132 7.256931 2.937388 10.304114 6.754921 7.435490 4.284397 4.349504 5.359460 3.480559 6.310991 
1673 6.740394 3.346791 9.528263 7.270071 2.871310 10.264148 6.684622 7.451056 4.244709 4.362557 5.339248 3.459852 6.308679 
1674 6.720366 3.279161 9.486528 7.303330 2.815207 10.168716 6.605699 7.444203 4.203159 4.372618 5.293298 3.408965 6.276761 
1675 6.696469 3.233771 9.466096 7.414764 2.747391 10.067666 6.562706 7.425055 4.197523 4.388287 5.260893 3.339623 6.233405 
1676 6.736504 3.220935 9.483509 7.591312 2.737974 10.027184 6.578369 7.410817 4.268912 4.459263 5.268309 3.316923 6.238306 
1677 6.772119 3.203058 9.482304 7.708627 2.767069 9.997099 6.568378 7.373752 4.300668 4.573481 5.301080 3.296181 6.257105 
1678 6.756786 3.219434 9.483104 7.777586 2.754261 9.943527 6.516284 7.355937 4.313417 4.654805 5.295017 3.240018 6.243790 
1679 6.773703 3.334791 9.569297 7.908449 2.760138 9.909999 6.500458 7.412354 4.423699 4.650597 5.246890 3.232957 6.234233 
1680 6.818972 3.472381 9.649090 8.011034 2.819066 9.911388 6.442635 7.488397 4.507831 4.665690 5.174184 3.212280 6.268321 
1681 6.838011 3.597872 9.668688 8.085004 2.825114 9.880599 6.353395 7.537929 4.578401 4.669005 5.074995 3.161090 6.256488 
1682 6.803689 3.683757 9.624597 8.135853 2.803587 9.832881 6.337580 7.530549 4.665370 4.608088 5.005697 3.144073 6.167000 
1683 6.752668 3.740223 9.552450 8.170910 2.781992 9.818470 6.388176 7.457621 4.716531 4.540315 5.010273 3.152351 6.056105 
1684 6.710851 3.801861 9.494733 8.211209 2.790774 9.824565 6.451164 7.375743 4.736816 4.474997 5.046265 3.175315 5.965054 
1685 6.687617 3.840926 9.435878 8.228022 2.844526 9.845508 6.477657 7.275878 4.696535 4.489398 5.106735 3.175229 5.948653 
1686 6.635911 3.867638 9.363173 8.243608 2.864970 9.831089 6.505813 7.176776 4.638952 4.501564 5.196184 3.150343 5.922819 
1687 6.508006 3.904956 9.254691 8.254751 2.838279 9.730234 6.538022 7.099687 4.599218 4.441389 5.242120 3.103245 5.819965 
1688 6.413511 3.967910 9.182479 8.293146 2.871188 9.653398 6.586590 7.061233 4.556016 4.418765 5.261884 3.095975 5.743342 
1689 6.418335 4.085686 9.212344 8.372036 2.952897 9.642129 6.644729 7.078649 4.543752 4.443235 5.218836 3.127461 5.750848 
1690 6.433281 4.214045 9.260179 8.372590 3.036880 9.629344 6.630951 7.135756 4.476826 4.505935 5.068279 3.089549 5.776322 
1691 6.464490 4.331459 9.330650 8.354453 3.107288 9.645651 6.637672 7.156415 4.444942 4.580157 4.977229 3.071059 5.791677 
1692 6.493605 4.410767 9.365767 8.342948 3.172318 9.644228 6.703157 7.141614 4.501887 4.589589 4.973041 3.091227 5.781122 
1693 6.502375 4.432861 9.323593 8.293200 3.205727 9.596300 6.767819 7.085734 4.547088 4.599083 5.016795 3.090131 5.764358 
1694 6.496160 4.438107 9.255593 8.230458 3.164227 9.542215 6.803583 7.015919 4.587296 4.622111 5.082271 3.051491 5.749051 
1695 6.487191 4.458492 9.213674 8.199960 3.113652 9.513275 6.817789 6.973329 4.608004 4.615593 5.129188 3.018686 5.720114 
1696 6.485558 4.496426 9.197453 8.198904 3.082511 9.514265 6.849682 6.950337 4.618033 4.611166 5.195487 3.038984 5.676235 
1697 6.490077 4.545747 9.224800 8.220350 3.031166 9.500409 6.901497 6.966019 4.616574 4.583004 5.254324 3.106009 5.638742 
1698 6.502252 4.529632 9.242310 8.179748 3.027766 9.492934 6.907289 6.968059 4.512557 4.620570 5.278458 3.160371 5.642471 
1699 6.548890 4.473185 9.249997 8.109879 3.041152 9.517806 6.869403 6.964544 4.354871 4.731661 5.287773 3.177660 5.665955 
1700 6.572631 4.438255 9.254991 8.065612 2.960899 9.499786 6.811798 7.014296 4.250910 4.774244 5.241967 3.175766 5.592830 
1701 6.610198 4.408465 9.277562 8.068338 2.914773 9.499100 6.794785 7.064228 4.237620 4.776321 5.219381 3.233639 5.478831 
1702 6.629970 4.313410 9.261925 8.060849 2.865513 9.497177 6.783808 7.061015 4.230591 4.788636 5.238738 3.334014 5.379112 
1703 6.580974 4.142980 9.164743 7.964523 2.777574 9.421108 6.712214 6.998940 4.184987 4.779216 5.243358 3.403598 5.272301 
1704 6.570267 3.979974 9.106043 7.897933 2.759672 9.379330 6.669457 6.921288 4.178957 4.741538 5.308805 3.512517 5.207122 
1705 6.598842 3.863735 9.112477 7.913954 2.781579 9.382024 6.665093 6.865014 4.212770 4.677509 5.431170 3.634506 5.166864 
1706 6.568213 3.753104 9.079889 7.900618 2.772762 9.329629 6.611121 6.809411 4.209267 4.596457 5.549121 3.695126 5.087388 
1707 6.521639 3.654847 9.067579 7.900200 2.761217 9.253332 6.548138 6.772748 4.224189 4.507824 5.668411 3.742473 5.005244 
1708 6.468020 3.583950 9.080334 7.890720 2.729602 9.150421 6.455491 6.743891 4.213877 4.445580 5.753774 3.774033 4.956771 
1709 6.441643 3.537558 9.158860 7.908777 2.736851 9.064455 6.370874 6.742643 4.209707 4.381299 5.829594 3.800801 4.956438 
1710 6.462412 3.497857 9.298573 8.000135 2.756017 9.027676 6.353129 6.780714 4.259338 4.318130 5.901589 3.855404 4.994089 
1711 6.429353 3.398733 9.351095 8.014474 2.711881 8.941360 6.308897 6.771240 4.257307 4.296364 5.929875 3.861419 4.987746 
1712 6.400031 3.290169 9.370008 7.988208 2.682475 8.852001 6.279949 6.737157 4.274561 4.315126 5.970483 3.855026 5.004837 
1713 6.425872 3.233921 9.421641 7.997590 2.704250 8.793647 6.304708 6.732721 4.359590 4.334825 6.013115 3.881900 5.056796 
1714 6.445100 3.212107 9.455346 8.004997 2.740857 8.721651 6.327072 6.751373 4.485918 4.319785 6.028399 3.904343 5.095944 
1715 6.439774 3.182594 9.455420 7.975598 2.777532 8.648288 6.305753 6.755421 4.565438 4.312168 6.019075 3.892242 5.108786 
1716 6.403533 3.152971 9.438730 7.916817 2.767431 8.555321 6.228682 6.748760 4.559440 4.331356 5.958398 3.836406 5.076994 
1717 6.423074 3.216083 9.494558 7.933012 2.821619 8.512749 6.170285 6.800119 4.566186 4.362258 5.889560 3.793550 5.080260 
1718 6.497535 3.360636 9.610166 8.013383 2.922312 8.540013 6.125277 6.910750 4.572094 4.434072 5.806186 3.755434 5.130783 
1719 6.487389 3.482641 9.650801 8.009521 2.903196 8.543837 5.976189 6.993190 4.479724 4.514151 5.655670 3.633477 5.149082 
1720 6.486432 3.612825 9.685976 8.025478 2.898021 8.584781 5.825749 7.069926 4.409741 4.574120 5.533542 3.520174 5.176129 
1721 6.516909 3.735671 9.729909 8.074606 2.936555 8.657713 5.731299 7.115503 4.391758 4.640659 5.480359 3.468780 5.248610 
1722 6.505053 3.815734 9.728479 8.096562 2.906633 8.678790 5.653953 7.111507 4.408514 4.650145 5.450718 3.411822 5.285905 
1723 6.480832 3.843884 9.713208 8.129408 2.869688 8.694146 5.612660 7.083889 4.474211 4.615729 5.461236 3.356488 5.294493 
1724 6.423528 3.809422 9.659893 8.124309 2.811019 8.692709 5.547051 7.033805 4.529704 4.581729 5.456360 3.285300 5.275167 
1725 6.357496 3.767418 9.567968 8.077785 2.725394 8.661623 5.450233 6.985997 4.581201 4.533375 5.431933 3.201224 5.233895 
1726 6.372957 3.728498 9.517125 8.066895 2.750392 8.686106 5.413939 6.961399 4.662524 4.527663 5.462871 3.209206 5.267377 
1727 6.360200 3.710063 9.494786 8.067507 2.757642 8.660693 5.430213 6.966120 4.769173 4.482381 5.468321 3.234552 5.259498 
1728 6.249242 3.687958 9.454353 8.026264 2.713166 8.591294 5.401570 6.973342 4.813198 4.417031 5.413861 3.183936 5.185750 
1729 6.198982 3.643830 9.467359 8.002724 2.801952 8.621617 5.393180 6.979925 4.831089 4.460330 5.421350 3.169223 5.207047 
1730 6.153851 3.613704 9.493519 8.007708 2.901173 8.632091 5.424101 6.990626 4.876357 4.478748 5.459919 3.166788 5.210315 
1731 6.091907 3.586167 9.492735 8.009282 2.947226 8.584624 5.464308 6.997268 4.941222 4.447092 5.537494 3.160138 5.173244 
1732 6.009992 3.523430 9.463352 7.969739 2.967717 8.528247 5.461812 6.968003 4.952471 4.460345 5.626928 3.134186 5.143093 
1733 5.893951 3.465954 9.408970 7.907642 2.939451 8.452848 5.422095 6.929142 4.920968 4.473327 5.693681 3.075552 5.105469 
1734 5.833043 3.444651 9.375278 7.878061 2.918610 8.429475 5.404605 6.907175 4.919082 4.471888 5.777498 3.031204 5.113021 
1735 5.823442 3.439778 9.363523 7.865736 2.893093 8.447899 5.415617 6.885994 4.919919 4.476779 5.856297 3.009743 5.149376 
1736 5.805558 3.447515 9.341436 7.839537 2.836637 8.480221 5.411926 6.849888 4.887401 4.469851 5.910455 2.985080 5.170341 
1737 5.760329 3.476553 9.322491 7.812853 2.762020 8.513311 5.382351 6.843745 4.838096 4.467248 5.948352 2.950375 5.171237 
1738 5.720074 3.518514 9.335513 7.812769 2.705417 8.563163 5.334095 6.875438 4.761098 4.483733 5.961763 2.903408 5.169333 
1739 5.762079 3.564772 9.433804 7.874551 2.748382 8.687344 5.313502 6.957094 4.720784 4.529176 5.986228 2.913996 5.213542 
1740 5.798375 3.588175 9.510374 7.929242 2.783668 8.784836 5.289767 7.054881 4.678254 4.573179 5.984501 2.941445 5.209622 
1741 5.766994 3.586693 9.544708 7.949629 2.751600 8.801084 5.248767 7.157077 4.611541 4.564258 5.945563 2.931031 5.111823 
1742 5.789064 3.579427 9.634285 7.999598 2.791122 8.858390 5.253688 7.260150 4.568721 4.585719 5.970558 2.955274 5.042913 
1743 5.839911 3.562661 9.719995 8.041984 2.851765 8.907795 5.287802 7.344203 4.538590 4.625530 6.009691 2.999141 4.977957 
1744 5.892249 3.548618 9.774539 8.053732 2.874214 8.913302 5.326949 7.423353 4.486831 4.657055 6.004325 3.045943 4.888179 
1745 5.977984 3.566837 9.840600 8.105577 2.904450 8.942283 5.399335 7.543346 4.485916 4.698254 6.009897 3.121874 4.845161 
1746 6.023357 3.570247 9.860319 8.116425 2.874758 8.962252 5.436411 7.640310 4.467027 4.757320 5.989789 3.166000 4.843980 
1747 6.045830 3.530530 9.839956 8.085382 2.797079 8.981237 5.432251 7.691038 4.406366 4.835176 5.955453 3.173062 4.890463 
1748 6.120143 3.500247 9.831238 8.100506 2.759003 9.013908 5.487427 7.754270 4.413648 4.900083 5.964561 3.258894 4.971231 
1749 6.163640 3.476818 9.777784 8.109660 2.707466 8.975638 5.533486 7.814271 4.423995 4.924090 5.966721 3.340696 4.995132 
1750 6.182646 3.481501 9.708200 8.123268 2.662689 8.895818 5.576818 7.869341 4.433933 4.922750 5.985654 3.395969 4.995745 
1751 6.202163 3.474628 9.603258 8.121540 2.667769 8.861179 5.635482 7.871346 4.420678 4.959049 6.070222 3.467139 5.016326 
1752 6.209476 3.479918 9.497890 8.124756 2.702240 8.829780 5.746358 7.866381 4.445751 4.935080 6.146761 3.554759 4.978454 
1753 6.219584 3.501781 9.392435 8.125281 2.740295 8.781084 5.871515 7.868120 4.505900 4.873776 6.188183 3.638854 4.876761 
1754 6.226987 3.497158 9.273602 8.069421 2.786242 8.750290 5.928415 7.808861 4.504704 4.879684 6.219150 3.669880 4.791721 
1755 6.274198 3.530905 9.245408 8.066533 2.883376 8.762008 6.001431 7.780359 4.554602 4.882966 6.219363 3.702135 4.727333 
1756 6.348243 3.553691 9.230143 8.070665 2.969640 8.793699 6.059571 7.761508 4.605548 4.912824 6.195343 3.711555 4.692450 
1757 6.419071 3.562620 9.212730 8.105121 3.010618 8.781308 6.110754 7.783637 4.682700 4.899861 6.145241 3.704807 4.638777 
1758 6.493192 3.568838 9.218968 8.160467 3.032947 8.748233 6.159479 7.830211 4.784110 4.833185 6.080321 3.712865 4.583921 
1759 6.576666 3.526085 9.203421 8.164008 3.059744 8.751959 6.206267 7.827574 4.832693 4.813302 6.055494 3.747843 4.593863 
1760 6.615302 3.471651 9.158566 8.116445 3.051128 8.735524 6.272174 7.798862 4.853850 4.758851 6.035779 3.776155 4.596055 
1761 6.635083 3.383715 9.101992 8.043306 2.991458 8.736489 6.356659 7.734797 4.849392 4.703148 6.038490 3.800027 4.590617 
1762 6.652718 3.264460 9.044528 7.980700 2.945202 8.792225 6.460196 7.635616 4.815943 4.684937 6.084413 3.835343 4.621269 
1763 6.586438 3.180806 8.974768 7.948536 2.857980 8.792959 6.521597 7.571899 4.784883 4.613773 6.064465 3.866035 4.592455 
1764 6.543062 3.145593 8.951367 7.966751 2.796438 8.846007 6.554652 7.543323 4.744463 4.597082 6.024456 3.915048 4.608222 
1765 6.574867 3.145815 8.968730 8.021579 2.801343 8.999719 6.587115 7.528280 4.665437 4.681034 6.013656 3.986555 4.725537 
1766 6.528487 3.186623 8.969234 8.068271 2.749577 9.074180 6.580171 7.543020 4.577102 4.727522 5.933933 4.004747 4.787298 
1767 6.490159 3.273113 8.995561 8.138267 2.738631 9.145865 6.599329 7.592826 4.535612 4.764369 5.830918 4.029467 4.850688 
1768 6.487060 3.362489 9.043372 8.166313 2.767577 9.237495 6.592120 7.627717 4.457293 4.855523 5.726493 4.021749 4.945377 
1769 6.470268 3.464886 9.079800 8.170568 2.783408 9.284023 6.556983 7.664639 4.392547 4.932025 5.611897 3.988175 5.009893 
1770 6.456295 3.534771 9.108601 8.190102 2.821116 9.318521 6.565601 7.675705 4.364274 4.984780 5.542856 3.983736 5.056554 
1771 6.404962 3.542545 9.090298 8.182327 2.822095 9.291670 6.583241 7.638179 4.330014 4.975142 5.492211 3.963166 5.024296 
1772 6.375385 3.508321 9.104539 8.168196 2.805969 9.251453 6.593462 7.564055 4.297950 4.958393 5.439532 3.933468 4.958026 
1773 6.423971 3.548036 9.188787 8.243523 2.858476 9.258152 6.672296 7.545116 4.350038 4.925181 5.402042 3.965704 4.901964 
1774 6.442896 3.615225 9.258046 8.287463 2.876598 9.239860 6.693399 7.539386 4.372783 4.892922 5.332408 3.953218 4.821138 
1775 6.443393 3.663409 9.307981 8.268626 2.865441 9.221935 6.655823 7.516534 4.346310 4.921128 5.261467 3.888340 4.770397 
1776 6.477401 3.749967 9.409954 8.302181 2.877673 9.224382 6.671181 7.548352 4.396911 4.935319 5.206950 3.852905 4.738418 
1777 6.481215 3.821080 9.456601 8.304890 2.833582 9.194346 6.619912 7.574321 4.394216 4.974366 5.139422 3.763502 4.698394 
1778 6.502357 3.910845 9.508219 8.350110 2.808707 9.181472 6.581087 7.600837 4.429763 5.019748 5.111481 3.713046 4.699664 
1779 6.461679 3.993664 9.467721 8.397497 2.753393 9.128410 6.536920 7.615281 4.467548 5.012389 5.102325 3.692789 4.678514 
1780 6.363307 4.011906 9.332079 8.374109 2.643226 9.031597 6.466429 7.577610 4.443030 4.990625 5.114660 3.690803 4.639031 
1781 6.328323 4.003842 9.233873 8.392511 2.645264 8.978642 6.508631 7.544920 4.490993 4.927212 5.227948 3.819877 4.640101 
1782 6.297807 3.964096 9.129424 8.379697 2.673704 8.909757 6.513233 7.522882 4.483866 4.882414 5.331053 3.899881 4.649722 
1783 6.329112 3.961301 9.132174 8.417575 2.773430 8.858751 6.540007 7.568328 4.544293 4.826855 5.427263 3.996831 4.682825 
1784 6.407140 3.988142 9.203603 8.484423 2.901890 8.849643 6.572969 7.640549 4.621349 4.786659 5.502416 4.079997 4.752656 
1785 6.390501 3.966914 9.182233 8.461947 2.910482 8.767247 6.507074 7.692169 4.590873 4.737353 5.485145 4.024466 4.759788 
1786 6.377197 3.980468 9.209442 8.493929 2.950728 8.686863 6.515872 7.772872 4.631425 4.636994 5.468338 3.981542 4.746548 
1787 6.392598 3.998762 9.229329 8.519604 3.010098 8.652381 6.534296 7.840455 4.634531 4.595742 5.467500 3.910547 4.768160 
1788 6.395132 3.990432 9.206539 8.514938 3.036479 8.604076 6.544539 7.897777 4.635264 4.572367 5.486147 3.829485 4.765995 
1789 6.425514 3.932301 9.189644 8.527225 3.076267 8.575734 6.605971 7.939463 4.707890 4.537683 5.575208 3.827095 4.770864 
1790 6.460892 3.787530 9.136703 8.520499 3.090289 8.575840 6.663484 7.922833 4.777396 4.523852 5.739999 3.858803 4.776676 
1791 6.435444 3.585337 9.029636 8.474222 3.046041 8.568879 6.676364 7.852169 4.808472 4.513157 5.920063 3.888205 4.746798 
1792 6.386508 3.395353 8.952864 8.464158 3.001671 8.600099 6.689194 7.777780 4.849794 4.508560 6.094199 3.927057 4.720062 
1793 6.342734 3.249218 8.903286 8.491913 2.953815 8.645791 6.683357 7.727657 4.887945 4.528358 6.226790 3.949475 4.724449 
1794 6.279346 3.150719 8.865766 8.533133 2.861635 8.659413 6.634034 7.698379 4.910462 4.539590 6.279663 3.933165 4.712446 
1795 6.253060 3.093952 8.882376 8.601835 2.789493 8.710190 6.556410 7.689086 4.890547 4.578412 6.292852 3.897251 4.731545 
1796 6.278716 3.079788 8.931481 8.676182 2.759206 8.792781 6.464493 7.714033 4.818494 4.664567 6.277581 3.839323 4.788666 
1797 6.364541 3.109933 9.024923 8.760658 2.776876 8.894488 6.392903 7.771883 4.721242 4.780792 6.226942 3.770296 4.881486 
1798 6.458639 3.136444 9.128041 8.837241 2.803333 8.967612 6.360507 7.836104 4.640553 4.869170 6.164880 3.695040 4.965047 
1799 6.472937 3.136737 9.141437 8.809691 2.755396 8.952057 6.265541 7.842921 4.497334 4.935107 6.092230 3.577200 4.972193 
1800 6.492845 3.118578 9.153708 8.762693 2.746880 8.927528 6.191115 7.823016 4.377370 4.978177 6.049497 3.498549 4.969737 
1801 6.507893 3.119763 9.164495 8.726077 2.761820 8.891934 6.141614 7.821119 4.311653 4.965067 5.997077 3.468432 4.940300 
1802 6.545537 3.130254 9.166302 8.680912 2.832251 8.880069 6.090000 7.803840 4.236068 4.984617 5.943091 3.468348 4.946118 
1803 6.631525 3.194951 9.231222 8.686739 2.974682 8.936977 6.064285 7.794317 4.207016 5.012765 5.905007 3.520395 5.013025 
1804 6.664170 3.271457 9.283176 8.683662 3.064828 8.960809 5.990375 7.789563 4.170537 5.019634 5.817077 3.530555 5.063546 
1805 6.682809 3.344418 9.326894 8.716969 3.154750 9.013865 5.939492 7.773240 4.145297 5.038151 5.722333 3.521956 5.136409 
1806 6.718483 3.389322 9.392390 8.777210 3.284073 9.134066 5.935959 7.735919 4.127586 5.120258 5.679654 3.508039 5.253100 
1807 6.670473 3.450351 9.410916 8.848413 3.342036 9.194455 5.893320 7.739034 4.107071 5.174410 5.617338 3.429432 5.276468 
1808 6.573780 3.480052 9.387796 8.902508 3.367919 9.223741 5.832996 7.717002 4.093200 5.214685 5.610247 3.329816 5.249001 
1809 6.500976 3.443380 9.368424 8.899726 3.437604 9.277030 5.838700 7.625755 4.111407 5.270252 5.718937 3.286242 5.256186 
1810 6.367288 3.351756 9.284356 8.859772 3.444179 9.237894 5.881718 7.540660 4.137445 5.263820 5.815506 3.225110 5.187275 
1811 6.215229 3.224978 9.165579 8.795876 3.403336 9.154897 5.935158 7.495178 4.132563 5.239216 5.891562 3.153616 5.103951 
1812 6.135617 3.126842 9.105268 8.770331 3.418719 9.115394 6.041657 7.486594 4.150152 5.211809 5.984059 3.134195 5.103826 
1813 6.086135 3.055763 9.062873 8.756221 3.430172 9.083599 6.118867 7.485226 4.127802 5.179215 6.026134 3.072070 5.153359 
1814 6.038266 3.036421 9.057743 8.761203 3.399073 9.027667 6.172193 7.523815 4.108962 5.068583 6.001219 2.956846 5.185414 
1815 5.985193 3.062789 9.070221 8.797975 3.349784 8.945224 6.233819 7.602103 4.122545 4.923524 5.942903 2.833606 5.190098 
1816 5.968567 3.074115 9.088298 8.838183 3.354833 8.911677 6.277936 7.668700 4.124766 4.878821 5.896299 2.718742 5.258429 
1817 6.001020 3.106297 9.137371 8.917537 3.414021 8.932520 6.328439 7.742642 4.167675 4.864491 5.872388 2.658787 5.351410 
1818 6.014617 3.129661 9.166938 9.001666 3.467007 8.932647 6.373904 7.805918 4.225454 4.844389 5.842567 2.623923 5.405490 
1819 6.054050 3.103862 9.174324 9.024925 3.560637 8.938253 6.427378 7.784495 4.265496 4.875902 5.865144 2.660759 5.499153 
1820 6.085593 3.038184 9.149218 9.007754 3.645611 8.910408 6.484207 7.722598 4.318739 4.890541 5.922087 2.759828 5.590935 
1821 6.058184 3.023789 9.108247 9.030450 3.616249 8.812340 6.496551 7.705232 4.390366 4.834078 5.898186 2.824671 5.578902 
1822 6.110384 3.070402 9.119904 9.103436 3.610410 8.804416 6.471672 7.676838 4.414671 4.835917 5.848515 2.865083 5.588912 
1823 6.244185 3.170652 9.166912 9.221930 3.678074 8.887901 6.427516 7.660081 4.368992 4.908195 5.779564 2.890415 5.651450 
1824 6.347139 3.320179 9.213905 9.378734 3.711173 8.947894 6.356470 7.727927 4.284098 4.947709 5.634330 2.875381 5.678283 
1825 6.434594 3.474825 9.231738 9.506393 3.755256 9.022512 6.261222 7.777110 4.180674 4.997830 5.503848 2.865432 5.718268 
1826 6.519500 3.599187 9.258370 9.633240 3.836495 9.144024 6.205284 7.784715 4.112403 5.059227 5.417719 2.927868 5.770761 
1827 6.575018 3.740569 9.308073 9.762124 3.889790 9.255031 6.135190 7.776918 4.044931 5.115821 5.325187 2.988029 5.801314 
1828 6.641689 3.863131 9.396226 9.908632 3.946978 9.356164 6.091688 7.769499 4.034776 5.142119 5.272277 3.055687 5.807706 
1829 6.682939 3.951047 9.472116 10.047452 3.984031 9.406209 6.059673 7.775519 4.062751 5.133140 5.230962 3.094610 5.766668 
1830 6.675086 4.000844 9.469958 10.116020 3.946946 9.385363 5.970421 7.764897 4.025199 5.125748 5.169402 3.026313 5.688637 
1831 6.687677 4.018674 9.462909 10.172971 3.915375 9.390568 5.900075 7.710438 4.031725 5.127920 5.174997 2.962044 5.655836 
1832 6.725831 3.998148 9.454059 10.205975 3.903930 9.437600 5.808779 7.623822 4.043893 5.161993 5.206419 2.898568 5.690802 
1833 6.760943 3.974842 9.458026 10.251547 3.867990 9.500334 5.723598 7.591352 4.047764 5.143821 5.198795 2.791172 5.717452 
1834 6.810944 3.964534 9.469757 10.298265 3.869462 9.595935 5.686193 7.588260 4.077042 5.118114 5.216323 2.716908 5.779151 
1835 6.878255 3.932480 9.469930 10.328532 3.900417 9.713636 5.716446 7.571209 4.105936 5.082087 5.259135 2.673341 5.872569 
1836 6.952221 3.895008 9.449591 10.340899 3.910052 9.818283 5.758165 7.538778 4.146795 5.029498 5.319694 2.654463 5.971048 
1837 7.008331 3.830482 9.388635 10.332504 3.908052 9.892803 5.800585 7.477061 4.211480 4.984214 5.385365 2.672711 6.042706 
1838 7.018177 3.757879 9.279789 10.307628 3.863514 9.926487 5.791634 7.413281 4.267270 4.929870 5.414966 2.679729 6.049787 
1839 7.016266 3.655452 9.119919 10.231853 3.799404 9.934860 5.718393 7.332415 4.292852 4.920462 5.459730 2.710868 6.052396 
1840 7.033276 3.571756 8.989186 10.167948 3.773095 9.959013 5.689187 7.261375 4.384100 4.876690 5.550557 2.809651 6.039559 
1841 7.104955 3.496011 8.901066 10.117756 3.788380 10.019621 5.687176 7.191304 4.475963 4.821086 5.659890 2.937928 6.042425 
1842 7.199934 3.447796 8.834689 10.080091 3.826145 10.086014 5.645541 7.142180 4.524919 4.797388 5.699020 3.026345 6.075619 
1843 7.293687 3.486260 8.826537 10.109603 3.873405 10.145105 5.599626 7.177732 4.587765 4.755338 5.689829 3.044471 6.119943 
1844 7.406375 3.549886 8.847677 10.156845 3.931178 10.213854 5.536880 7.245660 4.613430 4.767671 5.672616 3.019926 6.216794 
1845 7.544434 3.610080 8.901254 10.228251 4.040168 10.307291 5.508873 7.323748 4.642463 4.827276 5.684341 3.003895 6.343360 
1846 7.631535 3.722630 8.945729 10.309591 4.092214 10.350328 5.475316 7.423408 4.672120 4.831645 5.633420 2.914270 6.389095 
1847 7.685292 3.825660 8.957703 10.357488 4.102035 10.346070 5.425702 7.518485 4.656263 4.824422 5.551659 2.780886 6.405940 
1848 7.778137 3.912260 8.991510 10.413855 4.181505 10.389994 5.474686 7.574015 4.680698 4.838353 5.567340 2.721806 6.467045 
1849 7.862264 3.932173 9.001109 10.449841 4.244622 10.418719 5.513156 7.592624 4.653627 4.867171 5.579722 2.671853 6.520852 
1850 7.929809 3.946444 9.007188 10.513684 4.304033 10.421649 5.559537 7.637591 4.650410 4.868786 5.568877 2.672444 6.542726 
1851 7.965920 3.946408 8.992702 10.584682 4.331006 10.389240 5.569794 7.699971 4.639398 4.861535 5.525151 2.674106 6.543943 
1852 7.987051 3.980850 9.011578 10.704195 4.334969 10.319609 5.591953 7.807859 4.666694 4.816648 5.470721 2.696179 6.530837 
1853 8.022367 3.993901 9.042522 10.836831 4.399003 10.277363 5.641919 7.883686 4.695844 4.804667 5.424612 2.783612 6.545519 
1854 8.043321 3.978866 9.031374 10.929986 4.457191 10.236491 5.658230 7.909020 4.667205 4.802590 5.342968 2.836395 6.543771 
1855 8.041683 3.937572 8.995641 11.000010 4.514159 10.176635 5.670334 7.910536 4.621763 4.772380 5.287445 2.856807 6.499536 
1856 7.995399 3.876204 8.928927 11.024558 4.564027 10.113357 5.683494 7.866824 4.570680 4.734860 5.283017 2.859235 6.447282 
1857 7.906396 3.804007 8.859361 11.026678 4.600685 10.043788 5.719580 7.798921 4.549284 4.641098 5.324981 2.842799 6.395818 
1858 7.791768 3.710476 8.762624 10.955332 4.627477 9.966904 5.717785 7.701074 4.491840 4.550018 5.372178 2.821898 6.347276 
1859 7.675365 3.622094 8.674782 10.859005 4.643452 9.896351 5.712907 7.600876 4.442769 4.451423 5.428742 2.790689 6.276520 
1860 7.583783 3.560987 8.625273 10.802398 4.674266 9.848420 5.728831 7.538703 4.438573 4.338516 5.496185 2.762726 6.175483 
1861 7.497235 3.490591 8.554230 10.753453 4.690462 9.816497 5.691162 7.508999 4.394493 4.280866 5.518524 2.721213 6.041218 
1862 7.425847 3.464183 8.508697 10.778707 4.702606 9.812339 5.679669 7.544177 4.370515 4.234717 5.511441 2.681846 5.880093 
1863 7.370435 3.430395 8.456017 10.791453 4.716878 9.784145 5.664872 7.542339 4.281082 4.261957 5.491524 2.694651 5.753043 
1864 7.299727 3.415477 8.401843 10.804178 4.704420 9.699605 5.676271 7.504168 4.200709 4.309269 5.460347 2.736128 5.638435 
1865 7.211214 3.416448 8.380029 10.873013 4.684697 9.585683 5.730288 7.476142 4.212429 4.303631 5.436553 2.778989 5.522138 
1866 7.137677 3.404730 8.381607 10.953312 4.695410 9.496351 5.774087 7.435328 4.278597 4.315374 5.428366 2.872306 5.446798 
1867 7.047137 3.376635 8.388276 11.005090 4.687452 9.392117 5.750193 7.376913 4.337813 4.350453 5.398022 2.957922 5.368481 
1868 6.911533 3.321158 8.357086 10.969019 4.605048 9.258397 5.597812 7.265577 4.267451 4.442822 5.320272 2.980134 5.279866 
1869 6.775348 3.329496 8.384924 10.961668 4.550710 9.137608 5.510673 7.181789 4.265086 4.500297 5.278979 3.011423 5.195811 
1870 6.629867 3.399418 8.450962 10.974658 4.512631 9.033392 5.442676 7.135053 4.287373 4.529998 5.235089 3.000818 5.128780 
1871 6.507816 3.459620 8.520585 10.957112 4.505889 8.979306 5.321193 7.086978 4.249431 4.581547 5.176702 2.954956 5.116661 
1872 6.440596 3.567234 8.637074 10.996451 4.562610 8.977020 5.227568 7.080132 4.254963 4.630889 5.140314 2.932415 5.156400 
1873 6.363485 3.722521 8.726426 11.121716 4.597339 8.943247 5.130485 7.139070 4.276360 4.625411 5.082211 2.834170 5.166126 
1874 6.325112 3.886136 8.803458 11.318713 4.663555 8.917588 5.106164 7.216534 4.345536 4.591632 5.060635 2.758188 5.181241 
1875 6.304850 3.981586 8.839662 11.478701 4.718520 8.893911 5.106706 7.256104 4.401048 4.604900 5.073144 2.717680 5.217362 
1876 6.249225 4.061394 8.849133 11.587132 4.693002 8.812653 5.070550 7.286703 4.413731 4.625188 5.050573 2.648833 5.224424 
1877 6.219170 4.101176 8.864100 11.662406 4.652159 8.734712 5.066168 7.303929 4.439949 4.660950 5.053553 2.655453 5.244940 
1878 6.184840 4.101613 8.852584 11.698338 4.572895 8.652394 5.065634 7.306697 4.454377 4.720201 5.062159 2.686499 5.268599 
1879 6.147843 4.103504 8.839262 11.728381 4.486305 8.572280 5.086778 7.321790 4.496229 4.733211 5.077317 2.740448 5.286646 
1880 6.123878 4.074371 8.829011 11.746470 4.390118 8.513734 5.109063 7.321556 4.519389 4.751562 5.084773 2.815542 5.341265 
1881 6.091018 4.078150 8.851861 11.794615 4.312175 8.448181 5.136024 7.375028 4.565226 4.711792 5.055097 2.827670 5.398122 
1882 6.026979 4.108860 8.880486 11.872043 4.270920 8.364246 5.163664 7.458918 4.630798 4.626474 4.999069 2.779862 5.452604 
1883 5.956045 4.104581 8.887696 11.937314 4.261236 8.300944 5.205675 7.500582 4.684396 4.591379 4.956757 2.742814 5.542974 
1884 5.882552 4.056792 8.875614 11.964720 4.271072 8.247633 5.242669 7.507514 4.715633 4.589620 4.946091 2.702796 5.629178 
1885 5.797265 3.950296 8.848287 11.931443 4.280150 8.216226 5.286953 7.450833 4.725848 4.608488 5.011021 2.727968 5.705698 
1886 5.694090 3.845951 8.830219 11.896294 4.294463 8.177774 5.361188 7.383244 4.769434 4.583063 5.115800 2.787571 5.724000 
1887 5.564511 3.753703 8.791821 11.832116 4.273045 8.063907 5.387669 7.337036 4.813888 4.514724 5.175193 2.782256 5.698631 
1888 5.448914 3.635942 8.755902 11.768122 4.239546 7.922886 5.409751 7.310816 4.881763 4.439167 5.226144 2.774613 5.668072 
1889 5.361402 3.499376 8.733190 11.719988 4.219306 7.786307 5.429399 7.310102 4.958724 4.365314 5.273754 2.774665 5.627856 
1890 5.312581 3.331848 8.729233 11.680259 4.216888 7.696651 5.444264 7.290121 5.027326 4.343991 5.347111 2.817419 5.606738 
1891 5.318920 3.217713 8.776608 11.670397 4.228049 7.627871 5.489636 7.300333 5.122855 4.325231 5.418303 2.869368 5.576335 
1892 5.334730 3.154652 8.805950 11.630906 4.182064 7.525627 5.463476 7.359114 5.167673 4.315732 5.411482 2.822754 5.516200 
1893 5.401457 3.116346 8.828137 11.569138 4.158939 7.481928 5.447434 7.378431 5.203435 4.374066 5.439822 2.810928 5.523726 
1894 5.482732 3.122737 8.884772 11.517918 4.146465 7.457295 5.439556 7.386442 5.244152 4.413880 5.456850 2.800892 5.543287 
1895 5.506731 3.187157 8.951649 11.476631 4.083558 7.374716 5.366453 7.446529 5.250978 4.376073 5.379482 2.688152 5.504355 
1896 5.517509 3.241020 8.969036 11.442440 4.001018 7.300796 5.287930 7.457870 5.221576 4.371017 5.304327 2.637355 5.482689 
1897 5.549842 3.279372 8.950179 11.459192 3.992539 7.245687 5.292668 7.426708 5.239036 4.367229 5.284393 2.701643 5.459357 
1898 5.582077 3.293764 8.904598 11.494693 4.001467 7.171598 5.350782 7.380801 5.276845 4.356822 5.309732 2.804165 5.389832 
1899 5.614958 3.274321 8.832675 11.522172 3.996495 7.091489 5.416500 7.328169 5.288576 4.379392 5.337141 2.904628 5.318623 
1900 5.638948 3.288943 8.765372 11.565019 3.989681 6.987206 5.431552 7.324743 5.268510 4.395753 5.287982 2.921493 5.259629 
1901 5.643050 3.345586 8.709730 11.632071 3.974110 6.913379 5.421361 7.349571 5.231369 4.428836 5.208949 2.892536 5.240166 
1902 5.679003 3.454366 8.702353 11.763389 4.021394 6.914447 5.470145 7.413276 5.256921 4.436080 5.160565 2.873056 5.260259 
1903 5.701438 3.546283 8.664730 11.886979 4.085298 6.941363 5.532363 7.469940 5.270350 4.474966 5.162412 2.848525 5.296010 
1904 5.719530 3.631384 8.607522 12.012503 4.126803 6.959810 5.602610 7.539600 5.278361 4.519482 5.163046 2.805416 5.329227 
1905 5.734807 3.738606 8.565371 12.153765 4.142767 6.937947 5.680766 7.634538 5.285627 4.524938 5.182410 2.713883 5.323425 
1906 5.720451 3.813964 8.500617 12.236653 4.106107 6.888143 5.753758 7.680058 5.234095 4.545730 5.199114 2.629364 5.301548 
1907 5.720558 3.884941 8.440864 12.320421 4.099040 6.839650 5.890234 7.704503 5.234803 4.520963 5.276548 2.631294 5.240708 
1908 5.624960 3.878742 8.291516 12.306442 3.989925 6.708045 5.928495 7.664558 5.116538 4.478581 5.237751 2.632997 5.122161 
1909 5.555969 3.867581 8.159871 12.259738 3.914866 6.602654 6.006821 7.568333 5.022429 4.431909 5.239012 2.740758 4.994997 
1910 5.520055 3.886432 8.071743 12.212956 3.867574 6.499319 6.074891 7.513363 4.927361 4.397810 5.234069 2.841588 4.871558 
1911 5.506534 3.911904 8.011990 12.167253 3.838932 6.419106 6.134902 7.481695 4.827456 4.398943 5.237403 2.891199 4.781380 
1912 5.519841 3.898189 7.949492 12.111446 3.879276 6.440921 6.271990 7.388251 4.745409 4.466755 5.337559 2.990137 4.751590 
1913 5.472696 3.842085 7.861207 12.013645 3.898140 6.454850 6.357985 7.297959 4.623319 4.544959 5.454549 3.007854 4.711058 
1914 5.396360 3.832889 7.832230 11.950596 3.902234 6.430844 6.411879 7.297178 4.577831 4.505902 5.532814 2.904456 4.612193 
1915 5.327821 3.802541 7.814580 11.879871 3.969178 6.451839 6.485900 7.296588 4.593448 4.470257 5.640774 2.833675 4.520674 
1916 5.248263 3.702093 7.755728 11.749418 4.050862 6.491265 6.532888 7.269284 4.612342 4.484524 5.730565 2.784767 4.412889 
1917 5.148896 3.594900 7.696759 11.617757 4.086287 6.493299 6.515697 7.275431 4.628326 4.484804 5.765798 2.696934 4.275320 
1918 5.054006 3.506979 7.641070 11.526419 4.135429 6.514910 6.480253 7.264703 4.631121 4.519497 5.824527 2.684395 4.138245 
1919 4.992917 3.463864 7.611527 11.533387 4.225815 6.582033 6.486171 7.237902 4.676870 4.557369 5.912261 2.753573 4.041988 
1920 4.918991 3.489283 7.580439 11.575510 4.259599 6.613899 6.448493 7.255376 4.664013 4.564463 5.912817 2.789688 3.966223 
1921 4.857296 3.523880 7.548700 11.591037 4.262727 6.641698 6.378532 7.309557 4.576922 4.610020 5.884736 2.810635 3.956392 
1922 4.848632 3.553317 7.578485 11.609450 4.290812 6.725572 6.352965 7.388980 4.506559 4.670841 5.891234 2.827111 3.976219 
1923 4.832974 3.551421 7.640275 11.617766 4.278592 6.767926 6.295063 7.505615 4.391218 4.696972 5.832425 2.783905 3.975825 
1924 4.849067 3.550093 7.721015 11.635360 4.295325 6.797899 6.268678 7.619243 4.311411 4.668068 5.762723 2.736910 3.950789 
1925 4.903817 3.503470 7.770837 11.623216 4.358933 6.887659 6.313442 7.604268 4.256210 4.712395 5.800246 2.795079 3.961383 
1926 4.955287 3.441620 7.788792 11.547977 4.383359 6.979600 6.336159 7.533177 4.140029 4.829972 5.866531 2.868313 3.996078 
1927 5.006202 3.409647 7.827866 11.476665 4.373510 7.044549 6.346329 7.482834 4.065272 4.896231 5.894113 2.894908 4.000444 
1928 5.069047 3.398303 7.856181 11.437206 4.362914 7.109516 6.385719 7.417358 4.023352 4.971869 5.936309 2.952300 3.998975 
1929 5.084925 3.409024 7.886053 11.428421 4.337765 7.113860 6.393528 7.412180 3.995415 4.989347 5.935366 2.925078 3.956256 
1930 5.084304 3.442355 7.919260 11.428766 4.313569 7.095922 6.345321 7.447810 3.967546 4.994314 5.910105 2.827293 3.931955 
1931 5.171428 3.486081 7.955525 11.466477 4.367849 7.162046 6.317145 7.472074 3.971277 5.056432 5.914636 2.816011 3.994106 
1932 5.261006 3.582939 7.993043 11.539665 4.431363 7.225978 6.247470 7.556194 3.993959 5.089195 5.848457 2.763821 4.060163 
1933 5.329603 3.681157 8.002841 11.611580 4.456730 7.313250 6.210471 7.629556 4.014044 5.147195 5.786945 2.722139 4.116747 
1934 5.415182 3.713439 7.997072 11.681613 4.522898 7.457864 6.290553 7.633749 4.072927 5.261470 5.831999 2.823858 4.154194 
1935 5.447629 3.738529 7.976027 11.739650 4.550794 7.534612 6.314078 7.668841 4.112133 5.360211 5.813077 2.869647 4.164746 
1936 5.450479 3.787858 7.956175 11.808620 4.547029 7.522862 6.299676 7.738244 4.161690 5.414566 5.731688 2.860618 4.143499 
1937 5.441123 3.805484 7.953125 11.911754 4.609667 7.499537 6.368888 7.778224 4.296612 5.416723 5.702019 2.882635 4.085514 
1938 5.374448 3.757306 7.917999 11.981446 4.603884 7.451078 6.421045 7.769623 4.370199 5.432024 5.637868 2.849031 4.010643 
1939 5.276688 3.720974 7.900394 12.056296 4.601835 7.391760 6.472084 7.743321 4.434850 5.428315 5.571376 2.831854 3.935327 
1940 5.181577 3.695324 7.883849 12.142464 4.620835 7.340292 6.507411 7.732762 4.508233 5.393010 5.516324 2.800601 3.878528 
1941 5.127627 3.664907 7.860085 12.243851 4.661566 7.330781 6.574101 7.716869 4.580411 5.378360 5.505585 2.809303 3.867328 
1942 5.103208 3.660646 7.857146 12.369578 4.718501 7.332346 6.669401 7.728996 4.655015 5.367561 5.522255 2.843103 3.878865 
1943 5.035836 3.699881 7.861107 12.469566 4.679606 7.286122 6.659079 7.822594 4.648350 5.368538 5.430911 2.742088 3.886487 
1944 5.002518 3.730957 7.861690 12.558391 4.644329 7.262496 6.668807 7.903962 4.614674 5.423117 5.375037 2.696775 3.919371 
1945 4.980061 3.735706 7.867795 12.633172 4.637822 7.234881 6.713950 7.993898 4.601616 5.469651 5.367249 2.715005 3.943123 
1946 4.920264 3.726220 7.864365 12.674823 4.603865 7.139554 6.713621 8.111895 4.574518 5.480013 5.320012 2.693610 3.935567 
1947 4.855307 3.671416 7.817103 12.684265 4.593472 7.075055 6.756490 8.152062 4.576035 5.460081 5.345233 2.776049 3.904023 
1948 4.760815 3.622253 7.734509 12.648794 4.552048 7.025980 6.757253 8.151647 4.537959 5.420779 5.381315 2.839951 3.875357 
1949 4.677788 3.603605 7.694749 12.627991 4.529078 7.019999 6.753725 8.166555 4.516928 5.357240 5.395647 2.908268 3.858432 
1950 4.638640 3.655274 7.736121 12.679728 4.597404 7.075834 6.837972 8.200712 4.576647 5.283040 5.438127 3.048485 3.816865 
1951 4.588341 3.743156 7.783472 12.721775 4.580818 7.106876 6.810048 8.261446 4.539640 5.272078 5.381898 3.038666 3.805207 
1952 4.542923 3.851281 7.823549 12.764479 4.524868 7.112913 6.715627 8.330359 4.451950 5.281233 5.266050 2.953970 3.791184 
1953 4.577289 3.946988 7.867207 12.826270 4.520834 7.153164 6.687203 8.358406 4.403841 5.320296 5.214025 2.927403 3.780462 
1954 4.650868 4.031107 7.892611 12.876044 4.533987 7.200454 6.697992 8.355026 4.376538 5.392591 5.208292 2.914023 3.768479 
1955 4.709283 4.114071 7.892686 12.927082 4.538407 7.218420 6.733235 8.347169 4.355347 5.438709 5.205488 2.892740 3.723765 
1956 4.699300 4.174384 7.828215 12.922427 4.479865 7.187326 6.733907 8.304793 4.275679 5.477347 5.177369 2.809005 3.659178 
1957 4.651722 4.182603 7.709069 12.849190 4.380416 7.124743 6.723392 8.201045 4.183670 5.498666 5.158492 2.721186 3.576964 
1958 4.574419 4.208516 7.606449 12.784108 4.339094 7.064531 6.771872 8.112216 4.189485 5.430655 5.184485 2.712300 3.462096 
1959 4.497352 4.261735 7.516057 12.730213 4.298934 7.028761 6.792677 8.073216 4.190940 5.336060 5.205092 2.693516 3.346364 
1960 4.447494 4.344188 7.464866 12.689470 4.265801 7.012182 6.791481 8.066698 4.196288 5.256889 5.225807 2.696759 3.269267 
1961 4.390183 4.402544 7.425450 12.625386 4.203168 6.980898 6.748538 8.042741 4.163287 5.215345 5.230697 2.724627 3.209062 
1962 4.342695 4.430519 7.388902 12.572143 4.159039 6.930596 6.704767 8.016018 4.166810 5.165215 5.261039 2.764792 3.140666 
1963 4.345394 4.436373 7.366997 12.569723 4.180217 6.909321 6.698201 7.995810 4.236660 5.131162 5.363653 2.836134 3.081569 
1964 4.322186 4.416962 7.325539 12.515479 4.122730 6.882934 6.566812 7.965716 4.164918 5.180279 5.417399 2.796143 3.069021 
1965 4.314177 4.471398 7.360667 12.481714 4.114412 6.820207 6.504633 8.004194 4.093085 5.169672 5.434058 2.683928 3.036187 
1966 4.305112 4.512436 7.390656 12.414575 4.122762 6.741208 6.519840 8.004505 4.017893 5.135425 5.453090 2.642648 2.981111 
1967 4.277915 4.495337 7.390620 12.285850 4.120046 6.657254 6.556167 7.939439 3.965619 5.089712 5.475688 2.695288 2.916230 
1968 4.262659 4.483656 7.394924 12.144799 4.087386 6.524560 6.568144 7.915986 3.942607 4.999753 5.459846 2.714082 2.856316 
1969 4.302499 4.463730 7.405503 11.992034 4.021549 6.379420 6.519742 7.919941 3.890856 4.946825 5.398248 2.730631 2.842938 
1970 4.401480 4.473728 7.460300 11.915266 4.019772 6.290028 6.521979 7.951260 3.926444 4.906190 5.366764 2.808808 2.867831 
1971 4.485826 4.522681 7.517127 11.888267 4.018981 6.242652 6.520472 8.000789 3.996898 4.882011 5.339809 2.824799 2.922895 
1972 4.544336 4.583627 7.543039 11.875290 4.012264 6.262685 6.503048 8.047662 4.057496 4.891876 5.324140 2.779426 3.017978 
1973 4.594777 4.641059 7.562417 11.875840 4.018793 6.327493 6.489691 8.074202 4.160926 4.914752 5.349123 2.704089 3.121307 
1974 4.603739 4.666136 7.550288 11.845985 3.976417 6.383822 6.429793 8.030810 4.214797 4.966777 5.397470 2.645073 3.237250 
1975 4.596040 4.668982 7.528032 11.829653 3.955268 6.421419 6.440741 7.949066 4.310304 4.966414 5.499005 2.669160 3.306397 
1976 4.567036 4.665345 7.489869 11.798872 3.914938 6.429781 6.467888 7.879941 4.385815 4.942262 5.573905 2.683392 3.343835 
1977 4.524294 4.646379 7.446959 11.744328 3.834627 6.401683 6.475887 7.800289 4.391214 4.942348 5.589750 2.693377 3.382650 
1978 4.501196 4.621651 7.438250 11.723176 3.821861 6.365932 6.548513 7.711997 4.434365 4.915238 5.615540 2.751021 3.413048 
1979 4.505774 4.581326 7.417002 11.690023 3.801235 6.343879 6.619917 7.565214 4.448971 4.922155 5.618814 2.830847 3.486812 
1980 4.542505 4.581406 7.406408 11.665777 3.833039 6.348354 6.708835 7.439015 4.440635 4.885100 5.623980 2.896101 3.581225 
1981 4.577703 4.654852 7.417385 11.629861 3.835817 6.317163 6.716911 7.420823 4.384367 4.832273 5.528853 2.853788 3.692014 
1982 4.648994 4.735458 7.442616 11.584053 3.829257 6.327097 6.689421 7.426816 4.314868 4.852664 5.450651 2.800847 3.842479 
1983 4.762407 4.773403 7.482101 11.558118 3.886333 6.384845 6.696985 7.400211 4.275193 4.907090 5.497273 2.826413 3.970577 
1984 4.845667 4.804318 7.538960 11.549990 3.942729 6.400174 6.670912 7.404234 4.287916 4.908235 5.513216 2.827680 4.060909 
1985 4.892260 4.831865 7.598453 11.538133 3.968228 6.385057 6.588754 7.430398 4.286023 4.881977 5.462101 2.780796 4.136604 
1986 4.917238 4.839150 7.636373 11.519462 3.990279 6.390610 6.520569 7.455297 4.284468 4.856442 5.429062 2.746988 4.194978 
1987 4.926194 4.834240 7.655743 11.484899 3.993776 6.411453 6.470560 7.474180 4.303348 4.830956 5.418792 2.731706 4.231287 
1988 4.941458 4.809712 7.672920 11.473938 4.066007 6.425867 6.479345 7.473718 4.353628 4.777931 5.477867 2.764308 4.236367 
1989 4.933009 4.763766 7.602822 11.442208 4.098413 6.404590 6.447833 7.466520 4.360735 4.783053 5.510782 2.771058 4.253854 
1990 4.896857 4.728996 7.480268 11.408456 4.113476 6.339391 6.377545 7.490933 4.349583 4.811849 5.482912 2.729006 4.281432 
1991 4.861326 4.704814 7.379826 11.400629 4.182539 6.331336 6.354825 7.515282 4.362115 4.821126 5.482307 2.738761 4.277563 
1992 4.819392 4.661380 7.273465 11.359369 4.229253 6.388556 6.334656 7.479285 4.361363 4.885189 5.480091 2.809748 4.298810 
1993 4.784010 4.650201 7.209642 11.337813 4.302857 6.453175 6.325912 7.440878 4.380955 4.927212 5.448010 2.867554 4.313653 
1994 4.743773 4.657390 7.177438 11.318841 4.358454 6.452382 6.293973 7.430894 4.371068 4.935124 5.378581 2.868648 4.319237 
1995 4.682964 4.646015 7.122073 11.286052 4.395294 6.402384 6.265928 7.418582 4.379791 4.917544 5.307496 2.858238 4.295925 
1996 4.598330 4.590567 7.039246 11.238437 4.426430 6.336362 6.272992 7.378797 4.418441 4.880665 5.274993 2.873590 4.233208 
1997 4.498114 4.493911 6.940030 11.146070 4.438623 6.293900 6.279715 7.313819 4.415848 4.879940 5.263218 2.897728 4.169729 
1998 4.400126 4.403633 6.864014 11.052836 4.449701 6.271947 6.280650 7.249394 4.412392 4.890034 5.241665 2.890983 4.129326 
1999 4.306983 4.332711 6.807909 10.965305 4.426625 6.240140 6.252411 7.197685 4.372780 4.912236 5.215630 2.837292 4.125230 
2000 4.246651 4.282849 6.784201 10.928382 4.459704 6.215889 6.289889 7.161170 4.399196 4.907210 5.238549 2.798654 4.107729 
2001 4.199397 4.246304 6.793200 10.932738 4.521794 6.190995 6.364998 7.133231 4.464157 4.897178 5.268837 2.763915 4.095146 
2002 4.124032 4.185254 6.782002 10.879081 4.517416 6.169414 6.376953 7.088127 4.407485 4.972352 5.242095 2.711587 4.121193 
2003 4.066615 4.159752 6.820583 10.858655 4.566494 6.177513 6.437466 7.076612 4.374964 5.026240 5.235546 2.685238 4.146475 
2004 4.004217 4.150483 6.863543 10.858853 4.627657 6.178722 6.491530 7.083951 4.359668 5.053637 5.243428 2.693374 4.185248 
2005 3.927958 4.094203 6.863395 10.833683 4.667903 6.189916 6.517305 7.039772 4.326974 5.094389 5.299809 2.787429 4.222589 
2006 3.824208 3.998766 6.851307 10.806798 4.704895 6.177880 6.529887 6.989498 4.334797 5.070097 5.370286 2.897442 4.224707 
2007 3.642260 3.869975 6.803043 10.731194 4.664085 6.086483 6.420456 6.968846 4.259892 5.064219 5.346663 2.920754 4.209463 
2008 3.499277 3.788867 6.819682 10.726852 4.685670 6.000051 6.336966 7.010531 4.239034 5.021100 5.306858 2.917893 4.189931 
2009 3.417763 3.735506 6.873509 10.750422 4.746241 5.946785 6.264524 7.037546 4.208335 5.013169 5.283991 2.912615 4.210142 
2010 3.340319 3.670208 6.913732 10.750013 4.762982 5.909341 6.171649 7.006299 4.121385 5.056175 5.276434 2.917763 4.249965 
2011 3.279803 3.600085 6.941130 10.758944 4.789406 5.877545 6.118155 6.956728 4.052406 5.079314 5.293282 2.931298 4.271668 
2012 3.222838 3.518888 6.931791 10.772694 4.779460 5.827060 6.057892 6.925407 3.968432 5.127701 5.289259 2.895638 4.290776 
2013 3.200010 3.514705 6.962286 10.867132 4.848125 5.770414 6.052765 7.006530 3.979928 5.104589 5.239244 2.800599 4.287424 
2014 3.203684 3.550141 6.997023 10.943256 4.897237 5.702983 6.055355 7.121477 4.006751 5.087295 5.160665 2.673886 4.299994 
2015 3.172453 3.524985 6.981920 10.929702 4.874808 5.627047 6.043582 7.175227 3.985867 5.134193 5.121165 2.605611 4.319777 
2016 3.109177 3.451684 6.914047 10.907721 4.829110 5.565831 6.097977 7.183809 3.999183 5.136776 5.135007 2.653431 4.274049 
2017 3.022081 3.371121 6.835837 10.893876 4.743274 5.500358 6.177372 7.180212 4.012827 5.128156 5.181570 2.745286 4.212051 
2018 2.939829 3.344649 6.815056 10.906882 4.663087 5.435380 6.239655 7.226094 4.013059 5.138560 5.214926 2.812448 4.177396 
2019 2.917812 3.410611 6.888389 10.996385 4.634499 5.399545 6.315976 7.336472 4.054630 5.138574 5.219010 2.841499 4.187082 
2020 2.925690 3.475728 6.967319 11.092056 4.577996 5.400460 6.354068 7.400078 4.054746 5.192303 5.240537 2.876320 4.239031 
2021 2.917070 3.547421 7.046000 11.206273 4.555076 5.413446 6.425491 7.444809 4.092564 5.168250 5.280635 2.922138 4.241673 
2022 2.905113 3.662072 7.133768 11.327201 4.553283 5.398628 6.512072 7.509902 4.167796 5.059010 5.304319 2.937796 4.201492 
2023 2.899200 3.730958 7.208897 11.418018 4.516137 5.404544 6.553115 7.510002 4.185119 5.042104 5.346416 2.964047 4.192947 
2024 2.914945 3.746348 7.280960 11.524701 4.493864 5.464078 6.622395 7.485767 4.206800 5.090494 5.435115 3.042839 4.193705 
2025 2.870490 3.751446 7.310744 11.607090 4.463000 5.498827 6.666687 7.460084 4.196853 5.149133 5.526679 3.088553 4.171481 
2026 2.799236 3.768394 7.318439 11.674933 4.477358 5.519121 6.739022 7.450787 4.225045 5.137731 5.618716 3.116717 4.097392 
2027 2.728135 3.775283 7.315544 11.732946 4.496431 5.520914 6.792157 7.462296 4.235252 5.116225 5.650862 3.119811 4.053669 
2028 2.685826 3.775596 7.336445 11.786161 4.495798 5.499812 6.822584 7.512130 4.218305 5.117432 5.610922 3.084665 4.066778 
2029 2.718568 3.795709 7.428752 11.901602 4.545382 5.526181 6.904242 7.594880 4.234721 5.126673 5.562687 3.062537 4.117188 
2030 2.792000 3.789243 7.530580 12.004988 4.546823 5.594315 6.983813 7.647027 4.247598 5.192181 5.492968 3.083632 4.197023 
2031 2.863018 3.779719 7.610878 12.070627 4.524658 5.655264 7.056007 7.673353 4.292547 5.234348 5.455221 3.122916 4.232483 
2032 2.889256 3.806476 7.684188 12.109250 4.489615 5.650925 7.068950 7.721447 4.315788 5.214224 5.390460 3.085340 4.214013 
2033 2.909794 3.836042 7.741022 12.098586 4.409052 5.612767 7.026826 7.749211 4.265237 5.237721 5.314552 3.026441 4.205969 
2034 2.954575 3.865970 7.810001 12.078601 4.401471 5.611242 7.059371 7.738206 4.315628 5.215406 5.333375 3.024325 4.150275 
2035 2.917814 3.866628 7.808417 11.978236 4.342248 5.557773 7.027861 7.663121 4.327387 5.198927 5.322601 2.986665 4.054367 
2036 2.808270 3.847149 7.762469 11.850625 4.239339 5.499636 6.992297 7.541805 4.332142 5.176107 5.311717 2.938633 3.898174 
2037 2.714700 3.822165 7.739084 11.761544 4.138598 5.515086 7.010047 7.393644 4.352760 5.161536 5.351953 2.925829 3.742784 
2038 2.686783 3.791757 7.752308 11.692661 4.025623 5.608361 7.051339 7.240379 4.368134 5.207363 5.389221 2.930537 3.632219 
2039 2.705290 3.795252 7.798059 11.647576 3.933945 5.746804 7.132771 7.110259 4.425305 5.239600 5.440921 2.933333 3.543002 
2040 2.649021 3.818308 7.768098 11.531727 3.754754 5.820982 7.086645 7.009918 4.353067 5.322573 5.421289 2.867626 3.512639 
2041 2.620008 3.893933 7.724220 11.463087 3.646511 5.883400 7.098420 6.961893 4.309397 5.370276 5.394996 2.792437 3.506483 
2042 2.667075 4.008062 7.700603 11.445369 3.605342 5.928792 7.197373 6.967057 4.332301 5.399414 5.388247 2.745912 3.518917 
2043 2.702244 4.105215 7.660251 11.388965 3.535741 5.893947 7.218535 7.008190 4.292330 5.457492 5.338729 2.678338 3.558122 
2044 2.754856 4.173024 7.621771 11.339810 3.503877 5.846216 7.242503 7.049022 4.280002 5.499410 5.295525 2.653698 3.566041 
2045 2.827388 4.189782 7.571314 11.302217 3.484027 5.803159 7.259088 7.080658 4.260248 5.563376 5.273095 2.681588 3.578055 
2046 2.945014 4.178490 7.554724 11.309570 3.519897 5.805143 7.309338 7.107405 4.281788 5.642667 5.262804 2.758592 3.598419 
2047 3.099575 4.134686 7.577227 11.326644 3.592976 5.866273 7.385326 7.111010 4.353458 5.777277 5.268422 2.877707 3.631291 
2048 3.154159 4.096159 7.581767 11.285873 3.628746 5.898319 7.395936 7.133825 4.366888 5.933896 5.245467 2.923018 3.691518 
2049 3.127721 4.115186 7.596812 11.255447 3.706182 5.922196 7.411009 7.198923 4.377606 6.031590 5.223285 2.854535 3.724776 
2050 3.111335 4.119937 7.597701 11.243313 3.796341 5.976525 7.474724 7.250141 4.442023 6.112413 5.278623 2.812994 3.750528 
2051 3.083925 4.128067 7.588834 11.243769 3.891003 6.017723 7.573578 7.303758 4.534764 6.128137 5.377503 2.776625 3.745912 
2052 2.997509 4.127737 7.533359 11.197195 3.917901 6.001670 7.618033 7.319217 4.561748 6.133084 5.433717 2.740750 3.728080 
2053 2.882070 4.113008 7.444339 11.125065 3.913426 5.948011 7.659648 7.303675 4.568302 6.108884 5.470137 2.743183 3.697549 
2054 2.751068 4.083277 7.350289 11.049012 3.880832 5.872623 7.710566 7.277752 4.567870 6.087262 5.519722 2.756918 3.632284 
2055 2.670931 4.028511 7.272320 11.002398 3.850628 5.821312 7.781812 7.220986 4.595487 6.094353 5.601667 2.818697 3.552419 
2056 2.646708 3.969673 7.205617 10.966729 3.813114 5.780707 7.828382 7.168327 4.591721 6.137840 5.659589 2.895139 3.523637 
2057 2.667339 3.948858 7.170573 10.967708 3.814640 5.735583 7.854824 7.142433 4.563278 6.203930 5.685680 2.932062 3.502713 
2058 2.689397 3.966432 7.173932 11.001756 3.836519 5.688632 7.858991 7.171031 4.498167 6.274292 5.659312 2.919358 3.503394 
2059 2.715593 4.024813 7.224225 11.075484 3.893815 5.660604 7.889919 7.243845 4.423366 6.312457 5.595674 2.851759 3.486737 
2060 2.823069 4.046963 7.288777 11.181955 3.963429 5.697508 7.978670 7.285214 4.394599 6.375806 5.592597 2.846462 3.490416 
2061 2.926781 4.012159 7.316967 11.245244 4.002816 5.740645 8.052747 7.284381 4.355669 6.473608 5.589487 2.897486 3.529032 
2062 2.964165 3.995974 7.340300 11.283217 4.034497 5.782820 8.125803 7.309936 4.316869 6.526721 5.562813 2.919163 3.535617 
2063 3.006917 3.977162 7.373380 11.341276 4.074204 5.862288 8.213316 7.324846 4.301773 6.577457 5.571038 2.980966 3.551863 
2064 3.067943 3.963521 7.416710 11.436819 4.131313 5.957951 8.324801 7.342825 4.313214 6.591570 5.604644 3.052499 3.573214 
2065 3.095401 3.937372 7.426748 11.495551 4.135528 6.012368 8.357950 7.333345 4.277564 6.606402 5.646866 3.126171 3.592638 
2066 3.074805 3.932002 7.432709 11.534288 4.112118 6.046524 8.362850 7.316225 4.223641 6.585187 5.668677 3.159313 3.589303 
2067 3.018412 4.011275 7.482640 11.625923 4.124431 6.094748 8.386037 7.372179 4.174235 6.504371 5.630279 3.090037 3.542204 
2068 3.002937 4.099513 7.544614 11.745506 4.150754 6.194165 8.418651 7.392165 4.152967 6.477701 5.607726 3.061290 3.519450 
2069 3.022005 4.137906 7.602282 11.863099 4.165089 6.313237 8.460183 7.360723 4.168881 6.475454 5.588929 3.100522 3.530461 
2070 2.996225 4.127081 7.631162 11.937036 4.131736 6.393538 8.481227 7.285916 4.184719 6.453814 5.539852 3.131747 3.499246 
2071 2.938797 4.066989 7.617652 11.945954 4.054904 6.449735 8.471819 7.148778 4.176859 6.459255 5.490207 3.198540 3.460395 
2072 2.880204 4.019947 7.619745 11.952560 4.008614 6.501682 8.493932 7.052289 4.202220 6.437360 5.433285 3.241297 3.399173 
2073 2.795814 3.986589 7.625904 11.921047 3.942847 6.509393 8.449367 7.006956 4.175081 6.426000 5.313401 3.266912 3.352571 
2074 2.754918 3.966991 7.668963 11.916628 3.907863 6.536570 8.448204 6.989613 4.171885 6.421829 5.208109 3.312476 3.349882 
2075 2.732119 3.914222 7.719470 11.896272 3.855997 6.579852 8.434110 6.987517 4.137972 6.456382 5.111099 3.390908 3.390834 
2076 2.781065 3.873677 7.797319 11.914575 3.861131 6.681384 8.467517 6.995290 4.129040 6.507991 5.071005 3.493920 3.457210 
2077 2.866492 3.859777 7.903016 11.982425 3.922070 6.793729 8.506541 7.045627 4.094565 6.562717 5.046771 3.577422 3.533928 
2078 2.894040 3.862765 8.006226 12.025906 3.945796 6.856182 8.421160 7.143507 3.931089 6.667170 4.955792 3.633913 3.632230 
2079 2.963376 3.892725 8.144524 12.090631 3.999498 6.977239 8.365490 7.241727 3.801749 6.793613 4.908721 3.721278 3.750732 
2080 3.025255 3.914245 8.274676 12.149920 4.053594 7.123106 8.338859 7.335369 3.743986 6.858438 4.914315 3.803757 3.826154 
2081 3.010350 3.917913 8.341602 12.129428 4.040084 7.189389 8.248431 7.404438 3.665167 6.877703 4.915915 3.857966 3.850400 
2082 3.044269 3.902794 8.386842 12.087896 4.031547 7.262742 8.208057 7.435606 3.652401 6.875668 4.998846 3.950090 3.842796 
2083 3.076690 3.854955 8.403566 12.020920 3.986650 7.333264 8.127690 7.422646 3.613231 6.921699 5.081940 4.083876 3.855748 
2084 3.079547 3.835706 8.412992 11.948530 3.956238 7.405844 8.037084 7.410181 3.565369 6.956487 5.108248 4.189443 3.848825 
2085 3.090727 3.840391 8.426062 11.892476 3.962918 7.492246 8.006564 7.410963 3.592067 6.939429 5.143723 4.269323 3.828236 
2086 3.027604 3.828105 8.388578 11.791505 3.928178 7.508656 7.908640 7.382502 3.566903 6.903675 5.133327 4.338367 3.813121 
2087 2.960210 3.832830 8.347525 11.715094 3.924291 7.539972 7.830097 7.340919 3.569699 6.856760 5.068809 4.397249 3.792650 
2088 2.930205 3.854183 8.326373 11.655544 3.935205 7.593375 7.756159 7.297647 3.590589 6.833467 4.972178 4.482353 3.798687 
2089 2.880206 3.874178 8.306912 11.571734 3.920776 7.621863 7.622814 7.244430 3.583798 6.848336 4.854986 4.576137 3.818462 
2090 2.852842 3.905480 8.305072 11.524974 3.940787 7.663190 7.569707 7.186991 3.649198 6.809379 4.800410 4.669916 3.805653 
2091 2.791637 3.883621 8.244383 11.447289 3.898049 7.630203 7.481573 7.078707 3.666370 6.750083 4.782654 4.775364 3.816931 
2092 2.752443 3.840978 8.156739 11.400262 3.876803 7.588450 7.422129 6.946729 3.712251 6.636207 4.845263 4.884017 3.852767 
2093 2.727894 3.829118 8.070423 11.390644 3.877187 7.548789 7.362628 6.867213 3.774328 6.497550 4.912072 4.972595 3.878308 
2094 2.670776 3.831448 7.981632 11.377161 3.854546 7.469024 7.228559 6.829383 3.759358 6.394653 4.906550 5.039333 3.897027 
2095 2.689930 3.842628 7.945220 11.431296 3.886358 7.433794 7.181151 6.814064 3.811581 6.268060 4.953208 5.126468 3.886787 
2096 2.774269 3.809332 7.899307 11.434070 3.849866 7.380384 7.065933 6.763592 3.793768 6.226849 4.986350 5.276067 3.930642 
2097 2.855574 3.780723 7.867129 11.428502 3.824546 7.343760 6.936834 6.723861 3.764471 6.190755 5.008060 5.399610 3.966824 
2098 2.912960 3.802994 7.872061 11.469184 3.867167 7.355672 6.880248 6.748013 3.800122 6.115519 5.043778 5.469134 3.978373 
2099 2.917863 3.821874 7.873328 11.475039 3.890739 7.352170 6.791965 6.763646 3.798483 6.101454 5.053449 5.523615 4.032085 
2100 2.846998 3.850339 7.892556 11.456247 3.916140 7.318977 6.741967 6.801182 3.818809 6.042637 5.071851 5.499597 4.048104 
2101 2.770536 3.837133 7.886461 11.343764 3.857022 7.268568 6.655344 6.795473 3.784369 6.053434 5.064131 5.501059 4.105150 
2102 2.792384 3.788682 7.865010 11.218718 3.775470 7.274832 6.595446 6.710864 3.770058 6.106557 5.083408 5.562987 4.224839 
2103 2.797010 3.769897 7.847497 11.144844 3.742809 7.286706 6.604532 6.659014 3.820401 6.050059 5.129881 5.537382 4.260128 
2104 2.762502 3.755870 7.815337 11.063025 3.688494 7.245701 6.577974 6.608062 3.837388 5.963547 5.142902 5.471327 4.256737 
2105 2.781546 3.723388 7.805550 10.975101 3.687169 7.205419 6.577793 6.536021 3.875885 5.890594 5.158216 5.448723 4.286008 
2106 2.834753 3.675933 7.801166 10.898346 3.704000 7.168180 6.575909 6.481986 3.935534 5.842369 5.148906 5.431876 4.324974 
2107 2.879423 3.642092 7.766961 10.818472 3.694436 7.098739 6.509359 6.455056 3.961369 5.824848 5.086450 5.380014 4.340386 
2108 2.950109 3.628579 7.740208 10.774297 3.711726 7.091375 6.484963 6.455472 4.033308 5.798818 5.036020 5.326797 4.342388 
2109 2.989698 3.598236 7.686315 10.697289 3.685491 7.099400 6.421101 6.454212 4.060377 5.836687 4.967543 5.295772 4.354838 
2110 3.023539 3.548344 7.599321 10.640718 3.653894 7.108610 6.359110 6.448690 4.072729 5.894932 4.909173 5.260389 4.331740 
2111 3.096017 3.479720 7.508341 10.649467 3.672111 7.141572 6.342000 6.452017 4.108386 5.940261 4.897517 5.265605 4.298715 
2112 3.165635 3.394490 7.429553 10.691494 3.689794 7.191600 6.323698 6.449559 4.113391 5.978729 4.892568 5.300309 4.278245 
2113 3.187884 3.321989 7.337023 10.711490 3.709672 7.232033 6.279672 6.451910 4.106346 5.970794 4.877954 5.299934 4.207050 
2114 3.109025 3.243211 7.191988 10.678913 3.611525 7.237251 6.134803 6.466001 4.026239 6.006108 4.838661 5.282351 4.137158 
2115 3.044889 3.193897 7.079494 10.713402 3.544165 7.303429 6.051826 6.468636 4.001297 6.015577 4.855677 5.277675 4.099684 
2116 3.012880 3.174178 7.040781 10.809327 3.540117 7.392982 6.038927 6.465975 4.012490 5.991400 4.892868 5.297492 4.104533 
2117 2.897612 3.177701 7.023571 10.858350 3.490407 7.432310 5.953751 6.468229 3.935220 5.995326 4.880713 5.291960 4.133327 
2118 2.754119 3.202016 7.010968 10.858315 3.451238 7.464000 5.853849 6.470585 3.831587 5.981714 4.843838 5.249650 4.158254 
2119 2.683770 3.201576 7.001799 10.842381 3.434029 7.540691 5.784905 6.447861 3.725073 6.011794 4.816330 5.288036 4.256661 
2120 2.704981 3.197479 7.022477 10.881592 3.468101 7.651599 5.804633 6.399192 3.723254 5.984693 4.863033 5.345531 4.325206 
2121 2.739228 3.186622 7.041691 10.904517 3.473517 7.713572 5.811209 6.361050 3.729849 5.919563 4.901361 5.375031 4.334807 
2122 2.723290 3.173153 7.031231 10.883276 3.414649 7.715848 5.750902 6.350620 3.663062 5.863799 4.882126 5.361514 4.311135 
2123 2.726727 3.193495 7.015471 10.849342 3.375637 7.732317 5.699192 6.365366 3.608834 5.798285 4.856066 5.328025 4.277821 
2124 2.818830 3.222645 7.035582 10.840498 3.393397 7.794937 5.719316 6.382651 3.605801 5.756676 4.863236 5.323897 4.295767 
2125 2.895586 3.263272 7.077442 10.854407 3.429081 7.829861 5.761586 6.430994 3.631630 5.730159 4.890870 5.310172 4.330202 
2126 2.894010 3.319777 7.103634 10.870885 3.431226 7.804971 5.737220 6.475935 3.621688 5.721015 4.862566 5.261188 4.349174 
2127 2.876574 3.397731 7.124118 10.903356 3.455840 7.818534 5.713597 6.522667 3.618361 5.748274 4.814911 5.216822 4.368017 
2128 2.900893 3.507484 7.200611 11.013865 3.563094 7.916648 5.778564 6.606430 3.714415 5.767609 4.806008 5.234279 4.396973 
2129 2.914084 3.613501 7.264429 11.123086 3.646018 8.012455 5.807541 6.700856 3.785259 5.847337 4.748858 5.282961 4.459906 
2130 2.818020 3.692345 7.257936 11.192589 3.696025 7.992267 5.797503 6.824440 3.828151 5.858006 4.671225 5.233857 4.423336 
2131 2.713591 3.731179 7.213422 11.234745 3.731187 7.940331 5.793272 6.914351 3.843951 5.872583 4.606702 5.151907 4.364512 
2132 2.761945 3.739011 7.199632 11.283633 3.776158 8.012876 5.855712 6.941778 3.862391 5.993062 4.578293 5.182907 4.416820 
2133 2.840600 3.766901 7.202142 11.359303 3.871426 8.091344 5.968165 6.993133 3.943199 6.051636 4.612976 5.170175 4.400996 
2134 2.877297 3.809226 7.200721 11.401465 3.948256 8.117990 6.015821 7.055308 3.992123 6.104510 4.612988 5.122506 4.337680 
2135 2.910371 3.835234 7.208212 11.438093 4.024839 8.162995 6.042605 7.058826 4.021755 6.168302 4.606891 5.075835 4.279503 
2136 2.903516 3.832340 7.207033 11.446183 4.087442 8.169474 6.034651 7.045257 4.039621 6.173358 4.609051 5.021032 4.197198 
2137 2.944585 3.825701 7.240590 11.460123 4.166283 8.226954 6.073256 7.012258 4.123398 6.142794 4.654472 5.009888 4.133293 
2138 2.995812 3.833379 7.313034 11.497223 4.207147 8.325894 6.103102 6.998729 4.164714 6.158883 4.677997 5.025103 4.124682 
2139 2.931927 3.849779 7.355888 11.536171 4.174285 8.313987 6.029952 7.045794 4.069015 6.163716 4.613918 4.952171 4.080282 
2140 2.863528 3.867271 7.401751 11.579988 4.142146 8.300570 5.962404 7.105449 3.972427 6.125973 4.533175 4.877368 4.044423 
2141 2.830307 3.879580 7.489254 11.631231 4.159701 8.323953 5.997874 7.183276 3.980033 6.008278 4.515559 4.831397 4.002555 
2142 2.799824 3.884462 7.581540 11.632906 4.137114 8.325545 6.006097 7.258132 3.959607 5.931167 4.480155 4.821078 3.995844 
2143 2.774734 3.908041 7.696164 11.642415 4.108744 8.355901 6.000341 7.332804 3.944962 5.896963 4.427770 4.827558 3.996221 
2144 2.722852 3.958438 7.825521 11.660742 4.085617 8.371872 5.980006 7.454450 3.929872 5.852070 4.370381 4.812801 3.936908 
2145 2.699912 4.024160 7.957201 11.675149 4.100163 8.407557 5.970974 7.583794 3.950038 5.826750 4.336728 4.782937 3.862728 
2146 2.766185 4.092334 8.072917 11.682480 4.156673 8.512187 6.002367 7.676988 4.022373 5.851289 4.330413 4.841671 3.831027 
2147 2.814411 4.156379 8.146436 11.659245 4.178820 8.572805 5.972579 7.731390 4.031956 5.933910 4.286302 4.913515 3.810321 
2148 2.826188 4.229206 8.174765 11.630470 4.180600 8.623585 5.913460 7.763367 4.017223 6.017973 4.212634 4.929399 3.764552 
2149 2.823554 4.332444 8.197847 11.650162 4.229831 8.654084 5.923611 7.825090 4.070698 6.002710 4.153282 4.870342 3.682157 
2150 2.835396 4.405373 8.209905 11.676753 4.272938 8.693513 5.952476 7.835527 4.121953 5.989408 4.165913 4.845321 3.686652 
2151 2.851059 4.424116 8.187085 11.659866 4.276740 8.773628 5.977832 7.803030 4.147945 5.984823 4.200106 4.877560 3.759576 
2152 2.829751 4.454176 8.136686 11.631440 4.273707 8.791711 5.996705 7.805235 4.145860 5.928350 4.198248 4.836191 3.783478 
2153 2.819930 4.484311 8.096480 11.614935 4.273129 8.819306 6.038225 7.798095 4.113089 5.887717 4.215239 4.815372 3.808829 
2154 2.842563 4.531959 8.084966 11.609982 4.285982 8.833813 6.084286 7.793968 4.065353 5.876295 4.242787 4.816448 3.831213 
2155 2.808815 4.592668 8.071099 11.604098 4.297924 8.742396 6.078466 7.815411 4.004451 5.838473 4.255502 4.780035 3.768933 
2156 2.775306 4.604627 8.026011 11.562231 4.285879 8.661766 6.075014 7.805649 3.957751 5.824536 4.308421 4.800059 3.703887 
2157 2.792705 4.569651 7.973594 11.503912 4.258720 8.592831 6.114637 7.774353 3.956047 5.852225 4.395599 4.901722 3.669833 
2158 2.811453 4.564717 7.948514 11.484676 4.258754 8.525380 6.190135 7.757799 4.014118 5.816843 4.475060 4.938241 3.566154 
2159 2.877891 4.569473 7.963723 11.489657 4.284519 8.518925 6.319250 7.719897 4.099711 5.771429 4.582978 5.019043 3.449392 
2160 2.904992 4.561906 7.969113 11.482281 4.283792 8.484855 6.401203 7.662266 4.131219 5.755190 4.668657 5.131443 3.345974 
2161 2.846583 4.548316 7.939834 11.460676 4.243920 8.436894 6.392356 7.622834 4.074512 5.767565 4.674292 5.214750 3.262241 
2162 2.827065 4.566444 7.941985 11.482033 4.241067 8.443730 6.446477 7.617863 4.069443 5.750664 4.695387 5.284164 3.199840 
2163 2.813618 4.610158 7.946869 11.476664 4.231688 8.447412 6.483093 7.607107 4.051887 5.749488 4.678372 5.340999 3.171104 
2164 2.801100 4.647303 7.939339 11.424776 4.206590 8.487425 6.523575 7.604711 4.039598 5.737925 4.651937 5.405757 3.162741 
2165 2.815259 4.674409 7.930413 11.369349 4.190012 8.542425 6.613724 7.571503 4.091763 5.690350 4.677049 5.488857 3.171016 
2166 2.838459 4.695444 7.914873 11.341462 4.170430 8.585267 6.691127 7.520261 4.154830 5.635215 4.719357 5.528625 3.196916 
2167 2.839787 4.713056 7.899555 11.311269 4.142193 8.607614 6.732983 7.474734 4.162924 5.611636 4.734003 5.545303 3.265439 
2168 2.808994 4.723363 7.878467 11.269313 4.091619 8.583590 6.757689 7.461660 4.132291 5.606284 4.707157 5.521505 3.347213 
2169 2.791678 4.721330 7.868197 11.236012 4.057627 8.592414 6.823521 7.470943 4.130102 5.593878 4.696188 5.501254 3.417928 
2170 2.824565 4.716227 7.886164 11.238287 4.061762 8.641667 6.966925 7.486698 4.206925 5.562151 4.744527 5.526211 3.497975 
2171 2.836893 4.712632 7.882025 11.227074 4.045725 8.665715 7.062684 7.493591 4.267804 5.553664 4.758625 5.554236 3.593081 
2172 2.867016 4.713965 7.881837 11.241560 4.045384 8.726072 7.145840 7.507788 4.336569 5.582348 4.758659 5.592733 3.706309 
2173 2.923809 4.712335 7.915704 11.285168 4.057145 8.799809 7.241162 7.481861 4.428184 5.643824 4.781901 5.671556 3.836245 
2174 2.904292 4.704910 7.944829 11.322470 4.039838 8.809368 7.289628 7.475915 4.486535 5.673185 4.790265 5.727726 3.885843 
2175 2.872956 4.685789 7.954066 11.375396 4.043522 8.793069 7.362270 7.486609 4.560952 5.628026 4.829235 5.806292 3.878047 
2176 2.808340 4.607061 7.924748 11.368855 3.981832 8.738961 7.354786 7.421478 4.552793 5.640519 4.830770 5.906040 3.930821 
2177 2.723209 4.552094 7.903513 11.371586 3.962962 8.694242 7.347372 7.389133 4.559122 5.628232 4.808074 5.957792 3.940665 
2178 2.728987 4.496847 7.929374 11.412222 3.992452 8.695725 7.361722 7.330443 4.602139 5.651789 4.820805 6.049549 3.978972 
2179 2.781469 4.430230 7.950113 11.439352 3.996877 8.698073 7.340267 7.230535 4.648081 5.718071 4.869202 6.167479 4.033895 
2180 2.797456 4.342539 7.922897 11.443604 3.957990 8.652826 7.300400 7.149146 4.688293 5.726739 4.951735 6.220964 4.036034 
2181 2.820997 4.243992 7.873026 11.437840 3.888363 8.593094 7.242976 7.021678 4.709518 5.764530 5.065770 6.279696 4.074524 
2182 2.853779 4.192460 7.855503 11.499373 3.865459 8.593557 7.283308 6.943402 4.787549 5.762738 5.213641 6.330371 4.080565 
2183 2.843367 4.176774 7.833807 11.589736 3.854094 8.584478 7.344944 6.935160 4.850942 5.738979 5.315765 6.331291 4.056818 
2184 2.829679 4.133820 7.805281 11.674771 3.803220 8.578467 7.380789 6.913650 4.853771 5.775931 5.381223 6.346349 4.122930 
2185 2.831538 4.053849 7.790209 11.763324 3.745446 8.599435 7.393412 6.881311 4.859508 5.832623 5.467964 6.373180 4.235700 
2186 2.851182 3.960918 7.799188 11.865094 3.704023 8.617552 7.403264 6.838273 4.876887 5.887098 5.557420 6.415801 4.365219 
2187 2.882117 3.918800 7.838976 12.022688 3.742224 8.677867 7.458860 6.841009 4.930767 5.893684 5.661741 6.458465 4.457912 
2188 2.888560 3.867098 7.862014 12.154633 3.763203 8.724057 7.451909 6.877591 4.925312 5.949281 5.692674 6.513981 4.587329 
2189 2.892911 3.783029 7.877846 12.243137 3.741992 8.754760 7.417765 6.870406 4.891819 6.019558 5.682468 6.569837 4.740735 
2190 2.879160 3.701668 7.886259 12.302534 3.733197 8.785907 7.416786 6.886463 4.892908 5.990453 5.702176 6.561619 4.804007 
2191 2.822688 3.597449 7.856086 12.282189 3.677517 8.782325 7.362325 6.873614 4.841547 5.932600 5.675890 6.495100 4.815278 
2192 2.772347 3.518288 7.795642 12.240112 3.624685 8.785720 7.296180 6.819735 4.803366 5.897676 5.650718 6.440155 4.819329 
2193 2.706837 3.447411 7.752159 12.181832 3.552924 8.788334 7.187768 6.772003 4.752574 5.918993 5.596683 6.387371 4.815599 
2194 2.720788 3.390117 7.768099 12.180662 3.532571 8.809097 7.151784 6.732252 4.758258 5.950936 5.581079 6.396381 4.811625 
2195 2.797073 3.350901 7.813365 12.226678 3.559824 8.860864 7.175766 6.684239 4.814069 5.967867 5.595963 6.435046 4.795832 
2196 2.810604 3.330319 7.852853 12.255337 3.578189 8.836773 7.157500 6.677142 4.815640 5.964608 5.547735 6.401421 4.706667 
2197 2.828406 3.317183 7.946145 12.329028 3.631284 8.844604 7.192285 6.674050 4.831988 5.990839 5.482941 6.367017 4.614607 
2198 2.892347 3.273246 8.058188 12.425732 3.711652 8.908473 7.241177 6.642043 4.840306 6.095417 5.411525 6.379107 4.610994 
2199 2.892665 3.235354 8.147886 12.505012 3.768003 8.929493 7.291522 6.605100 4.809337 6.158514 5.322792 6.355131 4.617968 
2200 2.746015 3.258936 8.208237 12.543537 3.791918 8.892171 7.331599 6.581510 4.740760 6.142068 5.200477 6.276809 4.630708 
2201 2.638500 3.292844 8.302737 12.577032 3.813302 8.888125 7.367451 6.548396 4.680346 6.148408 5.082749 6.246923 4.737195 
2202 2.640785 3.337405 8.450390 12.650160 3.888748 8.976159 7.463518 6.527025 4.702075 6.194400 5.024574 6.319652 4.942577 
2203 2.691505 3.429246 8.571742 12.736115 3.983279 9.090059 7.584222 6.526472 4.760316 6.220498 4.989240 6.401670 5.135324 
2204 2.733945 3.524239 8.637911 12.790866 4.037148 9.145159 7.667639 6.559486 4.771916 6.215713 4.924699 6.418185 5.276013 
2205 2.756315 3.618538 8.685757 12.830263 4.068672 9.175935 7.732282 6.600560 4.764958 6.196049 4.864388 6.395247 5.377398 
2206 2.766771 3.704420 8.738664 12.864888 4.103094 9.206030 7.744180 6.634818 4.734967 6.208457 4.806298 6.388754 5.499914 
2207 2.749148 3.772715 8.763274 12.897541 4.132615 9.227851 7.752394 6.676733 4.700170 6.224769 4.756886 6.391367 5.606550 
2208 2.724989 3.821418 8.761682 12.934803 4.158696 9.252206 7.810963 6.707397 4.724476 6.208705 4.763337 6.398886 5.673400 
2209 2.688034 3.854819 8.723947 12.950399 4.138670 9.247543 7.869919 6.716165 4.750807 6.170690 4.776552 6.371869 5.705190 
2210 2.672894 3.902752 8.680410 12.985159 4.127970 9.245199 7.961482 6.735808 4.776874 6.131707 4.785236 6.335468 5.740832 
2211 2.741237 4.014667 8.680624 13.069328 4.182752 9.282345 8.082163 6.750423 4.833569 6.124523 4.822402 6.360173 5.814022 
2212 2.783862 4.153288 8.690877 13.147920 4.227047 9.263000 8.140592 6.777201 4.817402 6.114748 4.774975 6.339737 5.860669 
2213 2.769294 4.276210 8.676805 13.166702 4.222054 9.175995 8.119834 6.800079 4.740245 6.095751 4.678248 6.248739 5.841577 
2214 2.809977 4.301908 8.649805 13.131587 4.187169 9.117451 8.065845 6.779908 4.683609 6.126302 4.609915 6.202894 5.841105 
2215 2.864717 4.276742 8.630992 13.129158 4.189861 9.086860 8.064150 6.790692 4.690335 6.132919 4.565708 6.176601 5.783370 
2216 2.904593 4.247934 8.618961 13.107471 4.193569 9.089475 8.044100 6.816076 4.677576 6.162668 4.528884 6.178309 5.690995 
2217 2.939668 4.196487 8.602530 13.056314 4.165885 9.097962 8.020386 6.801743 4.644660 6.234713 4.504749 6.203291 5.596151 
2218 2.921558 4.132404 8.574909 13.012955 4.130661 9.079151 8.067017 6.774331 4.649446 6.216137 4.535837 6.166272 5.430599 
2219 2.872816 4.057717 8.530760 12.945101 4.066210 9.027867 8.126100 6.734585 4.677570 6.160744 4.616250 6.116876 5.262402 
2220 2.808232 3.991214 8.490980 12.928523 4.003326 8.978351 8.235567 6.710746 4.748524 6.048182 4.691881 6.070506 5.072185 
2221 2.723576 3.917454 8.421391 12.898212 3.884816 8.919976 8.276764 6.683910 4.750208 5.991675 4.711282 6.023564 4.922999 
2222 2.683306 3.845514 8.331310 12.863994 3.739409 8.883932 8.276711 6.634662 4.738305 5.974579 4.709385 5.994157 4.817684 
2223 2.705399 3.785950 8.261625 12.897903 3.653425 8.876242 8.361727 6.597348 4.812768 5.905188 4.732551 5.963552 4.687524 
2224 2.745359 3.713018 8.160519 12.862145 3.541729 8.839128 8.363088 6.535979 4.855638 5.869295 4.771260 5.958951 4.608767 
2225 2.773505 3.642994 8.032293 12.810199 3.442852 8.772142 8.325218 6.479846 4.869446 5.808919 4.761788 5.942833 4.498359 
2226 2.742077 3.584286 7.878137 12.744961 3.324169 8.669610 8.229680 6.458647 4.796604 5.741385 4.673043 5.879436 4.355852 
2227 2.753517 3.569128 7.787013 12.746268 3.294075 8.635664 8.202850 6.495852 4.793075 5.678179 4.632511 5.857439 4.273211 
2228 2.814877 3.578086 7.761459 12.810790 3.335380 8.648154 8.251022 6.558383 4.869129 5.625407 4.631082 5.872676 4.243530 
2229 2.816013 3.573956 7.693678 12.794544 3.306672 8.608104 8.192276 6.581261 4.855823 5.641657 4.608160 5.894786 4.276626 
2230 2.817661 3.573947 7.617688 12.812525 3.341414 8.589135 8.151148 6.607488 4.882044 5.646400 4.624137 5.943767 4.327534 
2231 2.816980 3.566578 7.548635 12.841666 3.403761 8.574553 8.109965 6.626776 4.886505 5.652055 4.645372 5.993354 4.406930 
2232 2.820054 3.556766 7.523587 12.895838 3.520783 8.579554 8.086421 6.663116 4.922070 5.651752 4.712341 6.059489 4.502343 
2233 2.833564 3.553694 7.544584 12.964167 3.678316 8.611807 8.109653 6.684114 4.994006 5.652637 4.769862 6.148865 4.605194 
2234 2.787767 3.516738 7.498007 12.966784 3.764421 8.607693 8.085130 6.652871 5.002369 5.661873 4.775452 6.221482 4.694647 
2235 2.753733 3.494790 7.433900 12.991978 3.887127 8.615750 8.127637 6.647662 5.060964 5.601739 4.808128 6.266833 4.705725 
2236 2.800095 3.468578 7.423026 13.040865 4.044853 8.675053 8.238287 6.650389 5.170846 5.554960 4.857130 6.340237 4.711826 
2237 2.800895 3.437842 7.447154 13.046650 4.150445 8.703601 8.261399 6.671172 5.193902 5.559859 4.828792 6.384899 4.710112 
2238 2.728362 3.447414 7.480715 13.024884 4.213793 8.673434 8.184246 6.720068 5.136602 5.603629 4.715564 6.372911 4.674565 
2239 2.711049 3.453489 7.488308 13.000677 4.292161 8.670448 8.107044 6.728424 5.123247 5.687284 4.646328 6.407191 4.678215 
2240 2.741200 3.494552 7.505321 13.025529 4.437299 8.683203 8.061571 6.747653 5.202727 5.691141 4.656396 6.422546 4.619199 
2241 2.742418 3.508172 7.499928 13.015977 4.517742 8.658099 7.958329 6.761145 5.245126 5.686278 4.629066 6.389017 4.519652 
2242 2.735630 3.509997 7.515383 12.974609 4.535806 8.629578 7.804470 6.756757 5.222117 5.740933 4.568056 6.382385 4.452668 
2243 2.754801 3.527025 7.522028 12.967910 4.565929 8.627171 7.681741 6.769107 5.235611 5.791696 4.545382 6.405673 4.404724 
2244 2.798021 3.529956 7.494090 12.977047 4.593642 8.638511 7.610032 6.764168 5.273263 5.819996 4.571717 6.421317 4.361391 
2245 2.798977 3.515638 7.451772 12.982832 4.597914 8.610415 7.530682 6.751899 5.298960 5.781729 4.601717 6.370698 4.256712 
2246 2.817192 3.469805 7.400396 12.965908 4.589331 8.573445 7.466732 6.723652 5.328226 5.738139 4.646766 6.321458 4.155664 
2247 2.857650 3.417804 7.338315 12.912972 4.555477 8.546122 7.389630 6.675041 5.327547 5.755105 4.668693 6.316290 4.113938 
2248 2.910612 3.431566 7.286557 12.927932 4.594727 8.535061 7.388251 6.680803 5.387846 5.707624 4.700374 6.294157 4.030203 
2249 2.987162 3.450744 7.264113 12.984767 4.656793 8.553432 7.448108 6.697291 5.473326 5.651495 4.760448 6.289887 3.973117 
2250 2.948432 3.469485 7.223098 12.986815 4.600994 8.502904 7.377917 6.701942 5.429115 5.633116 4.752055 6.233693 3.944978 
2251 2.863578 3.492204 7.168965 12.979221 4.501780 8.430795 7.279545 6.729537 5.342545 5.624477 4.707572 6.160130 3.940938 
2252 2.891500 3.512466 7.174356 13.032468 4.473513 8.453114 7.280963 6.746254 5.342475 5.640620 4.717939 6.186896 4.027590 
2253 2.898345 3.564713 7.195619 13.109744 4.488756 8.488073 7.322647 6.777319 5.361173 5.630106 4.733351 6.228826 4.096847 
2254 2.829756 3.615841 7.176068 13.158839 4.477182 8.473917 7.313023 6.810338 5.310116 5.620474 4.728959 6.236968 4.133552 
2255 2.734664 3.658084 7.113474 13.174784 4.441648 8.437428 7.259368 6.809705 5.217487 5.651904 4.714122 6.241357 4.177100 
2256 2.675837 3.735936 7.060290 13.238693 4.455621 8.442131 7.265835 6.812867 5.204945 5.661098 4.752640 6.256577 4.197209 
2257 2.697298 3.826149 7.028742 13.318565 4.473018 8.506907 7.312918 6.805898 5.237720 5.684599 4.821216 6.306887 4.259583 
2258 2.711381 3.960271 6.991279 13.387001 4.465385 8.540100 7.333145 6.799310 5.269405 5.687928 4.855184 6.315307 4.310275 
2259 2.678436 4.069733 6.918338 13.402694 4.401745 8.510427 7.304215 6.772130 5.281181 5.674643 4.843029 6.268624 4.335729 
2260 2.718597 4.113409 6.831596 13.405530 4.337131 8.501568 7.285701 6.706928 5.310161 5.685873 4.861549 6.289287 4.413606 
2261 2.801009 4.192713 6.776063 13.484847 4.363382 8.506977 7.363559 6.702242 5.396657 5.600068 4.886015 6.290809 4.415641 
2262 2.825183 4.257568 6.729715 13.544235 4.385198 8.501501 7.424299 6.743895 5.407157 5.545878 4.837510 6.280065 4.419558 
2263 2.775235 4.293524 6.657820 13.528018 4.356459 8.473956 7.400495 6.779125 5.320243 5.562065 4.740659 6.265697 4.443869 
2264 2.692047 4.307267 6.577258 13.472073 4.311136 8.390198 7.353770 6.828208 5.232954 5.559583 4.653199 6.202825 4.406281 
2265 2.743107 4.291457 6.547070 13.456512 4.326224 8.368729 7.409259 6.860488 5.266649 5.529996 4.681121 6.210645 4.390397 
2266 2.818400 4.289923 6.570171 13.465531 4.357657 8.365339 7.502311 6.898101 5.324205 5.515652 4.717283 6.250256 4.374755 
2267 2.721000 4.277666 6.560969 13.402782 4.287246 8.238956 7.467398 6.962665 5.260168 5.533694 4.607356 6.184798 4.317931 
2268 2.672861 4.258358 6.557335 13.355505 4.260237 8.119931 7.459525 6.999490 5.242690 5.553450 4.519331 6.130690 4.278077 
2269 2.711332 4.200115 6.555047 13.316301 4.257668 8.036542 7.478108 6.985037 5.282709 5.562892 4.504423 6.111667 4.279452 
2270 2.756072 4.126927 6.556269 13.241755 4.237607 7.952157 7.481297 6.962585 5.313644 5.581569 4.508387 6.099785 4.311193 
2271 2.801951 4.106393 6.604298 13.184014 4.250566 7.873377 7.530500 6.963162 5.356739 5.556845 4.549442 6.086050 4.331518 
2272 2.800023 4.108605 6.650395 13.133208 4.272578 7.775277 7.595652 6.985504 5.399104 5.488705 4.588085 6.022813 4.313611 
2273 2.831230 4.072956 6.669075 13.102626 4.301067 7.718261 7.675166 6.983115 5.470190 5.435299 4.646592 6.011147 4.350413 
2274 2.889601 4.038591 6.720930 13.125838 4.379719 7.708142 7.807604 6.965431 5.595972 5.356624 4.727090 6.038562 4.399598 
2275 2.826756 4.028189 6.764785 13.134798 4.418028 7.615794 7.878153 6.994087 5.650705 5.268324 4.719208 5.983851 4.381295 
2276 2.737665 4.019602 6.821253 13.133693 4.438977 7.520781 7.912817 7.044075 5.618060 5.246295 4.661568 5.959965 4.399974 
2277 2.712584 4.016921 6.896056 13.177586 4.510198 7.480888 8.008258 7.090424 5.607665 5.209667 4.637190 5.969146 4.395080 
2278 2.757189 4.001482 6.958847 13.229376 4.625296 7.464044 8.139664 7.117372 5.645862 5.158490 4.670506 6.005526 4.392324 
2279 2.834558 3.949110 6.987923 13.228570 4.718848 7.429144 8.243847 7.092977 5.657500 5.155322 4.743745 6.088738 4.443883 
2280 2.805298 3.925240 6.982301 13.174699 4.762450 7.296084 8.272184 7.114546 5.577648 5.165441 4.719091 6.076998 4.418148 
2281 2.763422 3.951010 6.989506 13.156104 4.860516 7.198923 8.323461 7.182453 5.497196 5.192707 4.659035 6.046247 4.380863 
2282 2.777552 3.966952 7.033405 13.192943 4.997303 7.182999 8.392546 7.224669 5.446231 5.244957 4.654480 6.063568 4.393456 
2283 2.766036 3.939367 7.022441 13.187869 5.077524 7.110251 8.376100 7.247670 5.362278 5.311081 4.637104 6.041805 4.406718 
2284 2.743320 3.886985 6.983618 13.160114 5.137806 7.021460 8.356861 7.251163 5.296940 5.360801 4.629955 6.008437 4.399390 
2285 2.732972 3.837678 6.934484 13.162520 5.219252 6.982562 8.376542 7.258596 5.271147 5.397117 4.630704 5.971876 4.350514 
2286 2.722090 3.802057 6.882557 13.156238 5.299221 6.954058 8.380744 7.298503 5.218983 5.480889 4.572677 5.952956 4.303348 
2287 2.769884 3.768027 6.892863 13.235970 5.470989 7.006502 8.486785 7.335900 5.250502 5.532094 4.563699 5.985030 4.250034 
2288 2.799674 3.684552 6.855844 13.298254 5.554504 7.007993 8.528384 7.330381 5.224749 5.592710 4.554929 6.000434 4.201084 
2289 2.776781 3.607464 6.785415 13.300161 5.541415 6.941227 8.490977 7.321035 5.113318 5.667986 4.521191 5.990882 4.154920 
2290 2.799036 3.576096 6.805126 13.357873 5.617428 6.935321 8.532373 7.322513 5.049237 5.730458 4.530682 6.028849 4.144292 
2291 2.815077 3.600653 6.862587 13.425699 5.727504 6.965261 8.595911 7.342210 4.988418 5.788917 4.522776 6.088046 4.164984 
2292 2.794168 3.623028 6.904811 13.422200 5.794553 6.964137 8.607796 7.343026 4.888186 5.850383 4.474489 6.139683 4.194137 
2293 2.763352 3.618845 6.916541 13.381429 5.813237 6.936991 8.613832 7.292567 4.794124 5.874421 4.422336 6.167046 4.195990 
2294 2.706498 3.650814 6.923896 13.353677 5.856358 6.890060 8.676974 7.232362 4.739213 5.818682 4.384178 6.160568 4.130077 
2295 2.708837 3.692660 6.981942 13.356662 5.954923 6.911943 8.792447 7.148138 4.724650 5.767982 4.399898 6.231998 4.105978 
2296 2.746673 3.731905 7.044110 13.319923 6.040105 6.934974 8.865985 7.062170 4.691209 5.758590 4.419926 6.336280 4.116657 
2297 2.729021 3.755180 7.084731 13.249040 6.099045 6.880305 8.903749 7.015961 4.647353 5.732885 4.413151 6.370883 4.060094 
2298 2.737556 3.747579 7.128217 13.162910 6.102068 6.811648 8.915359 6.958467 4.603008 5.739354 4.408137 6.402681 3.997446 
2299 2.767631 3.720114 7.192341 13.128605 6.096096 6.788051 8.923299 6.912666 4.568834 5.780056 4.400529 6.456340 3.959948 
2300 2.801389 3.728736 7.314989 13.193056 6.153246 6.835588 8.990973 6.893342 4.593544 5.806136 4.408086 6.530660 3.951730 
2301 2.831039 3.726431 7.419047 13.236055 6.171814 6.862315 9.011700 6.865621 4.574680 5.843600 4.392282 6.584862 3.988102 
2302 2.858619 3.699685 7.453478 13.209870 6.105049 6.809495 8.968709 6.829963 4.493816 5.879111 4.352897 6.572366 4.035461 
2303 2.853818 3.663319 7.484851 13.207281 6.095508 6.742651 8.995523 6.797795 4.469359 5.865553 4.350713 6.510273 4.046763 
2304 2.837072 3.651523 7.502042 13.180467 6.112310 6.683362 9.004959 6.769343 4.431919 5.887321 4.334849 6.419871 4.081363 
2305 2.847449 3.661572 7.520311 13.158954 6.142229 6.662607 9.013616 6.746106 4.387577 5.932926 4.337016 6.335403 4.153906 
2306 2.899052 3.646588 7.472523 13.074659 6.109532 6.652728 8.971980 6.677206 4.295329 6.036535 4.370561 6.299014 4.266947 
2307 2.938574 3.626867 7.363187 12.963539 6.068455 6.614659 8.937064 6.591286 4.206122 6.134400 4.431883 6.265747 4.316197 
2308 2.921714 3.620477 7.266716 12.898100 6.113261 6.568152 8.983557 6.533354 4.193734 6.164815 4.502453 6.234474 4.234639 
2309 2.910008 3.608651 7.187519 12.791365 6.129366 6.538078 8.978668 6.468591 4.123319 6.258075 4.547231 6.285806 4.154836 
2310 2.867041 3.630720 7.137748 12.739199 6.158111 6.522611 8.989058 6.448547 4.074065 6.316242 4.579898 6.322809 4.055387 
2311 2.793837 3.640244 7.076322 12.743538 6.205507 6.504462 9.009115 6.447579 4.058542 6.312113 4.628529 6.324280 3.946264 
2312 2.748752 3.602391 6.994484 12.763865 6.249561 6.487563 9.005354 6.427637 4.052367 6.288804 4.703010 6.332932 3.861168 
2313 2.706703 3.554020 6.928296 12.821523 6.335405 6.466192 9.046478 6.438181 4.087804 6.201458 4.804556 6.289463 3.738698 
2314 2.675998 3.469612 6.845428 12.796918 6.299453 6.431156 8.978193 6.445207 3.989518 6.204632 4.843648 6.260634 3.715353 
2315 2.716515 3.436766 6.841653 12.817493 6.307816 6.467846 8.979652 6.474975 3.961328 6.214160 4.888678 6.252904 3.740944 
2316 2.763364 3.392411 6.858723 12.843052 6.317374 6.508554 8.994845 6.462889 3.963645 6.197374 4.924454 6.225751 3.744257 
2317 2.787272 3.328131 6.832392 12.785435 6.262977 6.520308 8.918042 6.403656 3.911547 6.193706 4.950749 6.183875 3.731478 
2318 2.783487 3.309631 6.820701 12.741679 6.278863 6.535495 8.893123 6.390369 3.950851 6.106691 4.986790 6.086739 3.650856 
2319 2.828686 3.295492 6.828352 12.681694 6.258573 6.626117 8.823342 6.404955 3.942297 6.128071 5.013772 6.067018 3.686619 
2320 2.945408 3.326274 6.928122 12.708015 6.284637 6.824714 8.830481 6.450753 3.995009 6.199106 5.040996 6.106713 3.803248 
2321 2.948731 3.377704 6.989209 12.774776 6.286525 6.977632 8.881487 6.526606 4.075778 6.201967 5.002834 6.061576 3.840997 
2322 2.849443 3.407682 6.964367 12.805608 6.231382 7.055629 8.900947 6.571609 4.122462 6.161498 4.928629 5.978077 3.831876 
2323 2.831885 3.451144 6.923759 12.909061 6.285512 7.178657 9.015749 6.593926 4.284598 6.072613 4.920570 5.941516 3.839170 
2324 2.835337 3.477118 6.846187 12.964151 6.277849 7.316655 9.032236 6.588214 4.352383 6.074988 4.911467 5.988118 3.926739 
2325 2.827762 3.571526 6.824750 13.056564 6.304806 7.452983 9.041483 6.611703 4.447489 6.070769 4.889036 6.040630 3.998357 
2326 2.781402 3.674250 6.787327 13.092562 6.297400 7.531114 8.987292 6.617954 4.508214 6.094323 4.844556 6.066940 4.048760 
2327 2.693522 3.744971 6.694973 13.035969 6.236782 7.557172 8.852738 6.575730 4.500009 6.160384 4.808308 6.097353 4.074615 
2328 2.705755 3.837957 6.641562 13.028826 6.265799 7.637097 8.840208 6.534734 4.583715 6.199398 4.836862 6.165564 4.075212 
2329 2.731511 3.943433 6.600679 13.006596 6.248059 7.695982 8.831722 6.530253 4.593178 6.270276 4.815802 6.249055 4.100371 
2330 2.729516 4.036858 6.550353 12.963214 6.191959 7.688433 8.834037 6.552026 4.555393 6.316044 4.758789 6.311362 4.107897 
2331 2.753067 4.074837 6.475764 12.891552 6.123167 7.654000 8.869838 6.554686 4.511117 6.306748 4.736063 6.356555 4.105532 
2332 2.796874 4.043162 6.367531 12.796899 6.073777 7.625215 8.947386 6.551344 4.472281 6.225414 4.765190 6.373805 4.099975 
2333 2.869251 3.999309 6.284179 12.706126 6.061847 7.641754 9.075707 6.555747 4.478094 6.101736 4.835652 6.400859 4.113600 
2334 2.909802 3.959589 6.201125 12.596821 6.010831 7.660128 9.146551 6.574446 4.431970 6.009221 4.853269 6.431330 4.151882 
2335 2.882178 3.946907 6.122926 12.523415 5.922784 7.644078 9.195578 6.619439 4.365072 5.924759 4.824292 6.402925 4.183249 
2336 2.875724 3.968397 6.082578 12.546492 5.867018 7.634106 9.292582 6.660533 4.365060 5.820107 4.816429 6.361279 4.209565 
2337 2.900890 3.972826 6.048287 12.586797 5.828143 7.676031 9.411711 6.672713 4.389179 5.725945 4.846682 6.366459 4.267957 
2338 2.903135 3.960629 5.992227 12.595967 5.748856 7.740289 9.502167 6.671805 4.367395 5.673396 4.862322 6.404789 4.339922 
2339 2.859601 3.966530 5.894304 12.588822 5.622285 7.745838 9.544828 6.667162 4.307632 5.618770 4.809168 6.394336 4.342077 
2340 2.812497 4.004365 5.800325 12.625826 5.505720 7.732977 9.571862 6.652381 4.270790 5.547247 4.743886 6.376769 4.287150 
2341 2.833655 4.062197 5.774604 12.701808 5.463450 7.786855 9.615088 6.643127 4.269473 5.484181 4.749386 6.421263 4.258111 
2342 2.815806 4.090427 5.724724 12.692228 5.350576 7.826026 9.529891 6.618438 4.179790 5.523764 4.735566 6.512235 4.273342 
2343 2.767398 4.087955 5.671998 12.653382 5.237833 7.819695 9.437067 6.594217 4.132900 5.555903 4.746214 6.558424 4.259415 
2344 2.761538 4.097694 5.666876 12.633353 5.173258 7.813629 9.392900 6.633039 4.143029 5.584337 4.762657 6.574666 4.236261 
2345 2.781334 4.122711 5.672780 12.619146 5.120811 7.824575 9.337963 6.709888 4.139974 5.675481 4.749614 6.593397 4.269976 
2346 2.815972 4.147254 5.694719 12.664031 5.137237 7.852972 9.358155 6.785031 4.199044 5.722832 4.765568 6.567244 4.286603 
2347 2.814150 4.164178 5.666359 12.657147 5.092849 7.847041 9.330702 6.836238 4.177112 5.797509 4.756226 6.531555 4.305732 
2348 2.793884 4.165847 5.607014 12.631401 5.010964 7.829627 9.306876 6.835744 4.155599 5.863166 4.750275 6.472242 4.308619 
2349 2.783663 4.171398 5.548817 12.638719 4.978744 7.832087 9.403158 6.815186 4.239419 5.851588 4.806437 6.393470 4.268358 
2350 2.758122 4.177306 5.468332 12.622230 4.907768 7.825484 9.461838 6.780697 4.259019 5.891567 4.839855 6.334669 4.280182 
2351 2.744205 4.175704 5.407452 12.619009 4.867516 7.869515 9.510184 6.725402 4.267790 5.963096 4.896231 6.332025 4.324279 
2352 2.719767 4.167829 5.348000 12.589800 4.810393 7.920902 9.506623 6.654160 4.191157 6.048303 4.959409 6.365892 4.386436 
2353 2.703035 4.129072 5.306085 12.611441 4.798100 7.960596 9.555030 6.626330 4.146904 6.013630 5.012682 6.385034 4.381225 
2354 2.706356 4.100163 5.313385 12.705357 4.846701 8.025734 9.640227 6.642272 4.162791 5.946252 5.040331 6.401385 4.381068 
2355 2.679922 4.099039 5.320729 12.760540 4.836285 8.081769 9.632437 6.681602 4.112548 5.957022 4.988225 6.398399 4.406660 
2356 2.712962 4.111331 5.380891 12.825761 4.862346 8.180198 9.660026 6.759416 4.107438 5.957015 4.925771 6.434034 4.451113 
2357 2.791619 4.134009 5.475872 12.845288 4.920354 8.348245 9.701947 6.825228 4.119386 5.976854 4.880927 6.540083 4.572607 
2358 2.856863 4.146552 5.544488 12.829165 4.985075 8.502483 9.761773 6.896561 4.154507 5.948842 4.842590 6.598360 4.648800 
2359 2.896139 4.167932 5.577084 12.771283 5.040544 8.618897 9.776863 6.964351 4.174387 5.921033 4.769188 6.618132 4.705710 
2360 2.896666 4.185113 5.590123 12.664214 5.052266 8.712516 9.711386 6.994304 4.136341 5.958953 4.665589 6.651433 4.814694 
2361 2.866272 4.151459 5.583311 12.576741 5.050033 8.761456 9.681962 7.012383 4.126473 5.953904 4.590451 6.644557 4.875294 
2362 2.828910 4.057056 5.544574 12.493925 5.035871 8.805912 9.670544 6.972256 4.145640 5.939805 4.602061 6.658555 4.898676 
2363 2.833237 3.983951 5.530593 12.451802 5.071631 8.902262 9.696742 6.929381 4.184994 5.943734 4.649725 6.710597 4.926831 
2364 2.826910 3.950619 5.531537 12.430800 5.096699 8.996595 9.697405 6.935499 4.168004 5.982150 4.622699 6.770524 4.950695 
2365 2.782984 3.943961 5.516936 12.404339 5.102480 9.047168 9.679724 6.938427 4.127678 6.020486 4.566769 6.804424 4.938431 
2366 2.708969 3.920183 5.447818 12.360069 5.072358 9.058233 9.659191 6.905350 4.080032 6.040074 4.528551 6.811037 4.852061 
2367 2.688654 3.863780 5.331216 12.296441 5.011359 9.067697 9.631653 6.831072 4.022467 6.072677 4.515143 6.816966 4.763444 
2368 2.726565 3.863916 5.241005 12.295201 5.000299 9.130107 9.664364 6.768760 4.018266 6.079978 4.526750 6.862520 4.695284 
2369 2.760708 3.891247 5.149997 12.294199 4.974051 9.197130 9.627033 6.736326 3.939042 6.121531 4.492284 6.907535 4.649354 
2370 2.777317 3.911260 5.050427 12.288731 4.961824 9.239609 9.603861 6.702373 3.882067 6.114978 4.477225 6.921309 4.560671 
2371 2.745551 3.916154 4.927810 12.249725 4.970750 9.263634 9.644845 6.641154 3.896130 6.012089 4.504199 6.872459 4.396870 
2372 2.708611 3.878753 4.781138 12.160769 4.974303 9.296087 9.650522 6.549886 3.893824 5.938838 4.543344 6.820837 4.260651 
2373 2.687179 3.844334 4.642093 12.050688 4.985169 9.327419 9.600068 6.488096 3.867978 5.918288 4.565328 6.787945 4.187383 
2374 2.669331 3.876734 4.538170 11.995866 5.030442 9.344247 9.565796 6.477580 3.868072 5.884658 4.555273 6.724039 4.110796 
2375 2.741304 3.922317 4.488111 11.990619 5.146123 9.356296 9.588389 6.478372 3.946681 5.843401 4.572477 6.667692 4.056830 
2376 2.863842 3.923602 4.435318 11.951520 5.261247 9.371964 9.591073 6.456170 4.019153 5.856020 4.615302 6.658340 4.066262 
2377 2.964984 3.883164 4.356034 11.883026 5.342149 9.389262 9.556147 6.413750 4.043324 5.903716 4.651890 6.655842 4.102729 
2378 2.991199 3.858506 4.267276 11.820776 5.368156 9.362400 9.516200 6.400493 4.034953 5.916374 4.647234 6.592343 4.087360 
2379 3.000550 3.877236 4.206123 11.758935 5.362228 9.350204 9.468829 6.409309 4.001487 5.919822 4.611258 6.522553 4.070201 
2380 3.051919 3.881143 4.186017 11.714834 5.395793 9.413417 9.434998 6.397161 3.992978 5.942926 4.615471 6.507356 4.100500 
2381 3.099930 3.885266 4.149453 11.684749 5.406596 9.476051 9.442779 6.385284 4.024550 5.926147 4.661915 6.466079 4.081372 
2382 3.129114 3.873094 4.092665 11.674066 5.390001 9.547805 9.475433 6.365651 4.041555 5.903654 4.718375 6.420633 4.046568 
2383 3.175266 3.877860 4.064427 11.728249 5.433311 9.662316 9.537336 6.353827 4.068585 5.913658 4.783536 6.450678 4.080595 
2384 3.174852 3.930094 4.036542 11.849394 5.507724 9.750059 9.615489 6.410726 4.088053 5.888433 4.785124 6.445026 4.095163 
2385 3.101637 4.019056 3.955614 11.963298 5.539474 9.788525 9.644393 6.486393 4.062685 5.852602 4.734220 6.391102 4.088711 
2386 3.053780 4.056863 3.865832 12.050490 5.581369 9.843081 9.656321 6.515845 4.039189 5.840800 4.724928 6.376532 4.127513 
2387 3.015414 4.061779 3.797753 12.097916 5.604163 9.887625 9.669030 6.521996 4.014714 5.825913 4.747565 6.376565 4.168124 
2388 2.954065 4.070796 3.752479 12.126181 5.579854 9.896931 9.687352 6.526305 3.970642 5.806271 4.765425 6.381145 4.189397 
2389 2.923147 4.054987 3.751593 12.142774 5.569191 9.915974 9.724918 6.503544 3.958534 5.795454 4.807878 6.423916 4.233239 
2390 2.888368 3.984930 3.728627 12.104401 5.514407 9.898463 9.737590 6.459332 3.925110 5.788637 4.864295 6.460471 4.268917 
2391 2.829707 3.893083 3.657052 12.034348 5.390080 9.814916 9.759547 6.401775 3.885420 5.749188 4.944494 6.439433 4.233141 
2392 2.791621 3.759322 3.578480 11.960930 5.267775 9.712034 9.778073 6.330148 3.848476 5.727495 5.040067 6.422214 4.184010 
2393 2.820695 3.623067 3.537665 11.929798 5.156326 9.630604 9.782560 6.254412 3.806645 5.766239 5.134463 6.445566 4.178112 
2394 2.804368 3.518731 3.499463 11.929188 5.036337 9.520812 9.796095 6.185106 3.750210 5.782196 5.212312 6.435152 4.136312 
2395 2.765412 3.422173 3.453552 11.947229 4.929455 9.406697 9.805411 6.117924 3.677577 5.764002 5.308244 6.397952 4.075864 
2396 2.799908 3.339720 3.424768 11.996949 4.870481 9.382392 9.852028 6.075287 3.659868 5.750039 5.462427 6.382001 4.047562 
2397 2.773160 3.296770 3.376627 12.054914 4.789616 9.360775 9.875950 6.054324 3.610870 5.730338 5.545135 6.318001 3.992819 
2398 2.725370 3.303805 3.334723 12.115635 4.693580 9.367515 9.891900 6.078430 3.545013 5.722254 5.575586 6.247016 3.943121 
2399 2.763600 3.335694 3.337619 12.218362 4.663809 9.468683 9.960875 6.107685 3.550854 5.735501 5.661555 6.256468 3.970155 
2400 2.794251 3.337004 3.333995 12.299024 4.627842 9.553932 10.015210 6.100417 3.526433 5.757932 5.733460 6.269812 4.023098 
2401 2.808033 3.359658 3.316134 12.386627 4.559465 9.606555 10.098774 6.130896 3.520012 5.725770 5.756620 6.249477 4.020727 
2402 2.885634 3.403097 3.332752 12.507248 4.550165 9.691334 10.208941 6.198839 3.569610 5.711123 5.764544 6.294953 4.031206 
2403 2.951515 3.481473 3.364362 12.640862 4.558368 9.756546 10.300295 6.280666 3.611279 5.722177 5.725593 6.370017 4.031903 
2404 2.941374 3.606390 3.382403 12.732749 4.513164 9.752955 10.381379 6.392415 3.618201 5.733314 5.621125 6.395072 3.978224 
2405 2.948718 3.683952 3.408407 12.785791 4.501318 9.750928 10.447300 6.441120 3.625272 5.784249 5.566152 6.443463 3.963561 
2406 2.939389 3.741781 3.412329 12.825105 4.492863 9.737240 10.501427 6.440474 3.617656 5.825948 5.548358 6.491352 3.954765 
2407 2.859367 3.824804 3.381280 12.867043 4.470047 9.685965 10.547895 6.463106 3.595577 5.829474 5.502020 6.496299 3.947972 
2408 2.808174 3.893669 3.340246 12.918765 4.510101 9.677461 10.621782 6.479597 3.615218 5.846508 5.487761 6.542129 4.005016 
2409 2.762722 3.909473 3.289834 12.909763 4.518501 9.666602 10.678757 6.468939 3.600633 5.904783 5.492457 6.598034 4.112304 
2410 2.705854 3.887873 3.191715 12.857312 4.501110 9.618892 10.763046 6.439493 3.596490 5.901548 5.510489 6.598121 4.153740 
2411 2.706987 3.818935 3.043384 12.795881 4.479866 9.582562 10.871060 6.376557 3.600849 5.833880 5.561075 6.570725 4.158145 
2412 2.811140 3.710212 2.912358 12.729595 4.490754 9.627945 10.979793 6.304928 3.588738 5.800162 5.629589 6.585166 4.205831 
2413 2.916182 3.633476 2.830252 12.684388 4.524070 9.706842 11.085500 6.281919 3.561737 5.805373 5.656227 6.593839 4.257267 
2414 2.939725 3.632031 2.777776 12.674137 4.489072 9.717621 11.184486 6.283184 3.475478 5.786694 5.603216 6.525563 4.236419 
2415 3.006841 3.644538 2.775181 12.706296 4.498006 9.747626 11.293384 6.247906 3.432655 5.764944 5.600048 6.490253 4.238985 
2416 3.100423 3.637815 2.809989 12.720828 4.581929 9.796892 11.336268 6.184324 3.433221 5.775373 5.630372 6.503582 4.268856 
2417 3.125630 3.671297 2.875016 12.741847 4.656357 9.824267 11.361790 6.137641 3.428422 5.764770 5.638474 6.487057 4.235891 
2418 3.114454 3.742525 3.009027 12.794797 4.762067 9.883957 11.412758 6.147959 3.434418 5.790160 5.622776 6.499656 4.219143 
2419 3.096005 3.809813 3.188640 12.867775 4.871053 9.959325 11.471185 6.223499 3.454633 5.842765 5.592419 6.545646 4.239190 
2420 3.042262 3.863846 3.332240 12.956974 4.925076 9.985849 11.541044 6.318746 3.469835 5.814844 5.577407 6.543133 4.208290 
2421 2.977247 3.847891 3.419593 12.996748 4.945592 9.974145 11.562315 6.393562 3.459520 5.778955 5.558819 6.552918 4.206089 
2422 2.904523 3.807314 3.475298 13.014550 4.935078 9.941785 11.552374 6.451209 3.426947 5.770142 5.494137 6.570878 4.230041 
2423 2.810359 3.846280 3.548215 13.096256 4.920932 9.912288 11.580724 6.549280 3.395169 5.767404 5.387419 6.579841 4.247383 
2424 2.773625 3.930321 3.655255 13.223078 4.968596 9.948545 11.661470 6.681314 3.431573 5.792966 5.309368 6.657660 4.292500 
2425 2.793346 3.994263 3.743717 13.329759 5.016160 9.974929 11.714397 6.772706 3.467864 5.835655 5.260109 6.736488 4.358918 
2426 2.761274 4.038213 3.781328 13.366206 4.995214 9.909171 11.712625 6.807662 3.425651 5.854884 5.187548 6.758152 4.348855 
2427 2.733444 4.110554 3.800311 13.437977 4.984326 9.846746 11.757730 6.833971 3.437108 5.813254 5.148979 6.787994 4.252619 
2428 2.725874 4.174882 3.793226 13.513812 4.971013 9.793399 11.746194 6.812833 3.422603 5.813707 5.114168 6.820643 4.192288 
2429 2.733015 4.208920 3.764909 13.555650 4.966853 9.782322 11.696665 6.747956 3.385122 5.860660 5.079175 6.897910 4.186821 
2430 2.723034 4.224130 3.723335 13.599209 4.998337 9.817982 11.700316 6.708301 3.400519 5.850900 5.051375 6.990871 4.160224 
2431 2.713090 4.195688 3.665440 13.636522 5.009381 9.821085 11.683094 6.677546 3.405142 5.811230 5.010131 7.024431 4.090549 
2432 2.715955 4.119585 3.599807 13.675041 5.039618 9.832655 11.684359 6.654914 3.436771 5.748933 5.023365 7.053934 4.044022 
2433 2.725527 4.006286 3.538439 13.708839 5.046771 9.835445 11.665454 6.641979 3.459752 5.676838 5.059788 7.042836 4.012860 
2434 2.770181 3.879881 3.476253 13.760200 5.067534 9.847180 11.677942 6.630952 3.508023 5.602868 5.113902 7.019839 3.966133 
2435 2.791588 3.732521 3.426102 13.794741 5.079508 9.833227 11.625824 6.615045 3.500395 5.586239 5.135222 7.005854 3.926270 
2436 2.798503 3.614324 3.381926 13.833109 5.117344 9.808806 11.567898 6.612055 3.497386 5.595477 5.135265 6.971907 3.895691 
2437 2.817441 3.544866 3.330714 13.882155 5.190679 9.795186 11.563569 6.612164 3.545789 5.619139 5.156552 6.944140 3.859957 
2438 2.834806 3.463326 3.271754 13.911852 5.256217 9.762740 11.503345 6.579199 3.563112 5.672314 5.188943 6.905453 3.848926 
2439 2.856281 3.369481 3.210241 13.911145 5.266699 9.681317 11.407604 6.513204 3.542371 5.713041 5.222572 6.801564 3.805607 
2440 2.857529 3.311638 3.172092 13.961992 5.282495 9.602112 11.338570 6.450972 3.535165 5.713678 5.257401 6.690001 3.741251 
2441 2.874511 3.299286 3.185870 14.012489 5.343719 9.583379 11.297525 6.401459 3.550022 5.715207 5.295998 6.614875 3.695152 
2442 2.896852 3.331547 3.235289 14.051624 5.447608 9.589867 11.262016 6.375962 3.543126 5.741632 5.310925 6.550136 3.669796 
2443 2.914444 3.377946 3.280222 14.065386 5.573773 9.634280 11.217127 6.366408 3.510003 5.789506 5.305659 6.526217 3.641382 
2444 2.909342 3.426223 3.321568 14.071643 5.648364 9.681684 11.136619 6.337149 3.445119 5.845318 5.267643 6.507616 3.633360 
2445 2.865668 3.498164 3.351017 14.093064 5.686452 9.692231 11.064594 6.323804 3.389210 5.864905 5.190834 6.488736 3.612712 
2446 2.858691 3.560634 3.376339 14.162268 5.730315 9.740491 11.045184 6.351211 3.386671 5.840820 5.130626 6.536681 3.628909 
2447 2.858860 3.603785 3.408616 14.208618 5.771311 9.773876 11.015496 6.404901 3.395547 5.821421 5.043696 6.581608 3.677735 
2448 2.819119 3.657775 3.402575 14.216208 5.770382 9.776007 10.997202 6.431319 3.440151 5.753825 4.925797 6.576257 3.662877 
2449 2.808045 3.678940 3.367774 14.203178 5.746421 9.781443 11.002157 6.399597 3.522861 5.648477 4.855629 6.554651 3.628699 
2450 2.807666 3.663774 3.329980 14.175181 5.688974 9.775766 10.968777 6.375610 3.610261 5.539502 4.811868 6.517556 3.618483 
2451 2.778103 3.627455 3.314187 14.172640 5.655053 9.786672 10.896482 6.369031 3.688966 5.473395 4.823752 6.509409 3.642148 
2452 2.733265 3.608693 3.295430 14.189993 5.634798 9.825281 10.825456 6.380801 3.762507 5.436615 4.906369 6.497854 3.684485 
2453 2.657274 3.632611 3.261545 14.179300 5.592261 9.828930 10.719754 6.363351 3.774090 5.412921 4.953887 6.437645 3.686580 
2454 2.660174 3.662608 3.200353 14.126917 5.547110 9.861453 10.611345 6.303479 3.740969 5.408953 5.016748 6.384503 3.700080 
2455 2.735717 3.716368 3.101155 14.094269 5.509615 9.923521 10.583880 6.260065 3.746563 5.347368 5.109620 6.335463 3.667342 
2456 2.793695 3.763018 2.974497 14.033040 5.492523 9.972086 10.520980 6.227479 3.723560 5.296292 5.156112 6.286048 3.626430 
2457 2.858481 3.784910 2.871950 13.968803 5.504976 10.022061 10.441052 6.187455 3.675310 5.301365 5.197826 6.257022 3.633065 
2458 2.921278 3.780932 2.795985 13.918530 5.558848 10.051951 10.386631 6.190913 3.658744 5.305191 5.227557 6.226451 3.672370 
2459 3.001914 3.728640 2.764212 13.846121 5.619158 10.065745 10.300772 6.180417 3.632375 5.353266 5.265892 6.218688 3.750629 
2460 3.091274 3.647405 2.799544 13.767509 5.648005 10.071204 10.190139 6.165110 3.565436 5.455239 5.308602 6.231439 3.841973 
2461 3.082074 3.618746 2.884292 13.710867 5.683129 10.038241 10.059078 6.180579 3.483082 5.570269 5.277011 6.225063 3.876315 
2462 3.047709 3.599918 3.022054 13.657613 5.764456 10.032804 9.957930 6.232353 3.434601 5.714760 5.208971 6.243464 3.905490 
2463 3.039010 3.596078 3.151675 13.653403 5.847910 10.047873 9.983140 6.304256 3.473887 5.805911 5.163374 6.256577 3.928720 
2464 3.001514 3.575209 3.250913 13.607973 5.866207 10.032076 10.026402 6.346467 3.514663 5.873596 5.130371 6.243445 3.964155 
2465 2.972524 3.558615 3.306011 13.569039 5.822317 10.014897 10.117911 6.339896 3.574769 5.899130 5.138821 6.242066 3.964751 
2466 2.866647 3.571808 3.353102 13.524245 5.685499 10.002397 10.188075 6.324739 3.566061 5.934601 5.119932 6.222832 3.926294 
2467 2.729953 3.598679 3.397123 13.485847 5.537773 10.018796 10.242551 6.314163 3.548463 5.966174 5.084008 6.211957 3.917854 
2468 2.653146 3.624885 3.420891 13.481059 5.409966 10.052479 10.350489 6.282293 3.589035 5.960859 5.063273 6.209953 3.900301 
2469 2.627920 3.619983 3.422563 13.438908 5.274111 10.075793 10.419211 6.197690 3.609332 5.944704 5.038947 6.194674 3.900236 
2470 2.690471 3.612337 3.395700 13.371229 5.143964 10.102341 10.500847 6.097788 3.679035 5.895297 5.038174 6.171752 3.887656 
2471 2.764253 3.615240 3.353848 13.304745 4.986737 10.106555 10.581564 6.013463 3.744275 5.841412 5.021314 6.105017 3.841582 
2472 2.836909 3.596615 3.320820 13.208444 4.865759 10.135156 10.645041 5.961242 3.791141 5.818866 5.022985 6.067457 3.854552 
2473 2.930063 3.540306 3.305064 13.132201 4.800050 10.200543 10.699828 5.922612 3.827922 5.824310 5.073892 6.078362 3.902988 
2474 2.946043 3.452914 3.289176 13.054094 4.723708 10.215836 10.693583 5.900053 3.774301 5.814617 5.087606 6.046309 3.894412 
2475 2.899167 3.361298 3.255872 12.958570 4.607961 10.191292 10.662191 5.875279 3.700572 5.780967 5.101706 5.994137 3.845286 
2476 2.874592 3.264203 3.219699 12.882179 4.505588 10.181274 10.670794 5.830068 3.668113 5.747886 5.140690 5.955733 3.822185 
2477 2.860978 3.185706 3.182355 12.832278 4.441037 10.179142 10.696644 5.790264 3.658201 5.722181 5.153327 5.924861 3.814508 
2478 2.850732 3.114276 3.199219 12.805481 4.414856 10.191542 10.684526 5.752268 3.654488 5.754724 5.136261 5.936117 3.879620 
2479 2.792266 3.071109 3.222728 12.800671 4.415606 10.161947 10.669669 5.748190 3.652356 5.797005 5.078218 5.885585 3.918377 
2480 2.688258 3.064287 3.254192 12.795212 4.415646 10.108659 10.659875 5.765083 3.649432 5.843734 4.989845 5.803210 3.937766 
2481 2.662881 3.098309 3.319139 12.802819 4.457435 10.069734 10.707678 5.774594 3.683007 5.900133 4.913013 5.754141 3.979253 
2482 2.673732 3.134106 3.383205 12.794400 4.477568 9.986856 10.741609 5.770576 3.681056 5.962496 4.791501 5.656999 4.017399 
2483 2.733447 3.169025 3.427912 12.802224 4.496492 9.931870 10.823641 5.747372 3.727600 6.009949 4.683552 5.607531 4.095575 
2484 2.814719 3.204791 3.464476 12.841129 4.511806 9.892415 10.936074 5.752847 3.791590 6.043673 4.621030 5.617110 4.192087 
2485 2.809145 3.258962 3.486528 12.897541 4.520444 9.848065 11.021574 5.819675 3.806644 6.070800 4.540882 5.631430 4.254775 
2486 2.803617 3.331208 3.501248 12.985269 4.586607 9.865884 11.157369 5.889534 3.841173 6.073233 4.544084 5.704686 4.320551 
2487 2.783566 3.365070 3.530604 13.016541 4.627110 9.881250 11.214581 5.919750 3.775994 6.110016 4.533044 5.787559 4.406914 
2488 2.788314 3.352414 3.522449 13.010766 4.622458 9.885833 11.252363 5.876088 3.724846 6.096634 4.551953 5.834010 4.499082 
2489 2.820614 3.325778 3.468200 13.019628 4.624433 9.888947 11.311306 5.790011 3.726908 6.004466 4.622159 5.878700 4.572801 
2490 2.767221 3.280357 3.419814 13.007515 4.607244 9.848276 11.242669 5.704093 3.635936 5.931789 4.609319 5.871248 4.601592 
2491 2.755301 3.255203 3.367327 13.019096 4.643890 9.826439 11.206794 5.624895 3.630754 5.847861 4.624644 5.855534 4.623575 
2492 2.770626 3.222862 3.335872 12.987215 4.669738 9.780088 11.140270 5.539864 3.621024 5.814072 4.649342 5.849163 4.684177 
2493 2.770898 3.207058 3.253861 12.960974 4.667632 9.675031 11.095482 5.476175 3.629817 5.734822 4.665721 5.744868 4.690874 
2494 2.797688 3.198454 3.159076 12.939430 4.701994 9.608354 11.100142 5.421606 3.702878 5.648387 4.744517 5.602019 4.720546 
2495 2.822480 3.165901 3.116119 12.891557 4.730717 9.558585 11.066111 5.385322 3.685176 5.618936 4.791773 5.475472 4.769078 
2496 2.883563 3.154653 3.095509 12.879700 4.792341 9.540962 11.082007 5.411295 3.678317 5.600189 4.844890 5.383915 4.818883 
2497 2.910931 3.129378 3.116082 12.831112 4.831652 9.527699 11.047231 5.449415 3.618226 5.647147 4.884624 5.341145 4.919892 
2498 2.856756 3.116184 3.111563 12.780035 4.843965 9.466632 11.002451 5.485579 3.535893 5.671093 4.891439 5.287821 4.959210 
2499 2.813933 3.127810 3.089206 12.751125 4.902116 9.462318 11.009834 5.521890 3.537035 5.683663 4.910067 5.254175 5.016379 
