# Supplementary material for: Redox-Based Defect Detection in Packed DNA: Insights from Hybrid Quantum Mechanical/Molecular Mechanics Molecular Dynamics Simulations
Source: J Chem Theory Comput. 2023 Nov 14;19(22):8434–45. doi: 10.1021/acs.jctc.3c01013 (PMC10687876; doi:10.1021/acs.jctc.3c01013)
Supplement: Supplementary file 2 — ct3c01013_si_002.zip [file ct3c01013_si_002.zip › packed_dna_8oxog-main/QMMM_MD/water_counts_qmmm_N7/8oxoG_ox_reg2_waterdistances.dat]

0 2.846338 3.107492 3.951650 5.421587 6.713210 4.638427 8.875806 5.054433 8.127404 8.080482 
1 2.856699 3.081128 3.874238 5.359177 6.684882 4.649956 8.950170 5.079367 8.143711 7.979940 
2 2.873792 3.077922 3.814481 5.282276 6.682345 4.687200 9.046169 5.117563 8.145329 7.881151 
3 2.879110 3.066084 3.756707 5.215805 6.682650 4.651712 9.078597 5.115016 8.136567 7.878891 
4 2.883147 3.079008 3.763050 5.171739 6.701496 4.567740 9.098843 5.089211 8.167020 7.935758 
5 2.843012 3.109982 3.756186 5.119916 6.725916 4.546851 9.113474 5.035295 8.152863 7.949639 
6 2.774305 3.189946 3.775264 5.073626 6.731882 4.586001 9.135607 4.968867 8.131081 7.956582 
7 2.711951 3.291735 3.856234 5.062263 6.733225 4.633358 9.174098 4.913359 8.130308 8.021184 
8 2.642495 3.342086 3.908051 5.082644 6.714156 4.613677 9.141899 4.819233 8.061552 8.097057 
9 2.686877 3.337814 3.959530 5.065912 6.756461 4.634731 9.134329 4.822320 7.972881 8.115195 
10 2.763732 3.317793 3.993033 5.061474 6.789332 4.698166 9.152420 4.857194 7.834878 8.052474 
11 2.794556 3.349128 4.063545 5.153257 6.737563 4.666485 9.177055 4.778383 7.747098 8.122977 
12 2.832932 3.341089 4.110497 5.196974 6.696210 4.660937 9.204150 4.738305 7.654843 8.155157 
13 2.866019 3.296600 4.143641 5.198550 6.668323 4.641131 9.211973 4.721474 7.533046 8.143909 
14 2.876760 3.254444 4.189141 5.174876 6.640440 4.596447 9.218323 4.704219 7.419939 8.149912 
15 2.845167 3.204264 4.198984 5.115685 6.626586 4.614063 9.224722 4.708405 7.300015 8.061436 
16 2.841604 3.230773 4.283116 5.096667 6.688946 4.642634 9.297253 4.672490 7.297803 8.082683 
17 2.843639 3.244013 4.323670 5.036704 6.788819 4.699255 9.342080 4.663023 7.283826 8.071384 
18 2.790109 3.225662 4.294063 4.996145 6.858841 4.674189 9.291009 4.602626 7.241762 8.063607 
19 2.737609 3.161731 4.201739 4.923073 6.949990 4.606474 9.179476 4.564472 7.170056 8.038763 
20 2.708794 3.083440 4.105916 4.818325 7.090929 4.592982 9.089243 4.621906 7.102609 8.010028 
21 2.713879 3.078532 4.116189 4.782116 7.203595 4.562176 9.073797 4.688143 7.128788 8.070941 
22 2.704064 3.010136 4.054773 4.718060 7.280672 4.560178 9.041771 4.778159 7.083918 8.017806 
23 2.700190 2.982234 4.031733 4.707686 7.304600 4.485799 9.032928 4.827313 7.094761 7.994622 
24 2.737881 3.003975 4.059446 4.709813 7.314954 4.388891 9.074911 4.871840 7.183095 8.010260 
25 2.782597 3.012660 4.025318 4.645328 7.341702 4.373187 9.133811 4.940412 7.255905 7.944813 
26 2.798868 3.039224 3.972188 4.612601 7.337923 4.346776 9.183435 4.973909 7.327908 7.895069 
27 2.766638 3.067356 3.849794 4.595856 7.307656 4.305202 9.167226 4.931859 7.354228 7.826299 
28 2.775966 3.130325 3.763893 4.627680 7.280653 4.235900 9.140682 4.842542 7.413467 7.865437 
29 2.846785 3.190158 3.707361 4.650459 7.320206 4.218533 9.169399 4.799910 7.502840 7.947419 
30 2.874462 3.205689 3.587870 4.638066 7.372061 4.255667 9.198520 4.787387 7.548711 7.950435 
31 2.843112 3.236971 3.469230 4.659447 7.385379 4.291477 9.266069 4.711159 7.604678 7.956079 
32 2.775142 3.288419 3.346940 4.702463 7.345610 4.318686 9.307435 4.626079 7.649970 7.938272 
33 2.684480 3.382086 3.244724 4.797033 7.247765 4.290441 9.302885 4.524607 7.682622 7.952021 
34 2.615201 3.479045 3.173576 4.879720 7.170593 4.269106 9.321767 4.458164 7.727766 7.979039 
35 2.608346 3.550095 3.107646 4.888947 7.128168 4.293126 9.360859 4.513254 7.765468 7.960994 
36 2.628114 3.618549 3.049954 4.911931 7.058417 4.274025 9.354191 4.551742 7.774198 7.950476 
37 2.706122 3.665180 3.030323 4.947445 7.023329 4.246089 9.350273 4.594855 7.788283 7.963331 
38 2.813959 3.601686 2.961901 4.908352 7.076249 4.267613 9.330527 4.730219 7.740174 7.889865 
39 2.934368 3.520123 2.876951 4.872878 7.132953 4.275128 9.292452 4.853587 7.673597 7.798884 
40 3.009485 3.498698 2.810253 4.879518 7.150497 4.261544 9.264452 4.920248 7.647078 7.730357 
41 3.074880 3.514543 2.756064 4.867008 7.164037 4.306478 9.259855 4.994153 7.634683 7.607163 
42 3.158648 3.591644 2.797404 4.898481 7.167104 4.418806 9.361118 5.052707 7.704009 7.558734 
43 3.205964 3.610717 2.802800 4.942343 7.164321 4.518329 9.415635 5.095768 7.720250 7.518129 
44 3.230638 3.553062 2.746593 4.977848 7.151367 4.588851 9.389400 5.145208 7.654143 7.439356 
45 3.269123 3.563103 2.785012 5.067066 7.142729 4.678387 9.439919 5.193254 7.675522 7.419235 
46 3.263818 3.617774 2.866273 5.190535 7.084931 4.753922 9.477280 5.214410 7.701546 7.425253 
47 3.212151 3.700726 2.924568 5.315102 7.000270 4.796624 9.459045 5.183554 7.673069 7.467792 
48 3.169649 3.750242 2.930243 5.375559 6.958795 4.852337 9.431589 5.171726 7.614454 7.471478 
49 3.116088 3.834532 2.949167 5.452140 6.893947 4.849653 9.424313 5.150066 7.629039 7.522729 
50 3.063005 3.944702 2.974549 5.535766 6.810054 4.866899 9.463374 5.120096 7.708093 7.538373 
51 3.009266 3.992885 2.952338 5.563103 6.752246 4.965518 9.477092 5.133710 7.717053 7.428665 
52 2.926934 4.008898 2.916010 5.621652 6.656608 4.978175 9.438985 5.102742 7.737165 7.366228 
53 2.861598 4.012019 2.881502 5.687994 6.602121 4.924980 9.412978 5.027241 7.780723 7.371367 
54 2.842508 3.988645 2.878981 5.728526 6.588097 4.858124 9.431527 4.976271 7.855979 7.403590 
55 2.846583 3.941641 2.871510 5.743653 6.595548 4.846816 9.446987 4.976499 7.918900 7.374778 
56 2.837749 3.869777 2.821004 5.762011 6.579809 4.881325 9.400820 4.961210 7.903917 7.274064 
57 2.810385 3.792538 2.754643 5.789876 6.534764 4.897013 9.324442 4.913544 7.861870 7.205220 
58 2.872094 3.717345 2.763753 5.750651 6.571649 4.933492 9.313363 4.957952 7.874740 7.197585 
59 2.862748 3.679064 2.799235 5.773638 6.537830 4.851224 9.279593 4.886868 7.895064 7.310700 
60 2.826686 3.629852 2.777491 5.760875 6.476827 4.826750 9.199343 4.855443 7.839635 7.318402 
61 2.881432 3.604874 2.839064 5.694290 6.548851 4.930120 9.229913 4.973020 7.852071 7.248705 
62 2.858485 3.595235 2.921363 5.686243 6.566408 4.979419 9.272092 5.000803 7.879644 7.219608 
63 2.787981 3.547268 2.953554 5.671878 6.518193 4.981286 9.244469 4.994137 7.857412 7.176243 
64 2.787016 3.464518 2.980180 5.592660 6.529254 5.016360 9.230649 5.062655 7.850273 7.140094 
65 2.762498 3.356352 2.921608 5.510629 6.501133 5.033885 9.174740 5.101519 7.786640 7.068751 
66 2.687979 3.276887 2.872715 5.469873 6.431838 4.992878 9.108512 5.079436 7.755366 7.049129 
67 2.678755 3.185462 2.885270 5.446447 6.433935 4.991697 9.121534 5.096376 7.791849 7.056257 
68 2.722829 3.033864 2.836816 5.387741 6.457446 5.010271 9.109169 5.149824 7.773172 6.984889 
69 2.748079 2.903609 2.766015 5.341778 6.443626 4.982112 9.080484 5.180058 7.761574 6.943467 
70 2.785239 2.855772 2.739395 5.334003 6.420528 4.984735 9.123709 5.205715 7.810088 6.939393 
71 2.862583 2.874393 2.791147 5.339871 6.409667 5.017726 9.249575 5.245330 7.937394 6.992280 
72 2.870093 2.866307 2.790373 5.309962 6.347359 5.033602 9.303318 5.267478 8.006188 7.043128 
73 2.857334 2.819663 2.737641 5.223573 6.290062 5.055484 9.302226 5.304818 7.984649 7.005810 
74 2.931498 2.827803 2.844290 5.147754 6.325899 5.116385 9.399664 5.453076 8.066776 6.985949 
75 2.953647 2.867840 2.983525 5.136062 6.319140 5.140318 9.475677 5.551985 8.164720 6.990872 
76 2.950206 2.868680 3.065194 5.129332 6.271284 5.137514 9.492849 5.560235 8.196286 6.982287 
77 3.025155 2.884092 3.182037 5.058384 6.320130 5.191293 9.534072 5.639741 8.230757 6.955892 
78 3.050399 2.870684 3.253723 4.954939 6.365245 5.159817 9.499566 5.662051 8.191936 6.936667 
79 3.050682 2.861202 3.285909 4.857498 6.400479 5.084749 9.437680 5.629993 8.097263 6.907639 
80 3.071948 2.936638 3.385008 4.803989 6.478053 5.105289 9.447565 5.659025 8.050592 6.877279 
81 3.063349 3.038164 3.469520 4.816720 6.535249 5.176035 9.454281 5.700328 7.974231 6.785257 
82 2.946742 3.108646 3.527870 4.903291 6.494206 5.154194 9.399640 5.631964 7.905689 6.745478 
83 2.857753 3.115068 3.595582 4.962594 6.492250 5.138739 9.341170 5.594990 7.867674 6.711539 
84 2.904264 3.057731 3.660341 4.932872 6.598696 5.194590 9.352793 5.652199 7.866007 6.627970 
85 2.940190 2.959654 3.666483 4.856390 6.710322 5.210060 9.355856 5.663213 7.858859 6.539744 
86 2.861535 2.802059 3.548538 4.748506 6.751968 5.130153 9.248741 5.556937 7.779419 6.439898 
87 2.840928 2.733681 3.499629 4.669440 6.838368 5.109465 9.228078 5.503642 7.763360 6.371857 
88 2.849833 2.804229 3.592712 4.678149 6.916481 5.163463 9.335825 5.512645 7.854106 6.378630 
89 2.808411 2.871332 3.623377 4.701523 6.919037 5.204389 9.391582 5.494070 7.871799 6.333591 
90 2.755891 2.925445 3.654515 4.738828 6.896135 5.204430 9.454831 5.451931 7.854625 6.311709 
91 2.780777 2.922462 3.662310 4.725353 6.948998 5.242981 9.511958 5.478801 7.761965 6.228119 
92 2.840843 2.878297 3.674693 4.713764 7.016520 5.217165 9.541389 5.470373 7.676614 6.225754 
93 2.890361 2.870369 3.710024 4.725925 7.071774 5.167740 9.602663 5.439137 7.638086 6.296081 
94 2.914911 2.904269 3.686290 4.713206 7.131884 5.189591 9.662081 5.444763 7.559822 6.267170 
95 2.865078 2.995984 3.674552 4.777226 7.115714 5.178079 9.732826 5.378180 7.516724 6.291822 
96 2.726310 3.042386 3.583695 4.826558 7.011105 5.107444 9.753436 5.239017 7.396575 6.310561 
97 2.674573 3.038448 3.457969 4.794333 6.927417 5.080922 9.743723 5.181036 7.221297 6.277547 
98 2.782303 3.076737 3.448030 4.717418 6.945447 5.140211 9.819755 5.248593 7.145993 6.289895 
99 2.802177 3.118579 3.401175 4.640970 6.900036 5.146286 9.833132 5.267129 7.048479 6.297335 
100 2.700577 3.130323 3.330023 4.653491 6.735823 5.020834 9.779706 5.165802 6.979747 6.371045 
101 2.651905 3.125045 3.291651 4.638136 6.669756 4.927817 9.762077 5.124796 6.949394 6.429618 
102 2.655057 3.076508 3.217479 4.558189 6.662226 4.857465 9.741430 5.107648 6.895182 6.436110 
103 2.730640 3.027054 3.127227 4.454372 6.671085 4.798776 9.709508 5.090171 6.829826 6.438586 
104 2.831918 3.043799 3.079277 4.361952 6.667828 4.756105 9.718793 5.088666 6.774611 6.479928 
105 2.891150 3.101038 3.045076 4.348094 6.611700 4.684742 9.709802 5.068518 6.708799 6.561106 
106 2.964890 3.170043 3.031583 4.385160 6.584450 4.656111 9.704733 5.063446 6.654203 6.644644 
107 3.043962 3.221786 2.999111 4.401841 6.582798 4.702160 9.688513 5.097072 6.563221 6.672151 
108 3.077857 3.258163 2.924702 4.435067 6.542778 4.761403 9.645028 5.095237 6.455640 6.657486 
109 3.063740 3.303088 2.851868 4.480132 6.448591 4.787875 9.592743 5.021279 6.359848 6.645569 
110 3.045748 3.374375 2.801381 4.487636 6.351282 4.809468 9.547058 4.967136 6.287663 6.639599 
111 3.119480 3.463822 2.835534 4.476858 6.329126 4.865086 9.564252 4.977117 6.291028 6.656101 
112 3.180545 3.506388 2.863616 4.454566 6.308096 4.899791 9.555167 4.978495 6.280294 6.626421 
113 3.154187 3.519523 2.818434 4.431872 6.204189 4.858007 9.460254 4.941870 6.218198 6.553307 
114 3.098800 3.572683 2.806458 4.457363 6.101291 4.804053 9.387527 4.912024 6.216717 6.529019 
115 2.997678 3.618474 2.783837 4.477589 5.984822 4.749744 9.332669 4.856090 6.207519 6.515500 
116 2.907650 3.681081 2.772666 4.527307 5.872389 4.709920 9.328172 4.816190 6.239440 6.526986 
117 2.892415 3.777961 2.838213 4.588968 5.860866 4.759497 9.424144 4.869965 6.334948 6.527275 
118 2.825709 3.817132 2.857568 4.614308 5.820734 4.806958 9.449124 4.909933 6.355531 6.441392 
119 2.719845 3.860842 2.863083 4.626250 5.757619 4.810127 9.440634 4.897496 6.381269 6.393469 
120 2.681143 3.904299 2.888468 4.586507 5.767607 4.817332 9.439466 4.902580 6.431126 6.370071 
121 2.695655 3.914855 2.896738 4.495120 5.788744 4.756991 9.416607 4.884797 6.497850 6.397254 
122 2.770236 3.889617 2.903379 4.360950 5.860628 4.674468 9.382696 4.859507 6.570411 6.415058 
123 2.799686 3.833361 2.878475 4.241398 5.899933 4.572064 9.313122 4.770363 6.602533 6.414255 
124 2.805362 3.820107 2.902520 4.214850 5.903466 4.465652 9.261732 4.675227 6.678811 6.468134 
125 2.858912 3.796969 2.922085 4.153914 5.988921 4.476024 9.243122 4.704270 6.723565 6.437324 
126 2.894615 3.743710 2.922095 4.103627 6.071209 4.500348 9.224119 4.768252 6.761305 6.384750 
127 2.868974 3.666175 2.929072 4.093929 6.134620 4.448255 9.183052 4.800674 6.839908 6.402244 
128 2.826996 3.585550 2.925626 4.094199 6.159243 4.375484 9.140224 4.794044 6.921335 6.446547 
129 2.800722 3.528268 2.940680 4.095854 6.164534 4.283525 9.120793 4.792518 7.010537 6.513083 
130 2.839688 3.494503 2.972148 4.065941 6.195920 4.217575 9.141755 4.849490 7.137880 6.583747 
131 2.840887 3.457873 2.962474 4.056138 6.197251 4.149725 9.153973 4.843894 7.231329 6.607426 
132 2.797810 3.420701 2.907750 4.070999 6.165141 4.087974 9.125492 4.815032 7.245389 6.569215 
133 2.793413 3.442194 2.906108 4.102605 6.181225 4.062541 9.126259 4.802852 7.290022 6.556505 
134 2.788238 3.468807 2.902189 4.142780 6.202629 4.019073 9.129208 4.750172 7.357822 6.583525 
135 2.801942 3.493382 2.895883 4.140163 6.279141 4.015280 9.109245 4.761487 7.426593 6.602504 
136 2.819669 3.536449 2.902107 4.122165 6.363078 4.059604 9.104235 4.769685 7.478273 6.597362 
137 2.740348 3.538228 2.867701 4.185362 6.336548 4.022183 9.081899 4.660625 7.520344 6.646507 
138 2.688016 3.496478 2.855985 4.241977 6.323955 3.976528 9.042969 4.580760 7.566334 6.696226 
139 2.761445 3.420690 2.899857 4.206299 6.444858 4.003813 9.039492 4.617058 7.636491 6.692191 
140 2.837605 3.322864 2.942714 4.190087 6.570297 4.013549 9.045588 4.689697 7.734405 6.688659 
141 2.855580 3.215586 2.938815 4.212898 6.640913 3.987317 8.993107 4.704080 7.816763 6.694780 
142 2.841846 3.132747 2.924523 4.271300 6.678344 3.963572 8.929287 4.695246 7.869087 6.690958 
143 2.844635 3.072938 2.948892 4.350594 6.718498 3.946072 8.881959 4.745867 7.941426 6.695516 
144 2.893477 2.991912 2.967377 4.349800 6.817618 3.975214 8.831665 4.845726 7.955259 6.610141 
145 2.905722 2.939168 2.975991 4.385798 6.867092 3.959371 8.818760 4.899233 7.986593 6.572140 
146 2.894031 2.910656 2.948552 4.414351 6.882905 3.939468 8.802010 4.910738 8.038633 6.549721 
147 2.899959 2.912234 2.922976 4.403988 6.901655 3.958450 8.836459 4.920346 8.092692 6.536619 
148 2.927457 2.935578 2.882167 4.381062 6.928499 4.019764 8.907187 5.011770 8.115802 6.526853 
149 2.967080 2.981558 2.844352 4.369120 6.946906 4.079272 8.979306 5.110336 8.139490 6.566753 
150 2.963562 3.040616 2.814512 4.417987 6.899420 4.052167 9.039535 5.119557 8.158399 6.697710 
151 2.936192 3.074139 2.744510 4.464091 6.844113 3.998084 9.054377 5.140600 8.129504 6.808421 
152 2.956823 3.111543 2.767355 4.492137 6.831361 3.955804 9.111572 5.174657 8.154911 6.934525 
153 2.985254 3.112298 2.782440 4.474014 6.853750 3.932345 9.164164 5.248135 8.119529 6.990586 
154 2.984731 3.086598 2.792045 4.449624 6.872865 3.903114 9.183892 5.318442 8.081137 6.997168 
155 2.959475 3.090665 2.911675 4.488316 6.876101 3.861414 9.236806 5.326673 8.150161 7.068786 
156 2.895542 3.070165 2.952106 4.501683 6.875724 3.827628 9.225713 5.350712 8.129286 7.046116 
157 2.812408 3.063070 3.014315 4.501634 6.868655 3.778177 9.192382 5.361192 8.146993 7.029641 
158 2.769902 3.082492 3.145096 4.479646 6.887287 3.746011 9.213131 5.361186 8.197449 7.068571 
159 2.698250 3.060058 3.204538 4.430618 6.904669 3.675950 9.179618 5.357916 8.186625 7.099451 
160 2.656232 3.014045 3.252872 4.368402 6.942842 3.582458 9.124894 5.334527 8.164874 7.153931 
161 2.740871 2.968417 3.308706 4.252237 7.091838 3.555880 9.113514 5.381667 8.114663 7.184995 
162 2.820286 2.944452 3.384214 4.166736 7.270411 3.546546 9.126781 5.391668 8.079421 7.286301 
163 2.834018 2.912332 3.461679 4.110250 7.432968 3.512496 9.137201 5.325240 8.059425 7.463837 
164 2.782196 2.852543 3.477864 4.062044 7.579279 3.480561 9.078188 5.264931 7.980299 7.585541 
165 2.678680 2.845980 3.512987 4.093764 7.646607 3.457081 8.984825 5.150607 7.940783 7.685071 
166 2.662923 2.909480 3.573433 4.109610 7.729690 3.542039 8.918955 5.081424 7.890914 7.698715 
167 2.762579 3.001287 3.639496 4.042770 7.849042 3.710438 8.901857 5.121964 7.816098 7.634211 
168 2.827800 3.095669 3.721880 3.990226 7.904447 3.818700 8.881845 5.097772 7.773005 7.616065 
169 2.820943 3.152651 3.751519 3.907034 7.960732 3.878381 8.794703 5.049218 7.651004 7.554028 
170 2.807275 3.219019 3.778934 3.832043 8.024058 3.952688 8.692547 5.004819 7.547681 7.449409 
171 2.794261 3.304860 3.824708 3.789764 8.064842 4.035439 8.599895 4.958053 7.506341 7.361392 
172 2.705284 3.337987 3.839874 3.771528 8.045142 4.053103 8.476514 4.885778 7.455677 7.291779 
173 2.603968 3.312112 3.875718 3.738068 8.006407 4.029905 8.366677 4.829957 7.448775 7.245174 
174 2.655428 3.264931 3.960515 3.589651 8.090318 4.108043 8.360571 4.933650 7.481418 7.157195 
175 2.738248 3.229554 4.072735 3.474198 8.157999 4.178912 8.414619 5.034480 7.552667 7.085130 
176 2.740920 3.204588 4.152947 3.455337 8.146916 4.162519 8.436773 5.024098 7.635144 7.049052 
177 2.739726 3.183121 4.202759 3.436131 8.143114 4.128726 8.451729 5.011977 7.658223 7.002490 
178 2.676877 3.134001 4.246529 3.478941 8.063499 4.025338 8.418843 4.925057 7.665936 7.029434 
179 2.661985 3.076714 4.302362 3.512688 8.009760 3.933505 8.388373 4.865255 7.684508 7.077849 
180 2.749511 3.043878 4.363275 3.522660 8.004380 3.932918 8.414213 4.874749 7.705815 7.128319 
181 2.812521 2.988199 4.352980 3.538534 7.989758 3.957709 8.382942 4.878467 7.677227 7.137278 
182 2.841050 2.922585 4.334930 3.548428 7.975080 3.998660 8.332296 4.863266 7.618653 7.132886 
183 2.884701 2.904672 4.415113 3.613867 7.931204 4.034346 8.350707 4.824416 7.606719 7.211214 
184 2.894780 2.888983 4.488471 3.690699 7.882438 4.075602 8.374803 4.776578 7.601301 7.241001 
185 2.835195 2.859600 4.520906 3.772754 7.794806 4.079469 8.376591 4.672609 7.585282 7.230695 
186 2.777213 2.882799 4.575570 3.890387 7.691674 4.096899 8.428512 4.577131 7.627254 7.242467 
187 2.726596 2.913137 4.581223 3.929601 7.627368 4.167438 8.462027 4.546322 7.653391 7.190361 
188 2.696246 2.951270 4.590500 3.940711 7.545128 4.218646 8.473869 4.502483 7.670718 7.189207 
189 2.681795 2.964870 4.547151 3.896524 7.467894 4.299348 8.445460 4.523179 7.658384 7.139790 
190 2.674120 2.991811 4.507550 3.879746 7.343855 4.379036 8.439563 4.555231 7.677764 7.079164 
191 2.675808 3.037646 4.518056 3.921523 7.164158 4.430921 8.472605 4.543542 7.725119 7.076999 
192 2.718251 3.042832 4.523900 3.931762 7.030897 4.499660 8.489180 4.566628 7.791366 7.052822 
193 2.767142 3.030055 4.555246 3.951281 6.897915 4.523636 8.500139 4.572690 7.854941 7.071885 
194 2.743054 2.955844 4.477270 3.911295 6.747478 4.508132 8.417237 4.554369 7.808989 7.013676 
195 2.698363 2.951911 4.436535 3.931400 6.567202 4.495718 8.364779 4.544295 7.802500 6.985633 
196 2.711568 3.064096 4.509529 3.980253 6.425986 4.531229 8.415836 4.620074 7.841660 6.979993 
197 2.714574 3.144261 4.522807 3.981132 6.285229 4.547252 8.412109 4.668978 7.833270 6.917445 
198 2.680188 3.155171 4.490820 3.954172 6.135231 4.486094 8.331797 4.641919 7.767302 6.844397 
199 2.682793 3.170753 4.475803 3.905515 6.049752 4.443781 8.268414 4.615722 7.732535 6.769128 
200 2.708457 3.209125 4.497669 3.932807 5.948833 4.364361 8.226228 4.553614 7.823069 6.801711 
201 2.697868 3.219277 4.489670 3.951819 5.836163 4.276962 8.174726 4.522633 7.873690 6.826568 
202 2.722606 3.200870 4.420485 3.894625 5.761735 4.212494 8.121477 4.569591 7.881168 6.789316 
203 2.761387 3.187129 4.346497 3.842224 5.686609 4.143065 8.079992 4.602916 7.905278 6.781672 
204 2.770148 3.229501 4.292384 3.821553 5.607292 4.138328 8.048779 4.670737 7.933330 6.775960 
205 2.753092 3.338933 4.280833 3.868716 5.526634 4.186708 8.062246 4.730265 8.027775 6.804619 
206 2.691382 3.427293 4.281332 3.949548 5.432959 4.220165 8.044250 4.741496 8.092907 6.848401 
207 2.613270 3.468776 4.309757 4.037916 5.342840 4.209066 7.997229 4.690067 8.129970 6.935745 
208 2.692136 3.536093 4.379597 4.110312 5.358526 4.267687 8.018150 4.727350 8.192681 7.001953 
209 2.797243 3.615869 4.464775 4.185808 5.364169 4.350209 8.073799 4.791633 8.208995 7.011261 
210 2.841501 3.681215 4.497290 4.232484 5.340055 4.442446 8.088753 4.837469 8.197761 6.932479 
211 2.920399 3.762198 4.577164 4.271572 5.351489 4.538164 8.141092 4.878690 8.260810 6.904354 
212 2.976724 3.809852 4.636593 4.286381 5.389492 4.598949 8.160470 4.926585 8.304089 6.891713 
213 2.991396 3.833979 4.655434 4.300297 5.427005 4.625599 8.158037 4.932685 8.372457 6.900356 
214 3.023045 3.881617 4.699723 4.319546 5.464005 4.662805 8.206640 4.948944 8.473932 6.902838 
215 2.983176 3.908945 4.693777 4.329055 5.468310 4.698835 8.243970 4.963354 8.535257 6.844079 
216 2.910857 3.919680 4.692909 4.327091 5.471656 4.738391 8.295931 4.962478 8.629463 6.790198 
217 2.895826 3.922882 4.742066 4.299045 5.545473 4.786395 8.356641 5.027875 8.731930 6.773511 
218 2.815645 3.877127 4.720098 4.266947 5.605077 4.807321 8.367389 5.022716 8.785737 6.754865 
219 2.721579 3.826083 4.677231 4.266355 5.638849 4.793900 8.369265 4.968189 8.858493 6.763348 
220 2.689917 3.785733 4.641921 4.278879 5.679248 4.775680 8.404916 4.934738 8.920247 6.778634 
221 2.703251 3.739302 4.665305 4.347370 5.693903 4.711196 8.437424 4.845408 9.026013 6.878213 
222 2.766957 3.667419 4.657922 4.348918 5.764627 4.670520 8.458410 4.797049 9.093482 6.932495 
223 2.795861 3.529369 4.600248 4.300968 5.819439 4.591081 8.390875 4.712027 9.074133 6.922099 
224 2.880818 3.419611 4.572221 4.270539 5.892464 4.534430 8.347374 4.652558 9.079276 6.924155 
225 3.004553 3.358836 4.619920 4.264199 5.985252 4.491739 8.359104 4.649702 9.102988 6.951428 
226 3.024675 3.268139 4.689701 4.268039 6.024890 4.404339 8.338663 4.581066 9.089321 6.989575 
227 3.019427 3.180349 4.752411 4.243700 6.099837 4.336197 8.324731 4.547514 9.075015 7.015330 
228 2.974628 3.093817 4.811498 4.215052 6.126667 4.258228 8.266008 4.531131 9.044831 7.018263 
229 2.880195 3.041484 4.838462 4.222606 6.110478 4.183793 8.183098 4.507180 8.995044 6.991577 
230 2.844391 3.086158 4.901026 4.233869 6.122214 4.193076 8.200159 4.606979 8.992587 6.947732 
231 2.813345 3.130726 4.980541 4.235897 6.128476 4.186698 8.223952 4.714206 8.993235 6.939175 
232 2.762647 3.164829 5.012082 4.204026 6.148710 4.168154 8.192394 4.835344 8.950078 6.922212 
233 2.827485 3.257278 5.103240 4.173532 6.242367 4.168276 8.202573 5.032370 8.982305 6.964697 
234 2.886970 3.363343 5.163700 4.125293 6.322026 4.152647 8.162544 5.165529 8.977073 6.992152 
235 2.871594 3.438006 5.189256 4.080452 6.342350 4.110376 8.059150 5.162249 8.912288 7.000058 
236 2.852023 3.476948 5.228099 4.044543 6.335962 4.108231 7.981770 5.107537 8.851192 7.004798 
237 2.845932 3.474016 5.249238 3.979814 6.355446 4.185244 7.952534 5.074517 8.781670 6.963952 
238 2.911337 3.486277 5.356846 3.980139 6.379069 4.298192 8.027605 5.067784 8.836014 6.990800 
239 2.933559 3.463103 5.402995 3.971389 6.380404 4.390823 8.074909 5.046876 8.889477 6.960420 
240 2.946867 3.423310 5.409297 3.921971 6.379900 4.493988 8.117856 5.027234 8.938391 6.919567 
241 2.977776 3.376522 5.423223 3.881690 6.368175 4.574069 8.153109 5.008827 9.010696 6.920355 
242 2.909854 3.241134 5.358905 3.816980 6.312008 4.564812 8.074290 4.928408 8.972570 6.903552 
243 2.866063 3.126665 5.326306 3.766075 6.292874 4.565876 8.004817 4.885479 8.897967 6.924573 
244 2.854254 3.023496 5.271738 3.702148 6.300772 4.584426 7.925804 4.907747 8.778769 6.936708 
245 2.813689 2.906630 5.179800 3.626128 6.282305 4.560510 7.808095 4.921605 8.618925 6.972539 
246 2.868391 2.862720 5.145970 3.596788 6.294580 4.559067 7.775584 4.967833 8.520909 7.087103 
247 2.854874 2.861411 5.086808 3.627071 6.274317 4.556715 7.751367 4.959671 8.446344 7.179119 
248 2.756720 2.849727 4.953316 3.677030 6.175577 4.519192 7.668059 4.879539 8.327058 7.247514 
249 2.726578 2.901748 4.886755 3.753922 6.082756 4.526176 7.666636 4.859634 8.297721 7.360052 
250 2.741627 2.982884 4.880115 3.834395 5.996022 4.549742 7.693849 4.896998 8.338527 7.476418 
251 2.752328 3.042537 4.894024 3.901203 5.891104 4.530296 7.687829 4.895763 8.380315 7.599560 
252 2.780892 3.074057 4.895925 3.915015 5.825095 4.506810 7.657948 4.896154 8.445074 7.687322 
253 2.781121 3.035818 4.844577 3.821412 5.782904 4.491503 7.559975 4.907093 8.457232 7.695816 
254 2.840827 2.983954 4.800242 3.668325 5.755034 4.496384 7.461028 4.928768 8.455605 7.681528 
255 2.896937 2.985091 4.793386 3.528028 5.742668 4.538732 7.410895 4.981075 8.490318 7.642173 
256 2.925478 3.017552 4.779804 3.396371 5.725954 4.584719 7.376128 5.024939 8.505302 7.577810 
257 2.979383 3.051516 4.764473 3.271658 5.695377 4.600650 7.353012 5.025790 8.478435 7.505961 
258 2.989744 3.060040 4.774611 3.185526 5.635744 4.556488 7.315301 4.969093 8.436366 7.461533 
259 2.993439 3.086874 4.787830 3.158938 5.550071 4.493949 7.288053 4.879710 8.385921 7.433228 
260 2.963367 3.145109 4.758307 3.193810 5.460566 4.459716 7.290463 4.807498 8.309609 7.354128 
261 2.881990 3.193000 4.714356 3.258343 5.379765 4.412398 7.301856 4.733850 8.228498 7.260933 
262 2.852300 3.207466 4.696218 3.324099 5.318080 4.350796 7.324584 4.663489 8.181143 7.203212 
263 2.862539 3.184621 4.690047 3.368399 5.309667 4.348451 7.371143 4.658671 8.161091 7.141384 
264 2.896016 3.148688 4.724150 3.441220 5.322294 4.382327 7.428622 4.687091 8.182449 7.116459 
265 2.902044 3.084117 4.711644 3.527981 5.313562 4.394449 7.429746 4.680113 8.165590 7.066441 
266 2.839881 2.994416 4.687884 3.640348 5.257855 4.373657 7.390500 4.590715 8.145277 7.029510 
267 2.806013 2.949136 4.660559 3.730689 5.256405 4.430898 7.379871 4.557666 8.138855 6.976817 
268 2.844383 2.951038 4.655460 3.799381 5.296533 4.539799 7.382775 4.569339 8.159986 6.930505 
269 2.856774 2.921156 4.637207 3.859271 5.302777 4.594517 7.322990 4.524018 8.167057 6.907873 
270 2.888694 2.904160 4.641439 3.865827 5.331894 4.656489 7.271017 4.517495 8.184705 6.887197 
271 2.986029 2.927019 4.708302 3.826514 5.447257 4.761566 7.269759 4.605032 8.267817 6.906205 
272 3.019402 2.898970 4.729154 3.756331 5.556260 4.806469 7.198955 4.656024 8.290805 6.933312 
273 3.017524 2.835139 4.697138 3.642538 5.660270 4.829821 7.079846 4.694798 8.205338 6.908350 
274 3.008169 2.774495 4.681331 3.547623 5.750745 4.849735 6.989480 4.724895 8.113977 6.890207 
275 2.952385 2.719134 4.659110 3.475164 5.803405 4.877360 6.932770 4.766734 8.016952 6.864701 
276 2.984495 2.739544 4.725063 3.457958 5.825891 4.930165 6.973283 4.821452 8.014988 6.907537 
277 2.978891 2.774468 4.751900 3.406641 5.832955 5.010544 7.019837 4.884173 7.998260 6.893271 
278 2.955510 2.854385 4.747068 3.341507 5.850217 5.132643 7.069014 4.967756 7.964633 6.827855 
279 2.921852 2.933676 4.785674 3.325154 5.804537 5.226042 7.083528 4.961965 7.992919 6.831275 
280 2.828826 2.959982 4.739573 3.275140 5.751759 5.318069 7.026200 4.928775 7.975713 6.800143 
281 2.828155 2.967783 4.707520 3.183723 5.774601 5.440839 7.015354 4.971255 8.003142 6.782135 
282 2.848148 2.916578 4.647814 3.068050 5.816138 5.517883 6.983102 5.032062 8.020322 6.767120 
283 2.806676 2.812829 4.583786 3.039779 5.776229 5.496060 6.920444 5.029165 8.049528 6.833923 
284 2.847053 2.762796 4.579093 3.072546 5.741990 5.487103 6.930179 5.064719 8.164202 6.908854 
285 2.822213 2.747312 4.487485 3.103545 5.713330 5.531406 6.911598 5.141152 8.183681 6.859217 
286 2.792793 2.772282 4.414809 3.212386 5.644276 5.566342 6.925545 5.191763 8.218338 6.839809 
287 2.837313 2.866244 4.411833 3.331765 5.584769 5.630749 7.001228 5.246310 8.313043 6.860965 
288 2.813028 2.952081 4.361046 3.402078 5.480170 5.676661 7.014940 5.275286 8.310955 6.848816 
289 2.710678 2.991782 4.314633 3.449322 5.307526 5.653228 6.978916 5.217702 8.324735 6.910036 
290 2.655137 3.041408 4.275311 3.418843 5.211445 5.634792 6.913567 5.196930 8.336607 6.929726 
291 2.691011 3.087973 4.267943 3.352868 5.220145 5.643767 6.834116 5.227445 8.355507 6.933639 
292 2.724376 3.070526 4.250276 3.267662 5.216144 5.628820 6.705614 5.210214 8.376510 6.934420 
293 2.730016 2.993279 4.235326 3.180207 5.149409 5.561849 6.525617 5.119560 8.351173 6.969267 
294 2.779644 2.947732 4.247375 3.115724 5.133554 5.532815 6.433161 5.081102 8.376771 7.029947 
295 2.839106 2.912458 4.300601 3.108426 5.119351 5.506168 6.441430 5.046461 8.468917 7.135804 
296 2.863544 2.844165 4.335305 3.142450 5.032308 5.449440 6.470396 4.967081 8.548756 7.279017 
297 2.883811 2.827041 4.298717 3.163840 4.981046 5.467273 6.570363 4.984034 8.614443 7.331276 
298 2.893608 2.840141 4.230793 3.184006 4.938921 5.511634 6.701328 5.031221 8.643888 7.335681 
299 2.898960 2.841611 4.172063 3.235827 4.884520 5.555619 6.815944 5.080186 8.632052 7.365415 
300 2.902142 2.858495 4.122007 3.306814 4.862753 5.629671 6.928676 5.152246 8.621753 7.372519 
301 2.906388 2.877920 4.096504 3.350963 4.880177 5.714338 7.002546 5.262205 8.545718 7.372228 
302 2.842055 2.829437 4.116319 3.412923 4.827337 5.713039 6.988905 5.302822 8.459122 7.468264 
303 2.780016 2.795902 4.174514 3.476039 4.775210 5.705007 6.967878 5.316999 8.423304 7.581865 
304 2.849960 2.857762 4.288771 3.548007 4.805029 5.774886 7.036308 5.431243 8.437811 7.678319 
305 2.896289 2.929360 4.360445 3.615333 4.831070 5.878480 7.108185 5.566334 8.433415 7.714660 
306 2.869694 2.966097 4.335916 3.599413 4.853377 5.988291 7.124800 5.686246 8.348007 7.653746 
307 2.891338 3.001244 4.357219 3.577492 4.887757 6.059441 7.161176 5.785438 8.306794 7.640387 
308 2.964026 3.055288 4.445706 3.590589 4.919755 6.094840 7.234585 5.845964 8.369657 7.685311 
309 2.988447 3.078594 4.490872 3.592496 4.909547 6.100865 7.273494 5.880342 8.386589 7.702957 
310 2.941012 3.038114 4.483623 3.587644 4.871822 6.070639 7.276507 5.898502 8.364607 7.694551 
311 2.869266 2.958020 4.415403 3.525509 4.875179 6.053181 7.257096 5.936001 8.304777 7.584000 
312 2.817698 2.854549 4.365184 3.440670 4.872290 5.997786 7.196401 5.965975 8.249846 7.496614 
313 2.827815 2.809821 4.361602 3.375539 4.897434 5.964430 7.173330 6.041926 8.266892 7.436788 
314 2.856467 2.820417 4.354959 3.313979 4.920872 5.970791 7.163423 6.147167 8.284207 7.380826 
315 2.776118 2.764076 4.307243 3.315778 4.784140 5.884086 7.089981 6.115955 8.268395 7.409942 
316 2.702315 2.781118 4.252347 3.360960 4.656301 5.846168 7.068775 6.090257 8.274902 7.425875 
317 2.745060 2.901551 4.237648 3.398102 4.609398 5.891539 7.120002 6.182989 8.301641 7.408986 
318 2.755878 2.944252 4.231125 3.434098 4.521344 5.869269 7.125922 6.210137 8.337297 7.434832 
319 2.711454 2.929053 4.182201 3.441054 4.422970 5.824744 7.065273 6.179205 8.324541 7.438338 
320 2.722352 2.931046 4.129720 3.425140 4.403084 5.810213 7.006899 6.185987 8.295380 7.413980 
321 2.804679 2.939319 4.119306 3.398982 4.452022 5.812096 6.979775 6.225852 8.293086 7.425477 
322 2.852656 2.916615 4.075194 3.339400 4.509065 5.795324 6.916403 6.243949 8.218366 7.418259 
323 2.853657 2.876820 4.007167 3.264520 4.536318 5.766870 6.837934 6.239391 8.090229 7.377562 
324 2.856261 2.848262 3.997317 3.248431 4.560870 5.741999 6.802546 6.214611 7.994304 7.364537 
325 2.828606 2.813879 4.009983 3.281477 4.531859 5.691677 6.748278 6.157869 7.903633 7.382234 
326 2.849794 2.842639 4.040551 3.318225 4.563104 5.723839 6.730782 6.186026 7.850642 7.380030 
327 2.890816 2.912385 4.074814 3.332474 4.683991 5.825044 6.759633 6.310353 7.787027 7.349828 
328 2.869885 2.909190 4.071249 3.312478 4.759482 5.828514 6.732669 6.355067 7.701820 7.346331 
329 2.794738 2.845612 4.073244 3.307913 4.781126 5.741262 6.703300 6.324916 7.634035 7.386067 
330 2.739562 2.817933 4.090593 3.312439 4.840696 5.686626 6.727837 6.334506 7.599132 7.430489 
331 2.747883 2.800313 4.129654 3.304212 4.888342 5.610785 6.759539 6.331330 7.613531 7.507296 
332 2.755278 2.791317 4.138620 3.270679 4.919433 5.531201 6.779858 6.305523 7.583997 7.566074 
333 2.779127 2.819146 4.191051 3.247530 4.950776 5.445213 6.827414 6.261171 7.569384 7.655560 
334 2.740858 2.889363 4.191014 3.227180 4.923988 5.391254 6.856752 6.198428 7.506484 7.644390 
335 2.680459 2.973378 4.155788 3.248988 4.852363 5.352773 6.871139 6.095055 7.443393 7.585222 
336 2.719753 3.108556 4.175168 3.291849 4.860561 5.378181 6.953200 6.042284 7.437551 7.513875 
337 2.807229 3.207527 4.176523 3.314079 4.873970 5.412804 7.017983 5.970469 7.410992 7.421336 
338 2.782331 3.188930 4.210446 3.359620 4.822673 5.306187 6.998294 5.746863 7.420195 7.472933 
339 2.706259 3.196702 4.227008 3.441981 4.766266 5.214490 6.980876 5.538414 7.404954 7.518501 
340 2.722942 3.248311 4.192476 3.523644 4.755238 5.232822 7.007140 5.430930 7.350298 7.469857 
341 2.793134 3.312495 4.158187 3.600891 4.789556 5.270642 7.040746 5.357049 7.315656 7.414343 
342 2.814466 3.342144 4.091295 3.665090 4.735719 5.265109 7.006962 5.241570 7.289567 7.385281 
343 2.834010 3.391000 4.053057 3.773988 4.635604 5.251265 6.986107 5.141793 7.319597 7.419297 
344 2.870004 3.492456 3.999071 3.899880 4.558568 5.311850 6.986966 5.131055 7.323292 7.407054 
345 2.908103 3.569354 3.977712 4.004702 4.462325 5.337928 6.980509 5.102731 7.316560 7.404745 
346 2.953387 3.595605 3.964807 4.064226 4.338305 5.314051 6.959048 5.025756 7.304783 7.435493 
347 2.951001 3.602328 3.893857 4.042032 4.237495 5.293479 6.926560 4.973234 7.222336 7.410875 
348 2.924433 3.580452 3.832946 3.983682 4.118622 5.266809 6.876691 4.899513 7.129957 7.406113 
349 2.934947 3.567876 3.798762 3.894611 4.093957 5.271871 6.861526 4.876556 7.040631 7.403355 
350 2.936767 3.567827 3.817192 3.790523 4.149062 5.289113 6.878962 4.890885 6.959549 7.400655 
351 2.850069 3.544263 3.816162 3.697153 4.203606 5.251721 6.852055 4.858788 6.862222 7.401628 
352 2.750367 3.556315 3.774045 3.647084 4.266719 5.252397 6.832878 4.852750 6.746703 7.338406 
353 2.642234 3.600384 3.777433 3.644698 4.282570 5.247660 6.816721 4.836781 6.657955 7.285959 
354 2.587419 3.643690 3.794069 3.633111 4.313603 5.256329 6.797447 4.849609 6.560956 7.218126 
355 2.701490 3.728323 3.894552 3.623882 4.402034 5.291106 6.819752 4.915108 6.508966 7.180063 
356 2.770027 3.728155 3.941016 3.604563 4.437016 5.261727 6.752731 4.930068 6.388672 7.132188 
357 2.871368 3.717279 3.928632 3.554184 4.493294 5.274580 6.723270 4.989369 6.245635 7.053873 
358 3.012280 3.763515 3.981276 3.505346 4.554088 5.313194 6.775653 5.082609 6.172010 7.034867 
359 3.032622 3.747951 4.036968 3.405174 4.549480 5.271862 6.755519 5.115269 6.083605 7.080467 
360 2.997116 3.705500 4.045901 3.243701 4.570907 5.236020 6.705136 5.169585 5.977677 7.089919 
361 2.970450 3.714704 4.107785 3.099749 4.619748 5.189298 6.676641 5.214272 5.944301 7.181356 
362 2.892074 3.758337 4.087796 2.979625 4.646910 5.206690 6.674711 5.278021 5.892420 7.210925 
363 2.832744 3.914159 4.088651 2.987609 4.639884 5.261277 6.767205 5.340721 5.941204 7.254879 
364 2.750159 4.058475 4.069287 3.038780 4.571180 5.295265 6.835132 5.370276 5.978857 7.278912 
365 2.642873 4.116410 3.986641 3.040520 4.497200 5.320404 6.841257 5.385328 5.929125 7.234937 
366 2.646739 4.182034 4.043990 3.085765 4.426852 5.284937 6.864793 5.351286 5.958531 7.296398 
367 2.694596 4.197553 4.074674 3.112507 4.357860 5.306484 6.896010 5.339675 5.919098 7.305376 
368 2.757118 4.203378 4.100792 3.156658 4.298022 5.364107 6.941416 5.310998 5.868940 7.290638 
369 2.820406 4.175668 4.131563 3.167088 4.217637 5.385877 6.922213 5.247276 5.815154 7.255024 
370 2.858198 4.120318 4.157477 3.142276 4.163814 5.376536 6.851685 5.184328 5.763364 7.226316 
371 2.905715 4.129889 4.258825 3.147691 4.183360 5.349701 6.860015 5.132511 5.846625 7.304387 
372 2.888677 4.161750 4.274287 3.191675 4.220146 5.380419 6.898090 5.134719 5.922158 7.316535 
373 2.783846 4.197650 4.215664 3.260315 4.234550 5.408646 6.902912 5.093716 5.975121 7.319768 
374 2.671757 4.240584 4.214440 3.338008 4.206271 5.383258 6.889164 5.000110 6.089104 7.392912 
375 2.637123 4.267751 4.185369 3.379264 4.189310 5.371911 6.859072 4.962330 6.153103 7.451143 
376 2.685503 4.299726 4.181084 3.404770 4.168918 5.339865 6.824297 4.940564 6.202290 7.529562 
377 2.704067 4.275630 4.110154 3.408953 4.112276 5.307564 6.780672 4.931937 6.139019 7.494146 
378 2.781695 4.247442 4.103751 3.401220 4.068413 5.220766 6.771552 4.913934 6.098568 7.502973 
379 2.876508 4.209858 4.111478 3.345809 4.068198 5.138370 6.784987 4.917693 6.065074 7.548204 
380 2.960294 4.149774 4.136553 3.253088 4.090647 5.056662 6.801189 4.938797 6.015377 7.554393 
381 3.031902 4.062237 4.139690 3.156854 4.126959 4.974322 6.816043 4.955129 5.934807 7.526784 
382 3.061319 3.987473 4.090425 3.118834 4.155697 4.936507 6.869750 5.009116 5.855136 7.429971 
383 3.031417 3.951569 4.095075 3.126087 4.137000 4.853907 6.891565 5.035182 5.863028 7.384539 
384 2.967442 3.944381 4.114070 3.153013 4.108757 4.778625 6.882339 5.062521 5.896550 7.393552 
385 2.892629 3.984734 4.093093 3.188362 4.080960 4.764377 6.879519 5.146259 5.887866 7.389323 
386 2.773361 4.023116 4.093761 3.214171 4.023215 4.711226 6.851225 5.165573 5.867408 7.395371 
387 2.744221 4.106101 4.140740 3.251040 3.999939 4.654528 6.869773 5.196021 5.878604 7.432373 
388 2.798175 4.224626 4.224560 3.280047 4.031031 4.614264 6.916238 5.276306 5.930589 7.474592 
389 2.743082 4.229258 4.263363 3.258382 4.003367 4.501642 6.848966 5.251605 5.928139 7.479029 
390 2.713937 4.200022 4.241247 3.181263 3.983833 4.420579 6.777277 5.220308 5.882699 7.430322 
391 2.758348 4.230529 4.310925 3.110035 3.986561 4.342821 6.771088 5.161453 5.922337 7.479514 
392 2.768353 4.229185 4.386769 3.062160 3.945085 4.262702 6.744006 5.028646 5.948082 7.527312 
393 2.789238 4.212750 4.378783 3.019904 3.902068 4.280797 6.744504 4.976842 5.911011 7.481889 
394 2.817601 4.211411 4.377964 2.983689 3.893243 4.318981 6.788354 4.976448 5.885571 7.448730 
395 2.803894 4.178200 4.342000 2.939779 3.876497 4.334731 6.811014 4.969092 5.813759 7.397657 
396 2.800175 4.202518 4.375924 2.937392 3.842748 4.316269 6.861948 4.941923 5.825700 7.406274 
397 2.778252 4.223768 4.362063 2.944721 3.828010 4.332206 6.933068 4.958528 5.821860 7.337508 
398 2.730611 4.225994 4.301360 2.934968 3.794260 4.346920 6.961497 4.987756 5.797125 7.252888 
399 2.699003 4.243197 4.274518 2.909508 3.776280 4.287017 6.956517 4.963974 5.840859 7.299823 
400 2.731768 4.267274 4.233594 2.856851 3.838913 4.254551 6.967799 4.983922 5.864997 7.350123 
401 2.815237 4.345909 4.250788 2.845352 3.887522 4.250713 7.012540 5.003728 5.923739 7.427950 
402 2.821309 4.410943 4.205846 2.892345 3.847734 4.277899 7.027668 4.993429 5.971551 7.426417 
403 2.853954 4.529594 4.176894 2.986009 3.814880 4.369728 7.070010 5.021296 6.027856 7.426209 
404 2.896428 4.666668 4.244052 3.102415 3.789699 4.423796 7.126197 5.004207 6.134491 7.508575 
405 2.854302 4.713549 4.246478 3.191037 3.765165 4.449872 7.138782 4.965037 6.183269 7.539007 
406 2.849857 4.778168 4.261654 3.285548 3.783471 4.534952 7.190598 4.991670 6.217123 7.560812 
407 2.809267 4.800263 4.198100 3.355494 3.791946 4.652374 7.219149 5.082802 6.190886 7.522693 
408 2.750704 4.801847 4.154366 3.395063 3.821684 4.728680 7.222223 5.153448 6.169257 7.524515 
409 2.736455 4.816759 4.219728 3.414352 3.887112 4.732944 7.221786 5.166139 6.208151 7.641124 
410 2.724949 4.783624 4.260846 3.378446 3.958091 4.672340 7.163373 5.128901 6.225817 7.739898 
411 2.763420 4.777879 4.292791 3.347301 4.032359 4.633327 7.105016 5.110481 6.238081 7.779068 
412 2.867342 4.843637 4.368454 3.356589 4.120867 4.619028 7.122186 5.125258 6.291089 7.821491 
413 2.953673 4.892698 4.406136 3.334900 4.232563 4.617830 7.148903 5.163674 6.304468 7.826407 
414 2.983891 4.903966 4.434864 3.292403 4.323999 4.600034 7.150680 5.168014 6.298172 7.809012 
415 2.938721 4.870426 4.410068 3.252558 4.374542 4.607094 7.120223 5.151392 6.262536 7.704301 
416 2.903178 4.904709 4.459715 3.289857 4.407978 4.620269 7.119550 5.098906 6.318332 7.649921 
417 2.843045 4.948938 4.514429 3.331723 4.413726 4.647280 7.123183 5.073074 6.416134 7.590256 
418 2.752872 4.931517 4.501751 3.306438 4.427742 4.689240 7.089384 5.088485 6.470872 7.474072 
419 2.717750 4.920789 4.505746 3.300786 4.461781 4.713678 7.048877 5.096474 6.535285 7.385119 
420 2.694950 4.882439 4.486542 3.308459 4.468195 4.747010 6.971720 5.093224 6.569534 7.270985 
421 2.708859 4.859442 4.441794 3.329729 4.449009 4.802797 6.918238 5.107872 6.583048 7.173226 
422 2.774229 4.851299 4.405753 3.340891 4.414015 4.851747 6.880667 5.140821 6.618018 7.117814 
423 2.838474 4.821671 4.363944 3.337900 4.390718 4.871715 6.844564 5.172250 6.672227 7.079487 
424 2.870142 4.755005 4.280161 3.341613 4.373466 4.895714 6.784345 5.216504 6.681834 7.015088 
425 2.938998 4.727237 4.252642 3.405853 4.382271 4.945673 6.769952 5.276490 6.721069 6.965647 
426 2.989053 4.756577 4.267522 3.502828 4.412952 4.989559 6.781291 5.316669 6.796194 6.941183 
427 2.981411 4.793178 4.256737 3.584016 4.432094 5.010354 6.740697 5.342968 6.851518 6.925322 
428 2.962901 4.807177 4.243266 3.611024 4.513387 5.023205 6.678510 5.416953 6.879759 6.910544 
429 2.905305 4.782896 4.241517 3.596348 4.602878 5.016669 6.561993 5.489973 6.895766 6.924337 
430 2.821130 4.738598 4.213830 3.579955 4.643630 4.987678 6.426898 5.540934 6.890018 6.963956 
431 2.751049 4.668931 4.122037 3.566792 4.670507 5.025393 6.332235 5.646701 6.817341 6.947155 
432 2.686231 4.577769 4.020494 3.552960 4.668135 5.054474 6.272153 5.747406 6.737694 6.957819 
433 2.699477 4.501841 3.950725 3.514101 4.673531 5.078519 6.276753 5.873641 6.693673 7.019207 
434 2.807093 4.451757 3.949944 3.471087 4.731894 5.134948 6.334562 6.026547 6.694973 7.130802 
435 2.839260 4.394840 4.007040 3.447610 4.729273 5.125805 6.331042 6.072868 6.746331 7.309632 
436 2.806145 4.301433 3.947180 3.392174 4.681081 5.176412 6.283247 6.151907 6.712595 7.356019 
437 2.839677 4.277339 3.942382 3.353774 4.705181 5.252985 6.308196 6.240930 6.708153 7.404613 
438 2.858098 4.265459 3.968652 3.317300 4.744229 5.282211 6.347743 6.309687 6.735053 7.466551 
439 2.821087 4.209838 3.948398 3.281004 4.770893 5.295252 6.351062 6.390880 6.734870 7.471210 
440 2.723048 4.138927 3.911722 3.250920 4.746738 5.271586 6.298990 6.430233 6.728924 7.432010 
441 2.675492 4.126963 3.855053 3.236757 4.732071 5.283544 6.282904 6.518476 6.730553 7.347001 
442 2.753552 4.232659 3.903932 3.258138 4.797628 5.281797 6.362911 6.609717 6.829042 7.350329 
443 2.774178 4.270366 3.884564 3.244210 4.828837 5.275136 6.378962 6.687509 6.876072 7.315706 
444 2.761518 4.245743 3.808446 3.221195 4.838047 5.275046 6.345107 6.774238 6.885316 7.267603 
445 2.729560 4.213226 3.777028 3.238914 4.789669 5.237080 6.283039 6.783372 6.914936 7.258268 
446 2.732456 4.181795 3.736094 3.271918 4.724998 5.262409 6.253313 6.806967 6.906214 7.224866 
447 2.812208 4.207129 3.776903 3.340273 4.703998 5.290475 6.286840 6.846010 6.959702 7.268727 
448 2.815383 4.166728 3.815641 3.395977 4.627957 5.284937 6.232573 6.843051 6.973778 7.271953 
449 2.795537 4.119767 3.862389 3.432268 4.554830 5.269525 6.164710 6.850636 6.960566 7.257212 
450 2.888309 4.171986 4.026759 3.490059 4.556238 5.271957 6.195439 6.922140 7.019157 7.325438 
451 2.944654 4.211332 4.234568 3.562848 4.531131 5.252983 6.209569 6.950497 7.085811 7.406039 
452 2.856111 4.143446 4.355295 3.588695 4.440465 5.167716 6.105244 6.887577 7.086675 7.415996 
453 2.734286 4.039005 4.369375 3.571379 4.357995 5.100083 5.950294 6.823202 7.002988 7.342143 
454 2.674923 4.023227 4.416706 3.575583 4.322038 5.054136 5.873159 6.758838 6.959912 7.307600 
455 2.698787 4.142632 4.585709 3.651936 4.317243 4.974474 5.898226 6.644680 7.054658 7.406143 
456 2.718893 4.168200 4.631336 3.668718 4.286812 4.937270 5.851646 6.578124 7.044566 7.401153 
457 2.733271 4.125503 4.612085 3.618664 4.272097 4.913377 5.797210 6.525704 6.991923 7.376057 
458 2.755755 4.088933 4.609894 3.535628 4.293592 4.858199 5.755309 6.443315 6.971137 7.384880 
459 2.782153 4.065255 4.609843 3.425319 4.314214 4.791550 5.694857 6.349829 6.950398 7.416348 
460 2.821313 4.085942 4.630392 3.344202 4.369354 4.761823 5.706115 6.318039 6.962717 7.458087 
461 2.765338 3.989166 4.537200 3.236331 4.377656 4.745803 5.661080 6.336121 6.874289 7.384087 
462 2.679249 3.870841 4.485031 3.128963 4.365593 4.661408 5.631828 6.319727 6.824550 7.383687 
463 2.696509 3.865818 4.520685 3.070793 4.439817 4.599622 5.698897 6.332161 6.865809 7.467683 
464 2.750476 3.897454 4.490161 3.028435 4.506450 4.600182 5.755705 6.406094 6.820190 7.475457 
465 2.750705 3.941057 4.426824 2.984830 4.502803 4.590687 5.767893 6.443480 6.730025 7.410276 
466 2.673709 3.972807 4.415991 2.967320 4.448785 4.524958 5.748459 6.372075 6.695480 7.371723 
467 2.668939 4.009406 4.418697 2.989786 4.415948 4.496349 5.755764 6.335567 6.680431 7.371323 
468 2.791423 4.125294 4.461877 3.078651 4.480515 4.558055 5.856917 6.390360 6.707744 7.393460 
469 2.813197 4.091587 4.346696 3.114638 4.501001 4.681958 5.861519 6.466377 6.600170 7.275114 
470 2.781884 3.991985 4.228467 3.136826 4.498995 4.761735 5.835382 6.488033 6.510137 7.166309 
471 2.758566 3.922512 4.187443 3.186400 4.545330 4.837670 5.888002 6.491184 6.521258 7.116251 
472 2.729550 3.891618 4.209580 3.303895 4.605185 4.891747 5.987852 6.477968 6.605396 7.095052 
473 2.740774 3.864416 4.215255 3.438185 4.664284 4.973322 6.103995 6.518271 6.691788 7.057364 
474 2.752767 3.765132 4.103523 3.501976 4.717851 5.130018 6.155975 6.624798 6.687598 6.906691 
475 2.798843 3.717191 4.030624 3.569118 4.784750 5.257855 6.228829 6.711558 6.723147 6.841960 
476 2.824815 3.682842 3.960378 3.653191 4.805787 5.362401 6.281361 6.761654 6.750031 6.780855 
477 2.773679 3.607478 3.817682 3.721369 4.755197 5.469219 6.257122 6.790017 6.679786 6.667099 
478 2.761996 3.581728 3.697437 3.770547 4.743142 5.580642 6.252468 6.853018 6.606639 6.569589 
479 2.748797 3.600728 3.670006 3.816508 4.780254 5.656338 6.283045 6.880069 6.600280 6.567067 
480 2.706441 3.646695 3.726911 3.863847 4.836577 5.669778 6.318114 6.822364 6.661290 6.668597 
481 2.709842 3.718283 3.760555 3.900687 4.929783 5.732424 6.362593 6.821317 6.682462 6.761918 
482 2.702920 3.747981 3.730033 3.884953 4.983405 5.838264 6.354370 6.855338 6.660719 6.792810 
483 2.662174 3.724198 3.681120 3.821984 4.985384 5.929337 6.312280 6.887475 6.619183 6.795518 
484 2.679483 3.729621 3.738918 3.761117 4.979753 6.006404 6.330440 6.888265 6.642128 6.866570 
485 2.738509 3.752451 3.823610 3.711833 4.973076 6.096200 6.364688 6.884346 6.686709 6.932689 
486 2.789138 3.777570 3.861815 3.668900 4.948933 6.197455 6.354929 6.921984 6.669600 6.946647 
487 2.836643 3.807643 3.917320 3.620191 4.939915 6.260367 6.339055 6.952866 6.639082 6.995535 
488 2.880601 3.840008 4.012793 3.547534 4.977768 6.215440 6.358948 6.961476 6.642982 7.089474 
489 2.887084 3.849041 4.084213 3.452526 5.031438 6.115916 6.380860 6.952755 6.629416 7.160473 
490 2.827447 3.816606 4.090820 3.357116 5.048106 6.019554 6.371960 6.958875 6.565272 7.154888 
491 2.772663 3.808643 4.114329 3.292244 5.078509 5.974013 6.355276 6.977462 6.525456 7.125415 
492 2.752556 3.821306 4.161236 3.244438 5.113308 5.956594 6.346712 7.007164 6.539907 7.105406 
493 2.752365 3.815857 4.212273 3.188346 5.123975 5.938028 6.328418 7.017550 6.576938 7.070376 
494 2.742182 3.800546 4.261551 3.132198 5.102976 5.923015 6.300168 6.999659 6.611513 7.022542 
495 2.747244 3.806017 4.307947 3.101514 5.077944 5.946012 6.278172 6.994317 6.636073 6.965743 
496 2.736096 3.838356 4.402226 3.121279 5.048163 5.941381 6.276898 6.946912 6.742437 6.963882 
497 2.731493 3.882954 4.522715 3.144970 5.052532 5.924500 6.289423 6.893936 6.860526 6.999583 
498 2.778108 3.946554 4.618351 3.129622 5.099627 5.919988 6.320771 6.876596 6.889726 7.006083 
499 2.787912 3.970742 4.646638 3.081002 5.110026 5.906816 6.321826 6.850673 6.834646 6.979079 
500 2.753399 3.981247 4.680371 3.075336 5.072493 5.881805 6.329654 6.794657 6.822857 6.989585 
501 2.755139 4.004593 4.730307 3.116440 5.047462 5.872567 6.403584 6.769747 6.873136 7.053405 
502 2.756853 3.980623 4.753521 3.158690 5.019173 5.872648 6.494692 6.788860 6.912432 7.114030 
503 2.752073 3.942691 4.806739 3.194611 4.980149 5.825154 6.573739 6.793017 6.955707 7.198182 
504 2.785216 3.945915 4.861677 3.229767 4.981376 5.816660 6.652238 6.833585 6.971713 7.272627 
505 2.836590 3.976673 4.896321 3.263376 5.004395 5.842060 6.687363 6.907346 6.980490 7.314694 
506 2.816628 3.945909 4.931817 3.288728 4.949911 5.819689 6.690188 6.927817 7.019326 7.329269 
507 2.745096 3.826808 4.938717 3.283245 4.840321 5.749166 6.649356 6.923806 7.042499 7.295744 
508 2.707798 3.730971 4.988001 3.286030 4.757864 5.663874 6.632072 6.908293 7.093986 7.296257 
509 2.739167 3.664645 5.034361 3.265721 4.725082 5.574467 6.613369 6.918769 7.120446 7.293491 
510 2.773430 3.596206 5.051391 3.198982 4.720222 5.479751 6.583479 6.938232 7.107491 7.284720 
511 2.791983 3.547006 5.107423 3.112134 4.742434 5.368573 6.580455 6.915571 7.100755 7.310209 
512 2.833856 3.521354 5.156217 3.031909 4.793051 5.257200 6.588009 6.874300 7.082275 7.355888 
513 2.827011 3.510767 5.180058 2.980957 4.807905 5.120013 6.568697 6.799274 7.097226 7.436806 
514 2.805912 3.473624 5.122204 2.937310 4.805687 5.021650 6.520968 6.759298 7.075234 7.485389 
515 2.793107 3.418103 5.033610 2.917839 4.793271 4.947384 6.472568 6.719907 7.043527 7.519750 
516 2.777459 3.388873 4.960022 2.943961 4.766627 4.861176 6.439843 6.665365 7.054829 7.563262 
517 2.818860 3.406128 4.911469 3.001273 4.755184 4.812134 6.446954 6.623052 7.091716 7.599032 
518 2.872942 3.474115 4.880223 3.083775 4.739657 4.812206 6.484566 6.592269 7.128129 7.634171 
519 2.912931 3.578271 4.873901 3.194499 4.720710 4.860489 6.555729 6.568729 7.179281 7.673116 
520 2.904068 3.636523 4.853364 3.301562 4.666793 4.882479 6.598898 6.523166 7.192199 7.678746 
521 2.896369 3.673440 4.778235 3.406455 4.605408 4.924181 6.620372 6.509187 7.176519 7.635658 
522 2.895191 3.720331 4.714739 3.512021 4.550303 4.971269 6.652441 6.487025 7.179125 7.584675 
523 2.800350 3.708934 4.677181 3.582192 4.456187 4.965824 6.641973 6.372633 7.207078 7.548772 
524 2.750395 3.745851 4.656821 3.662532 4.425513 5.004351 6.684742 6.290460 7.256829 7.500447 
525 2.766435 3.791150 4.605891 3.720263 4.475845 5.100595 6.750588 6.286989 7.264944 7.390790 
526 2.745070 3.829376 4.593939 3.778427 4.510356 5.147252 6.799078 6.237289 7.271896 7.306570 
527 2.726876 3.833962 4.589083 3.807754 4.534075 5.166556 6.818874 6.175508 7.236044 7.228879 
528 2.726490 3.795234 4.598052 3.781800 4.589509 5.190592 6.805810 6.131066 7.154190 7.175549 
529 2.725039 3.721007 4.622369 3.717633 4.636988 5.199513 6.757354 6.087933 7.069571 7.162167 
530 2.724382 3.627773 4.606645 3.655649 4.632888 5.215717 6.684594 6.070228 6.976502 7.144418 
531 2.748800 3.531826 4.587884 3.604302 4.619953 5.224910 6.615472 6.059012 6.905735 7.146068 
532 2.834124 3.432482 4.538075 3.534743 4.635002 5.239336 6.559802 6.086474 6.845668 7.135679 
533 2.906424 3.361835 4.527352 3.480357 4.622313 5.214094 6.506391 6.084558 6.844402 7.180552 
534 2.974306 3.323281 4.545094 3.458394 4.629278 5.178384 6.440955 6.079986 6.861870 7.223995 
535 3.060095 3.338043 4.561396 3.487436 4.686410 5.204425 6.387998 6.125622 6.872479 7.232833 
536 3.087862 3.374534 4.611951 3.556767 4.738861 5.205009 6.328463 6.123470 6.914234 7.274751 
537 3.053525 3.343315 4.593794 3.604641 4.746282 5.202920 6.205503 6.103974 6.903884 7.264672 
538 3.003424 3.312321 4.566389 3.638931 4.739736 5.204532 6.078704 6.082793 6.879640 7.256464 
539 2.981012 3.308661 4.558157 3.660130 4.777544 5.210815 5.959025 6.083481 6.839020 7.252220 
540 2.984658 3.311433 4.552890 3.657942 4.849763 5.219351 5.826638 6.103473 6.773507 7.221958 
541 2.913833 3.309183 4.597168 3.681942 4.823592 5.148356 5.685977 6.035275 6.764081 7.236761 
542 2.851796 3.316478 4.616568 3.709057 4.800979 5.097935 5.578651 5.973745 6.757061 7.224909 
543 2.852510 3.395673 4.660398 3.777782 4.787673 5.096738 5.545215 5.948372 6.777502 7.232229 
544 2.809984 3.453951 4.711770 3.884534 4.720454 5.088432 5.514890 5.890597 6.813662 7.256289 
545 2.748594 3.422933 4.678005 3.933313 4.650705 5.115279 5.464526 5.868968 6.785277 7.232393 
546 2.726447 3.365735 4.619066 3.924443 4.624252 5.163915 5.451465 5.889973 6.746234 7.204914 
547 2.703038 3.298636 4.558502 3.893501 4.611383 5.185713 5.452385 5.898235 6.710213 7.174611 
548 2.667588 3.286276 4.565827 3.886420 4.604415 5.154477 5.489224 5.887362 6.737445 7.191426 
549 2.697431 3.317790 4.619904 3.874687 4.654162 5.136074 5.590573 5.941710 6.810786 7.245160 
550 2.715935 3.275738 4.610045 3.812854 4.727905 5.097947 5.640533 6.022913 6.820197 7.243690 
551 2.705376 3.216576 4.606642 3.760783 4.768617 4.971834 5.640514 6.015692 6.826328 7.260691 
552 2.765515 3.198280 4.585978 3.716561 4.844893 4.900198 5.673120 6.020435 6.817651 7.259918 
553 2.875940 3.202208 4.523407 3.659686 4.945900 4.897269 5.726181 6.063139 6.783509 7.233892 
554 2.966758 3.243748 4.505044 3.632230 5.008350 4.896126 5.768600 6.088097 6.788612 7.234423 
555 3.026594 3.258089 4.471356 3.582235 5.064598 4.885847 5.769370 6.102085 6.783321 7.224365 
556 3.121152 3.324047 4.486308 3.546101 5.181400 4.905575 5.834044 6.111862 6.826208 7.264655 
557 3.194738 3.414806 4.578113 3.542825 5.284781 4.879021 5.919487 6.072819 6.925542 7.372763 
558 3.146419 3.391006 4.613123 3.483856 5.315582 4.790369 5.898424 5.961240 6.970556 7.440829 
559 3.116658 3.351353 4.602570 3.392137 5.366747 4.757903 5.856002 5.906091 6.968608 7.473785 
560 3.121791 3.363255 4.623908 3.316303 5.440964 4.755391 5.843258 5.884562 6.988654 7.533492 
561 3.084529 3.361612 4.666056 3.244318 5.490721 4.708263 5.829555 5.818273 7.021266 7.614767 
562 3.105149 3.356002 4.668191 3.162216 5.572896 4.734277 5.856328 5.823570 6.999525 7.612129 
563 3.123593 3.311359 4.625150 3.108644 5.607527 4.777479 5.862216 5.829941 6.935879 7.519042 
564 3.022256 3.230256 4.605389 3.129521 5.514544 4.715521 5.803642 5.717467 6.915501 7.463806 
565 2.948813 3.197206 4.603869 3.184763 5.423484 4.705033 5.800511 5.667948 6.940502 7.424651 
566 2.928078 3.170884 4.567940 3.201564 5.363965 4.748588 5.833593 5.706028 6.936966 7.365600 
567 2.852235 3.109966 4.532300 3.241534 5.241233 4.745712 5.854964 5.704576 6.942278 7.319371 
568 2.788870 3.036664 4.470790 3.290238 5.106418 4.758052 5.844240 5.748906 6.906458 7.222242 
569 2.812280 3.027770 4.440353 3.353743 5.050895 4.870990 5.886541 5.891057 6.887391 7.095541 
570 2.829945 3.015319 4.430903 3.403882 5.022247 4.974355 5.911461 5.999135 6.853461 6.963762 
571 2.727986 2.911314 4.394175 3.407526 4.948648 5.005961 5.809909 5.988254 6.759974 6.811141 
572 2.638807 2.885037 4.414485 3.448882 4.917023 5.063068 5.765484 5.966644 6.725723 6.739857 
573 2.660832 2.958253 4.431283 3.522731 4.940670 5.200656 5.808012 6.018575 6.748072 6.685544 
574 2.688360 3.028213 4.434288 3.620070 4.887225 5.290860 5.821208 6.010433 6.814108 6.649433 
575 2.772347 3.067381 4.365911 3.681690 4.874378 5.379434 5.802831 6.020216 6.838781 6.594367 
576 2.910467 3.067494 4.216105 3.655109 4.939656 5.459750 5.739053 6.077290 6.785490 6.508641 
577 2.944793 3.065649 4.128912 3.645606 4.969549 5.452240 5.661910 6.048362 6.745696 6.508638 
578 2.948320 3.033359 4.045654 3.619717 5.044231 5.429730 5.608702 6.001755 6.682819 6.516790 
579 2.989743 2.979085 3.983860 3.538300 5.161702 5.428700 5.561547 5.968368 6.583772 6.522333 
580 2.986406 2.890079 3.992262 3.465641 5.214179 5.377820 5.483188 5.892291 6.493214 6.589117 
581 2.960560 2.804932 4.038198 3.428278 5.226954 5.297760 5.408329 5.817841 6.423410 6.712901 
582 3.007046 2.765909 4.023691 3.386811 5.280366 5.271392 5.368483 5.859872 6.322627 6.805845 
583 3.078016 2.733871 3.946389 3.324195 5.340259 5.252808 5.339068 5.938018 6.234896 6.845278 
584 3.097958 2.674150 3.841603 3.258444 5.352890 5.184944 5.284852 5.957336 6.167151 6.844238 
585 3.133479 2.708452 3.800817 3.247085 5.356155 5.158095 5.297699 5.982803 6.178017 6.865910 
586 3.180234 2.805963 3.813742 3.263381 5.383972 5.174009 5.362069 6.057874 6.171422 6.886205 
587 3.159292 2.832396 3.865799 3.244625 5.370301 5.166915 5.397767 6.080173 6.128096 6.878116 
588 3.117950 2.859918 4.009145 3.219428 5.342675 5.107997 5.477960 6.050594 6.133809 6.919291 
589 3.134716 2.885308 4.111509 3.186486 5.375229 5.108204 5.578029 6.078804 6.107189 6.938633 
590 3.162695 2.876478 4.155154 3.151641 5.399494 5.086314 5.626412 6.128400 6.049478 6.932660 
591 3.168600 2.868972 4.168489 3.133749 5.378475 5.051696 5.642827 6.157762 6.015031 6.906394 
592 3.208596 2.898053 4.137216 3.131252 5.331434 5.054740 5.646245 6.233039 5.979386 6.824451 
593 3.222641 2.942009 4.155412 3.175407 5.198439 5.028480 5.645178 6.241739 6.007668 6.784540 
594 3.181292 2.958720 4.196173 3.247236 5.010111 4.953297 5.618589 6.184693 6.057351 6.794875 
595 3.158720 3.007415 4.242699 3.331658 4.868416 4.915370 5.645980 6.176420 6.134847 6.846087 
596 3.132881 3.036923 4.258097 3.380570 4.811720 4.912082 5.691253 6.204403 6.215953 6.885494 
597 3.067425 3.042913 4.255204 3.415108 4.806433 4.885495 5.711591 6.204020 6.287917 6.919781 
598 3.048174 3.100181 4.276981 3.481212 4.829350 4.884437 5.778257 6.207879 6.378129 6.973658 
599 3.028580 3.121392 4.259948 3.506093 4.845908 4.937395 5.824799 6.234632 6.412461 6.984159 
600 2.966056 3.132385 4.307581 3.508493 4.807441 4.898745 5.840057 6.208205 6.459924 7.040892 
601 2.927927 3.122702 4.337645 3.467489 4.782197 4.887905 5.840202 6.200259 6.464223 7.067861 
602 2.905339 3.138618 4.421558 3.467330 4.745263 4.852260 5.874865 6.173779 6.493754 7.122370 
603 2.887910 3.179533 4.539677 3.504160 4.696757 4.818757 5.929000 6.131698 6.538023 7.176723 
604 2.892008 3.228231 4.674014 3.536880 4.678566 4.818720 5.985268 6.132782 6.603510 7.210222 
605 2.880838 3.309458 4.881477 3.568076 4.642506 4.801344 6.045227 6.130475 6.728772 7.302053 
606 2.891694 3.381480 5.033228 3.564969 4.614796 4.828650 6.097051 6.152272 6.800783 7.371114 
607 2.894156 3.445195 5.169548 3.566139 4.580464 4.836787 6.159014 6.155953 6.856387 7.462657 
608 2.879433 3.474709 5.236050 3.561671 4.541381 4.862761 6.187516 6.183690 6.884885 7.512055 
609 2.837831 3.480100 5.265863 3.545077 4.505238 4.872066 6.165383 6.229841 6.897191 7.547503 
610 2.756379 3.521949 5.367365 3.524200 4.442375 4.816774 6.126465 6.224399 6.950288 7.662456 
611 2.770849 3.591881 5.365968 3.482117 4.447277 4.888813 6.130775 6.312130 6.946908 7.722172 
612 2.828699 3.751354 5.392375 3.485986 4.454040 4.963737 6.176775 6.403648 6.994915 7.822914 
613 2.816980 3.845265 5.350753 3.485617 4.387585 4.985075 6.120824 6.467733 6.972785 7.837668 
614 2.789322 3.919400 5.277561 3.479418 4.306046 5.006308 6.067510 6.516780 6.939515 7.815488 
615 2.730701 3.982761 5.197789 3.459414 4.204798 5.009528 6.035897 6.538985 6.910516 7.787943 
616 2.685529 4.036153 5.098030 3.427466 4.107402 5.011859 6.017075 6.579482 6.862366 7.732530 
617 2.714824 4.147773 5.038633 3.428416 4.049378 5.024614 6.044203 6.647709 6.876417 7.714255 
618 2.794272 4.241020 4.944859 3.433242 4.022245 5.072615 6.095183 6.749007 6.895071 7.668128 
619 2.857022 4.341783 4.895338 3.462338 3.997769 5.089862 6.191504 6.787298 6.942060 7.660052 
620 2.889878 4.421011 4.850286 3.484110 3.970477 5.079315 6.275381 6.763507 6.969782 7.650746 
621 2.920772 4.446612 4.739125 3.485385 3.969451 5.127346 6.340570 6.781826 6.950243 7.582690 
622 2.920784 4.493397 4.702361 3.501215 3.939145 5.151090 6.426154 6.738406 6.970758 7.574055 
623 2.866888 4.471696 4.611505 3.486996 3.894070 5.195016 6.466803 6.669201 6.928710 7.510761 
624 2.832368 4.498887 4.545114 3.507631 3.864415 5.256092 6.538011 6.611360 6.928438 7.466154 
625 2.831477 4.566996 4.493755 3.527500 3.898809 5.331419 6.620615 6.605568 6.949058 7.410656 
626 2.771273 4.634724 4.452021 3.520716 3.907588 5.350368 6.654265 6.559170 6.970088 7.333358 
627 2.704790 4.708622 4.418564 3.513026 3.906891 5.345378 6.660111 6.496262 6.969365 7.257364 
628 2.707616 4.804405 4.405691 3.508996 3.925355 5.386692 6.691964 6.482184 6.936652 7.192636 
629 2.739275 4.912841 4.437032 3.517238 3.901017 5.413433 6.730289 6.447889 6.931692 7.161124 
630 2.770904 4.983740 4.471736 3.493799 3.877071 5.433486 6.772082 6.430703 6.901332 7.098377 
631 2.818672 5.014789 4.539010 3.457988 3.868473 5.434089 6.803696 6.438210 6.867558 7.034534 
632 2.820039 5.014326 4.623975 3.405649 3.820414 5.354528 6.771772 6.408766 6.849195 6.954242 
633 2.869466 5.071723 4.707964 3.366573 3.823724 5.307655 6.787371 6.442986 6.849721 6.895961 
634 2.956667 5.136381 4.768264 3.334150 3.873422 5.303618 6.846730 6.527710 6.832646 6.855293 
635 2.970855 5.141391 4.805846 3.297736 3.914911 5.255370 6.889520 6.548816 6.809859 6.824017 
636 2.940230 5.114284 4.857134 3.278102 3.950993 5.171897 6.958811 6.520715 6.810460 6.874426 
637 2.871778 4.992171 4.840032 3.227207 3.972148 5.080454 7.016664 6.474895 6.767796 6.890631 
638 2.781392 4.862204 4.816528 3.183932 3.971299 4.988237 7.088758 6.436632 6.750570 6.901047 
639 2.710035 4.743799 4.779553 3.157454 3.957541 4.926437 7.167434 6.448492 6.702660 6.895868 
640 2.689126 4.676125 4.761251 3.153822 3.953887 4.856115 7.249550 6.448930 6.679481 6.909835 
641 2.708303 4.666612 4.765171 3.174957 3.972624 4.792627 7.374396 6.436176 6.706221 6.967854 
642 2.730804 4.644474 4.778841 3.194959 3.970931 4.700762 7.494518 6.386776 6.730714 7.032045 
643 2.774971 4.660322 4.834978 3.249253 3.966065 4.621872 7.621367 6.301855 6.808348 7.130961 
644 2.814101 4.681149 4.885962 3.299601 3.948324 4.574746 7.723960 6.236714 6.889212 7.215746 
645 2.762419 4.673639 4.940726 3.304318 3.869830 4.465695 7.724997 6.112782 6.915501 7.249106 
646 2.753876 4.712688 4.973553 3.331508 3.831778 4.405038 7.716716 6.024671 6.948454 7.266313 
647 2.818727 4.774911 4.967930 3.379635 3.864333 4.431554 7.754555 6.022911 6.995249 7.249904 
648 2.847093 4.798843 4.961387 3.422515 3.868110 4.487537 7.742387 5.975550 7.026077 7.175532 
649 2.863116 4.829705 4.966263 3.480374 3.897835 4.568187 7.752687 5.923400 7.061261 7.094120 
650 2.841593 4.864103 5.022645 3.529205 3.959391 4.606069 7.766287 5.848933 7.094227 7.056470 
651 2.745767 4.825043 5.041683 3.521327 3.977738 4.600629 7.733792 5.749037 7.043595 6.979003 
652 2.687257 4.790752 5.020716 3.493167 4.039600 4.640000 7.739769 5.709675 6.991331 6.878518 
653 2.673084 4.739979 4.960249 3.457812 4.109085 4.725821 7.728477 5.706350 6.918170 6.788265 
654 2.673732 4.669733 4.871678 3.420734 4.140711 4.803321 7.679447 5.700216 6.845211 6.741381 
655 2.694508 4.585990 4.774905 3.375784 4.174049 4.860842 7.635985 5.697565 6.787686 6.707432 
656 2.727829 4.493483 4.678822 3.342213 4.176328 4.897786 7.594616 5.694413 6.711277 6.678737 
657 2.746312 4.466989 4.681626 3.380178 4.139425 4.905849 7.599643 5.629210 6.719227 6.719724 
658 2.748397 4.423970 4.693636 3.435137 4.052666 4.910897 7.589590 5.543787 6.695686 6.745930 
659 2.773770 4.384696 4.718270 3.484622 3.985486 4.926946 7.567465 5.493788 6.653623 6.783447 
660 2.868977 4.363126 4.735422 3.517340 3.983187 4.981489 7.583130 5.537457 6.615076 6.840351 
661 2.927964 4.304725 4.750471 3.531071 3.962700 5.014010 7.563921 5.574615 6.532072 6.870961 
662 2.866285 4.217513 4.803533 3.533297 3.859601 4.989099 7.489806 5.517189 6.445952 6.873964 
663 2.812750 4.099697 4.822987 3.506840 3.754734 4.985619 7.418783 5.496013 6.340911 6.802226 
664 2.756532 4.025249 4.887184 3.492505 3.689188 4.994519 7.357307 5.482152 6.266518 6.765358 
665 2.752292 4.001564 4.979871 3.490863 3.682431 5.005766 7.338466 5.503984 6.259250 6.805340 
666 2.786724 3.997308 5.055688 3.482769 3.706908 5.046489 7.361911 5.547375 6.289329 6.881098 
667 2.768863 3.947818 5.099475 3.465085 3.658393 5.080369 7.325338 5.539126 6.309897 6.912051 
668 2.736318 3.858689 5.093133 3.447004 3.557634 5.110683 7.263939 5.516667 6.303323 6.880704 
669 2.761064 3.816015 5.057563 3.436872 3.490391 5.161905 7.210858 5.549368 6.278057 6.844317 
670 2.817268 3.801989 5.001655 3.402544 3.445526 5.215991 7.168736 5.635783 6.262632 6.793851 
671 2.838221 3.767354 4.937875 3.321939 3.403317 5.199201 7.117734 5.691146 6.245437 6.731113 
672 2.837286 3.719415 4.902164 3.249210 3.346866 5.164470 7.061823 5.703022 6.221121 6.659861 
673 2.869254 3.698296 4.862599 3.211595 3.290177 5.173168 7.020585 5.732068 6.212873 6.568033 
674 2.925325 3.735793 4.845625 3.215512 3.284234 5.198257 7.018073 5.759196 6.200171 6.512360 
675 2.961461 3.792805 4.829997 3.209594 3.297673 5.222598 6.990878 5.766589 6.167349 6.484941 
676 2.971760 3.799070 4.743079 3.141195 3.307506 5.216033 6.917758 5.761308 6.090166 6.421424 
677 2.965995 3.766828 4.627839 3.071409 3.284538 5.176091 6.821484 5.706471 5.978456 6.315614 
678 2.971141 3.811465 4.614780 3.077603 3.273593 5.141216 6.780859 5.640897 5.977279 6.283150 
679 3.063026 3.870448 4.592474 3.088530 3.317277 5.183716 6.777182 5.678081 5.985472 6.252269 
680 3.086008 3.873471 4.604255 3.070610 3.329625 5.181424 6.718692 5.660152 5.968803 6.221973 
681 2.997061 3.823329 4.684206 3.047080 3.291174 5.049509 6.603370 5.538180 5.983397 6.228436 
682 2.973574 3.758149 4.675682 3.031492 3.270549 4.994656 6.530082 5.532214 5.930761 6.171104 
683 3.002832 3.763350 4.680200 3.078930 3.244187 4.997443 6.542433 5.562465 5.894457 6.137926 
684 3.012225 3.776845 4.658152 3.142805 3.175586 5.003961 6.545010 5.589952 5.846402 6.096750 
685 3.058116 3.808205 4.625716 3.190918 3.105143 5.015502 6.562429 5.601051 5.782890 6.083169 
686 3.079362 3.833095 4.608642 3.219138 3.008507 4.988865 6.563076 5.586664 5.739029 6.091965 
687 3.108891 3.831506 4.588030 3.261365 2.897262 4.946119 6.568371 5.562069 5.737885 6.092348 
688 3.131227 3.851493 4.633256 3.353789 2.784028 4.906068 6.626740 5.513023 5.818926 6.155258 
689 3.157969 3.800482 4.599193 3.401528 2.683330 4.953638 6.668955 5.565843 5.864525 6.143440 
690 3.195872 3.712729 4.541142 3.395393 2.660819 5.019386 6.717917 5.656423 5.895570 6.141624 
691 3.162842 3.591837 4.536942 3.360914 2.653041 5.002988 6.734248 5.652285 5.895433 6.158869 
692 3.143172 3.477827 4.539150 3.322531 2.703079 5.006809 6.742386 5.689733 5.858894 6.161600 
693 3.122962 3.456287 4.651002 3.323253 2.802102 4.989137 6.815012 5.675192 5.881916 6.234907 
694 3.056089 3.407389 4.768543 3.316128 2.851632 4.957904 6.822505 5.638093 5.847645 6.237638 
695 3.009749 3.375802 4.878045 3.299446 2.935247 4.948938 6.829593 5.655938 5.797338 6.209616 
696 3.021059 3.384536 4.999350 3.292779 3.024342 4.952338 6.880322 5.694723 5.768204 6.203920 
697 3.017469 3.402510 5.110816 3.319328 3.068208 4.948415 6.887967 5.700117 5.749062 6.183980 
698 3.041853 3.466593 5.210023 3.363465 3.133093 4.981539 6.937315 5.704486 5.783903 6.190320 
699 2.989259 3.430669 5.195486 3.372531 3.094570 5.027748 6.906996 5.710258 5.747271 6.107475 
700 2.843274 3.363485 5.187684 3.387711 2.968623 4.983869 6.775671 5.637127 5.714366 6.038924 
701 2.816250 3.364033 5.156075 3.389166 2.914305 4.990499 6.725328 5.640566 5.733159 6.030437 
702 2.827872 3.362284 5.073764 3.412179 2.862996 5.015088 6.690680 5.653483 5.763020 6.033340 
703 2.757568 3.326134 4.992921 3.483314 2.757054 4.990756 6.622776 5.605169 5.802160 6.043921 
704 2.802315 3.332844 4.901173 3.549967 2.745524 4.997817 6.639436 5.619732 5.866415 6.087729 
705 2.915816 3.376771 4.797034 3.587708 2.844381 5.023359 6.697572 5.705580 5.915411 6.132875 
706 2.954341 3.428807 4.753594 3.640939 2.899574 4.997448 6.723381 5.730136 5.939051 6.176625 
707 2.920000 3.482259 4.783650 3.708127 2.908904 4.916576 6.732155 5.662822 5.964561 6.238209 
708 2.947385 3.514862 4.749123 3.745934 3.006648 4.889923 6.762234 5.684778 5.919984 6.224089 
709 3.001630 3.582444 4.753688 3.766464 3.175390 4.847035 6.826753 5.735041 5.881752 6.263366 
710 2.966804 3.639561 4.844038 3.776887 3.267235 4.675354 6.821251 5.661663 5.878649 6.368367 
711 2.961653 3.627356 4.831635 3.735683 3.398275 4.585512 6.780324 5.690129 5.789326 6.378744 
712 2.998464 3.618167 4.781594 3.693903 3.571251 4.607193 6.795575 5.800820 5.688095 6.377347 
713 2.955781 3.560791 4.708751 3.674688 3.691551 4.627179 6.731359 5.860606 5.596943 6.346016 
714 2.924625 3.531133 4.650173 3.671662 3.822711 4.654970 6.684827 5.927762 5.538760 6.365276 
715 2.914145 3.558022 4.653870 3.659319 3.990385 4.645876 6.681218 5.969000 5.544082 6.483628 
716 2.857718 3.523055 4.612053 3.627601 4.117295 4.638985 6.596777 6.001679 5.529851 6.512084 
717 2.840060 3.553135 4.598986 3.658044 4.225625 4.664022 6.570634 6.053265 5.561738 6.533601 
718 2.890005 3.646076 4.600911 3.737794 4.329469 4.710820 6.615472 6.139887 5.628027 6.557534 
719 2.890078 3.683895 4.608496 3.782039 4.378305 4.718817 6.602232 6.189041 5.666981 6.544839 
720 2.853327 3.689487 4.644547 3.784991 4.414529 4.704633 6.561407 6.206589 5.664262 6.508491 
721 2.898710 3.698894 4.652241 3.785760 4.523937 4.750868 6.578890 6.307119 5.620924 6.423765 
722 2.963253 3.779826 4.758834 3.842513 4.609776 4.781094 6.684175 6.381327 5.655783 6.386719 
723 2.956622 3.839594 4.917531 3.917414 4.608205 4.777984 6.777051 6.382956 5.702665 6.341815 
724 2.905670 3.822995 5.004201 3.948084 4.587595 4.793987 6.802588 6.426342 5.690455 6.223177 
725 2.871078 3.784220 5.044129 3.953914 4.581561 4.825335 6.817167 6.497214 5.653997 6.085216 
726 2.831926 3.747185 5.081734 3.956952 4.582470 4.860868 6.825486 6.543453 5.628554 5.960439 
727 2.819204 3.741109 5.127545 3.981817 4.554141 4.916122 6.864333 6.576231 5.671919 5.887642 
728 2.847057 3.700280 5.091981 4.005320 4.535727 5.053186 6.925241 6.641842 5.679889 5.808408 
729 2.802889 3.623678 5.083487 4.021913 4.465340 5.119459 6.940425 6.640759 5.701565 5.781212 
730 2.742999 3.576210 5.130725 4.028561 4.403852 5.135519 6.958728 6.616804 5.790803 5.849445 
731 2.778707 3.531940 5.086865 3.994966 4.457898 5.186075 7.007042 6.709599 5.820476 5.904054 
732 2.823923 3.484031 5.015449 3.942010 4.510057 5.192000 7.029223 6.809291 5.838567 5.941784 
733 2.805157 3.404895 4.955020 3.889857 4.491697 5.121727 6.986844 6.820229 5.868449 5.958213 
734 2.785334 3.339119 4.911741 3.835559 4.508769 5.048794 6.945005 6.807440 5.902275 5.993832 
735 2.777620 3.308298 4.875247 3.745760 4.580212 4.950062 6.923763 6.808444 5.929121 6.057147 
736 2.752134 3.264520 4.811849 3.595927 4.657725 4.870160 6.872347 6.783592 5.898524 6.091727 
737 2.767806 3.236605 4.679812 3.462538 4.745889 4.866565 6.848457 6.806946 5.801396 6.045674 
738 2.774938 3.308254 4.602190 3.405882 4.775190 4.868947 6.878140 6.816835 5.791904 6.038696 
739 2.756064 3.398576 4.530374 3.397247 4.753918 4.876897 6.898694 6.826449 5.792296 6.004128 
740 2.751931 3.506341 4.474153 3.404565 4.757105 4.912022 6.902204 6.849664 5.772161 5.969058 
741 2.760170 3.597936 4.451628 3.388797 4.762461 4.945319 6.904465 6.867361 5.748089 5.934165 
742 2.776193 3.636300 4.439315 3.369682 4.749308 5.003428 6.914011 6.900435 5.703539 5.863527 
743 2.796860 3.676300 4.492805 3.387506 4.689115 5.030247 6.928358 6.881798 5.706947 5.829342 
744 2.836800 3.705099 4.508308 3.450090 4.633035 5.126512 6.956028 6.903336 5.705847 5.769217 
745 2.877103 3.695570 4.460586 3.504124 4.640002 5.285631 6.996624 6.980914 5.650180 5.665245 
746 2.859745 3.663331 4.476264 3.536687 4.646380 5.385397 7.007070 7.005554 5.642656 5.614641 
747 2.863227 3.642967 4.527242 3.592788 4.684739 5.497315 7.041854 7.053202 5.683747 5.556050 
748 2.893667 3.668706 4.639237 3.682318 4.723038 5.595150 7.100681 7.099185 5.747061 5.517409 
749 2.885733 3.680481 4.771051 3.750602 4.693971 5.652339 7.092993 7.104364 5.803074 5.472130 
750 2.865406 3.677010 4.868583 3.776028 4.657281 5.693226 7.068384 7.133934 5.836335 5.426347 
751 2.799094 3.650526 4.972773 3.774983 4.584610 5.682537 7.013297 7.095764 5.852047 5.387758 
752 2.725492 3.595737 5.051735 3.776718 4.476616 5.676197 6.922593 7.043285 5.851761 5.312601 
753 2.762400 3.605056 5.086054 3.803948 4.410326 5.710660 6.916268 7.071190 5.844963 5.233623 
754 2.838978 3.666894 5.109022 3.826746 4.370401 5.742546 6.944055 7.094992 5.817863 5.193820 
755 2.840675 3.725717 5.164349 3.832436 4.270967 5.669603 6.933091 7.008393 5.814522 5.245964 
756 2.835835 3.721654 5.160508 3.818189 4.170910 5.594105 6.905612 6.913437 5.760205 5.287643 
757 2.848329 3.654672 5.082921 3.804426 4.090334 5.574663 6.880534 6.860351 5.659579 5.278774 
758 2.831697 3.617607 5.029252 3.812891 4.009614 5.526847 6.858057 6.797908 5.635023 5.316298 
759 2.765992 3.560278 4.933465 3.805463 3.962092 5.469094 6.814947 6.755020 5.592925 5.347013 
760 2.694144 3.490948 4.801196 3.775114 3.987433 5.427299 6.754757 6.745532 5.526130 5.388966 
761 2.696346 3.475164 4.667892 3.755826 4.105341 5.432525 6.759919 6.820538 5.496492 5.472730 
762 2.706474 3.494305 4.605515 3.751761 4.197553 5.420271 6.780453 6.876840 5.502421 5.556160 
763 2.693212 3.553361 4.623151 3.761084 4.218788 5.372959 6.757966 6.865735 5.522975 5.635047 
764 2.697692 3.609679 4.610053 3.737257 4.249666 5.359399 6.728030 6.896503 5.522158 5.666278 
765 2.670264 3.629859 4.612988 3.665755 4.246182 5.308975 6.639747 6.863466 5.501079 5.676582 
766 2.729123 3.678332 4.608956 3.618038 4.270528 5.290907 6.600818 6.852024 5.509305 5.692186 
767 2.892895 3.787950 4.631806 3.638472 4.339876 5.332889 6.662075 6.900984 5.561663 5.721580 
768 3.001669 3.887710 4.706580 3.646960 4.364082 5.332052 6.671955 6.888908 5.601091 5.726472 
769 3.065619 3.948420 4.764822 3.586247 4.396980 5.308894 6.641621 6.880419 5.593054 5.677242 
770 3.099564 3.977301 4.813206 3.487574 4.442547 5.297051 6.616946 6.885343 5.580641 5.614804 
771 3.077232 3.980458 4.853320 3.410870 4.454320 5.243500 6.578506 6.895170 5.561234 5.551401 
772 3.035700 3.994871 4.899473 3.389454 4.415841 5.183690 6.576814 6.912045 5.601467 5.499999 
773 2.977139 3.963241 4.912935 3.375696 4.357742 5.120363 6.557426 6.952454 5.612700 5.392272 
774 2.918378 3.945706 4.918687 3.373334 4.291426 5.075355 6.548027 6.993981 5.607906 5.279062 
775 2.871654 3.990964 4.933064 3.399133 4.221470 5.031697 6.561208 6.996003 5.623427 5.198067 
776 2.806666 4.068996 4.963494 3.429247 4.124068 4.984284 6.542746 6.931324 5.670234 5.135954 
777 2.747898 4.142596 4.964847 3.465546 4.034009 4.963283 6.490198 6.850913 5.704858 5.060313 
778 2.714067 4.214495 4.950982 3.510781 3.963181 4.983897 6.437370 6.760154 5.745065 5.017121 
779 2.732341 4.288486 4.937334 3.565787 3.942306 5.016273 6.417526 6.684790 5.815975 5.034603 
780 2.798417 4.347498 4.898580 3.628817 3.962417 5.069469 6.429076 6.636096 5.863203 5.069755 
781 2.827238 4.339267 4.814918 3.661413 3.948085 5.117032 6.380184 6.603129 5.865748 5.036137 
782 2.750784 4.295988 4.762460 3.674351 3.837618 5.110933 6.263214 6.514783 5.859619 4.994425 
783 2.679432 4.267974 4.735250 3.682895 3.729187 5.134775 6.191233 6.444488 5.849436 4.980999 
784 2.686292 4.283280 4.749789 3.713769 3.682070 5.174721 6.213344 6.432296 5.909023 5.019523 
785 2.712259 4.279356 4.791217 3.760115 3.625288 5.179565 6.254299 6.420301 6.009468 5.052652 
786 2.743959 4.266479 4.855062 3.820535 3.569624 5.178073 6.307356 6.381581 6.104620 5.087686 
787 2.798583 4.244000 4.866097 3.861390 3.545387 5.206260 6.361383 6.397753 6.173823 5.101103 
788 2.864905 4.232323 4.837697 3.864107 3.525788 5.260251 6.392531 6.439327 6.212627 5.126591 
789 2.914119 4.236308 4.820348 3.824300 3.497367 5.248405 6.377333 6.436414 6.243577 5.200736 
790 2.930577 4.193611 4.762591 3.760589 3.458616 5.219728 6.308966 6.418240 6.212831 5.224977 
791 2.928102 4.199310 4.762308 3.738276 3.439294 5.175945 6.264239 6.364824 6.204570 5.291250 
792 2.954977 4.269622 4.797308 3.767268 3.431507 5.156531 6.280227 6.337841 6.204960 5.400510 
793 2.957116 4.334355 4.838071 3.795306 3.379268 5.112549 6.295465 6.320062 6.204493 5.499945 
794 2.972389 4.371501 4.809845 3.799721 3.350677 5.110640 6.309004 6.364923 6.166635 5.545527 
795 3.008147 4.424913 4.742316 3.812682 3.361438 5.143489 6.365337 6.456873 6.153039 5.594250 
796 2.972836 4.437734 4.662952 3.852361 3.301393 5.124275 6.406409 6.471787 6.150740 5.599187 
797 2.954071 4.465863 4.599010 3.926541 3.221705 5.137930 6.483042 6.478323 6.170232 5.603902 
798 2.931895 4.479483 4.557014 3.972573 3.153823 5.147831 6.547993 6.491926 6.163480 5.599443 
799 2.850444 4.441483 4.517612 3.934612 3.110240 5.086565 6.553852 6.462262 6.123015 5.604775 
800 2.769750 4.396523 4.466918 3.867219 3.118013 5.012244 6.559823 6.450203 6.068148 5.647622 
801 2.707116 4.329245 4.372565 3.811786 3.145090 4.965751 6.555433 6.462997 5.986652 5.673534 
802 2.687895 4.269566 4.310955 3.799676 3.166975 4.932083 6.565662 6.457222 5.947937 5.714944 
803 2.738808 4.248122 4.324655 3.800327 3.210436 4.912451 6.607449 6.446060 5.959077 5.796196 
804 2.809118 4.195940 4.300893 3.758809 3.272635 4.913487 6.622109 6.449333 5.919980 5.814501 
805 2.886057 4.176202 4.284258 3.724785 3.322850 4.913643 6.632769 6.431600 5.872576 5.815644 
806 2.933385 4.152800 4.269889 3.708822 3.318544 4.891342 6.623488 6.367007 5.803221 5.791656 
807 2.976357 4.128907 4.288053 3.716601 3.289625 4.874024 6.631471 6.296296 5.765912 5.776636 
808 3.071187 4.167786 4.367786 3.726876 3.306983 4.902243 6.723747 6.272586 5.805524 5.852408 
809 3.096796 4.164864 4.428175 3.693197 3.352012 4.891823 6.766737 6.229833 5.821324 5.935921 
810 3.093335 4.149253 4.449209 3.658720 3.413801 4.863980 6.761788 6.173807 5.794545 5.981472 
811 3.149447 4.230832 4.479574 3.706918 3.491457 4.926530 6.852064 6.176797 5.821076 6.060192 
812 3.151050 4.278897 4.472886 3.764410 3.536194 5.000560 6.920047 6.143996 5.820097 6.098875 
813 3.094467 4.266564 4.429995 3.807106 3.556945 5.063951 6.926943 6.104433 5.777854 6.096055 
814 3.036707 4.272327 4.401708 3.868986 3.582251 5.121977 6.940799 6.085881 5.756160 6.125958 
815 2.964185 4.308828 4.401102 3.984867 3.578232 5.136277 6.953909 6.025925 5.773916 6.182136 
816 2.919641 4.384581 4.399390 4.148656 3.554333 5.171365 6.992077 5.972447 5.809796 6.242854 
817 2.851419 4.451949 4.396564 4.287636 3.512959 5.196677 7.003604 5.891382 5.831125 6.308356 
818 2.798077 4.491967 4.364254 4.343305 3.504170 5.209875 6.965894 5.825731 5.811054 6.334390 
819 2.794419 4.532444 4.337493 4.338055 3.560049 5.210359 6.941959 5.808103 5.786983 6.356257 
820 2.736476 4.538399 4.353911 4.324713 3.595650 5.126291 6.907262 5.706879 5.775374 6.400013 
821 2.723187 4.518662 4.319991 4.307224 3.633949 5.081902 6.888384 5.654426 5.745041 6.414251 
822 2.738161 4.473495 4.269874 4.269197 3.668339 5.035683 6.866045 5.607856 5.684897 6.432394 
823 2.725912 4.399629 4.250285 4.225510 3.671436 4.915537 6.789875 5.496754 5.624852 6.473523 
824 2.792458 4.399810 4.283624 4.210697 3.710311 4.814242 6.780925 5.429678 5.634203 6.573370 
825 2.861897 4.386826 4.303637 4.185083 3.749419 4.750631 6.789582 5.383912 5.626305 6.650087 
826 2.882453 4.306733 4.272275 4.131899 3.753010 4.705045 6.728866 5.345494 5.548791 6.650445 
827 2.939243 4.270069 4.282974 4.113752 3.757102 4.676105 6.685289 5.322856 5.503489 6.694803 
828 3.022565 4.245274 4.336808 4.069412 3.808191 4.655711 6.673791 5.330897 5.489108 6.794535 
829 3.057748 4.191201 4.442720 4.010149 3.844970 4.574890 6.639895 5.319173 5.501436 6.941566 
830 3.039512 4.099417 4.531254 3.931479 3.853291 4.480116 6.558945 5.291394 5.461668 7.035607 
831 3.056372 4.018353 4.556620 3.853194 3.863393 4.450507 6.466727 5.330208 5.385469 7.064862 
832 3.107126 4.021382 4.637893 3.850841 3.865587 4.438494 6.423719 5.370836 5.380233 7.130178 
833 3.135486 4.026838 4.724637 3.845503 3.890110 4.471270 6.411878 5.427185 5.371801 7.194407 
834 3.114614 4.030723 4.810986 3.849407 3.902481 4.509987 6.384373 5.486975 5.377432 7.266692 
835 3.043717 4.006733 4.819411 3.864353 3.874249 4.557228 6.298336 5.532284 5.350817 7.283631 
836 2.971588 3.996082 4.792492 3.910892 3.817421 4.626284 6.216968 5.556087 5.339958 7.265293 
837 2.967499 4.089320 4.831099 4.005158 3.777080 4.695804 6.227302 5.547264 5.449192 7.303650 
838 2.960048 4.122836 4.800040 4.011335 3.814245 4.781889 6.220216 5.539263 5.491628 7.270698 
839 2.851608 4.065269 4.754930 3.943873 3.824098 4.776579 6.121078 5.470639 5.480881 7.231927 
840 2.734756 4.019106 4.733552 3.908747 3.826904 4.751338 6.049579 5.394587 5.505455 7.228786 
841 2.763092 4.057701 4.679700 3.942909 3.922558 4.864888 6.113210 5.453681 5.578582 7.249563 
842 2.800776 4.080936 4.622999 3.976880 4.015411 4.977603 6.163266 5.529182 5.633274 7.253019 
843 2.741388 4.028208 4.565351 3.950077 4.058246 4.973727 6.073837 5.544250 5.617510 7.245010 
844 2.751328 3.998948 4.504059 3.921502 4.139967 4.978066 6.019399 5.586203 5.605783 7.265169 
845 2.755756 4.004601 4.490857 3.918737 4.171687 4.931450 5.988963 5.569687 5.620296 7.306182 
846 2.714457 3.987391 4.468426 3.949460 4.136949 4.849717 5.921468 5.490595 5.606581 7.275535 
847 2.752440 4.001749 4.449456 3.998159 4.125414 4.821612 5.893351 5.422895 5.618717 7.233148 
848 2.786137 4.015070 4.458662 4.014896 4.126110 4.776533 5.841496 5.363814 5.642303 7.213920 
849 2.734768 4.008014 4.497044 3.991598 4.124293 4.659525 5.737723 5.250124 5.651861 7.226362 
850 2.756767 4.066649 4.580249 4.015542 4.163761 4.584755 5.705435 5.186186 5.722668 7.246767 
851 2.812110 4.066572 4.549594 4.005353 4.229858 4.587738 5.638650 5.238166 5.680974 7.123879 
852 2.808930 4.081306 4.527913 3.989996 4.248006 4.563143 5.536121 5.234472 5.629921 6.998080 
853 2.752982 4.146747 4.588272 3.955286 4.227846 4.482289 5.453638 5.182576 5.628327 6.951483 
854 2.714895 4.228651 4.597642 3.937023 4.232797 4.463285 5.448007 5.195096 5.640584 6.899408 
855 2.728872 4.383767 4.604024 3.983573 4.188762 4.459081 5.522726 5.169824 5.714894 6.908504 
856 2.723466 4.506036 4.525463 4.043532 4.057482 4.445264 5.548939 5.095966 5.704498 6.895452 
857 2.765501 4.618343 4.375572 4.127232 3.910188 4.529685 5.608139 5.047977 5.660326 6.847896 
858 2.839338 4.756190 4.288243 4.217458 3.783351 4.642282 5.727095 5.022151 5.686057 6.886432 
859 2.807293 4.801363 4.200268 4.225647 3.652215 4.658899 5.745782 4.940059 5.639581 6.893130 
860 2.788368 4.826116 4.138906 4.217249 3.529183 4.661104 5.782694 4.849193 5.619897 6.902611 
861 2.841139 4.873483 4.065555 4.233782 3.429356 4.755507 5.887052 4.858746 5.613620 6.879720 
862 2.808669 4.903383 4.060685 4.276759 3.251487 4.759012 5.908201 4.783094 5.581279 6.860670 
863 2.768430 4.938209 4.136011 4.309312 3.081923 4.728094 5.938509 4.696506 5.577806 6.877102 
864 2.759824 4.917390 4.168787 4.298480 3.008112 4.762672 5.972682 4.733039 5.540582 6.837251 
865 2.691881 4.901391 4.236578 4.346515 2.868965 4.714584 5.935620 4.657754 5.502104 6.797109 
866 2.678525 4.908427 4.293495 4.446393 2.736587 4.686349 5.931975 4.589213 5.511932 6.755405 
867 2.763437 4.902355 4.291130 4.523448 2.717820 4.753219 5.998923 4.649240 5.550885 6.713283 
868 2.821222 4.901207 4.325369 4.580957 2.704444 4.713541 6.035179 4.636869 5.633060 6.751766 
869 2.753098 4.781399 4.269844 4.549240 2.751566 4.619099 5.916523 4.599942 5.576056 6.710884 
870 2.750048 4.695070 4.298159 4.501502 2.895527 4.565872 5.828055 4.622542 5.578103 6.722702 
871 2.832343 4.680008 4.421635 4.486357 3.042794 4.518708 5.825879 4.643686 5.678110 6.802444 
872 2.857391 4.630831 4.520843 4.467910 3.158142 4.423697 5.810358 4.612601 5.737666 6.853829 
873 2.872935 4.599655 4.631236 4.445041 3.325327 4.348734 5.843744 4.601727 5.812135 6.936434 
874 2.823760 4.505424 4.594892 4.381340 3.550308 4.363060 5.837711 4.662501 5.746297 6.919428 
875 2.772437 4.468696 4.622728 4.368610 3.723592 4.335634 5.807406 4.668347 5.666056 6.951523 
876 2.772477 4.527086 4.688256 4.419773 3.856824 4.311883 5.813128 4.644610 5.612580 7.010334 
877 2.759317 4.530684 4.657343 4.451945 3.969870 4.283151 5.777899 4.635909 5.496598 6.977256 
878 2.728914 4.521982 4.682988 4.475246 4.019548 4.142292 5.719193 4.572608 5.443973 6.994871 
879 2.762241 4.490576 4.666965 4.471559 4.067683 4.077276 5.687596 4.585298 5.416571 7.006664 
880 2.845671 4.471753 4.628116 4.489182 4.108778 4.110127 5.695891 4.663714 5.413986 7.018157 
881 2.848354 4.480643 4.627941 4.545135 4.075534 4.115610 5.675938 4.686568 5.426345 7.045634 
882 2.795179 4.465694 4.551956 4.596126 4.029587 4.158453 5.638073 4.729034 5.384586 6.986638 
883 2.790480 4.452599 4.487388 4.649795 4.001106 4.227293 5.663934 4.821073 5.389943 6.942504 
884 2.786684 4.470706 4.485070 4.726744 3.939358 4.267649 5.711151 4.864870 5.465294 6.948352 
885 2.808550 4.524169 4.491614 4.847170 3.873259 4.336693 5.781922 4.887219 5.569507 6.937203 
886 2.828762 4.560013 4.435706 4.972022 3.829890 4.456036 5.837897 4.938030 5.607507 6.846251 
887 2.801601 4.550451 4.322199 5.058000 3.793531 4.560989 5.839077 4.983426 5.541802 6.686100 
888 2.810273 4.607543 4.379901 5.137043 3.747448 4.563015 5.877940 4.954879 5.571579 6.669772 
889 2.809337 4.641748 4.420700 5.177176 3.737740 4.544861 5.889679 4.923573 5.586747 6.643996 
890 2.749784 4.609036 4.352437 5.182703 3.744251 4.513300 5.804111 4.904739 5.486327 6.512149 
891 2.704773 4.590453 4.334610 5.205185 3.749985 4.442517 5.714892 4.871641 5.418351 6.429738 
892 2.666226 4.582591 4.327148 5.210425 3.770430 4.358973 5.641950 4.835036 5.368322 6.411903 
893 2.671480 4.563848 4.309909 5.176853 3.812435 4.251204 5.571278 4.823698 5.320957 6.444547 
894 2.679538 4.535711 4.328557 5.146883 3.804733 4.089476 5.489232 4.766540 5.314747 6.510900 
895 2.692198 4.482641 4.266252 5.135014 3.774325 3.957218 5.408639 4.737609 5.258772 6.511293 
896 2.777387 4.514041 4.243693 5.171031 3.733492 3.882695 5.436551 4.755219 5.259863 6.541283 
897 2.830533 4.559324 4.234222 5.181695 3.705583 3.822836 5.490356 4.788978 5.250534 6.559896 
898 2.826575 4.528675 4.220250 5.104151 3.690112 3.731977 5.488120 4.797207 5.201931 6.569685 
899 2.839160 4.483214 4.225572 5.012955 3.711838 3.666925 5.514167 4.839118 5.199112 6.585303 
900 2.852128 4.468889 4.195609 4.963257 3.743088 3.661187 5.571992 4.906692 5.207303 6.555458 
901 2.849967 4.557585 4.283128 5.020448 3.672313 3.595788 5.650049 4.862101 5.311767 6.609982 
902 2.872831 4.653112 4.347012 5.061855 3.658794 3.579235 5.752280 4.863694 5.395445 6.661402 
903 2.819799 4.640183 4.328453 5.012512 3.689857 3.539819 5.769714 4.861130 5.357569 6.629810 
904 2.758011 4.639786 4.344850 5.009895 3.673295 3.448898 5.751106 4.792461 5.343567 6.618071 
905 2.776818 4.708545 4.346674 5.065805 3.680746 3.478137 5.818126 4.813492 5.366887 6.602158 
906 2.790509 4.817685 4.378877 5.188391 3.643995 3.523348 5.884540 4.810765 5.409283 6.611132 
907 2.779191 4.866199 4.378405 5.258317 3.629816 3.549340 5.888966 4.803595 5.402118 6.605334 
908 2.755313 4.863448 4.353786 5.260183 3.664537 3.551516 5.872530 4.834195 5.353661 6.571307 
909 2.755332 4.873626 4.360194 5.285132 3.681617 3.510745 5.852892 4.870180 5.331956 6.559297 
910 2.770577 4.899684 4.340719 5.322387 3.690432 3.507310 5.875508 4.946078 5.340795 6.539812 
911 2.763767 4.900123 4.335289 5.346478 3.650164 3.497791 5.888297 4.984880 5.381740 6.535700 
912 2.726123 4.802312 4.225596 5.284580 3.642608 3.504013 5.848632 5.049788 5.352090 6.482695 
913 2.770079 4.731608 4.201088 5.217311 3.615016 3.514472 5.880956 5.146433 5.420056 6.555640 
914 2.800689 4.680772 4.182558 5.173022 3.531341 3.498062 5.935457 5.199618 5.482197 6.633651 
915 2.750506 4.594140 4.054728 5.101846 3.424391 3.507444 5.988689 5.250151 5.463404 6.602362 
916 2.818831 4.577198 4.048634 5.067960 3.277975 3.590907 6.153599 5.323037 5.571502 6.663603 
917 2.847924 4.510598 4.055783 5.022809 3.107904 3.630172 6.267137 5.320628 5.649475 6.711272 
918 2.874615 4.421987 4.068129 4.947518 2.986960 3.644113 6.364089 5.319271 5.707693 6.758224 
919 2.943742 4.372672 4.142641 4.862850 2.928357 3.678093 6.505271 5.338301 5.800178 6.844254 
920 2.913773 4.251672 4.111372 4.722253 2.899916 3.682413 6.583091 5.314331 5.763742 6.797367 
921 2.923669 4.163218 4.132197 4.584553 2.920280 3.702767 6.693100 5.304719 5.769361 6.786366 
922 2.957899 4.079727 4.194656 4.446368 2.981681 3.726105 6.813920 5.304200 5.791717 6.784918 
923 2.946793 3.951620 4.235141 4.315802 3.003434 3.690626 6.859050 5.251113 5.749338 6.727142 
924 2.934338 3.859022 4.333161 4.232772 2.972205 3.633180 6.909441 5.159899 5.728103 6.705596 
925 2.876661 3.757170 4.385958 4.153891 2.941723 3.585976 6.947826 5.032528 5.650042 6.622433 
926 2.882390 3.710264 4.449499 4.094701 2.963978 3.586370 7.031972 4.949883 5.614731 6.572063 
927 2.943755 3.704960 4.511156 4.004458 3.079368 3.641603 7.137764 4.931469 5.628491 6.577425 
928 2.924239 3.625226 4.474895 3.848774 3.213677 3.652194 7.137208 4.900644 5.573328 6.547676 
929 2.926247 3.580617 4.448220 3.699436 3.357646 3.663861 7.151445 4.916079 5.554681 6.589822 
930 2.955036 3.585730 4.449594 3.569979 3.507958 3.685261 7.209351 4.984930 5.591915 6.686089 
931 2.926671 3.526388 4.364267 3.415069 3.640566 3.655273 7.182559 5.016158 5.553285 6.691158 
932 2.925073 3.526870 4.300099 3.307602 3.750263 3.653154 7.175362 5.062398 5.571325 6.691849 
933 2.912800 3.552257 4.259306 3.247868 3.811716 3.675099 7.193922 5.093692 5.618443 6.680830 
934 2.847327 3.577401 4.239339 3.254786 3.794123 3.646251 7.184294 5.041411 5.650241 6.653905 
935 2.850209 3.710320 4.283857 3.317051 3.766383 3.701807 7.249161 5.012144 5.745341 6.661159 
936 2.825857 3.814640 4.247109 3.286327 3.766643 3.804700 7.247898 5.011996 5.760082 6.556153 
937 2.800529 3.873610 4.248906 3.231922 3.744819 3.839419 7.167420 4.979399 5.751772 6.465291 
938 2.763848 3.897426 4.209282 3.122729 3.752723 3.892649 7.078612 4.965857 5.675045 6.337175 
939 2.765602 3.926896 4.228929 3.081043 3.735066 3.930524 7.015732 4.940745 5.637212 6.253292 
940 2.818736 4.013520 4.310693 3.123410 3.683798 3.995033 7.001584 4.925661 5.660532 6.225009 
941 2.853162 4.075624 4.342425 3.135983 3.640964 4.123353 7.001561 4.970643 5.666810 6.154215 
942 2.881520 4.119660 4.397862 3.170199 3.576237 4.227582 6.983777 5.013724 5.699411 6.083006 
943 2.904327 4.170730 4.467294 3.235924 3.497937 4.326486 6.980103 5.050257 5.713281 6.017025 
944 2.889733 4.218643 4.507831 3.316406 3.395056 4.431037 6.978803 5.085431 5.693301 5.916679 
945 2.851764 4.258544 4.505506 3.390481 3.298005 4.566131 6.980880 5.144537 5.665954 5.781408 
946 2.833986 4.311757 4.560098 3.488095 3.217142 4.708391 6.991826 5.214015 5.678402 5.705804 
947 2.798454 4.309157 4.642821 3.568824 3.132997 4.765281 6.943929 5.233138 5.692841 5.678424 
948 2.764431 4.245901 4.603639 3.549999 3.138063 4.852868 6.871642 5.329396 5.642970 5.618918 
949 2.766959 4.174488 4.495252 3.495088 3.200333 4.980643 6.794831 5.486467 5.560237 5.560175 
950 2.778786 4.126277 4.438683 3.485180 3.215868 5.025093 6.693058 5.587490 5.530940 5.541903 
951 2.876986 4.137492 4.396331 3.486369 3.256693 5.094841 6.650650 5.729562 5.577248 5.560878 
952 2.928710 4.122731 4.346842 3.479644 3.268801 5.106400 6.584003 5.816330 5.593318 5.576469 
953 2.865802 4.058175 4.243263 3.442938 3.241902 5.056755 6.424078 5.825750 5.519441 5.520119 
954 2.870227 4.087914 4.160307 3.456114 3.239123 5.098068 6.331763 5.877038 5.489312 5.482939 
955 2.905891 4.119641 4.050732 3.451947 3.280428 5.201510 6.268694 5.987816 5.441881 5.438089 
956 2.882278 4.107805 3.967252 3.431231 3.318335 5.244517 6.166196 6.034756 5.380548 5.400239 
957 2.884089 4.112242 3.935030 3.403226 3.399310 5.292738 6.094724 6.107667 5.344068 5.394567 
958 2.933731 4.139783 3.955674 3.379359 3.509434 5.361540 6.054134 6.226095 5.305815 5.421452 
959 2.967321 4.161402 4.047989 3.423887 3.569827 5.392570 6.023221 6.296367 5.303896 5.485781 
960 2.919689 4.096671 4.063818 3.465589 3.584859 5.394875 5.930125 6.355528 5.228279 5.467106 
961 2.816481 3.993504 4.046946 3.518435 3.552401 5.350448 5.816089 6.394827 5.121656 5.416616 
962 2.775176 3.918197 3.971033 3.555990 3.579159 5.373808 5.747310 6.526873 5.022893 5.368992 
963 2.803415 3.917209 3.951354 3.640305 3.603632 5.376751 5.731073 6.648977 5.024855 5.389599 
964 2.860469 3.952946 4.022856 3.778952 3.597620 5.344960 5.757574 6.696428 5.085808 5.461439 
965 2.868254 3.951423 4.095528 3.878028 3.579838 5.313551 5.760856 6.718526 5.104215 5.481350 
966 2.797835 3.899786 4.150589 3.936818 3.529185 5.248717 5.702273 6.682652 5.056843 5.447568 
967 2.752689 3.892443 4.224112 3.980109 3.494552 5.204393 5.688904 6.635141 5.005522 5.440281 
968 2.739496 3.895119 4.272260 3.970268 3.481814 5.181203 5.705956 6.611294 4.973668 5.437670 
969 2.683038 3.850243 4.282171 3.933661 3.441905 5.140620 5.689229 6.575796 4.902821 5.386316 
970 2.675899 3.868794 4.305931 3.922426 3.417898 5.142674 5.728838 6.560745 4.845227 5.347255 
971 2.738095 3.938535 4.324939 3.920249 3.406816 5.199702 5.824998 6.566927 4.840314 5.325950 
972 2.783612 3.989663 4.324523 3.916745 3.399567 5.276840 5.902379 6.566900 4.826525 5.314445 
973 2.806975 4.010636 4.327489 3.905484 3.365384 5.360049 5.949209 6.556145 4.815547 5.314617 
974 2.802505 4.012378 4.316551 3.919091 3.317418 5.450788 5.961720 6.504320 4.819642 5.296865 
975 2.790008 4.037788 4.409954 3.997673 3.221668 5.459416 5.977839 6.357882 4.894473 5.349744 
976 2.838295 4.056916 4.442482 4.037065 3.205730 5.542981 6.041595 6.307819 4.966604 5.366500 
977 2.893406 4.044365 4.371933 4.015287 3.278964 5.680851 6.138869 6.364557 4.995235 5.345575 
978 2.892936 3.977574 4.349751 3.972629 3.320627 5.714881 6.224643 6.373692 5.000588 5.372955 
979 2.815112 3.865844 4.292214 3.925785 3.296641 5.662220 6.238046 6.367194 4.940449 5.319274 
980 2.772176 3.806405 4.298484 3.921357 3.234759 5.537589 6.269298 6.344884 4.919901 5.329808 
981 2.802431 3.827473 4.321813 3.943109 3.196887 5.454981 6.356285 6.370460 4.937166 5.371286 
982 2.832382 3.864900 4.329391 3.969491 3.176060 5.409315 6.457831 6.421906 4.965922 5.413143 
983 2.829932 3.906429 4.395576 4.036170 3.143503 5.362320 6.536190 6.411592 5.006854 5.478300 
984 2.770100 3.935981 4.503317 4.123130 3.087699 5.307342 6.561320 6.334368 5.041842 5.517598 
985 2.715906 3.959823 4.615491 4.200152 3.047841 5.219937 6.572808 6.217128 5.087114 5.552546 
986 2.706644 3.975734 4.648674 4.211513 3.099953 5.167012 6.651057 6.140913 5.095459 5.588412 
987 2.721105 3.961076 4.662330 4.174317 3.177108 5.102014 6.759967 6.076974 5.079685 5.644023 
988 2.724284 3.890424 4.680727 4.140028 3.210523 4.979915 6.806937 5.987015 5.045665 5.713545 
989 2.794525 3.871261 4.743602 4.144639 3.233850 4.878297 6.897118 5.936386 5.054023 5.838508 
990 2.903403 3.923470 4.731328 4.164156 3.276472 4.872025 7.045265 6.006029 5.054860 5.937939 
991 2.950362 3.949010 4.675277 4.184336 3.240422 4.809351 7.123726 6.049547 5.046772 6.023397 
992 2.936341 3.977854 4.662683 4.225855 3.081787 4.660236 7.135140 5.984328 5.079173 6.129867 
993 2.905376 4.017283 4.579300 4.286893 2.924074 4.584059 7.143274 5.931792 5.101810 6.184702 
994 2.877845 4.063533 4.486062 4.377487 2.802398 4.541048 7.154685 5.880851 5.150203 6.235539 
995 2.869970 4.109732 4.382721 4.470459 2.791873 4.577237 7.182375 5.877276 5.195155 6.283351 
996 2.835365 4.098792 4.310950 4.560028 2.813910 4.584238 7.165586 5.866619 5.221762 6.327212 
997 2.763836 4.041464 4.260023 4.622602 2.835255 4.531663 7.084930 5.811880 5.214972 6.336014 
998 2.710084 3.978302 4.196297 4.644158 2.910909 4.515311 7.018050 5.794780 5.141976 6.307703 
999 2.736109 3.935915 4.194898 4.651699 3.024834 4.499348 6.989133 5.798998 5.078033 6.319546 
1000 2.802764 3.865829 4.174012 4.606930 3.164619 4.473912 6.960459 5.853896 4.991770 6.293881 
1001 2.841899 3.791327 4.180891 4.559693 3.241553 4.411420 6.924435 5.879270 4.921247 6.265396 
1002 2.832445 3.745079 4.223190 4.570863 3.194194 4.337293 6.848808 5.846475 4.909515 6.242562 
1003 2.822184 3.735651 4.262317 4.631989 3.097876 4.322970 6.761236 5.812900 4.935531 6.219857 
1004 2.825955 3.759564 4.334228 4.712470 3.016922 4.354140 6.707999 5.794610 4.966966 6.234401 
1005 2.860826 3.743098 4.382240 4.741624 3.008771 4.427356 6.670287 5.832201 4.973791 6.226796 
1006 2.900048 3.695580 4.464039 4.710493 3.047507 4.470567 6.621531 5.860708 4.998747 6.256257 
1007 2.897538 3.626327 4.512449 4.661536 3.090737 4.508650 6.541403 5.905328 4.971681 6.263460 
1008 2.902238 3.566558 4.494038 4.631536 3.139622 4.606601 6.484195 5.994296 4.926568 6.244210 
1009 2.934559 3.567855 4.533617 4.657753 3.169456 4.695096 6.486341 6.039200 4.956350 6.329673 
1010 2.929962 3.582592 4.573048 4.697030 3.150995 4.722578 6.474331 6.037693 4.981284 6.429099 
1011 2.846556 3.531489 4.525008 4.718800 3.092443 4.713137 6.389904 6.009285 4.943897 6.431694 
1012 2.751981 3.482757 4.454807 4.770445 3.031512 4.723195 6.322485 5.996325 4.884514 6.415389 
1013 2.725337 3.480190 4.390409 4.849964 3.010014 4.802115 6.338998 6.047348 4.862700 6.399411 
1014 2.782466 3.506951 4.314201 4.891061 3.037668 4.943330 6.411611 6.163864 4.880003 6.379807 
1015 2.803137 3.525165 4.264072 4.887283 3.045756 5.029817 6.422328 6.240294 4.878647 6.339954 
1016 2.784168 3.484763 4.244587 4.859358 3.039806 5.027657 6.334904 6.249711 4.874982 6.248729 
1017 2.840614 3.441449 4.285874 4.851885 3.097903 5.041210 6.288877 6.273903 4.940649 6.220767 
1018 2.882731 3.376456 4.276288 4.864201 3.185797 5.099378 6.278234 6.339620 4.954487 6.175887 
1019 2.862873 3.320493 4.255991 4.927392 3.208949 5.111408 6.234640 6.360007 4.956775 6.067492 
1020 2.851705 3.329093 4.282031 5.011974 3.209858 5.111771 6.186493 6.381980 5.004649 5.983967 
1021 2.845719 3.389302 4.274958 5.065477 3.264148 5.161543 6.157220 6.481302 5.002660 5.853216 
1022 2.851485 3.457414 4.258283 5.141958 3.340387 5.206912 6.150722 6.586388 5.045215 5.738145 
1023 2.870757 3.534841 4.247549 5.235290 3.411808 5.237794 6.166789 6.670010 5.142075 5.686046 
1024 2.830402 3.597988 4.137974 5.316104 3.479214 5.239984 6.133908 6.733892 5.176484 5.588310 
1025 2.763327 3.600293 4.007309 5.373601 3.540371 5.212766 6.064476 6.742765 5.173766 5.512779 
1026 2.713442 3.581948 3.928142 5.374053 3.611001 5.168002 6.011163 6.699627 5.144672 5.495471 
1027 2.763466 3.577419 3.913834 5.334578 3.720777 5.160768 6.034844 6.680891 5.158285 5.572872 
1028 2.850886 3.579232 3.897085 5.278888 3.851877 5.244485 6.082531 6.713301 5.188927 5.646219 
1029 2.818575 3.579009 3.870818 5.235488 3.885789 5.292028 6.038491 6.664890 5.192829 5.628342 
1030 2.797775 3.602029 3.858345 5.241129 3.896856 5.359396 6.015715 6.644084 5.237082 5.592896 
1031 2.812941 3.617668 3.884740 5.235918 3.925321 5.473484 6.034221 6.676925 5.318006 5.572567 
1032 2.786867 3.627571 3.989712 5.225829 3.896721 5.513311 6.012727 6.626354 5.400020 5.546984 
1033 2.765944 3.619458 4.058641 5.201211 3.907334 5.586185 5.993307 6.620491 5.436059 5.455814 
1034 2.731130 3.641585 4.193868 5.161697 3.901974 5.622107 5.997601 6.566442 5.484872 5.374688 
1035 2.724447 3.667300 4.332367 5.093044 3.930431 5.663189 6.050181 6.520272 5.515251 5.288234 
1036 2.738924 3.634385 4.371779 4.972476 4.047101 5.751891 6.106130 6.553844 5.442731 5.175774 
1037 2.761622 3.588634 4.413609 4.831279 4.177305 5.802893 6.148060 6.559747 5.351647 5.109314 
1038 2.804338 3.562064 4.482191 4.706526 4.262863 5.822584 6.178206 6.497498 5.306920 5.078365 
1039 2.817226 3.564103 4.621867 4.636072 4.267051 5.790975 6.183366 6.351549 5.310110 5.095935 
1040 2.848367 3.587114 4.751178 4.582200 4.275057 5.786404 6.187057 6.214740 5.307401 5.136069 
1041 2.904235 3.595421 4.799712 4.508183 4.334060 5.843513 6.219318 6.162514 5.265321 5.164380 
1042 2.903470 3.562576 4.849604 4.450164 4.345454 5.840538 6.221909 6.053791 5.221801 5.207500 
1043 2.916580 3.532229 4.813924 4.377361 4.406981 5.890851 6.245922 6.002817 5.164801 5.205027 
1044 2.951163 3.568987 4.788943 4.366780 4.456767 5.966221 6.339839 5.991583 5.177185 5.240514 
1045 2.872906 3.568911 4.778538 4.385147 4.409932 5.931811 6.377516 5.891026 5.178020 5.261446 
1046 2.797242 3.504304 4.643233 4.340502 4.407915 5.932695 6.411817 5.853549 5.119953 5.210073 
1047 2.753505 3.450736 4.564106 4.291024 4.385833 5.901947 6.444516 5.786723 5.141447 5.244696 
1048 2.669382 3.344053 4.399732 4.186963 4.352418 5.870000 6.416671 5.683220 5.112603 5.195424 
1049 2.673486 3.321846 4.251463 4.134481 4.305356 5.877089 6.427646 5.591785 5.136807 5.158427 
1050 2.737005 3.330848 4.078396 4.091984 4.308303 5.946580 6.470392 5.543546 5.134776 5.103616 
1051 2.805378 3.324847 3.947747 4.066174 4.314174 6.008639 6.499053 5.480365 5.130533 5.055046 
1052 2.868749 3.328712 3.922678 4.103940 4.283165 6.039499 6.504652 5.389832 5.188384 5.078970 
1053 2.871352 3.318505 3.924613 4.154625 4.236452 6.035929 6.472066 5.285887 5.203796 5.075531 
1054 2.880530 3.332103 3.901567 4.180481 4.215016 6.050128 6.447944 5.242445 5.194449 5.033922 
1055 2.924679 3.391427 3.941564 4.209553 4.230755 6.084606 6.502950 5.263031 5.248676 5.096898 
1056 2.905170 3.390939 3.979304 4.193758 4.250057 6.087856 6.515436 5.246976 5.246373 5.157259 
1057 2.873229 3.379954 3.987981 4.131257 4.303696 6.105268 6.506551 5.272225 5.224426 5.214505 
1058 2.824905 3.381750 4.053254 4.088413 4.333945 6.105485 6.521966 5.284557 5.252973 5.352626 
1059 2.698788 3.326491 4.081392 4.018059 4.303239 6.024006 6.481105 5.232945 5.222428 5.421278 
1060 2.657370 3.352360 4.112302 3.976593 4.291451 5.972158 6.500949 5.242530 5.250945 5.458920 
1061 2.663213 3.406247 4.129091 3.948685 4.286781 5.934142 6.546377 5.266814 5.287750 5.480558 
1062 2.652034 3.387098 4.082551 3.876327 4.256939 5.852730 6.508033 5.235976 5.240009 5.441032 
1063 2.672330 3.344817 4.110571 3.845317 4.176569 5.743760 6.453397 5.140817 5.232612 5.486122 
1064 2.707980 3.246670 4.004259 3.735875 4.157821 5.669741 6.362168 5.093741 5.102972 5.429045 
1065 2.816192 3.203334 3.925256 3.668653 4.165606 5.656125 6.324315 5.122096 5.042458 5.438872 
1066 2.881057 3.165083 3.969848 3.680824 4.082194 5.586568 6.300859 5.091139 5.103071 5.562988 
1067 2.816946 3.012669 3.878906 3.583822 3.990189 5.468577 6.164155 5.045466 5.042759 5.539295 
1068 2.822083 2.928213 3.885373 3.527876 3.906337 5.410837 6.100837 5.038644 5.102767 5.616606 
1069 2.889655 2.941357 3.958810 3.531479 3.827164 5.421440 6.100097 5.071424 5.244584 5.760445 
1070 2.900234 2.955788 3.944521 3.493071 3.750164 5.443564 6.057229 5.136586 5.283299 5.766202 
1071 2.947746 3.065323 4.008976 3.547696 3.669781 5.516960 6.083612 5.234145 5.384989 5.812431 
1072 2.938241 3.110552 4.066433 3.599160 3.588536 5.542923 6.057450 5.253105 5.420836 5.821769 
1073 2.915387 3.113747 4.166808 3.669914 3.501367 5.495863 5.997951 5.166444 5.470504 5.876165 
1074 2.959982 3.164281 4.220290 3.737386 3.486285 5.508064 5.978225 5.137532 5.509457 5.956262 
1075 2.932268 3.168386 4.232815 3.779869 3.462862 5.488538 5.911356 5.065516 5.469286 5.959780 
1076 2.889082 3.195510 4.287228 3.843061 3.410122 5.490472 5.890677 4.987494 5.485565 6.001650 
1077 2.863029 3.260826 4.316116 3.897329 3.380347 5.559065 5.931125 4.961348 5.509577 6.055501 
1078 2.792314 3.301020 4.309954 3.912064 3.342863 5.576097 5.924546 4.885195 5.523757 6.085963 
1079 2.777903 3.396901 4.351671 3.931190 3.337219 5.590351 5.939417 4.816711 5.624070 6.170431 
1080 2.782021 3.492429 4.392017 3.962195 3.358913 5.588076 5.957786 4.751891 5.724219 6.283127 
1081 2.724063 3.504573 4.350130 3.961006 3.395837 5.539900 5.906451 4.696104 5.737906 6.274890 
1082 2.732967 3.538064 4.308748 3.963209 3.477520 5.520396 5.881074 4.686850 5.756539 6.266098 
1083 2.778574 3.604990 4.282100 3.997156 3.582042 5.496645 5.850596 4.690856 5.792780 6.281183 
1084 2.864624 3.717195 4.292887 4.038317 3.712526 5.496384 5.849486 4.736690 5.890335 6.334334 
1085 2.923011 3.803975 4.286121 4.073405 3.825960 5.512410 5.865448 4.783765 5.957907 6.376270 
1086 2.880380 3.801337 4.202709 4.098056 3.894592 5.508973 5.833712 4.800071 5.934946 6.324839 
1087 2.831953 3.826325 4.128828 4.097888 3.975554 5.552105 5.848545 4.857401 5.908751 6.253667 
1088 2.767226 3.863114 4.105488 4.113701 3.993334 5.539655 5.818689 4.848477 5.888764 6.209579 
1089 2.693495 3.907414 4.076684 4.096168 3.983560 5.506234 5.798399 4.834210 5.871319 6.169620 
1090 2.743032 4.041955 4.134359 4.107504 3.990551 5.497273 5.881090 4.853369 5.923619 6.215397 
1091 2.762878 4.136469 4.146997 4.091956 3.995081 5.442571 5.904968 4.850399 5.909535 6.210706 
1092 2.818850 4.239558 4.152429 4.089480 4.029686 5.399083 5.941969 4.863203 5.931559 6.198513 
1093 2.911979 4.341897 4.163270 4.071495 4.089943 5.392829 6.015382 4.942871 6.002254 6.218487 
1094 2.904257 4.379448 4.180965 4.058352 4.067329 5.328653 5.984022 4.941696 6.071669 6.221260 
1095 2.838447 4.424253 4.208734 4.116476 3.996428 5.273744 5.905501 4.896871 6.133864 6.228616 
1096 2.792595 4.493349 4.200495 4.190199 3.973947 5.293416 5.849274 4.919997 6.134548 6.239223 
1097 2.857841 4.612329 4.287765 4.290812 3.980801 5.372739 5.877559 4.952397 6.199111 6.374323 
1098 2.867084 4.662367 4.328612 4.313472 3.970642 5.448855 5.885465 5.003884 6.217632 6.443444 
1099 2.772765 4.620131 4.273823 4.266308 3.916049 5.496406 5.801000 5.064177 6.107215 6.381092 
1100 2.722314 4.604701 4.251075 4.226433 3.860606 5.595150 5.733487 5.138012 6.054293 6.329355 
1101 2.737774 4.619959 4.275535 4.195776 3.784779 5.704491 5.681252 5.176764 6.097947 6.324857 
1102 2.761938 4.595996 4.270502 4.107082 3.744520 5.795505 5.618196 5.215865 6.135091 6.322796 
1103 2.721460 4.516355 4.211032 3.981584 3.719909 5.842671 5.492834 5.241019 6.148662 6.259068 
1104 2.664864 4.438005 4.158020 3.884352 3.646836 5.809900 5.312004 5.215051 6.168064 6.155612 
1105 2.699931 4.441809 4.186563 3.843204 3.569299 5.774979 5.186884 5.192643 6.256337 6.119835 
1106 2.791759 4.494670 4.207739 3.800026 3.553713 5.783538 5.175102 5.245537 6.358799 6.103580 
1107 2.752044 4.471177 4.166542 3.712662 3.524881 5.691288 5.137395 5.256946 6.361849 6.031317 
1108 2.664661 4.451015 4.105601 3.640123 3.489642 5.584305 5.093664 5.262841 6.312655 5.980448 
1109 2.660203 4.538040 4.109589 3.640656 3.451234 5.546719 5.142682 5.305161 6.333903 6.009392 
1110 2.655335 4.597148 4.098792 3.655853 3.391523 5.487510 5.200860 5.341007 6.320479 6.023952 
1111 2.677778 4.612922 4.089097 3.673051 3.344396 5.429577 5.258926 5.373764 6.307815 6.042106 
1112 2.723590 4.591229 4.024458 3.644801 3.358917 5.397141 5.313217 5.471359 6.262526 6.011092 
1113 2.809235 4.583145 3.988544 3.618363 3.387450 5.386551 5.372782 5.539882 6.245476 6.019049 
1114 2.915276 4.608081 4.033080 3.643278 3.382418 5.402199 5.467765 5.566501 6.303961 6.115761 
1115 2.986575 4.590777 4.048719 3.648289 3.382719 5.398033 5.567018 5.611185 6.311640 6.171596 
1116 3.016503 4.525459 4.036245 3.635562 3.398003 5.381033 5.644158 5.643684 6.258632 6.192953 
1117 3.003567 4.458466 4.049883 3.638304 3.395117 5.353076 5.687898 5.640115 6.207908 6.218990 
1118 2.997642 4.430594 4.117601 3.641120 3.376621 5.308481 5.724071 5.586755 6.177974 6.273400 
1119 3.001030 4.427639 4.211078 3.615080 3.345881 5.283836 5.774384 5.514993 6.161276 6.341510 
1120 2.930605 4.386238 4.207481 3.522416 3.323775 5.240064 5.799642 5.479388 6.070832 6.306197 
1121 2.878428 4.363623 4.160396 3.411389 3.358444 5.249717 5.867261 5.529565 5.951814 6.229546 
1122 2.856987 4.392923 4.294328 3.375949 3.343792 5.211432 5.913688 5.439753 5.955958 6.301708 
1123 2.809964 4.376108 4.408094 3.356034 3.327477 5.144540 5.923555 5.339683 5.970344 6.372601 
1124 2.733466 4.289066 4.408496 3.307910 3.337698 5.117965 5.896679 5.320889 5.897495 6.367155 
1125 2.688486 4.223063 4.439751 3.291271 3.335371 5.079570 5.846209 5.299291 5.841337 6.412085 
1126 2.694807 4.168003 4.429069 3.270103 3.361410 5.061411 5.802687 5.321979 5.745260 6.433199 
1127 2.818948 4.175748 4.472837 3.291181 3.403932 5.133204 5.811702 5.360159 5.673246 6.498289 
1128 2.941617 4.192024 4.471480 3.348621 3.447009 5.232680 5.836982 5.461668 5.585887 6.522569 
1129 2.958796 4.146505 4.477656 3.456319 3.383947 5.183978 5.737341 5.443690 5.464868 6.509309 
1130 2.970280 4.133714 4.527236 3.591445 3.286052 5.108983 5.623150 5.408381 5.375784 6.506504 
1131 2.998198 4.159572 4.511721 3.690931 3.252657 5.114633 5.575077 5.463182 5.282026 6.476811 
1132 3.030265 4.214242 4.535967 3.762216 3.227450 5.154603 5.549150 5.457534 5.223504 6.481940 
1133 2.960802 4.203639 4.448506 3.746059 3.224913 5.187493 5.498772 5.484013 5.063297 6.371066 
1134 2.891718 4.186848 4.334256 3.734545 3.235991 5.255105 5.491390 5.506609 4.922439 6.267960 
1135 2.843951 4.183173 4.352621 3.785698 3.180133 5.331108 5.496142 5.431756 4.899224 6.268192 
1136 2.752284 4.134306 4.321576 3.800410 3.141583 5.424151 5.501304 5.396592 4.844997 6.208838 
1137 2.676731 4.082068 4.257809 3.779683 3.134820 5.524446 5.521074 5.379765 4.770100 6.112295 
1138 2.619668 4.044925 4.164162 3.708708 3.172818 5.623553 5.545722 5.396989 4.665772 5.964811 
1139 2.662971 4.070853 4.158127 3.676195 3.200224 5.745967 5.629993 5.389083 4.646887 5.933911 
1140 2.776026 4.105560 4.186949 3.650358 3.227876 5.877538 5.730356 5.353960 4.659463 5.980573 
1141 2.836623 4.044349 4.170510 3.558919 3.271205 5.952903 5.770997 5.325312 4.605148 5.968826 
1142 2.934455 3.987882 4.187436 3.445692 3.339519 6.052589 5.845096 5.308069 4.555062 5.995911 
1143 3.050180 3.977773 4.229786 3.353299 3.376540 6.179573 5.927051 5.295441 4.509068 6.056525 
1144 3.117020 3.988567 4.330458 3.318074 3.321308 6.255601 5.968699 5.241646 4.486422 6.149885 
1145 3.159861 4.051414 4.308122 3.278711 3.325339 6.345817 6.014797 5.286613 4.365490 6.131968 
1146 3.182497 4.114001 4.268098 3.232948 3.352096 6.423208 6.042108 5.342231 4.216429 6.072338 
1147 3.189442 4.143349 4.315544 3.222385 3.328643 6.474589 6.064683 5.343567 4.119591 6.056094 
1148 3.182647 4.176325 4.400265 3.272510 3.235420 6.530773 6.073398 5.311569 4.079289 6.056258 
1149 3.121729 4.193061 4.431532 3.322693 3.120925 6.570878 6.024874 5.300271 4.048820 5.988412 
1150 3.066329 4.216099 4.427896 3.385641 3.017927 6.633994 5.973754 5.321313 4.031337 5.919769 
1151 3.015202 4.245549 4.435459 3.445299 2.944751 6.699851 5.933442 5.326588 4.041758 5.873638 
1152 2.929701 4.271331 4.460993 3.476260 2.884451 6.744275 5.890066 5.332943 4.059254 5.836299 
1153 2.844274 4.310878 4.544079 3.544768 2.820054 6.753511 5.853538 5.294050 4.130738 5.866698 
1154 2.751655 4.335856 4.626074 3.609487 2.802596 6.716619 5.804650 5.232662 4.226152 5.922470 
1155 2.677982 4.339538 4.599204 3.603329 2.858403 6.666441 5.747956 5.239931 4.268129 5.907414 
1156 2.744931 4.400816 4.592221 3.601299 2.994609 6.705695 5.771123 5.301625 4.351545 5.946510 
1157 2.806304 4.430016 4.670125 3.592220 3.081222 6.713428 5.733308 5.289963 4.472638 6.027595 
1158 2.802083 4.373616 4.683856 3.532502 3.139596 6.654653 5.622493 5.241194 4.489798 6.033134 
1159 2.824804 4.318656 4.704122 3.488993 3.226030 6.629605 5.528185 5.145065 4.515673 6.059665 
1160 2.832174 4.247571 4.726254 3.471708 3.268169 6.604560 5.405880 5.055710 4.543698 6.074217 
1161 2.848463 4.214501 4.743511 3.489072 3.289226 6.598080 5.298440 4.991511 4.578885 6.067960 
1162 2.846022 4.239438 4.726999 3.506902 3.310184 6.619704 5.240305 4.997610 4.608937 6.000835 
1163 2.777254 4.263306 4.679085 3.515081 3.317799 6.636678 5.222906 5.027003 4.609564 5.930190 
1164 2.728076 4.314617 4.652738 3.542449 3.332185 6.689869 5.276704 5.044791 4.621659 5.898689 
1165 2.651812 4.337253 4.681184 3.581127 3.322006 6.732283 5.275348 5.035344 4.668933 5.888676 
1166 2.557367 4.279614 4.702989 3.586726 3.288208 6.746748 5.200176 4.993283 4.645477 5.847850 
1167 2.630958 4.274624 4.763672 3.621358 3.274520 6.846888 5.184503 4.961774 4.674647 5.850685 
1168 2.742325 4.270044 4.832746 3.644902 3.262927 6.962183 5.166558 4.939537 4.721781 5.887851 
1169 2.801979 4.234947 4.799440 3.616339 3.260207 7.040051 5.155272 4.907384 4.664408 5.844370 
1170 2.815422 4.227748 4.798330 3.627293 3.237973 7.115880 5.185322 4.873655 4.669169 5.847505 
1171 2.772593 4.217311 4.783870 3.644138 3.216588 7.169394 5.247499 4.885106 4.667263 5.886925 
1172 2.781155 4.243533 4.734798 3.624856 3.269850 7.262601 5.389053 4.931554 4.672749 5.959846 
1173 2.776961 4.226638 4.664147 3.582592 3.338607 7.291362 5.506341 4.979086 4.667881 6.018713 
1174 2.704025 4.109687 4.576671 3.549028 3.370695 7.234199 5.541039 4.965049 4.605567 6.026557 
1175 2.749246 4.061452 4.567067 3.568867 3.431244 7.242189 5.624689 4.953584 4.637599 6.100905 
1176 2.786285 4.010122 4.482710 3.530395 3.511508 7.210830 5.654430 4.986861 4.580434 6.116575 
1177 2.742122 3.885490 4.420500 3.497782 3.552079 7.070445 5.598501 4.924052 4.453284 6.090171 
1178 2.762733 3.811676 4.431052 3.528825 3.566832 6.970713 5.552502 4.854008 4.400240 6.068194 
1179 2.830508 3.831678 4.417152 3.593279 3.558285 6.945822 5.526824 4.867413 4.395069 6.017458 
1180 2.939683 3.936045 4.439651 3.719197 3.531060 6.991300 5.517363 4.856262 4.470968 5.996377 
1181 3.006671 4.020792 4.463729 3.825030 3.505171 7.043212 5.499334 4.791166 4.559018 6.015729 
1182 2.994297 4.072298 4.396645 3.849838 3.513525 7.068491 5.483389 4.753021 4.563381 5.995390 
1183 2.922521 4.076162 4.265667 3.827182 3.538089 7.076530 5.481806 4.769564 4.524472 5.901666 
1184 2.810779 4.063876 4.226264 3.871928 3.493798 7.060069 5.482166 4.738010 4.557358 5.888536 
1185 2.780649 4.097261 4.183701 3.927482 3.486811 7.120061 5.567590 4.794010 4.619411 5.927175 
1186 2.771403 4.100435 4.111647 3.969549 3.490452 7.160067 5.637897 4.825171 4.655107 5.943159 
1187 2.715655 4.050130 3.994045 3.992742 3.477668 7.118091 5.647684 4.817669 4.632840 5.921977 
1188 2.771058 4.074745 3.920304 4.051580 3.501474 7.144622 5.711756 4.870342 4.664145 5.945667 
1189 2.840815 4.106024 3.898700 4.158510 3.470603 7.184770 5.734996 4.877425 4.737309 5.977587 
1190 2.793283 4.048476 3.828013 4.249182 3.337050 7.110790 5.615830 4.801486 4.744842 5.929614 
1191 2.812525 4.031110 3.795190 4.311080 3.263285 7.076319 5.526377 4.763983 4.784089 5.919276 
1192 2.891911 4.050098 3.769594 4.297305 3.290318 7.079056 5.501256 4.762217 4.813849 5.945350 
1193 2.945437 4.064913 3.797883 4.279795 3.325660 7.032762 5.478134 4.727151 4.888881 6.012729 
1194 2.978482 4.081743 3.870058 4.258242 3.370544 7.003252 5.478992 4.667363 4.969511 6.080078 
1195 2.901695 4.037491 3.857773 4.185134 3.405221 6.958992 5.453598 4.608632 4.905754 6.050621 
1196 2.791630 3.987512 3.946212 4.156894 3.409893 6.878378 5.423379 4.486011 4.863922 6.065377 
1197 2.786310 3.984549 4.074100 4.096227 3.502469 6.874513 5.479515 4.406033 4.835108 6.117733 
1198 2.802364 3.988214 4.185156 4.027507 3.610290 6.915039 5.541047 4.398919 4.811981 6.147614 
1199 2.775141 3.987168 4.264474 4.013688 3.663442 6.931918 5.542840 4.398520 4.822984 6.131315 
1200 2.719834 3.968146 4.290837 4.016676 3.686310 6.941024 5.491351 4.372913 4.809287 6.067484 
1201 2.775497 4.016905 4.378364 4.034181 3.740373 7.014273 5.506287 4.374284 4.874422 6.091150 
1202 2.858628 4.087363 4.477071 4.047123 3.805297 7.079881 5.535017 4.381316 4.953421 6.107160 
1203 2.826655 4.068521 4.528561 4.036839 3.809525 7.014722 5.462302 4.297301 4.942111 6.027523 
1204 2.807096 4.079847 4.560424 4.007356 3.855098 6.970366 5.434362 4.266002 4.949827 5.940794 
1205 2.873368 4.158368 4.567165 3.929466 3.984400 7.022567 5.517055 4.321496 4.953176 5.899406 
1206 2.904371 4.191692 4.634524 3.906846 4.017415 7.006800 5.557010 4.251070 5.016270 5.907116 
1207 2.843942 4.176141 4.591840 3.853933 4.021654 6.962400 5.543540 4.173253 5.052207 5.840654 
1208 2.779565 4.188190 4.448664 3.753106 4.091634 6.976236 5.564780 4.187496 5.041233 5.766624 
1209 2.721068 4.192770 4.423241 3.780159 4.052500 6.938892 5.569366 4.091876 5.093339 5.804062 
1210 2.722556 4.248877 4.415859 3.826707 4.068740 6.951679 5.629848 4.052708 5.151873 5.902793 
1211 2.760197 4.282471 4.331586 3.791533 4.151237 7.001167 5.697556 4.134638 5.118960 5.997874 
1212 2.731042 4.210106 4.181026 3.730057 4.194735 6.980450 5.655863 4.193999 5.042964 6.022149 
1213 2.770610 4.174414 4.091227 3.704861 4.225905 6.993707 5.653861 4.262856 5.045098 6.084843 
1214 2.890354 4.182028 4.090236 3.715899 4.262170 7.075370 5.697846 4.356390 5.118973 6.221886 
1215 2.935236 4.108524 4.006914 3.692947 4.280226 7.098671 5.611263 4.377186 5.138443 6.231214 
1216 2.950266 4.011119 3.932566 3.663782 4.303743 7.055794 5.488835 4.322256 5.142420 6.185575 
1217 2.965710 3.951598 3.885228 3.599151 4.391267 7.026807 5.438125 4.283909 5.153347 6.159020 
1218 3.002234 3.997323 3.930451 3.606129 4.464367 7.074703 5.488363 4.271857 5.264190 6.199281 
1219 2.987433 4.073422 3.983063 3.667254 4.499042 7.089334 5.539751 4.274727 5.353575 6.226651 
1220 2.848282 4.070996 3.934904 3.665485 4.514043 7.003271 5.489477 4.262761 5.306099 6.144211 
1221 2.740788 4.131129 3.923415 3.655819 4.605826 6.986530 5.486508 4.312553 5.260927 6.109781 
1222 2.686678 4.256566 3.997291 3.693681 4.687494 7.021721 5.519153 4.397633 5.266353 6.169358 
1223 2.661047 4.371738 4.047304 3.732472 4.762350 7.064513 5.494030 4.493590 5.255275 6.190591 
1224 2.721706 4.497243 4.069682 3.754182 4.833326 7.160803 5.476078 4.644717 5.250734 6.194924 
1225 2.767622 4.580145 4.109553 3.802146 4.839808 7.179500 5.415595 4.733280 5.280801 6.214285 
1226 2.822815 4.654048 4.219676 3.895894 4.772973 7.156414 5.346337 4.716154 5.387631 6.254930 
1227 2.941450 4.737212 4.308481 3.930024 4.792983 7.212218 5.352305 4.767634 5.492479 6.311634 
1228 2.949543 4.723744 4.272153 3.899218 4.797143 7.194141 5.280810 4.798738 5.496962 6.261783 
1229 2.895424 4.689051 4.231305 3.897280 4.730182 7.129338 5.166084 4.748027 5.494307 6.161134 
1230 2.903254 4.718304 4.241137 3.920599 4.710186 7.148380 5.167494 4.754871 5.516928 6.135905 
1231 2.884573 4.744859 4.270740 3.924177 4.716636 7.175452 5.199796 4.751762 5.530335 6.127517 
1232 2.787963 4.720080 4.270757 3.901721 4.694857 7.150423 5.170146 4.684513 5.532322 6.061911 
1233 2.676560 4.668560 4.242689 3.862812 4.682661 7.121819 5.133504 4.609883 5.549896 5.990934 
1234 2.651495 4.657402 4.207096 3.813465 4.724011 7.160161 5.155234 4.583074 5.577054 5.948846 
1235 2.717819 4.686661 4.223034 3.814482 4.769274 7.232632 5.212467 4.541288 5.654044 5.975466 
1236 2.730814 4.648839 4.152859 3.786299 4.790534 7.240144 5.187376 4.489068 5.653624 5.913933 
1237 2.800539 4.671855 4.120225 3.789682 4.809752 7.298634 5.179477 4.466252 5.678236 5.914755 
1238 2.915763 4.720168 4.137500 3.832840 4.803966 7.394370 5.192636 4.465321 5.740411 5.948018 
1239 2.928284 4.706515 4.170533 3.886450 4.708235 7.385669 5.173982 4.368571 5.799667 5.951908 
1240 2.914352 4.698491 4.198319 3.905843 4.631468 7.370160 5.190845 4.297940 5.835159 5.932675 
1241 2.937332 4.731180 4.195876 3.882592 4.627944 7.421772 5.258061 4.345404 5.868300 5.891340 
1242 2.932612 4.798267 4.235587 3.899416 4.584901 7.441415 5.293222 4.377279 5.945659 5.856660 
1243 2.902649 4.869260 4.284780 3.938761 4.514344 7.440081 5.303785 4.402912 6.020889 5.812587 
1244 2.847487 4.896915 4.269205 3.927635 4.473648 7.449756 5.311681 4.474659 6.025190 5.706842 
1245 2.747704 4.878636 4.311630 3.943475 4.382309 7.401734 5.271661 4.458875 6.027690 5.631530 
1246 2.710954 4.870717 4.383312 3.973277 4.293813 7.389361 5.247482 4.459308 6.056053 5.619544 
1247 2.746793 4.881151 4.422750 3.994469 4.214581 7.418556 5.245010 4.519393 6.083913 5.637732 
1248 2.736824 4.836926 4.379755 3.963635 4.104938 7.399181 5.198711 4.560369 6.026899 5.594656 
1249 2.755899 4.776078 4.364390 3.923625 4.030053 7.407444 5.177192 4.609939 5.988416 5.562332 
1250 2.861908 4.747752 4.447094 3.947294 3.967939 7.455367 5.199980 4.653972 6.034931 5.593036 
1251 2.865158 4.660276 4.498899 3.986135 3.880865 7.441901 5.150362 4.636177 6.039406 5.544239 
1252 2.818429 4.559072 4.505492 4.036204 3.782286 7.422211 5.074799 4.613880 6.028425 5.432335 
1253 2.820828 4.501312 4.512447 4.100637 3.725071 7.443256 5.048152 4.615112 6.052090 5.355925 
1254 2.819211 4.436397 4.455805 4.090446 3.748131 7.482613 5.057693 4.651224 6.036249 5.257078 
1255 2.849865 4.396273 4.471806 4.102941 3.770334 7.511521 5.070907 4.672552 6.079778 5.196249 
1256 2.834001 4.318609 4.457658 4.107828 3.769922 7.469647 5.025770 4.680472 6.089593 5.104773 
1257 2.785067 4.223663 4.414714 4.094508 3.783549 7.435207 4.978059 4.720024 6.068287 5.005505 
1258 2.802699 4.166735 4.452706 4.117513 3.812633 7.415499 4.969811 4.760995 6.111788 5.017910 
1259 2.810438 4.073164 4.478260 4.119786 3.838803 7.315181 4.933200 4.741387 6.139527 5.084642 
1260 2.787122 3.960601 4.430871 4.053973 3.896600 7.200285 4.897795 4.734092 6.092464 5.119972 
1261 2.760866 3.847430 4.344414 3.955925 3.968870 7.106472 4.868159 4.758984 5.979220 5.120380 
1262 2.794040 3.783882 4.332172 3.910405 4.027912 7.063338 4.860336 4.745106 5.915946 5.188876 
1263 2.839251 3.788679 4.354372 3.854340 4.099292 7.086400 4.903072 4.749338 5.892063 5.275612 
1264 2.812593 3.788784 4.301546 3.726111 4.172057 7.110048 4.926215 4.786658 5.809133 5.252458 
1265 2.754728 3.806352 4.210559 3.605088 4.237488 7.130993 4.926610 4.822893 5.701771 5.180899 
1266 2.744138 3.863379 4.230359 3.589114 4.285585 7.182245 4.921530 4.804476 5.686626 5.178433 
1267 2.774379 3.930759 4.279159 3.624948 4.331169 7.250454 4.921739 4.766002 5.691717 5.208258 
1268 2.795818 4.003111 4.205777 3.610494 4.389095 7.316199 4.930272 4.803662 5.597491 5.154652 
1269 2.816763 4.084492 4.122568 3.635831 4.415223 7.370710 4.902927 4.857520 5.527384 5.043272 
1270 2.852695 4.152894 4.069311 3.709759 4.409287 7.413152 4.867466 4.867301 5.496888 4.942504 
1271 2.960658 4.243420 4.088228 3.802926 4.425109 7.521455 4.873259 4.890427 5.528199 4.925927 
1272 3.030395 4.297984 4.139014 3.899638 4.416544 7.585176 4.830594 4.885951 5.599654 4.915086 
1273 2.968755 4.268198 4.072322 3.936024 4.377688 7.512079 4.741774 4.871166 5.533435 4.789737 
1274 2.962574 4.323229 4.105792 4.007720 4.358077 7.480194 4.700959 4.891714 5.558161 4.781324 
1275 2.983422 4.428138 4.197672 4.087912 4.366625 7.507926 4.718428 4.940759 5.641572 4.844721 
1276 2.924740 4.467650 4.174152 4.095015 4.376627 7.478642 4.722050 5.002144 5.609069 4.824762 
1277 2.855480 4.485849 4.194760 4.105765 4.361974 7.454396 4.737996 5.053502 5.593097 4.814929 
1278 2.789996 4.515789 4.209775 4.099716 4.326834 7.429856 4.771525 5.099198 5.548379 4.770732 
1279 2.758952 4.577882 4.277421 4.144639 4.253310 7.436235 4.805762 5.144709 5.555356 4.789375 
1280 2.719234 4.611933 4.375036 4.216824 4.134242 7.438190 4.821319 5.161158 5.595819 4.799912 
1281 2.651988 4.583900 4.381595 4.206774 4.022013 7.409114 4.836880 5.170229 5.528362 4.719417 
1282 2.695854 4.569492 4.393726 4.190858 3.947559 7.414047 4.886871 5.206208 5.495439 4.682158 
1283 2.766800 4.556482 4.404660 4.187221 3.836598 7.404589 4.901136 5.213836 5.501280 4.656717 
1284 2.866575 4.595818 4.386246 4.163310 3.733477 7.442915 4.952949 5.254035 5.509540 4.657278 
1285 2.936044 4.593725 4.282073 4.059148 3.650506 7.469894 4.991534 5.304264 5.455708 4.605828 
1286 2.886395 4.505733 4.151967 3.917061 3.531143 7.400704 4.960761 5.253968 5.375659 4.474607 
1287 2.865687 4.501291 4.088518 3.809497 3.448181 7.372955 4.968198 5.217968 5.352045 4.431643 
1288 2.866824 4.564268 4.011769 3.716154 3.384597 7.363858 5.008636 5.224983 5.368243 4.431811 
1289 2.808463 4.598576 3.900717 3.627358 3.289973 7.294056 5.007026 5.200198 5.348126 4.392527 
1290 2.794544 4.655080 3.795651 3.544620 3.252034 7.241961 5.033012 5.209022 5.318365 4.388141 
1291 2.830807 4.693010 3.750427 3.480987 3.254914 7.191838 5.055816 5.206683 5.327267 4.423882 
1292 2.816677 4.677539 3.723069 3.431877 3.249973 7.077987 5.012852 5.146558 5.290744 4.419239 
1293 2.838630 4.687725 3.724466 3.444314 3.222874 7.026142 4.967029 5.120975 5.286942 4.432298 
1294 2.913546 4.726322 3.731920 3.493904 3.185449 7.033865 4.958245 5.146235 5.275490 4.471570 
1295 2.974489 4.759947 3.755239 3.556563 3.153569 7.056565 4.949152 5.196914 5.221962 4.499970 
1296 3.011351 4.761927 3.852110 3.643950 3.117447 7.090181 4.911131 5.205201 5.232278 4.585382 
1297 3.058068 4.777516 3.894399 3.650059 3.120978 7.127507 4.919888 5.233778 5.161848 4.648622 
1298 3.053287 4.805166 3.920426 3.641250 3.074527 7.134387 4.870764 5.255923 5.094850 4.662810 
1299 2.969002 4.802464 3.915598 3.634371 2.964022 7.091702 4.748422 5.226066 5.055701 4.622220 
1300 2.877439 4.802255 3.898815 3.603595 2.890580 7.073123 4.661161 5.227099 5.006695 4.588834 
1301 2.780519 4.792808 3.863070 3.523173 2.897300 7.074587 4.606804 5.264114 4.952435 4.543346 
1302 2.714354 4.759297 3.847235 3.442386 2.941433 7.041466 4.560507 5.271944 4.921826 4.519239 
1303 2.736018 4.759943 3.896177 3.423331 2.987589 7.050623 4.523053 5.303063 4.960613 4.579815 
1304 2.752720 4.779968 3.846742 3.379884 3.058685 7.084427 4.529111 5.405890 4.946371 4.587890 
1305 2.717197 4.754165 3.828224 3.374130 3.088887 7.073463 4.469424 5.396023 4.971164 4.610651 
1306 2.713174 4.725688 3.846036 3.378874 3.123975 7.095148 4.395749 5.344369 5.027837 4.667412 
1307 2.764581 4.751653 3.822815 3.366639 3.197275 7.147481 4.399579 5.333891 5.025517 4.710057 
1308 2.838951 4.770552 3.854678 3.407799 3.206659 7.189134 4.390098 5.262651 5.029789 4.781722 
1309 2.864431 4.760905 3.824510 3.410619 3.184820 7.197875 4.407115 5.214106 4.965767 4.776856 
1310 2.887708 4.752509 3.782772 3.381310 3.156794 7.220261 4.489609 5.206164 4.874981 4.770588 
1311 2.906855 4.718411 3.782785 3.362992 3.105806 7.228995 4.578623 5.173814 4.804165 4.812758 
1312 2.888492 4.670223 3.824888 3.371336 3.029606 7.204914 4.641052 5.103388 4.775431 4.861493 
1313 2.868496 4.654156 3.886578 3.409348 2.961469 7.189651 4.690334 5.030240 4.763631 4.928329 
1314 2.840094 4.628871 3.891297 3.424788 2.907363 7.176134 4.737870 4.989660 4.723060 4.940861 
1315 2.815929 4.600261 3.940601 3.486710 2.840720 7.160732 4.743832 4.924078 4.754040 4.935670 
1316 2.858954 4.622758 3.981195 3.541263 2.811874 7.178689 4.781362 4.889005 4.794829 4.976548 
1317 2.869433 4.611503 3.942479 3.537936 2.806985 7.151507 4.821905 4.888734 4.793858 4.966611 
1318 2.854385 4.569563 3.983929 3.562018 2.805083 7.090899 4.784747 4.804704 4.833724 4.970174 
1319 2.918316 4.556553 4.091634 3.561446 2.884604 7.099874 4.790664 4.734212 4.893784 5.056036 
1320 2.984477 4.540954 4.213573 3.539179 3.000030 7.130443 4.816162 4.691525 4.937882 5.135259 
1321 3.017008 4.521429 4.311228 3.538762 3.073616 7.130538 4.791924 4.625782 4.942872 5.190291 
1322 3.048400 4.532162 4.372699 3.559382 3.102136 7.148761 4.758850 4.588254 4.950997 5.235968 
1323 3.079326 4.574482 4.380034 3.588453 3.110390 7.174531 4.723781 4.603515 4.947811 5.228906 
1324 3.088460 4.611217 4.348827 3.602715 3.088388 7.177815 4.674705 4.624818 4.926878 5.184707 
1325 3.067075 4.635062 4.313559 3.599519 3.043019 7.149749 4.615067 4.636387 4.922852 5.113786 
1326 3.077464 4.731761 4.304175 3.582114 3.035340 7.173254 4.624511 4.699497 4.957004 5.063200 
1327 3.082686 4.855281 4.313959 3.580866 3.016451 7.175507 4.631345 4.724401 5.020456 5.043550 
1328 3.020391 4.896151 4.335649 3.608095 2.925082 7.076814 4.554426 4.642873 5.071114 4.999532 
1329 2.918370 4.866467 4.272159 3.563337 2.896127 6.962078 4.507660 4.598256 5.028459 4.925745 
1330 2.848378 4.823976 4.187363 3.481266 2.948560 6.886317 4.511456 4.592670 4.978428 4.883062 
1331 2.832098 4.799789 4.192843 3.467999 2.980121 6.845621 4.506219 4.556404 5.004204 4.894794 
1332 2.820936 4.817334 4.157086 3.442164 3.050137 6.850274 4.536176 4.602834 5.001158 4.872955 
1333 2.814842 4.831796 4.166257 3.450290 3.089118 6.870370 4.536977 4.654772 5.017051 4.845616 
1334 2.764829 4.769849 4.245195 3.476972 3.037953 6.821514 4.439713 4.630821 5.005890 4.794462 
1335 2.726969 4.726299 4.322082 3.480768 3.016921 6.829673 4.379724 4.627680 4.981380 4.783900 
1336 2.776436 4.752712 4.460516 3.528205 3.042098 6.929880 4.404070 4.656210 5.037275 4.885777 
1337 2.767516 4.736969 4.507119 3.504192 3.094959 6.999482 4.443325 4.715527 5.020051 4.905808 
1338 2.711181 4.693452 4.552673 3.478906 3.127048 7.004663 4.477120 4.721510 5.020439 4.910592 
1339 2.720891 4.657848 4.610299 3.458786 3.186756 7.027150 4.541471 4.733017 5.057848 4.914772 
1340 2.765149 4.597957 4.702915 3.443149 3.229956 7.050622 4.573164 4.691087 5.126086 4.949664 
1341 2.767876 4.511956 4.796180 3.455472 3.193016 7.007868 4.506003 4.572126 5.197222 4.963020 
1342 2.773428 4.457048 4.730690 3.412892 3.164043 6.959881 4.463724 4.556904 5.166639 4.859471 
1343 2.882923 4.469636 4.748857 3.475290 3.128700 6.974288 4.439172 4.528067 5.235781 4.845154 
1344 3.009368 4.518390 4.795052 3.552556 3.101719 7.015778 4.396373 4.483643 5.346466 4.883473 
1345 3.132275 4.573220 4.721258 3.538612 3.159266 7.063585 4.397449 4.533323 5.365816 4.857129 
1346 3.247289 4.613724 4.626468 3.505206 3.211412 7.080297 4.394869 4.579055 5.344918 4.821036 
1347 3.322149 4.662456 4.517544 3.478631 3.204046 7.060427 4.360001 4.620077 5.304059 4.764929 
1348 3.398749 4.694019 4.483500 3.479897 3.176835 7.060598 4.304993 4.611540 5.313878 4.792527 
1349 3.420525 4.709664 4.386563 3.445519 3.154828 7.027463 4.264763 4.617380 5.293021 4.798788 
1350 3.392917 4.730501 4.242458 3.383146 3.129252 6.968124 4.249584 4.679509 5.243636 4.768606 
1351 3.440903 4.795456 4.202149 3.401818 3.117917 6.968362 4.265974 4.732672 5.298459 4.827691 
1352 3.504423 4.914785 4.143771 3.442598 3.108946 7.011157 4.324054 4.850814 5.406292 4.907419 
1353 3.524902 5.032038 4.060006 3.472687 3.044922 7.025057 4.359190 4.966349 5.466505 4.959893 
1354 3.490204 5.105576 3.964993 3.483327 2.943512 6.972919 4.370035 5.059302 5.428652 4.940462 
1355 3.460358 5.162951 3.895813 3.465290 2.877977 6.929088 4.404032 5.177048 5.361054 4.877779 
1356 3.499237 5.261458 3.980039 3.516967 2.886955 6.945659 4.443637 5.234589 5.341405 4.874431 
1357 3.514199 5.306760 4.090375 3.563674 2.883104 6.924346 4.454354 5.203178 5.284888 4.815523 
1358 3.461935 5.303943 4.129931 3.521849 2.876614 6.836846 4.451980 5.156044 5.150502 4.678855 
1359 3.398887 5.262385 4.163695 3.435444 2.894793 6.758392 4.468632 5.111114 4.988587 4.574135 
1360 3.358559 5.218721 4.158453 3.346342 2.917440 6.720472 4.530252 5.138288 4.851301 4.481849 
1361 3.364056 5.203868 4.243479 3.360997 2.893078 6.741105 4.577513 5.172195 4.852238 4.527046 
1362 3.350155 5.183824 4.259940 3.367657 2.841918 6.748477 4.640072 5.229091 4.848589 4.569782 
1363 3.293609 5.133478 4.205871 3.336017 2.785449 6.719500 4.702447 5.292235 4.827696 4.576011 
1364 3.200580 5.113423 4.252056 3.378403 2.728422 6.671077 4.717885 5.270373 4.891533 4.653254 
1365 3.106438 5.137484 4.287273 3.440003 2.688487 6.660508 4.770683 5.244200 4.952388 4.713200 
1366 3.083964 5.233232 4.260550 3.480530 2.693225 6.717233 4.888199 5.321123 4.982160 4.739733 
1367 3.015843 5.319282 4.158748 3.495145 2.714575 6.753853 4.992203 5.404640 4.938159 4.706429 
1368 2.906753 5.325328 4.104914 3.501938 2.736438 6.737761 5.038299 5.389699 4.879699 4.640609 
1369 2.808529 5.325941 4.156824 3.499813 2.847534 6.766947 5.100290 5.363004 4.880475 4.658461 
1370 2.701995 5.313775 4.163375 3.483580 2.975695 6.792987 5.161368 5.345647 4.858231 4.638833 
1371 2.653751 5.316527 4.185925 3.543520 3.024069 6.821647 5.162470 5.310225 4.880940 4.597244 
1372 2.706946 5.390489 4.227331 3.631611 3.077278 6.916602 5.168229 5.337589 4.976120 4.624626 
1373 2.812806 5.453724 4.219729 3.694427 3.149138 7.000560 5.202457 5.381840 5.054565 4.650225 
1374 2.856496 5.440818 4.290905 3.795198 3.191594 7.025568 5.158304 5.331770 5.144128 4.689979 
1375 2.884255 5.404273 4.324992 3.857435 3.261328 7.035266 5.119961 5.307005 5.211078 4.699528 
1376 2.942969 5.389587 4.324757 3.894173 3.336107 7.081198 5.122636 5.315185 5.293656 4.679838 
1377 2.978817 5.379060 4.353802 3.934800 3.418295 7.131484 5.105210 5.318866 5.385383 4.675498 
1378 2.973385 5.330136 4.338414 3.901178 3.485034 7.102479 5.057171 5.304220 5.433590 4.642303 
1379 2.936128 5.235071 4.310344 3.821488 3.553308 7.032870 4.996280 5.238698 5.413817 4.601474 
1380 2.895336 5.146840 4.284687 3.722823 3.625759 6.983729 4.960377 5.205761 5.322581 4.584106 
1381 2.871994 5.061367 4.236002 3.636831 3.649174 6.938210 4.920235 5.199150 5.215150 4.536785 
1382 2.827639 4.984618 4.213318 3.605010 3.614009 6.897630 4.841831 5.172898 5.148516 4.497549 
1383 2.733114 4.882279 4.161903 3.557621 3.556252 6.798388 4.711619 5.144687 5.058703 4.416790 
1384 2.690100 4.771997 4.153661 3.499058 3.523236 6.732964 4.580153 5.097830 4.995543 4.356457 
1385 2.773225 4.716235 4.218045 3.463933 3.581700 6.797886 4.542727 5.102397 4.991829 4.412399 
1386 2.852815 4.616139 4.310391 3.467838 3.648881 6.884557 4.485351 5.076828 5.010109 4.487871 
1387 2.850018 4.452172 4.417645 3.506614 3.663398 6.900971 4.349705 4.960117 5.024622 4.542397 
1388 2.804884 4.300217 4.438244 3.498119 3.731732 6.898485 4.297081 4.924213 4.948814 4.546237 
1389 2.834707 4.243053 4.512199 3.524366 3.878408 6.966892 4.335363 4.907913 4.923146 4.645823 
1390 2.857870 4.183732 4.624818 3.635060 3.997042 7.034299 4.332114 4.856655 4.924844 4.758819 
1391 2.804448 4.127325 4.607762 3.709977 4.095338 7.056573 4.301745 4.888015 4.842677 4.740499 
1392 2.779598 4.119160 4.640644 3.796667 4.178563 7.131035 4.220622 4.936322 4.845968 4.767758 
1393 2.759113 4.082173 4.682167 3.824807 4.233763 7.187674 4.103281 4.974377 4.871909 4.812195 
1394 2.773507 4.063920 4.726992 3.801242 4.260328 7.268278 4.014862 5.049217 4.922717 4.879700 
1395 2.779541 4.050872 4.705560 3.746356 4.234569 7.308503 3.939977 5.131365 4.966628 4.929554 
1396 2.730865 3.968084 4.650527 3.724890 4.179055 7.267029 3.816760 5.132318 4.992486 4.941042 
1397 2.768044 3.917425 4.659434 3.714643 4.184015 7.267337 3.742299 5.081221 5.069173 5.024173 
1398 2.850468 3.907102 4.592508 3.637619 4.274227 7.292819 3.783056 5.090435 5.089876 5.089303 
1399 2.924037 3.889334 4.512542 3.555938 4.403238 7.326222 3.841517 5.108616 5.094505 5.152605 
1400 2.978083 3.884663 4.506473 3.549639 4.434261 7.344150 3.797419 5.071326 5.169253 5.230487 
1401 3.015131 3.907799 4.447998 3.553465 4.419921 7.365588 3.738549 5.080999 5.231414 5.266726 
1402 3.131032 3.976743 4.445789 3.576527 4.426539 7.462547 3.723972 5.102550 5.343873 5.368336 
1403 3.229943 4.009602 4.493132 3.623842 4.392844 7.540500 3.666588 5.064735 5.457105 5.463729 
1404 3.235220 4.003636 4.430964 3.598232 4.376611 7.560248 3.587154 5.071057 5.479834 5.437754 
1405 3.300437 4.080165 4.432624 3.599132 4.408015 7.624110 3.537169 5.090756 5.565945 5.468161 
1406 3.356647 4.139774 4.482398 3.608598 4.370135 7.639513 3.448937 5.046652 5.661196 5.494554 
1407 3.399490 4.175468 4.448176 3.549447 4.348516 7.632597 3.435375 5.056222 5.668045 5.464110 
1408 3.481413 4.213184 4.413860 3.440283 4.380503 7.663394 3.517087 5.098638 5.654474 5.469816 
1409 3.485271 4.231821 4.374865 3.346321 4.361353 7.627309 3.541588 5.089617 5.624276 5.450417 
1410 3.498438 4.271160 4.435354 3.329369 4.310157 7.611767 3.525995 4.999422 5.694093 5.547584 
1411 3.541755 4.386035 4.527608 3.355688 4.287012 7.626544 3.515507 4.917361 5.807802 5.721759 
1412 3.507908 4.409841 4.509526 3.335319 4.294253 7.605154 3.483885 4.888006 5.829428 5.791188 
1413 3.480049 4.375243 4.526792 3.326226 4.312959 7.602532 3.449575 4.832381 5.861850 5.873968 
1414 3.468060 4.354781 4.590989 3.343015 4.331852 7.606843 3.391518 4.748414 5.922719 5.965629 
1415 3.491539 4.414145 4.637214 3.348468 4.393930 7.658651 3.399400 4.737508 5.975434 6.029566 
1416 3.498575 4.489888 4.621663 3.314979 4.519551 7.711308 3.416105 4.786613 5.972695 6.038341 
1417 3.476325 4.516337 4.631116 3.278259 4.571013 7.719079 3.338339 4.755463 5.962873 6.015053 
1418 3.523245 4.567183 4.699725 3.272051 4.583448 7.755840 3.305072 4.681913 6.006606 6.031735 
1419 3.526749 4.580123 4.693663 3.255364 4.561881 7.757245 3.256959 4.643600 5.998001 5.999522 
1420 3.510145 4.598271 4.720447 3.309447 4.422988 7.762353 3.134462 4.579478 6.008668 5.981285 
1421 3.504200 4.670906 4.722041 3.386153 4.330093 7.847224 3.078801 4.594118 6.004191 5.972828 
1422 3.479698 4.744790 4.700189 3.452299 4.322987 7.944934 3.047533 4.638882 5.963342 5.990216 
1423 3.477734 4.793832 4.757401 3.518646 4.285492 7.997494 2.940986 4.561123 5.958559 6.036781 
1424 3.449073 4.804815 4.781311 3.548234 4.277646 8.011974 2.816026 4.454349 5.928392 6.027866 
1425 3.449075 4.833729 4.854279 3.614197 4.225077 8.046525 2.637660 4.306194 5.965496 6.054688 
1426 3.447870 4.883128 4.853737 3.632161 4.257408 8.103465 2.574965 4.263168 5.964692 6.034919 
1427 3.485134 4.941805 4.854203 3.608008 4.353478 8.170407 2.629531 4.250692 5.945632 6.047182 
1428 3.486695 4.916202 4.871852 3.575811 4.406036 8.151070 2.604982 4.128043 5.900406 6.035873 
1429 3.472204 4.856073 4.786228 3.463935 4.540478 8.131684 2.685363 4.095953 5.788706 5.929843 
1430 3.562566 4.899498 4.761175 3.439135 4.656914 8.207649 2.824675 4.111452 5.778197 5.906376 
1431 3.616751 4.931312 4.749413 3.464759 4.643381 8.249434 2.840767 4.116931 5.811886 5.850767 
1432 3.670667 4.985623 4.724344 3.497327 4.595655 8.326126 2.842554 4.149743 5.848745 5.791906 
1433 3.694005 5.036123 4.674685 3.515872 4.552542 8.421224 2.849575 4.203495 5.842360 5.759996 
1434 3.726981 5.092818 4.642374 3.535457 4.517738 8.519412 2.848229 4.219028 5.836634 5.768911 
1435 3.814696 5.185651 4.619936 3.545981 4.547426 8.631016 2.938638 4.248558 5.829925 5.813854 
1436 3.821523 5.225135 4.521843 3.531709 4.582408 8.646669 2.959747 4.279885 5.756373 5.775230 
1437 3.806609 5.238018 4.473073 3.562376 4.577632 8.621922 2.874287 4.229148 5.707409 5.721053 
1438 3.820582 5.263992 4.467659 3.608963 4.580802 8.618607 2.829254 4.189977 5.658995 5.670546 
1439 3.866380 5.316763 4.484354 3.636452 4.610915 8.661686 2.855515 4.197876 5.607360 5.635903 
1440 3.940348 5.386062 4.540983 3.676709 4.674334 8.755440 2.902314 4.235137 5.585918 5.631056 
1441 3.921518 5.371366 4.573935 3.752033 4.657465 8.765964 2.847984 4.238461 5.542416 5.547210 
1442 3.951396 5.399518 4.615947 3.838624 4.653738 8.782282 2.829996 4.265922 5.523865 5.500509 
1443 4.047229 5.523686 4.669682 3.929797 4.706801 8.853286 2.915194 4.332103 5.540650 5.515286 
1444 4.051643 5.595088 4.660738 3.994541 4.707515 8.838297 2.967134 4.396497 5.496866 5.452847 
1445 4.075334 5.649499 4.668752 4.027057 4.701325 8.803668 3.050062 4.460424 5.428119 5.434236 
1446 4.092092 5.646615 4.693207 4.026426 4.659208 8.718472 3.068609 4.482321 5.338154 5.422150 
1447 4.055645 5.557693 4.722743 4.019057 4.560656 8.576057 3.021031 4.462278 5.221408 5.384760 
1448 4.128719 5.552878 4.814300 4.042779 4.519036 8.558942 3.037421 4.492502 5.170507 5.473717 
1449 4.190794 5.566462 4.827914 4.036823 4.480690 8.570110 3.090203 4.585906 5.101236 5.543622 
1450 4.142337 5.494741 4.734552 3.967752 4.406023 8.517216 3.095554 4.669850 4.980182 5.508378 
1451 4.183361 5.494980 4.733097 3.948483 4.376963 8.557755 3.118500 4.740113 4.989893 5.564219 
1452 4.227470 5.535466 4.709174 3.927068 4.378626 8.590193 3.129082 4.816575 5.001144 5.584738 
1453 4.255108 5.584563 4.670135 3.932137 4.347854 8.628764 3.140674 4.876418 4.980445 5.559377 
1454 4.305018 5.660860 4.633591 3.957951 4.337660 8.741918 3.182958 4.960387 4.950701 5.548714 
1455 4.304611 5.675323 4.596132 3.975068 4.310097 8.832916 3.174286 4.999299 4.887962 5.505445 
1456 4.322851 5.671086 4.674371 4.019094 4.274554 8.905452 3.109113 4.915611 4.908163 5.523060 
1457 4.295528 5.624358 4.640705 3.946223 4.305021 8.883109 3.032682 4.830865 4.848206 5.509728 
1458 4.286032 5.570300 4.527595 3.810402 4.391222 8.809439 3.002881 4.796659 4.754879 5.513537 
1459 4.368087 5.567395 4.481981 3.762855 4.436886 8.827453 3.014484 4.782399 4.814766 5.648605 
1460 4.380439 5.506591 4.392937 3.753372 4.360963 8.818454 2.898375 4.714515 4.892876 5.714705 
1461 4.380747 5.477839 4.266383 3.764054 4.246637 8.821868 2.775526 4.680757 4.961963 5.704613 
1462 4.404873 5.504053 4.109600 3.731934 4.178248 8.846813 2.713646 4.737658 4.991723 5.629112 
1463 4.423814 5.481047 4.001673 3.721985 4.093270 8.840352 2.605360 4.731534 5.033072 5.564034 
1464 4.531896 5.508649 4.034527 3.771187 4.027762 8.931645 2.622413 4.715078 5.173115 5.585917 
1465 4.634188 5.562732 4.050044 3.779602 3.995268 9.020291 2.708628 4.745207 5.274706 5.585263 
1466 4.634056 5.547939 4.025581 3.736325 3.942440 8.985512 2.693067 4.700003 5.290322 5.504816 
1467 4.631128 5.539880 4.007559 3.605567 3.986712 8.934973 2.739630 4.664652 5.258410 5.453537 
1468 4.708546 5.570235 4.049931 3.442565 4.105462 8.961247 2.854900 4.650682 5.234760 5.504822 
1469 4.783579 5.604031 4.109740 3.340664 4.184741 9.006036 2.884245 4.585741 5.236593 5.596685 
1470 4.851345 5.657302 4.123921 3.289725 4.224772 9.021907 2.813962 4.539167 5.237364 5.639967 
1471 4.967002 5.752242 4.082631 3.242219 4.269030 9.025999 2.748624 4.539103 5.218508 5.636540 
1472 5.099445 5.851978 4.089116 3.221604 4.295649 9.024544 2.698433 4.526662 5.239227 5.655292 
1473 5.234125 5.956034 4.151073 3.217779 4.301656 9.032348 2.656875 4.506257 5.289867 5.690340 
1474 5.340185 6.066841 4.162092 3.208346 4.301233 9.025262 2.650630 4.518966 5.296268 5.696885 
1475 5.392315 6.134176 4.144806 3.196720 4.295100 8.980586 2.674000 4.534147 5.295687 5.675803 
1476 5.460454 6.163572 4.181951 3.175805 4.282011 8.941516 2.736430 4.504966 5.328267 5.689667 
1477 5.555272 6.185952 4.191792 3.093188 4.311285 8.912439 2.862335 4.495669 5.341427 5.733298 
1478 5.584893 6.162940 4.150468 2.978241 4.327213 8.845823 2.945965 4.498462 5.293072 5.721910 
1479 5.549221 6.097268 4.130743 2.923936 4.243470 8.742614 2.932593 4.437933 5.245609 5.684354 
1480 5.603949 6.139472 4.184759 2.990934 4.168720 8.755841 2.987356 4.445052 5.299586 5.758830 
1481 5.697742 6.256160 4.242443 3.088634 4.129498 8.861229 3.099948 4.538359 5.412263 5.852406 
1482 5.722816 6.309900 4.289861 3.160102 4.035954 8.940131 3.129038 4.556889 5.511150 5.905974 
1483 5.672077 6.317091 4.307790 3.222236 3.909724 8.996522 3.099902 4.541742 5.592818 5.927270 
1484 5.563740 6.309150 4.273085 3.264417 3.736305 9.029593 3.039168 4.563326 5.598784 5.849277 
1485 5.453870 6.292041 4.264551 3.312469 3.535692 9.042606 2.972240 4.556027 5.585145 5.781759 
1486 5.348956 6.270152 4.262735 3.321980 3.407615 9.021489 2.937928 4.553493 5.554198 5.733766 
1487 5.285791 6.266390 4.286713 3.306568 3.329087 8.987284 2.949302 4.571482 5.524929 5.707038 
1488 5.224936 6.255528 4.308255 3.283066 3.270658 8.955319 2.971544 4.593665 5.473493 5.701938 
1489 5.117910 6.190389 4.353950 3.270393 3.208118 8.908191 2.955144 4.582405 5.407966 5.691084 
1490 4.978789 6.076104 4.400847 3.257096 3.128640 8.836749 2.902124 4.538681 5.325437 5.661952 
1491 4.795455 5.921421 4.391708 3.215261 3.089652 8.717577 2.822964 4.479463 5.193175 5.609439 
1492 4.634262 5.798610 4.393490 3.182042 3.102115 8.614307 2.770307 4.432353 5.093322 5.591531 
1493 4.549674 5.749011 4.414690 3.180170 3.148455 8.560984 2.778001 4.425619 5.055967 5.622915 
1494 4.487164 5.715178 4.439154 3.201124 3.195754 8.526003 2.796136 4.420766 5.067580 5.693668 
1495 4.420763 5.652896 4.479743 3.209071 3.233250 8.458287 2.796825 4.394324 5.075287 5.743955 
1496 4.329660 5.553904 4.467992 3.157727 3.322983 8.350457 2.816031 4.375137 4.996453 5.729572 
1497 4.247770 5.426367 4.502162 3.122310 3.453465 8.242158 2.830999 4.307838 4.941669 5.783525 
1498 4.151700 5.286168 4.518326 3.104716 3.581909 8.123463 2.813956 4.241974 4.895964 5.830225 
1499 4.066014 5.185547 4.502928 3.137969 3.676610 8.015645 2.794652 4.210663 4.873397 5.852594 
1500 3.995816 5.155903 4.457711 3.195824 3.727252 7.925362 2.798280 4.241906 4.904890 5.877317 
1501 3.956725 5.211140 4.429822 3.263954 3.739528 7.866498 2.830680 4.339317 4.987304 5.891190 
1502 3.931198 5.288670 4.450807 3.377686 3.682389 7.834140 2.829644 4.395759 5.111473 5.870758 
1503 3.822065 5.312325 4.403799 3.466277 3.570252 7.777781 2.784041 4.458531 5.182257 5.768488 
1504 3.727684 5.324935 4.416192 3.575693 3.422318 7.764843 2.751122 4.496644 5.288510 5.696878 
1505 3.663105 5.371084 4.453384 3.651031 3.300373 7.782516 2.756447 4.519650 5.404724 5.676481 
1506 3.598738 5.412535 4.448555 3.662795 3.193717 7.807566 2.777876 4.533988 5.474864 5.674830 
1507 3.534119 5.425266 4.431569 3.651238 3.098234 7.831739 2.778671 4.504254 5.509568 5.657907 
1508 3.502283 5.423998 4.411714 3.637717 2.991606 7.866006 2.776802 4.474258 5.538366 5.650652 
1509 3.512810 5.408839 4.437138 3.644349 2.893927 7.914825 2.791349 4.441414 5.583153 5.674242 
1510 3.526109 5.368936 4.484122 3.648100 2.821330 7.947060 2.806600 4.390432 5.627835 5.656181 
1511 3.542926 5.317956 4.502793 3.638402 2.780736 7.959858 2.845757 4.373920 5.656290 5.573470 
1512 3.559273 5.281204 4.485488 3.606881 2.810971 7.952539 2.919394 4.389457 5.649321 5.471735 
1513 3.610859 5.298550 4.486380 3.595158 2.873504 7.956420 2.996009 4.388033 5.669331 5.391679 
1514 3.675155 5.338739 4.494898 3.577203 2.970625 7.976191 3.069749 4.357978 5.712757 5.343397 
1515 3.683023 5.348685 4.498532 3.538560 3.073099 7.955846 3.084362 4.263934 5.724593 5.299163 
1516 3.598897 5.320092 4.459232 3.465615 3.187701 7.853149 3.025807 4.127702 5.645148 5.209723 
1517 3.513202 5.305165 4.447793 3.417557 3.289719 7.749582 2.938111 3.972974 5.555932 5.166667 
1518 3.479986 5.355847 4.466754 3.402829 3.394034 7.686578 2.887706 3.853469 5.491400 5.194977 
1519 3.472996 5.458877 4.417885 3.369727 3.535739 7.641184 2.900546 3.846511 5.395531 5.188277 
1520 3.490749 5.570618 4.368247 3.346606 3.660333 7.602775 2.920321 3.881447 5.284401 5.168184 
1521 3.519741 5.687860 4.358624 3.331599 3.751179 7.553107 2.916925 3.922254 5.181679 5.152813 
1522 3.585556 5.797798 4.420113 3.350704 3.770036 7.517041 2.897979 3.946246 5.136922 5.142390 
1523 3.585805 5.837020 4.440531 3.326905 3.746543 7.442436 2.832659 3.929837 5.047041 5.046843 
1524 3.533320 5.840440 4.367806 3.266003 3.751954 7.343194 2.768926 3.913469 4.880333 4.873708 
1525 3.575680 5.862649 4.416049 3.262114 3.737093 7.336987 2.757721 3.846665 4.859457 4.817219 
1526 3.611616 5.882224 4.489723 3.289418 3.704859 7.348588 2.766505 3.777045 4.892498 4.814906 
1527 3.653855 5.929735 4.515681 3.281384 3.706329 7.383640 2.835278 3.786439 4.933868 4.836644 
1528 3.689700 5.979788 4.499207 3.242036 3.738373 7.405777 2.922452 3.827299 4.960521 4.830979 
1529 3.618363 5.946500 4.388174 3.179141 3.760456 7.294450 2.898293 3.813704 4.892643 4.700507 
1530 3.616625 5.959119 4.374187 3.215756 3.731188 7.222921 2.851900 3.780587 4.930182 4.635787 
1531 3.651269 6.014669 4.335310 3.277497 3.697429 7.187259 2.827223 3.786870 4.949075 4.563816 
1532 3.621229 6.013742 4.252204 3.341158 3.624119 7.092923 2.729799 3.729512 4.925062 4.449934 
1533 3.644587 6.063291 4.193899 3.392119 3.582180 7.088286 2.729191 3.713505 4.923152 4.402939 
1534 3.728282 6.143440 4.143701 3.390717 3.605875 7.162322 2.846313 3.765434 4.910161 4.398842 
1535 3.796568 6.186563 4.163595 3.403553 3.571212 7.192512 2.921933 3.751819 4.929398 4.424505 
1536 3.822337 6.220900 4.183103 3.408597 3.508806 7.178554 2.956758 3.718281 4.923296 4.449422 
1537 3.784732 6.250727 4.121529 3.352446 3.488121 7.128678 2.940714 3.711660 4.833683 4.449412 
1538 3.760535 6.285456 4.125750 3.310383 3.432545 7.101924 2.936211 3.675955 4.809889 4.536251 
1539 3.735173 6.300051 4.189233 3.301821 3.331576 7.087614 2.916901 3.609934 4.874842 4.681515 
1540 3.688700 6.286760 4.215893 3.284313 3.259108 7.074622 2.882101 3.563336 4.933840 4.765363 
1541 3.682480 6.322041 4.193724 3.245282 3.268515 7.146374 2.923182 3.575313 4.964704 4.821225 
1542 3.709615 6.367165 4.164455 3.239538 3.289704 7.259929 2.947314 3.596758 5.003225 4.832807 
1543 3.742148 6.362160 4.138562 3.298497 3.249075 7.352760 2.882601 3.604582 5.055719 4.786330 
1544 3.801843 6.326828 4.117762 3.384101 3.201492 7.448806 2.820295 3.622978 5.111131 4.744079 
1545 3.838068 6.238304 4.108165 3.497805 3.113775 7.473957 2.694087 3.584265 5.188108 4.675587 
1546 3.873112 6.199059 4.083416 3.588778 3.103241 7.508211 2.642060 3.573579 5.216241 4.624843 
1547 3.964062 6.227949 4.132329 3.685691 3.149154 7.618659 2.737687 3.594946 5.284028 4.687877 
1548 3.979545 6.205592 4.120941 3.750990 3.182694 7.644929 2.752837 3.609980 5.294048 4.660438 
1549 3.981913 6.182182 4.130907 3.793925 3.245817 7.669723 2.827851 3.627890 5.286887 4.644180 
1550 4.019667 6.169157 4.170344 3.833301 3.317874 7.708273 2.950952 3.657500 5.282695 4.648395 
1551 4.057453 6.148330 4.220545 3.885738 3.360313 7.725543 3.052011 3.681551 5.290592 4.626449 
1552 4.111135 6.145945 4.310277 3.960080 3.378375 7.740896 3.147900 3.698022 5.331336 4.640863 
1553 4.135262 6.122099 4.366811 4.007370 3.383396 7.707001 3.158928 3.696309 5.334205 4.634652 
1554 4.144819 6.104652 4.431484 4.016870 3.388842 7.658725 3.146138 3.675013 5.330985 4.639620 
1555 4.169016 6.136907 4.470051 3.988029 3.433189 7.662011 3.159600 3.695810 5.341120 4.668123 
1556 4.207148 6.166494 4.493256 3.959851 3.485810 7.700123 3.163847 3.718271 5.405674 4.704074 
1557 4.246082 6.177652 4.524585 3.949890 3.527025 7.760826 3.143977 3.709865 5.518110 4.749128 
1558 4.253576 6.156959 4.540080 3.946041 3.537190 7.791119 3.058616 3.664188 5.636217 4.779901 
1559 4.259459 6.125809 4.560871 3.953591 3.530663 7.805565 2.952633 3.591463 5.776166 4.834525 
1560 4.256927 6.147121 4.514715 3.918589 3.589343 7.847143 2.855458 3.573931 5.845312 4.868484 
1561 4.242958 6.172163 4.484066 3.891353 3.647066 7.889858 2.762117 3.537402 5.903054 4.902678 
1562 4.212721 6.163117 4.460847 3.888174 3.683009 7.904784 2.660005 3.476891 5.938400 4.914620 
1563 4.201890 6.166333 4.439451 3.889977 3.775771 7.945757 2.638654 3.453898 5.946117 4.936615 
1564 4.213516 6.186119 4.421548 3.902557 3.900402 8.032958 2.699414 3.454545 5.932890 4.981845 
1565 4.212989 6.200193 4.398497 3.901849 3.993644 8.135838 2.776658 3.439928 5.885530 5.011014 
1566 4.202363 6.186749 4.464382 3.931375 3.953824 8.226257 2.831542 3.339911 5.916260 5.056406 
1567 4.139034 6.169725 4.453578 3.920623 3.894452 8.258620 2.799998 3.233609 5.902067 4.991171 
1568 4.052177 6.164950 4.388814 3.850733 3.867878 8.282670 2.734482 3.147325 5.834260 4.872648 
1569 3.982376 6.195561 4.322547 3.741905 3.897194 8.354665 2.739114 3.095221 5.724943 4.808599 
1570 3.932489 6.256797 4.271246 3.624651 3.966177 8.457582 2.803102 3.074628 5.624572 4.819684 
1571 3.888519 6.297608 4.240472 3.561784 4.009270 8.526350 2.858272 3.055194 5.584322 4.818694 
1572 3.843321 6.293627 4.194458 3.554938 4.007147 8.556578 2.865828 3.028723 5.597781 4.792559 
1573 3.829575 6.291814 4.180305 3.577250 4.021648 8.607168 2.889635 3.017356 5.631585 4.788211 
1574 3.807606 6.294425 4.136214 3.565416 4.076134 8.651627 2.906358 3.034265 5.609292 4.778560 
1575 3.762171 6.253818 4.139117 3.585389 4.063126 8.657774 2.875277 3.019027 5.629171 4.743171 
1576 3.741923 6.224146 4.170983 3.615108 4.071892 8.680708 2.846956 3.042678 5.667588 4.702992 
1577 3.788997 6.265966 4.195950 3.605810 4.197922 8.770182 2.897563 3.162491 5.668437 4.700060 
1578 3.887364 6.335272 4.301511 3.634501 4.321471 8.887114 3.005287 3.260319 5.738955 4.762939 
1579 3.931265 6.346592 4.374975 3.642726 4.389931 8.931499 3.017606 3.324631 5.799132 4.746989 
1580 3.931635 6.322652 4.397304 3.641255 4.376503 8.932384 2.957459 3.361971 5.832848 4.661751 
1581 3.956846 6.329989 4.466038 3.666018 4.285825 8.964874 2.900333 3.409472 5.882034 4.616732 
1582 3.979914 6.345037 4.510540 3.680217 4.174113 8.983022 2.819661 3.489873 5.892235 4.573524 
1583 4.028461 6.393059 4.528354 3.691173 4.108163 9.020099 2.789077 3.632302 5.893999 4.552272 
1584 4.105541 6.468174 4.521246 3.698580 4.110085 9.101211 2.828804 3.807011 5.878119 4.563407 
1585 4.137052 6.462865 4.529219 3.720078 4.044926 9.131683 2.800015 3.900236 5.871463 4.550171 
1586 4.156694 6.443066 4.571070 3.757104 3.948482 9.148493 2.777018 3.929696 5.895167 4.562698 
1587 4.180532 6.459726 4.566613 3.728350 3.942285 9.184694 2.800264 4.010095 5.871088 4.587043 
1588 4.125850 6.397240 4.494463 3.664233 3.930496 9.152170 2.785772 4.059626 5.814971 4.518838 
1589 4.032252 6.292778 4.454000 3.622788 3.877288 9.091930 2.761784 4.056719 5.790510 4.442883 
1590 3.995806 6.275353 4.401190 3.576215 3.884073 9.108425 2.821864 4.113693 5.751304 4.447803 
1591 4.012359 6.322357 4.363229 3.565994 3.901703 9.168407 2.907970 4.163836 5.727642 4.519676 
1592 4.040890 6.379142 4.286981 3.566025 3.904229 9.205054 2.962115 4.218997 5.673728 4.554874 
1593 4.044128 6.413617 4.158578 3.559845 3.879049 9.175375 2.948641 4.259913 5.576271 4.502159 
1594 4.027024 6.395667 4.102561 3.604331 3.754753 9.074241 2.860291 4.240355 5.561805 4.422141 
1595 4.061062 6.407155 4.083178 3.646388 3.627298 9.011100 2.782986 4.261107 5.594691 4.374180 
1596 4.112035 6.460660 4.021487 3.642617 3.562698 9.022757 2.784376 4.348951 5.589902 4.321345 
1597 4.154904 6.526842 3.989692 3.650919 3.514956 9.081524 2.829623 4.437632 5.590134 4.298169 
1598 4.169545 6.561212 3.996855 3.679747 3.458485 9.134175 2.841582 4.494483 5.610175 4.282552 
1599 4.136084 6.573802 3.983785 3.680875 3.425951 9.184222 2.844683 4.528614 5.605887 4.230135 
1600 4.128432 6.626811 3.979000 3.633868 3.482067 9.301263 2.934288 4.599503 5.593024 4.221112 
1601 4.124645 6.693009 4.041650 3.616354 3.522079 9.407297 2.997893 4.610241 5.623938 4.262307 
1602 4.089221 6.700355 4.142937 3.650981 3.478498 9.440928 2.972492 4.524451 5.691933 4.258101 
1603 4.144069 6.760654 4.232586 3.665657 3.469890 9.541225 2.989374 4.531038 5.724151 4.288014 
1604 4.231108 6.839417 4.300036 3.679151 3.485363 9.642380 2.997354 4.530755 5.752277 4.327194 
1605 4.227239 6.840512 4.257710 3.649130 3.529975 9.661020 2.916229 4.514097 5.723232 4.278934 
1606 4.292059 6.906384 4.223944 3.584310 3.608410 9.736267 2.861124 4.547368 5.712753 4.301423 
1607 4.393669 7.030027 4.242014 3.554232 3.636418 9.824470 2.807839 4.582635 5.760084 4.372211 
1608 4.379249 7.050011 4.270702 3.602287 3.554201 9.787356 2.638899 4.527146 5.802969 4.373240 
1609 4.395290 7.102998 4.322248 3.682041 3.494093 9.783337 2.554395 4.487176 5.843370 4.445621 
1610 4.442163 7.206048 4.278098 3.656847 3.571217 9.842886 2.643672 4.541245 5.809548 4.525487 
1611 4.441742 7.214033 4.251750 3.631526 3.618241 9.826772 2.710884 4.524930 5.813201 4.577697 
1612 4.450441 7.179931 4.212785 3.603004 3.631628 9.781760 2.742107 4.454401 5.832040 4.607827 
1613 4.506834 7.177207 4.184389 3.566106 3.638580 9.792712 2.808651 4.448439 5.858094 4.638885 
1614 4.612514 7.198432 4.236330 3.578080 3.599509 9.860126 2.878235 4.458871 5.939982 4.700856 
1615 4.732426 7.213610 4.311132 3.588014 3.570017 9.948915 2.940875 4.462631 5.998305 4.739683 
1616 4.846037 7.221534 4.412265 3.607096 3.537947 10.016920 3.000457 4.447506 6.040956 4.770636 
1617 4.938450 7.235085 4.485718 3.616474 3.491101 10.041030 3.002687 4.421865 6.035807 4.777217 
1618 4.954237 7.228537 4.475326 3.610462 3.440197 10.022490 2.928762 4.388431 5.983729 4.714267 
1619 5.016395 7.271085 4.501153 3.632747 3.399476 10.061984 2.875434 4.400149 5.942816 4.724815 
1620 5.132844 7.355820 4.521579 3.640240 3.405045 10.131568 2.837501 4.443686 5.840840 4.784911 
1621 5.207569 7.355993 4.589074 3.678894 3.349092 10.096324 2.739985 4.369587 5.782772 4.827028 
1622 5.277810 7.369044 4.642479 3.705209 3.315900 10.081310 2.675003 4.322388 5.729002 4.847779 
1623 5.403460 7.441476 4.663901 3.702394 3.333975 10.150535 2.703538 4.351055 5.665136 4.882569 
1624 5.497871 7.435447 4.683217 3.686533 3.301938 10.141637 2.709787 4.331523 5.628693 4.895704 
1625 5.567541 7.419664 4.671902 3.614365 3.327900 10.132316 2.748182 4.341110 5.561207 4.891818 
1626 5.682921 7.425644 4.670302 3.549575 3.380183 10.179794 2.859257 4.376400 5.556277 4.922132 
1627 5.745149 7.334439 4.618284 3.480479 3.389033 10.140132 2.868892 4.346268 5.538891 4.853333 
1628 5.858336 7.308497 4.549265 3.434580 3.415212 10.133824 2.903585 4.345426 5.509454 4.801322 
1629 5.987136 7.317079 4.470221 3.395007 3.484635 10.147445 2.974155 4.358494 5.453876 4.785820 
1630 6.042222 7.248552 4.462553 3.376689 3.501428 10.077024 2.933486 4.229985 5.411650 4.771708 
1631 6.107172 7.246753 4.454314 3.367338 3.543916 10.043681 2.910141 4.131150 5.368334 4.778535 
1632 6.171057 7.251513 4.359610 3.355203 3.593153 10.015821 2.856167 4.081411 5.288087 4.748599 
1633 6.236049 7.268326 4.236922 3.339488 3.632035 10.009089 2.795398 4.090024 5.191591 4.710842 
1634 6.349273 7.345916 4.182137 3.341195 3.671130 10.054838 2.773598 4.105776 5.152179 4.757493 
1635 6.400477 7.361551 4.174792 3.342348 3.649071 10.050200 2.665463 4.060813 5.131745 4.786780 
1636 6.416868 7.385736 4.131919 3.340019 3.620100 10.042903 2.592210 4.081373 5.095018 4.769938 
1637 6.505001 7.451573 4.148817 3.410408 3.549961 10.077816 2.670276 4.151344 5.137330 4.797746 
1638 6.548014 7.471625 4.135140 3.458217 3.499557 10.093278 2.735346 4.218475 5.139426 4.792552 
1639 6.601210 7.513623 4.135353 3.453088 3.521118 10.154083 2.844449 4.325638 5.115521 4.846299 
1640 6.614588 7.476856 4.179161 3.414214 3.516258 10.155766 2.899313 4.379180 5.114931 4.893024 
1641 6.575140 7.410863 4.150566 3.349425 3.522641 10.099380 2.889307 4.465950 5.078387 4.861324 
1642 6.614455 7.417936 4.164272 3.348101 3.536736 10.096469 2.930020 4.597960 5.107964 4.870863 
1643 6.620802 7.341695 4.156442 3.359405 3.515629 10.026717 2.863546 4.632721 5.102839 4.815215 
1644 6.608336 7.263115 4.118211 3.322757 3.563716 9.957727 2.771774 4.639524 5.032726 4.755647 
1645 6.654421 7.250428 4.114162 3.303086 3.646769 9.962228 2.754803 4.678931 4.988942 4.733519 
1646 6.645498 7.204735 4.045668 3.311504 3.679648 9.926563 2.688269 4.715893 4.929168 4.631094 
1647 6.720736 7.230441 4.068610 3.424400 3.633679 9.950299 2.685781 4.784224 4.990225 4.599603 
1648 6.800737 7.247703 4.086096 3.515842 3.579983 9.970175 2.699143 4.856926 5.031612 4.580916 
1649 6.771014 7.179388 4.021148 3.517785 3.562026 9.908049 2.656663 4.883088 4.969587 4.501619 
1650 6.762872 7.099137 4.031106 3.549209 3.520808 9.861465 2.656650 4.857677 4.966787 4.449254 
1651 6.742439 7.013545 3.977292 3.573164 3.488892 9.831161 2.680340 4.883413 4.938949 4.348449 
1652 6.814419 7.017187 3.953892 3.648583 3.461139 9.871278 2.805555 4.985664 4.962500 4.311453 
1653 6.858753 6.980562 3.931079 3.699723 3.432302 9.883779 2.889233 5.088367 4.934307 4.277692 
1654 6.826104 6.854821 3.937495 3.733510 3.366832 9.816817 2.837862 5.104740 4.873321 4.228911 
1655 6.885076 6.828831 3.971480 3.783986 3.350484 9.843863 2.879441 5.212041 4.860569 4.282077 
1656 6.919471 6.801628 3.918823 3.829951 3.348955 9.868164 2.912748 5.354342 4.805393 4.283316 
1657 6.850792 6.672966 3.849936 3.905693 3.257017 9.808581 2.807410 5.356212 4.733223 4.176367 
1658 6.809085 6.607699 3.792316 3.928779 3.248430 9.814243 2.748608 5.394232 4.653530 4.122195 
1659 6.873718 6.643929 3.829279 3.935817 3.297162 9.894454 2.757971 5.470997 4.639394 4.185767 
1660 6.945030 6.696606 3.893409 3.958684 3.321135 9.952900 2.747823 5.530181 4.645501 4.252274 
1661 6.922194 6.698636 3.855891 3.910298 3.362608 9.970580 2.715075 5.592055 4.581068 4.239729 
1662 6.864233 6.671130 3.823081 3.838040 3.380096 9.967397 2.656082 5.599328 4.541207 4.213370 
1663 6.836794 6.675736 3.806756 3.747889 3.407843 9.964973 2.631589 5.575590 4.539740 4.207088 
1664 6.853656 6.750268 3.811791 3.656971 3.463046 10.017254 2.702773 5.586683 4.592714 4.257087 
1665 6.815932 6.809350 3.771800 3.543006 3.523916 10.049413 2.795832 5.616420 4.606687 4.270459 
1666 6.749974 6.858748 3.776781 3.470769 3.537742 10.059563 2.869846 5.590226 4.631461 4.282456 
1667 6.670145 6.860523 3.774134 3.438695 3.516062 10.021570 2.864036 5.511377 4.646383 4.260250 
1668 6.674218 6.883946 3.850308 3.495097 3.458918 9.993218 2.840401 5.400393 4.734995 4.292044 
1669 6.715180 6.964222 3.897337 3.519477 3.469869 10.038330 2.903637 5.398639 4.793772 4.359553 
1670 6.677955 6.955948 3.875356 3.490394 3.479925 9.996665 2.890923 5.369058 4.747528 4.333044 
1671 6.679714 6.930492 3.942926 3.490973 3.438802 9.915400 2.815658 5.257160 4.727901 4.309496 
1672 6.749264 6.984859 4.053379 3.476760 3.441047 9.909456 2.804031 5.206755 4.745293 4.341635 
1673 6.785730 7.003934 4.151016 3.446986 3.458810 9.873591 2.770127 5.130080 4.746643 4.331951 
1674 6.793599 7.001603 4.232500 3.404900 3.469381 9.815835 2.726198 5.028061 4.745736 4.304568 
1675 6.824810 7.000468 4.311156 3.384004 3.454539 9.782425 2.680238 4.920032 4.782913 4.313271 
1676 6.895704 7.023276 4.424873 3.406218 3.413072 9.794674 2.691389 4.819922 4.874321 4.389485 
1677 6.944263 7.076390 4.474669 3.393445 3.414604 9.836450 2.759808 4.785292 4.923921 4.475008 
1678 6.978851 7.113400 4.506154 3.385060 3.434254 9.853942 2.807758 4.736444 4.958073 4.547256 
1679 6.963156 7.109692 4.469529 3.355662 3.474500 9.796926 2.829447 4.714730 4.926758 4.562269 
1680 6.953082 7.105234 4.479651 3.373092 3.488967 9.739854 2.814998 4.688338 4.937979 4.594587 
1681 6.936697 7.054566 4.536082 3.422412 3.463201 9.674264 2.747002 4.611836 5.008232 4.617220 
1682 6.952849 7.057672 4.592081 3.437461 3.513970 9.676071 2.773319 4.625630 5.075230 4.669215 
1683 7.009104 7.072566 4.666443 3.449169 3.578555 9.707335 2.823029 4.656705 5.140959 4.749706 
1684 7.011261 6.989058 4.708374 3.446375 3.592476 9.670006 2.824026 4.663463 5.161769 4.752169 
1685 7.074627 6.942736 4.812395 3.515038 3.586129 9.700720 2.848198 4.692904 5.231509 4.769272 
1686 7.094037 6.864751 4.848957 3.574957 3.575947 9.711609 2.832354 4.717479 5.261805 4.710769 
1687 7.050409 6.764173 4.840312 3.592567 3.563407 9.677769 2.794233 4.701448 5.248212 4.602887 
1688 7.072818 6.746016 4.902264 3.613162 3.600024 9.734184 2.832697 4.681829 5.284506 4.596043 
1689 7.061488 6.689187 4.951907 3.616483 3.618587 9.779857 2.853657 4.605977 5.329587 4.577700 
1690 7.043873 6.626301 5.026878 3.639655 3.589530 9.813951 2.855323 4.504612 5.402326 4.559692 
1691 7.022631 6.614263 5.026037 3.632162 3.587853 9.860005 2.883350 4.497380 5.440933 4.529193 
1692 6.994480 6.596529 4.989428 3.613152 3.563135 9.863337 2.886269 4.482803 5.484274 4.483101 
1693 6.985722 6.602615 4.960190 3.596733 3.532489 9.869978 2.880424 4.480013 5.538798 4.465517 
1694 6.980082 6.606035 4.921835 3.587542 3.480275 9.879724 2.832228 4.467799 5.617603 4.462575 
1695 6.884828 6.543953 4.761540 3.506806 3.409975 9.816710 2.727192 4.455210 5.607657 4.357025 
1696 6.894312 6.614124 4.648784 3.469639 3.377201 9.848866 2.739699 4.545959 5.650269 4.349542 
1697 6.975260 6.748048 4.629298 3.485368 3.340837 9.933821 2.806724 4.646383 5.746691 4.419297 
1698 6.940895 6.790603 4.520159 3.422129 3.307518 9.925585 2.778172 4.681692 5.711001 4.384318 
1699 6.911925 6.822834 4.440048 3.347055 3.288104 9.897205 2.720849 4.658736 5.649778 4.382873 
1700 6.877412 6.838169 4.347628 3.258639 3.274447 9.808164 2.662824 4.582158 5.579890 4.387048 
1701 6.890554 6.921043 4.267205 3.189367 3.292408 9.749973 2.703478 4.529702 5.530576 4.426175 
1702 6.917514 7.029214 4.176581 3.130526 3.333261 9.724268 2.779049 4.508430 5.480210 4.449012 
1703 6.851866 7.037808 4.079199 3.052445 3.329556 9.587639 2.775514 4.402958 5.406881 4.379405 
1704 6.813222 7.052924 4.065948 2.999851 3.336360 9.460535 2.805117 4.301989 5.360526 4.342706 
1705 6.814164 7.079619 4.092521 2.978296 3.359169 9.416876 2.871554 4.252878 5.327649 4.339849 
1706 6.860520 7.100116 4.175114 3.032545 3.352314 9.456993 2.972287 4.212823 5.353305 4.369218 
1707 6.885285 7.089886 4.256893 3.103038 3.329008 9.542028 3.008810 4.179557 5.382569 4.385570 
1708 6.836634 7.028912 4.271245 3.122395 3.319995 9.590357 2.923527 4.155917 5.362117 4.342546 
1709 6.888869 7.018996 4.378309 3.154438 3.350497 9.676506 2.882456 4.163661 5.407761 4.398003 
1710 6.929222 6.993320 4.446742 3.149172 3.395459 9.764551 2.812024 4.184286 5.432104 4.419739 
1711 6.920748 6.933459 4.506640 3.150125 3.421011 9.801308 2.685189 4.151358 5.434655 4.409458 
1712 6.907038 6.899363 4.575801 3.146078 3.463130 9.833454 2.642308 4.154381 5.425424 4.406289 
1713 6.934446 6.903968 4.652838 3.156819 3.503173 9.852940 2.663732 4.170512 5.416114 4.426093 
1714 7.070114 7.019015 4.816919 3.246644 3.509688 9.938716 2.792572 4.195339 5.472045 4.558297 
1715 7.110494 7.110198 4.856440 3.316320 3.513130 10.023841 2.907233 4.284327 5.439118 4.610833 
1716 7.063427 7.145332 4.815669 3.390006 3.472384 10.040239 2.906948 4.346456 5.361882 4.586480 
1717 7.036627 7.202985 4.795309 3.490125 3.408821 10.032700 2.869820 4.389971 5.332919 4.594206 
1718 7.010071 7.284858 4.741570 3.552260 3.386270 10.014318 2.854245 4.460855 5.298472 4.626270 
1719 6.965974 7.376294 4.670563 3.593716 3.369997 9.995983 2.796013 4.525649 5.274926 4.680090 
1720 6.900609 7.447765 4.593028 3.608182 3.346554 9.961854 2.740856 4.567992 5.251235 4.730816 
1721 6.840312 7.511818 4.520525 3.585488 3.351298 9.919736 2.757734 4.581149 5.220299 4.788323 
1722 6.774436 7.533235 4.463972 3.542122 3.358608 9.860612 2.765586 4.533354 5.180811 4.827794 
1723 6.682665 7.449916 4.418738 3.518678 3.323767 9.773839 2.751182 4.405529 5.113469 4.815718 
1724 6.568624 7.323240 4.326381 3.515995 3.277719 9.723515 2.746524 4.290777 5.017243 4.747601 
1725 6.467194 7.210936 4.226900 3.513354 3.242303 9.722552 2.766792 4.249252 4.922740 4.674869 
1726 6.380749 7.116220 4.176383 3.517259 3.221850 9.743330 2.858302 4.239780 4.835324 4.619539 
1727 6.314793 7.042233 4.181425 3.503239 3.236374 9.764874 2.973571 4.235310 4.762044 4.594602 
1728 6.282141 6.998923 4.246850 3.507065 3.257545 9.768502 3.080869 4.235375 4.710188 4.603048 
1729 6.197873 6.932169 4.265485 3.499166 3.281154 9.748638 3.145694 4.236938 4.625081 4.554163 
1730 6.125618 6.860488 4.351018 3.507386 3.265303 9.703702 3.165540 4.183218 4.597494 4.536025 
1731 6.099128 6.820406 4.470993 3.504823 3.265484 9.659819 3.193409 4.123376 4.593410 4.548172 
1732 6.112365 6.777502 4.543739 3.474355 3.291297 9.610500 3.230307 4.066988 4.579013 4.518825 
1733 6.154332 6.726593 4.635074 3.451536 3.274782 9.514540 3.199798 3.969331 4.570364 4.471848 
1734 6.186575 6.734288 4.696442 3.413710 3.300941 9.447662 3.187919 3.943615 4.537656 4.421919 
1735 6.235826 6.772635 4.726150 3.401129 3.344527 9.438650 3.195322 3.987483 4.516118 4.384954 
1736 6.295621 6.783656 4.765168 3.456734 3.317892 9.384730 3.103290 4.006424 4.509961 4.337351 
1737 6.401982 6.800987 4.846829 3.540633 3.254465 9.348099 2.993054 3.992508 4.548072 4.316296 
1738 6.442265 6.772604 4.847649 3.569616 3.246670 9.286551 2.879835 3.997404 4.533772 4.252945 
1739 6.433245 6.734059 4.803128 3.588895 3.282054 9.192309 2.750989 3.999063 4.488426 4.187068 
1740 6.472438 6.749693 4.770476 3.630870 3.337392 9.138659 2.691387 4.014417 4.491525 4.162588 
1741 6.564528 6.810287 4.714139 3.682854 3.401467 9.132936 2.700070 4.070641 4.531817 4.173976 
1742 6.683942 6.863490 4.696801 3.745669 3.424128 9.145694 2.730808 4.089306 4.584814 4.198693 
1743 6.689358 6.817580 4.638357 3.770733 3.435083 9.089922 2.738103 4.051868 4.569011 4.131492 
1744 6.755249 6.835840 4.600447 3.788635 3.429110 9.079823 2.800656 4.055394 4.583141 4.111890 
1745 6.897914 6.965768 4.601439 3.808761 3.387954 9.150660 2.905779 4.106910 4.633518 4.155896 
1746 6.931161 7.011211 4.543546 3.811620 3.309944 9.159094 2.918538 4.117014 4.612188 4.116582 
1747 6.937297 7.016003 4.477669 3.803948 3.248621 9.146210 2.883088 4.121384 4.575612 4.089500 
1748 6.956835 7.053807 4.388823 3.738184 3.302947 9.181713 2.923978 4.191941 4.518155 4.096175 
1749 7.033617 7.124019 4.384471 3.701935 3.367233 9.209722 2.976756 4.242467 4.505219 4.177335 
1750 7.035419 7.153598 4.366556 3.660448 3.409722 9.170608 2.933534 4.251043 4.445695 4.230528 
1751 6.952502 7.129351 4.321374 3.607805 3.478219 9.120232 2.844248 4.268617 4.355256 4.249690 
1752 6.921768 7.100429 4.365910 3.648890 3.516666 9.081103 2.738881 4.248949 4.331872 4.329839 
1753 6.936350 7.109253 4.402563 3.696335 3.570780 9.088399 2.678902 4.261420 4.327152 4.440551 
1754 6.993089 7.155446 4.447136 3.706795 3.672541 9.162059 2.723275 4.363095 4.349312 4.594870 
1755 6.954714 7.130154 4.425887 3.673744 3.769668 9.193301 2.766395 4.474722 4.302184 4.681966 
1756 6.853292 7.041381 4.406940 3.637385 3.834603 9.183231 2.762703 4.504642 4.226959 4.708830 
1757 6.812619 7.004601 4.447246 3.633433 3.870923 9.213346 2.813656 4.502333 4.220033 4.764787 
1758 6.782756 6.988945 4.525368 3.671206 3.861071 9.223607 2.863605 4.433135 4.250277 4.831386 
1759 6.664902 6.915054 4.543865 3.660875 3.833376 9.156829 2.842645 4.327543 4.210679 4.829922 
1760 6.525386 6.846588 4.504909 3.594294 3.846691 9.107702 2.844737 4.277703 4.127945 4.821647 
1761 6.468586 6.862709 4.485600 3.573549 3.852505 9.130316 2.882848 4.238368 4.116733 4.872867 
1762 6.451164 6.912085 4.437831 3.638416 3.808526 9.178115 2.882370 4.211336 4.171662 4.928087 
1763 6.354310 6.922911 4.296764 3.706700 3.720153 9.183633 2.829531 4.219051 4.195419 4.911399 
1764 6.211255 6.934896 4.122302 3.720409 3.632645 9.173443 2.759118 4.285852 4.198066 4.862912 
1765 6.123888 6.953991 4.047773 3.767148 3.466639 9.140100 2.663289 4.280646 4.248778 4.826190 
1766 6.107184 6.993675 4.040444 3.822368 3.290745 9.140105 2.652778 4.255951 4.342729 4.790955 
1767 6.087177 7.046371 3.982924 3.832641 3.201463 9.186405 2.737289 4.334133 4.401489 4.752550 
1768 6.047732 7.031062 3.885497 3.811049 3.148433 9.194522 2.796652 4.421154 4.382236 4.680891 
1769 6.046263 6.984889 3.830734 3.813891 3.103791 9.190211 2.846941 4.478091 4.334340 4.624983 
1770 6.189470 7.033508 3.936774 3.873385 3.069677 9.267303 2.967827 4.541570 4.400062 4.711971 
1771 6.281489 7.041524 4.008942 3.945164 3.073523 9.322237 3.035180 4.592739 4.446889 4.764092 
1772 6.261326 6.953980 4.000243 4.011229 3.081038 9.286826 2.985250 4.600238 4.430862 4.716470 
1773 6.266453 6.879863 4.014028 4.096781 3.068280 9.239911 2.889237 4.587984 4.423108 4.695920 
1774 6.296565 6.843401 4.020171 4.164730 3.106514 9.238324 2.799484 4.586994 4.399055 4.713588 
1775 6.342376 6.838230 4.044884 4.243604 3.172962 9.259140 2.761637 4.613597 4.403210 4.773576 
1776 6.326640 6.812266 3.996803 4.267531 3.257419 9.245015 2.703031 4.656802 4.357775 4.782839 
1777 6.360364 6.838338 3.999524 4.295957 3.304162 9.271057 2.672300 4.643045 4.356824 4.839534 
1778 6.392887 6.864232 4.033484 4.336586 3.290581 9.251032 2.644891 4.559759 4.347716 4.890443 
1779 6.368153 6.861651 4.032530 4.340856 3.259000 9.212628 2.629667 4.448758 4.295609 4.884601 
1780 6.334739 6.882175 4.022329 4.338307 3.243967 9.212515 2.712717 4.360190 4.260336 4.878897 
1781 6.211828 6.818637 3.941287 4.254580 3.261240 9.130827 2.761368 4.269416 4.121878 4.787612 
1782 6.170545 6.829096 3.923408 4.142752 3.339435 9.102706 2.854989 4.196247 4.022620 4.771449 
1783 6.198333 6.915456 3.994865 4.069427 3.420499 9.151766 2.982155 4.160231 4.011186 4.839743 
1784 6.144831 6.940636 4.023746 4.025085 3.432165 9.146060 2.972941 4.115224 3.978159 4.822155 
1785 6.094339 6.953602 4.008384 3.992948 3.438534 9.189692 2.963752 4.123853 3.972327 4.779151 
1786 6.032634 6.958295 3.952641 3.930636 3.472857 9.243319 2.992743 4.199472 3.950347 4.735897 
1787 5.936618 6.914900 3.925771 3.902419 3.464173 9.207478 2.925614 4.164800 3.915365 4.654281 
1788 5.827208 6.920637 3.927193 3.898030 3.478302 9.199274 2.869611 4.137571 3.897814 4.588740 
1789 5.782396 7.020988 3.932222 3.900686 3.539876 9.258701 2.894693 4.209353 3.917837 4.555920 
1790 5.789355 7.161692 3.933321 3.912084 3.594954 9.343773 2.916728 4.319745 3.961602 4.507811 
1791 5.776063 7.239420 3.929425 3.949045 3.608762 9.415714 2.891484 4.412423 3.997269 4.424404 
1792 5.723708 7.223748 3.896693 3.944897 3.612448 9.418464 2.825329 4.477635 3.967474 4.295270 
1793 5.723798 7.205716 3.883308 3.919678 3.608314 9.454785 2.774504 4.539746 3.940193 4.224806 
1794 5.742501 7.161003 3.931699 3.986446 3.516959 9.442883 2.675462 4.524736 3.947505 4.167172 
1795 5.740026 7.121142 3.936496 4.047934 3.431403 9.437383 2.610036 4.542315 3.959002 4.089583 
1796 5.777297 7.154866 3.933797 4.084170 3.418037 9.537597 2.693817 4.642694 4.005185 4.047649 
1797 5.754435 7.126200 3.944202 4.132049 3.405932 9.542317 2.729051 4.658637 4.025047 3.983615 
1798 5.725231 7.120547 3.990810 4.135146 3.445398 9.522868 2.792182 4.630857 4.037158 3.991870 
1799 5.649491 7.171598 4.012441 4.075008 3.552056 9.548079 2.906685 4.633191 4.034706 4.037695 
1800 5.484109 7.188408 4.000342 4.033850 3.626675 9.497604 2.928006 4.572267 4.018083 4.038951 
1801 5.337296 7.188489 4.051781 4.051373 3.638381 9.440919 2.878113 4.426147 4.040931 4.075482 
1802 5.235407 7.198246 4.159866 4.060941 3.655115 9.409760 2.845695 4.302890 4.091442 4.180016 
1803 5.124712 7.162207 4.246229 4.025484 3.710658 9.370755 2.782571 4.210013 4.098018 4.276062 
1804 5.047619 7.128563 4.308609 3.953538 3.782857 9.385073 2.744601 4.168553 4.084661 4.363991 
1805 5.015577 7.134258 4.365049 3.920149 3.854205 9.428597 2.753837 4.201187 4.115658 4.471467 
1806 4.995737 7.091287 4.401078 3.925143 3.879501 9.429748 2.731841 4.224922 4.141694 4.540634 
1807 5.006482 7.042161 4.492331 3.961688 3.849501 9.432774 2.724777 4.219471 4.180859 4.629891 
1808 4.988785 6.982549 4.533922 3.959528 3.817629 9.427871 2.717154 4.234928 4.160525 4.684046 
1809 4.964351 6.906104 4.538564 3.952243 3.739298 9.377614 2.696786 4.228989 4.125959 4.698904 
1810 4.967834 6.891840 4.522838 3.980911 3.642695 9.352865 2.732338 4.256876 4.141434 4.736048 
1811 5.023170 6.945074 4.576015 4.075314 3.511194 9.385327 2.817317 4.272837 4.241078 4.841792 
1812 5.017573 6.947944 4.553148 4.087564 3.410012 9.373390 2.882261 4.295151 4.264980 4.878469 
1813 4.919697 6.914629 4.482987 4.058944 3.328347 9.321765 2.893972 4.304906 4.235408 4.867730 
1814 4.861529 6.928943 4.430202 4.038702 3.243409 9.310681 2.935073 4.350610 4.239875 4.876555 
1815 4.843212 6.977723 4.444248 4.067240 3.133781 9.318865 2.957959 4.359306 4.274014 4.905531 
1816 4.815335 6.995342 4.460743 4.099999 3.018473 9.317468 2.910121 4.320635 4.272067 4.911856 
1817 4.756777 6.950855 4.389821 4.066184 2.973168 9.269408 2.829323 4.272914 4.191788 4.853672 
1818 4.775161 6.941320 4.355750 4.064688 2.924725 9.232752 2.745431 4.221321 4.145995 4.844275 
1819 4.867297 6.985134 4.364551 4.109584 2.889636 9.238648 2.691143 4.179355 4.158513 4.887884 
1820 4.970204 7.026934 4.344869 4.129965 2.903393 9.223859 2.688948 4.141172 4.166075 4.927736 
1821 5.057290 7.055829 4.287338 4.106532 2.980691 9.168062 2.733289 4.110282 4.152994 4.957047 
1822 5.140971 7.084060 4.245580 4.085279 3.097822 9.091675 2.796584 4.056688 4.134979 4.977289 
1823 5.237450 7.107655 4.274854 4.097891 3.193706 8.999074 2.855219 3.974599 4.141790 5.010860 
1824 5.315243 7.090602 4.283609 4.095525 3.267084 8.905993 2.907167 3.938694 4.128908 5.013875 
1825 5.340509 7.009086 4.263258 4.062548 3.315187 8.799412 2.909227 3.905556 4.077074 4.954083 
1826 5.353251 6.896016 4.259173 4.017160 3.341481 8.715904 2.872320 3.838919 4.011381 4.890049 
1827 5.395190 6.829223 4.269557 3.962147 3.408868 8.742176 2.898651 3.836428 3.991844 4.876832 
1828 5.465256 6.793430 4.324646 3.946631 3.457692 8.835888 2.963964 3.855118 4.020470 4.907930 
1829 5.483054 6.760700 4.354904 3.945456 3.452862 8.904444 2.971952 3.859868 4.043890 4.903948 
1830 5.471944 6.727240 4.340293 3.913640 3.444804 8.978561 2.967621 3.883683 4.049534 4.870371 
1831 5.399126 6.613788 4.286131 3.805230 3.442358 8.993974 2.894014 3.846456 3.981199 4.823116 
1832 5.354597 6.472114 4.256511 3.697301 3.450046 8.972584 2.779165 3.764125 3.912540 4.836554 
1833 5.369072 6.406475 4.230700 3.614722 3.479223 9.024252 2.737208 3.760189 3.896007 4.882286 
1834 5.361557 6.356418 4.167365 3.546914 3.467857 9.094282 2.691998 3.771059 3.875137 4.874100 
1835 5.417139 6.372498 4.161788 3.541381 3.435184 9.210648 2.722515 3.775349 3.920113 4.867194 
1836 5.495479 6.414197 4.192861 3.543156 3.406473 9.347541 2.813084 3.762534 3.977946 4.893821 
1837 5.489382 6.395978 4.182065 3.494515 3.377330 9.421147 2.833925 3.691360 3.964951 4.903794 
1838 5.461259 6.372141 4.165524 3.458468 3.322318 9.457818 2.837021 3.606160 3.944902 4.918395 
1839 5.415644 6.341964 4.149644 3.452027 3.213961 9.456562 2.813908 3.509735 3.926691 4.940305 
1840 5.418179 6.373307 4.168500 3.456774 3.116919 9.495182 2.833997 3.452824 3.970644 5.024618 
1841 5.481448 6.477460 4.191835 3.436736 3.100109 9.579505 2.919728 3.466631 4.044009 5.161140 
1842 5.513188 6.521492 4.167956 3.390989 3.099423 9.586710 2.922716 3.443778 4.040823 5.264624 
1843 5.558939 6.549447 4.162915 3.370445 3.104597 9.568982 2.894413 3.414244 4.026960 5.353055 
1844 5.665773 6.628906 4.202780 3.405657 3.106119 9.597111 2.927523 3.431084 4.060225 5.454331 
1845 5.713931 6.680719 4.202920 3.436018 3.078682 9.607199 2.903862 3.462456 4.080123 5.490908 
1846 5.729113 6.710868 4.208753 3.466025 3.031272 9.583348 2.864530 3.472736 4.106956 5.495958 
1847 5.775348 6.752462 4.240833 3.482057 3.011094 9.548002 2.835199 3.464796 4.143430 5.508355 
1848 5.791206 6.788051 4.229950 3.454248 3.012783 9.487592 2.771722 3.459316 4.129725 5.501173 
1849 5.827725 6.885477 4.204936 3.395338 3.067753 9.470518 2.787268 3.532811 4.121919 5.512174 
1850 5.896571 6.997260 4.198075 3.366218 3.127735 9.477797 2.852911 3.635373 4.137452 5.560771 
1851 5.880855 7.002948 4.164280 3.349679 3.158844 9.437022 2.843756 3.664166 4.079936 5.565029 
1852 5.884556 7.008388 4.214298 3.376524 3.193858 9.436878 2.887651 3.672371 4.048202 5.615751 
1853 5.844800 6.992378 4.273186 3.420034 3.186285 9.448157 2.917981 3.664273 4.019447 5.673837 
1854 5.744766 6.955542 4.268676 3.450393 3.120326 9.459048 2.904938 3.678145 3.968253 5.677481 
1855 5.659358 6.950313 4.258228 3.492366 3.047025 9.502446 2.923250 3.734324 3.929330 5.668673 
1856 5.528883 6.909332 4.190880 3.513608 2.978905 9.530892 2.892946 3.793394 3.846250 5.622862 
1857 5.470330 6.926065 4.206328 3.547981 2.985345 9.613059 2.932504 3.847369 3.842407 5.657136 
1858 5.429974 6.958985 4.223459 3.575590 3.021952 9.695483 2.977624 3.891751 3.864596 5.692540 
1859 5.374487 6.950165 4.207170 3.605303 3.026763 9.722089 2.935468 3.885303 3.841264 5.668247 
1860 5.376966 6.955126 4.238292 3.648392 3.044772 9.753973 2.901175 3.872094 3.834336 5.674572 
1861 5.358114 6.919127 4.288894 3.707824 3.046717 9.751153 2.841652 3.799020 3.823838 5.698314 
1862 5.293311 6.831896 4.308032 3.784030 3.028927 9.686606 2.709995 3.667216 3.778187 5.663215 
1863 5.249876 6.812318 4.294684 3.850061 3.064801 9.672329 2.668132 3.617567 3.740388 5.602238 
1864 5.256095 6.875574 4.276086 3.925426 3.115091 9.737912 2.729717 3.657117 3.725153 5.571587 
1865 5.225023 6.920580 4.260923 4.031728 3.121976 9.795817 2.780502 3.703471 3.705012 5.522446 
1866 5.222294 6.985522 4.267038 4.102536 3.148347 9.870310 2.870034 3.741948 3.681113 5.495557 
1867 5.186682 7.021366 4.258919 4.124895 3.170886 9.907810 2.917113 3.740511 3.612772 5.438356 
1868 5.109879 6.994837 4.253192 4.136751 3.165915 9.883799 2.884823 3.674506 3.510085 5.337198 
1869 5.069376 7.015589 4.282911 4.131299 3.187479 9.893418 2.892689 3.655617 3.463021 5.283154 
1870 5.002489 7.026105 4.267993 4.083715 3.235616 9.911441 2.886843 3.658134 3.399777 5.213945 
1871 4.933138 7.014659 4.205894 3.994920 3.317470 9.926966 2.871678 3.632691 3.295570 5.122985 
1872 4.906140 7.037518 4.171197 3.896729 3.429221 9.966450 2.901771 3.590207 3.221790 5.071763 
1873 4.886944 7.058370 4.142199 3.826343 3.542040 9.998617 2.929244 3.542610 3.165668 5.019961 
1874 4.851931 7.059207 4.106186 3.818063 3.617920 10.017709 2.905103 3.501340 3.134974 4.961662 
1875 4.813633 7.031574 4.124079 3.897902 3.643979 10.027390 2.823756 3.390606 3.142404 4.929525 
1876 4.754094 6.974568 4.070303 3.944641 3.711506 10.013254 2.751222 3.268773 3.115535 4.870922 
1877 4.706529 6.923741 3.952352 3.937595 3.829971 10.015486 2.737949 3.164057 3.067387 4.806543 
1878 4.684998 6.912241 3.862754 3.978441 3.907189 10.043137 2.772915 3.069467 3.060864 4.740744 
1879 4.702190 6.958935 3.746525 4.044073 3.977955 10.103904 2.829957 3.069701 3.088409 4.666811 
1880 4.742889 7.026536 3.626713 4.132835 4.015810 10.168819 2.864195 3.114300 3.130930 4.600583 
1881 4.724330 7.014139 3.536385 4.230432 3.970007 10.119028 2.826006 3.095588 3.120775 4.510626 
1882 4.779385 7.043557 3.501971 4.290646 3.937606 10.091922 2.865889 3.130334 3.131102 4.484024 
1883 4.866904 7.106129 3.511929 4.331459 3.887842 10.082020 2.909615 3.157059 3.168453 4.484930 
1884 4.856659 7.105567 3.440892 4.332258 3.822617 9.977975 2.867918 3.161402 3.162813 4.369697 
1885 4.925529 7.181835 3.404304 4.303740 3.804208 9.931170 2.905309 3.233156 3.204800 4.306422 
1886 5.015166 7.298034 3.412246 4.227111 3.845258 9.904839 2.989803 3.323716 3.237885 4.279418 
1887 5.075441 7.391307 3.489911 4.183172 3.876199 9.853684 3.045320 3.347526 3.244503 4.255718 
1888 5.101492 7.418821 3.565511 4.190037 3.896616 9.814717 3.046756 3.313534 3.234979 4.225366 
1889 5.042030 7.336843 3.608598 4.240969 3.882943 9.768896 2.957192 3.217690 3.215399 4.148454 
1890 5.001750 7.284334 3.648491 4.301291 3.915883 9.817582 2.903836 3.152345 3.229485 4.103317 
1891 4.998678 7.282970 3.705511 4.340827 3.990622 9.923570 2.898919 3.104092 3.260221 4.134397 
1892 4.972869 7.288351 3.774621 4.376383 4.071815 9.985475 2.910754 3.044317 3.284409 4.181478 
1893 4.962498 7.336098 3.821929 4.409077 4.179970 10.049454 2.966577 3.028489 3.310083 4.261106 
1894 4.926193 7.369360 3.820140 4.437435 4.279408 10.075081 2.993914 3.020394 3.330650 4.318220 
1895 4.903366 7.397826 3.829906 4.497627 4.294366 10.037327 2.989626 2.980453 3.365382 4.341515 
1896 4.918300 7.412117 3.864354 4.583241 4.243338 9.950438 2.949594 2.899585 3.369687 4.372763 
1897 4.956971 7.392389 3.902512 4.638338 4.186890 9.809156 2.893666 2.798020 3.327413 4.384730 
1898 5.059541 7.409796 3.948381 4.684625 4.154953 9.731690 2.903939 2.769129 3.326604 4.397386 
1899 5.167698 7.387097 3.957968 4.714494 4.153021 9.744850 2.931159 2.819832 3.342428 4.417289 
1900 5.275678 7.331275 4.004000 4.726327 4.127493 9.803448 2.977807 2.855959 3.385846 4.445574 
1901 5.354064 7.321103 4.017848 4.693303 4.111746 9.907580 3.058812 2.906071 3.424925 4.506649 
1902 5.295756 7.250743 3.971919 4.627268 4.069648 9.921444 3.045113 2.899794 3.374454 4.519055 
1903 5.185487 7.176905 3.961716 4.592587 3.942965 9.870670 2.990315 2.848414 3.346911 4.490595 
1904 5.139486 7.238879 3.950143 4.553846 3.823977 9.920651 3.013944 2.902500 3.388012 4.497838 
1905 5.098391 7.333793 3.908187 4.470581 3.739155 9.972118 3.048190 2.975259 3.414227 4.478061 
1906 5.092559 7.431335 3.961463 4.415794 3.651859 9.991420 3.069572 2.979110 3.449032 4.486232 
1907 5.121149 7.540002 4.014172 4.380552 3.610533 10.026500 3.079066 2.992634 3.463465 4.515550 
1908 5.162442 7.613066 4.042825 4.346196 3.581955 10.046319 3.053215 2.986511 3.451899 4.510919 
1909 5.222474 7.665736 4.114585 4.340631 3.520472 10.054874 3.007176 2.971166 3.460520 4.511614 
1910 5.265175 7.679990 4.200697 4.360938 3.423028 10.040817 2.908055 2.917242 3.464878 4.506008 
1911 5.323171 7.707428 4.299574 4.410313 3.313507 10.041705 2.848173 2.861905 3.488700 4.501750 
1912 5.390845 7.762788 4.378299 4.468841 3.215806 10.088129 2.836285 2.829789 3.522611 4.515812 
1913 5.465261 7.816577 4.439477 4.557774 3.097006 10.128107 2.831741 2.816652 3.565276 4.556669 
1914 5.540833 7.885324 4.448909 4.650654 2.988772 10.175396 2.867160 2.841113 3.625315 4.599413 
1915 5.551015 7.910785 4.351495 4.708374 2.912801 10.206217 2.896614 2.890487 3.640164 4.610415 
1916 5.537429 7.867393 4.264763 4.772676 2.858689 10.171943 2.914511 2.881413 3.607429 4.628089 
1917 5.537126 7.806732 4.254271 4.841241 2.832217 10.114948 2.968298 2.815100 3.575033 4.693305 
1918 5.544998 7.772007 4.237139 4.876006 2.852721 10.109002 3.046548 2.781933 3.525220 4.798820 
1919 5.574125 7.779943 4.175933 4.861304 2.912189 10.149472 3.164539 2.795791 3.475614 4.910635 
1920 5.638673 7.809217 4.133649 4.796554 3.004341 10.234818 3.326790 2.820083 3.444704 5.018115 
1921 5.713248 7.785054 4.154589 4.711285 3.113289 10.294168 3.457950 2.798881 3.398804 5.116028 
1922 5.782400 7.750459 4.197696 4.593038 3.227082 10.334027 3.567027 2.798774 3.347669 5.164992 
1923 5.885673 7.748075 4.279539 4.504287 3.281329 10.364016 3.679854 2.813838 3.353855 5.189285 
1924 5.963367 7.726195 4.325588 4.435448 3.267022 10.363764 3.743338 2.812212 3.367066 5.187163 
1925 6.005543 7.703403 4.349279 4.355018 3.236861 10.300508 3.784649 2.802497 3.384598 5.179564 
1926 6.041860 7.691429 4.378030 4.278075 3.217644 10.230424 3.813788 2.795337 3.403842 5.208130 
1927 6.105699 7.723109 4.377862 4.237130 3.228775 10.175839 3.864605 2.840994 3.424374 5.263735 
1928 6.177930 7.801198 4.367870 4.251827 3.223178 10.132628 3.958938 2.916884 3.476435 5.285529 
1929 6.186554 7.806199 4.330910 4.315328 3.179763 10.047723 4.002501 2.962451 3.496988 5.228244 
1930 6.169045 7.757230 4.271573 4.397316 3.133469 9.994473 4.008967 3.006127 3.510095 5.147342 
1931 6.192655 7.751038 4.217650 4.466816 3.105874 10.040460 4.071819 3.073581 3.564695 5.088928 
1932 6.206388 7.699831 4.158655 4.531458 3.089637 10.067545 4.118131 3.050989 3.580450 5.024022 
1933 6.235155 7.663096 4.068174 4.544185 3.112285 10.098179 4.175028 3.029753 3.581718 4.968869 
1934 6.335222 7.720745 3.977943 4.537154 3.162319 10.197607 4.277327 3.084107 3.640936 4.916867 
1935 6.432093 7.753101 3.939901 4.541059 3.204927 10.221266 4.331891 3.062149 3.676717 4.866986 
1936 6.520581 7.790635 3.885005 4.474346 3.285850 10.240562 4.350830 3.027061 3.663009 4.823366 
1937 6.642810 7.890715 3.899098 4.426731 3.343807 10.283650 4.414162 2.978228 3.690347 4.824067 
1938 6.667871 7.908570 3.896841 4.357064 3.355547 10.255062 4.419061 2.898641 3.676679 4.782356 
1939 6.617776 7.859766 3.841895 4.231452 3.383595 10.209645 4.386094 2.834509 3.618171 4.679519 
1940 6.629363 7.858229 3.848851 4.114301 3.419821 10.196106 4.397586 2.797100 3.587390 4.590778 
1941 6.700337 7.923605 3.864598 3.951280 3.501259 10.246953 4.423122 2.813226 3.555164 4.550056 
1942 6.788636 8.006227 3.892815 3.829796 3.548824 10.295450 4.441741 2.839694 3.554387 4.524465 
1943 6.838820 8.039168 3.947691 3.861410 3.471919 10.242016 4.411818 2.823692 3.586998 4.428381 
1944 6.850746 8.032619 3.959771 3.975830 3.351862 10.168363 4.348819 2.821204 3.627387 4.278599 
1945 6.864243 8.001053 4.039673 4.154557 3.227278 10.087893 4.307562 2.809066 3.684376 4.174058 
1946 6.868809 7.989963 4.110726 4.246407 3.218783 10.053868 4.283330 2.836163 3.696322 4.119114 
1947 6.898095 8.007187 4.127429 4.238874 3.274114 10.101863 4.294704 2.926424 3.689090 4.103396 
1948 6.853986 7.957451 4.104728 4.246790 3.307169 10.122979 4.268194 2.987770 3.648133 4.026461 
1949 6.805529 7.914692 4.092359 4.266349 3.301088 10.181845 4.267557 3.074722 3.623149 3.940849 
1950 6.801654 7.922617 4.085562 4.244379 3.301796 10.324670 4.320895 3.199089 3.614439 3.892080 
1951 6.710585 7.836738 4.016109 4.179233 3.351340 10.365564 4.294716 3.212039 3.494977 3.802202 
1952 6.669757 7.754191 3.971386 4.141279 3.406255 10.415265 4.293892 3.190388 3.386756 3.756960 
1953 6.740716 7.741943 3.935411 4.094936 3.469981 10.540689 4.337724 3.243518 3.374767 3.750118 
1954 6.788740 7.709549 3.888737 4.061910 3.495663 10.606326 4.305911 3.260306 3.359907 3.719138 
1955 6.848768 7.720322 3.850082 4.005821 3.515184 10.684815 4.297455 3.286287 3.357101 3.727701 
1956 6.899602 7.769325 3.834041 3.929840 3.534547 10.767453 4.343021 3.303952 3.332393 3.776676 
1957 6.886554 7.795587 3.824172 3.863771 3.556415 10.807825 4.352240 3.297799 3.265276 3.806434 
1958 6.863803 7.811953 3.851956 3.856481 3.541222 10.838836 4.378206 3.297094 3.219740 3.821988 
1959 6.841849 7.805147 3.891344 3.897291 3.495076 10.839292 4.383984 3.277711 3.181032 3.798263 
1960 6.815012 7.802530 3.941220 3.945453 3.449873 10.834998 4.364116 3.231804 3.145046 3.763814 
1961 6.804257 7.810866 4.001696 3.982499 3.419107 10.834311 4.339252 3.192315 3.123697 3.751514 
1962 6.796540 7.815304 4.076304 4.044608 3.382250 10.789910 4.335148 3.143178 3.098787 3.755651 
1963 6.825471 7.881680 4.122242 4.102414 3.351258 10.785046 4.350702 3.143966 3.077641 3.762750 
1964 6.865638 7.986829 4.139077 4.152361 3.327810 10.801357 4.391953 3.170109 3.065387 3.770593 
1965 6.881780 8.087564 4.172723 4.195454 3.319513 10.816751 4.431215 3.172925 3.056873 3.809990 
1966 6.898968 8.190955 4.227947 4.228827 3.322995 10.820871 4.475993 3.139914 3.074204 3.896308 
1967 6.853716 8.236367 4.221497 4.218957 3.355866 10.773248 4.467665 3.032650 3.051932 3.932922 
1968 6.790336 8.298738 4.163600 4.176190 3.381577 10.776965 4.475769 2.950976 3.045206 3.937559 
1969 6.826848 8.450006 4.146952 4.156022 3.356821 10.873849 4.572302 2.937762 3.142522 3.960529 
1970 6.765267 8.548526 4.066058 4.069935 3.369261 10.919804 4.585104 2.894780 3.164338 3.912800 
1971 6.714417 8.656241 4.035886 3.993983 3.368355 10.991049 4.619703 2.845958 3.205107 3.882000 
1972 6.662291 8.742206 3.973442 3.899839 3.374198 11.075794 4.634066 2.824714 3.236540 3.828736 
1973 6.582526 8.749588 3.905916 3.816855 3.371393 11.137470 4.610109 2.787378 3.228795 3.757788 
1974 6.545188 8.747223 3.883436 3.769559 3.348843 11.210489 4.617383 2.778599 3.236259 3.720588 
1975 6.512922 8.738697 3.852865 3.723991 3.350362 11.261460 4.604058 2.783117 3.211319 3.686475 
1976 6.512694 8.753959 3.896062 3.746319 3.339302 11.331532 4.620459 2.776942 3.202083 3.700100 
1977 6.590992 8.828936 3.950413 3.757448 3.362226 11.453439 4.696827 2.849319 3.214034 3.751788 
1978 6.717689 8.936620 4.019742 3.784185 3.383360 11.566917 4.809474 2.943221 3.245734 3.817039 
1979 6.779860 8.984372 4.138447 3.867974 3.358685 11.609321 4.887654 2.962491 3.283264 3.843892 
1980 6.746110 8.955066 4.273479 3.928417 3.333032 11.567492 4.903139 2.906157 3.271223 3.814665 
1981 6.729258 8.961512 4.382103 3.950544 3.329948 11.559797 4.951820 2.868279 3.236117 3.785279 
1982 6.741979 9.020575 4.456211 3.923764 3.355504 11.597479 5.048983 2.890275 3.209685 3.772247 
1983 6.771816 9.072556 4.499088 3.884079 3.393500 11.622006 5.139543 2.913888 3.182873 3.761756 
1984 6.754769 9.046137 4.548472 3.876277 3.405605 11.584279 5.166742 2.875712 3.123275 3.754421 
1985 6.740878 9.000852 4.543620 3.847306 3.418505 11.567720 5.167888 2.862590 3.048799 3.751488 
1986 6.776541 9.002846 4.492964 3.819261 3.438299 11.586230 5.193511 2.889736 3.000456 3.753107 
1987 6.776690 8.996302 4.440557 3.831954 3.415627 11.591109 5.183331 2.895405 2.959768 3.726824 
1988 6.774251 9.005924 4.390923 3.897398 3.318127 11.567020 5.173049 2.892981 2.964710 3.684527 
1989 6.763098 9.008168 4.298288 3.965667 3.206697 11.501115 5.148223 2.874519 2.973734 3.629472 
1990 6.762354 9.007509 4.198785 4.030769 3.127930 11.476419 5.157736 2.875102 2.994589 3.603268 
1991 6.820189 9.046287 4.136767 4.061554 3.104956 11.491877 5.213358 2.939351 3.049614 3.618644 
1992 6.797231 9.021019 4.081699 4.058477 3.104144 11.465567 5.200081 2.960863 3.059382 3.595500 
1993 6.735594 8.960961 4.091551 4.082566 3.085449 11.407093 5.164954 2.947812 3.058950 3.557266 
1994 6.700741 8.932310 4.133349 4.121687 3.073925 11.379068 5.166251 2.943597 3.072363 3.519859 
1995 6.648457 8.919275 4.152952 4.137632 3.088022 11.377080 5.165565 2.943025 3.073321 3.490111 
1996 6.613814 8.926541 4.195597 4.132298 3.128020 11.400535 5.192152 2.960361 3.097288 3.502097 
1997 6.590509 8.923221 4.252162 4.111597 3.199866 11.411284 5.228707 2.977290 3.122495 3.532799 
1998 6.507985 8.842303 4.311215 4.090837 3.262382 11.368127 5.184277 2.934505 3.137380 3.512830 
1999 6.449519 8.781652 4.390839 4.088672 3.306581 11.322691 5.113448 2.879435 3.174277 3.492004 
2000 6.458890 8.818475 4.477839 4.101081 3.363260 11.351978 5.107510 2.872847 3.228563 3.528986 
2001 6.452895 8.880367 4.562656 4.092671 3.432109 11.386939 5.118570 2.874259 3.242157 3.586932 
2002 6.446727 8.913029 4.633862 4.047767 3.505192 11.403453 5.156224 2.868699 3.249263 3.640466 
2003 6.366091 8.876217 4.637960 3.906520 3.612280 11.406142 5.153219 2.855025 3.199048 3.622978 
2004 6.312674 8.840047 4.710204 3.792584 3.683717 11.413252 5.183400 2.830134 3.191638 3.637801 
2005 6.298899 8.815481 4.790236 3.714602 3.724085 11.431017 5.249919 2.806566 3.193236 3.688623 
2006 6.220767 8.757942 4.808641 3.643815 3.756948 11.404100 5.268369 2.755325 3.149688 3.689683 
2007 6.153688 8.711294 4.793353 3.625865 3.750650 11.374548 5.272281 2.713133 3.139265 3.639764 
2008 6.134533 8.718465 4.701280 3.631391 3.709935 11.401856 5.297734 2.738863 3.192753 3.551092 
2009 6.150646 8.784257 4.580280 3.630033 3.681265 11.474730 5.341784 2.837944 3.290530 3.477610 
2010 6.145260 8.810549 4.441022 3.620746 3.668120 11.500404 5.329353 2.894910 3.329762 3.422775 
2011 6.046557 8.742325 4.318369 3.634833 3.633327 11.440006 5.224078 2.826159 3.263242 3.327936 
2012 6.001431 8.721311 4.285514 3.709648 3.583436 11.389861 5.151052 2.751380 3.226469 3.270935 
2013 6.045138 8.791376 4.240458 3.776524 3.584419 11.437510 5.138492 2.787409 3.261926 3.258979 
2014 6.078005 8.852816 4.156295 3.800002 3.607733 11.516010 5.087109 2.858079 3.291178 3.236397 
2015 6.067418 8.847972 4.069170 3.800856 3.612442 11.518284 4.956897 2.858222 3.254012 3.177863 
2016 6.071966 8.846465 3.985219 3.798766 3.629267 11.534753 4.840968 2.854584 3.188329 3.099006 
2017 6.101414 8.885679 3.954580 3.844231 3.611738 11.572587 4.773964 2.867103 3.169813 3.052226 
2018 6.124657 8.916276 3.888876 3.884526 3.587930 11.577787 4.708140 2.886291 3.160434 3.007591 
2019 6.126148 8.924866 3.833210 3.956566 3.560609 11.561759 4.654387 2.890663 3.156513 2.987103 
2020 6.074809 8.899540 3.772891 4.003828 3.551353 11.492863 4.597709 2.869430 3.112632 2.968973 
2021 6.085552 8.910617 3.737354 4.026832 3.592676 11.435030 4.611926 2.897390 3.071852 3.012292 
2022 6.123605 8.956413 3.775229 4.044366 3.633354 11.411335 4.691370 2.956028 3.066190 3.114928 
2023 6.083583 8.940202 3.786049 4.036855 3.642510 11.309671 4.698617 2.958186 3.026650 3.145714 
2024 6.075570 8.966430 3.828856 4.056511 3.617770 11.237015 4.726985 2.953078 3.020154 3.159676 
2025 6.094509 9.045599 3.916675 4.104897 3.579058 11.190734 4.816022 2.964861 3.050163 3.222467 
2026 6.074474 9.058428 3.997117 4.124074 3.545665 11.087471 4.873242 2.930658 3.025902 3.290387 
2027 6.096967 9.046644 4.041055 4.113784 3.547174 11.072423 4.943740 2.955068 3.002460 3.363527 
2028 6.135988 9.029439 4.007625 4.059928 3.561321 11.154423 5.029442 3.033873 2.988060 3.395733 
2029 6.198682 8.983332 4.024192 4.102041 3.497618 11.219139 5.108537 3.021368 2.977644 3.381543 
2030 6.271423 8.941849 4.040485 4.184871 3.419906 11.288775 5.174572 2.980313 2.964441 3.373457 
2031 6.291592 8.876143 4.011312 4.214597 3.372664 11.338477 5.163959 2.930934 2.904045 3.347442 
2032 6.315248 8.861831 3.938518 4.191809 3.370046 11.399059 5.120218 2.942777 2.859829 3.319463 
2033 6.371434 8.913945 3.912889 4.191227 3.357750 11.473925 5.108907 2.987048 2.889544 3.307884 
2034 6.371340 8.964145 3.971435 4.260750 3.275438 11.491063 5.090690 2.934605 2.914603 3.284220 
2035 6.392125 9.061156 4.044261 4.328122 3.214838 11.537084 5.120832 2.913312 2.951718 3.288694 
2036 6.363339 9.121873 4.111006 4.387026 3.147840 11.560721 5.112418 2.883986 2.982037 3.304102 
2037 6.311618 9.123347 4.124629 4.435813 3.072865 11.519438 5.044361 2.823678 2.996837 3.296932 
2038 6.386697 9.174474 4.130624 4.477208 3.039254 11.557445 5.076607 2.855386 3.075925 3.329735 
2039 6.410167 9.152045 4.116771 4.538376 2.964465 11.542397 5.077385 2.816576 3.114092 3.299453 
2040 6.348307 9.077262 4.078109 4.595804 2.887549 11.451879 5.013576 2.722843 3.092628 3.224026 
2041 6.371231 9.087511 4.091093 4.606101 2.923783 11.458508 5.062206 2.765017 3.126841 3.277563 
2042 6.390437 9.069314 4.106777 4.563323 3.031832 11.471448 5.141445 2.842404 3.135458 3.363624 
2043 6.402384 9.000248 4.122684 4.522200 3.150738 11.419293 5.213811 2.885766 3.116909 3.430607 
2044 6.426183 8.954627 4.151593 4.505363 3.261866 11.349329 5.277007 2.920595 3.110807 3.478250 
2045 6.409266 8.917514 4.087621 4.417265 3.411951 11.304299 5.292992 2.984244 3.091548 3.482274 
2046 6.439464 8.934546 4.068573 4.344353 3.517231 11.314044 5.354383 3.072833 3.129192 3.550688 
2047 6.431182 8.876941 4.105936 4.307123 3.558677 11.275826 5.391716 3.087988 3.138043 3.628742 
2048 6.378171 8.757805 4.115187 4.259464 3.577614 11.196322 5.383069 3.053940 3.083819 3.657105 
2049 6.352807 8.660889 4.122600 4.198760 3.598152 11.144035 5.377162 3.035682 3.038525 3.676832 
2050 6.345097 8.595450 4.160310 4.121753 3.638057 11.140567 5.408685 3.044737 2.998927 3.736582 
2051 6.364276 8.581999 4.187217 4.004471 3.708187 11.196333 5.497819 3.124584 2.988582 3.828475 
2052 6.392871 8.573513 4.217696 3.902037 3.788643 11.226610 5.609135 3.190536 2.976990 3.913258 
2053 6.336082 8.503042 4.213914 3.832052 3.852989 11.166259 5.655011 3.148684 2.905180 3.908312 
2054 6.296644 8.461139 4.225723 3.831433 3.866727 11.090070 5.675959 3.073919 2.876913 3.855440 
2055 6.245667 8.434289 4.203141 3.811358 3.874962 11.040855 5.685876 3.027442 2.857529 3.787637 
2056 6.171387 8.393988 4.161643 3.768556 3.896114 11.008482 5.689089 3.020560 2.827658 3.711949 
2057 6.164587 8.418221 4.167315 3.801958 3.875638 11.005319 5.738161 3.045387 2.881737 3.657920 
2058 6.124902 8.426488 4.126241 3.848104 3.842068 10.977451 5.753757 3.066797 2.930485 3.546787 
2059 6.110157 8.474527 4.096337 3.895056 3.826734 10.978149 5.780464 3.115433 2.984320 3.457119 
2060 6.150880 8.553407 4.117406 3.906868 3.859000 11.009068 5.859505 3.210026 3.041381 3.453791 
2061 6.099384 8.514389 4.114908 3.889523 3.902854 10.955591 5.891734 3.242132 2.991204 3.424359 
2062 6.050366 8.461131 4.101493 3.919657 3.894151 10.909341 5.911582 3.247588 2.934333 3.377239 
2063 6.065262 8.493016 4.055637 3.970371 3.859768 10.932635 5.967361 3.293845 2.910951 3.338222 
2064 6.076035 8.547140 3.987755 4.038110 3.821587 10.969127 5.998288 3.314481 2.881553 3.287582 
2065 6.144173 8.622046 3.957025 4.131182 3.772259 11.036982 6.053249 3.359090 2.901386 3.288459 
2066 6.180244 8.655500 3.903045 4.186233 3.750790 11.080705 6.064065 3.434637 2.910855 3.286974 
2067 6.146588 8.621542 3.843589 4.268902 3.681416 11.028893 5.980357 3.426924 2.869001 3.232531 
2068 6.128672 8.597752 3.726366 4.314165 3.640668 10.991265 5.892080 3.454042 2.836172 3.188986 
2069 6.191455 8.600204 3.665653 4.356041 3.630377 11.009776 5.857813 3.494480 2.852132 3.211999 
2070 6.275683 8.610209 3.694666 4.375835 3.643981 11.046373 5.827403 3.494306 2.859087 3.273010 
2071 6.348434 8.622441 3.707229 4.306752 3.726612 11.084220 5.818610 3.481110 2.819185 3.317169 
2072 6.423355 8.650188 3.757975 4.293329 3.787493 11.106021 5.827401 3.406545 2.806504 3.324558 
2073 6.460477 8.670898 3.739879 4.314215 3.826061 11.116543 5.824303 3.339567 2.828745 3.264989 
2074 6.501013 8.685016 3.733819 4.390133 3.832156 11.122035 5.814268 3.272914 2.912083 3.183996 
2075 6.498484 8.653222 3.763968 4.475831 3.804083 11.057599 5.761976 3.131543 2.973598 3.047429 
2076 6.472772 8.647012 3.741186 4.452684 3.838988 11.038900 5.714202 3.069706 3.000773 2.901235 
2077 6.529023 8.716619 3.781199 4.446782 3.885941 11.139644 5.743284 3.094970 3.056968 2.834120 
2078 6.553796 8.759187 3.853093 4.475458 3.907691 11.226137 5.740776 3.108466 3.049757 2.779446 
2079 6.581603 8.817781 3.928397 4.486478 3.964599 11.309622 5.748504 3.163234 3.001070 2.772578 
2080 6.583363 8.822930 3.963565 4.464180 4.030136 11.340245 5.705433 3.202222 2.917504 2.773673 
2081 6.530934 8.755746 3.947548 4.412403 4.074100 11.320059 5.593605 3.188812 2.821605 2.750389 
2082 6.580925 8.773755 3.991858 4.399767 4.124977 11.410487 5.580932 3.243237 2.868371 2.850498 
2083 6.629914 8.799325 4.025361 4.464645 4.136026 11.470024 5.548901 3.274364 3.004129 2.917627 
2084 6.602138 8.802896 3.992046 4.523947 4.141080 11.444051 5.449976 3.280328 3.126483 2.931379 
2085 6.632327 8.897028 4.007849 4.568417 4.195911 11.489948 5.471601 3.340812 3.282417 2.988464 
2086 6.620980 8.941961 3.996190 4.621463 4.227635 11.490410 5.482167 3.357003 3.409553 2.956719 
2087 6.594215 8.937664 3.998000 4.730422 4.188212 11.474848 5.476963 3.333046 3.564058 2.882061 
2088 6.621620 8.973215 4.026567 4.853957 4.184636 11.520404 5.490880 3.362739 3.762678 2.830568 
2089 6.580659 8.960132 3.967536 4.896364 4.205944 11.524150 5.427335 3.393385 3.879569 2.728414 
2090 6.533258 8.957908 3.942885 4.917192 4.222809 11.534147 5.393824 3.395349 3.976056 2.694086 
2091 6.492243 8.938724 3.966412 4.946925 4.200220 11.541583 5.350088 3.365528 4.076951 2.703026 
2092 6.466223 8.925846 3.960467 4.946082 4.175604 11.579940 5.288847 3.370241 4.189575 2.749933 
2093 6.476556 8.968985 4.014357 4.962578 4.157001 11.657853 5.257476 3.389290 4.325964 2.852964 
2094 6.416658 8.921191 3.997934 4.953423 4.082708 11.610023 5.112581 3.358132 4.388519 2.834805 
2095 6.433425 8.936948 4.027604 4.936206 4.058236 11.599283 5.069384 3.379816 4.472030 2.891826 
2096 6.498026 9.012779 4.088567 4.925344 4.064252 11.653475 5.096848 3.455410 4.589704 3.008872 
2097 6.454762 8.966337 4.079782 4.929171 3.966553 11.576222 4.994629 3.434693 4.653812 2.963814 
2098 6.459320 8.965225 4.141719 4.942962 3.888454 11.505834 4.974186 3.411855 4.726602 2.951405 
2099 6.461230 8.962723 4.174619 4.881916 3.890107 11.442191 4.972356 3.407349 4.756720 2.961005 
2100 6.415412 8.874446 4.218653 4.853696 3.858498 11.309736 4.911019 3.315673 4.741251 2.949435 
2101 6.395130 8.849441 4.240634 4.809078 3.879158 11.244435 4.901221 3.299988 4.743663 2.965296 
2102 6.377614 8.851118 4.203739 4.770716 3.893498 11.192702 4.870764 3.326605 4.763076 2.921329 
2103 6.348939 8.833376 4.212770 4.808813 3.841331 11.104445 4.826760 3.301953 4.807850 2.834970 
2104 6.304332 8.812312 4.179130 4.764031 3.850803 11.073432 4.804957 3.320211 4.844193 2.766245 
2105 6.261432 8.750237 4.140589 4.694608 3.868710 11.057637 4.791327 3.318602 4.856838 2.681685 
2106 6.236668 8.714315 4.147309 4.627073 3.897938 11.071417 4.835835 3.330677 4.856920 2.638753 
2107 6.243808 8.737521 4.137929 4.503468 4.014674 11.126459 4.937517 3.407579 4.844808 2.695930 
2108 6.181272 8.670877 4.148933 4.401623 4.079794 11.072379 4.958850 3.378900 4.782885 2.739426 
2109 6.078691 8.576251 4.139761 4.260606 4.165948 10.951421 4.935969 3.315388 4.645337 2.791449 
2110 6.045218 8.530282 4.212335 4.140472 4.252856 10.856304 4.964581 3.250356 4.512800 2.892587 
2111 6.040031 8.481017 4.257614 4.050842 4.277828 10.746303 4.985807 3.204822 4.368923 2.956954 
2112 6.032076 8.459744 4.211009 3.948656 4.295481 10.677937 4.988820 3.236094 4.240361 2.979481 
2113 6.023269 8.445859 4.172640 3.885328 4.281707 10.644547 5.006971 3.250878 4.141022 2.966464 
2114 6.004798 8.429707 4.151323 3.797854 4.284803 10.652036 5.045398 3.273352 4.043710 2.955981 
2115 6.024632 8.449409 4.205332 3.697177 4.300009 10.703446 5.127938 3.321049 3.941292 2.979587 
2116 6.041021 8.430296 4.255960 3.639226 4.261064 10.678094 5.130560 3.335702 3.839770 2.921119 
2117 6.013943 8.391674 4.241094 3.589996 4.205319 10.600282 5.040838 3.354546 3.718559 2.812154 
2118 6.037580 8.400824 4.266801 3.542926 4.181683 10.556356 4.989156 3.380079 3.626962 2.768810 
2119 6.067525 8.401011 4.307021 3.461922 4.219836 10.539027 4.951128 3.387257 3.528705 2.786338 
2120 6.084781 8.399432 4.345231 3.368118 4.272491 10.538514 4.896919 3.390157 3.419294 2.817806 
2121 6.086944 8.395289 4.360760 3.336249 4.260275 10.512556 4.794476 3.382478 3.325045 2.764002 
2122 6.106275 8.414850 4.362581 3.328130 4.211661 10.509378 4.695742 3.418848 3.258717 2.677075 
2123 6.194283 8.521954 4.440640 3.314229 4.211621 10.583274 4.729602 3.479769 3.252464 2.700090 
2124 6.209704 8.561583 4.515941 3.327653 4.195061 10.585794 4.730441 3.414047 3.216968 2.703321 
2125 6.152148 8.549499 4.502489 3.309265 4.181870 10.555408 4.684650 3.303415 3.143062 2.676148 
2126 6.193131 8.651779 4.501836 3.289225 4.218029 10.631392 4.759696 3.298210 3.154059 2.739660 
2127 6.276249 8.762783 4.562198 3.331474 4.199712 10.708511 4.856799 3.299650 3.216547 2.810445 
2128 6.364928 8.857597 4.662524 3.381916 4.148704 10.773194 4.918070 3.294791 3.280366 2.881804 
2129 6.462934 8.969696 4.686506 3.365259 4.150453 10.840057 4.961950 3.344160 3.333211 2.937029 
2130 6.518993 9.037863 4.651821 3.354102 4.120665 10.850283 4.973545 3.365188 3.358546 2.941185 
2131 6.616810 9.113803 4.650506 3.448160 4.008556 10.862165 5.025576 3.375955 3.431818 2.950515 
2132 6.714060 9.180050 4.554456 3.558282 3.877489 10.870795 5.080979 3.417550 3.504604 2.893416 
2133 6.793684 9.228950 4.414601 3.635791 3.760803 10.869639 5.136459 3.475308 3.549667 2.808766 
2134 6.845543 9.258329 4.228482 3.673708 3.687980 10.874534 5.193630 3.538324 3.580740 2.728233 
2135 6.875059 9.243227 4.061590 3.722194 3.618181 10.860703 5.259361 3.563884 3.590578 2.694375 
2136 6.975066 9.257793 3.988020 3.802395 3.578825 10.908641 5.402561 3.605885 3.648847 2.799185 
2137 7.043641 9.242763 3.903096 3.852811 3.514956 10.915383 5.495284 3.644313 3.689460 2.873222 
2138 7.048077 9.209220 3.868160 3.871512 3.427817 10.861793 5.532584 3.647760 3.697635 2.925555 
2139 7.074694 9.250144 3.935347 3.896836 3.404127 10.851914 5.614091 3.693781 3.749875 3.056374 
2140 7.095698 9.316555 4.066792 3.944969 3.393488 10.837052 5.683975 3.732660 3.807431 3.188480 
2141 7.080280 9.377473 4.190770 4.001706 3.356802 10.801746 5.708456 3.730906 3.840570 3.256536 
2142 7.088975 9.472140 4.279555 4.046612 3.366288 10.826992 5.733954 3.757402 3.886860 3.319067 
2143 7.078540 9.512970 4.348408 4.093439 3.373580 10.834489 5.713040 3.729589 3.903109 3.380196 
2144 7.072755 9.480719 4.444902 4.158848 3.365668 10.814475 5.664650 3.656527 3.898691 3.469620 
2145 7.106483 9.457059 4.480115 4.202056 3.414375 10.833499 5.635835 3.629034 3.903128 3.583805 
2146 7.121721 9.415958 4.444330 4.225091 3.441118 10.827753 5.594754 3.581745 3.876948 3.645660 
2147 7.150048 9.371242 4.426198 4.280595 3.432884 10.793951 5.587576 3.502661 3.860274 3.689458 
2148 7.181419 9.332509 4.395701 4.347095 3.461194 10.781402 5.586681 3.437588 3.854902 3.745677 
2149 7.230340 9.309396 4.378933 4.417206 3.510712 10.793488 5.582696 3.392437 3.859631 3.813332 
2150 7.278418 9.287131 4.359978 4.479930 3.518044 10.769872 5.565005 3.319699 3.846607 3.845753 
2151 7.302190 9.278260 4.277401 4.515176 3.512559 10.699027 5.542260 3.219097 3.797817 3.829135 
2152 7.358295 9.386797 4.278427 4.597708 3.527755 10.686646 5.642791 3.141963 3.821818 3.897391 
2153 7.371784 9.508032 4.293833 4.637964 3.574238 10.702366 5.746771 3.066210 3.838803 3.997736 
2154 7.311174 9.558311 4.328596 4.624237 3.565807 10.652426 5.743531 2.887194 3.799417 4.049718 
2155 7.240268 9.618895 4.350809 4.582804 3.570205 10.608448 5.723476 2.726571 3.764995 4.076446 
2156 7.260440 9.740396 4.407306 4.585554 3.619824 10.629491 5.789387 2.673219 3.805604 4.142147 
2157 7.223788 9.766860 4.455304 4.616791 3.604045 10.562976 5.786100 2.591334 3.816175 4.154661 
2158 7.170889 9.776491 4.453636 4.618223 3.628440 10.514746 5.795200 2.617064 3.807458 4.157751 
2159 7.187318 9.855643 4.467974 4.624715 3.709286 10.554597 5.892275 2.755317 3.848418 4.250164 
2160 7.161620 9.877496 4.475625 4.665020 3.701948 10.524448 5.940365 2.814663 3.870755 4.269736 
2161 7.140271 9.887829 4.490700 4.734376 3.669534 10.489853 5.996234 2.867591 3.902991 4.259176 
2162 7.140434 9.885878 4.458968 4.753525 3.690324 10.500739 6.047538 2.945821 3.921157 4.234296 
2163 7.133499 9.852858 4.406613 4.713841 3.726856 10.532206 6.072449 2.981914 3.913222 4.189793 
2164 7.149178 9.840318 4.418945 4.668168 3.777430 10.593063 6.128362 2.993188 3.924493 4.205696 
2165 7.135073 9.824267 4.384216 4.583036 3.855864 10.685715 6.176070 3.025550 3.913398 4.186735 
2166 7.100435 9.816118 4.313509 4.482087 3.936621 10.801642 6.218486 3.098619 3.885303 4.159016 
2167 7.036154 9.806610 4.268617 4.408411 3.973167 10.879629 6.248003 3.113284 3.836714 4.093476 
2168 6.928363 9.800826 4.256763 4.340930 3.972967 10.921854 6.244886 3.028319 3.762624 4.023415 
2169 6.816350 9.796821 4.245119 4.244866 4.005177 10.978105 6.236528 2.914733 3.677263 3.979266 
2170 6.697590 9.766161 4.202012 4.131516 4.039405 11.021446 6.207863 2.789980 3.571570 3.944510 
2171 6.610348 9.754322 4.155041 4.049489 4.067939 11.082081 6.198636 2.719476 3.496205 3.915696 
2172 6.609354 9.866872 4.131279 4.004050 4.141755 11.203730 6.247742 2.780495 3.506846 3.954354 
2173 6.553415 9.947067 4.078461 3.929890 4.196283 11.241749 6.240097 2.796904 3.463373 3.938224 
2174 6.437806 9.962448 4.032941 3.826122 4.199515 11.173920 6.172774 2.705168 3.365011 3.864734 
2175 6.432353 10.036899 4.069417 3.749225 4.240526 11.184215 6.196343 2.731811 3.364351 3.856339 
2176 6.455063 10.088866 4.151114 3.713745 4.271147 11.215051 6.215590 2.797452 3.392384 3.842142 
2177 6.415239 10.084677 4.256820 3.719783 4.231557 11.143175 6.171172 2.765219 3.381703 3.794976 
2178 6.410987 10.106515 4.349533 3.716441 4.214390 11.113476 6.180507 2.801806 3.379834 3.759333 
2179 6.383342 10.077950 4.316236 3.650542 4.204628 11.093298 6.160205 2.915876 3.306576 3.669901 
2180 6.403120 10.069628 4.329854 3.692195 4.130183 11.099124 6.144356 2.984456 3.268152 3.619710 
2181 6.457050 10.085786 4.346390 3.794380 4.022403 11.128295 6.153765 3.033934 3.258580 3.565922 
2182 6.473859 10.070851 4.286080 3.849167 3.928596 11.134866 6.140460 3.097260 3.227925 3.490031 
2183 6.452727 10.029263 4.182147 3.853628 3.867436 11.105824 6.116760 3.149071 3.179584 3.431424 
2184 6.397584 9.957221 4.069994 3.850869 3.812616 11.058497 6.064057 3.173374 3.109076 3.347893 
2185 6.413478 9.949366 4.045551 3.903813 3.763760 11.066816 6.068684 3.200303 3.088958 3.315940 
2186 6.422098 9.923492 3.940584 3.951343 3.700408 11.076859 6.045794 3.265187 3.065046 3.244859 
2187 6.382366 9.849786 3.797702 4.001915 3.569827 11.034888 5.953211 3.277039 3.019601 3.095703 
2188 6.395229 9.842102 3.712874 4.016811 3.483144 11.057702 5.933265 3.300853 3.006639 3.044863 
2189 6.454768 9.876408 3.678492 3.974348 3.467728 11.148482 5.964627 3.363736 3.008642 3.066400 
2190 6.515371 9.850705 3.757094 3.969087 3.385358 11.186210 5.935011 3.348573 3.016909 3.052031 
2191 6.577416 9.777964 3.875417 3.977411 3.282916 11.189006 5.877041 3.327520 3.041738 3.022123 
2192 6.714428 9.780937 4.037311 4.006813 3.229393 11.245364 5.891505 3.338006 3.110529 3.040443 
2193 6.838005 9.832982 4.179757 4.015670 3.230742 11.322275 5.910911 3.344120 3.171277 3.068658 
2194 6.901897 9.829226 4.237652 3.958774 3.279063 11.364228 5.883910 3.352483 3.181759 3.071999 
2195 6.953382 9.797851 4.320924 3.937940 3.273826 11.342946 5.828180 3.336954 3.181916 3.044768 
2196 6.948772 9.718868 4.363011 3.949508 3.232408 11.277480 5.704111 3.313413 3.160094 2.976641 
2197 7.005607 9.721076 4.428757 3.989993 3.234275 11.238892 5.650701 3.307844 3.145531 2.978127 
2198 7.056914 9.769700 4.486385 4.011680 3.293101 11.232318 5.645811 3.297171 3.098554 3.019440 
2199 7.021854 9.756656 4.420534 3.991581 3.380618 11.198100 5.583739 3.247083 2.984248 3.023675 
2200 6.950993 9.722249 4.290083 3.958230 3.476731 11.166420 5.510897 3.185480 2.863666 2.984645 
2201 6.872216 9.693824 4.112412 3.921364 3.613057 11.182372 5.474860 3.181659 2.792899 2.951127 
2202 6.835921 9.736167 3.943747 3.891171 3.807227 11.258357 5.507713 3.239108 2.798891 2.972728 
2203 6.790208 9.777167 3.831740 3.885542 3.959269 11.290811 5.534221 3.229834 2.817747 2.948005 
2204 6.685989 9.715876 3.722012 3.880314 4.031346 11.225417 5.475187 3.144027 2.809382 2.827898 
2205 6.640716 9.661370 3.620024 3.870790 4.106223 11.230925 5.455498 3.169709 2.882900 2.729723 
2206 6.697237 9.683845 3.594088 3.901671 4.150919 11.344272 5.536557 3.297608 3.069749 2.716424 
2207 6.761728 9.669480 3.576330 3.914703 4.160439 11.430763 5.590939 3.436243 3.229276 2.726745 
2208 6.810908 9.630728 3.614691 3.889035 4.152909 11.469094 5.617436 3.532804 3.312070 2.760337 
2209 6.814435 9.549379 3.683761 3.847431 4.093858 11.435337 5.573625 3.556805 3.290186 2.740384 
2210 6.855559 9.467048 3.740899 3.818287 4.054437 11.412660 5.531167 3.616020 3.263593 2.770826 
2211 6.965322 9.460653 3.798332 3.800957 4.079064 11.470778 5.580755 3.758578 3.290685 2.882348 
2212 7.038625 9.457095 3.840519 3.795951 4.092884 11.496778 5.604973 3.859718 3.308052 2.923310 
2213 7.021667 9.391900 3.850561 3.792440 4.061121 11.403286 5.535901 3.859748 3.280917 2.875503 
2214 6.989376 9.375772 3.853891 3.777153 4.058399 11.311122 5.516070 3.863014 3.283196 2.834448 
2215 6.974951 9.415494 3.837056 3.740698 4.129044 11.280984 5.558284 3.929940 3.321557 2.851243 
2216 6.980394 9.480812 3.868951 3.775098 4.172611 11.258072 5.613398 3.963506 3.397877 2.860762 
2217 6.941602 9.503052 3.883295 3.819022 4.205308 11.215010 5.633703 3.958055 3.439076 2.833822 
2218 6.822277 9.420470 3.839022 3.822834 4.231602 11.105218 5.585186 3.889788 3.375073 2.752583 
2219 6.690850 9.322536 3.828987 3.834828 4.237302 10.992385 5.537699 3.753134 3.294101 2.704959 
2220 6.635330 9.281416 3.821499 3.816591 4.313796 10.970769 5.567139 3.676989 3.262228 2.739183 
2221 6.638609 9.290851 3.837211 3.805697 4.422663 10.997815 5.659653 3.621732 3.270316 2.844704 
2222 6.585920 9.209407 3.778518 3.768472 4.519959 10.954426 5.714032 3.523009 3.204821 2.877273 
2223 6.534132 9.119165 3.781901 3.752109 4.569237 10.901562 5.760338 3.365067 3.119348 2.892220 
2224 6.565569 9.104434 3.878742 3.766338 4.636173 10.961235 5.871032 3.266979 3.092959 2.999250 
2225 6.614391 9.100169 3.949654 3.770490 4.696796 11.078480 5.960302 3.239769 3.075776 3.081345 
2226 6.571677 9.015298 3.981764 3.775330 4.644363 11.077982 5.913895 3.134462 2.975520 3.047387 
2227 6.510732 8.905728 4.003780 3.741105 4.582811 11.028116 5.834075 3.048131 2.840873 3.019826 
2228 6.552954 8.881633 4.093176 3.688234 4.582048 11.068363 5.854700 3.064386 2.806473 3.084613 
2229 6.646813 8.883894 4.197239 3.652813 4.605253 11.148117 5.915342 3.157353 2.845116 3.193783 
2230 6.735787 8.883373 4.258439 3.661793 4.594770 11.200385 5.949382 3.277056 2.911574 3.233053 
2231 6.802659 8.898050 4.323635 3.736301 4.523564 11.200980 5.942108 3.329551 3.001350 3.197208 
2232 6.840227 8.888654 4.353404 3.798232 4.450201 11.202315 5.902329 3.360773 3.092043 3.181026 
2233 6.891152 8.882877 4.370409 3.823370 4.437600 11.240829 5.912108 3.442255 3.206631 3.189064 
2234 6.950099 8.881650 4.377822 3.871449 4.398508 11.267191 5.949457 3.505604 3.324630 3.188948 
2235 6.971220 8.823821 4.285038 3.915064 4.355600 11.231868 5.942697 3.565058 3.360744 3.130794 
2236 7.019722 8.812973 4.220851 4.004688 4.289579 11.223336 5.962777 3.625776 3.378554 3.050082 
2237 7.071725 8.828091 4.192735 4.094867 4.209142 11.235811 6.008832 3.644268 3.379426 2.999110 
2238 7.123293 8.851226 4.194624 4.153473 4.133885 11.231407 6.078389 3.621766 3.364750 2.991036 
2239 7.151235 8.846902 4.150913 4.150559 4.083200 11.187825 6.107352 3.583623 3.299797 2.949179 
2240 7.211169 8.881491 4.098543 4.160887 4.064059 11.143970 6.132971 3.568504 3.267275 2.923551 
2241 7.292013 8.955884 4.070046 4.192626 4.059043 11.141699 6.160945 3.583332 3.256186 2.923051 
2242 7.324334 9.012771 4.069301 4.221990 3.997378 11.105058 6.155286 3.552436 3.219678 2.873310 
2243 7.381306 9.087201 4.073887 4.218280 3.977868 11.073029 6.175632 3.545565 3.218234 2.846431 
2244 7.470522 9.164547 4.065650 4.182211 3.987269 11.057101 6.215758 3.597124 3.267521 2.815942 
2245 7.484776 9.189715 4.055159 4.195016 3.893725 10.935478 6.181113 3.566015 3.291259 2.670964 
2246 7.489306 9.217564 4.068798 4.210901 3.789732 10.787571 6.152920 3.515448 3.338556 2.558672 
2247 7.605586 9.344209 4.133273 4.138021 3.823290 10.786671 6.269700 3.571928 3.466218 2.674108 
2248 7.628345 9.365853 4.128475 3.989710 3.871141 10.719224 6.279519 3.561027 3.477718 2.756686 
2249 7.617267 9.369661 4.169457 3.880211 3.863603 10.639667 6.257064 3.483147 3.465452 2.786055 
2250 7.658631 9.405433 4.178825 3.778361 3.844311 10.638603 6.290730 3.502883 3.487280 2.797060 
2251 7.693769 9.427277 4.154691 3.691344 3.825017 10.653373 6.322883 3.550712 3.493119 2.774379 
2252 7.728545 9.420132 4.164767 3.604829 3.790297 10.672544 6.343982 3.588678 3.480756 2.757253 
2253 7.739324 9.378725 4.183193 3.521751 3.740968 10.679212 6.346248 3.588485 3.439611 2.736792 
2254 7.755366 9.350683 4.194650 3.480992 3.715447 10.702323 6.351600 3.578989 3.425833 2.753539 
2255 7.800632 9.369798 4.230993 3.533563 3.624888 10.751154 6.375022 3.569475 3.489849 2.793115 
2256 7.826026 9.373881 4.238719 3.612491 3.533284 10.787699 6.384752 3.558706 3.566218 2.806879 
2257 7.836211 9.347045 4.172178 3.611106 3.541636 10.842547 6.410441 3.586504 3.609685 2.848365 
2258 7.795464 9.300514 4.145349 3.604586 3.518816 10.814896 6.408068 3.523648 3.622174 2.847928 
2259 7.714798 9.239669 4.133486 3.633661 3.427350 10.709976 6.355983 3.387036 3.625611 2.806364 
2260 7.774369 9.288479 4.156287 3.637974 3.426360 10.729724 6.422469 3.379513 3.723940 2.890069 
2261 7.843365 9.330796 4.159941 3.636575 3.438751 10.746258 6.480082 3.397932 3.820652 2.951975 
2262 7.816438 9.280066 4.115058 3.653866 3.410901 10.674572 6.433414 3.337181 3.843755 2.930666 
2263 7.850709 9.295030 4.152266 3.679970 3.402039 10.683754 6.468148 3.284870 3.891572 2.980692 
2264 7.858994 9.273731 4.145199 3.704325 3.397517 10.665462 6.484612 3.236192 3.894456 2.981109 
2265 7.843755 9.244765 4.136548 3.739767 3.359310 10.658603 6.494766 3.192394 3.897295 2.965979 
2266 7.886016 9.295574 4.201930 3.754866 3.350319 10.767110 6.588702 3.205231 3.972513 3.013765 
2267 7.797188 9.229452 4.156453 3.742200 3.342806 10.764352 6.551985 3.178937 3.957509 2.953768 
2268 7.703373 9.155946 4.135869 3.737528 3.335705 10.755178 6.509280 3.142865 3.926741 2.890185 
2269 7.703888 9.169675 4.175310 3.755777 3.398350 10.815804 6.564518 3.175735 3.953088 2.894939 
2270 7.704792 9.170631 4.199651 3.802832 3.463555 10.865611 6.603705 3.236637 4.000172 2.885178 
2271 7.781297 9.251642 4.272640 3.868541 3.536029 10.989130 6.695177 3.333909 4.123748 2.926515 
2272 7.786319 9.253848 4.297676 3.929767 3.594537 11.009077 6.682528 3.383261 4.184400 2.895350 
2273 7.735772 9.187703 4.274692 3.991320 3.616905 10.939684 6.617577 3.407940 4.185383 2.819935 
2274 7.781596 9.208409 4.318311 4.052786 3.672806 10.973390 6.677132 3.504291 4.260440 2.845672 
2275 7.791484 9.202718 4.367766 4.140376 3.692775 10.966057 6.715504 3.584766 4.335514 2.849185 
2276 7.749902 9.139145 4.325753 4.191750 3.703219 10.928694 6.702518 3.652195 4.352529 2.816055 
2277 7.820468 9.204088 4.368976 4.265018 3.733057 10.998953 6.804368 3.712360 4.449008 2.889071 
2278 7.804636 9.176844 4.338152 4.323278 3.728260 10.971461 6.820789 3.725385 4.484463 2.887669 
2279 7.737658 9.103638 4.261758 4.359023 3.707986 10.920113 6.812321 3.749730 4.504693 2.835837 
2280 7.656349 9.020127 4.215848 4.387741 3.692797 10.882331 6.823688 3.765930 4.543894 2.777705 
2281 7.488115 8.860323 4.185588 4.421099 3.606666 10.759497 6.741763 3.692609 4.514133 2.647639 
2282 7.465319 8.841975 4.189668 4.395752 3.609051 10.805472 6.798519 3.678761 4.552037 2.710260 
2283 7.433653 8.817673 4.186153 4.361938 3.611068 10.838109 6.831696 3.632504 4.556630 2.796483 
2284 7.329981 8.719033 4.151711 4.336457 3.558506 10.791582 6.769079 3.541977 4.489430 2.788016 
2285 7.334425 8.699776 4.152456 4.268301 3.583223 10.865506 6.802530 3.548789 4.486528 2.879200 
2286 7.249994 8.584673 4.118709 4.172413 3.603910 10.850924 6.744999 3.496979 4.387680 2.894020 
2287 7.156727 8.465725 4.086079 4.084428 3.610861 10.818080 6.671862 3.420737 4.262837 2.870752 
2288 7.220859 8.509058 4.124166 4.034687 3.689866 10.922045 6.753718 3.448265 4.276569 2.974333 
2289 7.204019 8.478328 4.134439 4.048441 3.701891 10.922388 6.720241 3.419612 4.235506 2.968306 
2290 7.175441 8.411692 4.098889 4.056929 3.709776 10.889628 6.631524 3.391771 4.166992 2.892260 
2291 7.271432 8.459037 4.120560 4.041084 3.812945 10.962057 6.676900 3.434797 4.189544 2.929962 
2292 7.273549 8.414989 4.073071 3.984149 3.924316 10.957191 6.624537 3.419737 4.133188 2.869701 
2293 7.247075 8.365083 4.028377 3.961251 3.982927 10.922546 6.537016 3.403954 4.088947 2.751692 
2294 7.261566 8.373384 4.009705 3.979951 4.032779 10.942155 6.484486 3.459438 4.117584 2.697713 
2295 7.241026 8.362807 4.004055 4.016585 4.044930 10.939727 6.388862 3.491187 4.120432 2.632375 
2296 7.237337 8.382150 4.060226 4.052300 4.072713 10.949436 6.322572 3.502420 4.125981 2.635648 
2297 7.184021 8.331543 4.046410 4.009035 4.114509 10.940625 6.201263 3.479060 4.072517 2.661189 
2298 7.148911 8.278174 4.024458 3.952220 4.120724 10.959763 6.069321 3.461792 4.034767 2.712302 
2299 7.191750 8.303249 4.077655 3.980388 4.053304 11.002498 5.991062 3.455433 4.069752 2.851301 
2300 7.217902 8.295759 4.132746 4.038002 3.946071 11.023476 5.864516 3.415994 4.075567 2.941678 
2301 7.250722 8.264727 4.139944 4.042007 3.885364 11.078319 5.738941 3.397235 4.078854 2.991527 
2302 7.252831 8.248099 4.200610 4.092172 3.786044 11.082870 5.630330 3.300633 4.101364 3.039095 
2303 7.229676 8.242525 4.273196 4.151680 3.673302 11.087102 5.518825 3.173520 4.146357 3.032811 
2304 7.234581 8.252313 4.280474 4.143167 3.614263 11.141328 5.441052 3.113882 4.209947 2.967120 
2305 7.185058 8.260123 4.313278 4.186247 3.525482 11.135049 5.406160 2.989625 4.243973 2.830953 
2306 7.129198 8.290465 4.367994 4.278458 3.439790 11.139134 5.420939 2.860322 4.296391 2.693656 
2307 7.156498 8.385544 4.401639 4.344985 3.435845 11.213910 5.531893 2.852599 4.408997 2.652848 
2308 7.141555 8.446674 4.382831 4.394454 3.422756 11.252083 5.576540 2.865341 4.471689 2.617883 
2309 7.095532 8.489019 4.355563 4.442842 3.380530 11.270782 5.556844 2.879938 4.473057 2.602596 
2310 7.120606 8.596035 4.372771 4.492485 3.333020 11.297246 5.590385 2.942381 4.507546 2.714081 
2311 7.112222 8.648158 4.332097 4.493571 3.277726 11.303292 5.589821 3.009953 4.509750 2.805554 
2312 7.063384 8.664021 4.300337 4.498729 3.212337 11.261868 5.557568 3.052758 4.497132 2.865810 
2313 7.047505 8.683370 4.276645 4.463062 3.212048 11.238028 5.544494 3.125078 4.492752 2.959660 
2314 7.085922 8.741334 4.297343 4.416929 3.249431 11.281079 5.584943 3.196036 4.503682 3.077196 
2315 7.133125 8.791353 4.331632 4.372294 3.271665 11.295150 5.629694 3.232079 4.500775 3.139540 
2316 7.185550 8.842850 4.403704 4.368916 3.250991 11.267568 5.701900 3.218629 4.507213 3.182916 
2317 7.241141 8.848406 4.405502 4.318426 3.256949 11.288787 5.769495 3.246363 4.522063 3.168541 
2318 7.257023 8.820175 4.385513 4.264819 3.255507 11.272849 5.811837 3.237563 4.521271 3.104686 
2319 7.237863 8.774413 4.394888 4.258249 3.209695 11.217115 5.856035 3.150244 4.488657 3.025997 
2320 7.256740 8.755732 4.393198 4.221639 3.210433 11.209786 5.929499 3.096386 4.472584 2.972337 
2321 7.252252 8.745837 4.357542 4.166378 3.215136 11.183056 5.988464 3.050754 4.428645 2.915441 
2322 7.223125 8.762990 4.333569 4.112669 3.216487 11.166269 6.027517 2.991134 4.350073 2.876408 
2323 7.240331 8.841583 4.364337 4.030471 3.262575 11.210531 6.113110 2.972466 4.319319 2.901577 
2324 7.212738 8.871368 4.381596 3.919155 3.316085 11.183210 6.164798 2.936876 4.255117 2.911805 
2325 7.115440 8.851169 4.408113 3.852540 3.321916 11.060678 6.153329 2.844857 4.135065 2.866239 
2326 7.040596 8.837192 4.377474 3.758051 3.363739 10.984914 6.129567 2.860600 4.066570 2.851849 
2327 7.049993 8.910722 4.443163 3.758624 3.382385 11.002501 6.178089 2.937178 4.104697 2.909411 
2328 7.044230 8.970470 4.477602 3.782846 3.363339 11.046087 6.178074 3.035240 4.137961 2.946239 
2329 7.029917 9.017680 4.443159 3.794315 3.334965 11.084779 6.126382 3.166528 4.169615 2.966990 
2330 6.995533 9.063745 4.442647 3.855103 3.260202 11.064409 6.079697 3.246882 4.186871 2.980695 
2331 7.017661 9.121949 4.446974 3.898385 3.230201 11.077701 6.091949 3.326034 4.239451 3.028650 
2332 7.050750 9.140726 4.387700 3.883307 3.251078 11.092212 6.115659 3.391999 4.288155 3.064392 
2333 7.002736 9.088614 4.295115 3.873786 3.242625 11.046968 6.084973 3.359417 4.269508 3.026074 
2334 6.930158 9.030203 4.226142 3.895746 3.231767 11.027575 6.070191 3.296634 4.248558 2.968754 
2335 6.840476 8.971156 4.196091 3.936245 3.220921 11.008805 6.078884 3.212116 4.221066 2.901369 
2336 6.793300 8.937385 4.156260 3.923238 3.260184 11.092412 6.120391 3.186604 4.211267 2.866689 
2337 6.769273 8.934709 4.120202 3.894471 3.318620 11.197181 6.175134 3.199351 4.244052 2.843925 
2338 6.682107 8.906218 4.052474 3.897978 3.336538 11.226526 6.159411 3.180921 4.225331 2.758709 
2339 6.662662 8.945834 4.033967 3.926883 3.342973 11.286819 6.173965 3.227524 4.231061 2.728493 
2340 6.686418 8.974521 4.062557 3.980673 3.312227 11.351377 6.171225 3.267334 4.225429 2.700857 
2341 6.709786 8.941933 4.086974 4.018648 3.296116 11.376898 6.128215 3.282528 4.172407 2.684690 
2342 6.734684 8.885319 4.107319 4.002578 3.338560 11.422256 6.064771 3.329561 4.120772 2.704849 
2343 6.704463 8.781538 4.143962 4.011981 3.374392 11.389447 5.966060 3.341192 4.029168 2.708664 
2344 6.732311 8.754004 4.256878 4.089731 3.384110 11.347481 5.934998 3.382002 3.993031 2.797047 
2345 6.829320 8.775171 4.347561 4.139579 3.400426 11.368738 5.940104 3.508736 4.000206 2.905002 
2346 6.870809 8.722798 4.348998 4.162232 3.382376 11.321709 5.855757 3.572145 3.925051 2.907001 
2347 6.902891 8.636725 4.298146 4.168490 3.345299 11.241238 5.730041 3.549743 3.824311 2.864010 
2348 7.013874 8.654948 4.296000 4.210633 3.285635 11.243561 5.698523 3.527148 3.842235 2.874223 
2349 7.126496 8.649689 4.229364 4.206479 3.212291 11.248924 5.657528 3.496441 3.865625 2.841375 
2350 7.210451 8.610583 4.139037 4.180785 3.128848 11.231794 5.591829 3.448478 3.878852 2.775823 
2351 7.273196 8.582849 4.121979 4.199771 3.063766 11.225782 5.556347 3.394579 3.925480 2.730820 
2352 7.345162 8.561021 4.151429 4.217750 3.041699 11.245777 5.564990 3.369418 3.997839 2.731118 
2353 7.454206 8.553420 4.232894 4.253617 3.059166 11.309668 5.619414 3.367439 4.099962 2.776903 
2354 7.533444 8.479865 4.302478 4.266337 3.067938 11.359923 5.642368 3.348851 4.164609 2.784321 
2355 7.613300 8.386249 4.357831 4.265291 3.076009 11.391176 5.653441 3.340703 4.226580 2.800137 
2356 7.738353 8.335459 4.455884 4.277728 3.096702 11.457884 5.710234 3.350921 4.324823 2.870536 
2357 7.802129 8.224598 4.496187 4.274345 3.088919 11.479851 5.724910 3.342869 4.365973 2.876812 
2358 7.860066 8.121391 4.515684 4.300059 3.061830 11.528216 5.742926 3.363173 4.412857 2.871337 
2359 7.925032 8.031884 4.516031 4.336286 3.037579 11.615296 5.736975 3.426681 4.469586 2.889591 
2360 7.937849 7.897411 4.477341 4.342906 3.003434 11.656101 5.622748 3.471811 4.448368 2.858462 
2361 7.976285 7.836864 4.545676 4.386902 3.006512 11.702611 5.574423 3.466155 4.404603 2.888699 
2362 7.996339 7.761796 4.560566 4.349432 3.077621 11.785099 5.565019 3.458571 4.314609 2.908290 
2363 7.960195 7.646066 4.523078 4.259140 3.133938 11.819061 5.531412 3.419308 4.178320 2.871318 
2364 7.953042 7.532923 4.418065 4.101560 3.174285 11.855286 5.473476 3.429681 4.092995 2.805293 
2365 7.978198 7.474868 4.377901 3.981492 3.193587 11.901021 5.444539 3.447676 4.107966 2.757173 
2366 8.025124 7.454777 4.430649 3.945547 3.201852 11.928948 5.449481 3.434757 4.169925 2.757684 
2367 8.085870 7.388868 4.388598 3.870252 3.216378 11.957591 5.424876 3.468676 4.218291 2.756664 
2368 8.107700 7.321850 4.319660 3.832571 3.208283 11.939578 5.368425 3.527376 4.257196 2.730093 
2369 8.173171 7.339241 4.322542 3.862952 3.215340 11.917334 5.365690 3.625321 4.331800 2.764302 
2370 8.257064 7.379609 4.383330 3.911758 3.260659 11.898149 5.412589 3.733937 4.397878 2.830801 
2371 8.293699 7.385897 4.471027 3.944915 3.311633 11.827540 5.456264 3.798417 4.385870 2.859613 
2372 8.320601 7.344749 4.440852 3.880570 3.385609 11.736472 5.444939 3.890393 4.318789 2.809568 
2373 8.341461 7.347980 4.444590 3.858769 3.420801 11.629382 5.434062 3.950269 4.260066 2.760379 
2374 8.420840 7.402407 4.456551 3.856381 3.446973 11.577106 5.432548 4.032899 4.235445 2.763278 
2375 8.561851 7.476072 4.435017 3.845952 3.498346 11.575779 5.457117 4.151195 4.226286 2.816110 
2376 8.593324 7.476840 4.424273 3.900160 3.477318 11.478516 5.413941 4.156812 4.136793 2.822052 
2377 8.615645 7.445883 4.332109 3.931047 3.469304 11.374237 5.329587 4.160148 4.025346 2.774498 
2378 8.734495 7.528658 4.302870 4.012951 3.464902 11.365364 5.351317 4.181655 3.996682 2.817021 
2379 8.849306 7.643982 4.324098 4.150556 3.404780 11.401362 5.387228 4.164234 4.031256 2.880858 
2380 8.939515 7.728246 4.290755 4.226237 3.385174 11.465492 5.386289 4.143757 4.078845 2.883802 
2381 8.968045 7.776019 4.275726 4.247354 3.385456 11.494783 5.349565 4.087806 4.098968 2.850368 
2382 8.905882 7.770225 4.267403 4.257514 3.370769 11.459818 5.256311 3.994389 4.064060 2.758104 
2383 8.896583 7.851746 4.339972 4.280547 3.374326 11.472219 5.270774 3.931992 4.067031 2.751403 
2384 8.898449 7.970456 4.418344 4.274698 3.425511 11.526814 5.326612 3.923208 4.080276 2.776492 
2385 8.817588 7.975015 4.350571 4.185544 3.474035 11.530055 5.292135 3.939506 4.011001 2.677573 
2386 8.795455 8.037580 4.349758 4.150383 3.505690 11.561301 5.347578 3.949834 3.970521 2.675161 
2387 8.814036 8.131118 4.347747 4.120140 3.532408 11.604265 5.435720 3.964039 3.942255 2.728399 
2388 8.817208 8.178283 4.254612 4.045424 3.575233 11.619628 5.478946 3.988803 3.884190 2.725133 
2389 8.764107 8.169504 4.174436 4.008500 3.578690 11.599623 5.448845 3.982884 3.806687 2.699001 
2390 8.678301 8.099273 4.106958 3.995134 3.551792 11.563758 5.392264 3.934717 3.703081 2.676157 
2391 8.702190 8.081044 4.081419 3.978265 3.565034 11.569479 5.418278 3.890561 3.633901 2.757272 
2392 8.735575 8.056843 4.051673 3.950757 3.604346 11.560081 5.485094 3.811020 3.560262 2.854173 
2393 8.713836 7.980169 3.976233 3.921513 3.653806 11.500071 5.524410 3.687690 3.482607 2.870826 
2394 8.727937 7.932058 3.904484 3.887611 3.733225 11.464682 5.595446 3.593132 3.447609 2.872795 
2395 8.722712 7.928028 3.872387 3.870245 3.781320 11.443313 5.675107 3.526422 3.433688 2.876414 
2396 8.678694 7.974316 3.901937 3.922317 3.793214 11.411406 5.737419 3.457970 3.417318 2.877836 
2397 8.587806 7.977559 3.917851 3.994913 3.768955 11.321569 5.728835 3.370099 3.380013 2.810433 
2398 8.462804 7.899018 3.870401 4.018825 3.744921 11.181509 5.641551 3.301428 3.319662 2.679231 
2399 8.500858 7.961637 3.964061 4.098414 3.747273 11.159423 5.683083 3.326119 3.400206 2.731860 
2400 8.604614 8.049425 4.084679 4.194487 3.781804 11.179145 5.758083 3.385072 3.481609 2.846131 
2401 8.648063 8.031632 4.114248 4.243105 3.828308 11.147012 5.724929 3.409094 3.460151 2.880277 
2402 8.704264 8.018209 4.114408 4.261306 3.883891 11.123721 5.682692 3.439218 3.414721 2.919791 
2403 8.757087 8.005602 4.072678 4.246572 3.920115 11.110732 5.648336 3.497523 3.348105 2.942111 
2404 8.818551 8.052906 4.113805 4.298907 3.899864 11.094424 5.671398 3.544217 3.328571 2.974998 
2405 8.861272 8.065051 4.116162 4.316570 3.880455 11.087533 5.688040 3.576242 3.272363 2.977365 
2406 8.843475 8.025756 4.131223 4.347750 3.811543 11.030346 5.674129 3.542593 3.170779 2.913638 
2407 8.868155 8.046253 4.185401 4.390576 3.751503 11.011000 5.695212 3.532713 3.101080 2.891183 
2408 9.006759 8.167567 4.255090 4.429528 3.748230 11.108671 5.798107 3.607996 3.127644 2.978909 
2409 9.144148 8.282063 4.291547 4.464673 3.739912 11.214730 5.896496 3.669991 3.176582 3.059064 
2410 9.172832 8.262655 4.214771 4.454691 3.703113 11.204559 5.873030 3.617357 3.136684 3.031595 
2411 9.199924 8.248238 4.167526 4.441780 3.694913 11.174531 5.865375 3.514342 3.094276 2.996699 
2412 9.282980 8.348893 4.244276 4.462414 3.742743 11.192777 5.965017 3.436655 3.133859 3.021456 
2413 9.301340 8.388576 4.249426 4.420898 3.830165 11.168164 6.007538 3.349575 3.133714 2.996096 
2414 9.269019 8.406351 4.224989 4.370159 3.921533 11.111996 6.017668 3.213533 3.122126 2.950985 
2415 9.268986 8.470933 4.191693 4.288229 4.064621 11.115754 6.084615 3.097404 3.133512 2.965288 
2416 9.310794 8.578742 4.156640 4.201036 4.231458 11.163087 6.186276 3.021665 3.175039 3.040701 
2417 9.348331 8.709441 4.174911 4.185868 4.334930 11.190481 6.284129 2.940158 3.275156 3.102586 
2418 9.354848 8.783475 4.147564 4.151678 4.405721 11.195537 6.328985 2.891582 3.332777 3.108895 
2419 9.300445 8.798143 4.120502 4.140428 4.401431 11.136375 6.305207 2.798090 3.321959 3.043181 
2420 9.225116 8.833582 4.123450 4.154261 4.360440 11.071829 6.283054 2.698566 3.287788 2.975810 
2421 9.251822 8.961182 4.166905 4.146996 4.373662 11.120807 6.367260 2.745231 3.318058 3.020672 
2422 9.262197 9.056000 4.177456 4.118980 4.405896 11.175071 6.433848 2.833598 3.359819 3.051121 
2423 9.175340 9.054732 4.142429 4.107212 4.385219 11.153930 6.425789 2.853502 3.375509 2.992694 
2424 9.196393 9.169059 4.210409 4.132435 4.380920 11.245079 6.510365 2.928416 3.481478 3.045215 
2425 9.229744 9.315663 4.342193 4.194151 4.334532 11.339327 6.609763 2.958975 3.602395 3.108108 
2426 9.170466 9.326303 4.365696 4.201259 4.244706 11.319437 6.624041 2.914540 3.596864 3.059257 
2427 9.126832 9.304357 4.311277 4.169980 4.168047 11.308156 6.630064 2.912333 3.568936 2.983185 
2428 9.057461 9.259557 4.213816 4.185629 4.066698 11.272182 6.610312 2.900008 3.561675 2.874390 
2429 8.986280 9.228951 4.132228 4.251017 3.956443 11.251702 6.616218 2.896600 3.605179 2.804114 
2430 9.002537 9.259601 4.069534 4.310431 3.887320 11.333333 6.707028 2.963710 3.696818 2.820163 
2431 8.970771 9.270201 3.955107 4.365994 3.798218 11.372179 6.734318 3.020371 3.752412 2.800205 
2432 8.877525 9.283695 3.870929 4.460069 3.679160 11.340505 6.720730 3.029804 3.801828 2.776098 
2433 8.803538 9.330817 3.833794 4.555159 3.605548 11.322421 6.731462 3.034779 3.857395 2.788206 
2434 8.731934 9.340575 3.792427 4.606292 3.590254 11.317808 6.735307 3.009620 3.866319 2.818374 
2435 8.650118 9.291241 3.741371 4.620967 3.592713 11.318713 6.706008 2.942070 3.828117 2.838989 
2436 8.575550 9.226097 3.724783 4.662183 3.581381 11.315616 6.649075 2.854509 3.793289 2.838465 
2437 8.621448 9.278515 3.764659 4.695740 3.631276 11.416804 6.696470 2.873896 3.846401 2.938957 
2438 8.683332 9.375939 3.858447 4.776755 3.679127 11.521875 6.770448 2.926269 3.954502 3.057875 
2439 8.610865 9.323490 3.850606 4.817551 3.688388 11.522114 6.715219 2.935940 3.944977 3.035791 
2440 8.599600 9.325154 3.904359 4.872367 3.699213 11.572357 6.733506 2.980093 4.007674 3.076115 
2441 8.594881 9.310747 3.957938 4.963805 3.666555 11.591770 6.731730 3.008266 4.093772 3.079051 
2442 8.542090 9.232511 3.955177 5.050215 3.609099 11.563340 6.663214 2.988552 4.137758 3.026688 
2443 8.573346 9.242586 4.016152 5.131006 3.623346 11.622560 6.710137 2.974372 4.247649 3.085689 
2444 8.557611 9.206852 4.002295 5.127124 3.672149 11.656810 6.718455 2.947293 4.268862 3.082834 
2445 8.484779 9.160771 4.007600 5.116116 3.702341 11.635868 6.704785 2.868814 4.263464 3.038339 
2446 8.450569 9.198297 4.071974 5.147443 3.754181 11.628662 6.731466 2.808061 4.324967 3.026114 
2447 8.395747 9.163301 4.043526 5.161033 3.803383 11.596673 6.664566 2.765414 4.322981 2.938545 
2448 8.332965 9.116547 4.013830 5.212463 3.851965 11.576648 6.573510 2.761840 4.302272 2.847730 
2449 8.334642 9.127526 4.021702 5.300331 3.922417 11.594246 6.523219 2.809255 4.310016 2.796267 
2450 8.385493 9.185782 4.066136 5.398780 3.988866 11.639926 6.494323 2.882855 4.350729 2.795746 
2451 8.437694 9.221301 4.065946 5.454336 4.042372 11.695403 6.433893 2.966865 4.368308 2.780816 
2452 8.483394 9.232585 4.054049 5.531332 4.086712 11.715720 6.358617 3.048923 4.353972 2.734270 
2453 8.509130 9.233711 4.063125 5.623110 4.143673 11.712055 6.290727 3.095625 4.325492 2.706246 
2454 8.514697 9.229141 4.058687 5.666687 4.226823 11.698035 6.229486 3.102263 4.296467 2.711104 
2455 8.481928 9.191442 4.036039 5.666312 4.307482 11.639485 6.153752 3.040197 4.263422 2.693777 
2456 8.492342 9.215685 4.055830 5.666714 4.403273 11.637578 6.149447 2.972713 4.297690 2.735412 
2457 8.541077 9.298419 4.117957 5.715504 4.492842 11.686357 6.203333 2.949509 4.418484 2.828411 
2458 8.530963 9.313353 4.068596 5.731463 4.511081 11.688927 6.163456 2.928257 4.507141 2.851947 
2459 8.501062 9.315115 4.014348 5.747798 4.492743 11.686261 6.107131 2.901125 4.602909 2.855390 
2460 8.460218 9.302244 3.968541 5.774893 4.461514 11.665530 6.063645 2.894311 4.710510 2.847683 
2461 8.449215 9.309107 3.941818 5.843222 4.429087 11.663377 6.067582 2.926259 4.849164 2.849556 
2462 8.503714 9.376713 3.989520 5.956300 4.432069 11.731194 6.161541 3.006337 5.044824 2.903321 
2463 8.531752 9.390046 3.968391 6.014278 4.436314 11.803714 6.207621 3.114367 5.194820 2.929513 
2464 8.501888 9.371748 3.941175 6.070036 4.426646 11.837353 6.214507 3.169915 5.284050 2.921299 
2465 8.456463 9.316733 3.882090 6.093854 4.444692 11.834172 6.181376 3.206746 5.308956 2.893939 
2466 8.496317 9.274166 3.824842 6.101012 4.482759 11.834101 6.166646 3.252473 5.326571 2.890532 
2467 8.580379 9.231797 3.749118 6.078187 4.502961 11.864631 6.139395 3.313717 5.339615 2.877570 
2468 8.650481 9.216058 3.704343 6.073389 4.511283 11.897572 6.130640 3.392917 5.364736 2.872629 
2469 8.681054 9.249812 3.748209 6.133057 4.490865 11.916934 6.177771 3.470371 5.413120 2.886111 
2470 8.675093 9.244871 3.738986 6.147970 4.471723 11.903099 6.203125 3.535880 5.411929 2.858451 
2471 8.654060 9.254394 3.751336 6.166316 4.460292 11.847447 6.249748 3.564568 5.396010 2.838912 
2472 8.603237 9.215086 3.675870 6.113345 4.466830 11.798083 6.270083 3.584866 5.358760 2.799952 
2473 8.566113 9.183215 3.605188 6.029615 4.490589 11.760784 6.337751 3.568385 5.337404 2.795809 
2474 8.535110 9.181825 3.619946 5.955172 4.539611 11.758295 6.468575 3.480434 5.324740 2.847266 
2475 8.488410 9.147839 3.623838 5.822364 4.592530 11.767024 6.607439 3.362757 5.289269 2.910210 
2476 8.439997 9.122243 3.643596 5.691569 4.664591 11.729628 6.744853 3.254547 5.233148 2.980660 
2477 8.360319 9.102960 3.673779 5.589532 4.721751 11.629984 6.840298 3.129052 5.152426 3.003728 
2478 8.313480 9.144011 3.752381 5.540810 4.758636 11.565113 6.950947 3.015645 5.084088 3.024539 
2479 8.299562 9.218132 3.821600 5.522085 4.768779 11.520854 7.050531 2.940314 5.016820 3.028142 
2480 8.275392 9.275240 3.850478 5.529484 4.739273 11.500481 7.113848 2.907576 4.935122 2.995326 
2481 8.299335 9.363564 3.906128 5.549196 4.706677 11.542997 7.191802 2.940484 4.886457 2.996659 
2482 8.291918 9.427071 3.981837 5.571608 4.662967 11.549264 7.223111 2.929975 4.770708 2.993703 
2483 8.237687 9.429204 4.059885 5.556022 4.643493 11.546390 7.219961 2.866764 4.603817 2.969974 
2484 8.201167 9.386065 4.084303 5.506187 4.660784 11.569337 7.200361 2.825735 4.479062 2.940870 
2485 8.173598 9.350315 4.132238 5.513243 4.631169 11.579618 7.159354 2.784154 4.425000 2.902940 
2486 8.183654 9.374122 4.222682 5.571493 4.559428 11.608784 7.127749 2.793929 4.440706 2.892726 
2487 8.252464 9.409760 4.281035 5.608211 4.515328 11.698271 7.082282 2.890093 4.469341 2.920811 
2488 8.278563 9.384372 4.291893 5.631118 4.455585 11.766089 6.996295 2.972548 4.452465 2.927624 
2489 8.280990 9.341567 4.296846 5.694557 4.350847 11.801928 6.891406 3.013444 4.426123 2.926113 
2490 8.281890 9.294240 4.227059 5.715888 4.248542 11.851110 6.773654 3.070575 4.401830 2.919741 
2491 8.295891 9.284326 4.199797 5.750519 4.148416 11.928275 6.697556 3.109977 4.391986 2.938168 
2492 8.294128 9.284334 4.207171 5.785574 4.056014 12.011823 6.641008 3.102103 4.364705 2.966315 
2493 8.286444 9.283436 4.172781 5.747130 4.027867 12.089334 6.588941 3.077675 4.325802 2.986257 
2494 8.330567 9.358193 4.179075 5.703117 4.065410 12.207520 6.615892 3.050976 4.354545 3.064172 
2495 8.335302 9.400658 4.187850 5.678218 4.057430 12.237968 6.608825 2.968127 4.378332 3.102223 
2496 8.247557 9.373201 4.160131 5.644015 3.983274 12.166704 6.526160 2.838819 4.345615 3.052532 
2497 8.214467 9.385188 4.092338 5.534843 3.967578 12.147226 6.487218 2.820498 4.330156 3.025428 
2498 8.192894 9.419986 4.035607 5.456060 3.966736 12.129670 6.465501 2.836783 4.321986 3.012310 
2499 8.100045 9.421317 3.973017 5.460853 3.890196 12.065300 6.401649 2.812234 4.294467 2.948593 
