# Supplementary material for: Redox-Based Defect Detection in Packed DNA: Insights from Hybrid Quantum Mechanical/Molecular Mechanics Molecular Dynamics Simulations
Source: J Chem Theory Comput. 2023 Nov 14;19(22):8434–45. doi: 10.1021/acs.jctc.3c01013 (PMC10687876; doi:10.1021/acs.jctc.3c01013)
Supplement: Supplementary file 2 — ct3c01013_si_002.zip [file ct3c01013_si_002.zip › packed_dna_8oxog-main/QMMM_MD/water_counts_qmmm_N7/8oxoG_red_reg1_waterdistances.dat]

0 2.757539 6.733619 4.530794 5.122085 3.351058 4.811469 4.453305 6.147723 7.155727 4.986753 
1 2.766647 6.765776 4.546754 5.098958 3.307996 4.768357 4.495407 6.114868 7.178093 4.962922 
2 2.795935 6.780801 4.558801 5.094384 3.319290 4.732697 4.525170 6.089033 7.208097 4.946809 
3 2.788543 6.802837 4.560739 5.073886 3.348075 4.669419 4.543589 6.058599 7.205646 4.963046 
4 2.809781 6.859889 4.568539 5.091565 3.419105 4.623280 4.559990 6.068305 7.203031 5.019592 
5 2.845738 6.932636 4.568792 5.144331 3.505964 4.630076 4.564679 6.120458 7.222834 5.115285 
6 2.794403 6.995489 4.519178 5.144495 3.514705 4.587437 4.568954 6.133812 7.209080 5.191298 
7 2.728524 7.030059 4.461808 5.136201 3.482359 4.538585 4.543837 6.153859 7.201777 5.237010 
8 2.767750 7.057521 4.472986 5.187765 3.473131 4.540352 4.509372 6.252823 7.245900 5.272679 
9 2.794435 7.058707 4.485939 5.223752 3.452516 4.522284 4.506176 6.323839 7.275793 5.274527 
10 2.800695 7.016026 4.422087 5.247171 3.479540 4.550732 4.472459 6.342118 7.286936 5.292373 
11 2.804809 6.977166 4.371516 5.247684 3.513290 4.553637 4.464164 6.349149 7.271320 5.288785 
12 2.815768 6.921251 4.316396 5.245723 3.561700 4.564603 4.445357 6.341523 7.247356 5.305230 
13 2.838772 6.861206 4.317412 5.253621 3.591734 4.619063 4.425967 6.324185 7.237886 5.302929 
14 2.870687 6.817935 4.376633 5.265560 3.595267 4.673718 4.428825 6.310997 7.245234 5.253554 
15 2.903871 6.772231 4.458648 5.294427 3.626805 4.756499 4.415426 6.314452 7.272549 5.213588 
16 2.872350 6.707357 4.525332 5.277051 3.627623 4.803651 4.400185 6.258054 7.273253 5.142977 
17 2.820916 6.615457 4.585809 5.242368 3.653325 4.851530 4.376071 6.182629 7.262671 5.102402 
18 2.813707 6.521298 4.677685 5.232991 3.728155 4.951280 4.363811 6.169741 7.267357 5.070284 
19 2.783059 6.414929 4.765497 5.183671 3.780900 5.017745 4.376370 6.160350 7.254901 4.978313 
20 2.805944 6.311982 4.812268 5.178790 3.915499 5.091171 4.370323 6.212093 7.257488 4.947435 
21 2.858588 6.234752 4.834691 5.229971 4.095466 5.166942 4.368281 6.321447 7.255805 4.939142 
22 2.812581 6.161535 4.794530 5.201085 4.172049 5.146087 4.383785 6.344565 7.186100 4.883832 
23 2.762090 6.104173 4.753799 5.145954 4.214618 5.105095 4.398083 6.366154 7.113973 4.875020 
24 2.760248 6.082875 4.757807 5.108334 4.248895 5.075914 4.424152 6.424030 7.083742 4.895893 
25 2.780479 6.040977 4.716988 5.059533 4.274522 5.039703 4.402018 6.423965 7.074322 4.968017 
26 2.820599 5.996053 4.663334 5.020680 4.278939 5.009524 4.346329 6.410203 7.070900 5.040967 
27 2.864859 5.965628 4.656205 4.989551 4.242430 4.972867 4.289055 6.401351 7.063538 5.033946 
28 2.910805 5.911200 4.650825 4.954596 4.222656 4.949422 4.187040 6.360802 7.054254 5.050208 
29 2.910612 5.820244 4.652819 4.894204 4.163101 4.923164 4.101038 6.312898 7.071112 5.053907 
30 2.872961 5.715194 4.651838 4.820580 4.076807 4.915938 4.062736 6.258883 7.110639 5.034814 
31 2.836766 5.611899 4.607308 4.769418 4.040828 4.950659 4.028534 6.203601 7.152933 5.077464 
32 2.766824 5.542887 4.577769 4.720909 3.969816 4.957140 4.058897 6.172596 7.167409 5.070725 
33 2.759540 5.505117 4.584730 4.773981 3.973905 4.994722 4.094486 6.199055 7.195848 5.101366 
34 2.775126 5.464704 4.622302 4.823861 3.954100 5.024547 4.144178 6.225270 7.248919 5.123430 
35 2.739667 5.380863 4.613230 4.803749 3.892174 5.061457 4.150456 6.205337 7.319212 5.155725 
36 2.766145 5.310445 4.595968 4.800889 3.854746 5.127329 4.120201 6.203789 7.417418 5.197289 
37 2.782001 5.268034 4.609923 4.772872 3.723857 5.141478 4.132244 6.178425 7.489192 5.153817 
38 2.823684 5.232466 4.646723 4.792703 3.634670 5.181074 4.141239 6.173985 7.589310 5.115777 
39 2.872630 5.203019 4.744028 4.799826 3.563604 5.206204 4.160164 6.164613 7.720948 5.046309 
40 2.846000 5.159466 4.841855 4.746401 3.498133 5.183289 4.160698 6.080832 7.826733 4.985293 
41 2.797330 5.154091 4.946862 4.737441 3.507420 5.150224 4.149347 6.025831 7.898524 4.933625 
42 2.771267 5.217308 5.110004 4.791704 3.532893 5.093852 4.185248 6.042405 7.938804 4.868201 
43 2.741055 5.231049 5.221601 4.826152 3.592622 5.075731 4.183052 6.056581 7.989763 4.897346 
44 2.653669 5.172056 5.226452 4.771301 3.590462 5.019883 4.147158 6.003979 8.038715 4.943936 
45 2.652870 5.117668 5.224785 4.717291 3.540787 4.942647 4.140358 5.978767 8.099101 4.987889 
46 2.753629 5.084016 5.211134 4.750922 3.589001 4.922149 4.120102 6.043880 8.171022 5.107290 
47 2.822515 5.063519 5.143206 4.740650 3.605915 4.868337 4.115854 6.097138 8.178213 5.191226 
48 2.866698 5.040812 5.057763 4.687483 3.634201 4.823920 4.097577 6.136465 8.153503 5.295774 
49 2.920413 5.050258 5.012943 4.641540 3.707129 4.789838 4.101852 6.208340 8.123403 5.362649 
50 2.973014 5.117280 5.002703 4.632668 3.778605 4.770690 4.144086 6.290270 8.073391 5.354266 
51 2.998005 5.234268 5.005499 4.660271 3.848589 4.730801 4.212431 6.330690 7.979722 5.317971 
52 2.979945 5.353309 4.997643 4.671802 3.872130 4.655405 4.286414 6.321815 7.848943 5.256157 
53 2.894174 5.426398 4.963373 4.630633 3.814557 4.561224 4.321758 6.239601 7.704463 5.196810 
54 2.805086 5.461979 4.923808 4.587881 3.785249 4.486712 4.299756 6.143590 7.619493 5.177979 
55 2.770619 5.486570 4.878732 4.577410 3.803474 4.465346 4.243650 6.104445 7.606862 5.159700 
56 2.763933 5.526912 4.818643 4.591249 3.843368 4.493185 4.177740 6.103048 7.628146 5.158643 
57 2.762373 5.588126 4.763185 4.574615 3.832947 4.492856 4.160067 6.096692 7.653782 5.108480 
58 2.779468 5.625508 4.680919 4.535826 3.813542 4.486484 4.131640 6.101710 7.692149 5.044121 
59 2.801646 5.615800 4.557974 4.519657 3.849442 4.493479 4.045918 6.091727 7.744066 5.043989 
60 2.746591 5.589569 4.376594 4.450256 3.827683 4.427494 3.968747 5.994969 7.743887 5.016131 
61 2.714869 5.583754 4.231664 4.421684 3.814708 4.348170 3.941973 5.925696 7.726569 4.948650 
62 2.755734 5.570934 4.149144 4.435963 3.851423 4.299599 3.924370 5.887925 7.737164 4.910223 
63 2.820353 5.509953 4.065269 4.419576 3.914860 4.292616 3.859708 5.855392 7.778650 4.936409 
64 2.931062 5.491855 4.099868 4.423441 3.968991 4.303717 3.839648 5.912875 7.871208 4.906951 
65 2.940329 5.433245 4.082195 4.367035 3.960469 4.324681 3.792480 5.899381 7.933537 4.918648 
66 2.836990 5.349991 3.971125 4.285797 3.919196 4.340890 3.723560 5.805916 7.932901 4.995755 
67 2.776640 5.333246 3.962461 4.309768 3.894442 4.361621 3.723893 5.791359 7.932013 5.045076 
68 2.738087 5.327178 4.003572 4.359153 3.838583 4.396578 3.750967 5.808575 7.928084 5.057002 
69 2.674062 5.256529 3.957839 4.374736 3.825047 4.478350 3.703851 5.774529 7.911860 5.124322 
70 2.643210 5.199087 3.920647 4.396577 3.831593 4.561971 3.678976 5.764899 7.900807 5.161774 
71 2.692669 5.186074 3.911349 4.456152 3.866348 4.661557 3.692689 5.810702 7.886702 5.187389 
72 2.775762 5.191278 3.905969 4.527727 3.944438 4.793627 3.704142 5.863750 7.860416 5.225482 
73 2.827596 5.121177 3.863753 4.522729 3.965754 4.936825 3.692836 5.873259 7.836466 5.236654 
74 2.856511 5.050745 3.848917 4.473423 3.903132 5.043086 3.699636 5.890325 7.837764 5.159267 
75 2.901840 4.976978 3.831508 4.472356 3.899243 5.153518 3.653364 5.934076 7.865469 5.131110 
76 2.919757 4.937425 3.812204 4.459011 3.852252 5.233683 3.610084 5.973425 7.885247 5.114200 
77 2.944478 4.998113 3.872584 4.507174 3.816606 5.286440 3.633174 6.047300 7.903554 5.085486 
78 2.929595 5.058531 3.932397 4.544555 3.777701 5.298051 3.657607 6.088489 7.908084 5.065814 
79 2.838519 5.065045 3.910597 4.491577 3.683949 5.252413 3.634757 6.034957 7.879962 5.051492 
80 2.803462 5.108263 3.953454 4.490145 3.674153 5.188758 3.633900 6.025472 7.850153 5.035028 
81 2.800275 5.186361 4.028206 4.524904 3.713678 5.132897 3.661965 6.053043 7.811152 5.014929 
82 2.747025 5.238756 4.066855 4.483452 3.706248 5.056226 3.704381 6.019958 7.743845 4.942863 
83 2.751098 5.273388 4.099314 4.460669 3.774771 5.022491 3.725927 5.996802 7.730928 4.920024 
84 2.765144 5.237206 4.089065 4.382121 3.819659 5.012846 3.698270 5.964967 7.749451 4.930212 
85 2.773835 5.192535 4.077085 4.280859 3.833771 4.993021 3.694173 5.925389 7.756800 4.894695 
86 2.853726 5.199644 4.112393 4.272906 3.908844 5.025909 3.729263 5.963603 7.767852 4.882237 
87 2.908014 5.226480 4.150949 4.270083 3.944715 5.061781 3.794385 6.014264 7.757195 4.823150 
88 2.929233 5.211179 4.114716 4.256364 4.039124 5.146646 3.769592 5.971993 7.743052 4.855274 
89 2.932503 5.180095 4.117851 4.233068 4.073279 5.230958 3.753528 5.917637 7.755247 4.859586 
90 2.884638 5.170913 4.115441 4.206641 4.093720 5.292688 3.748629 5.845586 7.746879 4.826557 
91 2.810204 5.192184 4.098527 4.195879 4.147322 5.330447 3.761546 5.743841 7.705929 4.806912 
92 2.728003 5.229727 4.126875 4.194251 4.150436 5.329702 3.814537 5.666255 7.632503 4.764161 
93 2.689914 5.240345 4.137335 4.221961 4.230315 5.385822 3.792442 5.628855 7.582625 4.830472 
94 2.718355 5.221753 4.170644 4.265902 4.333422 5.440839 3.767630 5.645066 7.565800 4.937582 
95 2.738834 5.185719 4.216459 4.296198 4.316376 5.405284 3.798552 5.694396 7.538675 4.996335 
96 2.738098 5.163729 4.159023 4.357791 4.365358 5.347709 3.799099 5.717731 7.476641 5.124552 
97 2.694255 5.117949 4.046161 4.384682 4.310719 5.221515 3.819915 5.688869 7.376010 5.189043 
98 2.684741 5.080295 3.934575 4.418052 4.229905 5.085964 3.848055 5.678345 7.292315 5.193588 
99 2.755181 5.092617 3.877105 4.500333 4.213331 4.993399 3.885339 5.733054 7.241366 5.177681 
100 2.838841 5.168001 3.914590 4.608944 4.155582 4.922347 3.961261 5.824329 7.181164 5.120986 
101 2.864437 5.279905 3.918682 4.708123 4.123024 4.895498 4.003168 5.873243 7.111843 5.122358 
102 2.819105 5.369578 3.902094 4.739018 4.027743 4.844625 4.044645 5.848284 7.027075 5.066195 
103 2.800842 5.442137 3.880143 4.768864 3.940761 4.853244 4.039806 5.855467 7.008081 5.036475 
104 2.809467 5.513733 3.881633 4.792365 3.883198 4.899487 4.019187 5.886076 7.027642 5.011127 
105 2.852473 5.574458 3.940962 4.835351 3.814183 4.955943 4.032607 5.935824 7.060309 4.953888 
106 2.864627 5.618556 3.970873 4.884892 3.795397 5.041651 4.019134 5.973385 7.079846 4.955918 
107 2.790245 5.612461 3.966966 4.867604 3.743452 5.050239 4.023109 5.909168 7.059982 4.941288 
108 2.793425 5.584866 4.031297 4.876699 3.695951 5.050701 4.057974 5.887469 7.072995 4.928353 
109 2.810122 5.533528 4.034825 4.885512 3.750983 5.103653 4.050229 5.874460 7.114749 5.014497 
110 2.776038 5.437461 4.020411 4.853902 3.775790 5.120478 4.072093 5.821752 7.135608 5.067586 
111 2.768833 5.380694 4.009840 4.846800 3.838766 5.155051 4.094246 5.826701 7.160535 5.144786 
112 2.739915 5.349655 4.035590 4.836126 3.895357 5.151599 4.152131 5.834490 7.174120 5.194893 
113 2.744213 5.310405 4.089833 4.805858 3.860918 5.128424 4.242469 5.863555 7.196479 5.186743 
114 2.812259 5.293602 4.136841 4.795763 3.881797 5.187212 4.301899 5.938636 7.259762 5.222289 
115 2.811994 5.262496 4.124128 4.762813 3.912449 5.232964 4.327613 5.941798 7.287498 5.261112 
116 2.783703 5.246442 4.078241 4.717412 3.906234 5.233602 4.356816 5.893972 7.274769 5.258399 
117 2.799475 5.304999 4.112482 4.728178 3.930881 5.247560 4.431460 5.898508 7.284955 5.190415 
118 2.822466 5.361598 4.147106 4.795633 3.986370 5.312907 4.479643 5.897376 7.299864 5.152592 
119 2.801967 5.400916 4.153018 4.831134 4.031497 5.384117 4.486427 5.868114 7.293695 5.115422 
120 2.725901 5.435414 4.144042 4.859350 4.074479 5.406217 4.498048 5.798329 7.242646 5.034681 
121 2.693424 5.469476 4.139219 4.893687 4.095374 5.391422 4.532821 5.745346 7.186169 4.940483 
122 2.739895 5.514238 4.167527 4.940516 4.129416 5.398332 4.539606 5.742974 7.171013 4.876882 
123 2.778518 5.503695 4.202108 4.976605 4.130272 5.398422 4.535929 5.727215 7.165039 4.829619 
124 2.854218 5.471819 4.159805 5.049728 4.214577 5.438481 4.482144 5.723530 7.193504 4.907648 
125 2.881588 5.405236 4.090858 5.087156 4.292705 5.437421 4.416347 5.676442 7.191371 4.961120 
126 2.881869 5.317143 4.072279 5.070475 4.303508 5.396287 4.419351 5.637387 7.177857 4.914751 
127 2.952789 5.263845 4.097636 5.106485 4.364375 5.423684 4.420107 5.699167 7.216108 4.906044 
128 2.931334 5.174551 4.088073 5.063530 4.358618 5.407320 4.407202 5.709889 7.205273 4.849982 
129 2.869395 5.096235 4.033020 4.989721 4.326524 5.340778 4.407293 5.681647 7.168297 4.793136 
130 2.850003 5.077797 3.996831 4.970403 4.315907 5.275153 4.433999 5.698215 7.148066 4.770434 
131 2.822941 5.052299 3.942411 4.976026 4.332402 5.209093 4.455753 5.711269 7.120505 4.801225 
132 2.814142 5.010161 3.890770 4.981771 4.355883 5.156446 4.467809 5.731192 7.123687 4.857705 
133 2.767256 4.939282 3.885521 4.926506 4.286660 5.088285 4.512553 5.736275 7.135741 4.813151 
134 2.690662 4.832585 3.820958 4.832333 4.233515 5.048503 4.539582 5.672909 7.128324 4.790758 
135 2.678977 4.761348 3.767628 4.749537 4.188705 5.025489 4.569190 5.616290 7.119142 4.785341 
136 2.731499 4.732752 3.809584 4.685004 4.146413 5.004478 4.600489 5.631870 7.132293 4.760320 
137 2.793550 4.652986 3.791487 4.597120 4.148609 5.031318 4.534358 5.599658 7.151660 4.853068 
138 2.782910 4.521052 3.767610 4.396738 4.029056 5.022519 4.498580 5.524100 7.131779 4.867716 
139 2.803271 4.440349 3.743458 4.284326 4.000902 5.022800 4.474142 5.483603 7.082522 4.894939 
140 2.867417 4.448356 3.725958 4.276395 4.053413 5.000318 4.491355 5.472348 7.022240 4.941453 
141 2.873705 4.465300 3.738711 4.256799 4.034732 4.927443 4.554870 5.443837 6.940117 4.937477 
142 2.869519 4.456022 3.754200 4.215461 4.019173 4.877562 4.593993 5.408690 6.889276 4.956154 
143 2.860353 4.453288 3.752329 4.168351 3.986146 4.840871 4.646650 5.387403 6.839603 4.963951 
144 2.804651 4.477567 3.713972 4.127681 3.948313 4.795488 4.726339 5.378645 6.755956 4.926896 
145 2.754876 4.527957 3.648964 4.110276 3.943554 4.759240 4.795328 5.397601 6.678816 4.899940 
146 2.736053 4.573658 3.579414 4.095125 3.954346 4.743145 4.830852 5.432084 6.640526 4.898342 
147 2.745500 4.592562 3.543150 4.074140 3.992548 4.739873 4.830822 5.477313 6.682786 4.899459 
148 2.756536 4.629032 3.521013 4.050887 4.011718 4.679361 4.857965 5.516448 6.755291 4.869540 
149 2.767453 4.709948 3.503555 4.069435 4.065117 4.563792 4.900735 5.562953 6.800482 4.839877 
150 2.791269 4.809230 3.490643 4.106305 4.153847 4.444044 4.933644 5.606653 6.841835 4.832044 
151 2.745851 4.887733 3.446872 4.079199 4.161532 4.319160 4.986865 5.611169 6.873746 4.814198 
152 2.707627 4.923409 3.390207 4.056020 4.161436 4.259031 4.997145 5.600799 6.937013 4.832117 
153 2.756300 4.906334 3.366842 4.064950 4.186035 4.285934 4.950523 5.604887 7.042976 4.884879 
154 2.807673 4.870966 3.398407 4.075849 4.144502 4.327405 4.934631 5.631928 7.114564 4.872845 
155 2.867276 4.820349 3.437241 4.095308 4.125216 4.392128 4.926377 5.663341 7.156822 4.878289 
156 2.954299 4.766212 3.450777 4.134857 4.140487 4.452410 4.911211 5.680293 7.186265 4.937704 
157 2.980870 4.715285 3.472153 4.142004 4.077874 4.467492 4.953012 5.692420 7.194532 4.914228 
158 3.015479 4.655801 3.472440 4.180030 4.059479 4.491520 4.959493 5.711263 7.214399 4.898539 
159 3.049444 4.647653 3.446864 4.257554 4.082953 4.495741 4.982548 5.747873 7.204022 4.895138 
160 3.014127 4.675294 3.382569 4.320464 4.081337 4.441200 5.037345 5.769628 7.146924 4.905188 
161 2.953485 4.681741 3.302525 4.288997 4.073564 4.380800 5.066721 5.755498 7.056895 4.942466 
162 2.945782 4.660698 3.250878 4.218608 4.086557 4.377971 5.040668 5.768768 6.999747 5.003927 
163 2.983448 4.656383 3.278409 4.174460 4.098316 4.414833 5.004290 5.847012 6.995094 5.024525 
164 2.945031 4.642350 3.279228 4.078869 4.042128 4.406699 5.002200 5.873636 6.969075 5.002654 
165 2.899761 4.612870 3.290517 3.996234 3.979507 4.394855 5.023363 5.901247 6.939679 5.004464 
166 2.886013 4.590255 3.389117 3.966643 3.921705 4.392512 5.067177 5.972320 6.949458 4.989024 
167 2.820539 4.526287 3.419936 3.899427 3.844177 4.361191 5.113090 5.968342 6.903963 4.994315 
168 2.785538 4.507117 3.465608 3.890744 3.795880 4.328412 5.170419 5.994196 6.840204 5.000875 
169 2.755806 4.542623 3.542840 3.921092 3.752662 4.267051 5.251765 6.042487 6.776115 4.990582 
170 2.714613 4.554995 3.569466 3.916245 3.704237 4.198057 5.313050 6.066842 6.695837 5.026439 
171 2.750573 4.550866 3.632246 3.930347 3.659009 4.191108 5.324527 6.151357 6.664288 5.089973 
172 2.836266 4.517958 3.689445 3.908806 3.624388 4.241655 5.290997 6.240121 6.657650 5.163951 
173 2.914367 4.468644 3.724723 3.833226 3.585651 4.315164 5.222606 6.319788 6.659010 5.214960 
174 2.991307 4.424095 3.767445 3.771822 3.573357 4.403994 5.133315 6.397274 6.676409 5.241226 
175 3.052037 4.339074 3.793502 3.724067 3.588231 4.497336 5.043302 6.446908 6.704689 5.264394 
176 3.078628 4.214785 3.804482 3.681673 3.585822 4.588503 4.980330 6.463673 6.745179 5.251069 
177 3.111587 4.090493 3.805333 3.674474 3.608063 4.673208 4.952424 6.488355 6.802565 5.221953 
178 3.133943 4.022254 3.809945 3.685788 3.625226 4.712099 4.956123 6.521182 6.827114 5.163765 
179 3.152200 3.996452 3.825122 3.716165 3.662817 4.735768 4.966392 6.583453 6.833357 5.108786 
180 3.141135 3.952984 3.817587 3.707731 3.706240 4.774652 4.940755 6.636154 6.847367 5.081747 
181 3.055313 3.853484 3.770141 3.629599 3.672580 4.792297 4.932490 6.630554 6.868391 5.063574 
182 2.955061 3.744099 3.765797 3.553888 3.599104 4.795887 4.922470 6.613470 6.922250 5.039814 
183 2.858890 3.632169 3.798168 3.495043 3.536056 4.816024 4.923251 6.580259 6.971923 5.045759 
184 2.788201 3.525283 3.861550 3.459125 3.510436 4.865591 4.930660 6.532599 7.002617 5.076855 
185 2.722178 3.444486 3.961305 3.443863 3.490276 4.899837 4.982952 6.496850 7.008383 5.068600 
186 2.676951 3.352498 4.035036 3.441450 3.493999 4.898725 5.064949 6.431912 6.984862 5.054316 
187 2.722952 3.240515 4.096755 3.504018 3.607523 4.932407 5.091744 6.400825 6.989850 5.099531 
188 2.765612 3.147371 4.142642 3.562743 3.721878 4.949588 5.134561 6.394055 6.999454 5.124100 
189 2.764699 3.084412 4.119813 3.554324 3.766200 4.916114 5.193830 6.338254 6.962288 5.103757 
190 2.783640 3.052046 4.084007 3.578604 3.806038 4.868692 5.174199 6.273965 6.895438 5.082663 
191 2.824174 3.073055 4.092517 3.641561 3.819048 4.798280 5.136919 6.299210 6.840732 5.014617 
192 2.867134 3.038082 4.060367 3.705600 3.880893 4.770594 5.006637 6.331872 6.816336 5.036671 
193 2.821739 2.992892 4.001369 3.750037 3.924649 4.737256 4.858888 6.316830 6.813561 5.047208 
194 2.743008 2.976171 3.931341 3.779759 3.953642 4.701416 4.756399 6.281167 6.801512 5.031040 
195 2.667964 2.983500 3.912268 3.798164 3.955465 4.672392 4.716536 6.258647 6.826312 4.974377 
196 2.636312 2.984931 3.950964 3.834313 3.981454 4.683205 4.705059 6.287299 6.857447 4.927684 
197 2.644346 2.920996 3.951248 3.859218 4.046898 4.717955 4.692372 6.272752 6.842681 4.952889 
198 2.662721 2.874724 3.954943 3.866707 4.051039 4.716304 4.736946 6.247248 6.803578 4.947684 
199 2.733789 2.866181 3.980574 3.903385 4.043881 4.701452 4.805540 6.269661 6.780038 4.936880 
200 2.840751 2.852226 3.997619 3.957513 4.059136 4.718893 4.840914 6.304727 6.783164 4.994812 
201 2.896830 2.849781 4.028800 3.981691 4.006029 4.731520 4.854283 6.313084 6.793940 5.031953 
202 2.913935 2.853528 4.037508 3.993126 3.954745 4.755331 4.801488 6.282183 6.789310 5.086177 
203 2.921780 2.863626 4.037411 4.017412 3.943889 4.770696 4.730556 6.243251 6.803131 5.164077 
204 2.924168 2.890049 4.033857 4.054799 3.957879 4.775867 4.659258 6.235865 6.843002 5.236592 
205 2.885871 2.905177 4.000398 4.058840 3.939856 4.746202 4.596871 6.230846 6.871584 5.277448 
206 2.796836 2.948186 3.975274 4.037204 3.873073 4.668831 4.609818 6.229764 6.875206 5.250918 
207 2.713521 3.007878 3.932753 4.049420 3.847797 4.581653 4.666707 6.233886 6.840134 5.218398 
208 2.669277 3.057233 3.849710 4.093416 3.877653 4.499971 4.739686 6.232689 6.783806 5.211693 
209 2.700762 3.104329 3.800174 4.171853 3.945742 4.453478 4.832716 6.265022 6.768708 5.218781 
210 2.725134 3.107263 3.773219 4.206621 3.977506 4.402555 4.931067 6.254175 6.764366 5.180188 
211 2.722546 3.056639 3.720795 4.179142 4.004762 4.366426 5.004157 6.153925 6.755554 5.142755 
212 2.805565 3.043563 3.800589 4.190310 3.996035 4.354326 5.155901 6.123615 6.778187 5.016134 
213 2.928834 3.053316 3.889634 4.252666 4.005974 4.355564 5.293069 6.089509 6.797934 4.902614 
214 2.968121 3.059646 3.888978 4.287699 3.990505 4.320274 5.365885 5.969973 6.794331 4.853297 
215 3.021780 3.037928 3.862760 4.299153 4.015765 4.339456 5.376916 5.878398 6.825749 4.884567 
216 3.087152 3.003525 3.811598 4.291331 4.085135 4.397757 5.329393 5.819636 6.883606 4.963470 
217 3.085264 3.026469 3.736758 4.244615 4.105324 4.388970 5.319255 5.734694 6.869003 5.019517 
218 3.064280 3.134499 3.647749 4.239256 4.137169 4.340517 5.349630 5.660854 6.765586 5.069667 
219 3.011081 3.290737 3.578439 4.238196 4.112160 4.226600 5.391030 5.577571 6.626023 5.033190 
220 2.991365 3.428153 3.521848 4.260617 4.100645 4.150543 5.377741 5.523565 6.535342 5.010565 
221 3.026823 3.530307 3.483952 4.302881 4.139520 4.128062 5.307353 5.507472 6.497944 5.001405 
222 2.965599 3.605660 3.401175 4.254598 4.104599 4.032688 5.272406 5.448508 6.450891 4.955033 
223 2.873894 3.648872 3.237228 4.183048 4.104642 3.943541 5.266346 5.351125 6.364271 5.000311 
224 2.855726 3.686917 3.105288 4.167922 4.170468 3.906544 5.269724 5.302275 6.288815 5.094420 
225 2.877956 3.724765 3.060626 4.149525 4.179954 3.890141 5.299407 5.302542 6.255482 5.115090 
226 2.911534 3.742183 2.987853 4.128199 4.193609 3.909403 5.275706 5.257505 6.221843 5.154521 
227 2.882210 3.806794 2.935720 4.087922 4.122837 3.846711 5.303101 5.204626 6.150040 5.102789 
228 2.946142 3.906642 2.938562 4.099462 4.115322 3.846329 5.310517 5.218710 6.100863 5.079729 
229 3.040480 3.954085 2.917714 4.100719 4.140093 3.930063 5.248370 5.203549 6.055920 5.139835 
230 3.053305 3.959189 2.917430 4.024561 4.033780 3.964440 5.195556 5.160603 6.030528 5.117396 
231 3.122329 3.897240 2.946224 3.995348 3.975377 4.095124 5.065003 5.162144 6.090549 5.138410 
232 3.177064 3.780215 2.976810 3.987189 3.972823 4.260508 4.918951 5.162651 6.177476 5.208039 
233 3.127762 3.667779 3.031411 3.960799 3.925029 4.352622 4.864805 5.167820 6.236695 5.208766 
234 3.082895 3.556548 3.092923 3.960216 3.904081 4.422551 4.856704 5.196407 6.295267 5.213374 
235 2.971543 3.450542 3.131734 3.910170 3.836982 4.426007 4.910071 5.204048 6.322265 5.150080 
236 2.874009 3.345199 3.128911 3.847285 3.793181 4.438827 4.954225 5.191475 6.335586 5.087002 
237 2.880009 3.244368 3.143993 3.861494 3.849203 4.499835 4.918657 5.232273 6.380528 5.092875 
238 2.848041 3.176107 3.137746 3.856148 3.875510 4.522774 4.897125 5.247631 6.418255 5.081472 
239 2.797359 3.106366 3.091445 3.790306 3.848239 4.546960 4.876327 5.186230 6.440509 5.061711 
240 2.795365 3.052230 3.109514 3.721540 3.802696 4.555611 4.856298 5.161184 6.468106 5.016697 
241 2.863729 3.012937 3.166339 3.655449 3.788150 4.583832 4.783552 5.173510 6.521453 5.018718 
242 2.991838 2.982040 3.231995 3.586021 3.815538 4.640552 4.672434 5.181831 6.586871 5.073041 
243 3.065121 2.984596 3.290297 3.471895 3.757053 4.610047 4.643454 5.152910 6.612289 5.056282 
244 3.105742 2.997240 3.326757 3.341698 3.675887 4.545689 4.691821 5.088916 6.611361 5.007228 
245 3.183627 3.007384 3.328471 3.275659 3.686089 4.549359 4.752356 5.025729 6.570272 5.058502 
246 3.228415 3.072321 3.349134 3.258562 3.701590 4.544217 4.825554 4.995201 6.523762 5.109480 
247 3.218836 3.172331 3.383559 3.257960 3.706923 4.517656 4.891802 4.984402 6.463612 5.101395 
248 3.176069 3.286726 3.412696 3.234501 3.708178 4.465690 4.942440 4.987913 6.384655 5.014546 
249 3.150707 3.407252 3.435805 3.217525 3.755746 4.421665 4.950284 5.019194 6.340427 4.912094 
250 3.191129 3.527912 3.491275 3.230413 3.795294 4.406060 4.946523 5.100982 6.343603 4.797408 
251 3.227902 3.591468 3.523815 3.192176 3.751266 4.400934 4.943986 5.151752 6.375223 4.716459 
252 3.236311 3.594885 3.487272 3.056814 3.651183 4.398439 4.882535 5.118762 6.405843 4.717792 
253 3.319254 3.582038 3.529234 2.949977 3.530576 4.392592 4.857137 5.150117 6.466124 4.717346 
254 3.467252 3.581780 3.607155 2.932291 3.513968 4.426674 4.849163 5.268236 6.565016 4.776669 
255 3.604955 3.572069 3.613604 2.915781 3.598045 4.504682 4.783587 5.365237 6.653437 4.938983 
256 3.727406 3.555969 3.690752 2.871674 3.590811 4.498299 4.800579 5.471012 6.726573 4.981432 
257 3.831689 3.541846 3.770975 2.807242 3.579899 4.464500 4.790020 5.558137 6.798875 5.014290 
258 3.925271 3.495239 3.773475 2.731008 3.615334 4.461054 4.689762 5.599560 6.857690 5.079447 
259 4.036878 3.473598 3.801005 2.744586 3.672551 4.455912 4.620611 5.692654 6.923287 5.064550 
260 4.122199 3.444370 3.794501 2.760959 3.746521 4.459180 4.534103 5.746571 6.996119 5.075815 
261 4.129515 3.361811 3.762603 2.707896 3.692029 4.401932 4.473116 5.698459 7.035819 5.029600 
262 4.190028 3.309836 3.787169 2.766033 3.717199 4.404824 4.421579 5.731470 7.112205 5.051998 
263 4.277432 3.310189 3.864720 2.914649 3.782746 4.432530 4.414817 5.837839 7.204778 5.094868 
264 4.301234 3.296819 3.843705 2.956910 3.753604 4.469959 4.412371 5.841407 7.267802 5.160217 
265 4.283494 3.282247 3.776685 2.958908 3.688848 4.492525 4.455487 5.799241 7.298152 5.237791 
266 4.253775 3.308292 3.715689 3.023539 3.669540 4.499490 4.505716 5.782515 7.265790 5.336895 
267 4.182186 3.387200 3.634274 3.083962 3.632253 4.472265 4.557294 5.754617 7.168472 5.411619 
268 4.139477 3.467082 3.561480 3.132655 3.642428 4.441212 4.580931 5.735857 7.082800 5.508358 
269 4.120881 3.542459 3.503001 3.156923 3.613914 4.387641 4.593278 5.696825 6.989403 5.546510 
270 4.118274 3.561845 3.425452 3.123147 3.569091 4.362909 4.577252 5.613363 6.895579 5.579943 
271 4.136973 3.552117 3.371935 3.082878 3.554667 4.378045 4.545655 5.525276 6.850256 5.620970 
272 4.176097 3.518407 3.414390 3.099400 3.535406 4.395945 4.535569 5.499781 6.859414 5.583016 
273 4.227353 3.428827 3.453077 3.056012 3.486746 4.429545 4.523532 5.475490 6.909364 5.532207 
274 4.244028 3.304987 3.425056 2.926115 3.394264 4.489170 4.532373 5.403952 6.955488 5.506251 
275 4.226659 3.215006 3.408426 2.852134 3.346034 4.543726 4.544791 5.380344 7.003714 5.474070 
276 4.173035 3.212675 3.399343 2.856327 3.388871 4.550363 4.594063 5.416976 7.056570 5.451806 
277 4.094192 3.258594 3.337879 2.872452 3.478421 4.542642 4.658290 5.459332 7.079370 5.499182 
278 4.003687 3.315267 3.280910 2.848717 3.520950 4.481201 4.759205 5.466252 7.084505 5.514146 
279 3.954781 3.359665 3.255838 2.829727 3.574401 4.416486 4.857001 5.472208 7.118043 5.568993 
280 3.905464 3.410623 3.245700 2.803277 3.626612 4.320446 4.955057 5.467125 7.153808 5.640743 
281 3.880399 3.490783 3.264669 2.785496 3.698460 4.223332 5.036189 5.473127 7.198489 5.706589 
282 3.833057 3.546966 3.283051 2.692667 3.679432 4.126059 5.130793 5.425519 7.199539 5.718281 
283 3.833676 3.571710 3.307936 2.655687 3.715026 4.104915 5.145571 5.404810 7.205271 5.767198 
284 3.915407 3.612642 3.387098 2.784457 3.847983 4.141319 5.117946 5.495034 7.263400 5.802345 
285 3.924271 3.630631 3.421443 2.879961 3.868010 4.159982 5.116627 5.521852 7.278727 5.807792 
286 3.834921 3.630411 3.396834 2.921665 3.801917 4.153699 5.110757 5.444106 7.212272 5.779342 
287 3.699413 3.646090 3.367739 2.939531 3.719759 4.129171 5.109181 5.341584 7.079434 5.731083 
288 3.586232 3.664807 3.359535 2.983666 3.683978 4.116740 5.097880 5.293031 6.935907 5.716859 
289 3.530270 3.671312 3.381472 3.067183 3.711873 4.159348 5.062100 5.316019 6.838535 5.724340 
290 3.458438 3.638294 3.415364 3.075651 3.680813 4.194855 5.044786 5.331128 6.754366 5.681146 
291 3.410598 3.565161 3.474542 3.074756 3.657057 4.252826 5.044706 5.360801 6.689083 5.638352 
292 3.399791 3.477406 3.576738 3.090948 3.666102 4.323591 5.056525 5.423594 6.657969 5.554240 
293 3.414082 3.360004 3.663253 3.105177 3.706130 4.426527 5.047926 5.473979 6.643958 5.492020 
294 3.438231 3.252533 3.748347 3.129372 3.773864 4.549266 5.030660 5.514560 6.651614 5.455569 
295 3.408582 3.214389 3.874193 3.127948 3.753160 4.600376 5.082278 5.520523 6.639870 5.313393 
296 3.364340 3.235357 3.928933 3.190301 3.774145 4.631710 5.099518 5.479540 6.575865 5.222564 
297 3.304314 3.304035 3.952934 3.314416 3.845971 4.595048 5.102675 5.469388 6.498139 5.143590 
298 3.201631 3.382953 3.972372 3.393395 3.884515 4.497877 5.131227 5.478942 6.403899 5.028712 
299 3.074131 3.423718 3.978666 3.389831 3.868770 4.384485 5.183012 5.458523 6.327775 4.923798 
300 2.992730 3.434270 3.982659 3.403857 3.902270 4.329243 5.224966 5.458474 6.301311 4.874010 
301 2.959702 3.424523 4.005785 3.449742 3.974870 4.303632 5.262042 5.493261 6.284914 4.845743 
302 2.938942 3.394359 4.047361 3.489898 4.030201 4.276580 5.310324 5.540791 6.296206 4.839805 
303 2.891991 3.346526 4.122204 3.450671 4.001111 4.218302 5.382635 5.572905 6.320763 4.806874 
304 2.855071 3.264230 4.192112 3.352805 3.926090 4.178275 5.402035 5.564892 6.332712 4.819788 
305 2.823533 3.197018 4.226808 3.289671 3.936676 4.158417 5.357103 5.552776 6.323955 4.925369 
306 2.756158 3.240119 4.269624 3.291555 3.968747 4.066953 5.369405 5.568115 6.224995 4.985608 
307 2.675843 3.340496 4.306648 3.311665 3.984066 3.942096 5.401650 5.574227 6.082368 5.010440 
308 2.655798 3.403682 4.348339 3.314476 4.002731 3.848349 5.395429 5.580595 5.996487 5.062279 
309 2.708203 3.404682 4.428786 3.267445 4.002764 3.786397 5.355864 5.592345 5.975552 5.129433 
310 2.801407 3.339111 4.500830 3.184124 4.011734 3.760986 5.274473 5.596321 6.028001 5.208382 
311 2.872838 3.243541 4.534899 3.045963 3.953408 3.710938 5.208248 5.539312 6.123787 5.276403 
312 2.916577 3.111073 4.511572 2.885404 3.866571 3.679663 5.148233 5.426887 6.218259 5.361839 
313 3.017267 3.008354 4.527115 2.826747 3.863888 3.688765 5.116660 5.408179 6.341430 5.432927 
314 3.131445 2.962607 4.577449 2.814295 3.903201 3.649380 5.141107 5.467325 6.436231 5.433400 
315 3.152476 2.967818 4.521898 2.798445 3.965846 3.563040 5.138747 5.473703 6.439944 5.440779 
316 3.103762 3.093604 4.462729 2.780711 3.926211 3.381105 5.208797 5.461909 6.372807 5.301967 
317 3.041604 3.250574 4.401742 2.791764 3.875802 3.205694 5.292183 5.452908 6.247453 5.134966 
318 2.970779 3.384786 4.274273 2.779542 3.909621 3.134944 5.285000 5.388103 6.133543 5.070675 
319 2.966850 3.480151 4.220582 2.772834 3.917187 3.076957 5.289400 5.394563 6.110015 4.923090 
320 3.041572 3.526515 4.257392 2.796211 3.899977 3.022322 5.310472 5.487649 6.151003 4.721914 
321 3.142285 3.521280 4.293771 2.790137 3.893256 2.994679 5.305549 5.591177 6.260579 4.562008 
322 3.284729 3.443644 4.362491 2.787720 3.950496 3.053988 5.258952 5.732472 6.403055 4.499125 
323 3.451273 3.337075 4.444640 2.777194 4.038175 3.161211 5.215645 5.894845 6.548400 4.564004 
324 3.560288 3.242427 4.474262 2.725692 4.076578 3.238686 5.194018 5.987933 6.653092 4.698811 
325 3.638913 3.201714 4.461430 2.742084 4.139181 3.284450 5.188965 6.061094 6.676845 4.859264 
326 3.723767 3.193567 4.488560 2.772975 4.146186 3.285301 5.237576 6.118395 6.677541 4.945528 
327 3.822057 3.172054 4.545368 2.780705 4.107767 3.314877 5.264068 6.154073 6.706250 4.986372 
328 3.916046 3.133308 4.588355 2.800765 4.058554 3.394478 5.265125 6.200515 6.737568 5.015207 
329 3.990770 3.126044 4.644197 2.832910 3.962440 3.481120 5.273652 6.264277 6.790172 4.989631 
330 4.091548 3.109234 4.658106 2.886499 3.869293 3.604987 5.249300 6.332117 6.836573 4.970939 
331 4.194510 3.062911 4.643488 2.891573 3.766424 3.742203 5.220681 6.391786 6.868947 4.949201 
332 4.310852 3.007458 4.613867 2.874370 3.701773 3.904903 5.158931 6.438355 6.911530 4.981752 
333 4.401898 2.954818 4.589766 2.867956 3.633776 4.042260 5.110259 6.479475 6.932226 5.004448 
334 4.423740 2.943642 4.526538 2.867871 3.579927 4.125143 5.097907 6.467642 6.884594 5.021152 
335 4.388984 2.993877 4.415595 2.905763 3.579135 4.152937 5.112573 6.392810 6.773065 5.051437 
336 4.326325 3.078639 4.283931 2.968991 3.622232 4.153721 5.143035 6.284544 6.651577 5.082175 
337 4.248034 3.169601 4.141919 2.981922 3.658512 4.175968 5.150779 6.144155 6.608566 5.130339 
338 4.241538 3.218415 4.037401 2.999031 3.722435 4.269709 5.090175 6.039598 6.658547 5.224049 
339 4.288819 3.288641 4.013206 3.035430 3.755486 4.356293 5.067056 6.024007 6.737014 5.253322 
340 4.309782 3.343639 3.962156 2.996264 3.731448 4.431037 5.036825 5.984934 6.813719 5.266222 
341 4.341491 3.366961 3.904708 2.930198 3.696646 4.510094 4.975349 5.953080 6.903887 5.290836 
342 4.361610 3.379421 3.855375 2.836972 3.623181 4.566556 4.944207 5.941565 6.994017 5.274245 
343 4.349203 3.367614 3.785569 2.714940 3.544637 4.581694 4.928479 5.911978 7.054809 5.234227 
344 4.346578 3.430552 3.742358 2.737834 3.551619 4.533220 4.977663 5.948488 7.032740 5.134170 
345 4.302004 3.534396 3.670930 2.813093 3.567776 4.421928 5.073731 5.956300 6.949932 4.992359 
346 4.236467 3.593217 3.540395 2.846588 3.601255 4.306070 5.110273 5.873467 6.846754 4.923333 
347 4.205570 3.657579 3.442306 2.895447 3.669615 4.221563 5.144697 5.797159 6.741101 4.879445 
348 4.164411 3.715865 3.361854 2.894386 3.674593 4.125756 5.194469 5.714873 6.636047 4.820121 
349 4.145311 3.729545 3.277459 2.871825 3.707863 4.065175 5.182574 5.655088 6.569768 4.858835 
350 4.168630 3.788500 3.279755 2.865144 3.697099 3.970523 5.247721 5.663109 6.531123 4.842885 
351 4.220324 3.798200 3.279630 2.815271 3.699728 3.893584 5.279453 5.698315 6.537340 4.867418 
352 4.319743 3.763495 3.275695 2.771899 3.763457 3.842876 5.267714 5.717510 6.569603 4.965708 
353 4.443912 3.761796 3.316225 2.773522 3.848402 3.774262 5.277234 5.766082 6.591500 5.022851 
354 4.512010 3.743607 3.344835 2.758908 3.908570 3.686208 5.288249 5.771534 6.584318 5.037989 
355 4.522431 3.690238 3.317724 2.693482 3.962437 3.616463 5.276747 5.708191 6.557237 5.085961 
356 4.545954 3.638767 3.325004 2.671870 4.034531 3.570627 5.246099 5.678905 6.538599 5.132576 
357 4.641311 3.622289 3.456576 2.761773 4.067133 3.505542 5.273405 5.753240 6.545174 5.071946 
358 4.789039 3.639528 3.629592 2.900629 4.104255 3.474859 5.288827 5.836991 6.597778 4.977780 
359 4.894022 3.580460 3.735312 2.963683 4.086063 3.489109 5.213948 5.861431 6.680679 4.925882 
360 4.953526 3.476834 3.811772 2.971483 4.015503 3.544644 5.101154 5.853436 6.794555 4.936998 
361 4.998682 3.378278 3.870694 2.957084 3.949231 3.651548 4.963475 5.833646 6.927671 5.023057 
362 5.039455 3.330606 3.935916 2.965601 3.912059 3.753006 4.856111 5.874375 7.051582 5.091704 
363 5.079415 3.399176 4.019260 3.054623 3.925676 3.807981 4.822833 5.985373 7.135620 5.103178 
364 5.050491 3.462779 4.020866 3.065190 3.893338 3.805295 4.832918 6.020340 7.173954 5.106237 
365 4.979726 3.500042 3.970914 3.019873 3.817284 3.763503 4.856996 6.008858 7.180792 5.093983 
366 4.959891 3.585027 3.974493 3.024531 3.794480 3.728495 4.926237 6.036960 7.188464 5.087227 
367 4.930878 3.607536 3.943263 2.945894 3.765503 3.716009 4.947525 5.990721 7.235425 5.113784 
368 4.872575 3.582674 3.873550 2.830388 3.753008 3.753009 4.921947 5.901262 7.332446 5.189365 
369 4.831151 3.640822 3.893108 2.807642 3.785251 3.779749 4.968243 5.896571 7.429400 5.207360 
370 4.758132 3.726726 3.962806 2.768022 3.748531 3.769652 5.072501 5.914763 7.501713 5.117549 
371 4.686375 3.828334 4.032393 2.770942 3.703149 3.748352 5.196889 5.946337 7.555135 5.012451 
372 4.646124 3.962107 4.131010 2.843281 3.716562 3.692536 5.344623 6.005075 7.563798 4.906405 
373 4.518346 4.050614 4.130066 2.809670 3.700342 3.578743 5.462131 5.953144 7.498988 4.813775 
374 4.335105 4.108102 4.026467 2.737954 3.713922 3.465429 5.537364 5.785723 7.392147 4.800189 
375 4.265102 4.169778 4.031117 2.774653 3.791244 3.409134 5.586548 5.736897 7.297892 4.787032 
376 4.299777 4.226611 4.162234 2.855527 3.838073 3.423922 5.645618 5.803746 7.238117 4.742792 
377 4.329607 4.215626 4.261695 2.887594 3.845828 3.512007 5.646636 5.806982 7.201941 4.763442 
378 4.317367 4.134320 4.281196 2.842948 3.829017 3.608349 5.568941 5.728145 7.148974 4.842151 
379 4.308504 4.082941 4.333931 2.811491 3.747170 3.697348 5.545595 5.672571 7.090167 4.882218 
380 4.334528 4.007476 4.375023 2.803738 3.700753 3.844918 5.493721 5.647428 7.042840 4.973875 
381 4.379742 3.920398 4.382637 2.763674 3.647713 3.997574 5.436800 5.624772 6.994566 5.041832 
382 4.411074 3.881293 4.377327 2.746150 3.578574 4.084414 5.443510 5.619268 6.917931 5.041399 
383 4.376869 3.841581 4.277693 2.733300 3.590500 4.132180 5.394114 5.570104 6.813237 5.081013 
384 4.339551 3.851091 4.223667 2.752198 3.589339 4.132236 5.394750 5.568600 6.711553 5.051010 
385 4.387689 3.883679 4.295353 2.851386 3.627561 4.142827 5.446452 5.679422 6.666215 4.960465 
386 4.414717 3.878544 4.376049 2.877731 3.629726 4.124079 5.472907 5.736896 6.647844 4.848375 
387 4.398699 3.855209 4.396217 2.834825 3.630509 4.123641 5.416898 5.726233 6.629554 4.820547 
388 4.422643 3.873870 4.486301 2.865385 3.647285 4.112357 5.401555 5.795329 6.605106 4.772046 
389 4.415442 3.897050 4.537584 2.865908 3.687086 4.084137 5.372389 5.844718 6.564662 4.799584 
390 4.368166 3.875175 4.530528 2.774951 3.691143 4.049458 5.342349 5.825101 6.528991 4.904517 
391 4.404887 3.864917 4.580297 2.753842 3.708113 4.062719 5.327973 5.861522 6.538848 4.995424 
392 4.509944 3.900142 4.657179 2.827110 3.774834 4.123862 5.332978 5.969043 6.564883 5.083494 
393 4.545690 3.904395 4.653450 2.845811 3.814480 4.141863 5.316125 5.972969 6.573047 5.208877 
394 4.571105 3.904027 4.663142 2.856841 3.817623 4.123368 5.317107 5.967736 6.559590 5.276126 
395 4.636486 3.919163 4.733906 2.865147 3.802817 4.106133 5.338656 5.990800 6.565527 5.266286 
396 4.657130 3.809567 4.656648 2.776691 3.818487 4.144877 5.226842 5.891630 6.612068 5.365059 
397 4.718680 3.702269 4.590713 2.752665 3.863225 4.215159 5.105009 5.835498 6.705541 5.442248 
398 4.834543 3.694681 4.645457 2.823076 3.856354 4.231206 5.117520 5.901929 6.787997 5.361738 
399 4.911216 3.689446 4.669067 2.884746 3.833959 4.209195 5.118701 5.960001 6.853866 5.278833 
400 4.960992 3.684181 4.619801 2.970114 3.873457 4.214807 5.035895 5.967885 6.902660 5.288253 
401 5.044709 3.721097 4.669839 3.054605 3.836307 4.221778 5.018331 6.018461 6.947320 5.167146 
402 5.027247 3.699858 4.597221 3.027894 3.786700 4.219134 4.927548 5.947385 6.964328 5.102294 
403 4.943933 3.693798 4.471069 2.949784 3.704526 4.167245 4.862207 5.824676 6.938514 5.018961 
404 4.933239 3.764705 4.448036 2.993687 3.664451 4.123286 4.891669 5.845375 6.910029 4.857300 
405 4.904282 3.810792 4.364429 3.052510 3.673701 4.134225 4.868244 5.844218 6.886905 4.793376 
406 4.874162 3.825264 4.249924 3.047099 3.677439 4.169252 4.843281 5.777543 6.884381 4.782334 
407 4.949060 3.876783 4.243438 3.043873 3.652904 4.211054 4.926252 5.782477 6.936399 4.701869 
408 5.014994 3.924825 4.195493 2.999902 3.661099 4.251192 4.998874 5.740530 6.993068 4.684156 
409 5.040318 3.936389 4.051610 2.910039 3.733167 4.290745 5.033611 5.580983 7.015306 4.755057 
410 5.085686 3.962406 3.944685 2.808568 3.750446 4.303582 5.116519 5.438691 7.052116 4.780693 
411 5.168325 3.977269 3.861643 2.721249 3.764381 4.353326 5.149653 5.345138 7.118408 4.859436 
412 5.275444 3.965858 3.786052 2.691198 3.817483 4.455670 5.145588 5.287680 7.198768 4.977616 
413 5.398816 3.996624 3.749535 2.746151 3.869484 4.545589 5.166736 5.295856 7.246284 5.074008 
414 5.519838 4.070236 3.783376 2.859312 3.890547 4.598185 5.235619 5.374526 7.252774 5.111138 
415 5.544490 4.054683 3.752372 2.895679 3.867358 4.619385 5.258126 5.382292 7.233109 5.189136 
416 5.526175 4.031270 3.710613 2.852966 3.743830 4.611864 5.264137 5.402380 7.232596 5.257417 
417 5.582044 3.993108 3.725558 2.871203 3.682361 4.655861 5.235985 5.517071 7.290319 5.343773 
418 5.648485 3.927808 3.725891 2.886749 3.644649 4.725065 5.172455 5.607073 7.375716 5.451072 
419 5.678335 3.890795 3.723087 2.855675 3.556258 4.756426 5.105546 5.686251 7.427300 5.547455 
420 5.693491 3.907222 3.773954 2.847640 3.493033 4.783441 5.098032 5.831995 7.446507 5.579535 
421 5.692767 3.940127 3.835110 2.867103 3.476848 4.841902 5.093238 5.964714 7.437938 5.611308 
422 5.694046 4.011197 3.933625 2.894145 3.418701 4.887748 5.163200 6.096916 7.422035 5.575670 
423 5.691962 4.075803 4.032309 2.917334 3.374773 4.930292 5.281430 6.207669 7.413277 5.496727 
424 5.627776 4.087398 4.027387 2.849545 3.335309 4.941782 5.314426 6.194518 7.366809 5.486307 
425 5.560676 4.051705 3.997574 2.768990 3.304813 4.942748 5.308068 6.119122 7.307312 5.510938 
426 5.548643 4.037244 4.021397 2.770550 3.348181 4.961624 5.342236 6.098757 7.278242 5.521233 
427 5.535648 4.019232 4.060209 2.753761 3.387401 4.983172 5.369847 6.085077 7.271135 5.527134 
428 5.540345 3.984773 4.112894 2.742803 3.468660 5.015360 5.398403 6.087719 7.286632 5.538147 
429 5.566355 3.999762 4.196220 2.762206 3.588228 5.032471 5.448540 6.133238 7.320253 5.497457 
430 5.549706 3.987962 4.220923 2.721345 3.706519 5.027687 5.414845 6.110495 7.345742 5.485312 
431 5.525296 3.975241 4.235036 2.677266 3.853511 5.009201 5.395128 6.085537 7.361035 5.450856 
432 5.479016 3.999220 4.251597 2.656757 3.986785 4.947397 5.457582 6.087830 7.336192 5.363302 
433 5.393507 3.993007 4.211128 2.676615 4.123030 4.870116 5.506747 6.051801 7.261644 5.328910 
434 5.333021 4.007335 4.171110 2.803495 4.304150 4.819156 5.566048 6.061333 7.188349 5.298584 
435 5.289746 4.050537 4.154213 2.937423 4.397509 4.780075 5.639165 6.119918 7.119103 5.210300 
436 5.242725 4.014854 4.078285 3.012152 4.468797 4.770090 5.647235 6.131668 7.073471 5.151106 
437 5.200815 3.950628 3.986410 3.066376 4.516164 4.737626 5.678323 6.150133 7.019566 5.082251 
438 5.151432 3.909456 3.935001 3.090181 4.482181 4.650401 5.763666 6.182102 6.928576 4.965497 
439 5.119253 3.851302 3.901139 3.102162 4.486066 4.584614 5.820024 6.201636 6.857402 4.883742 
440 5.095142 3.761753 3.873770 3.081699 4.496576 4.560209 5.832244 6.201314 6.810031 4.846503 
441 5.072653 3.701114 3.906058 3.050487 4.465607 4.523158 5.862781 6.200605 6.771576 4.808676 
442 5.054084 3.667332 3.960221 3.074547 4.481422 4.478512 5.891297 6.207788 6.726122 4.840485 
443 4.996740 3.619277 3.957552 3.107747 4.518284 4.409003 5.913897 6.161813 6.639225 4.955377 
444 4.943981 3.558929 3.950407 3.125237 4.509986 4.344934 5.952905 6.108783 6.543687 5.063861 
445 4.898796 3.461957 3.926926 3.116755 4.491575 4.328582 5.962935 6.056575 6.485098 5.169246 
446 4.830226 3.314716 3.847358 3.093696 4.459270 4.312765 5.927053 5.996277 6.468581 5.286381 
447 4.764900 3.207751 3.805731 3.111230 4.388468 4.279491 5.925296 5.964716 6.459378 5.323913 
448 4.709483 3.189833 3.822062 3.156096 4.294303 4.240082 6.004797 6.000161 6.428444 5.269408 
449 4.620982 3.125983 3.786345 3.157027 4.201475 4.250600 6.068106 5.989561 6.418997 5.235702 
450 4.558917 3.027427 3.762074 3.142326 4.143003 4.309577 6.078931 5.978584 6.459270 5.206172 
451 4.524683 2.932760 3.800739 3.107307 4.076144 4.347026 6.117137 6.005850 6.531930 5.090017 
452 4.432252 2.817458 3.779539 3.017997 4.019100 4.338515 6.129941 5.945580 6.582495 5.003419 
453 4.327870 2.758185 3.715157 2.971188 4.029209 4.330741 6.105763 5.887014 6.584675 4.990473 
454 4.265308 2.851914 3.741459 2.985361 3.999717 4.299326 6.192583 5.930788 6.555084 4.890902 
455 4.222835 2.950399 3.751930 3.045589 4.016026 4.314627 6.220827 5.966619 6.554052 4.874588 
456 4.173807 2.997127 3.697019 3.086800 4.081769 4.370709 6.142153 5.959133 6.578589 4.984007 
457 4.160778 3.114344 3.717652 3.146949 4.110519 4.411444 6.168959 5.988428 6.608328 5.020688 
458 4.177411 3.260433 3.760451 3.274137 4.168262 4.469737 6.195019 6.018912 6.638697 5.104772 
459 4.181482 3.376468 3.777395 3.377754 4.238976 4.522825 6.169467 6.021256 6.664329 5.253852 
460 4.218980 3.476989 3.836599 3.450765 4.288265 4.581056 6.152021 6.017288 6.719749 5.359204 
461 4.256543 3.554853 3.877627 3.471292 4.336986 4.650822 6.067113 5.995519 6.768190 5.498761 
462 4.269382 3.644711 3.912196 3.431921 4.339068 4.682885 6.010802 5.964290 6.775377 5.599806 
463 4.309366 3.787359 3.983443 3.443109 4.336068 4.713053 5.996648 5.988875 6.763056 5.654763 
464 4.333976 3.947330 4.045002 3.423084 4.268278 4.705645 5.979582 6.080575 6.726026 5.668923 
465 4.313916 3.989413 4.034924 3.288822 4.143546 4.677607 5.937821 6.126835 6.704325 5.674859 
466 4.330438 3.953311 4.020377 3.164512 4.047336 4.697461 5.878394 6.175155 6.716158 5.695624 
467 4.384320 3.942490 4.111040 3.072826 3.928734 4.675128 5.874326 6.289112 6.718765 5.625660 
468 4.389128 3.904164 4.133144 2.978240 3.863030 4.659505 5.846139 6.283668 6.695154 5.603135 
469 4.380321 3.895438 4.182787 2.884616 3.750770 4.620575 5.844102 6.264150 6.653299 5.527244 
470 4.393944 3.904832 4.288554 2.792681 3.640457 4.571651 5.864306 6.292501 6.637706 5.398727 
471 4.375957 3.879817 4.291814 2.675357 3.610618 4.556608 5.817369 6.225852 6.647710 5.358696 
472 4.352935 3.928584 4.340708 2.650867 3.569239 4.495280 5.808725 6.213958 6.639305 5.262578 
473 4.370039 4.043552 4.437689 2.746611 3.585820 4.430179 5.841169 6.275821 6.632441 5.128192 
474 4.329741 4.113134 4.429126 2.787460 3.616588 4.360577 5.834446 6.238755 6.623955 5.079840 
475 4.248459 4.149189 4.408496 2.769469 3.565140 4.241870 5.827416 6.192270 6.618600 5.014458 
476 4.222432 4.198744 4.434389 2.786452 3.520811 4.157374 5.825392 6.210763 6.654149 4.934582 
477 4.222215 4.255408 4.494276 2.838899 3.471976 4.078402 5.829601 6.253682 6.682330 4.851524 
478 4.227270 4.264579 4.505437 2.899781 3.478759 4.021086 5.775579 6.273810 6.677745 4.871983 
479 4.234819 4.247790 4.484446 2.917979 3.510484 3.987629 5.740402 6.278232 6.645827 4.926670 
480 4.228148 4.185673 4.437103 2.883075 3.507779 3.983031 5.690910 6.243691 6.581107 5.001461 
481 4.226956 4.110981 4.331104 2.840565 3.556905 4.023810 5.583653 6.167413 6.502086 5.142708 
482 4.238804 4.131970 4.290434 2.831528 3.544253 4.021912 5.581421 6.147823 6.401885 5.138980 
483 4.233637 4.138706 4.239426 2.832364 3.511648 4.028226 5.533657 6.100569 6.309636 5.110079 
484 4.222093 4.068080 4.102980 2.749403 3.496505 4.108258 5.393774 5.961479 6.270802 5.122687 
485 4.234733 4.018790 4.046896 2.671872 3.436707 4.154962 5.331973 5.860568 6.254940 5.012780 
486 4.292325 3.987253 4.008478 2.670789 3.441384 4.218224 5.274652 5.805414 6.237689 4.927101 
487 4.336184 3.982700 3.923887 2.692361 3.518241 4.311760 5.207551 5.724524 6.198189 4.920743 
488 4.337240 4.025115 3.858682 2.720175 3.503226 4.344263 5.234487 5.657231 6.132298 4.831234 
489 4.329316 4.003839 3.758756 2.729027 3.502392 4.429848 5.200067 5.562060 6.117876 4.839116 
490 4.375960 3.971900 3.679908 2.752969 3.552845 4.548548 5.160635 5.490088 6.153656 4.907615 
491 4.445471 3.965434 3.634446 2.855038 3.643680 4.654405 5.153559 5.492743 6.184234 4.951236 
492 4.482615 4.000995 3.566555 2.944290 3.691977 4.707025 5.165224 5.499216 6.162083 4.937861 
493 4.475266 4.012141 3.470812 2.948720 3.665793 4.723640 5.148643 5.481723 6.123178 4.921899 
494 4.516522 3.980446 3.403829 2.986237 3.684837 4.806502 5.073102 5.514584 6.129251 4.960413 
495 4.626898 3.970148 3.389165 3.051075 3.734933 4.899961 4.990224 5.603112 6.173834 5.011526 
496 4.679259 3.948783 3.314397 3.052124 3.709875 4.964417 4.930621 5.620126 6.198204 5.044859 
497 4.686438 3.926027 3.213088 3.018943 3.660806 5.003190 4.909289 5.552919 6.197320 5.060427 
498 4.725639 3.926825 3.166477 2.998050 3.637446 5.039620 4.908922 5.509576 6.186220 5.061035 
499 4.762758 3.871731 3.133221 2.988292 3.656567 5.122609 4.861336 5.474699 6.188696 5.113126 
500 4.782568 3.808185 3.158502 2.966038 3.666430 5.198984 4.859065 5.455027 6.190661 5.128438 
501 4.763673 3.780284 3.253655 2.933842 3.610302 5.206142 4.948488 5.495669 6.160195 5.064743 
502 4.659669 3.671142 3.247045 2.847186 3.574441 5.250837 4.978708 5.455840 6.104281 5.089048 
503 4.560637 3.568686 3.243387 2.764845 3.555712 5.289214 5.027931 5.416889 6.039684 5.113742 
504 4.567002 3.525922 3.310833 2.783520 3.590940 5.366772 5.057989 5.495816 6.022604 5.126858 
505 4.560061 3.469021 3.343654 2.757867 3.555466 5.420530 5.070898 5.520654 6.062927 5.108752 
506 4.536304 3.428235 3.356754 2.720351 3.482791 5.447104 5.096867 5.510065 6.144543 5.089413 
507 4.540178 3.432117 3.395961 2.796169 3.488425 5.459445 5.101384 5.577675 6.223082 5.093727 
508 4.536275 3.398967 3.404674 2.859026 3.530066 5.475595 5.083554 5.620294 6.289798 5.111453 
509 4.523727 3.358444 3.420669 2.884364 3.543612 5.490678 5.029948 5.652195 6.349331 5.099952 
510 4.514593 3.337590 3.476433 2.915468 3.514589 5.513387 4.967832 5.725903 6.398446 5.017418 
511 4.504361 3.267708 3.480299 2.943901 3.588603 5.595445 4.844464 5.759061 6.449314 5.011459 
512 4.489949 3.209384 3.478179 2.984583 3.700505 5.681653 4.708312 5.791583 6.493550 5.036706 
513 4.449320 3.215231 3.548036 2.983191 3.666552 5.703097 4.711692 5.854475 6.526615 4.933053 
514 4.403719 3.222719 3.613642 2.926517 3.598914 5.740151 4.748609 5.858259 6.593686 4.859143 
515 4.357917 3.200542 3.638027 2.819144 3.551740 5.799273 4.734385 5.778112 6.681015 4.897078 
516 4.337137 3.215174 3.689299 2.747044 3.535752 5.858405 4.728952 5.722795 6.753696 4.950791 
517 4.322597 3.275804 3.747769 2.717657 3.543365 5.908245 4.764158 5.726688 6.815202 4.983500 
518 4.271759 3.324824 3.726221 2.666602 3.521637 5.946674 4.784244 5.720203 6.861229 5.036772 
519 4.233379 3.425694 3.723556 2.670544 3.482009 5.946677 4.862086 5.797270 6.845210 5.015132 
520 4.227140 3.526223 3.727980 2.749346 3.513947 5.926130 4.921931 5.901189 6.779366 5.014919 
521 4.162933 3.564323 3.642199 2.765195 3.510247 5.910691 4.928514 5.890827 6.714818 5.067965 
522 4.092886 3.659587 3.602242 2.812598 3.444098 5.836813 5.038703 5.918250 6.624051 5.006354 
523 4.120067 3.801641 3.662273 2.978379 3.453562 5.788729 5.123159 6.045182 6.519203 4.923686 
524 4.144535 3.888546 3.677695 3.125288 3.506405 5.797673 5.087333 6.123660 6.428567 4.927254 
525 4.137278 3.900428 3.631356 3.208214 3.582229 5.824838 5.009429 6.126970 6.359207 4.991775 
526 4.074103 3.931918 3.615321 3.253325 3.578409 5.782365 4.982522 6.120334 6.282951 4.990353 
527 4.015784 3.995829 3.636778 3.278168 3.545459 5.704912 5.001754 6.125859 6.194549 4.952438 
528 4.058664 4.042707 3.701679 3.318243 3.582606 5.672282 5.005828 6.172796 6.106800 4.941542 
529 4.121177 4.049564 3.767796 3.295298 3.603377 5.674592 4.973647 6.191538 6.058527 4.940079 
530 4.138615 3.979152 3.740109 3.180933 3.630682 5.698513 4.880429 6.125335 6.056565 4.996357 
531 4.149189 3.900048 3.720248 3.070129 3.670370 5.732259 4.812200 6.055689 6.069652 5.065060 
532 4.162218 3.879833 3.767582 2.986123 3.655674 5.735293 4.798790 6.026742 6.097287 5.075387 
533 4.217651 3.840194 3.814485 2.920900 3.678197 5.752910 4.778230 5.990110 6.183566 5.109869 
534 4.245953 3.774001 3.844736 2.808713 3.665318 5.740722 4.774998 5.881055 6.303866 5.108435 
535 4.238882 3.713904 3.862626 2.702908 3.648297 5.697443 4.773387 5.761405 6.416718 5.086627 
536 4.263697 3.681522 3.899263 2.729470 3.727789 5.659319 4.778948 5.694269 6.503878 5.080987 
537 4.255777 3.686027 3.946202 2.789498 3.757855 5.571655 4.858823 5.612778 6.560207 5.029953 
538 4.237767 3.646251 3.941037 2.810079 3.774507 5.512043 4.889423 5.481691 6.615801 5.031363 
539 4.197018 3.573257 3.886545 2.798721 3.823689 5.496463 4.882932 5.355270 6.669284 5.081749 
540 4.133920 3.496404 3.800202 2.782940 3.873193 5.529059 4.799989 5.243644 6.718672 5.178362 
541 4.041405 3.471376 3.764458 2.806407 3.867275 5.535067 4.743925 5.163045 6.761878 5.206392 
542 3.990733 3.471659 3.804748 2.899808 3.827224 5.557048 4.710977 5.166481 6.844598 5.180945 
543 3.945808 3.416877 3.813017 2.926320 3.750353 5.609871 4.633170 5.146071 6.983505 5.211356 
544 3.863888 3.336082 3.781228 2.885866 3.649102 5.636101 4.572104 5.119768 7.130061 5.252604 
545 3.791597 3.302863 3.772415 2.888396 3.580229 5.641425 4.538854 5.172587 7.246183 5.263836 
546 3.700293 3.304096 3.748561 2.848842 3.502053 5.603432 4.540653 5.219191 7.291756 5.256868 
547 3.613311 3.289844 3.708044 2.761500 3.439287 5.558598 4.544477 5.256380 7.293712 5.242867 
548 3.579382 3.263857 3.665977 2.718050 3.426051 5.571683 4.509611 5.319771 7.318462 5.285113 
549 3.558781 3.244945 3.644279 2.720308 3.441292 5.589036 4.478946 5.387926 7.354434 5.338337 
550 3.527420 3.252136 3.681298 2.777429 3.436024 5.555829 4.498766 5.493948 7.367755 5.285735 
551 3.481817 3.256485 3.710231 2.819922 3.428285 5.518920 4.504530 5.570440 7.366165 5.232035 
552 3.434525 3.220209 3.683519 2.810859 3.455575 5.505402 4.460230 5.575718 7.380656 5.238274 
553 3.431115 3.195941 3.712903 2.841078 3.489865 5.517437 4.411858 5.598457 7.421677 5.233182 
554 3.418408 3.188703 3.766214 2.864486 3.485005 5.532093 4.356541 5.591256 7.455894 5.222631 
555 3.360943 3.213639 3.820260 2.879554 3.458927 5.514310 4.308484 5.561730 7.439975 5.191607 
556 3.272307 3.303935 3.896010 2.941300 3.427256 5.425341 4.341535 5.579873 7.376113 5.098136 
557 3.174968 3.380760 3.917908 2.971343 3.405740 5.328736 4.378531 5.562131 7.320481 5.041714 
558 3.087361 3.414443 3.932137 2.958585 3.367870 5.201533 4.438309 5.527014 7.296060 4.961571 
559 3.014449 3.446817 3.964044 2.944492 3.347367 5.069413 4.514797 5.508320 7.281584 4.860792 
560 2.930377 3.482553 3.986851 2.896226 3.382141 4.925780 4.573742 5.480100 7.247423 4.777334 
561 2.877566 3.511698 3.975760 2.849755 3.506003 4.821748 4.567925 5.453012 7.195831 4.755842 
562 2.878983 3.524096 3.929978 2.812038 3.624275 4.765740 4.496242 5.405456 7.177285 4.803011 
563 2.915778 3.521796 3.876623 2.747856 3.687653 4.724194 4.437297 5.352378 7.183649 4.859799 
564 3.015417 3.558206 3.849767 2.785721 3.777359 4.705715 4.356300 5.371469 7.168140 4.923712 
565 3.057557 3.620264 3.818021 2.792720 3.760429 4.613417 4.359383 5.372023 7.116589 4.893321 
566 3.075074 3.678552 3.723196 2.792005 3.797805 4.528271 4.331305 5.310520 7.050995 4.918979 
567 3.146735 3.732522 3.647048 2.857433 3.900629 4.472133 4.266945 5.283591 7.018588 4.978559 
568 3.175701 3.743118 3.626682 2.864506 3.916889 4.357746 4.245274 5.240260 7.010341 4.985246 
569 3.223628 3.703253 3.596470 2.908751 4.023113 4.287941 4.203681 5.208104 6.997170 5.091373 
570 3.290076 3.677977 3.615829 3.003579 4.143167 4.207032 4.211242 5.225889 6.990203 5.175242 
571 3.307458 3.651157 3.617497 3.041980 4.188964 4.066259 4.298656 5.220294 6.973229 5.196679 
572 3.346902 3.611515 3.609450 3.083824 4.242809 3.959008 4.332774 5.235288 6.977091 5.224358 
573 3.403398 3.575243 3.639815 3.106328 4.299326 3.843951 4.380938 5.272429 6.996370 5.182043 
574 3.459381 3.538465 3.631107 3.099833 4.373501 3.759650 4.391403 5.262781 6.992872 5.170319 
575 3.527573 3.527016 3.605280 3.093347 4.453745 3.685976 4.407490 5.267141 6.932669 5.155324 
576 3.580148 3.525815 3.553821 3.077747 4.528502 3.595475 4.437320 5.282394 6.808494 5.113453 
577 3.667600 3.508613 3.534512 3.062127 4.619503 3.522269 4.439883 5.316320 6.670392 5.066925 
578 3.796690 3.483391 3.568108 3.036683 4.680522 3.459392 4.471958 5.381141 6.547873 4.986991 
579 3.933588 3.441222 3.605211 3.014151 4.728174 3.431117 4.495288 5.438372 6.450884 4.944991 
580 4.081478 3.432164 3.669492 3.029487 4.755408 3.407671 4.568444 5.531616 6.348617 4.900335 
581 4.178998 3.436020 3.690843 3.013247 4.700011 3.395425 4.655546 5.552858 6.241463 4.873185 
582 4.233128 3.411932 3.690423 2.935577 4.592428 3.397379 4.713130 5.474455 6.176681 4.884752 
583 4.343618 3.342275 3.757426 2.897240 4.525686 3.418580 4.753331 5.464782 6.156371 4.908587 
584 4.423967 3.264260 3.821341 2.882256 4.452672 3.420131 4.807579 5.478168 6.141446 4.920218 
585 4.462078 3.214235 3.847890 2.839795 4.331827 3.387668 4.866374 5.444937 6.121929 4.922471 
586 4.549015 3.189564 3.918013 2.823940 4.194620 3.372319 4.946553 5.459533 6.123060 4.906059 
587 4.651224 3.140779 3.982005 2.799512 4.094491 3.401592 4.974230 5.470842 6.176786 4.912818 
588 4.712162 3.079947 3.972830 2.774419 4.038120 3.430293 4.943994 5.427064 6.230627 4.971008 
589 4.704591 3.075202 3.951331 2.778558 3.939148 3.365536 4.978239 5.382447 6.238700 4.961723 
590 4.643262 3.134227 3.896682 2.784667 3.845741 3.220217 5.067705 5.310805 6.215661 4.899007 
591 4.627625 3.186183 3.800901 2.815496 3.862064 3.131892 5.082080 5.234959 6.199033 4.945751 
592 4.720683 3.230104 3.796954 2.861909 3.898786 3.106159 5.086930 5.252223 6.206348 4.975385 
593 4.805519 3.297419 3.821937 2.865110 3.927272 3.087758 5.148459 5.302630 6.236223 4.967046 
594 4.800989 3.387681 3.770171 2.814073 3.917119 3.003078 5.230621 5.306790 6.245242 4.949028 
595 4.770196 3.447522 3.678797 2.778164 3.967927 2.914380 5.307826 5.303867 6.226268 4.943768 
596 4.833744 3.465096 3.636883 2.782375 4.050533 2.886037 5.353069 5.350243 6.207658 4.968646 
597 4.888309 3.470051 3.582971 2.786470 4.112363 2.881388 5.374660 5.381531 6.190399 5.014553 
598 4.905349 3.429903 3.515207 2.817636 4.179874 2.874422 5.404212 5.406608 6.202616 5.057773 
599 4.890760 3.467552 3.490726 2.884614 4.182530 2.817213 5.532298 5.482642 6.205807 5.033575 
600 4.882029 3.482298 3.447232 2.988459 4.219831 2.799962 5.613017 5.542699 6.165958 5.087480 
601 4.865783 3.435512 3.426660 3.043308 4.224524 2.810663 5.657888 5.590428 6.153675 5.134397 
602 4.869538 3.364496 3.465568 3.033720 4.116627 2.820485 5.720061 5.665240 6.131526 5.080179 
603 4.925808 3.255706 3.488857 3.034227 4.017524 2.872966 5.707300 5.712064 6.159687 5.016646 
604 4.919056 3.154670 3.404495 3.007910 3.970433 2.900430 5.623159 5.634875 6.172226 5.022328 
605 4.965666 3.113860 3.385571 3.054163 3.929786 2.937026 5.572969 5.594462 6.128720 5.003125 
606 5.018669 3.105860 3.416372 3.145155 3.883133 2.965796 5.564122 5.597708 6.074102 4.944075 
607 4.968566 3.122221 3.367046 3.181253 3.812324 2.958322 5.532443 5.543386 5.987108 4.948794 
608 5.018983 3.088805 3.387295 3.265217 3.784623 3.041024 5.434091 5.569499 5.971922 5.009949 
609 5.090720 3.090153 3.465863 3.362051 3.745901 3.112672 5.368910 5.631506 5.960775 5.041535 
610 5.031741 3.131102 3.476715 3.357916 3.641775 3.107270 5.352510 5.579676 5.877144 5.099579 
611 5.013117 3.149376 3.528054 3.387898 3.608316 3.161485 5.341858 5.577403 5.826645 5.181529 
612 4.972622 3.164830 3.580506 3.389944 3.593147 3.245835 5.335408 5.613479 5.837142 5.205275 
613 4.882882 3.131604 3.553890 3.293698 3.551467 3.299461 5.306385 5.578792 5.876522 5.237068 
614 4.874065 3.121300 3.587274 3.228061 3.536490 3.353703 5.321662 5.614093 5.918270 5.224954 
615 4.930499 3.182577 3.654398 3.214836 3.568115 3.403331 5.377019 5.715633 5.938552 5.171444 
616 4.993077 3.258826 3.701350 3.213943 3.587702 3.443449 5.419861 5.806653 5.954159 5.119767 
617 5.025495 3.325658 3.712372 3.210396 3.617859 3.508986 5.417494 5.867032 6.008704 5.100195 
618 5.024770 3.374562 3.697849 3.154602 3.625797 3.576038 5.405693 5.851564 6.093313 5.070350 
619 4.999348 3.430581 3.672940 3.067102 3.604926 3.611325 5.409123 5.773172 6.165285 5.050314 
620 4.989118 3.517269 3.632334 2.997712 3.633021 3.640850 5.392394 5.667034 6.209010 5.065041 
621 5.006811 3.651329 3.648591 2.969335 3.664970 3.649829 5.422504 5.625340 6.221925 5.027655 
622 5.048069 3.782570 3.696612 2.957593 3.698476 3.671707 5.470564 5.658138 6.254379 4.977894 
623 5.021359 3.846560 3.720688 2.894152 3.690301 3.697543 5.526998 5.675795 6.298550 4.903142 
624 5.035311 3.900420 3.787524 2.870239 3.693709 3.737989 5.608965 5.738902 6.331210 4.836148 
625 5.009385 3.943126 3.791328 2.813783 3.687048 3.751386 5.652333 5.732792 6.325047 4.848543 
626 4.900662 3.995817 3.727734 2.678978 3.566173 3.694791 5.718075 5.642652 6.272116 4.843426 
627 4.900424 4.059344 3.733230 2.676577 3.489506 3.710461 5.790264 5.635679 6.237735 4.866000 
628 4.919560 4.107414 3.758658 2.736916 3.446352 3.782420 5.822396 5.649510 6.220506 4.911690 
629 4.883105 4.128718 3.740167 2.753781 3.359430 3.826039 5.815203 5.610326 6.204530 4.955627 
630 4.868871 4.196858 3.731393 2.822262 3.274992 3.841417 5.831468 5.630663 6.177873 4.988811 
631 4.839379 4.295590 3.724905 2.886438 3.155469 3.796817 5.915776 5.664242 6.134130 4.952963 
632 4.821755 4.305246 3.630798 2.871378 3.124345 3.827985 5.870158 5.587553 6.115367 5.061181 
633 4.819577 4.282894 3.569751 2.823328 3.089625 3.875179 5.839203 5.547847 6.129828 5.132139 
634 4.765802 4.287409 3.541623 2.744965 3.031434 3.876389 5.872815 5.496830 6.146278 5.093430 
635 4.727377 4.278345 3.517491 2.687607 3.100377 3.912668 5.843956 5.472174 6.183235 5.118448 
636 4.697551 4.309883 3.549651 2.703509 3.206527 3.939898 5.852796 5.523851 6.210345 5.118169 
637 4.636716 4.357341 3.613293 2.759166 3.301179 3.961805 5.895175 5.576820 6.228838 5.079098 
638 4.524683 4.383373 3.630631 2.766237 3.327792 3.960736 5.926094 5.573750 6.248234 5.030870 
639 4.367116 4.403017 3.581556 2.734979 3.322070 3.960465 5.926401 5.520361 6.262530 5.026181 
640 4.297401 4.422875 3.582366 2.803578 3.392438 4.020682 5.918548 5.536158 6.288336 5.027701 
641 4.231020 4.465433 3.580496 2.874011 3.439879 4.092617 5.902010 5.570381 6.303199 5.032291 
642 4.118927 4.467865 3.525750 2.867270 3.423285 4.147693 5.878539 5.540021 6.327396 5.033505 
643 4.070810 4.470637 3.561823 2.906776 3.411896 4.214645 5.870972 5.585312 6.395624 4.974314 
644 4.052382 4.495457 3.653552 2.970612 3.371114 4.260843 5.889908 5.696969 6.482728 4.885711 
645 4.005895 4.441218 3.617713 2.984324 3.375971 4.354214 5.803401 5.707340 6.579606 4.943911 
646 3.921506 4.442239 3.588298 2.999825 3.327770 4.375135 5.788727 5.700801 6.643277 4.938352 
647 3.847346 4.456844 3.581499 3.010874 3.258600 4.366052 5.833080 5.706326 6.689206 4.930365 
648 3.845712 4.369616 3.536621 3.017715 3.366802 4.467660 5.749758 5.702708 6.770681 5.092573 
649 3.888975 4.327103 3.576701 3.059905 3.485692 4.541297 5.700314 5.801985 6.836209 5.203475 
650 3.835649 4.326550 3.610680 3.044302 3.483358 4.528998 5.741407 5.880051 6.836926 5.238637 
651 3.766817 4.311251 3.588551 2.986656 3.494854 4.545499 5.741303 5.901513 6.826810 5.307119 
652 3.774165 4.330570 3.616824 2.964207 3.565262 4.628612 5.699359 5.996992 6.837578 5.385397 
653 3.846668 4.325538 3.669133 2.944173 3.717334 4.771735 5.585420 6.114829 6.886855 5.516243 
654 3.840216 4.287146 3.672325 2.812295 3.736818 4.813035 5.498158 6.130078 6.910892 5.552416 
655 3.805775 4.252291 3.653224 2.661110 3.648421 4.787274 5.434371 6.110588 6.909468 5.533840 
656 3.847046 4.251281 3.676967 2.668813 3.679551 4.820188 5.315877 6.151961 6.902685 5.558661 
657 3.888649 4.259857 3.723629 2.718878 3.693490 4.856742 5.186533 6.181063 6.883436 5.527499 
658 3.895334 4.245686 3.764868 2.750664 3.645856 4.888799 5.062621 6.153252 6.867249 5.451041 
659 3.907071 4.247211 3.809286 2.810588 3.591780 4.889163 4.974291 6.121857 6.831162 5.334115 
660 3.911987 4.196439 3.780152 2.854446 3.564034 4.914343 4.861233 6.047994 6.773236 5.283587 
661 3.961976 4.090159 3.714841 2.903880 3.598464 5.011829 4.711948 5.956786 6.711181 5.317437 
662 4.015631 4.008738 3.734974 2.939942 3.559081 5.075493 4.670698 5.930241 6.648637 5.220322 
663 4.028945 3.914956 3.733185 2.924685 3.472051 5.146658 4.654559 5.911716 6.587247 5.075037 
664 4.026316 3.817641 3.667424 2.903424 3.461439 5.264725 4.598209 5.881958 6.530590 5.013540 
665 4.076448 3.836005 3.668835 2.970437 3.519516 5.365711 4.617420 5.975951 6.464782 4.932240 
666 4.105153 3.852027 3.637214 2.972625 3.550241 5.458609 4.645495 6.041500 6.427297 4.882754 
667 4.021684 3.821630 3.556831 2.832569 3.455587 5.476116 4.711478 5.993588 6.404371 4.812284 
668 4.017636 3.833330 3.572108 2.799633 3.430143 5.477480 4.746142 6.031804 6.395818 4.748964 
669 4.057683 3.863687 3.599755 2.842333 3.494721 5.478796 4.756936 6.075974 6.367430 4.774354 
670 4.038266 3.853522 3.541565 2.817967 3.578475 5.466090 4.767490 6.030507 6.323381 4.906771 
671 4.010382 3.850256 3.497504 2.781873 3.632047 5.440857 4.776431 5.992065 6.284894 5.023092 
672 4.000717 3.869148 3.522878 2.787534 3.633475 5.436214 4.755749 5.999561 6.293648 5.088802 
673 4.059249 3.863366 3.560272 2.862409 3.691481 5.498083 4.622298 6.028451 6.357590 5.244178 
674 4.109639 3.856171 3.566966 2.905245 3.715010 5.518209 4.504521 6.034983 6.416633 5.376017 
675 4.064898 3.853905 3.529477 2.833666 3.575094 5.420067 4.499944 5.984450 6.447948 5.382453 
676 4.062135 3.856750 3.468642 2.783126 3.530211 5.384687 4.420057 5.938123 6.492179 5.459887 
677 4.141219 3.924173 3.487429 2.819903 3.519899 5.424943 4.319235 5.950896 6.548920 5.499859 
678 4.228293 4.050409 3.559379 2.861080 3.457442 5.452001 4.279358 5.987636 6.601724 5.425466 
679 4.281537 4.153504 3.604675 2.870726 3.397774 5.458509 4.289094 6.000263 6.636889 5.298193 
680 4.296953 4.189460 3.570506 2.853566 3.400338 5.495170 4.284321 5.959225 6.664618 5.208762 
681 4.347418 4.197072 3.581374 2.892192 3.480259 5.557872 4.300600 5.950683 6.681468 5.107264 
682 4.418292 4.196984 3.632839 2.941714 3.584805 5.638073 4.320592 5.926951 6.701581 5.021592 
683 4.430693 4.096840 3.604099 2.878037 3.626578 5.708502 4.314294 5.817677 6.722716 4.993063 
684 4.452595 4.037709 3.623048 2.850415 3.682967 5.737064 4.360717 5.805308 6.735232 4.936113 
685 4.489039 4.028048 3.646220 2.869636 3.783586 5.768571 4.406215 5.845399 6.753275 4.928969 
686 4.485570 3.989244 3.631656 2.822340 3.839915 5.779562 4.425219 5.852904 6.787088 4.965947 
687 4.517071 3.994795 3.677241 2.819068 3.925222 5.769252 4.446058 5.916891 6.817005 5.000725 
688 4.497727 3.968594 3.697252 2.743587 3.898266 5.704413 4.491558 5.937832 6.828885 4.989795 
689 4.482477 3.869266 3.614142 2.664890 3.925016 5.685815 4.470036 5.887938 6.821050 5.079774 
690 4.537435 3.865014 3.636101 2.756782 3.998908 5.673109 4.524280 5.901173 6.828802 5.138342 
691 4.516311 3.821483 3.658038 2.781133 3.946804 5.610754 4.610368 5.853288 6.854206 5.123480 
692 4.488127 3.743113 3.648591 2.778331 3.902402 5.558667 4.673839 5.790638 6.898946 5.110668 
693 4.531874 3.748659 3.669243 2.887651 3.974669 5.535587 4.721838 5.830011 6.954766 5.125277 
694 4.552920 3.758218 3.646905 2.973174 4.012306 5.496583 4.768840 5.864656 6.996901 5.134143 
695 4.509547 3.711243 3.568771 2.970276 3.996959 5.449180 4.788008 5.810055 7.006404 5.135804 
696 4.422403 3.676571 3.505965 2.908713 3.942283 5.377666 4.835590 5.759064 6.992688 5.099402 
697 4.361584 3.706458 3.492975 2.925631 3.927768 5.319452 4.881083 5.796886 6.941088 5.056524 
698 4.338877 3.812656 3.494600 3.037664 3.999023 5.259018 4.902750 5.883036 6.862348 5.028883 
699 4.258139 3.890534 3.467290 3.049520 3.942563 5.136035 4.966137 5.915786 6.738330 4.935071 
700 4.188877 3.929249 3.426172 3.016059 3.879237 5.053579 5.028213 5.922789 6.630160 4.839927 
701 4.180279 3.931406 3.378218 3.029334 3.925538 5.075295 5.023269 5.929955 6.591335 4.851722 
702 4.190504 3.924018 3.350478 3.061011 3.960867 5.141940 5.008302 5.936924 6.595081 4.889940 
703 4.202345 3.961696 3.394436 3.070969 3.871871 5.164597 5.092251 5.965964 6.560508 4.833487 
704 4.271784 3.950724 3.394006 3.057326 3.834325 5.253956 5.090398 5.974740 6.555401 4.882947 
705 4.320511 3.889340 3.364745 2.988529 3.768640 5.340326 5.072355 5.948506 6.525244 4.932549 
706 4.377988 3.867845 3.405750 2.972084 3.714782 5.454868 5.073648 5.977250 6.513640 4.956289 
707 4.425633 3.843970 3.447506 2.985190 3.721066 5.588737 5.045091 5.994935 6.507218 5.025768 
708 4.429506 3.828626 3.482780 2.932687 3.634425 5.638782 5.082269 5.971429 6.477552 5.020910 
709 4.508687 3.898410 3.577000 2.956337 3.622818 5.679027 5.111068 6.004568 6.488053 5.020971 
710 4.584187 3.913184 3.624233 2.943727 3.666011 5.740521 5.048244 5.989627 6.551551 5.091730 
711 4.626516 3.924626 3.667337 2.884994 3.658559 5.780999 4.976647 5.931339 6.625145 5.117883 
712 4.706786 4.011878 3.802424 2.899579 3.686777 5.809708 4.950812 5.969164 6.693590 5.077322 
713 4.731490 4.031222 3.862143 2.817931 3.681588 5.804489 4.914429 5.953021 6.730912 5.042413 
714 4.774245 3.966956 3.854089 2.729700 3.738351 5.847169 4.777609 5.912112 6.792726 5.119880 
715 4.855328 4.007227 3.915247 2.762468 3.825532 5.879816 4.694391 5.980851 6.829656 5.157088 
716 4.873411 4.067103 3.918311 2.780129 3.823111 5.851050 4.672629 6.008230 6.782270 5.142489 
717 4.860600 4.115060 3.837559 2.789521 3.822435 5.816983 4.630733 5.996015 6.685972 5.180294 
718 4.785130 4.217800 3.760707 2.816795 3.780631 5.707940 4.666904 5.983566 6.540972 5.167409 
719 4.647749 4.251827 3.607192 2.782167 3.703651 5.603910 4.657490 5.879858 6.425168 5.215453 
720 4.527851 4.263874 3.498485 2.761797 3.608141 5.528816 4.642608 5.787688 6.351283 5.256123 
721 4.461285 4.332564 3.518261 2.814476 3.508436 5.464034 4.692681 5.781940 6.279043 5.182687 
722 4.426827 4.365903 3.545594 2.860930 3.447002 5.453813 4.721818 5.775611 6.237563 5.125540 
723 4.402090 4.363253 3.565107 2.861752 3.378614 5.468824 4.737799 5.746284 6.232379 5.070091 
724 4.385832 4.337510 3.600220 2.851715 3.322920 5.493297 4.735767 5.725503 6.240291 4.985323 
725 4.419388 4.297550 3.633955 2.889622 3.364056 5.585432 4.662718 5.747263 6.293118 4.944927 
726 4.453917 4.257042 3.648408 2.940928 3.455975 5.688316 4.585606 5.766546 6.340804 4.925416 
727 4.437186 4.252369 3.640040 2.978957 3.539598 5.731112 4.547171 5.768402 6.347774 4.892103 
728 4.393602 4.311901 3.662081 3.027547 3.604129 5.736237 4.568659 5.809712 6.349654 4.836650 
729 4.352210 4.314996 3.629554 3.017168 3.649291 5.792793 4.541422 5.826556 6.386837 4.865732 
730 4.357671 4.264110 3.572013 2.963932 3.675072 5.912691 4.449491 5.844075 6.518656 4.967733 
731 4.386417 4.265101 3.599851 2.911818 3.624183 6.012217 4.421974 5.903463 6.703120 5.001293 
732 4.417319 4.226074 3.576061 2.856394 3.614937 6.159458 4.356202 5.892680 6.878230 5.096731 
733 4.410706 4.167290 3.515177 2.793552 3.632243 6.315636 4.299989 5.843359 7.002981 5.172293 
734 4.413808 4.180291 3.555462 2.787915 3.641237 6.447314 4.340018 5.879725 7.100843 5.129433 
735 4.430545 4.169094 3.590223 2.794619 3.691212 6.599981 4.356457 5.898190 7.195382 5.102480 
736 4.409345 4.098815 3.522676 2.747318 3.735637 6.762034 4.334822 5.832657 7.254517 5.113636 
737 4.391624 4.105039 3.482118 2.777572 3.753490 6.854636 4.407039 5.819812 7.253130 5.056713 
738 4.363137 4.122224 3.402745 2.835227 3.793000 6.911928 4.487415 5.804103 7.189372 5.026101 
739 4.284871 4.127224 3.313350 2.837999 3.760248 6.884580 4.598506 5.748580 7.093159 4.967611 
740 4.257491 4.186282 3.341395 2.926262 3.723588 6.826331 4.746684 5.768501 7.010731 4.867767 
741 4.267180 4.220584 3.362915 3.005026 3.721408 6.816993 4.802253 5.775890 6.955702 4.824186 
742 4.242133 4.176471 3.295203 2.968052 3.672029 6.806881 4.771179 5.687480 6.912016 4.822545 
743 4.241213 4.141396 3.292807 2.949895 3.611419 6.812359 4.744256 5.648003 6.885595 4.798389 
744 4.228493 4.111535 3.415485 2.942906 3.499935 6.801701 4.809921 5.679289 6.891557 4.674172 
745 4.271864 4.009143 3.493874 2.928776 3.506381 6.877271 4.765614 5.682918 6.922465 4.670464 
746 4.343708 3.917567 3.601347 2.915628 3.523818 6.943373 4.736730 5.694923 6.966482 4.657633 
747 4.376151 3.878794 3.690273 2.888814 3.519055 6.934518 4.783023 5.705877 6.992223 4.597033 
748 4.337686 3.861917 3.670106 2.824219 3.538487 6.901369 4.827721 5.625322 6.970275 4.586215 
749 4.257456 3.922559 3.673429 2.750958 3.545770 6.847051 4.918167 5.550718 6.929395 4.551787 
750 4.250105 4.050019 3.780159 2.778810 3.621622 6.818354 4.990252 5.605211 6.901732 4.540592 
751 4.279892 4.154210 3.876552 2.819167 3.697722 6.820315 4.983106 5.656086 6.907656 4.574338 
752 4.238937 4.177562 3.916123 2.752321 3.658390 6.751326 4.939547 5.643443 6.913270 4.558578 
753 4.234528 4.217697 3.989613 2.764265 3.702767 6.739958 4.896499 5.711562 6.916749 4.584469 
754 4.242100 4.226229 4.079782 2.791029 3.780757 6.769007 4.860776 5.785290 6.939188 4.651990 
755 4.223277 4.145121 4.110476 2.743650 3.824392 6.775203 4.758491 5.754812 6.973560 4.764499 
756 4.231406 4.096458 4.211079 2.775702 3.829892 6.750500 4.714376 5.786551 7.017368 4.817994 
757 4.209519 4.050890 4.288594 2.828859 3.834481 6.709171 4.681117 5.808883 7.010380 4.848136 
758 4.147122 4.031657 4.298655 2.868593 3.887494 6.652151 4.646255 5.782081 6.936800 4.937714 
759 4.050117 4.098421 4.416520 2.930125 3.819952 6.502009 4.789357 5.816586 6.837104 4.871962 
760 3.917122 4.131276 4.424419 2.940703 3.792986 6.387752 4.870045 5.754836 6.711811 4.880053 
761 3.777017 4.098993 4.355306 2.913478 3.791117 6.324529 4.895145 5.637959 6.600897 4.947607 
762 3.695239 4.108302 4.374482 2.945210 3.768252 6.280166 4.968970 5.622383 6.540502 4.925224 
763 3.671060 4.076255 4.334464 2.958009 3.829160 6.297962 4.964937 5.593496 6.522019 4.953418 
764 3.626369 4.011094 4.238206 2.895362 3.852081 6.274223 4.950537 5.508719 6.516716 4.974765 
765 3.592185 3.991037 4.217876 2.868265 3.819119 6.212671 4.975420 5.472754 6.508866 4.912055 
766 3.593462 3.976125 4.184067 2.874832 3.850856 6.196932 4.931967 5.459067 6.478991 4.948392 
767 3.544654 3.956333 4.153488 2.857812 3.786840 6.113346 4.944837 5.440231 6.415063 4.969943 
768 3.512687 3.951826 4.101522 2.857970 3.731206 6.031421 4.954710 5.445268 6.334800 5.012441 
769 3.493279 3.989495 4.058136 2.860020 3.686708 5.950883 4.955955 5.452986 6.270492 5.070917 
770 3.461740 4.020362 4.032643 2.840231 3.619344 5.858715 4.946509 5.457177 6.229314 5.138165 
771 3.419497 4.088164 4.020045 2.802634 3.560503 5.758957 4.938221 5.460803 6.189476 5.206007 
772 3.338974 4.172867 4.097607 2.762718 3.452662 5.626828 5.003710 5.474139 6.156816 5.160376 
773 3.257616 4.202964 4.176775 2.725443 3.371330 5.589231 5.021908 5.464512 6.141329 5.126715 
774 3.194690 4.194530 4.265221 2.700551 3.342850 5.610681 4.995765 5.409986 6.131736 5.099618 
775 3.127989 4.176480 4.325036 2.704768 3.332484 5.648087 4.968077 5.336245 6.128029 5.070518 
776 3.051796 4.133143 4.261394 2.709693 3.344804 5.688344 4.938634 5.231759 6.108866 5.076751 
777 2.990220 4.128135 4.118565 2.723216 3.421861 5.721780 4.909164 5.140164 6.052906 5.083210 
778 2.916728 4.193069 4.019264 2.747988 3.429127 5.695678 4.935988 5.053779 5.974597 5.024635 
779 2.881786 4.253711 3.907197 2.762981 3.443618 5.693083 4.910179 4.937529 5.894111 4.996042 
780 2.830996 4.368311 3.874546 2.782520 3.402941 5.660177 4.915065 4.851717 5.832630 4.892079 
781 2.880655 4.483043 3.846274 2.813504 3.425908 5.699063 4.834270 4.824749 5.827431 4.860113 
782 2.970927 4.564978 3.787637 2.829162 3.530121 5.774090 4.671106 4.799504 5.883393 4.893151 
783 2.967421 4.600148 3.729622 2.757931 3.535360 5.767939 4.582511 4.695163 6.007253 4.885185 
784 3.011553 4.606213 3.711617 2.713330 3.538592 5.798918 4.527667 4.648681 6.197321 4.899477 
785 3.094199 4.604760 3.703012 2.724833 3.609940 5.869697 4.464417 4.682645 6.397437 4.939979 
786 3.143124 4.597743 3.675913 2.763129 3.661107 5.914151 4.430895 4.728787 6.536936 4.964314 
787 3.163697 4.641715 3.672136 2.868649 3.701272 5.926132 4.436892 4.787859 6.579944 4.956224 
788 3.144256 4.696095 3.645611 2.958842 3.760237 5.900506 4.464493 4.785414 6.574498 4.962563 
789 3.152459 4.738485 3.608773 3.028453 3.817409 5.886969 4.485548 4.754306 6.567882 4.980953 
790 3.240441 4.766457 3.581995 3.130028 3.926066 5.935408 4.463076 4.775014 6.575937 5.017215 
791 3.291436 4.763779 3.510467 3.152078 3.971696 5.945538 4.436591 4.739879 6.584752 5.029976 
792 3.349401 4.766387 3.415332 3.129232 3.950395 5.939454 4.404342 4.682235 6.581983 5.054064 
793 3.427838 4.846766 3.413116 3.175379 3.917598 5.890582 4.395072 4.730831 6.581639 5.015055 
794 3.589134 4.908715 3.391224 3.272048 3.992433 5.897249 4.300308 4.812648 6.614289 5.053934 
795 3.712132 4.918350 3.385461 3.289859 3.979599 5.872956 4.211930 4.863570 6.674856 5.020937 
796 3.745273 4.895607 3.334396 3.209862 3.893960 5.816418 4.146548 4.831627 6.719848 4.944169 
797 3.759843 4.939438 3.270917 3.186864 3.872315 5.767930 4.103534 4.808501 6.684844 4.894145 
798 3.769243 5.042438 3.219978 3.236132 3.922051 5.745506 4.091105 4.818953 6.578863 4.865745 
799 3.754239 5.126310 3.147493 3.260655 3.966633 5.739354 4.089828 4.796907 6.474399 4.836870 
800 3.746484 5.181956 3.090762 3.239501 3.979666 5.748417 4.084851 4.781906 6.398600 4.806447 
801 3.751607 5.184075 3.002921 3.198073 4.015282 5.790638 4.028359 4.749704 6.359401 4.817028 
802 3.786237 5.199512 2.955777 3.194412 4.072662 5.842168 3.971575 4.795299 6.356360 4.813447 
803 3.860026 5.230633 2.977565 3.214567 4.107294 5.904112 3.941950 4.919531 6.382087 4.792612 
804 3.931882 5.167362 2.943094 3.136910 4.085643 5.957124 3.898514 4.932073 6.424119 4.805027 
805 4.047046 5.080661 2.877446 3.044164 4.095789 6.021243 3.823341 4.900408 6.464581 4.879844 
806 4.195653 5.049767 2.886330 3.009192 4.100690 6.057176 3.766292 4.914538 6.472356 4.935910 
807 4.313601 5.029348 2.865376 3.003897 4.108908 6.084044 3.719639 4.909996 6.446876 5.018858 
808 4.380412 5.049441 2.865124 2.964050 4.036869 6.041418 3.733561 4.903066 6.382122 5.051097 
809 4.464045 5.102341 2.926811 2.956345 3.942172 5.959782 3.772882 4.946887 6.326479 5.045585 
810 4.602185 5.117831 2.966002 2.983384 3.926392 5.925388 3.753801 4.993081 6.330696 5.099259 
811 4.766382 5.097950 2.948227 2.999610 3.953409 5.947961 3.679381 5.024007 6.351238 5.209120 
812 4.889724 5.061967 2.954928 3.013232 3.942743 5.954857 3.642337 5.071607 6.400029 5.239271 
813 4.971495 4.971315 2.946184 3.022007 3.950797 5.997960 3.592556 5.079588 6.462598 5.268376 
814 5.014262 4.848347 2.951219 2.991057 3.901257 6.025241 3.565603 5.026915 6.525343 5.257854 
815 5.042256 4.755042 3.014837 2.985446 3.844738 6.045481 3.581789 4.998753 6.597779 5.185010 
816 5.047362 4.697937 3.085930 3.021337 3.832659 6.082423 3.621034 5.010115 6.647112 5.102792 
817 4.976114 4.616999 3.064370 3.011606 3.800550 6.101526 3.663608 4.959386 6.671077 5.046985 
818 4.875745 4.550964 3.000265 2.997559 3.786220 6.118338 3.725983 4.884390 6.684005 5.026491 
819 4.824487 4.493024 2.949946 3.005246 3.816747 6.137827 3.771187 4.832469 6.707281 5.053733 
820 4.820530 4.407071 2.906816 2.995527 3.849373 6.141083 3.780781 4.782730 6.748773 5.094700 
821 4.850496 4.339921 2.908559 2.975871 3.876074 6.113213 3.802473 4.754679 6.807038 5.097569 
822 4.902760 4.284503 2.910307 2.931888 3.902550 6.073484 3.815778 4.714741 6.864751 5.125764 
823 4.974912 4.277365 2.970013 2.898510 3.919847 6.019880 3.837438 4.697638 6.940989 5.136270 
824 5.075284 4.264419 3.041454 2.862135 3.972535 6.009094 3.808386 4.669553 7.029004 5.170917 
825 5.178413 4.245177 3.126730 2.821370 3.999960 6.011150 3.761082 4.622623 7.099834 5.189444 
826 5.284307 4.242989 3.183055 2.837042 4.101558 6.077810 3.698482 4.587743 7.149801 5.255637 
827 5.317213 4.246879 3.209706 2.799321 4.117899 6.106010 3.692912 4.511689 7.144601 5.260049 
828 5.300507 4.287660 3.276783 2.785083 4.056609 6.093880 3.764796 4.486016 7.091608 5.187894 
829 5.307489 4.333920 3.353341 2.864950 4.071005 6.143512 3.802079 4.545918 7.040123 5.172954 
830 5.337235 4.344533 3.445999 2.925086 4.064948 6.233330 3.817577 4.628499 7.006539 5.161990 
831 5.357935 4.373655 3.578399 2.957881 3.987770 6.296736 3.889868 4.726903 7.009251 5.073284 
832 5.348696 4.347155 3.664153 2.954127 3.922458 6.352812 3.943704 4.768226 7.023274 5.005606 
833 5.297745 4.295887 3.713452 2.922719 3.855308 6.383593 3.989060 4.762897 7.010144 4.935345 
834 5.239482 4.299564 3.785789 2.966777 3.845595 6.423309 4.042620 4.815938 6.981356 4.871244 
835 5.148278 4.350206 3.826508 3.002500 3.851013 6.448135 4.084652 4.846713 6.936678 4.834213 
836 4.981433 4.420561 3.809727 2.939400 3.775111 6.365268 4.157815 4.797463 6.913301 4.773435 
837 4.841777 4.552770 3.764176 2.942649 3.799758 6.300604 4.204480 4.803058 6.905217 4.795631 
838 4.741166 4.722324 3.727320 3.013354 3.894855 6.279839 4.243966 4.851966 6.896760 4.867177 
839 4.653295 4.853907 3.642618 3.061317 3.986247 6.296948 4.249856 4.857747 6.904841 4.999028 
840 4.535527 4.938838 3.577673 3.027537 3.953872 6.252740 4.308737 4.825097 6.927138 5.037303 
841 4.420442 5.011294 3.530679 2.966111 3.879475 6.192982 4.377886 4.797482 6.942247 5.030662 
842 4.362418 5.035652 3.447523 2.943978 3.896853 6.209488 4.359450 4.792089 6.960392 5.118037 
843 4.334844 5.072511 3.392803 2.932287 3.940338 6.253131 4.327901 4.800568 6.992997 5.185844 
844 4.285702 5.160841 3.421725 2.929751 3.935110 6.274868 4.371063 4.818837 7.016433 5.141002 
845 4.258639 5.248989 3.444806 2.954079 3.984348 6.358042 4.389063 4.837409 7.020038 5.122258 
846 4.192180 5.339935 3.501181 2.961918 3.990713 6.407499 4.433441 4.845238 6.990916 5.036701 
847 4.121768 5.412267 3.515264 3.003908 4.055621 6.475101 4.424353 4.854176 6.910472 5.019702 
848 4.000460 5.407996 3.458205 2.950819 4.054915 6.502060 4.383064 4.783831 6.817924 5.004039 
849 3.869404 5.387993 3.437626 2.850888 3.970445 6.497307 4.355299 4.722150 6.746125 4.930336 
850 3.853626 5.339387 3.446117 2.826835 3.967422 6.579675 4.260404 4.759599 6.718693 4.937971 
851 3.865471 5.281744 3.470089 2.811252 3.950095 6.657250 4.167908 4.817504 6.729940 4.944392 
852 3.859607 5.228972 3.474718 2.788263 3.905918 6.704914 4.080013 4.862304 6.733799 4.959657 
853 3.832681 5.213771 3.503365 2.762104 3.794798 6.693383 4.060576 4.894975 6.751417 4.916489 
854 3.825251 5.182760 3.514922 2.752510 3.735251 6.713453 4.013699 4.907271 6.791643 4.895735 
855 3.843413 5.094900 3.439450 2.754068 3.772011 6.792900 3.892834 4.871554 6.825792 4.994965 
856 3.767191 5.010000 3.381049 2.752103 3.707914 6.755089 3.892619 4.795718 6.835755 4.973366 
857 3.674330 4.937808 3.289965 2.789985 3.690428 6.727499 3.892796 4.706090 6.805967 4.990433 
858 3.611363 4.879494 3.195688 2.904387 3.729708 6.746338 3.853004 4.656673 6.780164 5.044269 
859 3.564865 4.873028 3.204830 3.054849 3.726484 6.729191 3.861874 4.688347 6.801909 4.970323 
860 3.559304 4.834543 3.192788 3.151975 3.736611 6.759682 3.782669 4.707160 6.827971 4.956863 
861 3.503562 4.796013 3.145003 3.145129 3.670381 6.730803 3.697581 4.660323 6.810900 4.927425 
862 3.474732 4.816648 3.111625 3.153888 3.654043 6.741662 3.613626 4.663346 6.780475 4.915880 
863 3.520330 4.847355 3.073815 3.211488 3.729623 6.836548 3.492669 4.713184 6.735152 4.976282 
864 3.507893 4.870729 3.019917 3.246871 3.745782 6.852129 3.479540 4.743235 6.673889 4.963704 
865 3.446516 4.900402 2.933518 3.267506 3.738953 6.810160 3.562496 4.749183 6.598809 4.895448 
866 3.393179 4.950025 2.842619 3.313050 3.746366 6.751904 3.661581 4.737253 6.529489 4.825295 
867 3.389950 5.032058 2.827037 3.422929 3.795939 6.735471 3.733708 4.783893 6.515017 4.767695 
868 3.398673 5.111628 2.862537 3.535722 3.812836 6.739425 3.789260 4.859567 6.533515 4.694556 
869 3.341998 5.141932 2.851671 3.563072 3.729272 6.700484 3.820734 4.880551 6.537565 4.612594 
870 3.309153 5.152943 2.804106 3.552331 3.691829 6.708162 3.814012 4.869797 6.515257 4.619483 
871 3.326275 5.175865 2.784279 3.551963 3.721590 6.778492 3.798666 4.877837 6.464316 4.679595 
872 3.329334 5.200216 2.857812 3.550261 3.692141 6.811430 3.854365 4.930937 6.429228 4.657345 
873 3.347433 5.168697 2.911422 3.526171 3.694313 6.877807 3.868170 4.946932 6.394147 4.688458 
874 3.366147 5.103098 2.958153 3.484683 3.678059 6.914418 3.890183 4.918787 6.377961 4.717125 
875 3.415020 5.056183 3.068700 3.494920 3.695045 6.944428 3.952803 4.924081 6.407996 4.738079 
876 3.462223 5.020696 3.156609 3.539861 3.757907 6.987570 4.026448 4.928541 6.416874 4.792092 
877 3.410698 4.941080 3.186793 3.491797 3.699982 6.943614 4.129112 4.851957 6.407993 4.756815 
878 3.413793 4.835335 3.188695 3.456744 3.688163 6.950370 4.162305 4.769397 6.419018 4.800216 
879 3.505621 4.733879 3.215542 3.478331 3.729890 7.026239 4.172370 4.754673 6.467248 4.912433 
880 3.579105 4.642177 3.250049 3.493043 3.701588 7.061659 4.206075 4.766089 6.536616 4.977721 
881 3.674653 4.567371 3.276409 3.500438 3.667333 7.109374 4.221193 4.788928 6.612595 5.050517 
882 3.701339 4.474267 3.264470 3.413577 3.551883 7.126937 4.243769 4.761149 6.667693 5.043085 
883 3.709575 4.360456 3.212202 3.296656 3.458901 7.158786 4.230341 4.696610 6.724192 5.024384 
884 3.736592 4.318014 3.210398 3.218313 3.449476 7.218079 4.254826 4.708772 6.791330 5.005795 
885 3.718776 4.311875 3.205358 3.121083 3.464385 7.233279 4.345353 4.740673 6.812381 4.929185 
886 3.697614 4.339552 3.178383 3.062554 3.563519 7.247482 4.424860 4.802550 6.774063 4.869343 
887 3.628942 4.388889 3.179856 2.992333 3.640050 7.222891 4.560090 4.849064 6.705409 4.778612 
888 3.601610 4.363271 3.143534 2.927746 3.778864 7.238632 4.603954 4.835603 6.637989 4.791041 
889 3.617469 4.320856 3.123907 2.909833 3.964252 7.278972 4.575882 4.813193 6.580253 4.882681 
890 3.583720 4.290932 3.135242 2.868571 4.070585 7.243168 4.574496 4.790810 6.490039 4.950164 
891 3.571137 4.198683 3.057013 2.814526 4.190641 7.232318 4.466626 4.735229 6.380645 5.108097 
892 3.556769 4.119821 2.961857 2.766498 4.255127 7.218085 4.368093 4.705755 6.296780 5.242365 
893 3.592272 4.085927 2.948641 2.779433 4.291620 7.223851 4.344993 4.795874 6.283920 5.327436 
894 3.667966 4.071554 2.962138 2.858535 4.344376 7.264794 4.322448 4.918475 6.309618 5.412066 
895 3.626651 4.088877 2.963700 2.853183 4.255658 7.185117 4.400229 4.954396 6.298635 5.372443 
896 3.584950 4.158505 2.964437 2.904914 4.201329 7.081829 4.501807 4.991052 6.256264 5.352494 
897 3.542488 4.255445 2.959183 2.988819 4.168715 6.991551 4.565165 5.010390 6.198889 5.339787 
898 3.521108 4.326763 2.948851 3.022641 4.122812 6.929819 4.571663 4.994370 6.182701 5.328800 
899 3.532375 4.350078 2.951424 3.032730 4.067852 6.892338 4.524722 4.966954 6.227177 5.316867 
900 3.539087 4.374588 3.062212 3.037124 3.970009 6.816994 4.549085 4.976109 6.299108 5.183312 
901 3.590915 4.376812 3.142810 3.062494 3.946980 6.789627 4.532094 4.969129 6.347333 5.107756 
902 3.671516 4.351200 3.161336 3.105534 3.943775 6.808444 4.456509 4.924453 6.367848 5.108383 
903 3.734040 4.315672 3.238223 3.117054 3.880870 6.801138 4.438590 4.919819 6.403398 5.026744 
904 3.791094 4.268994 3.337550 3.092372 3.799022 6.791598 4.442453 4.950332 6.450778 4.906745 
905 3.851596 4.210019 3.331557 3.054260 3.760305 6.806571 4.351651 4.934853 6.477454 4.870338 
906 3.893358 4.183733 3.268507 2.979164 3.752423 6.807018 4.255170 4.905316 6.473479 4.858498 
907 3.913064 4.188438 3.208377 2.913742 3.743589 6.788195 4.195475 4.925054 6.453774 4.852820 
908 3.932693 4.181836 3.135611 2.846108 3.738075 6.745778 4.132101 4.931446 6.447035 4.849962 
909 3.966152 4.237074 3.179034 2.814712 3.757185 6.684967 4.182102 5.009302 6.493607 4.780629 
910 4.049185 4.285944 3.260962 2.881714 3.859073 6.696644 4.211083 5.110168 6.582200 4.798163 
911 4.103546 4.222295 3.229207 2.805651 3.899095 6.680298 4.156383 5.068223 6.668634 4.870108 
912 4.183084 4.189737 3.192937 2.731693 3.960423 6.682065 4.148835 5.037138 6.757017 4.958330 
913 4.242075 4.227530 3.199776 2.722378 3.982255 6.671710 4.208510 5.027443 6.814666 5.001884 
914 4.263610 4.268649 3.191941 2.722265 4.001359 6.668192 4.252288 4.959178 6.821887 5.022729 
915 4.287077 4.359231 3.189443 2.786134 4.079264 6.711829 4.274813 4.893602 6.782735 5.080707 
916 4.247269 4.469776 3.215550 2.899580 4.056387 6.689371 4.348106 4.863794 6.701892 5.050118 
917 4.172832 4.566458 3.251085 2.978579 4.006773 6.633049 4.463451 4.896642 6.627023 4.941620 
918 4.177585 4.670792 3.267181 3.091137 3.986356 6.660229 4.547703 5.016438 6.586428 4.906669 
919 4.171747 4.722953 3.288668 3.172452 3.904543 6.671529 4.616325 5.117045 6.576651 4.841218 
920 4.157184 4.688754 3.210247 3.157637 3.817736 6.689920 4.580580 5.084688 6.567665 4.840086 
921 4.134461 4.604527 3.110455 3.092686 3.723712 6.703161 4.492008 4.956421 6.568821 4.858191 
922 4.143670 4.535501 3.120289 3.043016 3.645804 6.702452 4.503551 4.884463 6.648671 4.824890 
923 4.262846 4.517887 3.168014 3.115848 3.721304 6.806478 4.538456 4.904904 6.782763 4.878364 
924 4.338688 4.463784 3.150725 3.101109 3.707304 6.849958 4.557632 4.853593 6.862329 4.935841 
925 4.411232 4.394330 3.054711 3.055662 3.679584 6.867789 4.555980 4.767964 6.885233 5.005244 
926 4.505546 4.376573 2.973607 3.059005 3.660930 6.871549 4.579965 4.740860 6.888223 5.030286 
927 4.580816 4.330873 2.895484 3.034479 3.619370 6.833658 4.592107 4.704010 6.870049 5.010519 
928 4.705890 4.298175 2.883908 3.047082 3.648848 6.828753 4.607886 4.726310 6.879608 4.993186 
929 4.796620 4.243241 2.911050 3.032153 3.610934 6.808686 4.624274 4.746141 6.859711 4.905026 
930 4.839632 4.143342 2.929895 2.943248 3.543611 6.776694 4.628866 4.718383 6.826859 4.782334 
931 4.925206 4.092645 2.966517 2.939686 3.582035 6.792523 4.635101 4.740818 6.833431 4.732988 
932 5.021231 4.032918 3.075228 2.937122 3.645230 6.808652 4.682367 4.792468 6.883080 4.677507 
933 5.095953 3.930202 3.125953 2.903522 3.733387 6.851398 4.634510 4.800866 6.926949 4.703820 
934 5.084618 3.794034 3.067343 2.853926 3.786960 6.918227 4.484067 4.770814 6.898565 4.765529 
935 5.032991 3.706355 3.026246 2.814217 3.746684 6.926818 4.414911 4.755084 6.831643 4.750944 
936 5.031639 3.675338 2.979248 2.846449 3.738010 6.952592 4.360583 4.782194 6.756163 4.780924 
937 5.055865 3.653596 2.973088 2.869097 3.688940 6.923811 4.367165 4.811314 6.718771 4.754330 
938 5.093503 3.630768 3.007064 2.865029 3.611108 6.862709 4.434662 4.845197 6.755750 4.674461 
939 5.130527 3.577141 2.914233 2.894929 3.574373 6.865088 4.392829 4.799477 6.760232 4.723610 
940 5.137561 3.540276 2.773505 2.933074 3.504128 6.853636 4.388093 4.719329 6.714453 4.735345 
941 5.138598 3.587760 2.737021 2.984010 3.415698 6.805091 4.513511 4.714031 6.712539 4.624615 
942 5.121387 3.590843 2.717101 3.009504 3.340254 6.758834 4.599433 4.686371 6.717147 4.547356 
943 5.062722 3.493868 2.641107 2.959987 3.233108 6.725408 4.555414 4.547540 6.686096 4.559309 
944 5.034779 3.461366 2.650146 2.997837 3.210681 6.755766 4.491074 4.502215 6.689178 4.649932 
945 4.996385 3.488648 2.747525 3.047875 3.164351 6.732462 4.503408 4.524062 6.698456 4.673110 
946 4.919684 3.500631 2.802115 3.068245 3.101701 6.697572 4.491714 4.514372 6.687397 4.700252 
947 4.888432 3.521268 2.880133 3.138683 3.132665 6.739078 4.434083 4.546035 6.721287 4.797293 
948 4.811744 3.506074 2.994435 3.143303 3.121665 6.732388 4.392079 4.578615 6.775224 4.844285 
949 4.699150 3.452819 3.006288 3.117402 3.104242 6.732312 4.247284 4.537987 6.786441 4.950878 
950 4.638324 3.447289 3.057593 3.124320 3.120885 6.724389 4.164603 4.534447 6.819726 5.000020 
951 4.650050 3.474935 3.230809 3.153064 3.155071 6.713618 4.195653 4.604923 6.901547 4.974304 
952 4.699620 3.462631 3.286579 3.194206 3.245371 6.776770 4.080856 4.595892 6.948586 5.074697 
953 4.740500 3.424883 3.312949 3.200906 3.300406 6.827087 3.971264 4.568079 6.998623 5.158124 
954 4.762655 3.426263 3.441414 3.210494 3.308916 6.868975 4.012961 4.631969 7.098433 5.129925 
955 4.762691 3.443294 3.456591 3.279090 3.367026 6.971815 4.020832 4.679611 7.129926 5.177361 
956 4.710250 3.486774 3.416247 3.317266 3.384866 7.002426 4.075720 4.695704 7.086544 5.166038 
957 4.667035 3.540662 3.419717 3.347087 3.444376 7.030800 4.163857 4.765905 7.054519 5.118737 
958 4.590318 3.554006 3.350506 3.288590 3.462355 7.036346 4.203477 4.761284 6.967024 5.039061 
959 4.535872 3.557459 3.277804 3.241805 3.505536 7.092764 4.244749 4.785541 6.884775 4.969800 
960 4.555308 3.634410 3.316951 3.317814 3.667828 7.223563 4.369493 4.971249 6.864244 4.928366 
961 4.530486 3.692284 3.282482 3.339714 3.760460 7.291798 4.440349 5.074652 6.794273 4.893166 
962 4.493055 3.676265 3.111782 3.252341 3.787923 7.340865 4.355493 5.024766 6.692808 4.932856 
963 4.515712 3.658300 2.971481 3.164750 3.830752 7.433124 4.276963 4.986778 6.654963 4.964403 
964 4.543543 3.630923 2.843762 3.059478 3.848808 7.486411 4.242913 4.951487 6.618979 4.950873 
965 4.532454 3.674575 2.746904 2.997719 3.877649 7.474194 4.254738 4.947433 6.577744 4.910085 
966 4.498729 3.757525 2.700995 2.977542 3.931039 7.417758 4.307283 4.976744 6.523019 4.872048 
967 4.455679 3.842353 2.713980 2.985548 3.976228 7.346752 4.392843 5.014302 6.485199 4.836555 
968 4.486120 3.891632 2.686656 3.028596 4.096189 7.367712 4.392682 5.014444 6.460932 4.936875 
969 4.489933 3.892092 2.664763 2.989060 4.137758 7.352818 4.391009 4.959124 6.426305 4.988797 
970 4.487666 3.913265 2.741978 2.965574 4.175521 7.344448 4.440715 4.961175 6.433947 4.991177 
971 4.506258 3.884475 2.778649 2.917029 4.215573 7.385194 4.418788 4.933047 6.454564 5.062054 
972 4.514608 3.825603 2.819525 2.839911 4.173820 7.409841 4.403239 4.886779 6.458756 5.086366 
973 4.553033 3.856797 3.020183 2.899757 4.154054 7.443696 4.489130 4.978404 6.511891 5.061538 
974 4.576787 3.869528 3.216750 2.912512 4.083007 7.425646 4.562773 5.005897 6.538003 5.024548 
975 4.580466 3.839259 3.327024 2.883599 3.983577 7.379690 4.574671 4.918857 6.508843 5.016726 
976 4.593135 3.874408 3.439004 2.949095 3.979987 7.368076 4.605312 4.885707 6.475397 5.052135 
977 4.533602 3.863256 3.504315 2.892159 3.879467 7.291397 4.644842 4.778049 6.432038 4.989595 
978 4.506605 3.837548 3.493736 2.869702 3.863463 7.256739 4.622097 4.693172 6.384038 4.982266 
979 4.474231 3.934593 3.596555 2.969918 3.913950 7.224297 4.703513 4.792622 6.351091 4.927813 
980 4.371423 3.961005 3.617707 2.943374 3.841601 7.135458 4.748112 4.792506 6.283090 4.833199 
981 4.336292 3.913492 3.539044 2.897660 3.820465 7.136284 4.684567 4.730790 6.247950 4.869545 
982 4.278950 3.937885 3.601106 2.844817 3.753197 7.069633 4.801736 4.751269 6.276773 4.806165 
983 4.272405 3.964482 3.644773 2.826255 3.763351 7.050545 4.908127 4.779630 6.315391 4.821487 
984 4.317754 3.956530 3.583535 2.832825 3.871255 7.110858 4.895852 4.760568 6.359842 4.953406 
985 4.274885 3.969301 3.569372 2.784588 3.866854 7.097936 4.954655 4.715692 6.396514 4.975798 
986 4.234819 3.971889 3.490219 2.753385 3.864181 7.107329 4.968800 4.635229 6.410722 5.022086 
987 4.181798 4.007854 3.445873 2.735465 3.814584 7.068382 5.045335 4.586986 6.434169 5.007983 
988 4.142358 4.125513 3.488797 2.817121 3.771170 6.991904 5.192617 4.650497 6.449112 4.967405 
989 4.110272 4.171929 3.408955 2.863721 3.741866 6.954053 5.217245 4.646487 6.428415 5.000185 
990 4.027974 4.151534 3.283940 2.783535 3.625717 6.898103 5.209464 4.572996 6.393677 4.985759 
991 4.076664 4.119137 3.179738 2.791509 3.687586 6.993658 5.158311 4.604230 6.435430 5.092932 
992 4.162981 4.089506 3.163252 2.805165 3.762221 7.097971 5.155324 4.675930 6.542464 5.153514 
993 4.244687 4.007232 3.125248 2.745747 3.771537 7.173579 5.122943 4.664799 6.611662 5.205467 
994 4.291106 3.918947 3.027882 2.663676 3.746173 7.213630 5.059878 4.568781 6.610383 5.275407 
995 4.312291 3.914113 2.990225 2.699489 3.776174 7.230613 5.079152 4.566128 6.576245 5.299276 
996 4.380177 3.918470 2.952298 2.830047 3.925217 7.292272 5.076637 4.623523 6.536547 5.370246 
997 4.442608 3.882139 2.884423 2.902978 4.040299 7.314057 5.033181 4.626533 6.508470 5.397936 
998 4.483184 3.883165 2.860718 2.959983 4.076783 7.278351 5.041205 4.640790 6.503917 5.344698 
999 4.558377 3.835487 2.737377 3.012329 4.136715 7.298229 4.949775 4.591408 6.502454 5.413359 
1000 4.623753 3.813542 2.648783 3.043447 4.148540 7.295013 4.879349 4.531736 6.484131 5.445629 
1001 4.739887 3.856936 2.737353 3.111046 4.174459 7.281232 4.909306 4.604941 6.537998 5.407950 
1002 4.866808 3.822409 2.773862 3.094836 4.176868 7.281550 4.858063 4.604066 6.619072 5.398868 
1003 4.958755 3.770809 2.810139 3.026033 4.107511 7.249093 4.847097 4.572672 6.669799 5.342801 
1004 5.076012 3.806140 2.915256 3.115484 4.141729 7.281939 4.911887 4.685351 6.756835 5.345492 
1005 5.101176 3.749801 2.876095 3.081330 4.105069 7.273290 4.850750 4.651979 6.768692 5.367499 
1006 5.039409 3.672278 2.804866 2.948413 3.981633 7.178047 4.776103 4.512005 6.717021 5.303096 
1007 5.009734 3.746927 2.899812 2.994701 3.949049 7.073178 4.875266 4.560498 6.724646 5.193524 
1008 4.964874 3.810032 2.961436 3.021531 3.913726 6.965723 4.935071 4.588768 6.683225 5.105367 
1009 4.916459 3.843409 2.979728 3.006546 3.864779 6.851278 4.953399 4.620987 6.594733 5.035620 
1010 4.875684 3.927413 3.063193 3.030537 3.846294 6.740872 5.041497 4.727952 6.535153 4.958911 
1011 4.797567 3.944731 3.086606 2.924992 3.757059 6.647104 5.077742 4.716362 6.447149 4.872631 
1012 4.810290 3.887551 3.034757 2.840641 3.789972 6.722396 4.991209 4.687308 6.414382 4.959369 
1013 4.842216 3.905143 3.111399 2.807511 3.815958 6.775935 5.009534 4.773852 6.456619 4.955696 
1014 4.868299 3.919848 3.177061 2.735369 3.804658 6.802449 5.024467 4.829995 6.498141 4.914515 
1015 4.915436 3.941043 3.186945 2.691931 3.812443 6.859401 5.042830 4.863156 6.542878 4.895786 
1016 4.935591 3.996248 3.196733 2.686078 3.798641 6.901695 5.111648 4.892493 6.575045 4.858772 
1017 4.931504 4.041767 3.189068 2.712674 3.793994 6.947636 5.186194 4.907086 6.590921 4.863564 
1018 4.910460 4.013505 3.163757 2.753763 3.793384 6.993112 5.239783 4.898199 6.609985 4.893418 
1019 4.869145 3.934216 3.128949 2.765954 3.764948 7.002680 5.293555 4.870850 6.616264 4.884990 
1020 4.895602 3.871568 3.108458 2.854791 3.842391 7.110690 5.342422 4.902316 6.667195 4.970306 
1021 4.927853 3.792401 3.119492 2.899886 3.878137 7.239728 5.382600 4.928290 6.754345 5.033824 
1022 4.943518 3.658136 3.094694 2.873277 3.863361 7.369221 5.372144 4.898632 6.839798 5.097485 
1023 4.970392 3.574851 3.126161 2.890558 3.841920 7.475767 5.453670 4.911934 6.981326 5.105608 
1024 4.989835 3.559184 3.190498 2.941238 3.830227 7.563461 5.583105 4.961279 7.126260 5.062318 
1025 5.010016 3.508956 3.141666 3.000885 3.891062 7.718996 5.581868 4.962880 7.216693 5.151696 
1026 4.946901 3.503638 3.112701 2.986166 3.849181 7.786140 5.619356 4.938036 7.272582 5.123333 
1027 4.851504 3.482826 3.043350 2.948773 3.806022 7.840968 5.628509 4.868934 7.270534 5.103114 
1028 4.740486 3.435353 2.932138 2.881356 3.753986 7.858100 5.617155 4.770879 7.258227 5.093285 
1029 4.663443 3.439262 2.883623 2.886082 3.741923 7.897906 5.649516 4.750268 7.267944 5.081239 
1030 4.616072 3.471288 2.903798 2.929857 3.767718 7.952422 5.711471 4.794359 7.302796 5.068571 
1031 4.537015 3.490579 2.919174 2.875918 3.709669 7.927691 5.776471 4.773622 7.336554 4.978291 
1032 4.544715 3.499938 2.948757 2.883809 3.755163 7.987142 5.826200 4.791552 7.376293 4.965139 
1033 4.628503 3.488407 2.989515 2.948370 3.916362 8.115078 5.848479 4.847834 7.416984 5.060915 
1034 4.573462 3.463059 2.964074 2.849560 3.868773 8.074210 5.847524 4.771784 7.386419 5.023687 
1035 4.499292 3.438869 2.909228 2.812949 3.860139 8.062878 5.803797 4.696280 7.283515 5.052286 
1036 4.371784 3.484960 2.886737 2.808313 3.839400 8.026761 5.791958 4.639024 7.174947 5.026078 
1037 4.201709 3.652517 2.979686 2.860698 3.783576 7.941403 5.900364 4.649723 7.097703 4.885191 
1038 4.084369 3.844544 3.101903 3.012078 3.818682 7.914105 6.020816 4.748652 7.047024 4.810858 
1039 3.907257 3.980634 3.147594 3.004807 3.697869 7.771337 6.082200 4.696750 6.988185 4.658377 
1040 3.798715 4.045414 3.153083 2.970322 3.632147 7.701258 6.084928 4.641195 6.958104 4.608046 
1041 3.793617 4.061501 3.156414 2.963614 3.681583 7.733924 6.043247 4.658277 6.969398 4.703862 
1042 3.778717 4.070016 3.165886 2.899947 3.670830 7.725465 6.008864 4.655858 6.997470 4.763498 
1043 3.757173 4.125220 3.242928 2.880926 3.678338 7.727257 6.043218 4.698234 7.042110 4.796574 
1044 3.711298 4.180377 3.336272 2.857940 3.685784 7.700559 6.083002 4.727325 7.094576 4.807609 
1045 3.639868 4.220392 3.431755 2.829865 3.676394 7.657439 6.112141 4.756135 7.128753 4.821486 
1046 3.622726 4.290130 3.575839 2.913336 3.775873 7.665574 6.175563 4.912600 7.167715 4.912321 
1047 3.537329 4.302791 3.600108 2.863759 3.744419 7.571714 6.151565 4.927022 7.143966 4.936385 
1048 3.450148 4.239227 3.497170 2.732956 3.680348 7.453410 6.025543 4.807495 7.044138 4.972744 
1049 3.401360 4.270996 3.535578 2.773181 3.756186 7.397846 6.030482 4.859326 6.982449 5.020670 
1050 3.383312 4.268243 3.573957 2.803192 3.805960 7.364330 6.020351 4.884854 6.948755 5.051537 
1051 3.352741 4.236712 3.618317 2.804651 3.788725 7.314425 6.020247 4.864499 6.930549 5.024725 
1052 3.299545 4.264143 3.727093 2.829675 3.734131 7.227101 6.084527 4.866868 6.942166 4.938994 
1053 3.249898 4.198877 3.695245 2.736737 3.614957 7.137277 5.995144 4.743383 6.901591 4.907887 
1054 3.266823 4.169970 3.657644 2.756049 3.619572 7.107136 5.908983 4.675587 6.848981 4.964083 
1055 3.257884 4.246639 3.717847 2.858357 3.638824 7.043531 5.946642 4.685723 6.812350 4.941905 
1056 3.233176 4.265406 3.741925 2.867763 3.566886 6.945118 5.961597 4.618443 6.770247 4.876090 
1057 3.266605 4.218935 3.710771 2.884624 3.564699 6.918968 5.922877 4.554067 6.731573 4.897019 
1058 3.306675 4.224716 3.689535 2.962876 3.622765 6.923262 5.920187 4.545249 6.688272 4.926081 
1059 3.297224 4.272482 3.662479 3.028492 3.638558 6.880249 5.960462 4.533949 6.625030 4.875168 
1060 3.314300 4.289825 3.624665 3.070008 3.639892 6.868950 6.011308 4.520662 6.589882 4.844921 
1061 3.366047 4.290844 3.629574 3.069280 3.587159 6.906352 6.088729 4.529382 6.628537 4.810054 
1062 3.424456 4.304120 3.688867 3.047844 3.507649 6.949760 6.178483 4.546976 6.712395 4.760675 
1063 3.529177 4.289447 3.685679 3.031163 3.539692 7.056867 6.175538 4.524004 6.769529 4.855755 
1064 3.584665 4.261124 3.663095 2.968738 3.545255 7.102075 6.143837 4.440494 6.763276 4.947299 
1065 3.575783 4.251269 3.682471 2.916800 3.490447 7.048790 6.201411 4.363562 6.732031 4.935186 
1066 3.573435 4.276168 3.727350 2.941131 3.496839 6.992667 6.318822 4.342021 6.702519 4.919136 
1067 3.595857 4.246627 3.695012 2.949729 3.578975 6.953669 6.355474 4.277967 6.666115 5.000703 
1068 3.580549 4.255648 3.705603 2.934777 3.634006 6.887730 6.430974 4.238244 6.635946 5.025613 
1069 3.508780 4.295975 3.709659 2.925291 3.681276 6.825546 6.503997 4.222843 6.594754 5.023118 
1070 3.417244 4.247603 3.605042 2.840012 3.708424 6.789605 6.449207 4.121644 6.562163 5.057296 
1071 3.358445 4.227963 3.529436 2.810122 3.755065 6.811842 6.434863 4.086424 6.582070 5.093189 
1072 3.376718 4.264938 3.540057 2.845148 3.843247 6.880292 6.500365 4.166883 6.658075 5.128642 
1073 3.392143 4.257846 3.547918 2.800464 3.864169 6.943609 6.523046 4.236032 6.759966 5.121510 
1074 3.390370 4.305710 3.556553 2.817129 3.892865 6.992991 6.566399 4.361176 6.815956 5.091111 
1075 3.352067 4.415482 3.545071 2.869556 3.922660 6.991422 6.651127 4.496140 6.822880 5.053436 
1076 3.255897 4.431749 3.454706 2.821400 3.917463 6.967538 6.648572 4.512943 6.813645 5.038575 
1077 3.184832 4.439608 3.432265 2.767292 3.910720 6.950706 6.669488 4.508616 6.835197 5.013684 
1078 3.179518 4.421101 3.430564 2.730811 3.958136 6.958282 6.642982 4.510222 6.873828 5.053216 
1079 3.178690 4.471249 3.475367 2.766798 3.988392 6.937984 6.655094 4.551309 6.891594 5.038062 
1080 3.228975 4.549748 3.523736 2.896814 4.101186 6.936568 6.665195 4.668206 6.871133 5.106789 
1081 3.215434 4.560645 3.503747 2.914543 4.110682 6.903794 6.593456 4.714596 6.833133 5.127888 
1082 3.195541 4.552991 3.551564 2.878300 4.052217 6.889387 6.512324 4.769922 6.832920 5.075557 
1083 3.259530 4.533374 3.633830 2.871454 4.087987 6.947857 6.411182 4.869256 6.885703 5.121513 
1084 3.312973 4.532182 3.705803 2.861791 4.109539 6.994980 6.338320 4.952416 6.931858 5.153128 
1085 3.303674 4.560249 3.773292 2.856097 4.075716 6.975038 6.326197 5.015825 6.931241 5.116649 
1086 3.251540 4.539079 3.765468 2.807224 4.022652 6.919591 6.268844 5.028830 6.896267 5.084065 
1087 3.182759 4.583564 3.817054 2.791831 3.940042 6.834813 6.274607 5.049252 6.866044 4.966527 
1088 3.196903 4.640391 3.845920 2.831870 3.971329 6.784773 6.239202 5.065426 6.850475 4.944938 
1089 3.180173 4.628442 3.807081 2.756971 3.950100 6.709098 6.126477 4.956561 6.839595 4.934213 
1090 3.088846 4.682134 3.840904 2.683910 3.820653 6.553067 6.099103 4.818562 6.832007 4.811527 
1091 3.072394 4.750403 3.868666 2.730622 3.838033 6.473740 6.052908 4.744530 6.850358 4.812703 
1092 3.107042 4.763763 3.872084 2.767036 3.886060 6.464942 5.969644 4.658672 6.902605 4.867906 
1093 3.190144 4.818381 3.982464 2.831997 3.912224 6.459958 5.994031 4.603006 6.982854 4.865815 
1094 3.280174 4.832561 4.059323 2.876953 3.951321 6.460520 6.003581 4.512787 7.054078 4.889183 
1095 3.351541 4.761311 4.023030 2.857350 3.967607 6.473500 5.886131 4.319489 7.069447 4.988360 
1096 3.445007 4.841609 4.116380 2.942472 4.014227 6.461856 5.878523 4.273568 7.084693 5.017055 
1097 3.504006 4.944398 4.250190 2.968448 3.994490 6.424980 5.918256 4.234990 7.114364 4.952305 
1098 3.542987 4.960320 4.295846 2.900936 3.949203 6.412618 5.867308 4.099047 7.098208 4.912266 
1099 3.629277 4.997339 4.312153 2.899575 3.983311 6.438286 5.797812 3.996599 7.064758 4.937251 
1100 3.662929 5.096714 4.425028 2.883696 3.895320 6.450615 5.844669 3.925457 7.056930 4.816641 
1101 3.727139 5.198678 4.495067 2.878361 3.850236 6.520365 5.879723 3.880892 7.071894 4.761289 
1102 3.811781 5.270302 4.516588 2.873388 3.850386 6.611683 5.885561 3.868769 7.116480 4.784108 
1103 3.817023 5.330585 4.509345 2.831946 3.766054 6.662820 5.917388 3.850631 7.143629 4.769903 
1104 3.837743 5.400188 4.462392 2.823099 3.724007 6.704591 5.928821 3.860699 7.137846 4.856177 
1105 3.809754 5.491543 4.459909 2.807314 3.632427 6.681496 6.011728 3.891088 7.109778 4.897390 
1106 3.762731 5.572694 4.459807 2.793204 3.529583 6.619224 6.116272 3.919227 7.039106 4.908411 
1107 3.730026 5.611336 4.395072 2.810934 3.514987 6.560225 6.131071 3.950056 6.952076 5.011470 
1108 3.682452 5.638119 4.273319 2.819543 3.518580 6.508164 6.089220 3.949585 6.867542 5.126335 
1109 3.652619 5.720180 4.177163 2.879696 3.558241 6.484331 6.061144 3.983846 6.789573 5.236706 
1110 3.573614 5.807706 4.168079 2.889483 3.468163 6.445821 6.120430 4.006764 6.725014 5.205117 
1111 3.547976 5.820087 4.130046 2.864286 3.423982 6.488023 6.116838 4.038474 6.689636 5.217083 
1112 3.581630 5.852865 4.076281 2.912540 3.508749 6.571944 6.085686 4.135398 6.676810 5.305577 
1113 3.534903 5.895979 4.027796 2.886343 3.437212 6.603258 6.108895 4.134915 6.649426 5.273689 
1114 3.522593 5.874268 3.896999 2.819285 3.381203 6.670598 6.073927 4.097476 6.617370 5.315041 
1115 3.504598 5.982120 3.875216 2.883571 3.350545 6.680785 6.190169 4.202054 6.590815 5.292920 
1116 3.509127 6.047076 3.822679 2.941543 3.358974 6.683716 6.293454 4.322869 6.564898 5.292490 
1117 3.551654 6.034601 3.687848 2.942535 3.430806 6.715434 6.303013 4.381608 6.509228 5.358726 
1118 3.497041 6.085063 3.648203 2.927475 3.384080 6.692150 6.407470 4.409411 6.445140 5.280893 
1119 3.427022 6.146505 3.668513 2.910907 3.320679 6.675335 6.545360 4.454556 6.386960 5.170176 
1120 3.464685 6.133800 3.654727 2.867752 3.370034 6.728650 6.601492 4.508080 6.372633 5.184340 
1121 3.476846 6.139627 3.696577 2.816807 3.359519 6.754327 6.731103 4.556912 6.375879 5.110035 
1122 3.494712 6.150876 3.729376 2.774008 3.373176 6.778538 6.827719 4.595029 6.382586 5.024214 
1123 3.536534 6.100506 3.707137 2.721670 3.437262 6.808882 6.813208 4.602485 6.401870 5.006866 
1124 3.527276 6.044625 3.690089 2.709445 3.501267 6.767699 6.814827 4.602681 6.387785 4.967068 
1125 3.564324 6.024054 3.656123 2.760683 3.665105 6.735094 6.789775 4.639827 6.375865 5.014746 
1126 3.542898 5.986924 3.614101 2.773618 3.727326 6.672912 6.784019 4.612007 6.341563 5.006869 
1127 3.497825 5.905322 3.561924 2.743876 3.706395 6.609098 6.758956 4.549910 6.275267 4.978186 
1128 3.473530 5.885376 3.614037 2.822576 3.720865 6.564439 6.780303 4.608214 6.275968 4.943331 
1129 3.475902 5.817315 3.634093 2.865317 3.733036 6.596721 6.742507 4.654956 6.296701 4.961308 
1130 3.502328 5.697656 3.588432 2.849194 3.744058 6.706805 6.644867 4.660283 6.325961 5.020239 
1131 3.473100 5.607389 3.586481 2.858502 3.695387 6.784245 6.636224 4.683085 6.336226 4.976793 
1132 3.428993 5.443650 3.537764 2.839122 3.656059 6.865643 6.593454 4.668272 6.289433 4.989239 
1133 3.441612 5.308995 3.483275 2.893420 3.752156 6.967029 6.529149 4.715235 6.276186 5.108260 
1134 3.370485 5.282786 3.508658 2.957442 3.744517 6.981694 6.611671 4.763557 6.224399 5.049950 
1135 3.311699 5.158997 3.406536 2.906605 3.722456 7.005055 6.617434 4.689288 6.141836 5.036703 
1136 3.311537 5.006615 3.303059 2.861971 3.766159 7.064666 6.584019 4.609999 6.093723 5.082291 
1137 3.316965 4.974058 3.349772 2.904513 3.785413 7.100986 6.654088 4.624341 6.110089 5.038733 
1138 3.343764 4.902505 3.359201 2.905534 3.791137 7.159708 6.615475 4.605453 6.123938 5.051332 
1139 3.374407 4.759533 3.301353 2.808880 3.736911 7.229774 6.496130 4.525544 6.132811 5.076283 
1140 3.436314 4.644023 3.283457 2.739697 3.676721 7.308947 6.420739 4.538942 6.171913 5.068647 
1141 3.513567 4.558785 3.278909 2.723650 3.656335 7.385057 6.363503 4.622324 6.248735 5.069649 
1142 3.572582 4.513761 3.261359 2.747445 3.661108 7.427262 6.302481 4.688665 6.309601 5.061764 
1143 3.589913 4.489729 3.226570 2.768237 3.667306 7.426096 6.249442 4.712488 6.326710 5.020642 
1144 3.586061 4.445279 3.166330 2.763672 3.670525 7.408501 6.171257 4.693178 6.315767 5.001118 
1145 3.598759 4.441016 3.114673 2.806132 3.717729 7.392480 6.095386 4.722295 6.302383 5.034679 
1146 3.602238 4.525226 3.111732 2.914376 3.817682 7.380152 6.070290 4.836449 6.302596 5.068898 
1147 3.519173 4.668684 3.121668 2.966972 3.819469 7.309868 6.093965 4.906582 6.256822 4.992045 
1148 3.482722 4.743868 3.071501 2.969673 3.907895 7.296657 5.980788 4.922101 6.206508 5.033653 
1149 3.459459 4.848688 3.095906 2.969079 3.992079 7.286902 5.944292 4.970784 6.193311 5.040080 
1150 3.423086 4.921736 3.141908 2.895541 4.000613 7.258152 5.965019 4.968779 6.177386 5.002140 
1151 3.429491 4.930302 3.199428 2.825462 4.032034 7.291054 5.969855 4.933873 6.168658 5.014173 
1152 3.426269 4.957021 3.276687 2.783182 4.030036 7.301417 6.026960 4.895338 6.173611 4.971384 
1153 3.410853 4.925784 3.298008 2.746364 4.048234 7.306864 5.993725 4.794773 6.187978 4.986545 
1154 3.419866 4.904468 3.302670 2.767142 4.121226 7.323937 5.945631 4.709363 6.225648 5.033025 
1155 3.345250 4.961802 3.322325 2.778297 4.089698 7.261436 6.042883 4.625351 6.220776 4.951521 
1156 3.248966 4.998082 3.281046 2.813803 4.119153 7.197482 6.116403 4.541812 6.204706 4.930725 
1157 3.171244 4.948463 3.210729 2.834932 4.190549 7.148058 6.092557 4.446325 6.195961 4.988870 
1158 3.088692 4.926541 3.186009 2.835356 4.173797 7.067780 6.137764 4.378854 6.197870 4.961873 
1159 3.049249 4.973407 3.242941 2.863788 4.150826 7.017747 6.242956 4.381593 6.250319 4.912016 
1160 3.040762 4.943778 3.240234 2.844470 4.098132 6.987489 6.279181 4.336211 6.303909 4.912550 
1161 3.110463 4.889941 3.230125 2.844361 4.053600 7.010969 6.248511 4.336926 6.407440 4.949835 
1162 3.181431 4.903039 3.264523 2.839572 3.969917 7.032639 6.269331 4.407826 6.522075 4.902261 
1163 3.228449 4.878688 3.250040 2.761518 3.874424 7.026187 6.273829 4.444903 6.588906 4.881737 
1164 3.233643 4.922137 3.232337 2.757725 3.816797 6.976888 6.325620 4.497180 6.661189 4.852500 
1165 3.206347 4.969541 3.192374 2.771681 3.793899 6.900988 6.347933 4.518064 6.724736 4.809699 
1166 3.118321 4.945308 3.093111 2.716241 3.739896 6.802928 6.289022 4.433717 6.744953 4.778398 
1167 3.105797 4.982749 3.024272 2.760793 3.797217 6.763621 6.256903 4.418928 6.831226 4.805059 
1168 3.101529 5.101435 3.027878 2.833862 3.824030 6.730475 6.322543 4.450087 6.929672 4.774216 
1169 3.136217 5.138226 2.973565 2.839272 3.875606 6.746550 6.315856 4.418742 7.029360 4.820753 
1170 3.243802 5.164676 2.972359 2.867719 3.976606 6.833991 6.307582 4.421803 7.202980 4.894269 
1171 3.321750 5.174380 2.998831 2.846693 4.001371 6.920869 6.333710 4.389920 7.338431 4.893457 
1172 3.392923 5.174565 3.043024 2.797809 4.010972 6.973345 6.378581 4.348872 7.426249 4.888100 
1173 3.509620 5.259489 3.098186 2.849066 4.098740 7.013089 6.464887 4.398866 7.566353 4.903075 
1174 3.575269 5.374245 3.144250 2.871421 4.130453 6.985569 6.571943 4.456369 7.660729 4.878952 
1175 3.622197 5.460030 3.123646 2.846600 4.157955 6.930259 6.616348 4.478155 7.720808 4.889102 
1176 3.658490 5.493250 3.055721 2.808529 4.196083 6.885291 6.600928 4.449382 7.748359 4.923294 
1177 3.637440 5.594857 3.048820 2.805713 4.192540 6.782351 6.650321 4.450176 7.752498 4.866738 
1178 3.685226 5.655335 3.041564 2.834301 4.270392 6.761714 6.626942 4.458739 7.823771 4.920860 
1179 3.681553 5.693266 3.046665 2.797039 4.214925 6.726418 6.604136 4.431106 7.849669 4.907271 
1180 3.753794 5.765652 3.107467 2.817538 4.207282 6.755694 6.608434 4.477985 7.932981 4.932095 
1181 3.876617 5.811297 3.122039 2.858204 4.240034 6.827887 6.564088 4.505703 8.043398 5.019491 
1182 3.934736 5.888244 3.107938 2.882459 4.222172 6.830762 6.572536 4.517813 8.073461 5.056534 
1183 3.957197 5.984941 3.090218 2.903845 4.197660 6.803220 6.633555 4.533916 8.064292 5.063857 
1184 3.981927 5.997123 3.032449 2.903134 4.196087 6.800891 6.641066 4.504323 8.060338 5.135123 
1185 4.004452 5.986275 2.964316 2.903481 4.248991 6.815332 6.633673 4.480201 8.045898 5.234665 
1186 3.981681 6.048118 2.939908 2.903401 4.257167 6.784748 6.699487 4.471237 8.006861 5.247060 
1187 3.945518 6.136442 2.920294 2.938138 4.270023 6.733336 6.800806 4.476907 7.970980 5.248628 
1188 3.980071 6.155004 2.869370 2.952756 4.368001 6.753951 6.829366 4.512765 7.974922 5.327636 
1189 4.006078 6.193277 2.909452 2.949325 4.404691 6.763662 6.913286 4.578997 7.951958 5.337171 
1190 3.999869 6.186401 2.951468 2.858847 4.394996 6.769775 6.963995 4.604529 7.899531 5.342114 
1191 4.032808 6.156798 2.965679 2.790895 4.438893 6.837876 6.983648 4.632822 7.876793 5.366318 
1192 4.045563 6.223304 3.026674 2.838614 4.462776 6.869248 7.094133 4.720597 7.863613 5.319005 
1193 4.071667 6.245316 3.054897 2.867669 4.500942 6.899137 7.138642 4.777552 7.841873 5.283906 
1194 4.057928 6.180056 3.021748 2.813308 4.512766 6.903275 7.052877 4.728574 7.724255 5.262087 
1195 3.978462 6.159958 3.007802 2.791335 4.483095 6.848191 7.004638 4.658857 7.612447 5.206357 
1196 3.899073 6.202657 3.004895 2.839646 4.491724 6.782054 6.988133 4.630629 7.559033 5.161525 
1197 3.825844 6.206202 2.904807 2.892554 4.559218 6.708845 6.906741 4.592884 7.462018 5.213111 
1198 3.721087 6.298949 2.888251 2.949667 4.545522 6.565531 6.935033 4.637081 7.352235 5.192880 
1199 3.676328 6.397203 2.950622 3.004119 4.540927 6.464808 6.990009 4.732363 7.298938 5.155100 
1200 3.685374 6.435470 2.990733 3.026557 4.534186 6.419721 7.004768 4.808502 7.301449 5.168138 
1201 3.761738 6.452684 3.021732 3.046999 4.587808 6.436910 6.990591 4.900288 7.376690 5.260779 
1202 3.780694 6.417882 2.979463 2.992634 4.612504 6.414786 6.940815 4.917897 7.373067 5.363302 
1203 3.673371 6.351730 2.913060 2.855007 4.529696 6.309960 6.902041 4.841477 7.249598 5.422460 
1204 3.664783 6.328591 2.922134 2.817512 4.554279 6.315825 6.900834 4.849458 7.291027 5.512744 
1205 3.628749 6.414148 3.047799 2.879745 4.530238 6.321965 7.042236 4.917900 7.392715 5.488875 
1206 3.577128 6.446037 3.087537 2.888835 4.515854 6.328734 7.123946 4.897682 7.416801 5.528619 
1207 3.488919 6.433769 3.073827 2.845460 4.467812 6.281968 7.168918 4.770782 7.328475 5.560425 
1208 3.344842 6.417963 3.085099 2.781923 4.330592 6.163918 7.248639 4.623449 7.131088 5.523335 
1209 3.363926 6.352371 3.099946 2.707330 4.341041 6.201606 7.225643 4.579129 7.070433 5.615874 
1210 3.416752 6.312984 3.151095 2.669333 4.360053 6.269313 7.204322 4.618294 7.075832 5.676569 
1211 3.385620 6.323285 3.183116 2.689167 4.246149 6.203333 7.241368 4.617185 6.985375 5.617314 
1212 3.391600 6.350707 3.211198 2.801621 4.195240 6.139737 7.254779 4.628062 6.941514 5.604976 
1213 3.382936 6.366609 3.244009 2.949062 4.139198 6.082833 7.262322 4.642637 6.909990 5.607726 
1214 3.390203 6.417707 3.322791 3.122517 4.084097 6.048868 7.315182 4.690764 6.896414 5.606381 
1215 3.352669 6.505277 3.410324 3.266150 3.999161 5.975087 7.418946 4.707738 6.851369 5.519038 
1216 3.296498 6.510395 3.381988 3.337180 3.936709 5.900176 7.434784 4.591509 6.744104 5.504642 
1217 3.347345 6.490005 3.322583 3.430603 4.014909 5.932592 7.399501 4.510799 6.750300 5.618190 
1218 3.367340 6.516257 3.325772 3.536724 4.066314 5.958985 7.470852 4.484672 6.779239 5.627309 
1219 3.363803 6.485029 3.315253 3.529758 4.058126 6.017178 7.528721 4.406628 6.732431 5.628909 
1220 3.361528 6.431517 3.302209 3.432313 4.006452 6.101930 7.588671 4.332993 6.644398 5.592597 
1221 3.334136 6.455427 3.340147 3.365465 3.935076 6.142423 7.727153 4.343974 6.525327 5.481030 
1222 3.370190 6.393632 3.288582 3.296206 3.989935 6.245161 7.768166 4.350297 6.419979 5.505622 
1223 3.427847 6.316429 3.214905 3.250303 4.085289 6.367764 7.773965 4.393660 6.343931 5.542543 
1224 3.394743 6.325438 3.214077 3.198687 4.050896 6.389959 7.865038 4.447366 6.209144 5.448244 
1225 3.398242 6.286919 3.131958 3.120529 4.105144 6.426190 7.849225 4.444983 6.089354 5.456000 
1226 3.418254 6.308216 3.039308 3.139960 4.255414 6.435081 7.853168 4.469657 6.057904 5.479809 
1227 3.391354 6.406641 2.978819 3.188190 4.336928 6.318715 7.953857 4.479326 5.980531 5.392934 
1228 3.354587 6.442142 2.882987 3.167407 4.352688 6.170496 8.005135 4.418770 5.872204 5.288473 
1229 3.395952 6.417865 2.784215 3.152637 4.384459 6.101663 7.981744 4.355504 5.811697 5.244152 
1230 3.492751 6.399261 2.724348 3.159204 4.427143 6.092786 7.971221 4.337218 5.779408 5.236542 
1231 3.580350 6.364855 2.656288 3.169084 4.472842 6.113042 7.961144 4.313601 5.731514 5.245265 
1232 3.638198 6.310028 2.615133 3.182923 4.512090 6.158360 7.967052 4.287663 5.689045 5.275447 
1233 3.677967 6.280503 2.684894 3.220356 4.530516 6.221208 8.037148 4.336074 5.707208 5.285765 
1234 3.702946 6.217474 2.758739 3.278512 4.571621 6.337796 8.065240 4.395664 5.734274 5.324399 
1235 3.699000 6.176617 2.853895 3.340195 4.592433 6.477282 8.103950 4.464774 5.748444 5.331943 
1236 3.663151 6.168017 2.963104 3.391960 4.588401 6.587533 8.168254 4.525994 5.750472 5.287776 
1237 3.593535 6.143144 3.068624 3.406460 4.577809 6.650000 8.236729 4.548663 5.706861 5.200279 
1238 3.575741 6.079667 3.149576 3.442658 4.641357 6.731249 8.263514 4.560453 5.670387 5.166227 
1239 3.590498 6.025559 3.241411 3.474309 4.699760 6.792569 8.298120 4.587748 5.653456 5.125297 
1240 3.635618 6.005293 3.379122 3.503410 4.760085 6.834787 8.399900 4.671848 5.679625 5.050438 
1241 3.700736 5.905311 3.450590 3.475236 4.839622 6.871986 8.456603 4.730029 5.708809 5.019649 
1242 3.718700 5.816852 3.521985 3.448236 4.899302 6.868981 8.539002 4.815453 5.711179 4.959641 
1243 3.757769 5.728269 3.544062 3.464730 5.022169 6.924358 8.569717 4.931319 5.728453 4.980564 
1244 3.736177 5.576530 3.465700 3.360259 5.038642 6.921303 8.522186 4.942270 5.684605 4.993501 
1245 3.698859 5.499916 3.442265 3.292124 5.012102 6.898347 8.550363 4.992457 5.683722 4.964558 
1246 3.702567 5.482687 3.473258 3.325711 5.047355 6.935915 8.627774 5.120416 5.774709 4.967971 
1247 3.653447 5.376912 3.431871 3.250350 5.009443 6.922118 8.633230 5.128034 5.764490 4.972030 
1248 3.631296 5.253891 3.389675 3.153841 4.968381 6.924971 8.604059 5.099469 5.753817 5.017019 
1249 3.654703 5.200329 3.443798 3.077718 4.906443 6.927750 8.647500 5.109249 5.814639 5.007213 
1250 3.679466 5.107605 3.480766 2.970658 4.808821 6.925884 8.663530 5.043533 5.875333 5.017138 
1251 3.711807 5.033746 3.543513 2.898870 4.735900 6.947272 8.712978 4.993845 5.971649 5.053013 
1252 3.701519 5.006208 3.633559 2.835319 4.614932 6.909839 8.827270 4.953359 6.053851 5.007956 
1253 3.655281 4.888727 3.653001 2.697923 4.453678 6.852978 8.870358 4.835291 6.077235 4.975895 
1254 3.687662 4.783933 3.685284 2.677598 4.427056 6.911033 8.876691 4.807065 6.187207 5.051006 
1255 3.723511 4.747048 3.767051 2.751911 4.414382 6.973920 8.902777 4.839993 6.316478 5.075722 
1256 3.659134 4.736081 3.833846 2.754744 4.269693 6.927912 8.923236 4.797939 6.351799 4.985079 
1257 3.648809 4.692685 3.850347 2.753536 4.211927 6.933415 8.857069 4.766107 6.409029 4.956374 
1258 3.639630 4.645491 3.903799 2.733027 4.117977 6.921553 8.813429 4.784410 6.469334 4.864042 
1259 3.684392 4.573123 3.958485 2.717212 4.058586 6.963390 8.754691 4.847591 6.579007 4.819685 
1260 3.767575 4.474111 3.974726 2.706116 4.049075 7.033663 8.655890 4.914308 6.695210 4.837739 
1261 3.747435 4.433816 4.024095 2.671634 3.914867 6.986916 8.626231 4.941509 6.722124 4.785551 
1262 3.794972 4.370039 4.045834 2.729825 3.904128 7.020108 8.564695 5.010099 6.790692 4.896349 
1263 3.884625 4.286288 4.054188 2.836625 3.992270 7.118497 8.484344 5.100085 6.861924 5.084610 
1264 3.906839 4.241645 4.098295 2.892321 4.002173 7.158938 8.453414 5.133961 6.868226 5.160391 
1265 3.947520 4.246672 4.156784 2.951530 4.027515 7.200907 8.454059 5.169883 6.867126 5.227240 
1266 3.952014 4.230805 4.183732 2.940048 4.002909 7.214928 8.420743 5.125093 6.799829 5.277252 
1267 3.968826 4.196592 4.193819 2.946961 4.022734 7.257531 8.372181 5.078287 6.751000 5.338734 
1268 3.985651 4.245759 4.298301 2.990624 4.062136 7.278097 8.454222 5.129227 6.750107 5.296120 
1269 3.980149 4.191014 4.342502 2.925738 4.097925 7.310827 8.461505 5.072917 6.716758 5.257748 
1270 4.019718 4.085492 4.353395 2.848123 4.166311 7.417686 8.404011 4.976119 6.714507 5.287093 
1271 4.073877 4.117054 4.485927 2.863694 4.230125 7.508315 8.480587 4.984642 6.765066 5.237010 
1272 4.113458 4.083261 4.542560 2.847608 4.305384 7.603056 8.489644 4.927380 6.793247 5.226726 
1273 4.067797 4.002089 4.522090 2.728195 4.248816 7.627226 8.461620 4.783220 6.729316 5.192488 
1274 3.995492 4.023201 4.580561 2.695395 4.147471 7.631179 8.538932 4.751637 6.712976 5.114553 
1275 3.955897 4.065414 4.648178 2.750907 4.076657 7.660056 8.606412 4.777594 6.756032 5.079252 
1276 3.934824 4.020605 4.615198 2.747349 4.050148 7.670249 8.553173 4.725526 6.741468 5.123273 
1277 3.909332 4.021949 4.644627 2.803838 4.076409 7.652699 8.543839 4.726806 6.739613 5.112640 
1278 3.855485 4.007157 4.689476 2.804214 4.084200 7.602046 8.510468 4.723662 6.703364 5.045186 
1279 3.843249 3.949611 4.691081 2.798263 4.140980 7.590824 8.414235 4.730122 6.664174 5.040161 
1280 3.865038 3.927222 4.757653 2.858753 4.231063 7.615248 8.356678 4.841996 6.698275 5.037052 
1281 3.851563 3.906661 4.877696 2.866396 4.214636 7.604291 8.331745 4.963881 6.721448 4.973004 
1282 3.907057 3.791974 4.911856 2.854411 4.233204 7.642614 8.226765 5.038659 6.742785 5.030762 
1283 4.010297 3.679075 4.922781 2.855399 4.282513 7.738983 8.114903 5.135076 6.800683 5.133010 
1284 4.114588 3.626820 4.929390 2.874849 4.291271 7.838889 8.047009 5.248009 6.867877 5.196193 
1285 4.214562 3.566801 4.865706 2.824286 4.302172 7.935085 7.940905 5.268180 6.878923 5.308856 
1286 4.267302 3.544146 4.796239 2.723429 4.273688 8.006654 7.862828 5.232251 6.838891 5.391024 
1287 4.293167 3.644205 4.828321 2.742471 4.224626 8.064122 7.890357 5.280674 6.838445 5.373453 
1288 4.401343 3.675674 4.839516 2.818576 4.291265 8.222173 7.870730 5.349616 6.908596 5.457183 
1289 4.458761 3.634764 4.809395 2.779631 4.286195 8.355213 7.804260 5.350539 6.908799 5.506356 
1290 4.541913 3.627309 4.802647 2.806688 4.298084 8.466484 7.792738 5.389617 6.911546 5.516092 
1291 4.663339 3.622923 4.796583 2.883302 4.393809 8.602612 7.801991 5.459865 6.953414 5.557984 
1292 4.753262 3.548359 4.696139 2.880701 4.473406 8.708352 7.736422 5.446031 6.926695 5.617217 
1293 4.800199 3.541631 4.679745 2.951623 4.509373 8.770503 7.765015 5.501042 6.915604 5.606346 
1294 4.824306 3.541158 4.686628 3.019597 4.511233 8.814284 7.832989 5.572056 6.909918 5.587158 
1295 4.825605 3.464262 4.576198 2.997981 4.456246 8.825759 7.822902 5.533548 6.834009 5.615248 
1296 4.823842 3.450707 4.507102 3.038121 4.436869 8.824933 7.848349 5.567977 6.826457 5.651447 
1297 4.788918 3.453139 4.451417 3.053276 4.379925 8.801010 7.883701 5.593249 6.823087 5.659726 
1298 4.765588 3.367550 4.342544 2.958839 4.270039 8.792623 7.830073 5.521109 6.761276 5.670733 
1299 4.831373 3.262340 4.281323 2.879153 4.222040 8.886828 7.774985 5.512462 6.795602 5.724359 
1300 4.895944 3.235923 4.279850 2.855682 4.163930 8.994345 7.774072 5.570103 6.863160 5.722318 
1301 4.961427 3.201863 4.236777 2.786357 4.170551 9.099044 7.686706 5.574219 6.925078 5.777478 
1302 4.953154 3.224511 4.243613 2.726852 4.146133 9.139212 7.637398 5.579176 6.967971 5.783804 
1303 4.941237 3.317801 4.314231 2.768969 4.177251 9.183090 7.651184 5.661116 7.030849 5.762263 
1304 4.951960 3.342049 4.359029 2.749607 4.264153 9.241459 7.588701 5.698003 7.045718 5.809550 
1305 4.917820 3.363970 4.402529 2.729908 4.276816 9.258858 7.560192 5.701240 7.021992 5.835447 
1306 4.859776 3.432581 4.442078 2.786004 4.277715 9.252535 7.574053 5.697293 6.999621 5.845699 
1307 4.777115 3.496734 4.474802 2.815791 4.242712 9.208961 7.577263 5.656340 6.954661 5.837390 
1308 4.764629 3.573694 4.503995 2.915205 4.234869 9.185118 7.596700 5.653684 6.945892 5.849436 
1309 4.768317 3.633906 4.570787 2.976129 4.184164 9.141531 7.668788 5.643775 6.899354 5.795171 
1310 4.774975 3.627203 4.619955 2.986952 4.167856 9.104409 7.750523 5.612718 6.851890 5.754806 
1311 4.816886 3.579824 4.611551 3.023119 4.254062 9.098397 7.801473 5.586295 6.836850 5.770770 
1312 4.808989 3.561451 4.639807 2.997914 4.285432 9.032828 7.877280 5.539534 6.769462 5.705019 
1313 4.807139 3.548983 4.655736 2.973266 4.325194 8.954108 7.949625 5.502010 6.698040 5.649343 
1314 4.800171 3.521788 4.682724 2.934974 4.343855 8.883985 8.022090 5.470881 6.610032 5.605001 
1315 4.778534 3.434945 4.665441 2.859853 4.356807 8.817046 8.024849 5.382139 6.504977 5.591286 
1316 4.783308 3.374134 4.668973 2.832484 4.373277 8.785830 8.052368 5.328851 6.466826 5.553070 
1317 4.805585 3.293766 4.655660 2.762372 4.388070 8.737221 8.065685 5.242512 6.401167 5.518432 
1318 4.804246 3.163926 4.621221 2.629761 4.370542 8.619230 8.043051 5.101047 6.299509 5.493686 
1319 4.845701 3.134643 4.710562 2.734902 4.387613 8.579252 8.107359 5.121166 6.340364 5.455158 
1320 4.893143 3.068959 4.768255 2.844173 4.424928 8.581942 8.130621 5.105286 6.372025 5.458177 
1321 4.887329 3.021923 4.836494 2.916411 4.408983 8.597678 8.193177 5.047421 6.390581 5.410802 
1322 4.876667 3.055160 4.922268 3.061141 4.453834 8.653657 8.306704 5.054595 6.448272 5.348503 
1323 4.821128 3.008202 4.913115 3.086492 4.497447 8.624013 8.320443 4.956006 6.416788 5.343938 
1324 4.708418 2.991269 4.913438 3.085733 4.469425 8.535155 8.358146 4.857898 6.361739 5.303064 
1325 4.609220 3.045821 4.917412 3.162330 4.475468 8.471693 8.428571 4.786718 6.341685 5.268953 
1326 4.503560 3.101833 4.931662 3.186366 4.417532 8.395083 8.507853 4.703888 6.289407 5.208194 
1327 4.429489 3.191069 4.952857 3.235394 4.361722 8.358171 8.591969 4.660071 6.257084 5.153929 
1328 4.423077 3.253762 4.936867 3.313039 4.378919 8.378011 8.617276 4.612026 6.235500 5.189449 
1329 4.361177 3.292574 4.928256 3.289647 4.314817 8.355844 8.656331 4.524078 6.169111 5.201318 
1330 4.335121 3.319350 4.921953 3.265671 4.285382 8.371362 8.679147 4.437338 6.127688 5.246141 
1331 4.316078 3.353548 4.948948 3.220794 4.252168 8.393287 8.717327 4.364720 6.070236 5.284647 
1332 4.331079 3.371715 4.948256 3.149103 4.262330 8.434213 8.739464 4.288636 6.020928 5.352287 
1333 4.383964 3.416075 4.944861 3.095756 4.299336 8.520448 8.768698 4.230853 6.004749 5.398900 
1334 4.376867 3.452679 4.922394 2.954843 4.275585 8.566819 8.818108 4.134453 5.923748 5.388293 
1335 4.361565 3.509907 4.904111 2.860497 4.299079 8.635493 8.836965 4.062160 5.870818 5.380878 
1336 4.321353 3.610207 4.939466 2.802938 4.308891 8.680933 8.863782 4.020280 5.811593 5.350774 
1337 4.216374 3.721613 4.987703 2.686793 4.254647 8.635322 8.900608 3.961086 5.709300 5.290275 
1338 4.174298 3.856683 5.047109 2.656668 4.279867 8.647545 8.897182 3.943230 5.672408 5.277035 
1339 4.130321 3.939784 5.036231 2.667673 4.316834 8.683172 8.830696 3.898790 5.625239 5.336771 
1340 4.049409 4.012560 4.998111 2.684372 4.299367 8.689688 8.778147 3.835076 5.534512 5.388319 
1341 4.026474 4.135919 5.014562 2.804476 4.281495 8.729680 8.812807 3.852186 5.519026 5.394902 
1342 4.016035 4.214493 4.994499 2.924521 4.276785 8.761271 8.842122 3.870374 5.519801 5.412376 
1343 3.974388 4.210143 4.932538 2.998194 4.288438 8.785604 8.818913 3.830700 5.520434 5.460379 
1344 3.931365 4.194972 4.919323 3.081992 4.253255 8.822513 8.809906 3.826908 5.576279 5.438241 
1345 3.882749 4.164544 4.883109 3.139504 4.229079 8.831594 8.794574 3.805609 5.644076 5.398366 
1346 3.838575 4.132358 4.840358 3.185872 4.222447 8.833987 8.757111 3.770842 5.719849 5.353657 
1347 3.787727 4.148169 4.854259 3.259216 4.168285 8.854077 8.779750 3.806179 5.822609 5.276252 
1348 3.738672 4.139522 4.845563 3.299762 4.104410 8.862414 8.776809 3.810055 5.916496 5.222554 
1349 3.713143 4.093546 4.845919 3.310552 4.038976 8.857614 8.742504 3.785424 5.971286 5.191311 
1350 3.693969 4.081808 4.913216 3.323706 3.985473 8.866840 8.767317 3.825786 6.039965 5.149467 
1351 3.726578 4.006639 4.872725 3.337040 4.057594 8.936728 8.675834 3.798375 6.121476 5.242646 
1352 3.701530 3.957177 4.885808 3.332541 4.047213 8.987847 8.621585 3.744516 6.160123 5.282562 
1353 3.676972 3.924461 4.900050 3.325671 4.012649 9.055383 8.581343 3.679288 6.200548 5.321990 
1354 3.698635 3.861444 4.901239 3.329701 4.037199 9.141460 8.524451 3.578609 6.258408 5.374376 
1355 3.675189 3.873694 4.999226 3.360825 4.005728 9.170550 8.574581 3.511827 6.287473 5.303068 
1356 3.687963 3.854231 4.990660 3.423445 4.039919 9.206129 8.557254 3.415252 6.312041 5.298973 
1357 3.660364 3.816056 4.922734 3.465537 4.026313 9.170089 8.522419 3.250624 6.235774 5.277859 
1358 3.564643 3.792908 4.891973 3.456649 3.903043 9.105744 8.533667 3.077071 6.096912 5.200207 
1359 3.563077 3.666388 4.771558 3.443050 3.875594 9.141726 8.433717 2.891064 5.997320 5.271828 
1360 3.525202 3.612833 4.794430 3.447359 3.788364 9.177688 8.459505 2.787483 5.900492 5.246111 
1361 3.482341 3.603052 4.871185 3.490695 3.726851 9.226823 8.508605 2.772249 5.849384 5.220232 
1362 3.410208 3.531670 4.858138 3.439562 3.654618 9.225736 8.462459 2.681049 5.745180 5.268890 
1363 3.348659 3.537188 4.923041 3.409145 3.599588 9.208845 8.479866 2.676042 5.686039 5.287085 
1364 3.431526 3.539211 4.979264 3.487190 3.725124 9.284715 8.454541 2.794463 5.746049 5.402182 
1365 3.383558 3.544760 5.044462 3.445151 3.684078 9.234565 8.484730 2.800018 5.645042 5.420883 
1366 3.330277 3.544056 5.093238 3.398011 3.659026 9.154542 8.522174 2.780716 5.517562 5.433492 
1367 3.356367 3.549651 5.151448 3.472531 3.770024 9.141260 8.539630 2.797813 5.497497 5.494152 
1368 3.355093 3.580402 5.200890 3.531678 3.817849 9.097361 8.551235 2.781072 5.439945 5.544186 
1369 3.397826 3.578534 5.187379 3.563993 3.834982 9.091504 8.502506 2.747020 5.366215 5.603520 
1370 3.405761 3.596348 5.205917 3.589114 3.741649 9.066761 8.513535 2.758237 5.307374 5.558227 
1371 3.397629 3.661086 5.256974 3.639527 3.620882 9.008305 8.587013 2.814924 5.301998 5.453915 
1372 3.444164 3.635612 5.142004 3.629178 3.620759 8.984036 8.499074 2.768143 5.317011 5.497707 
1373 3.411121 3.669051 5.062804 3.568914 3.536208 8.892865 8.463531 2.712906 5.266617 5.469997 
1374 3.446105 3.753025 5.037853 3.555340 3.503223 8.838226 8.457591 2.741048 5.271603 5.442755 
1375 3.528343 3.820657 4.999720 3.569455 3.537133 8.823992 8.425093 2.794580 5.340900 5.460531 
1376 3.532448 3.912536 4.969181 3.563451 3.536830 8.756310 8.411901 2.835073 5.372428 5.460635 
1377 3.563863 3.984444 4.923546 3.580825 3.612769 8.732358 8.360239 2.885517 5.406530 5.501494 
1378 3.536256 4.044464 4.910990 3.552013 3.646557 8.696706 8.316585 2.905869 5.412220 5.491750 
1379 3.577050 4.053570 4.883742 3.498446 3.724362 8.717776 8.205569 2.901257 5.432130 5.522501 
1380 3.678442 4.081988 4.933049 3.539328 3.865377 8.802861 8.136611 2.991994 5.542235 5.488524 
1381 3.744599 4.140089 4.987010 3.612030 4.001263 8.834031 8.071271 3.052956 5.640106 5.424360 
1382 3.726379 4.199434 5.001216 3.641832 4.079601 8.765386 7.984996 3.023091 5.644973 5.357922 
1383 3.721077 4.274126 5.008047 3.721731 4.183567 8.700929 7.933825 3.025324 5.687649 5.287566 
1384 3.713191 4.352599 5.000352 3.819270 4.279282 8.621264 7.897744 3.020034 5.744498 5.211247 
1385 3.698311 4.396493 4.943972 3.906669 4.387285 8.529509 7.811399 2.953292 5.755415 5.142677 
1386 3.661356 4.478072 4.928805 4.010317 4.483346 8.435347 7.748419 2.886081 5.760969 5.042122 
1387 3.648460 4.515923 4.874853 4.095702 4.585637 8.375194 7.680538 2.808832 5.764558 5.007500 
1388 3.680328 4.462615 4.776405 4.166535 4.707729 8.353711 7.611973 2.760237 5.805092 5.038997 
1389 3.716701 4.356979 4.679921 4.216984 4.821321 8.336951 7.594889 2.760194 5.874793 5.082905 
1390 3.687009 4.245424 4.634959 4.225471 4.845739 8.260886 7.606498 2.756606 5.884858 5.079067 
1391 3.665379 4.130361 4.609992 4.235608 4.849999 8.178722 7.598615 2.740569 5.844821 5.063544 
1392 3.706891 3.950878 4.529387 4.243297 4.897396 8.139208 7.523798 2.688908 5.770247 5.121716 
1393 3.812869 3.795096 4.520311 4.271793 4.964556 8.146359 7.494740 2.716894 5.730614 5.155224 
1394 3.893442 3.678517 4.592708 4.271602 4.976635 8.147540 7.532888 2.795372 5.704374 5.108727 
1395 3.954451 3.513136 4.614773 4.195537 4.990677 8.133677 7.482355 2.795046 5.639672 5.084983 
1396 4.022136 3.343511 4.607236 4.146905 5.047104 8.129315 7.375312 2.775008 5.571600 5.121302 
1397 4.059247 3.241466 4.669318 4.129624 5.052044 8.124692 7.330507 2.810835 5.532840 5.124857 
1398 4.133281 3.163779 4.783529 4.133888 5.046069 8.148365 7.328348 2.906333 5.559617 5.119814 
1399 4.246126 3.095876 4.882301 4.139988 5.063952 8.212858 7.285763 3.015701 5.626533 5.136815 
1400 4.366630 3.077341 4.935945 4.211948 5.151278 8.282033 7.226498 3.125480 5.708731 5.188094 
1401 4.427271 3.146112 4.985283 4.324486 5.232079 8.302985 7.235578 3.218564 5.782373 5.202050 
1402 4.399080 3.208418 4.988857 4.360855 5.265752 8.254534 7.232251 3.217693 5.807322 5.187462 
1403 4.323054 3.284384 4.993010 4.368023 5.259470 8.141062 7.265962 3.151194 5.805564 5.133469 
1404 4.268153 3.360896 4.960439 4.414508 5.325706 8.051319 7.282842 3.073179 5.814198 5.112105 
1405 4.208670 3.420052 4.869088 4.432055 5.423230 7.932436 7.272408 2.973922 5.800953 5.110969 
1406 4.137459 3.496111 4.776866 4.486695 5.552413 7.813159 7.328314 2.895344 5.764479 5.104770 
1407 4.020832 3.570686 4.762601 4.530505 5.596893 7.646855 7.484233 2.853002 5.697186 4.990867 
1408 3.972289 3.593827 4.760122 4.593510 5.611548 7.544444 7.639328 2.830183 5.658535 4.901476 
1409 4.010529 3.524352 4.655679 4.600051 5.648252 7.497937 7.690472 2.736008 5.619104 4.926014 
1410 4.033518 3.455139 4.559596 4.562243 5.617439 7.434253 7.719351 2.652314 5.577603 4.891891 
1411 4.063570 3.440740 4.523090 4.569776 5.583969 7.368647 7.798635 2.668945 5.554945 4.819798 
1412 4.141354 3.429052 4.486453 4.597093 5.600731 7.350759 7.855267 2.714150 5.510098 4.801532 
1413 4.225296 3.419319 4.493093 4.623065 5.604118 7.376655 7.897176 2.782711 5.466125 4.795120 
1414 4.251904 3.393057 4.518802 4.560550 5.549459 7.379821 7.906205 2.774862 5.358747 4.760793 
1415 4.306386 3.325256 4.473968 4.442657 5.554504 7.415579 7.827106 2.706198 5.230427 4.821948 
1416 4.395644 3.301263 4.522062 4.413163 5.596048 7.497942 7.814692 2.767540 5.156933 4.876756 
1417 4.508221 3.296380 4.623693 4.427081 5.640021 7.643105 7.875790 2.914156 5.153628 4.942410 
1418 4.534960 3.249622 4.679050 4.314135 5.563200 7.725838 7.897491 2.981486 5.128572 4.975792 
1419 4.519012 3.193181 4.722025 4.152194 5.421683 7.747992 7.904502 2.998610 5.116714 4.973144 
1420 4.581134 3.164894 4.772718 4.065476 5.366962 7.839240 7.925693 3.067945 5.154093 5.032804 
1421 4.629868 3.188187 4.834250 4.000674 5.301247 7.882746 7.977105 3.137455 5.162072 5.057773 
1422 4.650456 3.236733 4.877135 3.939989 5.217538 7.876832 8.013041 3.153893 5.155890 5.057430 
1423 4.638505 3.325432 4.955931 3.922667 5.102157 7.856484 8.064295 3.173509 5.171898 5.008933 
1424 4.634915 3.423959 5.048851 3.958192 5.021668 7.831237 8.103431 3.202517 5.202888 4.958295 
1425 4.693727 3.434155 5.056534 3.989331 5.024642 7.864088 8.054044 3.193627 5.238626 5.011725 
1426 4.640328 3.520121 5.178557 4.018375 4.877406 7.817364 8.136853 3.205453 5.222831 4.910574 
1427 4.619214 3.581867 5.276320 4.055683 4.759654 7.804851 8.193883 3.210503 5.212164 4.830943 
1428 4.669200 3.546418 5.249782 4.032930 4.720253 7.848529 8.115767 3.139480 5.174697 4.868086 
1429 4.671911 3.599172 5.330902 4.064291 4.603878 7.879076 8.159116 3.127609 5.112813 4.813581 
1430 4.763922 3.640391 5.381715 4.173331 4.588765 7.975307 8.202830 3.144653 5.093559 4.840786 
1431 4.782889 3.684349 5.402894 4.220408 4.533600 8.019688 8.230486 3.094874 5.032045 4.859387 
1432 4.721463 3.766982 5.431253 4.209910 4.413217 7.984196 8.261659 3.000179 4.928324 4.858162 
1433 4.728579 3.819002 5.364152 4.187942 4.395205 7.944522 8.193064 2.848745 4.815714 4.971843 
1434 4.668245 3.897276 5.330678 4.155727 4.294294 7.844029 8.165833 2.714893 4.656353 4.994418 
1435 4.658332 3.922376 5.321804 4.204142 4.250180 7.806167 8.172319 2.679128 4.604870 5.027726 
1436 4.629018 3.954832 5.391198 4.326922 4.178211 7.830245 8.261161 2.757636 4.645116 4.979424 
1437 4.589371 3.907706 5.366282 4.331154 4.090895 7.833558 8.251630 2.774605 4.686452 4.993167 
1438 4.610409 3.839128 5.336828 4.322389 4.052442 7.883173 8.242219 2.820087 4.779127 5.038448 
1439 4.617301 3.834506 5.417570 4.328321 3.975140 7.961850 8.346447 2.946458 4.890590 4.969685 
1440 4.668875 3.719610 5.353473 4.225979 3.932630 8.030169 8.286257 2.924013 4.967200 5.056081 
1441 4.726878 3.625783 5.260853 4.173403 3.945035 8.071698 8.199397 2.874505 5.030815 5.192070 
1442 4.726951 3.677597 5.280200 4.266716 3.969625 8.082395 8.249222 2.929002 5.083258 5.194828 
1443 4.696913 3.781689 5.321890 4.382679 3.972722 8.074895 8.342266 2.984623 5.084927 5.143384 
1444 4.718089 3.800869 5.254650 4.430835 3.977953 8.050766 8.323770 2.928237 5.052606 5.214356 
1445 4.784025 3.801708 5.192557 4.488105 4.033426 8.065234 8.310291 2.893203 5.040803 5.302252 
1446 4.840877 3.786537 5.134990 4.521554 4.101359 8.045863 8.291362 2.836356 5.022528 5.366708 
1447 4.815123 3.759857 5.078180 4.489646 4.086773 7.973433 8.246492 2.709629 4.919679 5.379118 
1448 4.850991 3.722176 5.028399 4.498222 4.117645 7.963312 8.213124 2.653798 4.861336 5.382824 
1449 4.953959 3.720921 5.049027 4.606874 4.190286 7.999914 8.251388 2.719121 4.852873 5.364351 
1450 5.054419 3.669080 5.001695 4.665061 4.273701 8.014232 8.192349 2.758597 4.818961 5.422643 
1451 5.032470 3.654635 4.973703 4.677218 4.255546 7.948380 8.123468 2.775787 4.710645 5.411567 
1452 4.947043 3.720713 5.015829 4.769148 4.185105 7.838835 8.104913 2.848686 4.583649 5.336816 
1453 4.893483 3.736401 4.967333 4.830997 4.151612 7.730298 7.983966 2.882296 4.468501 5.353158 
1454 4.878599 3.753252 4.901680 4.898847 4.170979 7.640458 7.857997 2.917453 4.396758 5.385985 
1455 4.842123 3.835823 4.926153 5.006100 4.151833 7.549886 7.811556 2.992991 4.367229 5.330777 
1456 4.847283 3.854267 4.891650 5.056655 4.152326 7.481862 7.660820 3.023296 4.384432 5.332881 
1457 4.842861 3.886510 4.939549 5.141254 4.126095 7.404593 7.547568 3.073449 4.399632 5.265351 
1458 4.807857 3.952605 5.065362 5.276859 4.051137 7.322067 7.507945 3.158972 4.399999 5.115599 
1459 4.774980 3.923751 5.070871 5.337663 3.979501 7.231717 7.389966 3.143054 4.346231 5.026700 
1460 4.708126 3.862975 5.000917 5.348808 3.876960 7.117651 7.287180 3.068138 4.216735 4.932993 
1461 4.736601 3.829530 4.913906 5.447679 3.867830 7.052590 7.290637 3.091792 4.135345 4.876566 
1462 4.841683 3.803972 4.826027 5.594885 3.941907 7.050585 7.356836 3.170278 4.103288 4.859254 
1463 4.897382 3.711663 4.688586 5.624757 3.961913 7.010734 7.375906 3.143098 4.005473 4.867263 
1464 4.871890 3.624293 4.615087 5.583961 3.910372 6.987294 7.404092 3.080385 3.893304 4.856525 
1465 4.848888 3.547976 4.622691 5.542541 3.846123 7.011683 7.428763 3.046551 3.851097 4.887602 
1466 4.868928 3.465181 4.645216 5.478172 3.841140 7.063920 7.412026 3.025851 3.855767 4.992090 
1467 4.895432 3.431904 4.746424 5.414530 3.857217 7.121335 7.425547 3.024743 3.888953 5.060763 
1468 4.856688 3.452234 4.918375 5.346282 3.834065 7.118222 7.476201 3.012486 3.876025 5.044527 
1469 4.889372 3.360091 4.930948 5.253325 3.943419 7.105432 7.376062 2.918184 3.872852 5.193902 
1470 4.936401 3.285754 4.883527 5.203879 4.110190 7.063951 7.286547 2.800760 3.849777 5.374155 
1471 4.892220 3.370488 4.895278 5.225389 4.190856 6.933575 7.368280 2.736804 3.741882 5.394160 
1472 4.872632 3.453311 4.836201 5.266606 4.297226 6.785602 7.426578 2.660789 3.638903 5.398839 
1473 4.868279 3.519675 4.770072 5.324586 4.410541 6.656626 7.463135 2.641559 3.593755 5.366430 
1474 4.886433 3.587552 4.740831 5.425154 4.548975 6.620634 7.539088 2.746430 3.637555 5.322643 
1475 4.851584 3.603182 4.685307 5.440230 4.640718 6.607635 7.553252 2.793685 3.702333 5.300871 
1476 4.779207 3.617693 4.646547 5.425178 4.689674 6.572902 7.562517 2.835311 3.758329 5.247989 
1477 4.782698 3.646797 4.628084 5.483653 4.801014 6.548728 7.591596 2.928782 3.830178 5.196122 
1478 4.815436 3.621291 4.553947 5.549050 4.960793 6.539606 7.531167 2.975026 3.894290 5.202791 
1479 4.809305 3.651696 4.559420 5.628546 5.043804 6.508479 7.509624 3.020368 3.921623 5.132897 
1480 4.815322 3.758841 4.642030 5.769626 5.128814 6.460854 7.538361 3.093880 3.958855 5.025889 
1481 4.827830 3.867689 4.678520 5.892482 5.237670 6.378108 7.504314 3.106182 3.963400 4.946750 
1482 4.872517 3.940124 4.663995 5.994735 5.353581 6.305853 7.419563 3.080992 3.942251 4.940190 
1483 4.899700 3.973188 4.680442 6.079931 5.437857 6.293065 7.356598 3.033295 3.928554 4.948920 
1484 4.913242 3.938829 4.704454 6.126701 5.462086 6.368615 7.283304 2.957108 3.921966 4.982633 
1485 4.972824 3.877052 4.703274 6.175724 5.507034 6.511175 7.225518 2.908191 3.940500 5.062279 
1486 5.106481 3.851158 4.698333 6.276217 5.635053 6.668823 7.215971 2.903664 3.987316 5.164187 
1487 5.191556 3.848805 4.743124 6.378476 5.704330 6.792563 7.254281 2.902556 4.003811 5.188859 
1488 5.209859 3.759806 4.686433 6.387618 5.742751 6.867773 7.204772 2.813376 3.979338 5.219583 
1489 5.179020 3.641125 4.633770 6.356897 5.748004 6.938151 7.184618 2.710428 3.960926 5.174207 
1490 5.228354 3.525960 4.586471 6.390485 5.852874 7.047728 7.204453 2.704677 4.004707 5.129474 
1491 5.308857 3.363448 4.426562 6.413693 6.054336 7.147434 7.149577 2.685378 4.045028 5.165217 
1492 5.266169 3.217792 4.342440 6.374406 6.093508 7.190251 7.146217 2.657408 4.023888 5.083691 
1493 5.303311 3.109842 4.359045 6.401116 6.129343 7.278829 7.206547 2.763895 4.065554 4.984221 
1494 5.402978 2.924331 4.334308 6.392406 6.201792 7.411402 7.206244 2.857482 4.153149 4.966039 
1495 5.440352 2.721990 4.320434 6.331060 6.209169 7.533046 7.178771 2.894209 4.201463 4.949060 
1496 5.472463 2.651489 4.351501 6.313246 6.190699 7.617345 7.191526 2.965472 4.211669 4.887905 
1497 5.508827 2.608923 4.282448 6.245526 6.153623 7.634477 7.113806 2.957822 4.163578 4.884065 
1498 5.615353 2.655411 4.167039 6.243494 6.179708 7.643051 6.979352 2.992072 4.136026 4.988646 
1499 5.739356 2.827899 4.135818 6.351332 6.193990 7.643513 6.942610 3.114149 4.120226 5.063201 
1500 5.747321 2.882826 4.041980 6.331191 6.116825 7.641654 6.843438 3.115672 4.051903 5.149763 
1501 5.803665 2.878230 3.883045 6.284343 6.063509 7.668988 6.661610 3.064605 4.011933 5.300570 
1502 5.856662 2.964244 3.817036 6.311424 5.932705 7.661285 6.581375 3.062755 3.947764 5.312925 
1503 5.965167 3.003076 3.745017 6.381583 5.853410 7.680484 6.468411 3.067647 3.949716 5.376162 
1504 6.048320 2.959330 3.684859 6.432538 5.740463 7.734399 6.368240 3.021348 3.975789 5.415079 
1505 6.136675 2.898943 3.662937 6.514900 5.619946 7.839174 6.319062 2.973052 3.997152 5.394441 
1506 6.229464 2.821982 3.606970 6.579016 5.532487 7.952868 6.246521 2.908754 4.022607 5.393554 
1507 6.282914 2.730223 3.471956 6.569264 5.477264 8.010165 6.074457 2.792636 4.038829 5.432804 
1508 6.301736 2.774972 3.390624 6.628446 5.435033 8.013331 5.958909 2.729766 3.982486 5.392159 
1509 6.291617 2.911210 3.374763 6.718634 5.378010 8.007919 5.937534 2.696124 3.882526 5.249614 
1510 6.344806 2.959957 3.287138 6.768456 5.396926 8.057096 5.878297 2.681341 3.866571 5.179649 
1511 6.442553 2.979183 3.238629 6.816757 5.443624 8.144502 5.838440 2.728703 3.925782 5.121786 
1512 6.550402 3.056891 3.314618 6.915531 5.473525 8.261209 5.898791 2.844661 4.046043 5.019981 
1513 6.644871 3.031239 3.327188 6.938410 5.528456 8.381185 5.870881 2.904261 4.175725 4.999817 
1514 6.674026 2.952447 3.314660 6.886786 5.561991 8.481106 5.784113 2.873889 4.253213 4.988828 
1515 6.721697 2.957745 3.375958 6.934774 5.603179 8.596490 5.793835 2.903053 4.320587 4.938410 
1516 6.835873 2.916295 3.389563 7.036907 5.716875 8.738418 5.765192 2.969275 4.436576 4.987426 
1517 6.885207 2.895464 3.412179 7.123392 5.768486 8.849978 5.756801 3.002093 4.481888 5.023212 
1518 6.920436 2.942810 3.437786 7.234431 5.808324 8.941495 5.799333 3.066560 4.474791 5.060208 
1519 6.926783 2.941732 3.393981 7.288854 5.835420 8.991786 5.805823 3.077203 4.432290 5.119086 
1520 6.942857 2.877405 3.290833 7.301282 5.864309 9.009563 5.735653 3.045035 4.387942 5.227820 
1521 6.950666 2.848212 3.221394 7.364662 5.884789 9.025865 5.695764 3.049515 4.323518 5.279007 
1522 6.978006 2.822095 3.207384 7.455270 5.949179 9.085084 5.692479 3.091523 4.293201 5.307786 
1523 7.011870 2.743782 3.209632 7.512901 6.015470 9.162214 5.683106 3.109159 4.300637 5.355011 
1524 7.014089 2.747904 3.262108 7.603706 6.032349 9.185605 5.750071 3.135346 4.259198 5.307796 
1525 7.046347 2.794416 3.304645 7.725512 6.065625 9.188990 5.810228 3.142565 4.267577 5.247492 
1526 7.060096 2.762861 3.248045 7.743334 6.069200 9.170949 5.753267 3.051199 4.295593 5.221309 
1527 7.025012 2.774690 3.207722 7.736846 6.014368 9.120022 5.728622 2.944549 4.280515 5.116473 
1528 6.997172 2.836607 3.188768 7.757935 5.983371 9.074964 5.741300 2.877395 4.287706 5.023711 
1529 6.989573 2.866497 3.107358 7.754711 5.989125 9.037979 5.693954 2.823639 4.330736 5.011187 
1530 6.982264 2.913782 3.031749 7.739826 5.979252 9.011024 5.665081 2.796924 4.349354 4.983601 
1531 6.981591 3.007465 3.033933 7.744972 5.953153 9.011765 5.728168 2.837962 4.321780 4.920581 
1532 7.050819 3.015731 3.017227 7.742003 5.984654 9.068381 5.743176 2.917614 4.360705 4.970667 
1533 7.046481 2.984253 3.076398 7.676209 5.927689 9.131341 5.798945 2.936062 4.349751 4.971525 
1534 7.009922 3.047565 3.207309 7.654042 5.827209 9.163710 5.938366 2.970161 4.267032 4.892551 
1535 7.083094 3.049575 3.235876 7.640475 5.833141 9.183977 5.940305 2.996772 4.252679 4.948190 
1536 7.123758 3.030106 3.247292 7.560380 5.773665 9.176729 5.927598 2.937323 4.191034 4.953652 
1537 7.232255 3.043483 3.274976 7.559791 5.772748 9.186403 5.952568 2.965303 4.173266 4.972268 
1538 7.299599 3.037752 3.296700 7.517537 5.746088 9.186351 5.959892 2.945248 4.148273 4.963603 
1539 7.319733 3.038119 3.298790 7.464426 5.735974 9.152942 5.969045 2.890985 4.131245 4.951127 
1540 7.336505 3.141014 3.334185 7.492221 5.754290 9.086141 6.031877 2.900515 4.129566 4.914136 
1541 7.292350 3.200135 3.349619 7.427351 5.700156 9.002664 6.046527 2.835215 4.096850 4.864700 
1542 7.278399 3.197442 3.381149 7.337743 5.689770 8.969664 6.066087 2.792433 4.117208 4.860778 
1543 7.288021 3.218629 3.529711 7.320174 5.738348 9.010647 6.195774 2.873501 4.183949 4.870411 
1544 7.221329 3.243479 3.662707 7.266234 5.769712 9.030741 6.297309 2.903155 4.227871 4.914241 
1545 7.139763 3.263674 3.706074 7.194783 5.792700 8.990233 6.336145 2.877277 4.225642 5.000655 
1546 7.032881 3.336509 3.745368 7.126976 5.789940 8.917826 6.367567 2.841068 4.165729 5.033123 
1547 6.950356 3.417170 3.780724 7.110936 5.828684 8.862354 6.384399 2.822439 4.119101 5.063322 
1548 6.879097 3.488741 3.780692 7.141222 5.899308 8.828584 6.417681 2.822572 4.085223 5.085777 
1549 6.750836 3.577310 3.784770 7.185958 5.930793 8.799250 6.459702 2.811978 4.045655 5.050588 
1550 6.657025 3.642452 3.732885 7.249653 5.987736 8.767498 6.445684 2.798057 4.023748 5.018170 
1551 6.571346 3.616889 3.591976 7.252288 6.055629 8.738241 6.346915 2.735336 4.015478 4.998889 
1552 6.500367 3.592796 3.509448 7.248990 6.105675 8.767824 6.282345 2.702201 4.036053 4.954900 
1553 6.432593 3.593970 3.513603 7.269989 6.168757 8.856847 6.295686 2.776513 4.097034 4.906001 
1554 6.334064 3.557403 3.488986 7.232696 6.248910 8.931040 6.260061 2.821167 4.147430 4.865264 
1555 6.161147 3.580570 3.485740 7.152001 6.263828 8.934189 6.222708 2.828476 4.114620 4.740674 
1556 6.049028 3.604360 3.417059 7.127422 6.348587 8.887038 6.150791 2.876077 4.092262 4.692955 
1557 5.937398 3.654373 3.365752 7.088150 6.399543 8.805187 6.087928 2.897711 4.019455 4.666835 
1558 5.868132 3.695134 3.331234 7.030124 6.426795 8.711191 5.987052 2.898823 3.919062 4.709905 
1559 5.847709 3.720510 3.296492 7.009528 6.446621 8.656350 5.854386 2.925864 3.826254 4.797702 
1560 5.801581 3.761908 3.262393 6.991307 6.411202 8.622240 5.710523 2.921054 3.705603 4.866639 
1561 5.763509 3.760610 3.226458 6.965342 6.334027 8.606002 5.609393 2.900992 3.590958 4.936240 
1562 5.749338 3.732570 3.214709 6.923907 6.237233 8.666973 5.627136 2.860139 3.545549 4.980302 
1563 5.731653 3.718517 3.246954 6.859938 6.106068 8.763129 5.727226 2.810445 3.528745 4.933560 
1564 5.738580 3.692711 3.278846 6.836001 6.011110 8.842858 5.821227 2.789738 3.533750 4.853426 
1565 5.719036 3.699307 3.297829 6.821673 5.922453 8.886464 5.885266 2.771127 3.515341 4.759678 
1566 5.771401 3.635951 3.261607 6.799787 5.922740 8.913028 5.838186 2.727516 3.513379 4.810227 
1567 5.792538 3.591990 3.201735 6.760371 5.941693 8.920313 5.755412 2.697179 3.499167 4.893101 
1568 5.822842 3.604625 3.184129 6.809223 6.026153 8.935155 5.714171 2.765423 3.528420 4.959407 
1569 5.877620 3.614188 3.137815 6.859326 6.118466 8.928584 5.667578 2.803499 3.538553 5.033880 
1570 5.862590 3.666830 3.119187 6.841625 6.088519 8.917402 5.690015 2.781246 3.489209 4.996996 
1571 5.943231 3.667243 3.186707 6.899900 6.125460 8.996949 5.742095 2.818258 3.506931 4.999571 
1572 6.022071 3.607447 3.201665 6.898246 6.116106 9.064202 5.736606 2.780785 3.482153 5.046643 
1573 6.051310 3.539480 3.166195 6.827185 6.030543 9.087058 5.696764 2.669744 3.381453 5.090069 
1574 6.102989 3.538612 3.196006 6.866502 6.004853 9.141875 5.719398 2.679012 3.313091 5.125253 
1575 6.102797 3.588748 3.247565 6.890871 5.965317 9.209204 5.751935 2.730536 3.241026 5.130096 
1576 6.114834 3.564921 3.241067 6.892621 5.969755 9.266472 5.677669 2.766010 3.208932 5.209563 
1577 6.103159 3.564213 3.216807 6.906289 5.955449 9.291762 5.594958 2.784855 3.155838 5.250856 
1578 6.042950 3.604532 3.178346 6.904924 5.910679 9.254216 5.559270 2.798220 3.048893 5.233974 
1579 6.012680 3.656058 3.112915 6.950875 5.956676 9.203691 5.554005 2.871387 2.955018 5.256124 
1580 5.916386 3.711590 3.083419 6.988582 5.962398 9.164379 5.619101 2.911427 2.875443 5.210570 
1581 5.897415 3.710123 3.139706 7.057168 5.981183 9.186764 5.725094 2.952990 2.876595 5.171485 
1582 5.883354 3.682462 3.231765 7.108644 5.960240 9.218997 5.843857 2.927536 2.907395 5.112999 
1583 5.838060 3.626152 3.277937 7.092472 5.916978 9.221573 5.919301 2.839382 2.925177 5.067963 
1584 5.844688 3.615827 3.343948 7.125352 5.950363 9.245578 5.966439 2.811396 3.004647 5.065024 
1585 5.846803 3.604830 3.406125 7.148167 5.942359 9.276611 5.997633 2.736052 3.096400 5.025349 
1586 5.876724 3.555876 3.459125 7.135914 5.888409 9.299555 6.030338 2.630322 3.199156 4.969496 
1587 5.939379 3.594328 3.579265 7.239468 5.909346 9.345335 6.117376 2.693263 3.348178 4.902775 
1588 5.921868 3.645178 3.645842 7.296737 5.922476 9.333664 6.151935 2.770063 3.436480 4.831867 
1589 5.927174 3.624359 3.621402 7.310825 5.990048 9.248647 6.057394 2.819103 3.488407 4.849542 
1590 5.947391 3.661736 3.651982 7.365341 6.054987 9.192245 6.036182 2.905568 3.556004 4.831144 
1591 5.954395 3.596579 3.690608 7.386068 6.067894 9.175866 6.067188 2.937538 3.637926 4.790365 
1592 6.001938 3.453553 3.708467 7.399960 6.118401 9.204352 6.089433 2.948978 3.772703 4.819900 
1593 6.009540 3.360599 3.736682 7.458675 6.147947 9.248508 6.171775 2.984157 3.876857 4.801467 
1594 5.974883 3.260421 3.700277 7.460895 6.156690 9.230440 6.212504 2.953847 3.916694 4.783655 
1595 5.962327 3.132246 3.641351 7.450888 6.190081 9.217817 6.223284 2.898361 3.962412 4.799757 
1596 5.950070 3.041801 3.679907 7.490520 6.217305 9.288685 6.324054 2.915724 4.059308 4.756671 
1597 5.958647 2.943336 3.732162 7.535516 6.258111 9.367483 6.410242 2.931255 4.191247 4.730137 
1598 5.967793 2.815628 3.676450 7.533270 6.295486 9.395513 6.373381 2.886432 4.264686 4.766457 
1599 5.924717 2.803009 3.605190 7.515503 6.259016 9.363278 6.341103 2.857012 4.267865 4.743355 
1600 5.925775 2.841764 3.534642 7.540961 6.279698 9.310017 6.286470 2.851155 4.268498 4.743215 
1601 5.887833 2.866212 3.472795 7.506767 6.239742 9.267331 6.216539 2.796313 4.231469 4.723774 
1602 5.933402 2.878671 3.415138 7.546504 6.262326 9.268156 6.135897 2.786791 4.256001 4.803196 
1603 5.949033 2.943095 3.417337 7.613985 6.230637 9.285243 6.118965 2.827920 4.265068 4.812656 
1604 5.939718 3.039611 3.401823 7.676349 6.187116 9.265875 6.091584 2.875807 4.220475 4.785504 
1605 6.009703 3.093539 3.359606 7.749629 6.256714 9.228600 6.019624 2.913558 4.196063 4.828381 
1606 6.040163 3.124393 3.396234 7.796042 6.260758 9.216424 6.014505 2.953726 4.146708 4.786477 
1607 6.054438 3.117493 3.446711 7.854846 6.252718 9.211061 6.039123 2.977993 4.113598 4.733398 
1608 6.078787 3.072622 3.440357 7.895828 6.294666 9.182829 6.024885 2.935922 4.089549 4.726586 
1609 6.041436 3.071936 3.442152 7.918216 6.313728 9.146378 6.071797 2.919538 4.057150 4.686543 
1610 6.046907 3.081862 3.453691 7.984194 6.370547 9.144895 6.180107 2.971294 4.096530 4.713578 
1611 6.080239 3.043988 3.439467 8.012094 6.420763 9.170077 6.270652 2.964344 4.151633 4.786236 
1612 6.140844 3.001247 3.454556 8.062647 6.477554 9.232694 6.371665 3.000474 4.243067 4.859788 
1613 6.268095 2.946762 3.495088 8.138043 6.560296 9.318521 6.450016 3.055808 4.414237 4.983547 
1614 6.269002 2.881094 3.475096 8.089752 6.500952 9.302300 6.428889 2.960125 4.469582 5.033147 
1615 6.302752 2.847703 3.497668 8.100363 6.494828 9.297486 6.420224 2.939643 4.560522 5.088525 
1616 6.398280 2.877820 3.619106 8.189853 6.544863 9.334692 6.480157 3.023785 4.661690 5.135313 
1617 6.377872 2.900919 3.656058 8.163774 6.504926 9.275963 6.471243 3.028868 4.645766 5.109290 
1618 6.300905 2.969514 3.659568 8.145625 6.471954 9.170066 6.459927 3.056724 4.593476 5.076042 
1619 6.163495 3.053922 3.621793 8.104833 6.409494 9.009780 6.449177 3.053259 4.492519 5.019850 
1620 5.982851 3.091774 3.516056 8.024342 6.329579 8.826514 6.373577 2.980927 4.386176 4.962260 
1621 5.869388 3.124391 3.457147 7.989324 6.321361 8.702019 6.315117 2.941168 4.364212 4.939982 
1622 5.693915 3.229549 3.478584 7.947755 6.239375 8.563121 6.362588 2.893928 4.319225 4.789638 
1623 5.544964 3.302770 3.427814 7.906496 6.200592 8.439278 6.363109 2.835418 4.287258 4.683606 
1624 5.444480 3.346733 3.348972 7.886947 6.212845 8.351807 6.354730 2.773871 4.289590 4.634124 
1625 5.338428 3.394468 3.318320 7.865193 6.208292 8.307507 6.397281 2.726428 4.300514 4.585620 
1626 5.222084 3.475563 3.307118 7.834689 6.214561 8.289655 6.455184 2.705999 4.325614 4.584808 
1627 5.139034 3.505623 3.212573 7.783385 6.293236 8.229716 6.425792 2.692052 4.314280 4.684869 
1628 5.072785 3.596804 3.154874 7.793802 6.413021 8.176779 6.416326 2.780560 4.303465 4.770772 
1629 5.058134 3.712780 3.157295 7.863396 6.540135 8.170965 6.429906 2.936759 4.330279 4.854682 
1630 4.950720 3.746799 3.081553 7.779768 6.538942 8.120389 6.380257 2.897916 4.312408 4.891125 
1631 4.846014 3.778855 3.074933 7.748353 6.491431 8.126247 6.391743 2.824490 4.327047 4.893410 
1632 4.793630 3.812828 3.110634 7.748527 6.435740 8.172597 6.458878 2.774033 4.369591 4.886275 
1633 4.734650 3.780418 3.008158 7.678082 6.375226 8.196462 6.402245 2.654224 4.393665 4.920427 
1634 4.758556 3.761122 2.981321 7.700374 6.354142 8.281029 6.378665 2.639770 4.469642 4.961898 
1635 4.750036 3.778560 3.053469 7.711442 6.279831 8.346375 6.467786 2.682027 4.517423 4.891456 
1636 4.784070 3.717676 3.080528 7.753222 6.274816 8.426990 6.485179 2.711241 4.592207 4.890783 
1637 4.800921 3.670318 3.129812 7.774663 6.245197 8.470857 6.506337 2.754740 4.655271 4.855385 
1638 4.742421 3.654256 3.161609 7.712548 6.141993 8.439848 6.499278 2.759521 4.681983 4.754867 
1639 4.713311 3.604223 3.181612 7.670865 6.065386 8.422792 6.415750 2.735543 4.722764 4.698984 
1640 4.761445 3.562990 3.299021 7.698860 6.052004 8.469849 6.393380 2.787115 4.797901 4.696948 
1641 4.869455 3.551191 3.445645 7.808163 6.128320 8.592911 6.403864 2.907248 4.910248 4.784833 
1642 4.907666 3.544230 3.528881 7.837014 6.171537 8.678092 6.340398 2.969964 4.990539 4.885873 
1643 4.839200 3.594983 3.554318 7.763443 6.107903 8.703399 6.275031 2.955374 4.993709 4.903347 
1644 4.826166 3.657291 3.592217 7.733045 6.096764 8.746136 6.207975 2.965359 5.009808 4.941952 
1645 4.869885 3.709980 3.625870 7.706149 6.127851 8.785308 6.165486 2.978601 5.033735 4.993224 
1646 4.903044 3.720973 3.593562 7.620429 6.184996 8.779281 6.131563 2.925925 5.047187 5.031991 
1647 4.882811 3.746240 3.547960 7.532720 6.200594 8.732601 6.155774 2.865075 4.997533 4.986280 
1648 4.813947 3.799037 3.491986 7.439005 6.173830 8.652551 6.189662 2.836135 4.902951 4.890512 
1649 4.802581 3.797139 3.397655 7.397755 6.236251 8.592379 6.154020 2.829969 4.868134 4.908912 
1650 4.764722 3.839331 3.397116 7.377910 6.243564 8.563358 6.181436 2.861876 4.844146 4.858199 
1651 4.712426 3.895164 3.421416 7.311309 6.171466 8.549229 6.228568 2.847748 4.852590 4.763882 
1652 4.642999 3.917954 3.386418 7.184591 6.084006 8.518123 6.204833 2.747097 4.884539 4.670083 
1653 4.600930 3.965271 3.344347 7.097469 6.075579 8.507407 6.144569 2.699619 4.925522 4.601645 
1654 4.599584 4.048192 3.349400 7.087376 6.136273 8.545372 6.103951 2.744886 4.972198 4.564491 
1655 4.577084 4.120144 3.331556 7.006801 6.151435 8.585181 6.029784 2.742829 4.991028 4.536210 
1656 4.575633 4.169192 3.260508 6.879866 6.176443 8.631199 5.919970 2.717415 5.006192 4.568007 
1657 4.585842 4.252131 3.198993 6.799975 6.220151 8.659349 5.889470 2.763341 5.012994 4.618455 
1658 4.650108 4.285303 3.104721 6.773048 6.319501 8.700328 5.852647 2.822469 5.044905 4.751188 
1659 4.657825 4.330040 3.042435 6.722017 6.314301 8.744796 5.868575 2.863731 5.037615 4.811567 
1660 4.638488 4.328293 2.983903 6.643203 6.248989 8.760516 5.886939 2.820199 4.998991 4.849144 
1661 4.698794 4.233082 2.892353 6.563444 6.271588 8.781691 5.823203 2.720611 4.998879 4.963553 
1662 4.731679 4.215640 2.866548 6.517050 6.260217 8.787882 5.829719 2.684747 4.993287 4.993962 
1663 4.809997 4.227686 2.874759 6.557692 6.300646 8.782284 5.832014 2.692760 5.011091 5.036963 
1664 4.830509 4.304962 2.907960 6.569773 6.263224 8.769518 5.868052 2.725045 4.992329 5.001780 
1665 4.902330 4.374228 2.938843 6.590856 6.278309 8.765902 5.857530 2.751136 4.998682 5.014935 
1666 5.005803 4.432711 2.987702 6.638749 6.343071 8.762431 5.808733 2.770907 5.006789 5.048030 
1667 4.990762 4.567934 3.078228 6.635170 6.293964 8.700412 5.806099 2.829441 4.905025 4.946837 
1668 4.974160 4.672414 3.134305 6.619024 6.242078 8.601342 5.762203 2.828309 4.774472 4.864779 
1669 5.014299 4.743313 3.217818 6.631729 6.241016 8.549771 5.749490 2.803030 4.687277 4.812597 
1670 5.139014 4.784951 3.340788 6.708385 6.326458 8.595149 5.791145 2.823233 4.694349 4.807982 
1671 5.273413 4.725873 3.360514 6.729496 6.422114 8.633625 5.746806 2.742329 4.711454 4.859449 
1672 5.297947 4.719967 3.340126 6.733769 6.421244 8.653876 5.758449 2.714227 4.652001 4.810896 
1673 5.377699 4.736798 3.337298 6.848946 6.501917 8.720808 5.818189 2.796197 4.630824 4.781139 
1674 5.449757 4.679925 3.240137 6.880742 6.587564 8.754870 5.790298 2.792728 4.587711 4.811735 
1675 5.451302 4.661050 3.164910 6.814554 6.583594 8.792902 5.811349 2.781712 4.504842 4.775817 
1676 5.484904 4.612779 3.114631 6.752637 6.631016 8.844975 5.827901 2.774459 4.473797 4.788411 
1677 5.441318 4.622201 3.073601 6.685938 6.652186 8.855075 5.854497 2.794943 4.395716 4.780310 
1678 5.469045 4.647240 3.064415 6.723383 6.771259 8.903930 5.893880 2.879188 4.372627 4.855257 
1679 5.543846 4.618022 3.070634 6.751733 6.910095 8.967027 5.904271 2.873306 4.409502 4.987176 
1680 5.528462 4.633335 3.112669 6.686694 6.911483 9.017731 5.994249 2.805580 4.389689 5.016971 
1681 5.543440 4.677102 3.186057 6.656156 6.938506 9.063150 6.123687 2.787372 4.375457 5.051164 
1682 5.586399 4.700169 3.225476 6.668023 7.018158 9.073481 6.194755 2.776788 4.378317 5.116724 
1683 5.529898 4.739261 3.239636 6.684086 7.048048 9.070560 6.285415 2.784110 4.371518 5.118418 
1684 5.411739 4.734295 3.204946 6.633948 7.019989 9.033686 6.326811 2.729758 4.369173 5.085585 
1685 5.295578 4.743106 3.208791 6.576374 6.950272 9.016218 6.378482 2.688406 4.385877 5.028792 
1686 5.287523 4.759268 3.235624 6.606369 6.950983 9.039929 6.453680 2.746418 4.463119 5.015409 
1687 5.246098 4.775125 3.281359 6.640121 6.905530 9.047932 6.542261 2.803233 4.517623 4.930899 
1688 5.105799 4.775697 3.345404 6.611778 6.765386 9.054506 6.621237 2.807191 4.524594 4.760819 
1689 5.067366 4.702329 3.380877 6.633638 6.763071 9.088388 6.642579 2.771409 4.605522 4.719298 
1690 5.051033 4.657454 3.447870 6.710382 6.795353 9.117860 6.672284 2.746073 4.672419 4.697052 
1691 5.031318 4.634601 3.508579 6.808568 6.805614 9.140716 6.707305 2.752154 4.704644 4.702826 
1692 5.062609 4.560277 3.511768 6.927025 6.914686 9.170042 6.709156 2.742294 4.752796 4.823308 
1693 4.992012 4.523990 3.523829 7.008765 6.948162 9.191284 6.733747 2.702274 4.738472 4.865438 
1694 5.021523 4.471014 3.538729 7.207652 7.072369 9.257952 6.746313 2.701203 4.794764 4.965135 
1695 5.018791 4.450920 3.581068 7.413955 7.160843 9.313960 6.795642 2.738713 4.849336 4.995289 
1696 4.883984 4.418825 3.589678 7.473201 7.110529 9.321204 6.806544 2.683241 4.871763 4.931228 
1697 4.818998 4.331186 3.567624 7.539936 7.125988 9.355943 6.772163 2.665448 4.978668 4.937963 
1698 4.780630 4.277957 3.569645 7.660955 7.145989 9.402394 6.777154 2.734478 5.107623 4.931049 
1699 4.825442 4.155665 3.489531 7.797460 7.201588 9.474200 6.710375 2.777369 5.247948 5.030394 
1700 4.776425 4.059763 3.419147 7.853789 7.150549 9.503469 6.694936 2.819065 5.298978 5.072559 
1701 4.632010 4.042864 3.388659 7.857959 7.018476 9.512779 6.738782 2.886678 5.260833 5.021492 
1702 4.592914 3.953444 3.289221 7.891181 7.011025 9.553050 6.679457 2.919060 5.262285 5.095448 
1703 4.497370 3.944037 3.242023 7.921395 6.981485 9.552802 6.698444 2.991713 5.227119 5.101121 
1704 4.392472 3.935502 3.193767 7.900928 6.977047 9.518266 6.704432 3.018858 5.194012 5.110872 
1705 4.306241 3.865029 3.116440 7.827743 7.006863 9.476122 6.653460 2.982704 5.201267 5.183330 
1706 4.181586 3.872876 3.138521 7.781445 6.957739 9.455572 6.700835 3.004238 5.225358 5.166873 
1707 4.205418 3.770240 3.097194 7.797325 7.064392 9.482797 6.596354 3.010950 5.352040 5.306412 
1708 4.079708 3.775653 3.105151 7.745740 7.030565 9.467889 6.549465 3.003390 5.372224 5.286244 
1709 3.907544 3.843998 3.178004 7.673300 6.931755 9.406541 6.560488 3.021757 5.366301 5.178473 
1710 3.873695 3.816978 3.202379 7.643311 6.972867 9.349561 6.442264 3.010390 5.418027 5.202521 
1711 3.825798 3.835957 3.266792 7.645421 6.947846 9.292404 6.385248 3.011895 5.448097 5.148603 
1712 3.815996 3.834121 3.310641 7.630873 6.894799 9.233287 6.300956 2.971729 5.488472 5.097042 
1713 3.758837 3.815846 3.323364 7.557217 6.804593 9.174876 6.199754 2.878682 5.492242 5.052655 
1714 3.675565 3.863382 3.415507 7.487346 6.652484 9.160365 6.231372 2.837711 5.507202 4.941324 
1715 3.723007 3.863619 3.474919 7.476256 6.610843 9.217886 6.247990 2.800362 5.604596 4.935863 
1716 3.757348 3.864372 3.493673 7.456851 6.571723 9.316577 6.302937 2.719036 5.680476 4.923708 
1717 3.742099 3.909412 3.496622 7.431855 6.525480 9.427169 6.394757 2.655225 5.721942 4.852800 
1718 3.771327 3.948466 3.426824 7.413286 6.527602 9.521505 6.392369 2.629549 5.758281 4.842847 
1719 3.787013 4.066300 3.386941 7.415911 6.503539 9.616471 6.426444 2.694009 5.765585 4.802881 
1720 3.901005 4.129696 3.281138 7.439639 6.592803 9.693657 6.357630 2.777824 5.835513 4.877836 
1721 3.951980 4.147473 3.181357 7.359446 6.608129 9.722697 6.279937 2.775436 5.829969 4.907889 
1722 4.021878 4.184971 3.133155 7.277314 6.611253 9.741377 6.239548 2.820173 5.832112 4.904036 
1723 4.182866 4.218364 3.121659 7.258730 6.694617 9.751855 6.179029 2.911573 5.891535 4.973094 
1724 4.290366 4.284102 3.179983 7.233996 6.728521 9.744095 6.181839 2.966520 5.922887 4.996654 
1725 4.402329 4.269450 3.217463 7.175198 6.762189 9.730939 6.115890 2.950800 5.993757 5.051547 
1726 4.515135 4.180351 3.206119 7.084333 6.768428 9.693742 5.978489 2.843183 6.049432 5.133122 
1727 4.609384 4.191416 3.217601 7.065592 6.727577 9.635580 5.923545 2.797596 6.063663 5.139380 
1728 4.754337 4.239345 3.190668 7.140576 6.755971 9.557622 5.827421 2.815465 6.082305 5.156936 
1729 4.795991 4.309398 3.162192 7.152263 6.692501 9.431522 5.757729 2.770391 5.993474 5.095691 
1730 4.863160 4.325851 3.103311 7.156698 6.695650 9.326508 5.638182 2.724109 5.930743 5.095581 
1731 4.923971 4.345720 3.047134 7.133178 6.706288 9.268982 5.535770 2.705927 5.864989 5.078810 
1732 4.969910 4.408818 3.067726 7.095026 6.697069 9.267086 5.547552 2.736226 5.787534 4.995991 
1733 5.086849 4.450188 3.112489 7.096513 6.740436 9.321316 5.593494 2.830812 5.811626 4.926992 
1734 5.126683 4.455696 3.130329 7.028172 6.706602 9.323199 5.633547 2.851754 5.791832 4.793006 
1735 5.150114 4.428922 3.097090 6.944517 6.699799 9.275326 5.623669 2.821875 5.793861 4.709053 
1736 5.170805 4.443433 3.068305 6.922762 6.704251 9.244394 5.643992 2.831429 5.821162 4.666716 
1737 5.167902 4.520797 3.014652 6.924864 6.722222 9.182968 5.668433 2.834203 5.829385 4.653055 
1738 5.226178 4.654617 2.927507 7.003492 6.805158 9.094266 5.669096 2.871392 5.861408 4.694984 
1739 5.270189 4.854938 2.875794 7.110096 6.823493 9.007505 5.727521 2.918886 5.848311 4.650846 
1740 5.307859 4.989235 2.810771 7.183662 6.842656 8.922328 5.754509 2.914293 5.837396 4.613086 
1741 5.334431 5.084341 2.815700 7.248372 6.831503 8.923264 5.818042 2.914485 5.861593 4.552402 
1742 5.342053 5.183120 2.901516 7.293141 6.762202 9.004093 5.938625 2.899604 5.885689 4.458629 
1743 5.361887 5.178793 2.896747 7.256918 6.744595 9.046117 5.959804 2.805094 5.900229 4.432190 
1744 5.427816 5.161351 2.886548 7.220396 6.762724 9.080825 5.952489 2.726532 5.895904 4.452433 
1745 5.555429 5.218242 2.958633 7.270787 6.822971 9.152299 5.979002 2.747566 5.919855 4.534564 
1746 5.595388 5.246830 3.000564 7.290094 6.834447 9.190161 5.984334 2.756330 5.914243 4.596564 
1747 5.574241 5.269750 3.012683 7.301676 6.821247 9.217443 5.952588 2.756188 5.882170 4.620302 
1748 5.490598 5.342412 3.046734 7.285491 6.734339 9.208554 5.989860 2.755408 5.807825 4.551409 
1749 5.491310 5.385305 3.050535 7.301819 6.758063 9.186234 5.969179 2.799168 5.780588 4.563223 
1750 5.464778 5.422156 3.080396 7.297072 6.775823 9.174864 5.962837 2.827529 5.754292 4.562393 
1751 5.435884 5.427812 3.139444 7.286454 6.833477 9.198904 5.976112 2.844157 5.789859 4.607062 
1752 5.456831 5.391702 3.226712 7.302951 6.918022 9.304829 5.993038 2.855733 5.896728 4.707376 
1753 5.447671 5.304639 3.302242 7.260004 6.931994 9.449417 6.043919 2.790554 5.995597 4.769702 
1754 5.430947 5.217022 3.385213 7.221294 6.942599 9.606777 6.139843 2.745631 6.092203 4.803672 
1755 5.425188 5.136720 3.427952 7.217434 6.968523 9.752674 6.212962 2.759979 6.172149 4.826271 
1756 5.391921 5.030185 3.390416 7.171779 6.983465 9.856076 6.265906 2.768140 6.203633 4.824700 
1757 5.368564 4.956886 3.337305 7.124779 6.955746 9.914573 6.362076 2.817119 6.189509 4.806457 
1758 5.363202 4.887040 3.274037 7.071793 6.929662 9.944476 6.417385 2.861568 6.151505 4.806999 
1759 5.351111 4.822960 3.204854 7.014944 6.911288 9.945115 6.490975 2.894521 6.104558 4.809929 
1760 5.319078 4.785736 3.148785 6.954369 6.892983 9.899567 6.586221 2.902845 6.034732 4.783165 
1761 5.320994 4.690702 3.070243 6.887763 6.924584 9.844441 6.597684 2.853686 5.989845 4.786027 
1762 5.301775 4.578381 3.053855 6.799374 6.925175 9.792045 6.621130 2.778651 5.943284 4.788500 
1763 5.262178 4.525115 3.113429 6.731771 6.875074 9.752487 6.650395 2.734841 5.883849 4.790660 
1764 5.263844 4.536733 3.209818 6.751384 6.872507 9.745895 6.666868 2.778090 5.859964 4.820056 
1765 5.246896 4.557381 3.264474 6.783301 6.873818 9.728956 6.676031 2.827810 5.814642 4.829747 
1766 5.247193 4.497578 3.212985 6.816058 6.931217 9.709140 6.578819 2.817787 5.776672 4.868360 
1767 5.184391 4.452062 3.136335 6.817681 6.937114 9.686903 6.502740 2.770930 5.710177 4.855026 
1768 5.121711 4.471684 3.103370 6.854860 6.914332 9.664856 6.513459 2.763509 5.646541 4.819845 
1769 5.103879 4.529150 3.132586 6.951559 6.909447 9.650382 6.555654 2.808628 5.612394 4.785196 
1770 5.048466 4.594736 3.202269 7.014201 6.859117 9.607276 6.658522 2.822365 5.556829 4.707292 
1771 5.086414 4.655449 3.265115 7.147143 6.891499 9.574972 6.734184 2.884594 5.555557 4.701404 
1772 5.170944 4.678956 3.305903 7.271680 6.960372 9.569329 6.764886 2.940317 5.602905 4.741882 
1773 5.193527 4.670021 3.355524 7.303380 6.960895 9.561777 6.829154 2.922701 5.619788 4.760085 
1774 5.269733 4.613973 3.371599 7.335901 7.026894 9.589203 6.824886 2.898626 5.659651 4.859341 
1775 5.195765 4.588605 3.411602 7.266547 6.961792 9.566852 6.860241 2.822102 5.565299 4.831449 
1776 5.192218 4.529570 3.356200 7.245627 6.999841 9.510896 6.805810 2.762533 5.471387 4.859481 
1777 5.182746 4.520864 3.289677 7.245961 7.046855 9.404537 6.719868 2.765180 5.325177 4.854380 
1778 5.133647 4.574232 3.266886 7.244765 7.058297 9.285711 6.698375 2.801505 5.138793 4.797736 
1779 5.132633 4.591988 3.254558 7.232111 7.094585 9.223936 6.649549 2.799596 5.015022 4.813929 
1780 5.113771 4.567067 3.261667 7.142958 7.102793 9.202761 6.564814 2.734088 4.923990 4.846561 
1781 5.110495 4.530119 3.246825 7.047244 7.119441 9.194151 6.471722 2.657330 4.869568 4.871686 
1782 5.115134 4.563851 3.262822 6.996736 7.112824 9.195201 6.407476 2.676155 4.813323 4.844823 
1783 5.115740 4.679971 3.361723 7.020369 7.035544 9.231404 6.428269 2.811932 4.754725 4.778412 
1784 5.129901 4.702349 3.435713 7.011190 6.981402 9.294040 6.389890 2.886059 4.737089 4.778543 
1785 5.071210 4.688612 3.511555 6.946887 6.904296 9.330682 6.315723 2.878498 4.686122 4.751151 
1786 5.028555 4.694268 3.557336 6.949861 6.917179 9.337943 6.227515 2.888377 4.650574 4.738282 
1787 5.001590 4.739190 3.567095 7.009599 6.982301 9.293467 6.126163 2.912286 4.603148 4.718777 
1788 4.929751 4.803840 3.588469 7.041794 6.984684 9.224935 6.085706 2.908653 4.507666 4.663504 
1789 4.970494 4.793572 3.549198 7.097348 7.082401 9.204729 6.000855 2.871042 4.499338 4.731900 
1790 4.945839 4.815583 3.554394 7.114046 7.091019 9.179046 5.972569 2.799295 4.464754 4.712118 
1791 4.929742 4.850472 3.568167 7.140988 7.091588 9.152666 5.967185 2.764682 4.449894 4.663419 
1792 4.966550 4.901596 3.605018 7.221750 7.138176 9.126431 5.953742 2.781735 4.485223 4.619218 
1793 4.962798 4.868056 3.627338 7.203043 7.169209 9.088522 5.907434 2.707846 4.516713 4.588238 
1794 4.990376 4.794946 3.636541 7.179688 7.240210 9.084307 5.863105 2.671462 4.579223 4.613278 
1795 5.074075 4.785495 3.637538 7.221065 7.343606 9.092033 5.849249 2.698768 4.654803 4.665619 
1796 5.137266 4.821815 3.594989 7.278060 7.427332 9.079082 5.849894 2.757576 4.705485 4.722338 
1797 5.217673 4.894434 3.522408 7.352378 7.506125 9.080271 5.872161 2.841747 4.754405 4.794972 
1798 5.182178 4.987929 3.434629 7.300800 7.449569 9.049422 5.958942 2.849864 4.710527 4.766978 
1799 5.211371 5.014300 3.327978 7.253712 7.452499 9.093427 6.021037 2.823150 4.743661 4.820183 
1800 5.306669 5.036845 3.269404 7.290013 7.502922 9.222166 6.112129 2.815871 4.863005 4.904027 
1801 5.334933 5.071820 3.282760 7.315574 7.476309 9.343071 6.232675 2.791842 4.952426 4.897511 
1802 5.417744 5.024748 3.281879 7.336218 7.501751 9.493817 6.274359 2.744484 5.099635 4.962443 
1803 5.512631 4.984253 3.299021 7.382023 7.522707 9.630507 6.296554 2.719162 5.228167 5.015684 
1804 5.589023 4.951222 3.316547 7.437968 7.536785 9.727457 6.296309 2.745751 5.300941 5.041610 
1805 5.615626 4.940773 3.330055 7.487798 7.566355 9.796140 6.297194 2.805380 5.317519 5.042947 
1806 5.589636 4.979264 3.374673 7.518194 7.558697 9.851559 6.332783 2.866096 5.257795 4.989769 
1807 5.641791 4.959013 3.391362 7.551152 7.610662 9.919317 6.309675 2.911368 5.238858 5.013466 
1808 5.746457 4.902009 3.398324 7.583061 7.677121 9.970066 6.233561 2.942297 5.254616 5.087544 
1809 5.765046 4.899091 3.420918 7.557155 7.645751 9.925655 6.189368 2.962886 5.213508 5.054735 
1810 5.815380 4.890358 3.412120 7.539381 7.662782 9.862398 6.134937 2.989822 5.209862 5.045551 
1811 5.854650 4.900105 3.399336 7.523091 7.692582 9.790467 6.140146 2.999913 5.214856 5.023573 
1812 5.913423 4.880815 3.364066 7.504281 7.766186 9.757528 6.124592 2.963340 5.247604 5.050975 
1813 5.884353 4.905112 3.355459 7.435117 7.776271 9.720896 6.134605 2.895341 5.199643 4.995348 
1814 5.892208 4.944164 3.328806 7.374945 7.812403 9.667851 6.118788 2.827259 5.143165 4.946659 
1815 5.940354 5.015326 3.282887 7.342449 7.850412 9.569139 6.102811 2.817465 5.065876 4.882351 
1816 5.948932 5.128705 3.267484 7.339918 7.804657 9.420597 6.144805 2.848345 4.937437 4.783564 
1817 6.031193 5.135501 3.205455 7.379852 7.836040 9.325489 6.127125 2.838211 4.889780 4.834469 
1818 6.005439 5.170173 3.181764 7.386218 7.790833 9.211700 6.131926 2.810035 4.760085 4.826648 
1819 6.006842 5.270221 3.223251 7.468907 7.768326 9.165543 6.226697 2.846830 4.645247 4.805949 
1820 6.083395 5.361460 3.278892 7.591990 7.816554 9.164095 6.326079 2.906162 4.577621 4.820089 
1821 6.101082 5.385692 3.304944 7.617707 7.804778 9.158018 6.363173 2.890408 4.468145 4.811810 
1822 6.118318 5.345883 3.314792 7.596592 7.783417 9.189349 6.380879 2.815303 4.379170 4.835005 
1823 6.137084 5.302265 3.306513 7.534209 7.754715 9.228263 6.354001 2.758758 4.299010 4.866443 
1824 6.166441 5.315007 3.301978 7.486514 7.753136 9.255805 6.337550 2.768098 4.232520 4.875831 
1825 6.185944 5.400469 3.341890 7.475248 7.768373 9.261969 6.364893 2.869554 4.185302 4.824075 
1826 6.065949 5.449802 3.350749 7.341928 7.706333 9.224074 6.404841 2.933202 4.068619 4.686111 
1827 6.019743 5.289483 3.255969 7.163644 7.763617 9.243833 6.273102 2.855489 4.074785 4.745705 
1828 5.935288 5.175610 3.234921 7.050612 7.750005 9.283652 6.260936 2.846097 4.064335 4.758531 
1829 5.856024 5.123044 3.250653 6.985624 7.697070 9.328272 6.312161 2.880526 4.027801 4.728734 
1830 5.858973 5.023218 3.217223 6.925195 7.711657 9.382523 6.323281 2.855366 4.023058 4.757164 
1831 5.897635 4.936626 3.201643 6.900199 7.744305 9.428944 6.319930 2.870751 4.023063 4.777781 
1832 5.933283 4.831999 3.179021 6.875247 7.782527 9.483745 6.309310 2.856248 4.042503 4.817891 
1833 5.918899 4.778820 3.169409 6.837442 7.768286 9.507104 6.312022 2.829901 4.024815 4.807446 
1834 5.918044 4.837043 3.191709 6.836774 7.740156 9.478032 6.384976 2.884851 3.966882 4.726753 
1835 5.981881 4.855727 3.161186 6.823212 7.795211 9.417224 6.389914 2.882772 3.919671 4.713383 
1836 6.057796 4.868052 3.150311 6.800265 7.855395 9.342142 6.400369 2.875454 3.868007 4.726574 
1837 6.142550 4.823502 3.132948 6.764320 7.930209 9.314519 6.378083 2.848287 3.849045 4.799484 
1838 6.124940 4.818485 3.154510 6.686164 7.902892 9.293061 6.423527 2.816831 3.776747 4.798445 
1839 6.200821 4.868116 3.189002 6.703557 7.952652 9.290142 6.465048 2.862817 3.780602 4.844317 
1840 6.311609 4.884138 3.135853 6.709250 8.040922 9.278732 6.404849 2.849106 3.784345 4.945711 
1841 6.306551 4.945466 3.069527 6.659686 7.995168 9.228751 6.340055 2.785962 3.659190 4.940661 
1842 6.392152 4.979521 2.967513 6.678607 8.025359 9.207963 6.233138 2.726236 3.581233 5.012585 
1843 6.465254 5.049146 2.906324 6.721996 8.035520 9.211559 6.179126 2.716501 3.488866 5.059536 
1844 6.529902 5.199562 2.895604 6.807836 8.053184 9.187467 6.180864 2.764318 3.440546 5.080632 
1845 6.582299 5.275166 2.821272 6.834411 8.095190 9.104685 6.121330 2.748768 3.396532 5.157135 
1846 6.588909 5.278211 2.740712 6.760632 8.096853 8.982668 6.029155 2.650921 3.291343 5.226344 
1847 6.659980 5.352497 2.784958 6.774162 8.104801 8.883286 6.051046 2.691307 3.272657 5.247858 
1848 6.802102 5.434501 2.910325 6.866805 8.154035 8.888781 6.142693 2.817105 3.366417 5.279698 
1849 6.880537 5.426815 3.009468 6.880787 8.158316 8.921349 6.196489 2.800890 3.417893 5.340220 
1850 6.910463 5.438027 3.087327 6.854726 8.120729 8.908258 6.249852 2.745637 3.417354 5.366259 
1851 6.960352 5.518166 3.140729 6.835359 8.107756 8.879549 6.298038 2.761650 3.409771 5.342650 
1852 7.039364 5.614129 3.159190 6.806839 8.118402 8.840066 6.283364 2.767460 3.375543 5.317188 
1853 7.107860 5.715208 3.207965 6.816000 8.123097 8.791091 6.277647 2.824562 3.341546 5.286553 
1854 7.139078 5.782477 3.273085 6.815387 8.093926 8.741111 6.226468 2.831741 3.293039 5.260510 
1855 7.188309 5.849384 3.327644 6.822909 8.054480 8.687465 6.156960 2.820767 3.255247 5.242531 
1856 7.269920 5.974873 3.379302 6.891883 8.040682 8.642204 6.139203 2.876078 3.253894 5.186140 
1857 7.344090 6.068529 3.388274 6.928860 8.030970 8.614076 6.075418 2.851349 3.229325 5.124546 
1858 7.416565 6.043266 3.340712 6.887267 7.975993 8.572340 5.971155 2.726877 3.168486 5.104458 
1859 7.500290 5.987284 3.331635 6.837660 7.876745 8.544349 5.927994 2.626066 3.127341 5.041399 
1860 7.605145 5.952535 3.304181 6.822836 7.818394 8.535142 5.945168 2.595846 3.127800 4.980168 
1861 7.711468 5.980076 3.244986 6.870552 7.848207 8.511889 5.955113 2.709352 3.158010 4.946371 
1862 7.684245 6.063620 3.196401 6.851509 7.799337 8.421512 6.012718 2.796485 3.067468 4.831628 
1863 7.678318 6.104688 3.105458 6.811186 7.749638 8.322083 6.021208 2.814911 2.949734 4.763171 
1864 7.749480 6.113358 3.042635 6.858194 7.768209 8.295444 6.018629 2.837008 2.938698 4.774051 
1865 7.817922 6.093500 2.987849 6.903236 7.806342 8.313601 6.034053 2.818982 2.966727 4.817038 
1866 7.825350 6.079714 2.987669 6.903501 7.824491 8.353686 6.104793 2.808232 2.976543 4.839228 
1867 7.745203 6.079340 3.059870 6.851995 7.775367 8.407498 6.225067 2.762168 2.927351 4.805909 
1868 7.690501 6.025412 3.144641 6.815611 7.776930 8.499544 6.271843 2.681489 2.921171 4.846782 
1869 7.676532 6.021915 3.299412 6.878139 7.804739 8.588705 6.337402 2.702954 2.988165 4.909512 
1870 7.644883 6.061337 3.490883 6.975178 7.803121 8.633350 6.418807 2.758433 3.072528 4.935617 
1871 7.530297 6.088231 3.636166 7.019276 7.705527 8.604508 6.476985 2.800620 3.098960 4.914967 
1872 7.465094 6.082035 3.734507 7.081461 7.629376 8.565751 6.494887 2.856666 3.167848 4.945536 
1873 7.504405 6.057838 3.770315 7.185266 7.634767 8.549173 6.418152 2.923091 3.318380 5.033350 
1874 7.513463 6.030282 3.770711 7.208023 7.569388 8.471067 6.349080 2.986295 3.393995 5.064113 
1875 7.465632 6.014198 3.775882 7.129241 7.402128 8.332570 6.327648 3.000298 3.359715 4.995350 
1876 7.494477 6.013626 3.812882 7.108346 7.313083 8.274580 6.343184 3.076558 3.393874 4.943551 
1877 7.566990 5.961231 3.839436 7.104496 7.321753 8.296382 6.355994 3.148426 3.493063 4.939836 
1878 7.632874 5.866655 3.821677 7.057571 7.336721 8.335426 6.342927 3.142266 3.570633 4.943051 
1879 7.667196 5.777729 3.770239 6.994811 7.315018 8.347744 6.352087 3.163565 3.591649 4.911874 
1880 7.616395 5.707775 3.671744 6.878818 7.212968 8.285263 6.383172 3.136401 3.510480 4.842827 
1881 7.641818 5.621195 3.536386 6.830386 7.205220 8.249945 6.375936 3.114674 3.495850 4.881734 
1882 7.690702 5.557913 3.426001 6.851080 7.230847 8.239972 6.395088 3.137819 3.507823 4.951059 
1883 7.654223 5.481040 3.311295 6.820946 7.186540 8.179975 6.389164 3.091824 3.440332 4.994608 
1884 7.617862 5.399050 3.183881 6.809579 7.136081 8.094133 6.352553 3.063150 3.379566 5.073210 
1885 7.560692 5.394874 3.136003 6.845772 7.051380 8.004717 6.372935 3.081642 3.325666 5.119843 
1886 7.598183 5.359787 3.117955 6.909000 7.039721 7.974521 6.360210 3.053164 3.367378 5.229814 
1887 7.624344 5.265715 3.118560 6.891575 6.999844 7.951349 6.371121 2.967091 3.419482 5.313096 
1888 7.578040 5.167501 3.144480 6.815344 6.876584 7.896744 6.388008 2.824416 3.416941 5.308119 
1889 7.611764 5.152783 3.225739 6.866457 6.814706 7.872775 6.432937 2.779472 3.494356 5.304528 
1890 7.599274 5.178802 3.316995 6.909031 6.716185 7.829999 6.510212 2.789611 3.538483 5.220857 
1891 7.532221 5.158487 3.360257 6.842865 6.595674 7.773216 6.549041 2.710925 3.531359 5.098518 
1892 7.568761 5.118175 3.406083 6.823608 6.562786 7.757663 6.575412 2.676056 3.593686 5.026607 
1893 7.613441 5.059582 3.401005 6.795899 6.560966 7.725896 6.562646 2.643931 3.634002 4.965833 
1894 7.653766 5.059841 3.397023 6.799222 6.579449 7.677508 6.566001 2.687989 3.660853 4.886306 
1895 7.717136 5.108310 3.413429 6.841763 6.620152 7.661736 6.607418 2.822593 3.699820 4.808062 
1896 7.665089 5.102175 3.411942 6.774295 6.574674 7.669643 6.647307 2.846943 3.667032 4.719171 
1897 7.623585 5.073396 3.411512 6.727662 6.549214 7.742417 6.670228 2.843374 3.664239 4.705884 
1898 7.636606 5.065403 3.443870 6.774488 6.563440 7.862375 6.720555 2.923675 3.702316 4.750943 
1899 7.661947 5.005710 3.409883 6.815119 6.585456 7.951489 6.722872 2.920906 3.707539 4.857089 
1900 7.693633 4.896966 3.289757 6.822482 6.620004 8.010253 6.639390 2.825855 3.709209 5.022265 
1901 7.744477 4.830034 3.197773 6.865458 6.655303 8.065467 6.578698 2.742951 3.725719 5.167255 
1902 7.760745 4.799959 3.143614 6.910695 6.646351 8.083862 6.537112 2.668432 3.705966 5.254517 
1903 7.732128 4.819860 3.114661 6.977080 6.587643 8.044127 6.532756 2.693772 3.626695 5.271111 
1904 7.745914 4.832764 3.050204 7.101478 6.579049 7.976486 6.479098 2.724865 3.563996 5.332585 
1905 7.732445 4.839096 2.980587 7.189518 6.569913 7.909005 6.405788 2.712139 3.487795 5.368637 
1906 7.758338 4.839704 2.999142 7.282485 6.593082 7.924263 6.365706 2.759271 3.483523 5.404535 
1907 7.763467 4.817285 3.079874 7.300271 6.579413 7.968096 6.397224 2.785469 3.483701 5.397620 
1908 7.765041 4.765116 3.126065 7.271564 6.577406 7.988271 6.412621 2.825114 3.483976 5.377094 
1909 7.785520 4.756140 3.138478 7.285909 6.626898 7.954482 6.387515 2.922149 3.484939 5.354691 
1910 7.812833 4.725635 3.107327 7.288806 6.706064 7.888520 6.320526 2.952611 3.458880 5.345740 
1911 7.829917 4.704524 3.092449 7.299164 6.777014 7.856991 6.279191 2.985341 3.421547 5.326592 
1912 7.853924 4.773837 3.187916 7.358707 6.811059 7.865336 6.366851 3.096688 3.394701 5.250296 
1913 7.907265 4.811229 3.246578 7.332647 6.824942 7.855536 6.435221 3.131159 3.360887 5.198632 
1914 7.971315 4.746260 3.170430 7.192174 6.881114 7.837083 6.351474 3.036990 3.315999 5.238924 
1915 8.016849 4.706409 3.112248 7.059769 6.931500 7.822983 6.301318 2.929284 3.290428 5.274498 
1916 8.020032 4.674264 3.136543 6.913207 6.937328 7.851724 6.311093 2.813011 3.252887 5.261227 
1917 8.077610 4.694861 3.268302 6.842256 6.948936 7.944808 6.385052 2.798119 3.266286 5.215204 
1918 8.164186 4.715307 3.366919 6.826217 7.003758 8.019669 6.427240 2.796206 3.320674 5.194700 
1919 8.069150 4.679478 3.339269 6.654700 6.964769 8.000499 6.394201 2.671920 3.254815 5.124283 
1920 7.971100 4.701327 3.299942 6.568343 6.995975 7.941256 6.361775 2.663687 3.239234 5.042749 
1921 7.937764 4.751344 3.263455 6.579382 7.112792 7.871870 6.319128 2.760592 3.290835 4.992485 
1922 7.806427 4.800113 3.273372 6.498224 7.118077 7.818323 6.311934 2.837180 3.242630 4.866795 
1923 7.796104 4.828003 3.295782 6.518639 7.217177 7.815688 6.281446 2.924640 3.280637 4.852084 
1924 7.804916 4.807754 3.278203 6.540520 7.321511 7.803881 6.219791 2.958871 3.311366 4.912323 
1925 7.747255 4.828597 3.310006 6.513829 7.293511 7.777962 6.284087 2.991278 3.256755 4.867162 
1926 7.846953 4.880505 3.407914 6.606634 7.323336 7.827249 6.423286 3.089057 3.322168 4.864739 
1927 7.907607 4.867970 3.475117 6.597876 7.295747 7.878703 6.495624 3.070452 3.332679 4.868411 
1928 7.983890 4.872385 3.517223 6.589877 7.284902 7.921548 6.543564 3.022953 3.333171 4.889551 
1929 8.093859 4.934627 3.496512 6.614121 7.311933 7.904859 6.560389 2.986547 3.320691 4.938114 
1930 8.133751 5.017961 3.434578 6.584614 7.279753 7.859258 6.589187 2.919214 3.225892 4.938217 
1931 8.222965 5.141630 3.436378 6.663841 7.283244 7.889772 6.686030 2.929410 3.220987 4.962796 
1932 8.257245 5.230358 3.460785 6.695926 7.297016 7.964101 6.773380 2.907091 3.201879 4.984040 
1933 8.284225 5.278781 3.473355 6.727276 7.361444 8.057696 6.804389 2.839936 3.180225 5.032543 
1934 8.396596 5.374938 3.516430 6.911172 7.511888 8.189596 6.841982 2.861193 3.262547 5.140676 
1935 8.394805 5.458449 3.568635 7.024866 7.550233 8.279856 6.910964 2.875316 3.274704 5.154801 
1936 8.320474 5.494075 3.627918 7.045952 7.496451 8.364613 6.983099 2.822745 3.225336 5.093916 
1937 8.295934 5.513081 3.694913 7.041838 7.460570 8.438181 7.026789 2.765490 3.192405 5.051760 
1938 8.299835 5.492798 3.709359 6.989899 7.474393 8.472979 6.984776 2.701710 3.145713 5.033353 
1939 8.364571 5.537652 3.687173 6.993036 7.564280 8.490406 6.932703 2.763166 3.161654 5.040978 
1940 8.316216 5.627652 3.655797 6.916006 7.546721 8.427545 6.950146 2.858191 3.075815 4.962288 
1941 8.266145 5.634357 3.605500 6.790454 7.503350 8.387685 6.944731 2.880598 2.964783 4.925604 
1942 8.343555 5.605802 3.577933 6.754280 7.531438 8.439162 6.919303 2.881057 2.969057 4.986868 
1943 8.366199 5.572378 3.574975 6.700529 7.493043 8.467166 6.893178 2.855266 2.940135 4.981206 
1944 8.314695 5.528660 3.530371 6.609599 7.419592 8.442323 6.826523 2.788127 2.858218 4.921144 
1945 8.293502 5.551743 3.505619 6.597186 7.360376 8.408185 6.777987 2.772765 2.816362 4.869879 
1946 8.354326 5.533481 3.468465 6.674652 7.392977 8.443264 6.690002 2.754742 2.869927 4.927540 
1947 8.416064 5.475315 3.424448 6.750875 7.452834 8.497914 6.595792 2.714906 2.959709 5.025241 
1948 8.388700 5.461516 3.425194 6.792559 7.474139 8.493669 6.562437 2.725406 3.017828 5.037861 
1949 8.360784 5.444067 3.386567 6.845710 7.574341 8.464004 6.476573 2.766555 3.095511 5.070150 
1950 8.339510 5.473735 3.349849 6.935843 7.687633 8.432094 6.371456 2.832452 3.174056 5.076611 
1951 8.301278 5.474361 3.329253 7.016812 7.780172 8.432942 6.266011 2.874398 3.249014 5.090469 
1952 8.284723 5.379441 3.289888 7.073145 7.891515 8.513817 6.129533 2.835112 3.332841 5.154190 
1953 8.205377 5.351676 3.326265 7.099075 7.880919 8.589989 6.097153 2.802015 3.345973 5.081331 
1954 8.211916 5.330034 3.355724 7.169858 7.894524 8.720382 6.065749 2.797277 3.400764 5.063164 
1955 8.294787 5.229181 3.290373 7.204305 7.960945 8.872500 5.923251 2.727920 3.458872 5.157714 
1956 8.310983 5.175422 3.246474 7.172923 7.936625 8.961997 5.845194 2.685134 3.462239 5.151193 
1957 8.390955 5.157766 3.196195 7.199268 7.964597 9.024934 5.764624 2.727107 3.534623 5.173170 
1958 8.450931 5.173471 3.127779 7.194785 7.992834 9.041061 5.706975 2.802448 3.575318 5.152524 
1959 8.524852 5.205162 3.050096 7.180810 8.056206 9.045664 5.665235 2.866132 3.614064 5.111572 
1960 8.623191 5.136565 2.930413 7.129668 8.182893 9.086251 5.579453 2.842128 3.654658 5.123913 
1961 8.663530 5.080852 2.899972 7.072018 8.274636 9.176019 5.571097 2.782716 3.670326 5.076850 
1962 8.737366 5.070284 2.998384 7.151343 8.371897 9.325738 5.661041 2.832071 3.766919 5.016744 
1963 8.768765 4.998835 3.077624 7.186991 8.421466 9.447607 5.753180 2.831291 3.809672 4.954111 
1964 8.747892 4.922008 3.161952 7.186225 8.426967 9.547016 5.877043 2.747297 3.803097 4.883293 
1965 8.806533 4.820883 3.266208 7.271996 8.510826 9.697431 5.988680 2.703283 3.889805 4.925957 
1966 8.822090 4.724823 3.384435 7.322640 8.548475 9.847463 6.114675 2.637681 3.933164 4.966476 
1967 8.856365 4.687063 3.489982 7.422831 8.604348 9.970675 6.226636 2.676803 3.999369 5.028471 
1968 8.847395 4.653750 3.531561 7.478794 8.613571 10.027013 6.324150 2.694055 4.002959 5.069543 
1969 8.824844 4.663745 3.559112 7.520937 8.630745 10.082579 6.390948 2.739231 3.989868 5.109044 
1970 8.916206 4.693675 3.627980 7.675010 8.735641 10.211646 6.453936 2.828878 4.095323 5.231681 
1971 8.952307 4.699925 3.718595 7.742027 8.733708 10.323485 6.525083 2.835838 4.118675 5.288017 
1972 8.975083 4.745152 3.803738 7.786761 8.695322 10.399262 6.576791 2.823725 4.074020 5.288589 
1973 9.040799 4.776860 3.843267 7.864750 8.702964 10.435817 6.583313 2.800851 4.048724 5.313894 
1974 9.119462 4.735959 3.831322 7.900918 8.740003 10.442966 6.536541 2.724156 4.021447 5.376142 
1975 9.223508 4.734345 3.855953 7.950823 8.777575 10.458247 6.554061 2.699749 4.016846 5.406772 
1976 9.267295 4.740324 3.881879 7.947423 8.761168 10.445084 6.592865 2.699291 3.973417 5.366599 
1977 9.270678 4.779148 3.887101 7.936415 8.756496 10.389468 6.615847 2.720787 3.910873 5.291786 
1978 9.341704 4.858092 3.875598 8.019378 8.849770 10.327650 6.612456 2.803029 3.906046 5.287077 
1979 9.379992 4.859782 3.817267 8.020905 8.940474 10.242724 6.560763 2.809532 3.875258 5.315506 
1980 9.450891 4.873729 3.801785 8.022411 9.043964 10.204823 6.542533 2.794064 3.886167 5.335672 
1981 9.470561 4.980818 3.850446 8.036729 9.098259 10.178140 6.624315 2.817612 3.913157 5.276465 
1982 9.449616 5.057496 3.855006 8.022407 9.173375 10.125218 6.686320 2.839199 3.944341 5.220685 
1983 9.495240 5.133060 3.845514 8.083912 9.331617 10.072011 6.706865 2.911405 4.030309 5.209691 
1984 9.487807 5.207335 3.832719 8.070618 9.405732 9.981268 6.728787 2.963738 4.073411 5.132318 
1985 9.433375 5.189060 3.803937 7.948695 9.404778 9.886662 6.712189 2.908118 4.072217 5.030862 
1986 9.449762 5.165679 3.818462 7.888742 9.449803 9.857907 6.703721 2.869092 4.134496 4.982862 
1987 9.463828 5.171715 3.847942 7.851315 9.473663 9.822201 6.713130 2.865622 4.193985 4.936732 
1988 9.486885 5.184769 3.861641 7.804631 9.488106 9.748692 6.711330 2.837533 4.255555 4.916747 
1989 9.451180 5.247310 3.879739 7.720676 9.425246 9.645371 6.757874 2.797475 4.269487 4.839700 
1990 9.396759 5.288082 3.899595 7.633907 9.368099 9.574841 6.818190 2.740117 4.270705 4.783461 
1991 9.421722 5.321299 3.951278 7.643428 9.388891 9.602934 6.860898 2.699412 4.335274 4.839570 
1992 9.378340 5.384648 4.011795 7.620396 9.331215 9.637650 6.935347 2.688709 4.337686 4.865906 
1993 9.392047 5.378997 4.046145 7.613831 9.336952 9.681911 6.897581 2.661057 4.399086 4.979846 
1994 9.375463 5.388109 4.050756 7.603506 9.307446 9.678685 6.854788 2.658509 4.428551 5.072968 
1995 9.324416 5.391979 4.030759 7.601299 9.282672 9.637882 6.814919 2.708107 4.433002 5.147861 
1996 9.322953 5.442601 4.043538 7.691042 9.292211 9.594353 6.757831 2.827713 4.487268 5.231715 
1997 9.277633 5.532512 4.069818 7.758024 9.246312 9.523448 6.707104 2.976341 4.495216 5.264206 
1998 9.222713 5.554931 4.044849 7.764011 9.177364 9.413931 6.606724 3.053288 4.462300 5.282561 
1999 9.232313 5.580790 4.009174 7.804503 9.131957 9.301348 6.499696 3.125527 4.448405 5.279434 
2000 9.270938 5.647177 4.004624 7.863923 9.051122 9.240306 6.418316 3.211900 4.432652 5.241102 
2001 9.363873 5.644248 4.006341 7.930466 9.018288 9.251303 6.290592 3.235876 4.454411 5.264883 
2002 9.408874 5.647462 4.009225 7.932794 8.943612 9.236717 6.178301 3.249175 4.405461 5.229675 
2003 9.386294 5.674685 3.989007 7.903409 8.823176 9.178824 6.122414 3.241904 4.285809 5.136446 
2004 9.400897 5.682484 3.947570 7.925420 8.783030 9.128068 6.071455 3.213006 4.200230 5.113815 
2005 9.386149 5.749144 3.914566 7.931300 8.723646 9.043900 6.093232 3.216861 4.073264 5.041553 
2006 9.415112 5.730648 3.854149 7.919695 8.737357 8.973843 6.089422 3.174732 3.998800 5.025818 
2007 9.436699 5.656898 3.768842 7.883591 8.760674 8.924190 6.093188 3.065940 3.939683 5.051736 
2008 9.410014 5.682983 3.739995 7.873031 8.716846 8.885213 6.208767 3.012036 3.847228 5.019362 
2009 9.448309 5.673513 3.737125 7.906397 8.722048 8.925037 6.280092 2.912528 3.811771 5.077504 
2010 9.556629 5.613082 3.729859 7.946306 8.747609 9.002092 6.307751 2.773360 3.767039 5.191373 
2011 9.659526 5.585601 3.736308 7.985903 8.740022 9.062766 6.367260 2.687882 3.701068 5.237908 
2012 9.755603 5.561438 3.723382 8.048366 8.755157 9.106791 6.421913 2.625176 3.715647 5.269155 
2013 9.768443 5.631171 3.713063 8.088735 8.697225 9.088842 6.540827 2.664367 3.693211 5.195458 
2014 9.833024 5.690666 3.700678 8.162144 8.718397 9.111012 6.588056 2.730399 3.766952 5.171539 
2015 9.818974 5.733875 3.669060 8.151114 8.679101 9.103403 6.638910 2.781272 3.772676 5.122126 
2016 9.804770 5.749154 3.604126 8.129876 8.638062 9.054944 6.669154 2.867743 3.747684 5.096639 
2017 9.822280 5.700298 3.449661 8.093524 8.681002 9.000629 6.597513 2.890498 3.750499 5.165243 
2018 9.779171 5.695266 3.318186 8.025583 8.665144 8.925740 6.577687 2.929639 3.718175 5.162264 
2019 9.772992 5.752196 3.286664 8.006720 8.665790 8.897755 6.612020 3.005410 3.712563 5.124557 
2020 9.755424 5.725524 3.277278 7.909386 8.685487 8.897106 6.636796 2.974720 3.677448 5.109979 
2021 9.748775 5.674289 3.262109 7.789299 8.695807 8.881930 6.677435 2.884835 3.593347 5.085793 
2022 9.826861 5.666185 3.230531 7.777982 8.797298 8.868200 6.689465 2.835897 3.574630 5.071419 
2023 9.849708 5.632155 3.161937 7.739719 8.869573 8.848443 6.643410 2.760655 3.515866 5.042288 
2024 9.854651 5.643200 3.126478 7.740620 8.908947 8.850801 6.616661 2.733587 3.471981 5.004051 
2025 9.884196 5.661209 3.106505 7.767841 8.987052 8.898200 6.561472 2.707487 3.469739 5.009125 
2026 9.787343 5.699833 3.079660 7.706712 8.968868 8.910961 6.534702 2.673455 3.388853 4.958008 
2027 9.776407 5.752306 3.011874 7.770221 9.078012 8.912879 6.469727 2.754806 3.411833 4.974812 
2028 9.662180 5.809027 2.956373 7.795385 9.120518 8.852106 6.441751 2.811731 3.359583 4.909826 
2029 9.583790 5.847985 2.955034 7.795147 9.140745 8.840030 6.433727 2.845624 3.336248 4.879980 
2030 9.610878 5.873543 3.015971 7.831932 9.209764 8.903586 6.420626 2.880810 3.402347 4.915339 
2031 9.588541 5.868575 3.077704 7.793389 9.256269 8.940859 6.415015 2.888158 3.421572 4.928612 
2032 9.576046 5.883919 3.086845 7.759512 9.286108 8.949638 6.433124 2.904526 3.441849 4.943861 
2033 9.541200 5.919809 3.047443 7.712588 9.280600 8.905311 6.473708 2.909175 3.453792 4.922020 
2034 9.472121 5.928002 2.980311 7.616002 9.214339 8.834662 6.473874 2.889549 3.458403 4.909371 
2035 9.457750 5.965320 2.945508 7.601449 9.160508 8.800333 6.493899 2.891738 3.521830 4.922552 
2036 9.440684 6.005027 2.918987 7.603690 9.096966 8.767290 6.477471 2.869495 3.584526 4.959687 
2037 9.394041 6.009716 2.884258 7.564832 8.970761 8.721988 6.410875 2.837877 3.599322 5.011723 
2038 9.340999 6.081708 2.923399 7.570106 8.825121 8.694715 6.401231 2.838252 3.603162 5.017782 
2039 9.251214 6.115377 3.000912 7.539977 8.684586 8.696418 6.357469 2.785199 3.583160 5.033605 
2040 9.227283 6.073463 3.099303 7.539458 8.680791 8.773112 6.281347 2.712525 3.612410 5.091606 
2041 9.221897 6.093781 3.249277 7.566528 8.723495 8.858980 6.283667 2.709142 3.632704 5.046748 
2042 9.212600 6.098846 3.350734 7.544884 8.756470 8.883288 6.265298 2.719693 3.597702 4.954067 
2043 9.232225 6.116262 3.391277 7.538624 8.829145 8.887535 6.227582 2.763432 3.565347 4.877232 
2044 9.286648 6.157255 3.408624 7.552014 8.920287 8.892782 6.194880 2.829483 3.543370 4.818337 
2045 9.321477 6.187078 3.413933 7.529342 8.993313 8.875145 6.153564 2.874739 3.507053 4.782287 
2046 9.372349 6.208626 3.430881 7.508260 9.089301 8.880284 6.136915 2.909004 3.486440 4.777111 
2047 9.415199 6.246526 3.491763 7.502171 9.156453 8.927345 6.170351 2.951417 3.467287 4.767353 
2048 9.443228 6.271861 3.583041 7.520071 9.230412 9.024917 6.226182 2.987007 3.481128 4.764334 
2049 9.501398 6.266816 3.671430 7.550400 9.325032 9.174426 6.274427 2.977692 3.533913 4.794863 
2050 9.532577 6.242235 3.722136 7.546022 9.378695 9.311701 6.302545 2.922534 3.576455 4.840657 
2051 9.500265 6.271388 3.776072 7.552530 9.392864 9.422752 6.373644 2.895566 3.590754 4.845014 
2052 9.484214 6.359561 3.833520 7.594220 9.422569 9.498621 6.462244 2.913090 3.613075 4.820761 
2053 9.499169 6.396146 3.826242 7.621641 9.506267 9.515916 6.466355 2.904418 3.646377 4.831538 
2054 9.480993 6.488332 3.822827 7.626685 9.525959 9.472735 6.518697 2.932835 3.626297 4.745996 
2055 9.455638 6.545204 3.779782 7.607188 9.507500 9.402164 6.522393 2.922098 3.561103 4.631365 
2056 9.427298 6.555593 3.713547 7.557199 9.496243 9.363819 6.472648 2.858409 3.504876 4.548508 
2057 9.462358 6.625542 3.713004 7.578175 9.511047 9.391293 6.488054 2.868716 3.500150 4.471475 
2058 9.462278 6.693074 3.728884 7.560738 9.470963 9.444852 6.533397 2.862180 3.459225 4.431416 
2059 9.445646 6.688349 3.697171 7.526532 9.449119 9.469548 6.532503 2.799470 3.422561 4.514959 
2060 9.463504 6.789891 3.742075 7.608942 9.419526 9.510744 6.613863 2.848948 3.456384 4.593673 
2061 9.448790 6.919680 3.777392 7.683485 9.372676 9.550861 6.664677 2.912666 3.501809 4.693979 
2062 9.375559 6.968049 3.738187 7.663149 9.328163 9.524066 6.638563 2.895195 3.486849 4.831299 
2063 9.324194 7.024570 3.706284 7.675099 9.309854 9.505829 6.609417 2.914045 3.467379 4.960251 
2064 9.242826 7.084650 3.660158 7.687079 9.235814 9.461836 6.611853 2.916964 3.415217 5.044754 
2065 9.222168 7.118170 3.569893 7.720951 9.223600 9.411025 6.579538 2.929556 3.414394 5.158996 
2066 9.245412 7.146406 3.533524 7.784299 9.221255 9.399282 6.577074 2.963114 3.441520 5.243885 
2067 9.244541 7.156499 3.560909 7.823939 9.160047 9.424342 6.638725 2.947801 3.416987 5.263671 
2068 9.286581 7.104161 3.559973 7.855411 9.164662 9.461223 6.664416 2.894153 3.394621 5.314219 
2069 9.350303 7.011833 3.489121 7.843502 9.205887 9.465321 6.614369 2.795597 3.392039 5.396225 
2070 9.396786 7.013971 3.450178 7.852795 9.191804 9.410252 6.637525 2.779616 3.411818 5.410237 
2071 9.440187 7.089374 3.420485 7.897191 9.181264 9.325423 6.688853 2.854894 3.468437 5.386141 
2072 9.502560 7.057130 3.290380 7.909746 9.235539 9.219535 6.617577 2.850140 3.537124 5.436912 
2073 9.551766 7.083297 3.239497 7.936545 9.236025 9.131959 6.633738 2.890007 3.574015 5.414184 
2074 9.595094 7.210873 3.296646 8.011110 9.200401 9.096179 6.761523 2.986952 3.618332 5.310467 
2075 9.608240 7.243245 3.251349 8.016997 9.175453 9.036980 6.779270 2.992408 3.622165 5.265916 
2076 9.637847 7.234845 3.152211 8.052312 9.233584 8.967443 6.741989 2.992151 3.639972 5.272621 
2077 9.649746 7.323019 3.146502 8.160712 9.251528 8.982289 6.827441 3.050279 3.674636 5.208958 
2078 9.627316 7.335433 3.085925 8.209599 9.261629 9.026363 6.850704 3.017658 3.688133 5.182438 
2079 9.592922 7.289399 3.005595 8.207892 9.307747 9.074710 6.806670 2.937419 3.669145 5.187915 
2080 9.561233 7.342868 3.048418 8.258185 9.276479 9.159772 6.854154 2.926777 3.653571 5.100179 
2081 9.566180 7.396965 3.082766 8.285730 9.263465 9.207451 6.883873 2.947716 3.665977 5.019978 
2082 9.616759 7.367757 3.043419 8.270239 9.333415 9.237243 6.825093 2.909339 3.702050 5.020321 
2083 9.629042 7.379233 3.076801 8.240579 9.309600 9.290182 6.843736 2.873832 3.689880 4.972826 
2084 9.617619 7.417715 3.156587 8.232380 9.235701 9.347026 6.907349 2.873231 3.650483 4.910635 
2085 9.625354 7.377848 3.175661 8.203123 9.207139 9.393949 6.889902 2.789356 3.598238 4.901173 
2086 9.600429 7.362108 3.181164 8.140330 9.127290 9.419982 6.850658 2.710466 3.514717 4.847162 
2087 9.595972 7.451201 3.243134 8.126234 9.043966 9.469511 6.912846 2.747016 3.453983 4.780594 
2088 9.603985 7.503944 3.276109 8.086349 8.993250 9.518108 6.957244 2.745523 3.422592 4.772353 
2089 9.617982 7.515927 3.299786 8.015293 8.964287 9.553986 6.963439 2.739245 3.413767 4.802570 
2090 9.606880 7.580912 3.376488 7.973062 8.907684 9.591427 7.043739 2.742416 3.382592 4.804142 
2091 9.593923 7.590574 3.365210 7.910285 8.891724 9.602444 7.042697 2.654329 3.342702 4.867346 
2092 9.594140 7.586794 3.305785 7.837221 8.919846 9.568305 7.004391 2.600720 3.329639 4.952058 
2093 9.567542 7.703292 3.339930 7.824058 8.873777 9.545646 7.083184 2.700350 3.304343 4.916332 
2094 9.593904 7.694259 3.258625 7.806627 8.916113 9.485755 7.002398 2.741881 3.311512 4.948420 
2095 9.656417 7.633859 3.112779 7.805494 9.027678 9.414044 6.826700 2.786907 3.326732 5.029311 
2096 9.666173 7.717895 3.110358 7.844501 9.011600 9.418171 6.830838 2.932234 3.280129 4.990634 
2097 9.699773 7.754944 3.144777 7.899159 8.995718 9.475184 6.833753 3.103006 3.243293 4.959881 
2098 9.746974 7.670382 3.141592 7.888506 9.022388 9.528234 6.763428 3.185358 3.199093 4.997453 
2099 9.818158 7.614363 3.193613 7.908196 9.040473 9.610166 6.729343 3.286003 3.183934 5.049046 
2100 9.880865 7.613690 3.251932 7.944020 9.071486 9.674483 6.705238 3.409865 3.192130 5.070599 
2101 9.868135 7.646163 3.282671 7.896706 9.071063 9.668439 6.698305 3.500309 3.134632 5.027661 
2102 9.848242 7.658534 3.310091 7.843561 9.081611 9.649791 6.689330 3.593011 3.084375 4.973301 
2103 9.827211 7.703519 3.405099 7.857967 9.067960 9.645770 6.723227 3.708933 3.069144 4.875026 
2104 9.847730 7.731759 3.487353 7.901376 9.055031 9.631833 6.751559 3.817773 3.074303 4.828387 
2105 9.800113 7.732541 3.459940 7.839510 8.985447 9.536472 6.728298 3.842642 2.980432 4.789721 
2106 9.774012 7.748985 3.419636 7.818965 8.923326 9.443493 6.706428 3.876641 2.904639 4.774036 
2107 9.793858 7.791615 3.447239 7.885111 8.868905 9.399834 6.744824 3.950286 2.892177 4.819523 
2108 9.767783 7.791389 3.456594 7.891754 8.810054 9.349665 6.744195 3.947757 2.851301 4.901606 
2109 9.657201 7.773735 3.445913 7.826414 8.702189 9.271447 6.766575 3.884533 2.746752 4.923810 
2110 9.580831 7.789215 3.432666 7.800842 8.634392 9.207060 6.791903 3.847030 2.709668 4.928129 
2111 9.580427 7.831106 3.428176 7.840144 8.651840 9.169572 6.756752 3.831149 2.762810 4.932590 
2112 9.625474 7.906688 3.503785 7.911695 8.674767 9.152789 6.736120 3.849685 2.849590 4.911689 
2113 9.619931 8.014133 3.632271 7.923542 8.634633 9.127421 6.768932 3.863797 2.884875 4.841985 
2114 9.585156 8.059094 3.699794 7.898307 8.614773 9.064394 6.744071 3.822825 2.877807 4.786657 
2115 9.602258 8.048376 3.707221 7.963640 8.666425 9.008950 6.690421 3.803199 2.925126 4.818933 
2116 9.630413 8.040245 3.691349 8.044641 8.734954 8.975014 6.658595 3.812973 2.989498 4.892018 
2117 9.641713 7.974072 3.638015 8.098668 8.806643 8.943387 6.565526 3.788647 3.003345 4.978524 
2118 9.606933 7.867733 3.578865 8.093896 8.819101 8.914529 6.481105 3.743568 2.944754 5.039849 
2119 9.594074 7.807540 3.541499 8.150375 8.824442 8.909314 6.435005 3.773427 2.917251 5.082512 
2120 9.666967 7.789221 3.501370 8.301757 8.883007 8.926285 6.409255 3.894588 2.968650 5.131804 
2121 9.692882 7.745442 3.408200 8.367981 8.901390 8.890484 6.388419 3.961181 2.944834 5.167300 
2122 9.634252 7.722456 3.337403 8.333411 8.830106 8.871319 6.416595 3.974123 2.856146 5.160436 
2123 9.655102 7.626635 3.282725 8.335227 8.835670 8.938432 6.417446 3.969671 2.865061 5.230143 
2124 9.686684 7.514916 3.239302 8.302423 8.872544 9.024004 6.466470 3.951804 2.909241 5.307382 
2125 9.739456 7.407492 3.190278 8.282104 8.964907 9.070902 6.477593 3.969481 3.004479 5.352023 
2126 9.728746 7.340853 3.166866 8.249171 8.991228 9.037793 6.541128 4.027403 3.055665 5.283973 
2127 9.710777 7.285996 3.149451 8.217197 9.011664 9.008686 6.596835 4.090963 3.099183 5.206401 
2128 9.775949 7.144000 3.099982 8.227943 9.106318 9.029877 6.552540 4.119740 3.177112 5.238832 
2129 9.790340 7.044272 3.081188 8.232999 9.094812 9.033675 6.588815 4.138079 3.184520 5.228217 
2130 9.718089 6.966060 3.024311 8.152333 9.018023 8.998720 6.584672 4.100839 3.077050 5.182443 
2131 9.671088 6.901052 2.940108 8.098822 8.995777 8.970807 6.560053 4.087480 2.994979 5.162539 
2132 9.684741 6.895504 2.886528 8.177109 9.044128 8.988535 6.601122 4.184276 3.033651 5.173720 
2133 9.743485 6.862007 2.826082 8.284519 9.167648 9.037523 6.597083 4.255352 3.125420 5.253276 
2134 9.710718 6.819919 2.797446 8.301232 9.211766 9.047319 6.613656 4.227752 3.127375 5.266725 
2135 9.645724 6.845918 2.833381 8.304877 9.202953 9.052073 6.680076 4.227957 3.137564 5.230380 
2136 9.642868 6.887917 2.883425 8.336244 9.238146 9.071705 6.733980 4.277681 3.214039 5.205209 
2137 9.609864 6.917421 2.919202 8.317045 9.232545 9.064055 6.801354 4.282146 3.236195 5.131862 
2138 9.644106 6.916821 2.944196 8.296910 9.260309 9.092159 6.801126 4.268648 3.249660 5.074243 
2139 9.622663 6.956303 2.984053 8.207549 9.203012 9.068470 6.837223 4.228804 3.167339 4.926429 
2140 9.619331 7.034871 3.014077 8.179184 9.152430 9.024157 6.860951 4.260730 3.125420 4.758735 
2141 9.676662 7.105091 2.990756 8.228978 9.165286 8.972590 6.804888 4.363987 3.155179 4.682646 
2142 9.665492 7.188245 2.936442 8.235066 9.118237 8.849727 6.739475 4.419471 3.105794 4.589190 
2143 9.651865 7.259798 2.882693 8.234571 9.075020 8.723584 6.664313 4.438548 3.043003 4.519887 
2144 9.642964 7.241085 2.797298 8.185271 9.067361 8.635372 6.505386 4.372143 2.940245 4.477416 
2145 9.684542 7.257313 2.801568 8.228213 9.055481 8.619104 6.437458 4.370891 2.882565 4.437781 
2146 9.784729 7.307110 2.892407 8.338176 9.037162 8.629999 6.450897 4.431465 2.898712 4.426795 
2147 9.803452 7.269901 2.900727 8.315621 8.997155 8.591100 6.441270 4.351087 2.816682 4.371211 
2148 9.821252 7.245542 2.949228 8.309031 8.957332 8.601303 6.458057 4.272793 2.767940 4.307174 
2149 9.903726 7.271759 3.063875 8.353646 8.950481 8.695107 6.500684 4.263856 2.831034 4.309188 
2150 9.938281 7.284351 3.123503 8.309329 8.926756 8.788259 6.519143 4.218717 2.846517 4.317712 
2151 9.966475 7.309572 3.183873 8.267988 8.908071 8.891772 6.542542 4.217921 2.893343 4.336573 
2152 9.949967 7.343515 3.262182 8.221574 8.833920 8.969954 6.588864 4.238213 2.948371 4.320859 
2153 9.959052 7.245688 3.215416 8.161603 8.852521 9.068608 6.504804 4.150830 2.995875 4.384903 
2154 9.947410 7.238164 3.246943 8.148026 8.822265 9.164056 6.507394 4.115273 3.063279 4.426656 
2155 9.884007 7.328350 3.336237 8.152151 8.717875 9.205018 6.615243 4.128673 3.090677 4.430690 
2156 9.859039 7.345204 3.359531 8.183655 8.687595 9.249007 6.643177 4.106305 3.101778 4.499419 
2157 9.894815 7.400423 3.426812 8.264849 8.652218 9.276115 6.672009 4.150438 3.138626 4.541974 
2158 9.900483 7.464584 3.494347 8.314066 8.574410 9.241146 6.725159 4.170181 3.118060 4.519595 
2159 9.941547 7.487148 3.504559 8.372886 8.579454 9.191923 6.700206 4.164614 3.103770 4.539557 
2160 9.949333 7.532983 3.490248 8.395864 8.579947 9.098331 6.724874 4.168495 3.072217 4.523351 
2161 9.976548 7.554615 3.417479 8.345367 8.614359 9.021183 6.760429 4.177671 3.046520 4.525132 
2162 10.007192 7.592570 3.346267 8.224255 8.616061 8.958247 6.821609 4.206728 3.018226 4.506807 
2163 9.995893 7.651671 3.286536 8.082135 8.587995 8.855995 6.894558 4.233615 2.966815 4.452208 
2164 10.029861 7.735436 3.237375 8.040497 8.628372 8.788119 6.931681 4.299771 2.984302 4.466718 
2165 9.956974 7.918818 3.222091 7.986457 8.559987 8.697892 7.057490 4.386277 2.964570 4.409173 
2166 9.933293 8.006687 3.091409 7.971203 8.588985 8.637827 7.070456 4.390273 2.944539 4.434672 
2167 9.873878 8.074409 2.952683 7.954001 8.580920 8.563537 7.110007 4.362807 2.880862 4.444508 
2168 9.792883 8.203328 2.914341 7.966815 8.507103 8.452337 7.262988 4.386245 2.841414 4.397721 
2169 9.751523 8.270506 2.855064 8.060030 8.478357 8.332752 7.368907 4.385251 2.828646 4.392562 
2170 9.710661 8.326406 2.780711 8.154533 8.434307 8.216683 7.447399 4.377167 2.819731 4.381616 
2171 9.669641 8.407546 2.760917 8.213798 8.368690 8.115790 7.556604 4.389067 2.824454 4.359933 
2172 9.653454 8.396068 2.698625 8.220868 8.377190 8.051736 7.574253 4.343853 2.824288 4.427279 
2173 9.586180 8.406143 2.724437 8.155464 8.347573 8.011790 7.644588 4.307154 2.789567 4.498329 
2174 9.518998 8.415769 2.804717 8.079169 8.341592 8.006034 7.720702 4.277992 2.782581 4.605096 
2175 9.409377 8.397221 2.871885 7.970817 8.337073 8.004626 7.755725 4.205315 2.739760 4.696514 
2176 9.366961 8.381789 2.962071 7.898070 8.376787 8.048052 7.798708 4.167542 2.766483 4.791099 
2177 9.432440 8.374175 3.054753 7.942482 8.492934 8.145615 7.802231 4.184445 2.887247 4.928885 
2178 9.376053 8.397217 3.129289 7.907011 8.469482 8.178558 7.856014 4.170515 2.888601 4.924414 
2179 9.361731 8.356406 3.125277 7.874558 8.496456 8.191469 7.826132 4.126177 2.896389 4.921690 
2180 9.321682 8.349306 3.106718 7.859168 8.487857 8.141894 7.799708 4.093480 2.913502 4.856917 
2181 9.267803 8.360514 3.099304 7.853911 8.424320 8.074668 7.787232 4.075422 2.936003 4.765983 
2182 9.278988 8.331908 3.092185 7.873381 8.394439 8.059607 7.730113 4.041434 2.981130 4.739650 
2183 9.305807 8.279473 3.094771 7.901463 8.360809 8.084428 7.662083 3.963768 2.986622 4.740341 
2184 9.365670 8.192420 3.103364 7.949660 8.359789 8.166161 7.568650 3.874318 2.996588 4.776048 
2185 9.410348 8.106721 3.078077 8.005782 8.384723 8.243936 7.464938 3.768693 3.004007 4.813941 
2186 9.420321 8.047823 3.030860 8.056075 8.396038 8.266508 7.398440 3.674526 2.973885 4.806514 
2187 9.406352 8.064242 3.062762 8.090834 8.336069 8.260785 7.451346 3.647762 2.940246 4.711738 
2188 9.430145 8.049697 3.098239 8.147106 8.325823 8.267595 7.470537 3.616200 2.949928 4.654786 
2189 9.520973 7.960558 3.074262 8.200881 8.408108 8.296995 7.393505 3.562191 3.006389 4.716314 
2190 9.592652 7.925061 3.113091 8.264353 8.449665 8.304916 7.415372 3.581825 3.078184 4.755372 
2191 9.573307 7.936716 3.159480 8.275130 8.414007 8.247932 7.485957 3.601854 3.072183 4.699983 
2192 9.565488 7.926574 3.193385 8.286287 8.402108 8.217848 7.524374 3.619533 3.097057 4.641602 
2193 9.625749 7.879232 3.233970 8.353311 8.453640 8.297517 7.501257 3.657412 3.199545 4.659633 
2194 9.645190 7.780372 3.216096 8.360575 8.502003 8.401402 7.424213 3.630735 3.279595 4.699855 
2195 9.643224 7.690849 3.216248 8.353240 8.538721 8.512070 7.360061 3.610921 3.353332 4.737158 
2196 9.596906 7.673446 3.252855 8.365026 8.527516 8.594069 7.392836 3.619683 3.373617 4.720365 
2197 9.564149 7.661383 3.217595 8.364717 8.553617 8.613878 7.378145 3.600493 3.360000 4.702119 
2198 9.584269 7.651804 3.132103 8.402251 8.626957 8.585203 7.322424 3.573843 3.381803 4.706759 
2199 9.548646 7.666216 3.036793 8.397838 8.639739 8.490770 7.285156 3.516002 3.347779 4.665504 
2200 9.535843 7.663911 2.931351 8.419109 8.676326 8.403286 7.223659 3.477449 3.340657 4.641999 
2201 9.548982 7.697239 2.906756 8.537436 8.707794 8.317035 7.214490 3.523158 3.369663 4.621920 
2202 9.527639 7.714560 2.846044 8.628642 8.723579 8.217070 7.190380 3.536128 3.354459 4.608630 
2203 9.443562 7.694116 2.747507 8.653234 8.721982 8.097282 7.138118 3.461569 3.280760 4.598598 
2204 9.364144 7.643836 2.665274 8.668673 8.724420 8.013366 7.089346 3.340712 3.207590 4.627429 
2205 9.327315 7.585079 2.629184 8.709140 8.735363 7.981154 7.040842 3.223720 3.181646 4.710417 
2206 9.296249 7.630788 2.757665 8.819143 8.668344 7.961390 7.092422 3.213418 3.193648 4.754246 
2207 9.258602 7.709022 2.857635 8.900964 8.579190 7.895349 7.123177 3.244246 3.207714 4.778770 
2208 9.230971 7.761197 2.851730 8.913436 8.533442 7.786236 7.047367 3.253222 3.221783 4.811437 
2209 9.214619 7.848410 2.898286 8.931656 8.458080 7.655361 7.031806 3.313773 3.252251 4.804218 
2210 9.246968 7.924653 2.968482 8.950900 8.391739 7.547832 7.029050 3.388757 3.318201 4.812244 
2211 9.307068 7.973720 3.025033 8.971276 8.343281 7.466418 7.028604 3.452440 3.400509 4.851524 
2212 9.330934 8.003387 3.051317 8.945056 8.268156 7.364807 7.047007 3.481231 3.419098 4.848708 
2213 9.349188 7.979240 3.016023 8.888873 8.246180 7.287123 7.029617 3.440644 3.399434 4.859086 
2214 9.352837 7.962732 3.035735 8.874150 8.252470 7.255882 7.006567 3.413981 3.386209 4.861628 
2215 9.336886 7.947766 3.087631 8.869318 8.270774 7.241177 7.026001 3.372418 3.395851 4.837523 
2216 9.242411 7.950839 3.049263 8.805556 8.288119 7.168497 6.981455 3.300171 3.360078 4.766792 
2217 9.187442 7.976482 2.951034 8.790709 8.358786 7.081970 6.935822 3.275481 3.323992 4.706094 
2218 9.171073 8.009163 2.886508 8.834121 8.451589 7.026059 6.918104 3.302294 3.253756 4.645138 
2219 9.145949 8.059464 2.816613 8.875072 8.574012 6.978259 6.917306 3.354644 3.150976 4.602527 
2220 9.110020 8.145330 2.808740 8.918954 8.653103 6.910880 6.969303 3.440467 3.071645 4.545618 
2221 9.081805 8.224359 2.829406 8.966333 8.722487 6.866278 7.037673 3.549641 3.077655 4.500467 
2222 9.059039 8.248664 2.807218 8.992638 8.785258 6.833902 7.027706 3.618517 3.128873 4.495715 
2223 9.015336 8.222865 2.835408 8.971238 8.762785 6.821310 7.046428 3.624091 3.156421 4.482168 
2224 8.968552 8.143557 2.885872 8.933500 8.733694 6.856749 7.022750 3.601779 3.172065 4.489765 
2225 8.925714 8.067254 2.945556 8.931151 8.726158 6.893999 7.011362 3.553505 3.182318 4.496409 
2226 8.915461 7.993240 2.995407 8.973138 8.745472 6.921536 6.988767 3.507921 3.213711 4.491926 
2227 8.917397 7.913957 2.998799 9.018393 8.798825 6.929756 6.936974 3.462821 3.247927 4.470140 
2228 8.919431 7.854507 3.027055 9.075113 8.840731 6.923723 6.897955 3.418011 3.285694 4.425789 
2229 8.936082 7.778434 3.071648 9.147123 8.889229 6.932835 6.880236 3.388120 3.327668 4.386161 
2230 8.923732 7.670159 3.028604 9.134982 8.922034 6.913343 6.823297 3.321488 3.299945 4.340683 
2231 8.871261 7.637221 3.046593 9.070565 8.873092 6.860701 6.868080 3.288095 3.236017 4.239715 
2232 8.915256 7.558326 3.083258 9.029532 8.919453 6.892294 6.858114 3.267722 3.216201 4.255395 
2233 8.952460 7.455585 3.090545 8.946730 9.014099 6.953168 6.825336 3.207319 3.143133 4.313926 
2234 8.900371 7.402967 3.168735 8.886780 9.045292 7.022702 6.855884 3.210135 3.037372 4.348544 
2235 8.843732 7.335557 3.185422 8.854478 9.133144 7.105805 6.831398 3.223924 2.937883 4.426309 
2236 8.821007 7.280519 3.132803 8.859900 9.250123 7.171112 6.752880 3.222450 2.858914 4.509478 
2237 8.843379 7.252194 3.082534 8.926978 9.356990 7.223265 6.713547 3.257891 2.821176 4.582733 
2238 8.830553 7.230209 2.988000 8.943837 9.401121 7.248182 6.672460 3.251472 2.732321 4.596689 
2239 8.853452 7.283609 2.925248 9.049327 9.444772 7.278679 6.686703 3.273968 2.716276 4.590416 
2240 8.895318 7.355178 2.856707 9.159437 9.510179 7.300251 6.676163 3.315281 2.749610 4.571815 
2241 8.881756 7.350883 2.692612 9.115107 9.547475 7.283269 6.567472 3.267946 2.702220 4.516109 
2242 8.888702 7.361170 2.627669 9.090966 9.574785 7.284624 6.502190 3.262788 2.712039 4.477786 
2243 8.874257 7.407105 2.698438 9.083163 9.537962 7.310373 6.518597 3.304810 2.750910 4.410693 
2244 8.845374 7.435156 2.787298 9.053198 9.485892 7.362902 6.559394 3.322342 2.783807 4.334364 
2245 8.884742 7.427922 2.868357 9.065004 9.494889 7.432528 6.536567 3.341209 2.875340 4.318895 
2246 8.925361 7.401283 2.909640 9.048546 9.540564 7.481223 6.459427 3.324794 2.951386 4.297417 
2247 8.928857 7.427576 2.976118 9.036916 9.552158 7.531073 6.435945 3.329806 3.009797 4.245271 
2248 8.895043 7.499721 3.042062 9.049865 9.529510 7.552397 6.460813 3.336068 3.051194 4.164863 
2249 8.886175 7.539007 3.050553 9.045734 9.538820 7.558846 6.443091 3.291917 3.092771 4.111459 
2250 8.962687 7.548018 3.052261 9.095740 9.626608 7.599361 6.371489 3.275726 3.200961 4.139063 
2251 9.020236 7.577853 3.069659 9.131864 9.707453 7.620950 6.302521 3.255165 3.292424 4.141783 
2252 8.986323 7.665998 3.126245 9.127692 9.693504 7.599420 6.308957 3.253203 3.309821 4.063854 
2253 8.982851 7.752574 3.178098 9.161349 9.698059 7.623493 6.331334 3.282413 3.349737 4.034085 
2254 8.948912 7.827425 3.153358 9.106386 9.706587 7.595123 6.340880 3.274802 3.334191 3.978253 
2255 8.929573 7.920897 3.112806 9.050317 9.709959 7.568506 6.350143 3.294552 3.335787 3.938810 
2256 9.003281 8.010058 3.066817 9.081401 9.761065 7.598549 6.341552 3.329606 3.413526 3.977265 
2257 9.027864 8.126645 3.010055 9.061144 9.761251 7.559811 6.331846 3.353588 3.449277 3.969242 
2258 9.024620 8.262743 2.995793 9.040152 9.692842 7.506652 6.382603 3.407622 3.506499 3.948653 
2259 9.049600 8.379786 3.020732 9.043712 9.617614 7.450342 6.431599 3.447181 3.600212 3.954333 
2260 9.053502 8.445884 2.999283 8.985404 9.533967 7.336957 6.441146 3.443559 3.631488 3.905228 
2261 9.086555 8.444401 3.006257 8.965408 9.480997 7.269782 6.436265 3.430313 3.658208 3.878196 
2262 9.073241 8.473639 3.061980 8.938134 9.391559 7.206416 6.525826 3.386418 3.638268 3.804998 
2263 9.073995 8.420437 3.009541 8.877761 9.405376 7.151108 6.501914 3.276592 3.551702 3.758824 
2264 9.100565 8.344782 2.973319 8.873364 9.471220 7.131379 6.517169 3.181965 3.499090 3.756795 
2265 9.067271 8.366412 2.991365 8.863290 9.474298 7.061484 6.603422 3.161777 3.466100 3.696119 
2266 9.000740 8.430000 2.988363 8.822168 9.459351 6.979937 6.706845 3.179162 3.422553 3.607718 
2267 8.998713 8.526590 2.988416 8.839914 9.470088 6.988825 6.745871 3.197239 3.430538 3.595359 
2268 9.014569 8.629040 2.944160 8.854546 9.498077 7.020248 6.762483 3.231397 3.435371 3.624827 
2269 9.005587 8.683960 2.812093 8.804323 9.550316 7.021677 6.668590 3.279479 3.392146 3.641103 
2270 8.982015 8.739036 2.692416 8.739640 9.587140 7.001846 6.592933 3.348796 3.360287 3.642682 
2271 8.927670 8.812120 2.661769 8.686887 9.571209 6.976665 6.562950 3.459022 3.345836 3.631965 
2272 8.865623 8.884725 2.755479 8.662663 9.513104 7.000954 6.646463 3.578146 3.356592 3.615122 
2273 8.818975 8.940733 2.830286 8.648466 9.486772 7.056902 6.714859 3.625364 3.334267 3.606647 
2274 8.822270 8.915372 2.822736 8.645005 9.544933 7.121087 6.715189 3.597484 3.265408 3.642990 
2275 8.812579 8.930885 2.878816 8.681568 9.556322 7.185723 6.742530 3.611150 3.252744 3.662474 
2276 8.795466 8.940834 2.932512 8.694252 9.554977 7.251024 6.793723 3.588716 3.220652 3.646728 
2277 8.834097 8.897653 2.932737 8.693223 9.609263 7.336170 6.744439 3.531926 3.150864 3.630319 
2278 8.850979 8.928282 2.957007 8.671035 9.623525 7.401072 6.773715 3.522357 3.106564 3.570301 
2279 8.886966 8.953761 2.945917 8.618275 9.649096 7.451576 6.797304 3.530313 3.038483 3.503716 
2280 8.932448 9.002628 2.981188 8.599951 9.652397 7.493334 6.852145 3.592489 3.001955 3.442387 
2281 9.000182 9.070294 3.050531 8.612716 9.649175 7.558824 6.930874 3.644209 3.013871 3.397424 
2282 9.091437 9.019464 2.966542 8.573545 9.711714 7.587268 6.851014 3.644290 2.931535 3.344925 
2283 9.135499 8.971472 2.863190 8.506504 9.740218 7.576249 6.788404 3.670209 2.837966 3.257734 
2284 9.196916 8.956173 2.812642 8.491809 9.767962 7.600125 6.782924 3.674896 2.822967 3.220715 
2285 9.308046 8.917401 2.758096 8.527946 9.823581 7.657382 6.716599 3.656821 2.826352 3.241414 
2286 9.381041 8.953425 2.813560 8.589149 9.815591 7.714909 6.762678 3.664636 2.904258 3.267626 
2287 9.466341 8.979419 2.850241 8.650658 9.835338 7.782899 6.735458 3.665447 3.000335 3.327521 
2288 9.482307 9.017850 2.865863 8.634380 9.781240 7.789963 6.711680 3.692142 3.056694 3.313716 
2289 9.458767 9.104821 2.945811 8.587018 9.691793 7.822297 6.740958 3.715698 3.123551 3.308789 
2290 9.466529 9.144518 2.995491 8.504848 9.643751 7.903090 6.722477 3.678714 3.151726 3.342348 
2291 9.414513 9.156734 3.028159 8.358778 9.543599 7.960562 6.714247 3.638160 3.119838 3.321162 
2292 9.421892 9.124216 3.035173 8.269669 9.542948 8.057448 6.682067 3.562869 3.116118 3.363051 
2293 9.386936 9.156949 3.069958 8.176097 9.471985 8.097605 6.678542 3.556619 3.101006 3.336045 
2294 9.390882 9.207449 3.166356 8.166525 9.458941 8.154362 6.692553 3.568625 3.123255 3.332598 
2295 9.469687 9.128740 3.222833 8.200778 9.574977 8.277889 6.594582 3.488961 3.113661 3.369887 
2296 9.406483 8.996178 3.219605 8.112625 9.551124 8.310205 6.504241 3.422201 2.970673 3.218767 
2297 9.346597 8.884828 3.234767 8.071413 9.511786 8.340124 6.443702 3.371432 2.877789 3.071258 
2298 9.388455 8.812782 3.259311 8.150111 9.518553 8.366993 6.400883 3.318758 2.890297 3.015603 
2299 9.428886 8.780622 3.275069 8.240198 9.481733 8.322284 6.368520 3.302629 2.934335 2.943432 
2300 9.440495 8.744151 3.265534 8.307365 9.451440 8.295877 6.333517 3.255652 2.966614 2.893635 
2301 9.434586 8.709476 3.250621 8.378655 9.397696 8.305228 6.293815 3.200079 2.982495 2.874237 
2302 9.422806 8.726906 3.277946 8.459644 9.319265 8.312723 6.314890 3.214689 3.050153 2.926145 
2303 9.461500 8.785302 3.325557 8.524322 9.248384 8.328311 6.389892 3.283774 3.200063 3.046404 
2304 9.542975 8.811722 3.337418 8.528583 9.174583 8.320989 6.443723 3.354479 3.329265 3.175453 
2305 9.678451 8.761546 3.334553 8.528167 9.181927 8.351921 6.488103 3.348302 3.403589 3.323206 
2306 9.746005 8.680068 3.335682 8.491988 9.172857 8.375560 6.552130 3.325294 3.391237 3.396303 
2307 9.760699 8.632149 3.314909 8.430971 9.144738 8.305781 6.618721 3.362365 3.349081 3.394815 
2308 9.752800 8.675883 3.360194 8.445353 9.153915 8.221542 6.729970 3.455580 3.393117 3.442308 
2309 9.672523 8.763255 3.413249 8.478825 9.125249 8.144199 6.859444 3.593377 3.466948 3.447545 
2310 9.630374 8.755951 3.347217 8.516270 9.204354 8.082703 6.856308 3.671765 3.481030 3.434357 
2311 9.657424 8.722104 3.286456 8.625973 9.331116 8.056589 6.799725 3.705387 3.507044 3.443453 
2312 9.655892 8.766845 3.306564 8.755842 9.339804 8.013812 6.852470 3.772610 3.573802 3.412994 
2313 9.714942 8.793220 3.270633 8.890650 9.380857 7.952360 6.836117 3.821007 3.650148 3.406556 
2314 9.788336 8.761318 3.195459 9.009706 9.423530 7.932517 6.767466 3.811850 3.715921 3.411753 
2315 9.729012 8.752178 3.155736 9.002925 9.326406 7.960408 6.800348 3.789705 3.738902 3.305620 
2316 9.740786 8.653422 3.083997 8.935488 9.341598 8.087860 6.753281 3.653869 3.700735 3.260791 
2317 9.732213 8.572157 3.049726 8.807680 9.321479 8.216471 6.752326 3.506424 3.653451 3.210701 
2318 9.700866 8.543398 3.045167 8.656456 9.263899 8.306819 6.790336 3.411450 3.639388 3.171192 
2319 9.691912 8.518333 2.995196 8.524754 9.223121 8.348254 6.790947 3.328879 3.629869 3.170187 
2320 9.651835 8.505033 2.946750 8.432185 9.115784 8.335065 6.800777 3.273554 3.617798 3.145266 
2321 9.607303 8.526403 2.929937 8.407933 9.006133 8.314300 6.846587 3.248043 3.603461 3.152267 
2322 9.573386 8.556660 2.929303 8.425569 8.913949 8.274585 6.892212 3.258376 3.583003 3.177528 
2323 9.622381 8.492330 2.881202 8.471271 8.928840 8.263283 6.835092 3.257549 3.526991 3.243156 
2324 9.700368 8.431581 2.827394 8.496494 9.012999 8.278510 6.686635 3.286509 3.475591 3.321331 
2325 9.720345 8.408911 2.805913 8.460696 9.046375 8.246455 6.567098 3.365307 3.433163 3.362030 
2326 9.785297 8.333862 2.772008 8.458858 9.135898 8.237119 6.395962 3.415536 3.408238 3.450780 
2327 9.862899 8.273554 2.809864 8.495679 9.229925 8.261253 6.334130 3.461957 3.425440 3.574001 
2328 9.875518 8.251790 2.926297 8.491382 9.216332 8.242329 6.375213 3.516222 3.444699 3.624612 
2329 9.935623 8.144647 2.960730 8.481620 9.270499 8.182341 6.318480 3.515769 3.409499 3.651119 
2330 9.921549 8.059902 2.994824 8.459170 9.266615 8.082335 6.272792 3.510572 3.365699 3.622704 
2331 9.929122 7.992817 3.079347 8.550373 9.264986 8.075220 6.278307 3.448570 3.395005 3.648345 
2332 9.887846 7.934455 3.105576 8.597563 9.232223 8.063242 6.242689 3.377503 3.371722 3.621459 
2333 9.832129 7.886577 3.100408 8.610017 9.178741 8.020108 6.194486 3.275592 3.313037 3.578806 
2334 9.756878 7.891943 3.155544 8.658350 9.104026 7.984653 6.201251 3.184210 3.279469 3.544644 
2335 9.651454 7.963759 3.221573 8.662344 9.025280 7.979325 6.229320 3.125390 3.241418 3.490542 
2336 9.607690 8.009854 3.264286 8.651375 9.029228 7.978621 6.211466 3.048851 3.225034 3.488763 
2337 9.581884 8.070504 3.303224 8.629436 9.047276 7.996246 6.193700 3.015863 3.232667 3.503574 
2338 9.491523 8.149958 3.321996 8.522077 9.010001 7.998992 6.177156 3.043003 3.224429 3.480748 
2339 9.464241 8.118173 3.247116 8.438051 9.034894 7.980639 6.064703 3.070670 3.205448 3.516331 
2340 9.468020 8.097857 3.190320 8.404066 9.067269 7.947438 5.958776 3.128064 3.195945 3.584016 
2341 9.460901 8.153543 3.219922 8.395158 9.036299 7.909242 5.943960 3.242968 3.215736 3.653575 
2342 9.483120 8.151182 3.207194 8.412841 9.031812 7.849552 5.879793 3.334837 3.213385 3.734343 
2343 9.481197 8.087878 3.099905 8.388224 9.035838 7.749155 5.740115 3.385260 3.110016 3.757175 
2344 9.495524 8.037034 3.056910 8.415273 9.043027 7.714942 5.670650 3.409015 3.028460 3.806815 
2345 9.534565 7.986041 3.051994 8.521872 9.094812 7.718858 5.636108 3.429220 2.975106 3.886810 
2346 9.539269 7.916642 2.989600 8.592536 9.119773 7.656924 5.587877 3.460048 2.888779 3.910078 
2347 9.548610 7.887033 2.944122 8.655145 9.120214 7.567567 5.581931 3.503212 2.811565 3.908905 
2348 9.582699 7.837013 2.903971 8.672902 9.128081 7.486828 5.560809 3.508654 2.714828 3.909107 
2349 9.607225 7.792871 2.877124 8.595739 9.116108 7.414579 5.552587 3.501859 2.637012 3.893253 
2350 9.650533 7.782273 2.875606 8.540560 9.088979 7.365670 5.582433 3.520209 2.649661 3.884859 
2351 9.667006 7.849475 2.892804 8.523913 8.976986 7.306628 5.650108 3.595008 2.721226 3.844681 
2352 9.715339 7.852440 2.881903 8.533977 8.907393 7.260200 5.639120 3.627437 2.807842 3.816876 
2353 9.699694 7.857222 2.915849 8.531384 8.784671 7.255105 5.643984 3.608929 2.855635 3.720463 
2354 9.711679 7.864855 3.013372 8.581351 8.669634 7.373882 5.693052 3.527123 2.932340 3.657152 
2355 9.766192 7.820393 3.048982 8.612247 8.610518 7.500485 5.688294 3.379928 2.991150 3.627919 
2356 9.728045 7.880196 3.091055 8.591909 8.474739 7.584516 5.754815 3.310831 3.039542 3.535681 
2357 9.736945 7.957355 3.088286 8.582693 8.409997 7.646187 5.804287 3.296550 3.130748 3.488234 
2358 9.723465 8.014179 3.034039 8.523536 8.366793 7.651305 5.825309 3.290835 3.161871 3.411472 
2359 9.724309 8.046742 2.985719 8.466362 8.363748 7.675859 5.831877 3.274282 3.158092 3.364595 
2360 9.734533 8.074654 2.983305 8.415373 8.393749 7.702036 5.863851 3.270606 3.165003 3.354106 
2361 9.702762 8.111314 3.015121 8.351380 8.411643 7.713701 5.936614 3.290596 3.163869 3.322635 
2362 9.741719 8.048003 3.020487 8.321535 8.526731 7.741937 5.929845 3.242007 3.142793 3.343307 
2363 9.773472 8.033108 3.077883 8.316506 8.615808 7.772423 5.972028 3.214304 3.137624 3.356052 
2364 9.720268 8.103253 3.194459 8.285081 8.573019 7.796464 6.088971 3.227596 3.109642 3.296546 
2365 9.723254 8.099388 3.273308 8.275422 8.542183 7.846970 6.146635 3.196789 3.066324 3.295370 
2366 9.711287 8.163382 3.382410 8.296235 8.453393 7.912024 6.265683 3.229362 3.075099 3.299674 
2367 9.742784 8.248834 3.441696 8.370010 8.413518 7.975898 6.345957 3.311122 3.137985 3.342195 
2368 9.818085 8.282128 3.372977 8.407282 8.463574 7.968899 6.289480 3.386585 3.157200 3.379068 
2369 9.810478 8.382534 3.311264 8.382654 8.447901 7.885817 6.239719 3.517631 3.161389 3.331665 
2370 9.778675 8.501291 3.289001 8.345490 8.408762 7.780948 6.228768 3.656943 3.200402 3.288131 
2371 9.789218 8.515018 3.227564 8.294964 8.436355 7.647888 6.163916 3.716198 3.221249 3.282362 
2372 9.777506 8.535479 3.192135 8.274900 8.475014 7.555953 6.154663 3.772775 3.271910 3.285253 
2373 9.726374 8.531012 3.180781 8.235729 8.508554 7.478420 6.164898 3.834267 3.294077 3.267198 
2374 9.634574 8.445668 3.156515 8.162416 8.528519 7.405718 6.142581 3.856555 3.240422 3.201225 
2375 9.547151 8.363719 3.205054 8.140205 8.517699 7.445410 6.207995 3.865871 3.222262 3.162949 
2376 9.552722 8.223433 3.206574 8.144868 8.559365 7.513216 6.241838 3.837854 3.228424 3.191861 
2377 9.511570 8.121681 3.149249 8.056098 8.551266 7.510950 6.266742 3.863902 3.215732 3.151556 
2378 9.528114 8.033846 3.093447 8.013525 8.577783 7.524610 6.248470 3.911415 3.259690 3.162838 
2379 9.618592 7.962578 3.087710 8.032351 8.655182 7.570054 6.233819 3.966254 3.362589 3.250161 
2380 9.654127 7.930681 3.142330 8.051517 8.672908 7.621202 6.276982 4.049773 3.440587 3.282278 
2381 9.691727 7.822571 3.138135 8.055329 8.712239 7.662257 6.265493 4.082963 3.456198 3.295588 
2382 9.683947 7.760528 3.187775 8.005592 8.694770 7.688506 6.315098 4.125572 3.426010 3.250411 
2383 9.719951 7.703757 3.275082 8.016352 8.709596 7.766312 6.367200 4.105431 3.379191 3.224463 
2384 9.839524 7.563666 3.317582 8.059208 8.823318 7.862435 6.343718 3.982419 3.321540 3.232247 
2385 9.909319 7.486850 3.403954 8.076015 8.888249 7.933870 6.367596 3.860434 3.282944 3.199595 
2386 10.014957 7.429462 3.506980 8.172294 8.967720 8.005518 6.394029 3.745398 3.327431 3.246192 
2387 10.065496 7.400373 3.583712 8.204136 8.976914 7.996905 6.412531 3.671584 3.371368 3.255021 
2388 10.086314 7.422446 3.644686 8.248314 8.955199 7.984086 6.453243 3.638007 3.436925 3.246562 
2389 10.159040 7.451338 3.693640 8.362836 8.988811 8.065661 6.502797 3.633887 3.570231 3.303817 
2390 10.185870 7.463980 3.665127 8.384887 9.021415 8.088311 6.527330 3.614090 3.643634 3.294934 
2391 10.273156 7.430709 3.620052 8.468047 9.106457 8.158570 6.520453 3.538473 3.705205 3.328818 
2392 10.308276 7.478476 3.647796 8.513980 9.121340 8.238828 6.593204 3.494460 3.803234 3.347912 
2393 10.324991 7.554340 3.683537 8.504766 9.096363 8.292918 6.696454 3.479671 3.891077 3.343057 
2394 10.419520 7.585041 3.705411 8.566043 9.112798 8.383905 6.754601 3.424091 3.978632 3.382914 
2395 10.441217 7.642876 3.754719 8.543059 9.018657 8.432293 6.819038 3.361683 4.007393 3.329717 
2396 10.511176 7.628010 3.745597 8.557675 8.963710 8.437357 6.800872 3.261736 4.010324 3.288671 
2397 10.604569 7.575576 3.659076 8.580054 8.944615 8.384011 6.745602 3.169097 4.016638 3.265701 
2398 10.570984 7.618941 3.594301 8.478268 8.830816 8.274534 6.776945 3.193755 4.019308 3.149012 
2399 10.624070 7.629274 3.515574 8.473546 8.812538 8.252814 6.814136 3.211068 4.088270 3.127916 
2400 10.698890 7.559740 3.393795 8.465162 8.848632 8.282259 6.797258 3.168705 4.125885 3.107792 
2401 10.709329 7.469351 3.275013 8.387612 8.840721 8.311113 6.782386 3.130716 4.125304 3.031560 
2402 10.646314 7.430681 3.247502 8.310345 8.747587 8.370308 6.839911 3.138957 4.160410 2.956069 
2403 10.557945 7.451571 3.244165 8.212525 8.612341 8.424067 6.916374 3.153388 4.202884 2.898866 
2404 10.564130 7.404914 3.193185 8.175802 8.574593 8.472276 6.912447 3.101351 4.219266 2.900601 
2405 10.551171 7.342521 3.143207 8.148323 8.531964 8.507825 6.926057 3.029752 4.238302 2.900048 
2406 10.509418 7.310602 3.058253 8.079998 8.494398 8.477242 6.921205 2.986312 4.242150 2.891067 
2407 10.477909 7.335962 2.992255 8.066939 8.468917 8.440573 6.938885 2.999104 4.292829 2.929567 
2408 10.471845 7.403832 2.995452 8.143212 8.467797 8.426713 6.975636 3.035582 4.396101 3.037467 
2409 10.454541 7.473733 3.011182 8.216801 8.473352 8.412718 6.998297 3.078261 4.466491 3.135711 
2410 10.437301 7.504063 3.029088 8.300021 8.495712 8.419919 6.990363 3.112062 4.490624 3.227531 
2411 10.435418 7.505175 3.011592 8.374114 8.549499 8.424220 6.940140 3.133128 4.489450 3.308674 
2412 10.462072 7.523711 3.015614 8.450460 8.617924 8.477624 6.906789 3.153231 4.494991 3.385882 
2413 10.497588 7.524016 3.028952 8.531271 8.667938 8.561245 6.896307 3.166698 4.480720 3.429626 
2414 10.470695 7.519420 2.989318 8.497821 8.665134 8.546812 6.858245 3.125079 4.369262 3.347082 
2415 10.450977 7.542876 2.971852 8.446039 8.682348 8.554126 6.835997 3.076793 4.267850 3.285454 
2416 10.473608 7.601840 3.002596 8.475336 8.738583 8.629045 6.855678 3.092243 4.276631 3.293894 
2417 10.527986 7.647992 2.961356 8.528411 8.821957 8.643907 6.836946 3.147849 4.331902 3.327620 
2418 10.524039 7.690841 2.877740 8.487430 8.871073 8.607687 6.806648 3.232302 4.362509 3.286158 
2419 10.503800 7.702596 2.807328 8.415727 8.900521 8.579051 6.773798 3.300262 4.342414 3.197008 
2420 10.592072 7.654167 2.758482 8.427206 9.005176 8.603298 6.695563 3.334228 4.318293 3.195859 
2421 10.647204 7.670099 2.822068 8.464100 9.074586 8.683856 6.691712 3.453916 4.361699 3.250290 
2422 10.583243 7.737635 2.895340 8.418890 9.015881 8.704340 6.732522 3.602876 4.369562 3.231127 
2423 10.555248 7.778042 2.943080 8.428620 9.000389 8.750299 6.740769 3.711268 4.367613 3.232347 
2424 10.575833 7.827417 3.060923 8.477657 9.028970 8.862305 6.779745 3.838761 4.408399 3.261598 
2425 10.641306 7.846540 3.131493 8.597098 9.155552 8.941133 6.744317 3.943997 4.430067 3.310163 
2426 10.577980 7.959775 3.175257 8.608385 9.198750 8.919262 6.713730 4.097805 4.407639 3.262456 
2427 10.463219 8.064565 3.200391 8.566745 9.179018 8.822810 6.695736 4.267923 4.393447 3.209003 
2428 10.473208 8.116880 3.218414 8.659225 9.227015 8.752234 6.659925 4.416581 4.455961 3.278922 
2429 10.404412 8.301148 3.333177 8.678811 9.138372 8.702154 6.721265 4.598601 4.544405 3.331556 
2430 10.370435 8.373776 3.377307 8.686271 9.062510 8.627670 6.695846 4.686147 4.554636 3.335278 
2431 10.333179 8.411139 3.359931 8.689749 8.987361 8.532600 6.617409 4.708840 4.506420 3.280662 
2432 10.242566 8.479736 3.377822 8.679661 8.875627 8.482206 6.610901 4.746779 4.487016 3.215616 
2433 10.239857 8.437436 3.383147 8.766548 8.869572 8.493760 6.556756 4.713337 4.469542 3.218940 
2434 10.224142 8.403532 3.408201 8.839771 8.846805 8.520705 6.499699 4.669925 4.426574 3.182841 
2435 10.145182 8.391400 3.451461 8.841788 8.769478 8.507078 6.483907 4.679872 4.367115 3.096915 
2436 10.078526 8.318376 3.399385 8.849046 8.761341 8.424291 6.388886 4.666950 4.265241 2.959962 
2437 10.088302 8.252068 3.331441 8.935772 8.845172 8.358015 6.272693 4.701489 4.227389 2.897037 
2438 10.142484 8.272397 3.362981 9.054199 8.952544 8.368432 6.221353 4.805732 4.285405 2.957577 
2439 10.138535 8.322174 3.321757 9.067970 8.987943 8.324537 6.131950 4.849948 4.242689 2.961984 
2440 10.183363 8.363651 3.239046 9.088443 9.040438 8.284978 6.008029 4.869941 4.191781 3.028677 
2441 10.204674 8.425863 3.210167 9.099182 9.046350 8.260489 5.959340 4.925184 4.159454 3.119181 
2442 10.159333 8.436845 3.148581 9.057102 8.986955 8.211668 5.905571 4.922957 4.057297 3.128513 
2443 10.119095 8.409313 3.126564 9.014927 8.902134 8.234715 5.864144 4.880681 3.964514 3.150079 
2444 10.078965 8.354895 3.098383 8.963842 8.789656 8.271866 5.847190 4.796649 3.875829 3.162477 
2445 10.131720 8.236147 2.990398 8.968746 8.744466 8.302884 5.774030 4.662374 3.796389 3.170969 
2446 10.209445 8.182048 2.936256 8.986839 8.701238 8.340791 5.777134 4.598246 3.788754 3.175698 
2447 10.312420 8.141390 2.873045 9.031700 8.710142 8.375730 5.785659 4.555532 3.807928 3.162721 
2448 10.372880 8.107447 2.798901 9.031884 8.733918 8.355484 5.776328 4.519065 3.792730 3.109189 
2449 10.374307 8.127687 2.782777 8.980306 8.729060 8.316159 5.825123 4.513967 3.780295 3.036431 
2450 10.421444 8.123782 2.784481 8.979308 8.761075 8.333714 5.872995 4.501181 3.763780 3.050389 
2451 10.458094 8.177627 2.873164 8.965059 8.757020 8.361765 5.978058 4.542375 3.755982 3.119766 
2452 10.492583 8.190313 2.963965 8.940518 8.769006 8.411410 6.046777 4.541624 3.708037 3.195800 
2453 10.522589 8.149897 3.066290 8.944029 8.789152 8.493970 6.081718 4.497628 3.634094 3.258104 
2454 10.511599 8.181272 3.248057 8.975019 8.776121 8.605236 6.208430 4.535315 3.634928 3.325152 
2455 10.542965 8.102631 3.311157 9.044437 8.821482 8.670410 6.237421 4.504139 3.620655 3.370267 
2456 10.511035 8.024555 3.316667 9.057013 8.817706 8.627916 6.237819 4.468764 3.587243 3.329348 
2457 10.443884 8.041567 3.379637 9.059212 8.788861 8.537619 6.301844 4.505720 3.619414 3.274087 
2458 10.386716 8.044766 3.414263 9.055689 8.790709 8.431478 6.341036 4.519229 3.656249 3.184740 
2459 10.390742 8.035037 3.452484 9.084908 8.851891 8.345788 6.356774 4.544696 3.729007 3.119531 
2460 10.433457 8.019710 3.492606 9.173159 8.963292 8.291551 6.369531 4.574092 3.837315 3.110735 
2461 10.444387 7.932518 3.436846 9.219465 9.064211 8.204961 6.301918 4.511337 3.855322 3.064809 
2462 10.489511 7.802418 3.377058 9.300378 9.194133 8.153498 6.221607 4.396015 3.843869 3.093811 
2463 10.465295 7.783274 3.405105 9.379915 9.255042 8.142282 6.273745 4.363433 3.856784 3.124057 
2464 10.407185 7.825649 3.427613 9.426117 9.271744 8.078419 6.347657 4.397351 3.866157 3.093583 
2465 10.441224 7.829381 3.367862 9.541602 9.372483 7.989311 6.339365 4.464417 3.901682 3.102633 
2466 10.458916 7.847805 3.272892 9.656020 9.471524 7.891022 6.352920 4.573637 3.953957 3.109670 
2467 10.533340 7.836951 3.151148 9.830441 9.569013 7.835030 6.367895 4.664993 4.001088 3.174101 
2468 10.687570 7.765785 3.008889 10.094908 9.686447 7.845553 6.347302 4.708179 4.048646 3.315505 
2469 10.806275 7.728967 2.887347 10.306837 9.744967 7.872876 6.353492 4.743252 4.099351 3.421304 
2470 10.850189 7.757412 2.845364 10.470054 9.758307 7.911561 6.411131 4.785838 4.169704 3.492723 
2471 10.859040 7.782854 2.798697 10.548709 9.752555 7.958416 6.462865 4.780892 4.217991 3.516843 
2472 10.850552 7.751821 2.715407 10.561687 9.733009 7.960013 6.456911 4.681072 4.178189 3.498805 
2473 10.766866 7.770507 2.697826 10.485798 9.620744 7.973268 6.511562 4.568085 4.127026 3.472688 
2474 10.691159 7.797715 2.716142 10.413848 9.498927 7.984737 6.582796 4.456753 4.095194 3.467173 
2475 10.709677 7.772119 2.727113 10.394588 9.465003 7.967222 6.603020 4.357792 4.100682 3.506980 
2476 10.732945 7.771394 2.751851 10.372836 9.426936 7.919704 6.621045 4.299244 4.090137 3.510195 
2477 10.760066 7.749524 2.731829 10.333874 9.368481 7.843296 6.634918 4.232366 4.019040 3.467407 
2478 10.841490 7.708093 2.753905 10.375458 9.319668 7.833734 6.663007 4.175874 3.982054 3.470546 
2479 10.865991 7.781561 2.875314 10.436007 9.206290 7.868587 6.808918 4.221670 4.002639 3.456044 
2480 10.888447 7.805007 2.920575 10.464217 9.124011 7.836986 6.882250 4.258962 3.969810 3.385191 
2481 10.985705 7.710390 2.896347 10.507318 9.176568 7.810781 6.817813 4.214344 3.881795 3.320906 
2482 11.030589 7.698873 2.952213 10.515424 9.206418 7.838993 6.837749 4.182415 3.826744 3.235118 
2483 11.159084 7.601461 2.932856 10.556049 9.296577 7.881962 6.736021 4.063509 3.732248 3.221802 
2484 11.243045 7.536074 2.921747 10.545310 9.336098 7.905422 6.676849 3.968700 3.640653 3.205567 
2485 11.219573 7.621227 2.960296 10.478728 9.299597 7.848325 6.757993 3.987078 3.617257 3.174970 
2486 11.239116 7.702979 2.933866 10.441386 9.353632 7.746451 6.782544 4.019646 3.628458 3.211387 
2487 11.252127 7.804599 2.927072 10.418077 9.396856 7.677522 6.815664 4.050442 3.693898 3.271222 
2488 11.254796 7.906842 2.931496 10.421734 9.428812 7.632705 6.864852 4.032712 3.801711 3.375399 
2489 11.209193 7.952067 2.885592 10.374378 9.425816 7.527762 6.839396 3.943062 3.847497 3.428697 
2490 11.162149 7.936712 2.858665 10.346967 9.422048 7.466283 6.759793 3.834884 3.897200 3.469018 
2491 11.197546 7.867045 2.861849 10.399751 9.479516 7.490540 6.680915 3.717041 4.007504 3.554532 
2492 11.138046 7.833179 2.863753 10.337612 9.452329 7.479995 6.656766 3.625829 4.105668 3.517007 
2493 11.011425 7.821025 2.872622 10.212744 9.353855 7.455832 6.691071 3.545151 4.187219 3.407284 
2494 10.831649 7.807136 2.885414 10.031231 9.242234 7.426714 6.777719 3.458263 4.248082 3.272964 
2495 10.719095 7.762359 2.909448 9.884793 9.178297 7.454854 6.818029 3.387234 4.330132 3.189871 
2496 10.705015 7.676308 2.869920 9.809465 9.200171 7.486243 6.810121 3.324897 4.416725 3.171626 
2497 10.581409 7.654142 2.772479 9.627513 9.157826 7.427443 6.779377 3.288803 4.413678 3.073595 
2498 10.447014 7.679478 2.761365 9.488828 9.095715 7.446358 6.755538 3.297859 4.381177 3.027758 
2499 10.429095 7.641322 2.768019 9.497869 9.129482 7.597192 6.728634 3.270384 4.339855 3.107711 
