# Supplementary material for: Redox-Based Defect Detection in Packed DNA: Insights from Hybrid Quantum Mechanical/Molecular Mechanics Molecular Dynamics Simulations
Source: J Chem Theory Comput. 2023 Nov 14;19(22):8434–45. doi: 10.1021/acs.jctc.3c01013 (PMC10687876; doi:10.1021/acs.jctc.3c01013)
Supplement: Supplementary file 2 — ct3c01013_si_002.zip [file ct3c01013_si_002.zip › packed_dna_8oxog-main/QMMM_MD/water_counts_qmmm_N7/8oxoG_red_reg2_waterdistances.dat]

0 3.613554 8.717719 6.533949 12.349914 7.870101 4.096675 3.657700 4.404184 5.909871 5.091797 4.873109 8.169602 5.916980 7.182151 11.306258 3.021243 
1 3.607663 8.686852 6.534847 12.368873 7.906324 4.129146 3.644772 4.399450 5.932175 5.125415 4.951612 8.221549 5.919981 7.139183 11.326033 3.004643 
2 3.588794 8.633770 6.541152 12.380436 7.908949 4.131774 3.598123 4.371983 5.937788 5.080443 5.046341 8.222845 5.891382 7.102896 11.293875 2.968685 
3 3.529408 8.637611 6.577978 12.455970 7.928587 4.140994 3.627932 4.416767 5.961785 5.069947 5.063751 8.236217 5.895805 7.023826 11.312456 2.884788 
4 3.469453 8.620891 6.591184 12.508891 7.925150 4.141006 3.641468 4.453870 5.985206 5.070495 5.063168 8.241906 5.888813 6.927266 11.308797 2.781945 
5 3.442702 8.603815 6.597897 12.567356 7.915922 4.149566 3.661033 4.462685 6.030500 5.060187 5.039814 8.217687 5.881586 6.821049 11.286098 2.699327 
6 3.501039 8.635557 6.653643 12.664905 8.014630 4.206796 3.711829 4.474772 6.168670 5.114004 5.090769 8.263412 5.956099 6.782423 11.285583 2.713807 
7 3.532321 8.627242 6.737483 12.747505 8.055494 4.188802 3.688674 4.475651 6.314976 5.125163 5.124789 8.249463 5.985086 6.701944 11.211258 2.741989 
8 3.449774 8.623602 6.856426 12.883439 8.030252 4.091256 3.674408 4.541262 6.434780 5.123128 5.043469 8.155667 5.973783 6.524380 11.110903 2.722156 
9 3.431559 8.611203 6.966986 12.956988 8.059021 4.054286 3.670654 4.572226 6.549491 5.185443 5.016217 8.131177 6.015738 6.447162 11.032233 2.776529 
10 3.391659 8.574694 7.046594 12.996446 8.049646 4.051794 3.728096 4.610404 6.590652 5.280112 4.906723 8.107692 6.063567 6.384162 11.033619 2.786247 
11 3.347537 8.508633 7.069384 12.991969 7.994235 4.008191 3.724987 4.581867 6.556000 5.308586 4.776817 8.019840 6.070802 6.312264 11.001288 2.733341 
12 3.333688 8.501448 7.096026 13.005670 7.944253 4.003162 3.746060 4.580934 6.517319 5.394120 4.677012 8.012214 6.119721 6.257161 11.038573 2.737450 
13 3.329374 8.509214 7.079136 12.993140 7.859435 3.962832 3.732767 4.533436 6.461808 5.425876 4.602907 7.952845 6.150184 6.222173 11.054057 2.750907 
14 3.347253 8.511339 7.051500 12.962705 7.792058 3.903743 3.696219 4.444749 6.426134 5.420157 4.574650 7.898693 6.190322 6.232124 11.040487 2.776595 
15 3.365787 8.551608 7.061750 12.952112 7.730910 3.858747 3.693115 4.388133 6.430205 5.468325 4.549703 7.903931 6.278974 6.277664 11.067676 2.864033 
16 3.300294 8.569919 7.073978 12.975651 7.624918 3.735906 3.671140 4.337492 6.403777 5.472156 4.452789 7.833412 6.316802 6.243899 11.066043 2.881921 
17 3.185421 8.540470 7.080400 12.994986 7.474197 3.549659 3.568480 4.281738 6.350565 5.450487 4.316852 7.735191 6.308423 6.143629 11.010602 2.835894 
18 3.123626 8.520703 7.090370 12.976126 7.355958 3.408433 3.470824 4.221495 6.327541 5.470994 4.239103 7.661760 6.339243 6.116355 10.985972 2.834096 
19 3.121409 8.533419 7.096263 12.944786 7.321913 3.384453 3.481756 4.161481 6.330722 5.529401 4.222616 7.668202 6.424565 6.158713 11.002051 2.846549 
20 3.158029 8.512288 7.027292 12.859974 7.267607 3.378052 3.462176 4.069895 6.310688 5.537472 4.219121 7.649473 6.475099 6.204223 10.963720 2.832009 
21 3.182546 8.489099 6.918179 12.775639 7.172166 3.369300 3.439929 3.980460 6.268098 5.521652 4.186030 7.601593 6.494237 6.204474 10.952272 2.768260 
22 3.250209 8.479181 6.837039 12.699360 7.116481 3.356699 3.435107 3.912016 6.252968 5.514915 4.199592 7.604791 6.523674 6.225667 10.941278 2.731301 
23 3.304020 8.472081 6.785072 12.632890 7.029055 3.322934 3.405023 3.877177 6.214885 5.526924 4.168244 7.589222 6.525718 6.227788 10.914084 2.716258 
24 3.313966 8.526330 6.790183 12.637741 6.913092 3.295136 3.451912 3.937781 6.158403 5.577699 4.072364 7.592998 6.521393 6.182448 10.909178 2.730131 
25 3.341249 8.554199 6.813915 12.637176 6.835329 3.275106 3.510081 3.998494 6.118568 5.624856 4.034802 7.630717 6.511435 6.159144 10.877810 2.809807 
26 3.344141 8.532502 6.814871 12.611073 6.735950 3.203084 3.517405 4.043983 6.076711 5.631166 4.024995 7.607579 6.464038 6.128710 10.797913 2.857801 
27 3.293423 8.567959 6.852497 12.627067 6.700119 3.157998 3.616527 4.138598 6.057101 5.681803 4.004601 7.637435 6.468183 6.086099 10.804117 2.919281 
28 3.252117 8.607202 6.898551 12.624501 6.721282 3.165496 3.740588 4.229150 6.043256 5.792715 4.010054 7.709881 6.498685 6.075510 10.850131 3.021380 
29 3.236497 8.582468 6.860774 12.547893 6.643435 3.162023 3.780902 4.268970 5.955223 5.824755 3.984293 7.708220 6.436814 6.062303 10.861863 3.047494 
30 3.273914 8.467993 6.723461 12.384956 6.485099 3.132594 3.752805 4.244041 5.798203 5.732062 3.937535 7.626982 6.270287 6.060926 10.789257 2.975784 
31 3.312844 8.380086 6.588931 12.218978 6.367007 3.159397 3.787596 4.205088 5.685163 5.688764 3.934207 7.586177 6.145875 6.116774 10.717664 2.950238 
32 3.311204 8.385390 6.526816 12.138707 6.322585 3.229934 3.922135 4.206833 5.630671 5.717050 3.931974 7.631350 6.088257 6.159341 10.715638 2.958894 
33 3.290796 8.364792 6.486360 12.075728 6.267837 3.249833 3.993663 4.186317 5.601869 5.699035 3.939319 7.650653 6.003525 6.193802 10.674565 2.938691 
34 3.266492 8.402162 6.501132 12.038089 6.245275 3.288654 4.038885 4.157484 5.624575 5.723598 3.993106 7.718842 5.955139 6.271939 10.684772 2.958254 
35 3.244508 8.453290 6.533668 12.011481 6.230284 3.317936 4.065602 4.128771 5.670895 5.734534 4.055964 7.818302 5.912739 6.366788 10.687948 2.965105 
36 3.184710 8.485483 6.552784 11.991262 6.176535 3.300883 4.042023 4.111767 5.701648 5.705953 4.064354 7.855593 5.829082 6.401067 10.609619 2.929899 
37 3.180427 8.549444 6.580698 11.943379 6.167262 3.314958 4.005444 4.084897 5.750704 5.678699 4.114468 7.906269 5.799448 6.474818 10.538438 2.927497 
38 3.187436 8.592564 6.603977 11.885996 6.167486 3.349390 3.976599 4.083439 5.766300 5.628096 4.145703 7.932988 5.772538 6.539773 10.478253 2.919565 
39 3.181709 8.593675 6.585562 11.826623 6.113086 3.361484 3.896193 4.091514 5.708935 5.544651 4.098857 7.870060 5.680461 6.550305 10.386601 2.836700 
40 3.236531 8.642607 6.597769 11.789628 6.113374 3.462369 3.880608 4.102509 5.642141 5.509153 4.072225 7.906478 5.637211 6.574087 10.389407 2.779581 
41 3.343286 8.685032 6.634173 11.730495 6.167545 3.623284 3.906070 4.093662 5.586281 5.519517 4.109077 7.995625 5.616600 6.640405 10.444745 2.786732 
42 3.413538 8.677377 6.640530 11.642329 6.142017 3.675111 3.831570 4.075222 5.514797 5.459369 4.129519 7.993338 5.524562 6.661076 10.422801 2.725414 
43 3.444581 8.657223 6.654992 11.575384 6.048319 3.667850 3.696949 4.071364 5.468441 5.377009 4.139055 7.981340 5.426301 6.640013 10.390084 2.646337 
44 3.466421 8.652306 6.707646 11.533037 6.028844 3.692252 3.589885 4.105525 5.492304 5.376875 4.200902 8.040697 5.402492 6.653961 10.362504 2.695084 
45 3.412322 8.690642 6.815815 11.584956 5.992485 3.724601 3.536202 4.195226 5.513421 5.430576 4.185593 8.113506 5.404198 6.574175 10.362661 2.737222 
46 3.373983 8.671796 6.888760 11.618685 5.977777 3.743864 3.474207 4.231212 5.497884 5.438793 4.211923 8.145676 5.408082 6.491111 10.315585 2.751119 
47 3.374735 8.650654 6.931186 11.623187 6.029441 3.823071 3.474530 4.244327 5.458053 5.462921 4.296351 8.187945 5.445301 6.461014 10.268286 2.786513 
48 3.387739 8.666443 6.965822 11.661424 6.056211 3.916600 3.537831 4.287158 5.391183 5.505531 4.325746 8.249668 5.463234 6.401710 10.291759 2.774847 
49 3.450699 8.657939 6.975992 11.668495 6.069542 4.030402 3.596901 4.272072 5.315584 5.544578 4.339551 8.285707 5.451818 6.374413 10.331999 2.758078 
50 3.597985 8.639826 6.980350 11.636532 6.124542 4.188843 3.660788 4.215808 5.288953 5.610035 4.399611 8.344108 5.466607 6.425401 10.356387 2.779251 
51 3.707145 8.603308 6.973251 11.637241 6.113948 4.294839 3.680196 4.138135 5.259535 5.625645 4.376626 8.353984 5.450325 6.421759 10.342945 2.736465 
52 3.778293 8.531188 6.943393 11.626302 6.089696 4.337026 3.640790 4.055763 5.236878 5.597227 4.329845 8.291032 5.422697 6.432025 10.245006 2.706205 
53 3.803523 8.548129 6.988514 11.670011 6.130169 4.383348 3.672677 4.055376 5.289320 5.666031 4.290364 8.302606 5.491421 6.468112 10.186324 2.770227 
54 3.759134 8.574689 7.028255 11.721567 6.131116 4.391126 3.695233 4.065921 5.362307 5.710569 4.233654 8.265051 5.551610 6.468934 10.116220 2.809683 
55 3.696687 8.605489 7.071676 11.771730 6.129363 4.396011 3.721862 4.079804 5.444604 5.757146 4.201407 8.198316 5.593320 6.446782 10.047576 2.837732 
56 3.653613 8.690794 7.165049 11.862607 6.168771 4.458023 3.798123 4.119311 5.550615 5.888069 4.186707 8.184743 5.690695 6.434697 10.061107 2.901973 
57 3.629204 8.765852 7.241967 11.938653 6.222435 4.532683 3.848706 4.138248 5.636360 5.990739 4.213514 8.155372 5.783241 6.445658 10.105032 2.972944 
58 3.595015 8.798263 7.280959 12.005937 6.239374 4.614332 3.873932 4.135060 5.671358 6.088910 4.202521 8.079797 5.817262 6.437877 10.160563 2.979029 
59 3.570651 8.737955 7.231910 12.024362 6.208744 4.658710 3.799000 4.046885 5.638007 6.084160 4.205436 7.912687 5.771492 6.423089 10.169044 2.894889 
60 3.536373 8.720255 7.198787 12.085883 6.199988 4.723437 3.754301 3.978796 5.606387 6.102604 4.229712 7.774059 5.737911 6.402272 10.213545 2.829253 
61 3.468678 8.756725 7.199372 12.200490 6.177011 4.755665 3.733662 3.954074 5.598690 6.154356 4.249443 7.669343 5.725865 6.363760 10.263457 2.774358 
62 3.382252 8.810658 7.198296 12.316689 6.164218 4.764460 3.728048 3.978240 5.621843 6.188132 4.316938 7.605296 5.760167 6.328042 10.307749 2.777844 
63 3.292850 8.926953 7.216515 12.444489 6.224733 4.794642 3.809216 4.076768 5.687483 6.277305 4.426265 7.609739 5.849806 6.295469 10.371734 2.853968 
64 3.161797 9.035126 7.234180 12.616637 6.262979 4.799512 3.928015 4.208574 5.733367 6.366548 4.449137 7.614248 5.931746 6.203337 10.434605 2.871142 
65 3.060245 9.071795 7.211563 12.734762 6.261426 4.760285 3.993319 4.274332 5.736506 6.372268 4.487020 7.604742 5.967776 6.144753 10.410650 2.859815 
66 3.020899 9.105630 7.194962 12.811643 6.292572 4.737481 4.083727 4.329992 5.730325 6.402206 4.565773 7.656984 6.024380 6.144101 10.364017 2.872810 
67 2.972112 9.093069 7.161398 12.862648 6.297899 4.693358 4.163048 4.368283 5.675535 6.384452 4.610994 7.710094 6.050148 6.151025 10.310811 2.833532 
68 2.932176 9.026206 7.079616 12.858840 6.260998 4.614298 4.200170 4.354066 5.583827 6.282111 4.627367 7.711794 6.004622 6.176474 10.238801 2.740409 
69 2.932165 9.003383 7.037749 12.882880 6.282784 4.591907 4.309334 4.354006 5.545826 6.263296 4.637591 7.775981 6.002389 6.240932 10.252123 2.685874 
70 2.930691 8.997589 7.006699 12.928498 6.309437 4.570181 4.408166 4.351454 5.561427 6.278232 4.647470 7.855677 6.034337 6.311495 10.272585 2.687173 
71 2.893842 8.999475 6.993191 13.001913 6.324928 4.501954 4.450891 4.351696 5.618652 6.287350 4.663698 7.899352 6.067601 6.370833 10.256244 2.717403 
72 2.836656 9.061251 7.035518 13.138189 6.374223 4.427187 4.512140 4.395134 5.722130 6.370949 4.698550 7.967110 6.148961 6.408685 10.259178 2.796283 
73 2.741953 9.103829 7.062069 13.279454 6.367437 4.299403 4.511832 4.429174 5.797256 6.417752 4.706086 7.968766 6.184915 6.380608 10.223181 2.826511 
74 2.687314 9.129831 7.082284 13.402030 6.365166 4.195880 4.489198 4.451587 5.850917 6.479899 4.702953 7.914798 6.208754 6.340211 10.201691 2.836944 
75 2.699972 9.122392 7.093265 13.484341 6.377371 4.125256 4.439435 4.454188 5.894489 6.533952 4.718122 7.865578 6.252969 6.337867 10.194029 2.850915 
76 2.767246 9.127899 7.116335 13.552680 6.386648 4.073688 4.390441 4.473264 5.910764 6.594851 4.716389 7.797822 6.284405 6.347117 10.225370 2.863825 
77 2.878819 9.145529 7.156744 13.607192 6.433200 4.054599 4.371271 4.491027 5.898923 6.703222 4.714349 7.759493 6.319544 6.398463 10.284846 2.889601 
78 2.999080 9.095649 7.151320 13.588733 6.462685 3.985359 4.276381 4.437445 5.831066 6.736678 4.753200 7.699966 6.292929 6.467004 10.254616 2.878739 
79 3.112080 9.105624 7.191001 13.629226 6.483630 3.970095 4.267015 4.457041 5.743714 6.795942 4.719082 7.701589 6.281792 6.467172 10.294700 2.859931 
80 3.191500 9.105912 7.227626 13.686182 6.502167 3.933980 4.245541 4.476500 5.657572 6.814449 4.702183 7.710869 6.289193 6.477173 10.311601 2.839198 
81 3.230462 9.074922 7.237235 13.732589 6.508965 3.818620 4.137642 4.478407 5.586926 6.760329 4.741708 7.698385 6.281582 6.514216 10.260346 2.815742 
82 3.205160 9.112853 7.315946 13.857472 6.537321 3.705724 4.048871 4.562293 5.562142 6.748918 4.723222 7.710088 6.320052 6.510521 10.267298 2.819346 
83 3.128199 9.100161 7.356475 13.929777 6.546418 3.536413 3.877084 4.601980 5.538230 6.672729 4.744639 7.701685 6.313857 6.541276 10.208799 2.797676 
84 3.105845 9.093701 7.428934 13.999256 6.587704 3.434538 3.773830 4.657640 5.537055 6.633958 4.799738 7.735356 6.332234 6.622843 10.203174 2.811007 
85 3.080520 9.114024 7.551021 14.110483 6.652225 3.415390 3.788519 4.776537 5.552087 6.648505 4.832202 7.803997 6.375538 6.703401 10.273671 2.841732 
86 2.985497 9.110401 7.667947 14.209044 6.663000 3.374285 3.818109 4.909824 5.538989 6.644405 4.860408 7.823173 6.371630 6.729642 10.298884 2.827064 
87 2.923447 9.100084 7.785001 14.283914 6.685694 3.343603 3.866742 5.019615 5.524062 6.663207 4.925453 7.838346 6.362070 6.756909 10.299182 2.819846 
88 2.921673 9.081893 7.841274 14.282892 6.736089 3.307712 3.882397 5.051875 5.502635 6.666007 5.036952 7.880708 6.329148 6.853789 10.264510 2.817095 
89 2.947519 9.079020 7.838957 14.259558 6.729198 3.289709 3.881355 5.083988 5.467997 6.667176 5.091541 7.899065 6.269125 6.950258 10.242827 2.776169 
90 3.027523 9.104423 7.825274 14.242182 6.728703 3.334766 3.922472 5.124927 5.442403 6.702684 5.083165 7.929277 6.233990 7.039341 10.258795 2.736429 
91 3.079952 9.105268 7.795624 14.212486 6.713229 3.338645 3.935663 5.163926 5.407631 6.718995 5.062403 7.914321 6.178166 7.117302 10.243754 2.686173 
92 3.087112 9.133086 7.807405 14.243614 6.685114 3.310640 3.987668 5.273779 5.384636 6.769027 4.997062 7.903963 6.148537 7.141769 10.246480 2.651001 
93 3.127180 9.162101 7.837409 14.253043 6.710441 3.307721 4.036433 5.329109 5.391815 6.839460 4.979857 7.947337 6.142757 7.232634 10.234025 2.680553 
94 3.173880 9.182320 7.853451 14.236329 6.733330 3.323521 4.078551 5.343359 5.416060 6.908245 4.960946 7.999792 6.119188 7.350043 10.212075 2.723255 
95 3.197137 9.178584 7.848147 14.226135 6.715208 3.363327 4.115337 5.355310 5.420776 6.960351 4.894256 8.010726 6.065211 7.431976 10.192979 2.738380 
96 3.208315 9.130818 7.791594 14.167213 6.697486 3.369381 4.061833 5.296630 5.404176 6.958276 4.879946 7.989004 5.963991 7.546647 10.117095 2.753459 
97 3.171426 9.113389 7.740811 14.115445 6.681913 3.371634 4.010725 5.219358 5.390107 6.981883 4.871505 7.958438 5.871370 7.660976 10.061551 2.779811 
98 3.088218 9.137644 7.733621 14.088168 6.657583 3.411593 4.006070 5.174678 5.387631 7.038047 4.794363 7.926634 5.823200 7.715218 10.071819 2.810001 
99 3.021236 9.126786 7.703331 13.991201 6.618272 3.466748 3.951758 5.050945 5.369792 7.056041 4.733301 7.890611 5.771214 7.762351 10.049706 2.833059 
100 2.967424 9.101602 7.660196 13.899348 6.567536 3.508262 3.894401 4.905436 5.343347 7.054955 4.670768 7.827345 5.724446 7.791337 9.997163 2.854658 
101 2.898994 9.115205 7.648618 13.882930 6.545446 3.532698 3.850782 4.757699 5.361222 7.070249 4.620566 7.818853 5.742118 7.821792 9.942209 2.938952 
102 2.849587 9.150215 7.652034 13.916473 6.553038 3.533171 3.825093 4.588633 5.409011 7.089395 4.620167 7.852190 5.805392 7.878801 9.874497 3.063760 
103 2.772685 9.172301 7.663402 13.992645 6.476691 3.500226 3.831351 4.448022 5.425353 7.070538 4.549623 7.822042 5.853254 7.861977 9.814080 3.116320 
104 2.743860 9.166195 7.642132 14.003030 6.350341 3.470361 3.815485 4.266260 5.386426 6.999565 4.477981 7.771259 5.845991 7.848635 9.762004 3.105287 
105 2.819472 9.222232 7.649791 14.011187 6.286343 3.535243 3.884648 4.119708 5.357487 6.990995 4.446349 7.771295 5.873733 7.869449 9.804110 3.116149 
106 2.886265 9.276400 7.677062 14.057330 6.179835 3.586703 3.947375 4.055825 5.325496 6.997124 4.387880 7.740574 5.900242 7.833876 9.857458 3.095347 
107 2.934604 9.321918 7.709563 14.118186 6.055082 3.614714 3.987802 4.039678 5.317270 7.000530 4.348318 7.694766 5.922929 7.767351 9.886697 3.058260 
108 3.009558 9.389126 7.774869 14.208789 5.980285 3.658134 4.067886 4.065685 5.376931 7.041952 4.362338 7.682465 5.994362 7.716616 9.934964 3.060999 
109 3.091175 9.408658 7.821708 14.257543 5.919957 3.666335 4.089729 4.068467 5.444992 7.042715 4.435085 7.646603 6.053991 7.676502 9.923054 3.051077 
110 3.130572 9.497467 7.913257 14.359240 5.887085 3.702446 4.159519 4.142749 5.516944 7.119944 4.468884 7.626594 6.165850 7.592000 9.971032 3.010986 
111 3.134694 9.575394 7.992409 14.468505 5.835227 3.697632 4.185715 4.213125 5.572704 7.167473 4.482851 7.551387 6.255994 7.476484 9.968992 2.939164 
112 3.124345 9.598876 8.029140 14.542465 5.761866 3.652580 4.130325 4.232106 5.628042 7.142751 4.523830 7.439987 6.314036 7.366300 9.854424 2.851471 
113 3.156183 9.668419 8.120458 14.663731 5.758072 3.726769 4.151547 4.298029 5.750611 7.198596 4.572641 7.418609 6.473719 7.286591 9.805750 2.832739 
114 3.177052 9.667710 8.214157 14.791588 5.716904 3.805722 4.143268 4.370214 5.862080 7.235016 4.597421 7.441866 6.631088 7.200802 9.745999 2.793127 
115 3.176188 9.627795 8.280646 14.892281 5.599333 3.875052 4.084900 4.427434 5.923857 7.233641 4.580672 7.477890 6.742852 7.091245 9.677268 2.691054 
116 3.207313 9.622472 8.352542 14.971242 5.515805 3.964023 4.011576 4.461483 5.985376 7.218660 4.583743 7.557785 6.848887 7.030043 9.641908 2.642952 
117 3.205356 9.613675 8.423378 15.016479 5.439339 4.007161 3.911575 4.456426 6.058186 7.143623 4.621213 7.593957 6.930744 6.994853 9.546601 2.634874 
118 3.178216 9.681383 8.548301 15.090864 5.433429 4.057908 3.850185 4.477103 6.189790 7.102192 4.689673 7.638891 7.043285 6.975091 9.479555 2.707122 
119 3.118308 9.712883 8.663429 15.141677 5.406349 4.072276 3.757179 4.478957 6.298621 7.007660 4.738942 7.642442 7.107528 6.979754 9.386967 2.771289 
120 3.028209 9.673814 8.737070 15.164630 5.319942 4.026041 3.613477 4.433712 6.358169 6.865038 4.766880 7.546837 7.121703 6.992564 9.232615 2.777169 
121 2.999656 9.678328 8.851639 15.191736 5.303983 4.044767 3.522869 4.416883 6.440920 6.792189 4.838648 7.486629 7.202380 7.047396 9.128781 2.846119 
122 2.975093 9.704875 9.002053 15.259851 5.267901 4.085282 3.483407 4.436652 6.497247 6.760833 4.879624 7.450624 7.304984 7.080925 9.089375 2.908133 
123 2.956063 9.674713 9.095659 15.272190 5.192950 4.109032 3.442116 4.403953 6.503214 6.692627 4.917432 7.377429 7.355352 7.131321 9.048300 2.904686 
124 2.974198 9.572326 9.105648 15.183556 5.153461 4.138355 3.395357 4.308108 6.469810 6.576718 4.978738 7.285155 7.352769 7.228715 9.018710 2.860506 
125 2.945963 9.456018 9.120413 15.119283 5.099804 4.172709 3.407735 4.239887 6.407248 6.473482 4.958265 7.178218 7.336972 7.277629 9.038130 2.747684 
126 2.930684 9.404533 9.178022 15.093625 5.105964 4.234596 3.494908 4.226433 6.365288 6.440254 4.915558 7.142977 7.378675 7.341402 9.117072 2.649434 
127 2.945119 9.350190 9.245165 15.040606 5.144825 4.266891 3.551749 4.210221 6.332207 6.400433 4.888218 7.123755 7.439840 7.411596 9.186375 2.622300 
128 2.913032 9.230478 9.258859 14.953918 5.090294 4.201603 3.526408 4.146558 6.272372 6.308022 4.828579 7.037220 7.450184 7.429329 9.159685 2.582377 
129 2.890524 9.162756 9.306992 14.909397 5.060143 4.140117 3.537668 4.121660 6.243574 6.288387 4.778349 7.019098 7.517002 7.445055 9.159001 2.624094 
130 2.902260 9.151358 9.398088 14.932887 5.098049 4.120066 3.587837 4.150468 6.262706 6.339078 4.759231 7.071752 7.642200 7.464874 9.192126 2.765766 
131 2.931544 9.160609 9.498948 14.988297 5.159819 4.135246 3.646224 4.197717 6.289629 6.404730 4.733726 7.122627 7.772274 7.471887 9.243809 2.884619 
132 2.990496 9.161497 9.569500 15.012898 5.257730 4.176913 3.677370 4.211593 6.285772 6.425908 4.736129 7.142357 7.863570 7.483735 9.257500 2.980533 
133 3.020816 9.099073 9.577318 14.998313 5.302944 4.175956 3.659173 4.153705 6.203560 6.363707 4.740468 7.087106 7.879591 7.463620 9.176632 2.987069 
134 3.014542 9.092619 9.590011 15.020802 5.307283 4.200365 3.737266 4.119284 6.099630 6.361426 4.694162 7.036211 7.884308 7.420259 9.153668 2.943843 
135 3.015564 9.112522 9.601418 15.053868 5.328595 4.232134 3.818306 4.096964 6.018841 6.396396 4.672390 6.993677 7.903422 7.397576 9.157118 2.929150 
136 3.025452 9.119623 9.600026 15.076647 5.358400 4.212722 3.809882 4.067230 5.970471 6.405777 4.696027 6.951358 7.905805 7.371760 9.094699 2.925820 
137 3.023278 9.201013 9.681655 15.133337 5.379227 4.204939 3.819824 4.097289 5.964355 6.455431 4.699780 6.945270 7.927688 7.284132 9.061952 2.952813 
138 2.986411 9.303430 9.813995 15.195951 5.348613 4.192524 3.859979 4.135233 5.940365 6.473167 4.658089 6.923101 7.938035 7.140838 9.059324 2.944546 
139 3.010057 9.399920 9.920438 15.205323 5.326738 4.203115 3.917701 4.131390 5.901321 6.470996 4.648219 6.932336 7.933569 7.062918 9.067742 2.905272 
140 3.083872 9.479053 9.988063 15.167476 5.315928 4.206603 3.991939 4.096570 5.849876 6.446206 4.656469 6.945183 7.911678 7.045602 9.076278 2.859324 
141 3.136652 9.517015 10.018170 15.120162 5.253791 4.155060 4.046745 4.057633 5.762774 6.383526 4.645373 6.907840 7.877880 6.999534 9.045490 2.776639 
142 3.196857 9.597022 10.065758 15.122978 5.191331 4.128267 4.160859 4.070899 5.702266 6.396462 4.599596 6.902677 7.877745 6.929638 9.083228 2.729036 
143 3.280849 9.672372 10.109414 15.155226 5.131945 4.118075 4.284745 4.086720 5.647901 6.427844 4.572293 6.906068 7.870342 6.866125 9.143107 2.734212 
144 3.362412 9.665193 10.101312 15.159428 5.057916 4.060803 4.315664 4.041249 5.568324 6.412497 4.603880 6.885118 7.803472 6.838337 9.132163 2.725602 
145 3.418796 9.696663 10.138588 15.201963 5.039590 4.009484 4.358641 4.044327 5.546963 6.448201 4.656473 6.906136 7.783077 6.836956 9.162125 2.778739 
146 3.401203 9.736076 10.204006 15.303679 5.034872 3.920135 4.402790 4.108418 5.545594 6.484931 4.670321 6.908167 7.795002 6.772847 9.213757 2.807948 
147 3.325191 9.726462 10.241726 15.404325 5.020836 3.761388 4.376796 4.171810 5.533336 6.476974 4.643166 6.849388 7.808626 6.643775 9.220587 2.756083 
148 3.280515 9.698455 10.238640 15.454175 5.054717 3.604055 4.293233 4.191645 5.514628 6.443420 4.672846 6.803360 7.817477 6.560562 9.183514 2.706752 
149 3.273757 9.695689 10.217638 15.490498 5.142538 3.480137 4.200495 4.191999 5.497914 6.409492 4.757659 6.810630 7.817060 6.531137 9.114180 2.702217 
150 3.263999 9.790042 10.260526 15.601782 5.258200 3.400389 4.186803 4.277203 5.540216 6.469926 4.811400 6.884322 7.869786 6.483665 9.103027 2.757465 
151 3.298705 9.874507 10.253343 15.665422 5.384062 3.345926 4.174085 4.334884 5.578557 6.495833 4.912349 6.974041 7.899189 6.476984 9.044405 2.841213 
152 3.304196 9.897596 10.172682 15.687870 5.404337 3.280110 4.160675 4.345473 5.570107 6.454494 4.952828 7.003308 7.876509 6.419746 8.959867 2.829121 
153 3.256120 9.950150 10.089178 15.734097 5.343012 3.227051 4.180821 4.373908 5.573308 6.432631 4.887192 7.000038 7.848586 6.299847 8.933496 2.763035 
154 3.282387 10.039870 9.990384 15.759466 5.329062 3.241207 4.211459 4.385594 5.619338 6.428578 4.873770 7.049969 7.810247 6.255283 8.924537 2.763276 
155 3.328490 10.112031 9.893379 15.801287 5.316833 3.251760 4.220836 4.389279 5.697703 6.455590 4.864505 7.091161 7.772331 6.220168 8.938685 2.785431 
156 3.336569 10.123965 9.780767 15.836838 5.256065 3.211822 4.167622 4.382764 5.742507 6.439668 4.854938 7.058824 7.714867 6.179307 8.914102 2.797036 
157 3.324909 10.091276 9.657153 15.835365 5.225957 3.168875 4.102537 4.363824 5.770332 6.391299 4.882506 7.005212 7.656793 6.181593 8.876601 2.806084 
158 3.235877 10.088943 9.568336 15.871939 5.206480 3.149729 4.111171 4.377674 5.803502 6.400923 4.831217 6.945644 7.644722 6.155291 8.938151 2.751476 
159 3.151653 10.077412 9.461723 15.868925 5.199147 3.144279 4.113455 4.336380 5.813048 6.385149 4.799311 6.871632 7.604774 6.159571 8.972222 2.698238 
160 3.140966 10.030190 9.358712 15.796998 5.238925 3.149196 4.075126 4.224100 5.828815 6.317235 4.881482 6.820522 7.520370 6.241218 8.934202 2.713052 
161 3.099260 10.006730 9.323031 15.763764 5.262188 3.168036 4.084918 4.147416 5.840400 6.278826 4.903900 6.769558 7.419998 6.244193 8.938391 2.717796 
162 3.043968 10.001664 9.307118 15.745983 5.274343 3.220668 4.125789 4.088652 5.844973 6.255208 4.892292 6.723445 7.296881 6.187630 8.949089 2.724747 
163 3.042044 10.019567 9.293209 15.725744 5.311701 3.325882 4.207964 4.048626 5.867973 6.266177 4.885237 6.726304 7.174581 6.159738 9.008407 2.753906 
164 3.066573 9.953436 9.205224 15.633093 5.308391 3.311818 4.149418 3.928619 5.877872 6.194220 4.940147 6.675417 7.047686 6.141933 8.952046 2.801870 
165 3.090536 9.891218 9.116919 15.537884 5.308598 3.236460 4.066180 3.805267 5.901859 6.103307 5.013726 6.617428 6.964676 6.127630 8.860275 2.854387 
166 3.080639 9.936457 9.114078 15.512913 5.340027 3.207198 4.107595 3.773272 5.943053 6.090758 5.020020 6.606080 6.962858 6.094120 8.883412 2.877441 
167 3.091861 9.964165 9.105372 15.468664 5.405891 3.184048 4.135705 3.718755 5.972067 6.071009 5.042790 6.593448 6.948332 6.101837 8.864418 2.918600 
168 3.098952 9.993450 9.103549 15.454342 5.477990 3.179579 4.218968 3.702052 6.011277 6.065690 5.030537 6.612007 6.931296 6.108476 8.863396 2.942193 
169 3.102321 10.018908 9.114212 15.461696 5.572360 3.161105 4.283812 3.713959 6.080820 6.057118 5.017380 6.639926 6.901942 6.123027 8.875327 2.962207 
170 3.143931 10.085743 9.151136 15.470523 5.723360 3.163095 4.334346 3.759422 6.181936 6.053507 5.041831 6.711271 6.870413 6.201835 8.896859 3.017030 
171 3.165251 10.175560 9.185064 15.521832 5.841561 3.200229 4.445324 3.854456 6.231398 6.041946 5.005848 6.781514 6.823671 6.280886 8.964808 3.018312 
172 3.178185 10.142303 9.133609 15.525165 5.871131 3.217531 4.482237 3.891616 6.191170 5.936007 4.954542 6.753485 6.732890 6.364216 8.956342 2.934896 
173 3.230000 10.091478 9.057674 15.512963 5.904095 3.248684 4.483132 3.919935 6.157950 5.822697 4.952025 6.714090 6.643875 6.469244 8.923834 2.880486 
174 3.223361 10.104527 9.079965 15.597274 5.933829 3.278923 4.551273 4.043565 6.146756 5.782314 4.877745 6.718573 6.645816 6.465876 8.992071 2.814286 
175 3.205997 10.117930 9.112924 15.657971 5.955698 3.228263 4.513481 4.118667 6.147233 5.731215 4.828543 6.682543 6.662357 6.422335 8.987143 2.779836 
176 3.174311 10.148139 9.178353 15.749684 5.994427 3.172111 4.482393 4.203070 6.165781 5.742318 4.795008 6.658061 6.692664 6.367167 9.005543 2.781738 
177 3.112677 10.137048 9.217340 15.836557 5.973016 3.107929 4.460351 4.266411 6.138059 5.766767 4.747263 6.590539 6.690240 6.291959 9.037849 2.746050 
178 3.068805 10.119500 9.252773 15.909060 5.926633 3.089700 4.461990 4.333865 6.100861 5.816812 4.702773 6.553511 6.665342 6.239856 9.099216 2.737857 
179 3.097809 10.133647 9.310602 15.969765 5.909667 3.109792 4.474148 4.381205 6.102243 5.900882 4.752482 6.583142 6.647862 6.266127 9.174612 2.807104 
180 3.119775 10.099760 9.319805 15.991321 5.808302 3.086931 4.438254 4.355349 6.055639 5.908319 4.783574 6.553298 6.595672 6.299177 9.200379 2.816056 
181 3.140565 10.029037 9.287843 15.978231 5.648132 3.028689 4.388015 4.283367 5.960250 5.869763 4.788432 6.481467 6.489317 6.347364 9.204336 2.768335 
182 3.235593 9.992446 9.249526 15.915561 5.553720 3.040903 4.384036 4.228133 5.900012 5.870549 4.853286 6.465685 6.389676 6.469441 9.259589 2.763211 
183 3.371048 9.958618 9.206271 15.816562 5.474906 3.093162 4.374803 4.186444 5.858221 5.864615 4.910608 6.478233 6.281529 6.617708 9.316845 2.776883 
184 3.468608 9.941162 9.197021 15.729493 5.386014 3.142148 4.353606 4.181695 5.801043 5.832328 4.918617 6.473186 6.188422 6.721553 9.347076 2.772054 
185 3.563272 9.905639 9.182874 15.622436 5.335089 3.125245 4.274423 4.154325 5.779298 5.763505 4.959174 6.441603 6.109369 6.830843 9.292842 2.777015 
186 3.598495 9.880581 9.196516 15.565795 5.320726 3.092512 4.221889 4.165514 5.777930 5.719543 4.970178 6.424231 6.065841 6.869776 9.243549 2.783051 
187 3.542165 9.935067 9.263241 15.609621 5.321778 3.087241 4.290124 4.272068 5.761508 5.757055 4.910421 6.453468 6.091733 6.794405 9.294765 2.782932 
188 3.549075 9.914925 9.250162 15.556796 5.318859 3.041202 4.260383 4.262991 5.758452 5.722226 4.907776 6.382387 6.099463 6.775721 9.285891 2.753605 
189 3.593539 9.893252 9.235558 15.451003 5.338092 3.013057 4.162331 4.187334 5.769646 5.657520 4.933371 6.267037 6.078195 6.832049 9.256608 2.734099 
190 3.595934 9.923508 9.277285 15.397464 5.365146 3.042057 4.127296 4.155449 5.789381 5.642481 4.926526 6.195021 6.088307 6.891293 9.308681 2.740299 
191 3.609576 9.960376 9.324153 15.356290 5.403708 3.099125 4.098202 4.144801 5.848215 5.671982 4.916832 6.188054 6.135477 6.973810 9.363633 2.795230 
192 3.673322 9.975867 9.345113 15.299327 5.464764 3.188311 4.071964 4.122266 5.905458 5.701360 4.947197 6.208093 6.196300 7.085769 9.382784 2.888891 
193 3.708934 9.901126 9.297256 15.201507 5.400109 3.184355 4.031285 4.047799 5.871238 5.617859 4.914285 6.104994 6.198933 7.152739 9.321480 2.857157 
194 3.751244 9.851125 9.281998 15.094679 5.345680 3.160726 4.000175 3.990658 5.844920 5.549890 4.892931 6.024860 6.212770 7.226191 9.251163 2.832925 
195 3.850977 9.899581 9.347307 15.024746 5.425408 3.200935 3.990243 3.993145 5.894023 5.577880 4.969548 6.065938 6.290869 7.334104 9.233914 2.917068 
196 3.932886 9.922742 9.385666 14.956059 5.451018 3.210772 3.931411 3.990495 5.912556 5.562769 5.011721 6.071018 6.361655 7.367930 9.174794 2.932456 
197 4.016070 9.920654 9.402040 14.869776 5.460727 3.248765 3.821691 3.983377 5.909450 5.544535 5.052671 6.072362 6.432436 7.375202 9.080023 2.934748 
198 4.123206 9.937776 9.412992 14.760427 5.513989 3.344069 3.711091 3.973771 5.940742 5.553382 5.134614 6.115030 6.519306 7.433734 8.975764 2.972012 
199 4.159387 9.970654 9.446920 14.712845 5.540912 3.457997 3.674207 4.007034 5.936088 5.590552 5.124235 6.171940 6.591659 7.445045 8.922172 2.988049 
200 4.164421 10.015682 9.487174 14.693936 5.547557 3.593405 3.650937 4.043024 5.868838 5.644236 5.081425 6.215508 6.612347 7.441036 8.878802 2.986006 
201 4.267689 9.947664 9.427246 14.549455 5.530152 3.671026 3.499512 3.921440 5.780674 5.599753 5.137682 6.160065 6.533154 7.523769 8.661025 2.895239 
202 4.322999 9.920072 9.400536 14.464532 5.509773 3.772429 3.466565 3.855744 5.688263 5.614323 5.167178 6.165728 6.474122 7.596849 8.533779 2.820102 
203 4.348062 9.950479 9.411713 14.429114 5.505809 3.878850 3.507375 3.856999 5.619208 5.687313 5.204579 6.239738 6.459021 7.661004 8.489552 2.795220 
204 4.421366 10.007827 9.435072 14.381941 5.557834 3.927343 3.557047 3.854516 5.643775 5.767180 5.316988 6.357851 6.479184 7.740409 8.443515 2.821965 
205 4.459369 10.052946 9.459421 14.340081 5.568313 3.903405 3.557947 3.819124 5.652565 5.816207 5.430330 6.423740 6.503603 7.777839 8.365903 2.824810 
206 4.410618 10.049922 9.460656 14.324197 5.466665 3.799579 3.530350 3.759982 5.620292 5.794265 5.448833 6.373305 6.506312 7.744755 8.273678 2.751402 
207 4.388062 10.082629 9.505748 14.345217 5.412724 3.730793 3.603214 3.769181 5.651124 5.845608 5.448344 6.384327 6.548967 7.736213 8.263698 2.772613 
208 4.337495 10.113950 9.585146 14.405521 5.349796 3.675923 3.696337 3.819689 5.690254 5.928253 5.402799 6.402776 6.602481 7.703463 8.306429 2.821329 
209 4.240093 10.049136 9.594287 14.426971 5.197201 3.558603 3.697744 3.782274 5.673401 5.891172 5.308071 6.281402 6.579622 7.653401 8.274520 2.746770 
210 4.252985 9.942229 9.533195 14.366751 5.139422 3.524922 3.699076 3.668110 5.675058 5.829890 5.308547 6.170742 6.515919 7.719060 8.199232 2.719614 
211 4.283478 9.864795 9.461457 14.305035 5.164114 3.594307 3.787148 3.601019 5.682105 5.803715 5.301537 6.146081 6.468545 7.813858 8.185548 2.740673 
212 4.213301 9.803733 9.393305 14.306789 5.151107 3.620110 3.914917 3.613412 5.648233 5.750171 5.205293 6.092634 6.420976 7.805980 8.216114 2.679253 
213 4.170799 9.744452 9.326535 14.300686 5.173104 3.631681 3.983199 3.650741 5.630538 5.694405 5.170622 6.018199 6.378326 7.793821 8.207537 2.630498 
214 4.166216 9.689569 9.271627 14.287514 5.211681 3.610469 3.986968 3.679925 5.648344 5.637039 5.178711 5.901026 6.333018 7.762683 8.143549 2.618005 
215 4.141777 9.709398 9.292384 14.345994 5.265822 3.575209 4.033205 3.768813 5.701242 5.672698 5.144666 5.852042 6.335876 7.659790 8.131334 2.665430 
216 4.161123 9.744306 9.322391 14.410745 5.367415 3.581276 4.053612 3.849745 5.779012 5.735611 5.146501 5.846680 6.373676 7.573242 8.111534 2.783432 
217 4.152661 9.748034 9.314619 14.462420 5.409384 3.524132 3.996900 3.869409 5.819961 5.718088 5.118223 5.749359 6.381682 7.458896 8.027636 2.846096 
218 4.083278 9.790716 9.323493 14.564054 5.425663 3.460786 3.983821 3.916757 5.802720 5.716891 5.016839 5.669498 6.377563 7.289845 7.987831 2.877978 
219 4.043163 9.867143 9.326558 14.668687 5.491660 3.499622 4.052205 3.980095 5.801243 5.765889 4.894885 5.685727 6.360152 7.153590 8.004356 2.941221 
220 4.062276 9.897185 9.255128 14.677944 5.571771 3.563151 4.131547 3.969999 5.778637 5.786955 4.822865 5.679508 6.289949 7.108933 7.973967 2.969591 
221 4.020580 9.913272 9.162785 14.695930 5.576555 3.596252 4.232178 3.940221 5.669231 5.763731 4.716928 5.631788 6.186219 7.050477 7.936774 2.921677 
222 3.973686 9.889948 9.061238 14.681835 5.541819 3.587032 4.259372 3.882631 5.552665 5.698102 4.636378 5.553690 6.083148 7.027293 7.829481 2.830781 
223 3.948335 9.908267 9.036851 14.683558 5.567192 3.567915 4.271677 3.861412 5.528344 5.687291 4.638929 5.556400 6.055673 7.048694 7.726016 2.788440 
224 3.819449 10.014739 9.129496 14.842023 5.553936 3.564410 4.360417 3.967842 5.523874 5.789348 4.571336 5.628944 6.122964 6.976061 7.744949 2.780779 
225 3.729788 10.074214 9.189285 14.934142 5.491325 3.516793 4.335888 4.003294 5.534150 5.814917 4.553312 5.647168 6.170199 6.940264 7.704338 2.743345 
226 3.698474 10.137575 9.241893 14.982154 5.487493 3.499598 4.305719 4.005314 5.580451 5.825782 4.591910 5.683136 6.230759 6.943056 7.710706 2.735248 
227 3.663231 10.188144 9.298605 15.042492 5.503901 3.513947 4.281924 4.033479 5.633768 5.866427 4.591228 5.746035 6.326249 6.935069 7.778123 2.750406 
228 3.622789 10.233107 9.356662 15.092178 5.538061 3.566431 4.303077 4.082043 5.687863 5.920438 4.566849 5.818958 6.425014 6.940572 7.903676 2.777437 
229 3.620736 10.198445 9.350026 15.052259 5.540204 3.595921 4.265663 4.047009 5.709780 5.908019 4.575290 5.843279 6.458824 7.028376 7.933004 2.773527 
230 3.649909 10.102989 9.281174 14.936949 5.498544 3.607997 4.189551 3.931272 5.722901 5.828653 4.582078 5.832215 6.435717 7.169028 7.874949 2.735522 
231 3.612846 10.057495 9.251589 14.874920 5.436854 3.646122 4.245966 3.896202 5.732011 5.808358 4.516728 5.871679 6.423880 7.234898 7.909110 2.717492 
232 3.582031 10.002987 9.231047 14.821120 5.381826 3.657381 4.287765 3.884010 5.744924 5.833533 4.452744 5.912923 6.431304 7.285311 7.929091 2.733135 
233 3.560601 9.989848 9.250905 14.779613 5.346656 3.614424 4.277278 3.880103 5.801090 5.864169 4.435211 5.944036 6.488698 7.328228 7.907290 2.778854 
234 3.448801 10.036667 9.347603 14.816579 5.300601 3.487464 4.297276 3.940689 5.862935 5.919356 4.384748 5.955534 6.600505 7.270736 7.934428 2.817838 
235 3.366983 10.066368 9.446579 14.863220 5.303440 3.368584 4.334553 3.985666 5.926649 5.981596 4.385550 5.987270 6.727122 7.232955 7.949213 2.878892 
236 3.367288 10.075765 9.514731 14.892970 5.364940 3.341341 4.396752 4.008226 5.991896 6.030673 4.413761 6.079739 6.819057 7.243540 7.960807 2.964111 
237 3.328273 10.037187 9.541871 14.921986 5.325219 3.307127 4.471877 4.026577 5.938421 6.032197 4.323039 6.124177 6.822558 7.168570 7.978199 2.959479 
238 3.330801 9.898100 9.475770 14.823897 5.203454 3.216404 4.372578 3.915737 5.824187 5.920643 4.250890 6.044446 6.741363 7.126125 7.832693 2.849334 
239 3.379327 9.814890 9.426180 14.730227 5.142094 3.191613 4.319060 3.796522 5.748551 5.863199 4.221605 6.029860 6.700718 7.107732 7.732804 2.788605 
240 3.351274 9.792219 9.438325 14.719661 5.090859 3.219236 4.355724 3.759288 5.650980 5.918278 4.139989 6.062739 6.704298 7.026218 7.752902 2.765337 
241 3.381693 9.710291 9.417968 14.651396 5.052321 3.255061 4.309550 3.675314 5.579608 5.942988 4.115045 6.055485 6.695805 7.007323 7.686488 2.740425 
242 3.475092 9.619413 9.422101 14.571159 5.081020 3.296953 4.226686 3.566404 5.562712 5.946180 4.169179 6.059289 6.701511 7.041544 7.573329 2.767168 
243 3.528724 9.600318 9.488905 14.586295 5.108099 3.321603 4.199907 3.565380 5.547261 6.018551 4.177959 6.086950 6.746032 7.000440 7.555645 2.822255 
244 3.525224 9.662091 9.622905 14.701029 5.169907 3.307008 4.180632 3.665835 5.577415 6.134503 4.172952 6.151000 6.850557 6.898268 7.603658 2.892926 
245 3.535529 9.720863 9.752823 14.778069 5.281649 3.253807 4.105005 3.773531 5.662949 6.197367 4.238733 6.190351 6.966526 6.813900 7.601525 2.958734 
246 3.512217 9.705566 9.796259 14.772249 5.294778 3.171735 3.949136 3.833843 5.697747 6.150698 4.257611 6.100934 7.001421 6.722823 7.514946 2.884733 
247 3.529407 9.709908 9.787881 14.765177 5.304475 3.201828 3.869998 3.895259 5.679622 6.092285 4.250699 6.038376 6.977975 6.694036 7.467345 2.801771 
248 3.682530 9.744129 9.764378 14.753262 5.394029 3.347874 3.860748 3.934578 5.669288 6.072296 4.329307 6.090706 6.941139 6.796468 7.472871 2.830611 
249 3.764139 9.729415 9.731654 14.723072 5.408891 3.454108 3.797640 3.931874 5.642875 6.019252 4.397308 6.112416 6.875220 6.870935 7.452999 2.816034 
250 3.718048 9.736735 9.755524 14.772474 5.356794 3.514970 3.771671 4.001219 5.606355 5.998912 4.407162 6.146092 6.824823 6.831603 7.489712 2.790345 
251 3.744703 9.681923 9.698604 14.729131 5.280987 3.568839 3.665837 3.976324 5.577559 5.899045 4.487521 6.128837 6.741986 6.873173 7.421882 2.749579 
252 3.728411 9.677220 9.650274 14.728346 5.193601 3.609755 3.615664 3.992549 5.550405 5.874065 4.530048 6.145949 6.692575 6.888503 7.411846 2.725842 
253 3.665255 9.744473 9.643857 14.829862 5.131525 3.636076 3.639306 4.074317 5.533796 5.966399 4.533765 6.229247 6.693551 6.856600 7.489192 2.761138 
254 3.647192 9.709043 9.559269 14.804155 5.042086 3.643633 3.542296 4.017130 5.529119 5.989473 4.603916 6.246910 6.652984 6.890406 7.441354 2.748216 
255 3.652201 9.685855 9.476980 14.778897 4.975691 3.673457 3.470250 3.980736 5.539330 6.030316 4.673440 6.283752 6.628589 6.909315 7.414675 2.757056 
256 3.638855 9.719965 9.393801 14.801137 4.929652 3.744904 3.525267 4.018779 5.518835 6.064517 4.674263 6.342342 6.616986 6.870972 7.475513 2.788932 
257 3.645990 9.736706 9.236713 14.765234 4.863208 3.845745 3.637316 4.046434 5.479719 6.050904 4.659611 6.371520 6.558425 6.837990 7.530478 2.838315 
258 3.663043 9.676432 9.023420 14.665088 4.787177 3.902207 3.708026 4.008492 5.436723 5.961404 4.632730 6.299636 6.419240 6.808724 7.490148 2.813772 
259 3.606147 9.595110 8.847091 14.609196 4.694414 3.895586 3.800426 3.991845 5.370232 5.869176 4.516968 6.179954 6.285455 6.721841 7.483322 2.723361 
260 3.604636 9.576618 8.745830 14.574490 4.696840 3.911899 3.901941 4.014772 5.373712 5.872979 4.462422 6.129571 6.233820 6.674489 7.543256 2.713285 
261 3.665603 9.553539 8.672181 14.557793 4.779107 3.943318 3.979726 4.030380 5.433836 5.919076 4.479807 6.135925 6.226312 6.672379 7.605091 2.750716 
262 3.664429 9.527950 8.623227 14.550727 4.805913 3.904799 4.000233 4.028439 5.468628 5.936553 4.443957 6.115067 6.211176 6.619047 7.623928 2.716540 
263 3.645442 9.585805 8.670110 14.599864 4.872294 3.850650 4.010843 4.086434 5.551307 6.024087 4.424915 6.141443 6.236628 6.596405 7.669440 2.729117 
264 3.656980 9.702037 8.751162 14.649027 4.988603 3.809487 4.006773 4.166682 5.689242 6.137018 4.471410 6.193258 6.290554 6.625773 7.717768 2.795924 
265 3.570742 9.834062 8.847224 14.747599 5.022932 3.749043 4.045201 4.302882 5.752790 6.253215 4.426475 6.219483 6.351152 6.549242 7.840921 2.836838 
266 3.544029 9.918610 8.880776 14.796472 5.029706 3.723832 4.037835 4.367889 5.806029 6.329359 4.426032 6.247786 6.391151 6.498573 7.899851 2.879353 
267 3.606512 9.926653 8.839931 14.730479 5.029681 3.716009 3.951652 4.318008 5.855521 6.317194 4.483562 6.240766 6.400528 6.541605 7.827688 2.881668 
268 3.588981 9.969620 8.876945 14.726934 5.001266 3.681749 3.902729 4.311518 5.853712 6.313823 4.446844 6.222104 6.425640 6.521801 7.808083 2.840301 
269 3.643454 10.039174 8.938116 14.717687 5.067185 3.678859 3.856945 4.273581 5.883564 6.310476 4.473013 6.249858 6.459476 6.539771 7.781037 2.814799 
270 3.739059 10.076081 8.991995 14.658567 5.167781 3.690545 3.805492 4.189206 5.956013 6.266034 4.553900 6.296787 6.484890 6.585979 7.710299 2.767346 
271 3.697545 10.118841 9.077005 14.692435 5.217244 3.661179 3.787109 4.155740 6.032248 6.250401 4.547193 6.318748 6.538403 6.524885 7.714088 2.687981 
272 3.618514 10.169220 9.199184 14.774005 5.264866 3.619353 3.788067 4.137027 6.141133 6.290914 4.531322 6.354738 6.623936 6.429581 7.767515 2.657315 
273 3.601545 10.179319 9.329730 14.781677 5.345323 3.564744 3.734568 4.046156 6.280595 6.323493 4.589192 6.371177 6.711193 6.376118 7.791833 2.658484 
274 3.534392 10.188939 9.491545 14.848251 5.401572 3.469918 3.695581 3.950140 6.394763 6.370126 4.596051 6.363519 6.816325 6.269955 7.831106 2.680400 
275 3.477686 10.140627 9.589830 14.875163 5.443762 3.384375 3.658015 3.817869 6.457200 6.371703 4.594162 6.327150 6.901821 6.216524 7.831364 2.722537 
276 3.532127 10.078628 9.633158 14.821940 5.545829 3.409880 3.671782 3.688649 6.502202 6.346726 4.663339 6.351569 6.958751 6.328277 7.827091 2.821084 
277 3.595965 9.979214 9.609398 14.746979 5.619458 3.444378 3.680135 3.572819 6.485705 6.259198 4.726309 6.364489 6.947679 6.481877 7.803501 2.861757 
278 3.547894 9.872111 9.573471 14.721228 5.642130 3.428077 3.713201 3.515006 6.390599 6.158749 4.714986 6.345932 6.907843 6.559659 7.774103 2.788732 
279 3.555630 9.797515 9.540135 14.707607 5.685622 3.444629 3.765522 3.493746 6.336709 6.087965 4.771658 6.369100 6.894410 6.704457 7.710655 2.782790 
280 3.508529 9.753013 9.523801 14.766097 5.661263 3.427380 3.803891 3.501287 6.283821 6.060097 4.776889 6.400239 6.920062 6.776025 7.685349 2.788908 
281 3.394066 9.777998 9.581381 14.900360 5.619476 3.389009 3.862558 3.568147 6.247369 6.087632 4.764094 6.470423 6.994926 6.764001 7.723357 2.791146 
282 3.403048 9.841051 9.660278 15.003233 5.636125 3.359397 3.862090 3.633184 6.299024 6.085557 4.882458 6.592102 7.078126 6.854486 7.700296 2.872419 
283 3.395145 9.939281 9.761322 15.127237 5.653512 3.311729 3.860407 3.716800 6.377158 6.084587 5.015733 6.714174 7.175996 6.908791 7.680143 2.944868 
284 3.302050 10.039878 9.873262 15.312076 5.627301 3.273854 3.886777 3.814891 6.417798 6.104960 5.072714 6.804755 7.276106 6.843883 7.707372 2.959978 
285 3.238944 10.099103 9.947572 15.457891 5.573838 3.273647 3.871334 3.849079 6.412534 6.091321 5.100000 6.860988 7.323795 6.782274 7.711812 2.960405 
286 3.184860 10.103669 9.961720 15.528782 5.483387 3.316516 3.844187 3.790112 6.312138 6.057772 5.070746 6.873537 7.292611 6.713191 7.674879 2.878155 
287 3.114991 10.103300 9.973726 15.614714 5.385291 3.400669 3.850136 3.717095 6.155267 6.039657 4.968711 6.856630 7.241697 6.603680 7.638644 2.754580 
288 3.136482 10.100560 9.975456 15.669330 5.369040 3.510770 3.877015 3.680984 6.045823 6.039721 4.947139 6.884400 7.227688 6.541489 7.598797 2.718394 
289 3.187671 10.099745 10.003945 15.738303 5.422074 3.635754 3.947954 3.732445 5.986251 6.113474 4.979926 6.968665 7.260717 6.514542 7.610626 2.765015 
290 3.176901 10.046359 10.029959 15.835773 5.390557 3.677943 3.969301 3.804001 5.892244 6.154105 4.947729 6.972271 7.259148 6.455646 7.615590 2.747477 
291 3.171754 9.948580 10.029544 15.895712 5.323614 3.650042 3.932218 3.877851 5.778221 6.155244 4.918480 6.941161 7.246050 6.410399 7.586323 2.719576 
292 3.247243 9.893285 10.029155 15.940570 5.330095 3.616775 3.883037 3.950250 5.720418 6.185332 4.980274 6.951238 7.282823 6.444757 7.521095 2.771387 
293 3.247146 9.890545 10.066773 16.086597 5.344696 3.583155 3.912697 4.132493 5.665193 6.267330 4.960598 7.001411 7.358837 6.436813 7.563472 2.833951 
294 3.244374 9.875014 10.078742 16.215736 5.329103 3.559255 3.976167 4.306798 5.602395 6.344931 4.921332 7.040983 7.415844 6.448506 7.622278 2.886415 
295 3.326569 9.782382 10.007731 16.247797 5.283447 3.557778 3.986383 4.394635 5.562311 6.361628 4.926040 7.050220 7.412052 6.544513 7.602928 2.880757 
296 3.358039 9.623507 9.891295 16.252699 5.166519 3.548027 3.997875 4.443111 5.486882 6.310590 4.847265 7.014637 7.350284 6.591428 7.588075 2.766115 
297 3.368133 9.481916 9.762225 16.235716 5.034020 3.519564 4.027894 4.489545 5.424173 6.254817 4.759196 6.991348 7.289048 6.629900 7.570916 2.655942 
298 3.415042 9.420524 9.665822 16.229044 4.972538 3.495522 4.056635 4.550845 5.457114 6.228337 4.752431 7.027018 7.288036 6.723586 7.544126 2.644885 
299 3.418719 9.386686 9.576824 16.219372 4.846745 3.392372 4.022763 4.615994 5.487884 6.164611 4.748447 7.008269 7.289676 6.746114 7.484466 2.666190 
300 3.349897 9.441130 9.548996 16.296104 4.712725 3.275775 4.035839 4.746374 5.547833 6.155036 4.675594 6.973406 7.345777 6.686582 7.506868 2.727515 
301 3.384372 9.522945 9.543809 16.349083 4.711454 3.189414 4.000796 4.858737 5.675930 6.168468 4.721561 6.983743 7.425885 6.726737 7.467052 2.838011 
302 3.482712 9.616470 9.574279 16.368393 4.811356 3.163868 3.981081 4.980896 5.805421 6.209112 4.814414 7.050620 7.499397 6.830622 7.423337 2.951024 
303 3.561047 9.676027 9.609700 16.384216 4.900927 3.167042 3.980070 5.100425 5.853955 6.216714 4.813548 7.089650 7.528177 6.890827 7.396979 2.976949 
304 3.646769 9.677524 9.630834 16.352716 4.987958 3.163672 3.920648 5.154800 5.854885 6.173514 4.819517 7.104624 7.508149 6.927611 7.326209 2.943541 
305 3.680248 9.686810 9.668589 16.312418 5.055240 3.147674 3.862854 5.194077 5.827377 6.131931 4.797693 7.097783 7.482012 6.916558 7.280162 2.909134 
306 3.699550 9.689404 9.722055 16.283171 5.099127 3.143435 3.805066 5.220971 5.746405 6.074348 4.757782 7.074932 7.430897 6.907804 7.253513 2.861010 
307 3.813803 9.668329 9.728463 16.179838 5.175034 3.187491 3.729461 5.180378 5.649481 6.018316 4.818233 7.097241 7.341668 7.010021 7.175977 2.814698 
308 3.873938 9.643887 9.730399 16.100845 5.227047 3.221919 3.673016 5.164542 5.542091 5.971793 4.822482 7.095099 7.268905 7.061010 7.130112 2.769256 
309 3.825951 9.590344 9.733526 16.068613 5.217012 3.209601 3.585584 5.162307 5.422840 5.892085 4.762125 7.028150 7.192874 6.994809 7.098660 2.715837 
310 3.849649 9.605657 9.778292 16.045845 5.287625 3.267794 3.552886 5.186410 5.395270 5.898165 4.775514 7.062111 7.176348 7.003376 7.076854 2.788099 
311 3.941870 9.643541 9.827990 16.015505 5.381955 3.384806 3.531964 5.204357 5.406006 5.932455 4.842728 7.124548 7.159832 7.096916 7.019900 2.879231 
312 3.978913 9.620677 9.846570 15.978995 5.393260 3.433428 3.456594 5.170678 5.382564 5.921950 4.858194 7.127842 7.097624 7.123275 6.925290 2.899476 
313 3.993834 9.607255 9.869709 15.967760 5.402310 3.469141 3.440514 5.170029 5.389414 5.929449 4.802648 7.168567 7.058770 7.093710 6.877033 2.926183 
314 4.018926 9.545993 9.856529 15.936628 5.391401 3.498110 3.410345 5.121245 5.392085 5.886515 4.779284 7.185886 7.003990 7.056997 6.783467 2.906363 
315 3.990872 9.469504 9.852086 15.930903 5.349647 3.494685 3.406348 5.061786 5.367264 5.859982 4.718417 7.199018 6.965274 7.002402 6.736499 2.867543 
316 3.989052 9.380159 9.801055 15.900914 5.322909 3.507114 3.405345 4.978278 5.331192 5.809602 4.664758 7.210901 6.935477 7.007957 6.698373 2.792042 
317 4.073879 9.261871 9.716991 15.802361 5.362916 3.597001 3.417439 4.869156 5.320381 5.746715 4.703418 7.257632 6.920356 7.114641 6.637122 2.725951 
318 4.080267 9.213561 9.710370 15.784420 5.411862 3.667174 3.512319 4.865686 5.332344 5.758808 4.639972 7.319798 6.963872 7.148252 6.732199 2.719713 
319 4.047699 9.181974 9.739885 15.807898 5.437806 3.691441 3.562518 4.884747 5.357915 5.725944 4.576147 7.324602 7.022108 7.148039 6.857504 2.710446 
320 4.134209 9.156097 9.760463 15.779885 5.554352 3.728142 3.549566 4.863649 5.433046 5.668052 4.665844 7.347211 7.110519 7.247993 6.886434 2.757867 
321 4.151989 9.185002 9.806354 15.834508 5.656211 3.718647 3.563293 4.888376 5.501372 5.635295 4.666084 7.341515 7.238314 7.257514 6.999715 2.802690 
322 4.123225 9.132361 9.793413 15.839945 5.660270 3.646274 3.526075 4.856019 5.488693 5.527320 4.633144 7.233264 7.311786 7.204483 7.094103 2.744546 
323 4.159343 9.095507 9.769205 15.801881 5.703691 3.637555 3.538065 4.829847 5.500858 5.466525 4.650628 7.205211 7.378340 7.218549 7.126536 2.762758 
324 4.197380 9.080940 9.734148 15.784090 5.757427 3.651636 3.586965 4.802726 5.504765 5.413499 4.673679 7.216133 7.424586 7.254304 7.139734 2.807923 
325 4.196118 9.019544 9.666829 15.764153 5.755144 3.653051 3.628517 4.748359 5.476677 5.353711 4.666100 7.208719 7.441776 7.257286 7.120000 2.813582 
326 4.226688 9.016419 9.608083 15.738892 5.797434 3.682656 3.710991 4.726118 5.483413 5.387436 4.649419 7.282888 7.477577 7.264939 7.139941 2.888828 
327 4.235701 9.003509 9.540583 15.699627 5.800025 3.673106 3.763496 4.662851 5.476061 5.408996 4.641713 7.334117 7.495237 7.253139 7.168961 2.937049 
328 4.149693 8.987002 9.521255 15.691349 5.757486 3.590499 3.794173 4.625940 5.458477 5.450120 4.577851 7.339715 7.523806 7.162555 7.243880 2.946028 
329 4.057387 9.028069 9.547018 15.699309 5.773963 3.484551 3.796133 4.598269 5.509096 5.503573 4.565042 7.353960 7.579352 7.108110 7.290342 2.983493 
330 3.935393 9.014462 9.562431 15.702776 5.757970 3.352818 3.750157 4.549643 5.576083 5.488439 4.588294 7.308441 7.621253 7.064145 7.309545 2.972975 
331 3.768214 9.027464 9.632062 15.742848 5.721274 3.241822 3.771918 4.569779 5.670407 5.537565 4.554657 7.276457 7.698780 7.000659 7.392234 2.974120 
332 3.661686 9.038717 9.677688 15.731777 5.712546 3.198936 3.806267 4.568819 5.771340 5.578424 4.576124 7.258515 7.774742 7.016877 7.428178 2.985099 
333 3.637513 8.948115 9.630047 15.629328 5.702517 3.200804 3.775553 4.487771 5.806338 5.555832 4.668443 7.214388 7.795022 7.108986 7.356405 2.978980 
334 3.596878 8.917690 9.617524 15.576440 5.726445 3.261603 3.854961 4.470032 5.842791 5.617272 4.715356 7.221424 7.850611 7.184437 7.368459 2.984500 
335 3.523535 8.838113 9.566171 15.531213 5.667188 3.276071 3.881570 4.408582 5.803233 5.607526 4.744049 7.137401 7.883316 7.206789 7.373484 2.894528 
336 3.482395 8.729746 9.478482 15.450816 5.569443 3.301985 3.868470 4.331206 5.736020 5.586793 4.757511 7.012766 7.898081 7.229614 7.350743 2.795556 
337 3.439431 8.673718 9.428306 15.416012 5.464044 3.334257 3.886659 4.265136 5.679429 5.606160 4.743325 6.890272 7.915009 7.199476 7.331641 2.674520 
338 3.454847 8.619305 9.400755 15.371652 5.364023 3.356388 3.850684 4.186572 5.623228 5.616378 4.768662 6.793101 7.909956 7.186625 7.260114 2.630351 
339 3.539966 8.679083 9.464870 15.331155 5.379127 3.444664 3.852843 4.165896 5.659132 5.708619 4.810747 6.828209 7.965790 7.247349 7.186558 2.795742 
340 3.567204 8.732861 9.540722 15.294354 5.357827 3.480513 3.820899 4.116258 5.667195 5.754536 4.820171 6.801614 7.975764 7.250044 7.111601 2.880551 
341 3.577748 8.754071 9.589729 15.250201 5.319260 3.502906 3.757218 4.070210 5.640863 5.775772 4.779302 6.719990 7.944006 7.205267 7.060215 2.865778 
342 3.653124 8.801680 9.624057 15.193468 5.367550 3.588774 3.741702 4.020661 5.621686 5.820588 4.741436 6.707757 7.917515 7.184666 7.028051 2.849269 
343 3.751560 8.756906 9.579234 15.108431 5.377287 3.638875 3.673991 3.902623 5.516398 5.751125 4.758391 6.654409 7.824942 7.171068 6.926194 2.739165 
344 3.826112 8.692952 9.525505 15.026471 5.344389 3.696738 3.626338 3.833021 5.362926 5.660903 4.755952 6.616325 7.740543 7.172747 6.840093 2.651376 
345 3.903871 8.672206 9.482317 14.943621 5.339958 3.786187 3.629316 3.776519 5.247532 5.563371 4.829118 6.647189 7.682348 7.239656 6.709667 2.668504 
346 3.929689 8.664165 9.461806 14.880165 5.293254 3.880378 3.705949 3.779382 5.154255 5.485297 4.906202 6.675374 7.643602 7.274662 6.602316 2.690036 
347 3.931593 8.690296 9.464579 14.820615 5.276159 3.975253 3.799962 3.810572 5.094684 5.439905 4.977684 6.717239 7.646458 7.284391 6.542128 2.775556 
348 3.930840 8.660829 9.419061 14.735182 5.238370 3.974943 3.789685 3.768636 5.022888 5.324727 5.105935 6.697064 7.611059 7.264752 6.448382 2.782565 
349 3.833505 8.650949 9.414475 14.738011 5.139393 3.915633 3.791961 3.803515 4.958016 5.298348 5.087887 6.640464 7.579811 7.138106 6.503939 2.689707 
350 3.766863 8.707458 9.435697 14.747379 5.112472 3.849122 3.778070 3.839653 4.982960 5.317618 5.085459 6.638693 7.607026 7.040921 6.584521 2.674858 
351 3.747782 8.816239 9.491304 14.779162 5.147132 3.821615 3.799999 3.906583 5.072665 5.359892 5.092298 6.710143 7.665056 7.001342 6.638693 2.718531 
352 3.742097 8.906301 9.555966 14.781893 5.197236 3.813301 3.826614 3.972789 5.151879 5.403906 5.081686 6.794912 7.720914 6.987117 6.650108 2.797415 
353 3.722133 8.913417 9.595569 14.779971 5.239915 3.783396 3.823997 4.001189 5.196332 5.414751 5.073179 6.828798 7.745586 6.944481 6.628109 2.842563 
354 3.731508 8.877305 9.633102 14.757177 5.306744 3.767310 3.815546 4.028004 5.245163 5.418120 5.082277 6.857260 7.752251 6.925869 6.574922 2.874491 
355 3.676436 8.836958 9.703214 14.776107 5.336600 3.729788 3.846837 4.090032 5.272428 5.474666 5.020195 6.863415 7.774679 6.861853 6.603720 2.895012 
356 3.565612 8.781940 9.762072 14.818749 5.317924 3.623130 3.827611 4.154879 5.270029 5.503279 4.950322 6.830278 7.775448 6.760061 6.635849 2.822159 
357 3.578709 8.701983 9.787760 14.766525 5.383590 3.552448 3.728211 4.151545 5.243352 5.474120 5.017540 6.861452 7.750078 6.775558 6.525277 2.757671 
358 3.581733 8.686048 9.849511 14.759987 5.468382 3.528321 3.706178 4.181890 5.232967 5.516145 5.075668 6.961896 7.754577 6.792115 6.468889 2.771307 
359 3.553190 8.668340 9.889710 14.766048 5.524632 3.510816 3.709695 4.245018 5.199046 5.546358 5.105410 7.055981 7.727199 6.781034 6.435118 2.756463 
360 3.585081 8.641081 9.886859 14.704287 5.598661 3.527763 3.701236 4.238579 5.149838 5.545984 5.211308 7.154994 7.683670 6.835608 6.334746 2.782488 
361 3.569538 8.632758 9.888323 14.683266 5.623370 3.488326 3.682018 4.250143 5.108341 5.537499 5.296381 7.203452 7.648828 6.823494 6.281130 2.783737 
362 3.504558 8.615739 9.885214 14.678411 5.586133 3.391882 3.646043 4.291911 5.067151 5.495926 5.301160 7.191872 7.594959 6.723471 6.267418 2.737723 
363 3.507757 8.620514 9.845453 14.629357 5.571312 3.385746 3.654335 4.308202 5.025071 5.477377 5.330571 7.224038 7.523432 6.676267 6.240220 2.765623 
364 3.536430 8.592281 9.712792 14.523455 5.526523 3.411481 3.663878 4.286347 4.914915 5.412881 5.353960 7.232789 7.392371 6.672917 6.176081 2.739022 
365 3.546377 8.541192 9.556174 14.386153 5.478110 3.454043 3.693681 4.248028 4.778797 5.352616 5.328838 7.231489 7.234552 6.694652 6.110522 2.705464 
366 3.526883 8.546852 9.470268 14.280411 5.438667 3.489450 3.766354 4.226710 4.684814 5.364163 5.290295 7.265390 7.119343 6.722021 6.091104 2.756254 
367 3.479239 8.524092 9.426760 14.195038 5.376821 3.460542 3.801750 4.207995 4.622963 5.365324 5.239814 7.272418 7.009706 6.734296 6.086551 2.795735 
368 3.446419 8.544334 9.461405 14.173698 5.349253 3.451517 3.879396 4.229053 4.632058 5.458323 5.186965 7.319902 6.955009 6.757579 6.133102 2.899542 
369 3.441910 8.579195 9.497408 14.168364 5.308043 3.446464 3.970256 4.253165 4.656694 5.577938 5.146934 7.359748 6.922812 6.805109 6.166122 2.984118 
370 3.447582 8.525217 9.473686 14.097915 5.230258 3.409186 3.988791 4.216766 4.640692 5.599258 5.099913 7.329478 6.854715 6.856241 6.126990 2.988900 
371 3.425318 8.488075 9.482611 14.056087 5.169812 3.377855 4.017234 4.189301 4.646432 5.642287 5.065011 7.304344 6.866547 6.871348 6.117353 3.019083 
372 3.376740 8.424380 9.471228 14.030235 5.111579 3.324249 4.005996 4.160081 4.634238 5.640421 5.061002 7.249492 6.894217 6.850996 6.108560 2.987346 
373 3.373665 8.366755 9.461579 13.999995 5.100698 3.332417 3.998045 4.127813 4.603766 5.641526 5.061033 7.248275 6.955215 6.862695 6.082761 2.965106 
374 3.381060 8.364903 9.471572 13.999902 5.104494 3.409207 4.047982 4.114483 4.571136 5.708817 5.007253 7.292191 7.053006 6.875939 6.096848 2.981008 
375 3.395680 8.288907 9.418125 13.963624 5.075444 3.442322 4.027353 4.054886 4.512021 5.680445 4.957634 7.264844 7.102539 6.859746 6.071333 2.908917 
376 3.424435 8.261229 9.423971 13.958119 5.082712 3.480640 4.001438 4.021255 4.519899 5.667790 4.894141 7.269096 7.184951 6.819712 6.073016 2.869535 
377 3.426242 8.320472 9.515471 14.018766 5.093351 3.512720 3.996025 4.060832 4.579511 5.718295 4.833004 7.293086 7.286341 6.731734 6.141019 2.858623 
378 3.435694 8.374179 9.598143 14.038620 5.105529 3.509700 3.935956 4.092278 4.630558 5.702942 4.822543 7.306237 7.340561 6.632714 6.180519 2.825087 
379 3.464351 8.497693 9.703224 14.074959 5.157238 3.506292 3.892406 4.128384 4.703254 5.706278 4.848563 7.366565 7.404152 6.533944 6.232915 2.834479 
380 3.525891 8.594806 9.762524 14.076671 5.196754 3.490082 3.825128 4.117124 4.766395 5.673634 4.926301 7.402305 7.423317 6.449939 6.248998 2.812136 
381 3.583087 8.704419 9.838184 14.085166 5.253307 3.495089 3.805053 4.109013 4.851761 5.659505 4.982801 7.454934 7.445267 6.379391 6.282110 2.810275 
382 3.607913 8.873272 9.952746 14.123364 5.317648 3.546188 3.852173 4.134455 4.944082 5.766643 5.046198 7.537434 7.495971 6.360673 6.335653 2.869279 
383 3.599693 8.924013 9.967492 14.082821 5.291915 3.557798 3.834855 4.095363 4.940990 5.785773 5.124288 7.540000 7.459477 6.364520 6.321966 2.844554 
384 3.566121 8.953265 9.952317 14.046042 5.228255 3.576264 3.840161 4.067821 4.899439 5.786966 5.120445 7.543676 7.428750 6.342130 6.343942 2.787374 
385 3.541579 8.985741 9.930126 14.009986 5.162397 3.608365 3.865757 4.055215 4.854086 5.813279 5.105751 7.554090 7.416575 6.320085 6.380686 2.732065 
386 3.499024 9.022685 9.915918 13.983795 5.116183 3.642146 3.916948 4.065598 4.817774 5.829494 5.056931 7.567740 7.426733 6.333089 6.428323 2.723223 
387 3.429492 9.103420 9.922970 13.988724 5.098752 3.659389 3.976599 4.074334 4.797991 5.849829 5.025305 7.601287 7.479289 6.360072 6.464275 2.791229 
388 3.332617 9.090335 9.849437 13.964269 5.035859 3.581356 3.930607 4.006521 4.756519 5.774793 5.043475 7.538562 7.487263 6.301958 6.432725 2.787709 
389 3.256181 9.109201 9.807148 13.966427 5.025517 3.511225 3.907268 3.964698 4.783358 5.687399 5.061648 7.523606 7.516924 6.225047 6.385314 2.832195 
390 3.179986 9.218697 9.860924 14.057225 5.062727 3.520806 4.020300 4.019012 4.883898 5.744409 5.054749 7.605328 7.619362 6.187827 6.401988 2.958674 
391 3.068213 9.229780 9.886806 14.113050 5.029736 3.482916 4.080131 4.031271 4.925034 5.758266 5.015846 7.602560 7.677162 6.148100 6.416638 2.993525 
392 2.961326 9.191096 9.850423 14.152635 4.948524 3.433686 4.105758 4.016934 4.906075 5.726764 4.949410 7.549868 7.702705 6.076428 6.453963 2.967934 
393 2.924853 9.152978 9.783069 14.184756 4.895868 3.446961 4.146290 4.007824 4.874073 5.750731 4.900540 7.519150 7.725533 6.047269 6.500843 2.947085 
394 2.970679 9.092829 9.704978 14.174141 4.914935 3.492466 4.148578 3.978589 4.862507 5.767022 4.887890 7.519808 7.733275 6.079267 6.515430 2.929828 
395 3.032134 9.073164 9.668975 14.207262 4.958946 3.577304 4.192173 3.986966 4.889462 5.832930 4.873757 7.563808 7.751251 6.138968 6.562503 2.920985 
396 3.118754 8.961258 9.555353 14.150832 4.937355 3.598129 4.130991 3.904316 4.860535 5.823077 4.918390 7.526192 7.682980 6.159739 6.524197 2.839427 
397 3.163803 8.890611 9.494208 14.138134 4.858353 3.619137 4.104576 3.869188 4.843285 5.829650 4.921942 7.481982 7.620818 6.102579 6.525310 2.751834 
398 3.219143 8.928904 9.519322 14.175302 4.827882 3.674247 4.136570 3.907962 4.891294 5.864219 4.976687 7.509561 7.620351 6.056445 6.516320 2.762761 
399 3.235680 8.976999 9.583203 14.199933 4.807395 3.686446 4.117889 3.958160 4.962985 5.882341 5.050236 7.514351 7.618197 6.022335 6.489669 2.783193 
400 3.208631 9.033028 9.643041 14.212736 4.782817 3.661220 4.054512 4.000860 5.030996 5.871042 5.122295 7.484141 7.579377 5.997459 6.465522 2.791781 
401 3.237411 9.058377 9.628161 14.159583 4.800694 3.617239 3.944607 3.967263 5.074749 5.811173 5.258149 7.444960 7.487794 6.039072 6.359108 2.800694 
402 3.275177 9.097625 9.608325 14.114720 4.813141 3.604795 3.873237 3.944994 5.093820 5.826213 5.310794 7.436732 7.413781 6.099753 6.290623 2.832914 
403 3.301098 9.191717 9.629068 14.120764 4.829425 3.648655 3.895761 4.002821 5.116693 5.889619 5.285595 7.489878 7.397875 6.169912 6.280108 2.905276 
404 3.333425 9.205560 9.605521 14.066366 4.835435 3.648812 3.885885 4.015708 5.076767 5.854640 5.282222 7.497471 7.350095 6.267801 6.221791 2.922611 
405 3.340849 9.179918 9.551642 14.004283 4.795355 3.603068 3.833942 3.983513 5.005455 5.766295 5.259712 7.457985 7.289298 6.327109 6.209827 2.882746 
406 3.374966 9.174497 9.539221 13.977721 4.771665 3.565480 3.808571 3.958792 4.959798 5.715578 5.250465 7.463874 7.280996 6.395415 6.239277 2.863903 
407 3.417719 9.167946 9.564263 13.960812 4.777452 3.516471 3.776516 3.909944 4.940220 5.710192 5.262253 7.490649 7.325435 6.490500 6.275144 2.873757 
408 3.422267 9.203014 9.637854 13.983823 4.785313 3.438615 3.723044 3.879651 4.948853 5.720187 5.283689 7.513687 7.425902 6.548984 6.349791 2.904590 
409 3.405513 9.195789 9.711905 13.994231 4.784522 3.307704 3.632629 3.843219 4.959485 5.639160 5.339766 7.465536 7.524446 6.583907 6.391308 2.910094 
410 3.400988 9.166385 9.799094 13.991153 4.748931 3.183230 3.582408 3.825984 4.947579 5.556961 5.346247 7.382726 7.619699 6.615896 6.422657 2.892563 
411 3.469765 9.148597 9.886011 13.993734 4.688349 3.145574 3.614636 3.833153 4.923336 5.532613 5.294811 7.368692 7.679781 6.675144 6.449687 2.884674 
412 3.599549 9.103977 9.926041 13.943603 4.654757 3.161179 3.692561 3.822320 4.877921 5.515149 5.216518 7.378255 7.682462 6.796473 6.425978 2.872616 
413 3.676286 9.011722 9.924488 13.869669 4.594779 3.140501 3.753029 3.793455 4.834523 5.473974 5.113289 7.328171 7.665287 6.864015 6.440392 2.795124 
414 3.717432 8.894433 9.897754 13.798419 4.497986 3.092055 3.793544 3.776384 4.782721 5.403325 5.003236 7.238980 7.647787 6.869038 6.509455 2.680875 
415 3.852920 8.814214 9.844819 13.686842 4.441124 3.102081 3.862991 3.764674 4.756817 5.346494 4.957701 7.195947 7.623286 6.965131 6.523201 2.662366 
416 4.008395 8.817657 9.804058 13.602707 4.400782 3.152376 3.960244 3.818748 4.781021 5.337538 4.945538 7.193371 7.632320 7.065204 6.542681 2.737143 
417 4.138318 8.743367 9.733028 13.481482 4.386617 3.091055 3.890030 3.817374 4.808617 5.186631 5.046952 7.105720 7.590696 7.130851 6.485652 2.761429 
418 4.173742 8.712937 9.762888 13.459693 4.383455 3.006486 3.846276 3.870890 4.887670 5.090446 5.116578 7.034442 7.564406 7.135581 6.499002 2.812062 
419 4.141068 8.747961 9.868515 13.540264 4.397494 2.962769 3.859387 3.984976 5.017663 5.100981 5.142203 7.028994 7.556918 7.068692 6.597644 2.904825 
420 4.145025 8.731343 9.910990 13.578257 4.463976 2.948135 3.841865 4.032146 5.111616 5.110250 5.180028 7.042641 7.504169 7.044053 6.623958 2.979919 
421 4.161025 8.709804 9.899870 13.625083 4.500895 2.988800 3.889652 4.046043 5.176567 5.177739 5.188417 7.074090 7.446921 7.019607 6.662977 3.043868 
422 4.203041 8.610009 9.807129 13.609376 4.531651 2.988050 3.822550 3.959515 5.191172 5.151957 5.250218 7.051178 7.320993 6.993324 6.626993 3.061182 
423 4.197967 8.519098 9.719731 13.628176 4.525291 2.993848 3.792583 3.874555 5.161537 5.147996 5.237246 7.047553 7.197346 6.939923 6.631281 3.054297 
424 4.155625 8.497853 9.671468 13.690022 4.493710 3.042716 3.840412 3.827798 5.136225 5.206880 5.180302 7.096658 7.102530 6.859543 6.678515 3.076034 
425 4.116983 8.464689 9.607160 13.708794 4.504444 3.059690 3.808946 3.760502 5.132895 5.201821 5.179415 7.120416 7.004026 6.791864 6.676948 3.092918 
426 4.094846 8.463545 9.555123 13.726770 4.546638 3.083191 3.797352 3.689961 5.174080 5.204560 5.200921 7.150533 6.928466 6.758234 6.663285 3.148993 
427 4.073815 8.485751 9.505795 13.744186 4.597211 3.080242 3.773485 3.636140 5.232810 5.197087 5.246379 7.162167 6.899762 6.709375 6.645447 3.212924 
428 4.034261 8.509759 9.491636 13.768414 4.680015 3.027707 3.733192 3.635908 5.322428 5.201759 5.273007 7.167203 6.942638 6.656020 6.620940 3.265501 
429 3.962668 8.568412 9.536276 13.838557 4.771097 2.968917 3.783431 3.713137 5.446706 5.267632 5.259255 7.210891 7.041850 6.586183 6.646788 3.316041 
430 3.908136 8.572160 9.572672 13.874557 4.884299 2.893059 3.787398 3.787295 5.575855 5.270250 5.270390 7.234200 7.131274 6.507164 6.644923 3.316453 
431 3.904462 8.539591 9.584850 13.875510 5.021829 2.869020 3.788326 3.830548 5.693854 5.258885 5.299045 7.286595 7.181939 6.491577 6.607227 3.319760 
432 3.935463 8.499466 9.575250 13.881704 5.121506 2.885284 3.821732 3.870788 5.782736 5.246407 5.316196 7.358314 7.234162 6.487484 6.566608 3.325758 
433 3.948908 8.440255 9.569052 13.891152 5.192071 2.878019 3.813043 3.929494 5.857396 5.205820 5.305841 7.394320 7.296155 6.446392 6.537314 3.302799 
434 3.910387 8.410125 9.597163 13.916161 5.232429 2.857293 3.840451 3.992302 5.921833 5.192506 5.262274 7.454105 7.364295 6.406420 6.533377 3.279834 
435 3.866139 8.424428 9.651402 13.922680 5.262881 2.836198 3.879674 4.043729 5.987561 5.191339 5.243357 7.533589 7.428792 6.390280 6.534852 3.287095 
436 3.846231 8.476912 9.715651 13.892436 5.309987 2.831618 3.888462 4.076391 6.069300 5.187652 5.242283 7.617200 7.496017 6.406085 6.519910 3.312332 
437 3.849964 8.590238 9.778470 13.860301 5.338480 2.842505 3.910658 4.075977 6.182252 5.200683 5.241129 7.723380 7.561634 6.429926 6.511815 3.352186 
438 3.799112 8.741715 9.843580 13.839871 5.350797 2.819514 3.907750 4.092041 6.319645 5.224736 5.233403 7.811096 7.659387 6.408372 6.530187 3.391440 
439 3.733088 8.905745 9.922767 13.814812 5.378211 2.800550 3.913458 4.089919 6.466633 5.279383 5.221239 7.917676 7.772646 6.405241 6.539571 3.438750 
440 3.699046 9.018293 9.988175 13.767447 5.393808 2.842218 3.969311 4.058576 6.569818 5.343496 5.237352 8.038784 7.846882 6.420538 6.548973 3.498062 
441 3.688580 8.974221 9.988702 13.660438 5.370036 2.853692 3.932138 3.974293 6.600793 5.315099 5.259603 8.028763 7.842501 6.379640 6.524160 3.464037 
442 3.657593 8.871663 9.955549 13.543460 5.300645 2.901047 3.928818 3.857278 6.573318 5.294697 5.211209 7.948120 7.811892 6.313805 6.518537 3.352584 
443 3.667054 8.760468 9.889233 13.364023 5.267165 2.999079 3.926116 3.715796 6.540081 5.269257 5.204055 7.852442 7.779743 6.322502 6.469658 3.244679 
444 3.687658 8.661461 9.825435 13.176823 5.266055 3.094793 3.891641 3.577381 6.521273 5.228310 5.187525 7.756415 7.758224 6.353454 6.388079 3.140415 
445 3.691945 8.622499 9.781010 13.038512 5.255571 3.181460 3.879220 3.483474 6.505708 5.194839 5.146013 7.698050 7.755248 6.384232 6.350102 3.038256 
446 3.678022 8.542716 9.712024 12.893057 5.200735 3.192734 3.808810 3.417813 6.459996 5.098773 5.070871 7.587692 7.705431 6.367095 6.309713 2.867467 
447 3.635179 8.528831 9.677456 12.808825 5.167502 3.180583 3.774850 3.416098 6.441690 5.045689 4.996206 7.530769 7.691501 6.358603 6.291581 2.706731 
448 3.601222 8.652590 9.707801 12.773659 5.204348 3.175957 3.783861 3.497640 6.504039 5.067023 4.991786 7.598056 7.765505 6.435407 6.273706 2.678485 
449 3.570117 8.777450 9.736215 12.738471 5.255404 3.123853 3.749320 3.606290 6.587661 5.057853 5.019858 7.657148 7.851802 6.532191 6.236789 2.694516 
450 3.545504 8.904881 9.771338 12.734012 5.274039 3.084530 3.754198 3.715942 6.650589 5.056308 5.002879 7.736842 7.937243 6.628383 6.223244 2.723489 
451 3.550720 9.001862 9.789884 12.697688 5.231347 3.066112 3.784621 3.827275 6.635611 5.025033 4.928329 7.782972 7.971457 6.715974 6.202376 2.742402 
452 3.593190 9.096681 9.812150 12.643411 5.204013 3.100862 3.886499 3.926753 6.597651 5.016023 4.831811 7.841444 7.986268 6.811388 6.185997 2.781725 
453 3.668471 9.197993 9.837056 12.582537 5.213285 3.170105 3.990583 4.006296 6.551587 5.027354 4.770742 7.914233 8.008139 6.912085 6.180306 2.836778 
454 3.703820 9.188787 9.805847 12.478329 5.172322 3.172249 3.954062 4.026166 6.458993 4.945943 4.671103 7.858001 7.990916 6.906037 6.148761 2.818369 
455 3.681149 9.209218 9.857685 12.452019 5.178422 3.204908 3.964643 4.076715 6.422673 4.935370 4.535279 7.845459 8.044781 6.848230 6.188915 2.827717 
456 3.705268 9.224959 9.915400 12.390232 5.271751 3.266063 3.915062 4.035597 6.409794 4.920967 4.516817 7.870254 8.096615 6.840140 6.161822 2.858110 
457 3.717294 9.230531 9.994577 12.350487 5.380918 3.322341 3.850401 4.023553 6.397226 4.937790 4.512118 7.913416 8.132641 6.822959 6.157243 2.900441 
458 3.727648 9.241592 10.094499 12.339525 5.504616 3.370303 3.792381 4.042952 6.418521 4.988310 4.542467 7.990508 8.188381 6.807600 6.158469 2.947640 
459 3.706218 9.199059 10.143579 12.302901 5.540013 3.383650 3.698524 4.077848 6.388902 4.968505 4.521953 8.012647 8.219296 6.753525 6.159204 2.924204 
460 3.627333 9.178795 10.196129 12.306559 5.518591 3.435732 3.720755 4.187286 6.316728 4.967272 4.391735 8.059985 8.251761 6.671601 6.252672 2.893806 
461 3.601753 9.144944 10.186399 12.263032 5.529040 3.543891 3.763458 4.239815 6.225544 4.957789 4.339305 8.130512 8.236461 6.676154 6.303944 2.870385 
462 3.585416 9.041681 10.082176 12.151738 5.487888 3.642624 3.773438 4.235512 6.061850 4.882656 4.291294 8.127853 8.124863 6.672269 6.298327 2.797236 
463 3.601707 8.965560 9.966564 12.042039 5.457769 3.747518 3.847421 4.225074 5.937075 4.848782 4.272152 8.140502 8.046538 6.684183 6.272833 2.747806 
464 3.652283 8.936083 9.870232 11.943820 5.450593 3.839838 3.960993 4.201309 5.868021 4.874110 4.295921 8.164906 8.010846 6.716045 6.245766 2.734065 
465 3.678894 8.954506 9.802528 11.897996 5.425632 3.904045 4.111217 4.214888 5.832845 4.952167 4.279574 8.152308 7.976805 6.721666 6.284786 2.753914 
466 3.690865 8.987237 9.755838 11.885903 5.410728 3.925540 4.242447 4.190139 5.846900 5.050559 4.277106 8.090457 7.942334 6.710218 6.328911 2.765493 
467 3.664377 9.005747 9.718313 11.888131 5.376499 3.881564 4.271605 4.154205 5.861796 5.105886 4.251920 7.960638 7.889340 6.646806 6.356778 2.737789 
468 3.642393 9.091660 9.746896 11.941119 5.399764 3.830887 4.249281 4.152413 5.921074 5.193819 4.235245 7.879115 7.919459 6.585185 6.375996 2.798859 
469 3.615307 9.259240 9.828368 12.056149 5.474577 3.801688 4.237429 4.194637 6.009478 5.347012 4.223951 7.879573 8.024669 6.521459 6.433058 2.905901 
470 3.555856 9.350365 9.851530 12.115986 5.472146 3.736149 4.139497 4.199644 6.004751 5.414221 4.158744 7.804819 8.065394 6.403208 6.455305 2.926982 
471 3.540357 9.384687 9.812111 12.085365 5.461058 3.684077 3.986098 4.116971 5.984691 5.406633 4.147823 7.715355 8.060938 6.348081 6.386998 2.911367 
472 3.507646 9.435238 9.819702 12.090666 5.473945 3.701165 3.930330 4.103005 5.983451 5.445988 4.139520 7.700389 8.059364 6.332496 6.391270 2.909772 
473 3.485409 9.465921 9.836816 12.089735 5.481466 3.759975 3.915788 4.125166 5.952553 5.460297 4.109492 7.681675 8.008216 6.362668 6.413578 2.920418 
474 3.496690 9.441941 9.857885 12.062780 5.475892 3.830899 3.919986 4.121755 5.910955 5.433859 4.088980 7.650077 7.911372 6.440106 6.415868 2.890472 
475 3.518441 9.309663 9.825764 11.979770 5.440467 3.865675 3.877108 4.017912 5.823449 5.339041 4.069093 7.558557 7.756741 6.533416 6.366343 2.803605 
476 3.541918 9.197181 9.834515 11.937840 5.440770 3.887851 3.868121 3.960746 5.773319 5.317031 4.066800 7.499714 7.646438 6.641998 6.329729 2.778201 
477 3.547429 9.150909 9.915035 11.958147 5.488150 3.904058 3.919742 3.960635 5.771106 5.392355 4.079266 7.506147 7.622045 6.756001 6.342637 2.814622 
478 3.507595 9.039881 9.957557 11.952973 5.438661 3.857092 3.922810 3.936068 5.691623 5.388125 4.028989 7.410893 7.575125 6.795341 6.366790 2.783225 
479 3.458129 8.935950 9.987359 11.951598 5.345470 3.798845 3.938474 3.934660 5.585272 5.355509 3.951399 7.279274 7.549457 6.795540 6.414505 2.736126 
480 3.465897 8.903465 10.027412 11.969176 5.318251 3.786630 3.982038 3.982221 5.522140 5.381299 3.942720 7.198499 7.567358 6.852967 6.444849 2.772351 
481 3.482165 8.876244 10.069537 11.998498 5.297620 3.771583 3.999563 4.047368 5.457797 5.410051 3.936925 7.125888 7.571874 6.883642 6.478235 2.832061 
482 3.498017 8.843881 10.101905 12.009519 5.259005 3.751474 4.022088 4.097253 5.392965 5.440473 3.930059 7.059782 7.554292 6.853258 6.528531 2.861423 
483 3.542942 8.786335 10.071003 11.945897 5.219175 3.709008 3.990133 4.079540 5.331633 5.422004 3.960799 6.984205 7.505246 6.802367 6.501342 2.870494 
484 3.617413 8.754767 10.018723 11.858496 5.217704 3.670731 3.976104 4.042006 5.320796 5.399063 4.042757 6.934151 7.461788 6.792309 6.414455 2.917243 
485 3.683834 8.789658 9.990987 11.813430 5.264872 3.665371 4.069164 4.025568 5.362214 5.437618 4.158029 6.951288 7.441622 6.820144 6.354134 2.998433 
486 3.711624 8.834795 9.984780 11.794508 5.304698 3.645034 4.158202 4.033557 5.387091 5.466755 4.265351 6.956772 7.435129 6.833228 6.309628 3.059136 
487 3.675347 8.879500 10.000877 11.805738 5.313191 3.557119 4.194551 4.060568 5.391486 5.457373 4.335116 6.911753 7.444408 6.807178 6.284877 3.048018 
488 3.626428 8.954242 10.062591 11.840396 5.344544 3.442332 4.180670 4.092935 5.430595 5.455078 4.440917 6.896694 7.513686 6.784864 6.247296 3.048154 
489 3.598532 9.073165 10.157885 11.893770 5.412342 3.362643 4.149797 4.133364 5.496601 5.490834 4.576649 6.949074 7.621160 6.821816 6.200289 3.110842 
490 3.547915 9.159264 10.227873 11.935320 5.423129 3.306458 4.113444 4.147336 5.518898 5.513746 4.673918 6.955103 7.703482 6.843656 6.190518 3.129050 
491 3.476732 9.219702 10.274908 11.980570 5.398808 3.269698 4.075768 4.158046 5.510907 5.534868 4.733279 6.920435 7.786499 6.867320 6.232228 3.115730 
492 3.393197 9.256842 10.354504 12.053962 5.367876 3.226118 4.014908 4.194386 5.517735 5.535738 4.772393 6.864437 7.875596 6.887614 6.325974 3.093207 
493 3.303881 9.244067 10.448977 12.129106 5.304153 3.183494 3.958746 4.252827 5.538815 5.506047 4.775667 6.775016 7.940792 6.884667 6.469753 3.031407 
494 3.279733 9.148758 10.517140 12.137241 5.230945 3.212408 3.932508 4.298334 5.515303 5.426288 4.762951 6.650217 7.937815 6.920593 6.567354 2.959606 
495 3.317048 8.986747 10.544092 12.067947 5.132951 3.264772 3.902660 4.289427 5.421888 5.288269 4.738278 6.473203 7.879117 6.997808 6.579260 2.834110 
496 3.321049 8.876847 10.602103 12.050792 5.013027 3.297531 3.919448 4.321187 5.347048 5.180121 4.657823 6.291022 7.841790 7.027790 6.640234 2.708593 
497 3.315532 8.904135 10.713708 12.134799 4.943748 3.312161 3.952343 4.425864 5.342060 5.138999 4.562779 6.194694 7.879210 7.020712 6.767166 2.674779 
498 3.354714 9.061815 10.845473 12.239596 4.919170 3.323554 3.975816 4.535249 5.381182 5.114567 4.503521 6.199318 7.940779 7.043637 6.831067 2.702112 
499 3.396756 9.204470 10.922127 12.283849 4.863346 3.306038 3.954789 4.571315 5.371627 5.010955 4.424379 6.172948 7.960616 7.071045 6.814143 2.691196 
500 3.375937 9.331193 10.984915 12.336613 4.793434 3.322397 3.979419 4.612364 5.342794 4.926751 4.294377 6.143116 7.967846 7.088398 6.802464 2.729121 
501 3.321189 9.434524 11.034373 12.398809 4.694937 3.338411 4.040954 4.616827 5.317373 4.868423 4.135963 6.110625 7.974036 7.099781 6.856862 2.774726 
502 3.294233 9.471655 11.044669 12.393056 4.596773 3.317997 4.015957 4.522056 5.289363 4.740090 4.038810 6.063723 7.949593 7.172442 6.865976 2.810957 
503 3.318497 9.494401 11.040690 12.385646 4.535231 3.348674 4.012891 4.415823 5.275875 4.645155 3.988754 6.079989 7.920680 7.310354 6.799406 2.886468 
504 3.334319 9.490061 11.005500 12.391850 4.461426 3.412040 4.066545 4.328520 5.265728 4.596030 3.910945 6.080667 7.879863 7.432571 6.741858 2.934523 
505 3.360792 9.486901 10.979345 12.437927 4.424689 3.498262 4.138991 4.249692 5.298170 4.593822 3.847042 6.070425 7.879550 7.546434 6.701617 3.009710 
506 3.329767 9.506227 11.001511 12.548365 4.410544 3.551495 4.211738 4.213057 5.382539 4.639901 3.777328 6.071849 7.939085 7.619761 6.718854 3.066156 
507 3.246287 9.533845 11.041800 12.668778 4.393872 3.512156 4.210566 4.176930 5.473927 4.624476 3.728928 6.017186 8.037845 7.660766 6.707248 3.037527 
508 3.179205 9.605851 11.109118 12.788528 4.401855 3.492817 4.213851 4.173986 5.597554 4.634289 3.732941 6.010700 8.187154 7.716736 6.664073 3.042039 
509 3.144959 9.705861 11.158606 12.883612 4.407828 3.493804 4.210709 4.198437 5.738587 4.662383 3.751668 6.028617 8.343850 7.758200 6.625378 3.039955 
510 3.137216 9.806853 11.175137 12.936509 4.392847 3.488453 4.154086 4.209053 5.843451 4.658890 3.802800 5.994581 8.494029 7.774539 6.564444 2.992051 
511 3.129345 9.916095 11.207905 12.982333 4.379391 3.501147 4.082294 4.208812 5.943950 4.679773 3.841016 5.974736 8.625724 7.754930 6.535079 2.953030 
512 3.143827 10.030126 11.250976 12.989564 4.388527 3.496036 3.950421 4.153059 6.035343 4.667410 3.914722 5.948460 8.720962 7.748028 6.473957 2.894617 
513 3.186586 10.142644 11.302717 12.987723 4.403951 3.558823 3.916186 4.116121 6.129355 4.673244 3.967293 5.955877 8.783133 7.742420 6.454263 2.889668 
514 3.214675 10.198464 11.344469 12.984579 4.391066 3.624809 3.940613 4.107923 6.207068 4.703334 3.979340 5.957383 8.784073 7.715948 6.464078 2.867644 
515 3.209028 10.182233 11.394399 12.976069 4.339351 3.588056 3.905851 4.105127 6.265346 4.658063 4.013238 5.900398 8.745370 7.654957 6.457435 2.761191 
516 3.253896 10.218067 11.513490 13.011378 4.363771 3.564816 3.909094 4.135917 6.360821 4.661526 4.116533 5.913728 8.776340 7.599273 6.465227 2.758248 
517 3.322196 10.312819 11.661502 13.075161 4.431812 3.564122 3.949984 4.198241 6.481252 4.739037 4.259437 6.013206 8.879440 7.564001 6.509592 2.851574 
518 3.334869 10.383383 11.750269 13.122561 4.425506 3.522825 3.958788 4.238396 6.518579 4.753436 4.366987 6.077379 8.985434 7.506249 6.572762 2.876167 
519 3.291759 10.415723 11.770486 13.147775 4.352194 3.466587 3.949136 4.275101 6.499678 4.712876 4.425278 6.069943 9.062838 7.428241 6.602349 2.849581 
520 3.236389 10.434878 11.747549 13.154022 4.269432 3.419033 3.916718 4.329959 6.479534 4.658976 4.473061 6.051623 9.114766 7.377236 6.625957 2.820182 
521 3.223006 10.493017 11.715508 13.155215 4.235326 3.396911 3.883238 4.391504 6.490033 4.588041 4.557570 6.085247 9.172562 7.393943 6.634872 2.832434 
522 3.193821 10.554559 11.695681 13.209022 4.190625 3.398571 3.873979 4.486768 6.512334 4.581530 4.580399 6.136196 9.230965 7.389103 6.689574 2.872946 
523 3.186161 10.522404 11.631812 13.203385 4.108349 3.368334 3.742680 4.474540 6.478228 4.484253 4.602996 6.098335 9.181735 7.416465 6.656697 2.812433 
524 3.217309 10.484793 11.593931 13.215251 4.059295 3.407399 3.669097 4.446156 6.445634 4.432109 4.627395 6.081767 9.123116 7.462387 6.632668 2.779373 
525 3.259346 10.477040 11.611210 13.279984 4.074076 3.477214 3.668409 4.461105 6.481059 4.472162 4.676027 6.109728 9.112617 7.509041 6.681566 2.809253 
526 3.288486 10.421363 11.619047 13.338774 4.101602 3.466289 3.576560 4.439422 6.528320 4.411521 4.781159 6.101412 9.069875 7.570272 6.680298 2.761262 
527 3.251176 10.370456 11.647431 13.444248 4.088177 3.459083 3.559670 4.491724 6.592151 4.370822 4.832482 6.083394 9.030237 7.561197 6.716665 2.713968 
528 3.258913 10.284630 11.625230 13.489046 4.059766 3.499020 3.577425 4.516631 6.627524 4.320867 4.881250 6.062244 8.939248 7.579895 6.676961 2.691127 
529 3.288857 10.215979 11.589444 13.529237 4.037201 3.596968 3.680803 4.538739 6.661737 4.313880 4.919347 6.070525 8.841749 7.599779 6.651789 2.734230 
530 3.338316 10.184464 11.543342 13.585917 4.036444 3.695035 3.790744 4.562015 6.688701 4.326211 4.977780 6.068290 8.777053 7.617774 6.644340 2.816668 
531 3.386254 10.128817 11.460384 13.612944 4.004949 3.746355 3.831224 4.539280 6.654337 4.296556 5.056334 6.024802 8.718852 7.632673 6.577669 2.858460 
532 3.400087 10.074432 11.358064 13.641494 3.903481 3.797740 3.892100 4.549842 6.570611 4.281396 5.081849 5.976948 8.662179 7.616301 6.544375 2.888258 
533 3.437811 9.991410 11.195498 13.607821 3.753189 3.847624 3.927273 4.529847 6.447229 4.239298 5.098718 5.899499 8.580795 7.646095 6.501152 2.898578 
534 3.467147 9.926462 11.065009 13.608713 3.652823 3.901487 4.007919 4.561105 6.358528 4.262820 5.082013 5.886161 8.536668 7.673965 6.512681 2.943806 
535 3.508163 9.904466 11.006747 13.635316 3.660940 3.923509 4.075597 4.582403 6.344923 4.296825 5.110843 5.932327 8.540426 7.719900 6.502800 3.021431 
536 3.562190 9.856470 10.954041 13.628781 3.726436 3.850560 4.007991 4.506293 6.357536 4.239548 5.241151 5.932652 8.520154 7.815087 6.389875 3.008423 
537 3.583433 9.863891 10.942455 13.706285 3.805047 3.800297 4.002048 4.505995 6.416788 4.280655 5.299763 5.991857 8.545099 7.851043 6.369605 3.022702 
538 3.596878 9.854196 10.902925 13.762959 3.882302 3.745410 4.004474 4.489524 6.457838 4.282636 5.331915 6.032363 8.533648 7.889427 6.349442 3.002926 
539 3.633253 9.800770 10.815310 13.748569 3.941182 3.661637 3.959058 4.404737 6.464274 4.190033 5.396062 6.032614 8.476315 7.973077 6.261492 2.941769 
540 3.692744 9.766491 10.740327 13.724000 3.996909 3.607572 3.925587 4.301823 6.511574 4.087818 5.461409 6.071588 8.437122 8.072655 6.162217 2.906077 
541 3.731892 9.727182 10.671125 13.697340 4.025362 3.563831 3.920131 4.198617 6.569402 3.991837 5.485679 6.073063 8.387173 8.161734 6.084329 2.854779 
542 3.741966 9.717761 10.614891 13.697625 4.017802 3.569732 3.990298 4.145167 6.637747 4.007873 5.431007 6.092132 8.324730 8.193427 6.075376 2.830714 
543 3.747072 9.731367 10.539029 13.660083 4.016748 3.581414 4.028952 4.093942 6.686719 4.021115 5.369412 6.109570 8.213804 8.213988 6.050679 2.795210 
544 3.739311 9.758583 10.467518 13.612752 4.027156 3.561834 4.018407 4.034904 6.727804 4.007440 5.336986 6.087708 8.100370 8.253499 6.026713 2.753579 
545 3.759710 9.819541 10.437475 13.575120 4.104477 3.528107 3.937861 3.983990 6.776601 3.996120 5.362877 6.066443 8.034584 8.332273 6.000612 2.757993 
546 3.719253 9.892352 10.447560 13.583640 4.158121 3.457137 3.853954 3.995184 6.807527 3.992587 5.344879 6.010243 8.003852 8.353305 6.034714 2.730168 
547 3.639857 9.954566 10.460088 13.607620 4.167391 3.370488 3.821384 4.029039 6.836979 4.003547 5.298109 5.937794 7.985185 8.368258 6.075578 2.688149 
548 3.572758 10.011778 10.473640 13.630330 4.187675 3.295056 3.810593 4.076131 6.892584 4.047503 5.243256 5.925397 7.995955 8.376472 6.105140 2.713825 
549 3.548370 10.045180 10.473132 13.629567 4.253148 3.216616 3.809027 4.131124 6.948900 4.077978 5.220715 5.932009 8.019438 8.401877 6.110227 2.783874 
550 3.562746 10.054233 10.471013 13.661728 4.327980 3.162002 3.874873 4.211009 6.996005 4.145882 5.208268 5.955251 8.056752 8.419319 6.118839 2.883106 
551 3.596265 10.069777 10.461572 13.745755 4.404214 3.126880 3.956367 4.284801 7.045850 4.206939 5.184975 5.988437 8.090199 8.399853 6.148353 2.969773 
552 3.566491 10.010970 10.405280 13.808325 4.448929 3.018412 4.010952 4.325163 7.056346 4.153197 5.153369 5.928222 8.064870 8.340387 6.203184 2.936945 
553 3.536965 9.961759 10.339996 13.873406 4.497558 2.937917 4.094173 4.358864 7.048886 4.103652 5.114147 5.874194 8.029981 8.256037 6.278239 2.907939 
554 3.580768 9.965939 10.284249 13.924663 4.613650 2.911906 4.133265 4.359311 7.061557 4.076509 5.102178 5.886111 8.006042 8.171689 6.354434 2.941863 
555 3.644148 9.969358 10.221346 13.974646 4.715983 2.889996 4.138716 4.340713 7.070511 4.056979 5.097571 5.877396 7.989838 8.083127 6.443605 2.977954 
556 3.755400 9.991184 10.154649 14.028766 4.844239 2.914817 4.107772 4.309016 7.107285 4.102359 5.115060 5.904898 7.990145 8.023495 6.492416 3.060268 
557 3.873765 10.023183 10.065520 14.058384 4.947825 2.959213 4.042819 4.270101 7.153575 4.177297 5.135817 5.939097 7.977727 7.977114 6.504498 3.127424 
558 3.996024 10.028354 9.955684 14.053949 5.029699 2.989435 3.987278 4.211562 7.182430 4.228702 5.189738 5.932029 7.940635 7.965759 6.473806 3.170933 
559 4.055072 10.040296 9.907221 14.112310 5.050907 3.055689 4.036373 4.236681 7.168047 4.354153 5.149683 5.937103 7.915115 7.870034 6.500863 3.237254 
560 4.117566 10.005906 9.838099 14.129156 5.067641 3.055868 4.008682 4.241528 7.116445 4.396175 5.151568 5.882482 7.847578 7.796021 6.470508 3.227690 
561 4.204151 9.955725 9.743082 14.130720 5.076699 3.097074 4.026599 4.242747 7.016894 4.421123 5.145298 5.813911 7.731076 7.748428 6.403455 3.193170 
562 4.314160 9.919909 9.635040 14.121532 5.105752 3.219939 4.068091 4.226625 6.922342 4.454402 5.143923 5.778387 7.595770 7.744898 6.300104 3.205752 
563 4.408945 9.902642 9.554005 14.133015 5.157263 3.388978 4.121680 4.211949 6.868492 4.486601 5.157764 5.781761 7.483259 7.761822 6.207205 3.227209 
564 4.443747 9.864740 9.504128 14.157592 5.187001 3.494493 4.180101 4.207953 6.836960 4.462263 5.167695 5.758107 7.343122 7.724487 6.158353 3.224500 
565 4.417624 9.849183 9.497827 14.200750 5.179827 3.507568 4.193388 4.246640 6.838896 4.400716 5.148508 5.695061 7.213076 7.609806 6.172452 3.166421 
566 4.365595 9.858176 9.539567 14.280275 5.172134 3.511270 4.225105 4.344374 6.876168 4.375105 5.097803 5.660620 7.118661 7.475400 6.252462 3.105869 
567 4.355881 9.841839 9.539937 14.306994 5.167028 3.522111 4.237712 4.387525 6.917217 4.323926 5.083427 5.636477 7.022848 7.384367 6.291622 3.082040 
568 4.348461 9.803826 9.497319 14.307722 5.118896 3.568347 4.275908 4.415199 6.912983 4.274403 5.063676 5.578103 6.907009 7.321755 6.317199 3.032717 
569 4.353385 9.751287 9.443370 14.291657 5.079842 3.619458 4.305436 4.423899 6.893236 4.198462 5.070759 5.507956 6.775718 7.314496 6.332000 2.971270 
570 4.331417 9.733130 9.414082 14.303346 5.022649 3.658876 4.381347 4.462350 6.882541 4.157841 5.054815 5.432999 6.702263 7.273256 6.381256 2.920083 
571 4.346856 9.711897 9.351753 14.262274 4.997424 3.647762 4.361672 4.446764 6.880700 4.077643 5.105291 5.332580 6.639491 7.245046 6.370409 2.870448 
572 4.428906 9.712653 9.288044 14.214066 5.005202 3.670006 4.359370 4.414135 6.870507 4.061901 5.191944 5.272893 6.576062 7.196012 6.310439 2.868270 
573 4.453474 9.716753 9.250512 14.218952 4.973896 3.727507 4.433716 4.421198 6.820803 4.125427 5.216904 5.205731 6.527205 7.039989 6.292386 2.832431 
574 4.418686 9.678270 9.198975 14.222285 4.921374 3.708725 4.417037 4.424178 6.744399 4.125250 5.237790 5.084841 6.466606 6.845741 6.282115 2.710695 
575 4.417664 9.714669 9.224243 14.277534 4.940641 3.661474 4.398545 4.443454 6.751502 4.143484 5.292521 5.061613 6.472998 6.686694 6.267571 2.674288 
576 4.480879 9.816775 9.295403 14.327078 5.050104 3.590656 4.344702 4.432526 6.833059 4.146944 5.426967 5.093197 6.465848 6.660670 6.176322 2.733954 
577 4.492440 9.858258 9.350157 14.340132 5.142443 3.467490 4.239394 4.381314 6.885019 4.068893 5.552903 5.079327 6.387506 6.681854 6.071768 2.732630 
578 4.366293 9.873855 9.442297 14.448170 5.135688 3.441110 4.291820 4.449773 6.892190 4.064833 5.526544 5.082932 6.316640 6.580296 6.124725 2.709063 
579 4.323397 9.872206 9.500585 14.481395 5.178181 3.442205 4.286597 4.462244 6.920303 4.017547 5.582681 5.119582 6.223450 6.615398 6.104544 2.744443 
580 4.272354 9.879786 9.576184 14.511435 5.186834 3.475628 4.290352 4.512986 6.946480 3.984385 5.608997 5.197083 6.143211 6.645122 6.137392 2.762227 
581 4.203009 9.864050 9.628531 14.498828 5.147302 3.485880 4.335505 4.535327 6.940630 3.945773 5.621141 5.239977 6.010299 6.658077 6.188715 2.752645 
582 4.134640 9.808315 9.615577 14.416754 5.095314 3.511172 4.362512 4.512818 6.906760 3.890158 5.669306 5.239700 5.831853 6.705952 6.193505 2.751074 
583 3.962292 9.758057 9.635788 14.422394 4.957301 3.596914 4.517992 4.586022 6.853364 3.931641 5.600531 5.242373 5.680892 6.624290 6.329114 2.729497 
584 3.929716 9.623498 9.579597 14.300609 4.921620 3.582720 4.480182 4.519855 6.817006 3.849883 5.703643 5.213767 5.474481 6.717321 6.309889 2.744262 
585 3.913034 9.568677 9.595160 14.250508 4.912104 3.582391 4.408514 4.522633 6.811780 3.822173 5.790709 5.237967 5.343701 6.795625 6.305385 2.800203 
586 3.842963 9.546118 9.645772 14.238077 4.859447 3.572725 4.351756 4.598764 6.776119 3.816417 5.834758 5.253689 5.255603 6.809362 6.327158 2.803073 
587 3.811052 9.532918 9.676412 14.201597 4.806338 3.573087 4.291127 4.647540 6.722025 3.804541 5.900029 5.253449 5.190539 6.852333 6.296722 2.809108 
588 3.773501 9.572542 9.710716 14.201813 4.733941 3.661088 4.308967 4.748612 6.679910 3.879690 5.918435 5.320289 5.195621 6.856937 6.302300 2.845438 
589 3.780097 9.565011 9.689481 14.130763 4.678211 3.693482 4.300149 4.751976 6.631706 3.901450 5.988364 5.376555 5.210454 6.917779 6.246713 2.852043 
590 3.774862 9.558393 9.659719 14.065681 4.610750 3.714011 4.323613 4.762381 6.585363 3.918095 6.028854 5.416723 5.236873 6.972615 6.224324 2.830712 
591 3.720563 9.548759 9.644631 14.019610 4.498914 3.735469 4.391485 4.840681 6.541387 3.955446 5.983333 5.443606 5.266595 6.972642 6.281252 2.761362 
592 3.730016 9.507429 9.605552 13.923739 4.422410 3.742914 4.447023 4.860850 6.532711 3.962947 5.979601 5.481499 5.264659 7.028383 6.278777 2.709653 
593 3.753716 9.479733 9.600178 13.846941 4.376601 3.760405 4.519085 4.887321 6.557506 3.995176 5.964614 5.536303 5.291637 7.057712 6.266741 2.721693 
594 3.754938 9.415743 9.588606 13.756558 4.349936 3.702750 4.490223 4.865549 6.562359 3.970441 5.962488 5.539006 5.320683 7.048405 6.234271 2.709225 
595 3.733677 9.424472 9.622131 13.714327 4.379367 3.609640 4.438612 4.890366 6.571476 4.005417 5.983073 5.568058 5.405568 7.031612 6.248658 2.750808 
596 3.642126 9.513524 9.703614 13.720677 4.375144 3.496627 4.407290 4.990657 6.539660 4.098490 5.947187 5.583333 5.528675 6.962053 6.343340 2.813900 
597 3.594748 9.586027 9.765294 13.647756 4.387255 3.345330 4.300731 4.993977 6.502630 4.105053 5.977261 5.574770 5.594045 6.958685 6.346133 2.850656 
598 3.567663 9.694488 9.852623 13.601392 4.403652 3.269686 4.311442 5.001469 6.468789 4.159545 5.949934 5.601807 5.660022 6.951405 6.373625 2.913727 
599 3.561882 9.739484 9.892659 13.525232 4.417812 3.185014 4.327758 4.973463 6.417338 4.161719 5.924004 5.581499 5.700328 6.966408 6.381636 2.938200 
600 3.560455 9.744262 9.914197 13.451296 4.443075 3.113014 4.365132 4.948273 6.368256 4.191979 5.891158 5.558572 5.746251 7.005699 6.388863 2.940073 
601 3.551265 9.770205 9.949023 13.419023 4.454236 3.109940 4.497601 4.956381 6.325322 4.290770 5.840653 5.586068 5.815963 7.034497 6.425346 2.952580 
602 3.555414 9.743817 9.910068 13.350157 4.442805 3.092413 4.558032 4.873885 6.253090 4.312474 5.807162 5.579687 5.814259 7.092537 6.398874 2.907894 
603 3.562224 9.676687 9.819571 13.250107 4.404627 3.062715 4.556242 4.726423 6.163167 4.285434 5.773418 5.541000 5.756924 7.157552 6.343748 2.801068 
604 3.568218 9.693753 9.782573 13.216825 4.412171 3.088146 4.603042 4.634776 6.158915 4.311835 5.781209 5.585604 5.773655 7.229698 6.337956 2.794433 
605 3.578585 9.709936 9.771069 13.173547 4.474079 3.073139 4.528558 4.523726 6.187576 4.285991 5.875265 5.605178 5.801714 7.335873 6.268106 2.808130 
606 3.552893 9.715597 9.776295 13.164216 4.501157 3.041751 4.445446 4.430619 6.193901 4.265101 5.940590 5.583786 5.824986 7.369028 6.239719 2.770443 
607 3.573917 9.754810 9.763360 13.150273 4.571474 3.045241 4.386262 4.326869 6.195688 4.256064 6.020116 5.598135 5.869720 7.408019 6.218368 2.756308 
608 3.582734 9.737896 9.706859 13.098037 4.624107 3.041569 4.310757 4.237709 6.135745 4.212679 6.050202 5.546189 5.856502 7.403143 6.209136 2.688683 
609 3.591621 9.769258 9.719980 13.092007 4.706626 3.075071 4.307016 4.215505 6.128955 4.220996 6.046773 5.534607 5.896134 7.381579 6.222857 2.677588 
610 3.625439 9.806904 9.718068 13.070418 4.815238 3.088399 4.229786 4.181241 6.162970 4.165095 6.094730 5.488493 5.933654 7.417943 6.175305 2.720742 
611 3.561978 9.849595 9.722894 13.101135 4.826079 3.076227 4.177778 4.267148 6.207165 4.151481 6.048866 5.397910 5.999300 7.362029 6.224408 2.726991 
612 3.542626 9.878983 9.697436 13.089756 4.856187 3.075699 4.122891 4.341495 6.274876 4.096732 6.051884 5.323891 6.071851 7.361124 6.250208 2.758701 
613 3.526480 9.862268 9.676914 13.049500 4.886215 3.097439 4.078685 4.405736 6.326810 4.040299 6.067726 5.245093 6.104258 7.368154 6.248834 2.816616 
614 3.490351 9.909664 9.741752 13.072224 4.919627 3.161347 4.109898 4.499537 6.427464 4.086592 6.088740 5.277356 6.164966 7.343565 6.281590 2.913666 
615 3.486552 9.936513 9.786128 13.045367 4.978911 3.180291 4.095015 4.461350 6.522420 4.047003 6.201230 5.300354 6.182749 7.374781 6.242912 2.977544 
616 3.453548 9.924835 9.793927 12.992401 4.963091 3.178504 4.058888 4.365755 6.546332 3.995547 6.288034 5.269479 6.141133 7.372864 6.218862 2.945543 
617 3.467088 9.970990 9.842234 12.983607 4.878591 3.308093 4.148688 4.327071 6.550932 4.054345 6.314946 5.345829 6.118781 7.354452 6.228152 2.910356 
618 3.515628 9.926394 9.839620 12.906576 4.750356 3.445449 4.213246 4.304325 6.498292 4.034412 6.362513 5.399427 6.055288 7.359946 6.194812 2.825989 
619 3.501566 9.878120 9.837427 12.862611 4.564069 3.539984 4.251135 4.368621 6.424715 4.038584 6.363658 5.442018 6.023910 7.274211 6.217927 2.701761 
620 3.539467 9.896421 9.877238 12.848857 4.458111 3.647773 4.271528 4.432592 6.415980 4.046736 6.430982 5.594758 6.072999 7.251983 6.208799 2.689853 
621 3.561568 9.874012 9.891782 12.803439 4.353972 3.705279 4.260522 4.483809 6.371786 4.000717 6.505826 5.690802 6.086606 7.211789 6.202596 2.687365 
622 3.565192 9.856306 9.930461 12.797457 4.224679 3.782842 4.268894 4.563327 6.345100 3.983014 6.538074 5.790946 6.101891 7.145453 6.246109 2.713479 
623 3.650234 9.862600 9.945338 12.782429 4.182581 3.870116 4.265770 4.583698 6.375297 3.923075 6.643424 5.925603 6.136288 7.162433 6.241054 2.816435 
624 3.663077 9.842836 9.933407 12.781913 4.096696 3.903933 4.287947 4.637448 6.352517 3.851306 6.685003 5.999453 6.142443 7.098223 6.305691 2.849926 
625 3.670120 9.835217 9.904973 12.768004 4.030596 3.914072 4.270946 4.668670 6.349539 3.740419 6.738852 6.055874 6.151964 7.052621 6.324837 2.880014 
626 3.689494 9.816916 9.869235 12.723651 3.983477 3.954563 4.250206 4.660509 6.325082 3.645555 6.824726 6.126081 6.149088 7.046549 6.299336 2.958419 
627 3.633096 9.768248 9.813453 12.690119 3.855671 4.024687 4.265023 4.670479 6.235041 3.622356 6.804306 6.156635 6.113902 6.980381 6.360909 3.022018 
628 3.614398 9.706357 9.719793 12.618953 3.780987 4.086274 4.236809 4.591989 6.144240 3.558377 6.818331 6.161251 6.046681 6.986277 6.357549 3.105465 
629 3.592918 9.645834 9.651341 12.546454 3.725163 4.132789 4.186383 4.498327 6.033208 3.514090 6.814643 6.147684 5.943462 6.995966 6.348082 3.192011 
630 3.521366 9.585547 9.635357 12.517210 3.637312 4.172326 4.160764 4.472902 5.921494 3.518709 6.744889 6.114703 5.849571 6.951645 6.392746 3.257444 
631 3.450047 9.524375 9.650002 12.500343 3.558181 4.233654 4.194283 4.483099 5.821188 3.532765 6.691132 6.090600 5.784220 6.905033 6.449127 3.332939 
632 3.368791 9.467276 9.683676 12.502584 3.469694 4.318838 4.258319 4.528623 5.716964 3.595868 6.636453 6.086914 5.742013 6.838151 6.544972 3.396621 
633 3.311404 9.402045 9.692525 12.526443 3.402799 4.389671 4.308309 4.573882 5.625698 3.611036 6.588240 6.081829 5.705232 6.775968 6.632527 3.442229 
634 3.302641 9.370006 9.715670 12.581460 3.368385 4.447486 4.348961 4.646111 5.562643 3.618864 6.515602 6.075983 5.690333 6.716089 6.668347 3.490808 
635 3.354546 9.304168 9.717496 12.613906 3.369786 4.452860 4.282320 4.693109 5.525326 3.597891 6.480020 6.045450 5.672440 6.699077 6.594259 3.516575 
636 3.437344 9.298733 9.746733 12.685158 3.364980 4.485952 4.244946 4.774038 5.504563 3.635843 6.426911 6.065646 5.690689 6.677335 6.538585 3.552553 
637 3.503996 9.290225 9.772852 12.767852 3.331985 4.532148 4.250827 4.880947 5.461160 3.733768 6.334808 6.101172 5.708853 6.619289 6.527211 3.565794 
638 3.528357 9.235963 9.783456 12.848402 3.270910 4.551813 4.250471 4.970916 5.400874 3.808171 6.207608 6.090060 5.732931 6.520920 6.567897 3.533972 
639 3.529413 9.229009 9.825405 12.946873 3.244960 4.587147 4.295181 5.059233 5.371386 3.904808 6.065659 6.112099 5.819114 6.402041 6.629189 3.515129 
640 3.526934 9.193916 9.845204 12.976051 3.259004 4.576764 4.278836 5.074654 5.350613 3.971032 5.984465 6.094827 5.893304 6.331985 6.628549 3.446704 
641 3.496686 9.132392 9.832669 12.974551 3.280088 4.543169 4.244012 5.041980 5.341087 3.975071 5.915106 6.033782 5.941502 6.271517 6.618995 3.348953 
642 3.495299 9.105918 9.825066 12.962090 3.332070 4.516975 4.231999 4.981845 5.341685 3.985437 5.874638 5.994484 5.980439 6.245467 6.585375 3.302978 
643 3.472633 9.047928 9.782530 12.923369 3.387666 4.460465 4.177543 4.912194 5.330199 3.966809 5.854324 5.898482 5.962870 6.233822 6.524218 3.219462 
644 3.384580 9.044477 9.803997 12.949759 3.434536 4.456955 4.189958 4.914199 5.343937 3.987221 5.797565 5.827433 5.989491 6.170938 6.534841 3.140431 
645 3.334401 9.075076 9.837164 12.962702 3.499031 4.509477 4.218283 4.931313 5.332557 4.044018 5.750680 5.802752 6.018305 6.139400 6.517912 3.111448 
646 3.291919 9.012355 9.811190 12.930103 3.491684 4.536742 4.216183 4.962537 5.264043 4.032546 5.665087 5.700013 5.986079 6.075251 6.489287 3.037339 
647 3.249413 8.922863 9.776444 12.884890 3.428856 4.562080 4.228266 5.006680 5.130449 3.988912 5.546662 5.579139 5.914561 5.975846 6.480450 2.921997 
648 3.303843 8.876286 9.748488 12.816097 3.423096 4.594514 4.230135 4.984395 5.046214 3.974556 5.539187 5.542327 5.831999 5.974431 6.410814 2.841207 
649 3.331249 8.836837 9.758639 12.783105 3.374229 4.615053 4.294238 5.002635 4.991696 3.951027 5.534535 5.500954 5.779137 5.943240 6.404276 2.756351 
650 3.328601 8.802013 9.770599 12.758110 3.314960 4.605579 4.376535 5.007761 4.950939 3.923545 5.539152 5.456205 5.750633 5.900285 6.403141 2.691534 
651 3.370192 8.806548 9.768611 12.728531 3.298062 4.596717 4.449374 4.949559 4.943057 3.904561 5.621699 5.464218 5.740059 5.920031 6.325764 2.721172 
652 3.351460 8.828113 9.757419 12.744030 3.235910 4.582471 4.558177 4.918741 4.923161 3.873587 5.651425 5.445226 5.760104 5.854062 6.317851 2.736588 
653 3.373708 8.878776 9.767321 12.767876 3.267963 4.558510 4.630286 4.831812 4.921787 3.877041 5.728825 5.443589 5.811351 5.814363 6.290806 2.806211 
654 3.417062 8.953226 9.833339 12.809699 3.345465 4.553169 4.706097 4.761632 4.937113 3.899905 5.815608 5.462068 5.866555 5.785215 6.266516 2.909350 
655 3.415809 8.987462 9.886739 12.826107 3.388340 4.512613 4.740387 4.696933 4.914454 3.886998 5.888836 5.429504 5.857586 5.720910 6.252134 2.930739 
656 3.449488 9.051942 9.944659 12.830824 3.480816 4.507763 4.750867 4.609246 4.883799 3.895763 6.013096 5.471588 5.833352 5.707574 6.191901 2.971974 
657 3.448539 9.134767 10.005140 12.853081 3.571861 4.540781 4.778080 4.571772 4.878278 3.916033 6.108394 5.541239 5.839116 5.696771 6.154038 2.989873 
658 3.412066 9.207528 10.072866 12.887053 3.647792 4.578595 4.827271 4.588785 4.910779 3.988501 6.170596 5.610801 5.860438 5.666546 6.174914 2.983024 
659 3.348020 9.231439 10.150169 12.917374 3.701724 4.593485 4.883043 4.661093 4.944077 4.048990 6.212843 5.664017 5.877019 5.637551 6.243037 2.949158 
660 3.304491 9.181103 10.193185 12.894636 3.748502 4.545292 4.890592 4.722519 4.939095 4.057400 6.270407 5.655433 5.832830 5.654699 6.298430 2.880863 
661 3.319735 9.186885 10.275391 12.897357 3.818655 4.562463 4.938170 4.800838 4.955617 4.132931 6.356214 5.747115 5.848301 5.729658 6.352439 2.903932 
662 3.317760 9.208168 10.357777 12.917595 3.852891 4.565367 5.024473 4.918962 4.992549 4.233534 6.405901 5.835423 5.924986 5.777788 6.456124 2.925586 
663 3.302963 9.181669 10.394592 12.858165 3.862214 4.461410 5.006577 4.988828 5.011427 4.271610 6.464387 5.819955 5.969905 5.814126 6.538626 2.892781 
664 3.332106 9.196383 10.431929 12.795019 3.876639 4.406788 4.977205 5.024403 5.036641 4.303833 6.550015 5.839531 6.005487 5.861934 6.631239 2.918983 
665 3.308946 9.210945 10.479944 12.756737 3.813222 4.388575 4.976945 5.071826 5.025286 4.348015 6.567509 5.841441 6.057781 5.850104 6.773476 2.907122 
666 3.294631 9.187011 10.491826 12.684626 3.751161 4.362611 4.908308 5.051526 4.980868 4.377209 6.590902 5.795746 6.089837 5.836628 6.847361 2.851532 
667 3.326297 9.215313 10.560349 12.630675 3.738767 4.421169 4.879961 5.026064 4.983592 4.439837 6.624378 5.810553 6.164581 5.840480 6.915914 2.873180 
668 3.286298 9.216632 10.605744 12.579821 3.687396 4.460137 4.862820 5.037099 4.967460 4.506641 6.588057 5.753949 6.222762 5.803248 7.023802 2.814573 
669 3.251688 9.207627 10.641289 12.527016 3.709771 4.483342 4.786648 5.031852 4.970287 4.556823 6.580235 5.666094 6.248922 5.792522 7.082509 2.757009 
670 3.262893 9.254931 10.700649 12.541743 3.801896 4.612063 4.784370 5.044326 5.030158 4.649726 6.594774 5.674882 6.301842 5.794097 7.119064 2.821871 
671 3.273572 9.242708 10.722439 12.520927 3.872885 4.667856 4.726309 5.015317 5.059469 4.682901 6.650980 5.637300 6.307376 5.793457 7.093459 2.839544 
672 3.276619 9.208622 10.729349 12.498126 3.919233 4.692316 4.668166 5.002772 5.075755 4.706824 6.719321 5.576867 6.315823 5.788265 7.068247 2.849972 
673 3.265264 9.179053 10.743958 12.519298 3.926441 4.700895 4.658366 5.049819 5.093125 4.770392 6.764447 5.532206 6.329831 5.748628 7.059553 2.875750 
674 3.295338 9.146154 10.726527 12.524430 3.944866 4.676157 4.612275 5.060371 5.112777 4.792165 6.849571 5.503415 6.294832 5.772863 6.993453 2.907374 
675 3.324730 9.161852 10.730973 12.572361 3.952592 4.740616 4.706483 5.122562 5.175958 4.883130 6.898011 5.552504 6.294777 5.770614 6.982605 3.016502 
676 3.351930 9.111121 10.627390 12.548701 3.950078 4.669160 4.719903 5.149965 5.184083 4.881193 6.944387 5.544293 6.249297 5.783042 6.923346 3.035708 
677 3.376191 9.022000 10.469915 12.482790 3.943896 4.506155 4.654724 5.170593 5.157177 4.829945 6.978976 5.483005 6.178203 5.819108 6.831121 2.997696 
678 3.409810 8.985886 10.343369 12.480726 3.932804 4.413854 4.645587 5.233566 5.155676 4.829532 6.977530 5.488934 6.170831 5.856575 6.774593 2.987955 
679 3.509627 8.946113 10.214008 12.476233 3.955276 4.302127 4.568245 5.226588 5.160698 4.786403 7.035342 5.530189 6.157351 5.970998 6.662659 2.964162 
680 3.611076 8.911736 10.106061 12.466697 3.943456 4.231654 4.518344 5.204184 5.177841 4.782688 7.076776 5.576458 6.152438 6.092125 6.586232 2.942959 
681 3.669368 8.819366 9.984767 12.439973 3.852346 4.142142 4.490420 5.178412 5.156588 4.780763 7.068413 5.559906 6.115370 6.165414 6.534139 2.855874 
682 3.712915 8.689723 9.855636 12.384867 3.719127 4.047836 4.469203 5.130006 5.111042 4.796036 7.024535 5.495267 6.038132 6.204465 6.490369 2.719158 
683 3.813893 8.661372 9.786000 12.361732 3.679033 4.097183 4.547485 5.112081 5.124255 4.906048 6.998530 5.539488 5.984544 6.284091 6.452720 2.734810 
684 3.928571 8.560797 9.688132 12.302576 3.671273 4.091795 4.564533 5.066438 5.096323 4.949073 6.981534 5.524262 5.885320 6.362403 6.360932 2.729885 
685 3.960169 8.408210 9.575173 12.242188 3.571998 4.063570 4.607771 5.047256 4.993408 4.999413 6.861970 5.411623 5.766740 6.328326 6.332520 2.650011 
686 4.050220 8.277056 9.470077 12.172152 3.546491 4.092288 4.650326 5.003986 4.950949 4.997874 6.812055 5.346623 5.668319 6.345237 6.256182 2.674878 
687 4.125863 8.133433 9.333059 12.081099 3.537857 4.102351 4.641752 4.937116 4.897449 4.971067 6.775106 5.259721 5.546180 6.351772 6.180008 2.719258 
688 4.134211 8.055226 9.260582 11.998047 3.533279 4.157237 4.682685 4.908758 4.878911 4.970240 6.691917 5.202456 5.482518 6.304645 6.187541 2.808375 
689 4.145933 8.010499 9.194218 11.886353 3.589000 4.138981 4.655526 4.821753 4.866254 4.836582 6.662275 5.135486 5.422672 6.329563 6.143028 2.859472 
690 4.048771 7.963629 9.152795 11.850087 3.529513 4.113029 4.691194 4.840903 4.812585 4.748585 6.518989 5.021349 5.397016 6.255376 6.233084 2.801922 
691 3.932269 7.929936 9.148344 11.836548 3.451235 4.122378 4.784589 4.927512 4.745438 4.700958 6.370680 4.914341 5.383984 6.196475 6.362163 2.743518 
692 3.888478 7.955140 9.129549 11.836953 3.474723 4.124383 4.831379 4.981682 4.732072 4.630012 6.332502 4.882131 5.356277 6.242280 6.396693 2.754795 
693 3.792790 8.010358 9.138204 11.879598 3.459731 4.137731 4.902493 5.098356 4.732600 4.597479 6.250170 4.862785 5.359721 6.229753 6.488678 2.739893 
694 3.738162 8.053035 9.100455 11.867984 3.475164 4.083754 4.889107 5.156950 4.710945 4.459746 6.216577 4.807775 5.308148 6.286798 6.516879 2.696730 
695 3.729569 8.163313 9.085630 11.921903 3.541806 4.039019 4.865694 5.216806 4.731408 4.361518 6.206574 4.817531 5.261837 6.362829 6.541347 2.719893 
696 3.707487 8.291974 9.087559 12.015623 3.564088 4.032009 4.907905 5.295298 4.746583 4.371975 6.130316 4.853826 5.242649 6.356859 6.636342 2.763350 
697 3.722313 8.353684 9.017460 12.027879 3.586254 3.943902 4.896666 5.286021 4.703318 4.302137 6.086894 4.845237 5.177780 6.409787 6.632555 2.782580 
698 3.680271 8.423262 8.993559 12.072885 3.569329 3.910176 4.955167 5.321170 4.673139 4.314168 6.012514 4.865326 5.170752 6.385947 6.665472 2.809218 
699 3.654581 8.499053 8.972553 12.118292 3.556430 3.896893 5.027255 5.352351 4.670876 4.357853 5.967361 4.909845 5.221896 6.342728 6.703659 2.876017 
700 3.664831 8.562720 8.923393 12.132798 3.567216 3.873279 5.070098 5.378168 4.682461 4.370584 5.966170 4.974154 5.297510 6.316806 6.703620 2.962187 
701 3.651295 8.577539 8.863064 12.134296 3.524711 3.880333 5.124606 5.414626 4.672460 4.401147 5.927200 5.026660 5.403052 6.216490 6.731310 2.995356 
702 3.667818 8.494077 8.730385 12.040627 3.472235 3.832303 5.125369 5.369192 4.554500 4.305102 5.906993 5.025090 5.425856 6.144354 6.711646 2.924525 
703 3.664483 8.441223 8.642958 11.980330 3.463895 3.846804 5.139629 5.345806 4.466329 4.253916 5.891400 5.085080 5.469132 6.060497 6.725623 2.883013 
704 3.614495 8.428737 8.602404 11.965745 3.443830 3.892640 5.187380 5.388546 4.384333 4.271077 5.852064 5.160309 5.547011 5.930123 6.812809 2.854072 
705 3.537691 8.333818 8.530396 11.891398 3.370692 3.881557 5.197891 5.443347 4.256859 4.186551 5.793907 5.143622 5.558195 5.804508 6.913731 2.743824 
706 3.456632 8.256803 8.491790 11.844413 3.306275 3.938400 5.214724 5.503553 4.163103 4.143590 5.744311 5.169251 5.558422 5.696132 7.032169 2.688377 
707 3.442425 8.206697 8.433417 11.778407 3.316125 3.989145 5.201313 5.485621 4.097853 4.084005 5.764050 5.235990 5.517884 5.665865 7.069024 2.723197 
708 3.418733 8.183300 8.401883 11.743138 3.340435 4.041956 5.197066 5.494653 4.041219 4.018229 5.800904 5.303135 5.483754 5.664175 7.103255 2.797057 
709 3.350188 8.169729 8.424526 11.766901 3.314177 4.098806 5.231757 5.512380 3.999185 3.979275 5.822680 5.353347 5.471068 5.628265 7.188793 2.846785 
710 3.320298 8.070415 8.398549 11.737307 3.274079 4.061116 5.179578 5.446941 3.886676 3.830644 5.888964 5.317183 5.408661 5.627844 7.202512 2.832056 
711 3.317188 8.012827 8.433750 11.743366 3.259115 4.082371 5.144073 5.384023 3.821890 3.757281 5.945015 5.314500 5.411312 5.617360 7.220964 2.883081 
712 3.357049 7.999778 8.485579 11.742743 3.273709 4.120202 5.136186 5.306950 3.786452 3.751967 5.984625 5.349648 5.440506 5.587233 7.220252 2.971541 
713 3.411051 7.994799 8.557461 11.691219 3.290224 4.090729 5.110393 5.199275 3.744671 3.698100 6.039232 5.378892 5.443397 5.560635 7.169948 3.006365 
714 3.425209 8.024758 8.670931 11.687163 3.282131 4.044831 5.103082 5.156389 3.734038 3.694721 6.059407 5.416128 5.464066 5.486144 7.161361 2.980030 
715 3.435995 8.053666 8.793406 11.676065 3.301548 3.934756 5.070543 5.110682 3.705914 3.653459 6.095503 5.420236 5.453110 5.418158 7.135517 2.902186 
716 3.435238 8.106718 8.955445 11.697095 3.336488 3.859885 5.063434 5.104959 3.688905 3.648841 6.116978 5.440991 5.451853 5.340600 7.125916 2.846911 
717 3.406940 8.108522 9.043188 11.680877 3.343987 3.813787 5.020895 5.099135 3.634826 3.642182 6.107488 5.430682 5.414586 5.272563 7.126386 2.784016 
718 3.376606 8.046002 9.051147 11.560691 3.357704 3.740472 4.902705 5.019043 3.545331 3.532407 6.136680 5.373979 5.307342 5.268648 7.068586 2.712479 
719 3.322148 8.062824 9.085407 11.493340 3.404375 3.752565 4.845144 4.983426 3.548116 3.515783 6.154549 5.403286 5.287611 5.273999 7.065397 2.747523 
720 3.276924 8.067765 9.059781 11.446001 3.464418 3.769400 4.797911 4.949680 3.574415 3.511274 6.171793 5.408256 5.258321 5.322488 7.041968 2.808915 
721 3.229759 8.052343 8.978230 11.427408 3.489502 3.780686 4.820344 4.949811 3.599748 3.502557 6.153877 5.408631 5.215693 5.363375 7.029708 2.854852 
722 3.184809 8.028051 8.814204 11.420275 3.487001 3.813661 4.880099 4.967031 3.602870 3.522616 6.123157 5.410485 5.194170 5.420393 7.034050 2.903807 
723 3.130016 7.930277 8.603015 11.354456 3.401129 3.826743 4.966924 4.995677 3.514582 3.468736 6.013644 5.322511 5.168245 5.424867 7.092851 2.852411 
724 3.084265 7.897161 8.449912 11.304841 3.334966 3.896664 5.103982 5.064402 3.457497 3.462114 5.886353 5.293717 5.189782 5.394501 7.178279 2.837271 
725 3.129740 7.888577 8.238527 11.199785 3.401815 3.933841 5.134687 5.013642 3.431581 3.458892 5.884347 5.282893 5.163221 5.486031 7.124206 2.896972 
726 3.223149 7.842042 8.041932 11.067653 3.450593 3.982400 5.166888 4.954353 3.404186 3.438385 5.864515 5.256681 5.090850 5.569358 7.060323 2.927195 
727 3.296644 7.819970 7.882102 10.968376 3.463154 4.091034 5.238276 4.927568 3.390147 3.498120 5.794662 5.275055 5.050894 5.604325 7.054648 2.972409 
728 3.379309 7.821630 7.733459 10.897046 3.477617 4.224751 5.329172 4.891213 3.380127 3.596738 5.712430 5.303385 5.025747 5.638894 7.080350 3.030957 
729 3.435694 7.825284 7.656852 10.854671 3.469785 4.379523 5.436673 4.870924 3.386453 3.658482 5.607682 5.309793 4.996516 5.629529 7.128160 3.061997 
730 3.443884 7.813365 7.625305 10.832521 3.440204 4.518301 5.520340 4.858369 3.410915 3.691142 5.476568 5.283485 4.956825 5.587391 7.182416 3.060761 
731 3.453006 7.739796 7.574049 10.783449 3.394258 4.621569 5.553154 4.818781 3.392256 3.628538 5.322233 5.190249 4.847211 5.566980 7.219440 3.011228 
732 3.444917 7.755465 7.590320 10.790131 3.381436 4.749715 5.579679 4.799752 3.427148 3.593206 5.179003 5.209389 4.786119 5.558538 7.277228 3.016006 
733 3.452404 7.839665 7.620039 10.799229 3.425579 4.850348 5.536816 4.769545 3.471588 3.589246 5.100032 5.314530 4.781076 5.600787 7.304188 3.056361 
734 3.462812 7.878480 7.612087 10.744509 3.425442 4.896976 5.477727 4.742931 3.457132 3.534865 5.047744 5.371432 4.767078 5.656059 7.314618 3.054444 
735 3.476616 7.938685 7.635077 10.706967 3.444526 4.920872 5.404750 4.707281 3.472948 3.532826 5.054106 5.432838 4.780362 5.697760 7.300123 3.088370 
736 3.481544 8.003653 7.662616 10.687533 3.414993 4.949785 5.376984 4.705762 3.487187 3.585289 5.044587 5.479436 4.818438 5.681244 7.318946 3.100694 
737 3.485133 8.027200 7.691681 10.639478 3.297186 4.952914 5.384069 4.753441 3.434509 3.605206 5.010850 5.472513 4.805956 5.648726 7.351958 3.033614 
738 3.526910 8.089898 7.722529 10.594503 3.230396 4.938975 5.358668 4.791790 3.414140 3.644137 5.039165 5.500597 4.793181 5.649224 7.325157 2.991627 
739 3.591856 8.178846 7.779502 10.533002 3.214320 4.946266 5.344365 4.838496 3.408831 3.722571 5.087537 5.541944 4.767184 5.667494 7.273488 2.974878 
740 3.640768 8.251838 7.849667 10.448573 3.204094 4.981579 5.333295 4.904767 3.394190 3.793668 5.129265 5.564544 4.700316 5.697620 7.247759 2.953033 
741 3.664140 8.325000 7.889639 10.391500 3.236066 5.027628 5.329733 4.970655 3.399417 3.875237 5.157745 5.588984 4.661331 5.724409 7.275378 2.929351 
742 3.668469 8.366631 7.903872 10.359045 3.256870 5.086419 5.346305 5.061012 3.387885 3.931956 5.185282 5.568931 4.650939 5.757151 7.320602 2.880809 
743 3.643779 8.405780 7.867646 10.387957 3.260555 5.139058 5.348758 5.159257 3.362255 3.936359 5.241535 5.525994 4.675933 5.818150 7.362610 2.811978 
744 3.601141 8.454461 7.809926 10.477682 3.210034 5.237481 5.377873 5.234262 3.329233 3.957126 5.269598 5.490671 4.743767 5.856213 7.469916 2.730397 
745 3.586336 8.494375 7.765046 10.559478 3.153534 5.359068 5.406554 5.261769 3.292557 3.989415 5.287973 5.479613 4.794198 5.892769 7.610118 2.688532 
746 3.605398 8.506124 7.708972 10.608500 3.136737 5.460752 5.414280 5.199264 3.274833 3.998174 5.355558 5.487596 4.810952 5.958346 7.694871 2.717824 
747 3.646723 8.466296 7.675135 10.619383 3.098138 5.528214 5.407160 5.103472 3.238360 3.995124 5.414016 5.473598 4.808886 5.987063 7.736304 2.744843 
748 3.675870 8.445309 7.706099 10.622901 3.096397 5.556415 5.357139 4.995350 3.219606 3.996238 5.513210 5.483210 4.805230 6.016675 7.728739 2.809225 
749 3.690262 8.434483 7.753170 10.631085 3.100480 5.577412 5.302969 4.905183 3.194941 3.980546 5.602362 5.501208 4.810453 6.027863 7.724039 2.885438 
750 3.705929 8.376232 7.761708 10.565430 3.083740 5.576449 5.253605 4.831446 3.095548 3.917780 5.674283 5.450430 4.780531 6.020236 7.694656 2.926308 
751 3.699589 8.390111 7.817796 10.546994 3.094326 5.592792 5.220496 4.797538 3.057621 3.895356 5.731635 5.454077 4.789072 6.004261 7.666732 2.997359 
752 3.670998 8.484135 7.932619 10.587525 3.129854 5.615636 5.166507 4.815195 3.099856 3.892244 5.770936 5.523032 4.873139 5.964834 7.652028 3.059802 
753 3.614542 8.575926 8.040671 10.612196 3.167486 5.586975 5.089148 4.823100 3.142615 3.854864 5.809847 5.569450 4.957675 5.900199 7.634338 3.068423 
754 3.558110 8.680220 8.135144 10.647777 3.250151 5.525305 4.970896 4.825414 3.205300 3.801512 5.861355 5.621900 5.059136 5.861451 7.593675 3.077848 
755 3.515874 8.762064 8.184558 10.678878 3.357328 5.466427 4.848308 4.805282 3.257139 3.731042 5.919604 5.655242 5.172604 5.843790 7.531928 3.059804 
756 3.437106 8.764511 8.180628 10.669804 3.383885 5.398623 4.783580 4.804593 3.242180 3.644509 5.921689 5.602540 5.245224 5.793144 7.509293 2.956795 
757 3.363659 8.782223 8.177524 10.693394 3.421227 5.366210 4.762656 4.803081 3.244294 3.601167 5.901475 5.568789 5.367833 5.746399 7.515162 2.871730 
758 3.291755 8.842278 8.209254 10.736264 3.483104 5.340231 4.794241 4.817240 3.278444 3.594365 5.859582 5.563065 5.577879 5.673745 7.560233 2.832475 
759 3.189079 8.856800 8.231221 10.728350 3.484664 5.279073 4.835774 4.853440 3.266730 3.550880 5.771547 5.501000 5.744430 5.565562 7.663955 2.735409 
760 3.164724 8.897099 8.266460 10.676418 3.534735 5.224954 4.840276 4.842996 3.263703 3.498693 5.755651 5.480392 5.829868 5.535197 7.723820 2.712672 
761 3.181066 9.007058 8.394704 10.633173 3.562505 5.209878 4.900154 4.842246 3.292281 3.504524 5.758324 5.526961 5.866113 5.515465 7.792260 2.797618 
762 3.213985 9.098055 8.502323 10.594062 3.514495 5.168058 4.930468 4.827961 3.301318 3.493022 5.746857 5.549340 5.836793 5.485822 7.881627 2.885978 
763 3.258868 9.132930 8.514153 10.537325 3.477018 5.050109 4.874269 4.736075 3.271572 3.414777 5.775229 5.513549 5.776044 5.496851 7.917883 2.943228 
764 3.198322 9.187811 8.548178 10.545416 3.379979 4.958467 4.880505 4.731339 3.271754 3.380724 5.719433 5.506796 5.776031 5.402654 8.033620 2.954489 
765 3.148735 9.269166 8.607598 10.575662 3.310425 4.906549 4.890371 4.753475 3.298701 3.379417 5.665787 5.536001 5.800178 5.307299 8.164687 3.010266 
766 3.167588 9.357305 8.654716 10.573673 3.286677 4.850621 4.884516 4.743275 3.305174 3.364569 5.679304 5.531368 5.823719 5.273264 8.246423 3.136566 
767 3.163432 9.429624 8.675909 10.541225 3.227272 4.782375 4.896488 4.749041 3.286581 3.310570 5.671403 5.485250 5.836254 5.213402 8.344432 3.214887 
768 3.175700 9.523604 8.701981 10.501204 3.168450 4.736051 4.952600 4.765073 3.285583 3.258353 5.653201 5.473560 5.870430 5.190338 8.417754 3.298755 
769 3.211670 9.623386 8.708051 10.450149 3.158650 4.686224 5.018062 4.755483 3.299647 3.229053 5.649625 5.482297 5.938605 5.223031 8.409640 3.434842 
770 3.213445 9.678489 8.705350 10.404094 3.084705 4.637561 5.090421 4.749122 3.305958 3.187943 5.593545 5.471064 6.012715 5.227732 8.406135 3.527698 
771 3.217318 9.703778 8.693254 10.365385 3.004780 4.590438 5.126826 4.687675 3.312946 3.130198 5.570044 5.447207 6.085380 5.257645 8.385074 3.600714 
772 3.195166 9.734740 8.705533 10.359605 2.915134 4.560681 5.180022 4.625401 3.334144 3.096309 5.538423 5.430303 6.175629 5.264465 8.380358 3.668802 
773 3.174239 9.764618 8.736058 10.364285 2.858923 4.525406 5.194829 4.534720 3.365040 3.061472 5.512961 5.440852 6.262119 5.277329 8.351996 3.771296 
774 3.137058 9.824488 8.813406 10.386650 2.877914 4.504519 5.220942 4.452804 3.443062 3.069093 5.495545 5.520159 6.372080 5.305715 8.310715 3.919578 
775 3.067101 9.857848 8.902997 10.387794 2.892689 4.466154 5.245104 4.384412 3.510650 3.064874 5.463080 5.599563 6.459379 5.311588 8.273539 4.041358 
776 3.014729 9.863956 8.984087 10.363727 2.941914 4.432861 5.221047 4.302999 3.542750 3.052125 5.454121 5.652253 6.510902 5.349093 8.234497 4.151773 
777 2.922969 9.919457 9.123159 10.398369 2.952959 4.497713 5.326630 4.318645 3.608388 3.110128 5.354856 5.734010 6.631741 5.296399 8.316130 4.241260 
778 2.858097 9.918648 9.196560 10.408427 2.979482 4.496423 5.348659 4.284243 3.636890 3.120373 5.292388 5.760970 6.703141 5.257380 8.335302 4.299238 
779 2.845174 9.894333 9.214320 10.408059 3.020832 4.462526 5.320308 4.217614 3.635772 3.103953 5.269589 5.779434 6.738577 5.263515 8.289906 4.356609 
780 2.832986 9.869011 9.228903 10.423820 3.049963 4.444524 5.318213 4.203044 3.633458 3.077969 5.225251 5.811493 6.778623 5.248090 8.268096 4.392155 
781 2.818568 9.853393 9.271907 10.455405 3.083935 4.449266 5.314983 4.240290 3.670964 3.069707 5.179668 5.857204 6.817742 5.211588 8.279840 4.412809 
782 2.832459 9.878972 9.353494 10.519398 3.182050 4.492279 5.319615 4.292652 3.757364 3.126404 5.179427 5.951410 6.879661 5.204880 8.273575 4.444797 
783 2.801771 9.922008 9.475598 10.629181 3.252317 4.543964 5.341531 4.381248 3.865786 3.195146 5.153830 6.054170 6.949709 5.141659 8.296571 4.424885 
784 2.786060 9.905672 9.522731 10.693765 3.291525 4.507965 5.276902 4.402299 3.916122 3.178984 5.185103 6.062915 6.928200 5.093589 8.253712 4.339805 
785 2.847337 9.920902 9.564046 10.743593 3.377949 4.500021 5.205172 4.390285 3.965188 3.213356 5.295658 6.079727 6.881582 5.133924 8.153617 4.330203 
786 2.888617 9.944842 9.607252 10.772883 3.434585 4.499618 5.153050 4.385927 4.008243 3.256483 5.374323 6.102163 6.825789 5.159389 8.076844 4.307434 
787 2.886936 9.941195 9.639788 10.754292 3.454043 4.489828 5.130945 4.373781 4.004935 3.257040 5.401560 6.095915 6.794348 5.163681 8.015335 4.250768 
788 2.923827 9.932836 9.633854 10.690839 3.522675 4.479431 5.081405 4.324177 3.961088 3.250040 5.451496 6.076096 6.744775 5.206024 7.903169 4.242884 
789 2.972242 9.918282 9.622293 10.621039 3.622896 4.452921 4.986345 4.249377 3.877749 3.238612 5.511330 6.051006 6.709483 5.255846 7.779718 4.243000 
790 3.022196 9.942735 9.649915 10.589638 3.754489 4.482898 4.957320 4.199286 3.791165 3.277155 5.562545 6.074253 6.717670 5.303476 7.682119 4.270220 
791 3.069734 9.942169 9.643923 10.544684 3.910887 4.457652 4.909147 4.101813 3.681859 3.281275 5.652102 6.075799 6.714077 5.382778 7.540386 4.293505 
792 3.051371 9.946440 9.662977 10.515616 4.000124 4.432741 4.934021 4.037320 3.587541 3.269166 5.655885 6.064009 6.744161 5.384752 7.460924 4.252722 
793 3.027784 9.993759 9.692253 10.500441 4.085115 4.459093 5.010027 4.008234 3.515694 3.306598 5.634642 6.081350 6.777066 5.373985 7.408850 4.231848 
794 3.054703 10.054532 9.682056 10.466859 4.232814 4.469429 4.982173 3.943283 3.435944 3.355750 5.686205 6.099069 6.764966 5.439136 7.293905 4.267700 
795 2.964796 10.119120 9.694324 10.489827 4.263667 4.509654 5.008271 3.966268 3.357083 3.388717 5.660219 6.111713 6.779223 5.389427 7.285819 4.224393 
796 2.843059 10.178151 9.693116 10.554176 4.259897 4.536259 5.037925 4.037124 3.287056 3.418960 5.645020 6.133342 6.803828 5.307046 7.291626 4.162156 
797 2.815100 10.223516 9.659842 10.611232 4.320037 4.530814 4.987689 4.067798 3.241430 3.479089 5.742282 6.161482 6.805530 5.337474 7.200421 4.178618 
798 2.801656 10.281881 9.635707 10.695143 4.377579 4.576781 5.010923 4.121528 3.209923 3.590348 5.805552 6.213428 6.833879 5.361326 7.156792 4.233499 
799 2.764322 10.329666 9.617419 10.791077 4.416223 4.651754 5.069467 4.188130 3.163652 3.689708 5.828884 6.253885 6.861914 5.346008 7.159536 4.278266 
800 2.711752 10.357944 9.593659 10.888875 4.451683 4.711776 5.128820 4.241263 3.104549 3.738243 5.855349 6.252136 6.868929 5.283248 7.170590 4.275980 
801 2.677529 10.389753 9.580105 10.997889 4.499070 4.753961 5.197572 4.289530 3.074285 3.786463 5.896835 6.228108 6.885305 5.194978 7.185150 4.253229 
802 2.690661 10.478654 9.636693 11.122694 4.553052 4.849119 5.310520 4.368757 3.102556 3.922890 5.911657 6.258361 6.970639 5.098760 7.242808 4.291135 
803 2.751438 10.558834 9.709229 11.204557 4.577429 4.945586 5.409134 4.443307 3.146791 4.061331 5.911168 6.272504 7.064986 5.036698 7.312676 4.339597 
804 2.837795 10.552654 9.714182 11.210086 4.586105 4.940786 5.416111 4.451131 3.153370 4.109547 5.949898 6.179383 7.081493 5.058628 7.318936 4.354970 
805 2.871125 10.570630 9.801261 11.253984 4.527240 5.007192 5.521253 4.549855 3.164504 4.200624 5.876350 6.123408 7.151566 5.024140 7.440735 4.363001 
806 2.914239 10.558087 9.856210 11.280472 4.472476 5.024939 5.589718 4.621994 3.172893 4.242546 5.819042 6.062748 7.184575 5.033498 7.521173 4.334226 
807 2.992849 10.522628 9.879381 11.275725 4.480505 4.976602 5.591115 4.646289 3.177075 4.224021 5.847926 6.030828 7.170208 5.125339 7.514916 4.320541 
808 3.028107 10.513295 9.936306 11.286469 4.487325 4.934107 5.616947 4.708537 3.187217 4.167809 5.863940 6.064733 7.165855 5.193368 7.557408 4.299040 
809 3.053809 10.514687 9.977367 11.291713 4.499929 4.883767 5.641504 4.753252 3.163603 4.082718 5.886516 6.109199 7.139863 5.266387 7.597470 4.283354 
810 3.122095 10.555133 10.027054 11.311808 4.564264 4.901103 5.697864 4.780975 3.132711 4.068613 5.912993 6.200614 7.141478 5.368115 7.617991 4.343183 
811 3.183380 10.597116 10.066727 11.341537 4.656819 4.958215 5.771981 4.804987 3.131768 4.089655 5.929202 6.302727 7.165112 5.456305 7.626835 4.415523 
812 3.176865 10.566931 10.043358 11.359173 4.727119 4.961361 5.807649 4.808939 3.082978 4.047058 5.933254 6.316039 7.153190 5.503531 7.630239 4.396239 
813 3.138709 10.543657 10.014830 11.406608 4.797348 4.988567 5.861732 4.841404 3.040152 4.049707 5.918920 6.326174 7.162152 5.507147 7.656957 4.368130 
814 3.098041 10.516541 9.962702 11.442777 4.853234 5.018262 5.900538 4.883567 3.006735 4.094338 5.890779 6.323143 7.179965 5.502800 7.697003 4.348678 
815 3.070772 10.486467 9.899005 11.443381 4.898758 5.049695 5.923764 4.925808 2.980401 4.177079 5.854477 6.303012 7.215769 5.516605 7.728458 4.357671 
816 3.107110 10.421104 9.797338 11.400266 4.968490 5.046460 5.863463 4.901836 2.981878 4.237446 5.884430 6.232068 7.230371 5.610825 7.682446 4.395028 
817 3.098196 10.322455 9.705825 11.363280 4.982800 5.005302 5.783974 4.880079 2.970307 4.242736 5.894228 6.119416 7.239420 5.668493 7.650917 4.364938 
818 2.994876 10.262287 9.703537 11.386806 4.919322 5.022082 5.818320 4.960729 2.967078 4.285997 5.801606 6.065317 7.320202 5.591332 7.744799 4.278877 
819 2.896221 10.230544 9.746099 11.419702 4.858777 5.046542 5.841360 5.028663 2.964010 4.331556 5.715728 6.015447 7.359407 5.499118 7.835175 4.189404 
820 2.817506 10.157994 9.739275 11.381325 4.808015 4.980461 5.759630 4.999544 2.920914 4.283959 5.686737 5.891139 7.266091 5.459023 7.832095 4.073302 
821 2.791303 10.123328 9.798686 11.362826 4.809512 4.962443 5.699775 4.958326 2.951145 4.289952 5.680840 5.840508 7.186718 5.442623 7.811684 4.046741 
822 2.784551 10.094893 9.873991 11.361907 4.841951 4.950994 5.648683 4.908872 3.036547 4.281785 5.695378 5.857508 7.117901 5.440306 7.770160 4.083229 
823 2.706522 10.063318 9.939446 11.379371 4.833337 4.916033 5.628189 4.906191 3.066495 4.222119 5.671148 5.896116 7.061703 5.384202 7.755488 4.068259 
824 2.671227 10.042694 9.967588 11.429768 4.853627 4.906196 5.609350 4.893582 3.075253 4.151361 5.656839 5.953408 7.021337 5.367483 7.713355 4.077840 
825 2.685331 9.992879 9.927936 11.461943 4.881099 4.884453 5.557616 4.855682 3.022519 4.039217 5.647943 5.969201 6.954458 5.392099 7.630500 4.077044 
826 2.708562 9.932366 9.865738 11.448164 4.912365 4.875822 5.510533 4.815335 2.942410 3.933002 5.631089 5.957534 6.907231 5.415419 7.555496 4.069047 
827 2.702554 9.883747 9.832912 11.408710 4.959219 4.930939 5.527883 4.803448 2.906824 3.866205 5.585914 5.943884 6.932406 5.392469 7.529217 4.072197 
828 2.611058 9.818851 9.799129 11.353293 4.974107 4.970227 5.575409 4.822882 2.849128 3.768676 5.504647 5.904124 6.988173 5.295512 7.549098 3.995181 
829 2.678917 9.703362 9.676472 11.236465 5.074136 4.924908 5.473498 4.698380 2.826368 3.638730 5.550410 5.813318 6.956906 5.346789 7.412810 3.978037 
830 2.835672 9.655281 9.597280 11.156832 5.202782 4.965364 5.414430 4.584111 2.893315 3.606980 5.592011 5.818198 6.979528 5.423618 7.294110 4.067669 
831 2.891972 9.638694 9.536008 11.124804 5.240859 5.007005 5.382529 4.534838 2.941204 3.562091 5.573440 5.819720 7.019417 5.430307 7.283019 4.094234 
832 2.914827 9.606202 9.476069 11.097342 5.243315 5.032243 5.325319 4.485880 3.004123 3.462395 5.555466 5.758539 7.034948 5.437329 7.280166 4.098783 
833 2.917489 9.612478 9.484062 11.097325 5.222938 5.122010 5.314772 4.507274 3.098793 3.445708 5.495220 5.717017 7.077223 5.404228 7.346243 4.138535 
834 2.966622 9.583015 9.470918 11.041265 5.217351 5.163850 5.220231 4.495072 3.165823 3.404986 5.508324 5.630029 7.029444 5.452738 7.358160 4.184856 
835 3.095220 9.540638 9.448211 10.944480 5.242421 5.218884 5.106923 4.442355 3.224527 3.366253 5.586345 5.547246 6.956142 5.585951 7.322054 4.291052 
836 3.174663 9.473661 9.411484 10.853733 5.232038 5.261566 5.009451 4.389684 3.237450 3.329967 5.650064 5.440950 6.870629 5.682708 7.314106 4.376286 
837 3.211503 9.403633 9.372041 10.806036 5.235731 5.310332 4.916083 4.346404 3.245157 3.323334 5.701490 5.310606 6.775934 5.731557 7.311447 4.429754 
838 3.243781 9.376883 9.365498 10.786912 5.294644 5.402141 4.873894 4.314818 3.269843 3.395774 5.742818 5.204067 6.727755 5.773519 7.278255 4.518931 
839 3.261284 9.362206 9.334579 10.778625 5.367727 5.473863 4.845301 4.272951 3.252359 3.455925 5.766665 5.095407 6.651070 5.834649 7.196178 4.594617 
840 3.306040 9.353646 9.298099 10.755396 5.461760 5.570709 4.854411 4.225717 3.240793 3.516768 5.772709 5.038384 6.582735 5.906561 7.094944 4.670855 
841 3.308773 9.324625 9.257242 10.729730 5.504928 5.694065 4.925759 4.213563 3.217662 3.546454 5.691291 5.013212 6.536062 5.903295 7.058386 4.707699 
842 3.252472 9.244951 9.180870 10.692230 5.497157 5.757143 4.975044 4.198693 3.177933 3.516704 5.584041 4.970922 6.457098 5.869480 7.057914 4.689033 
843 3.202453 9.218590 9.143555 10.688362 5.516811 5.837578 5.092887 4.220402 3.195348 3.565735 5.480976 5.008290 6.446410 5.850415 7.080827 4.714386 
844 3.175278 9.195292 9.064294 10.694153 5.611126 5.797153 5.139310 4.218905 3.230154 3.558879 5.473439 5.031185 6.418171 5.917932 7.023018 4.771526 
845 3.128979 9.170216 8.969655 10.665743 5.694149 5.741262 5.178586 4.227079 3.268066 3.545671 5.452435 5.037941 6.363780 5.964105 6.988034 4.795334 
846 3.061146 9.160639 8.906003 10.640336 5.707407 5.754233 5.283315 4.254816 3.311495 3.545738 5.345564 5.045433 6.333602 5.926891 7.039314 4.789506 
847 3.011962 9.111627 8.801647 10.562924 5.705304 5.696485 5.310061 4.213655 3.333885 3.507074 5.293986 4.982353 6.265293 5.925125 7.034779 4.799861 
848 2.987741 9.088151 8.720167 10.518849 5.725033 5.650011 5.323869 4.164198 3.378902 3.513676 5.288490 4.924077 6.234740 5.948808 7.014907 4.827325 
849 2.908403 9.089922 8.667679 10.525459 5.737188 5.637967 5.377201 4.156291 3.438144 3.527134 5.271223 4.880814 6.237359 5.933730 7.024023 4.842191 
850 2.775346 9.106610 8.625693 10.571929 5.725255 5.668796 5.452706 4.175325 3.469730 3.566466 5.215664 4.839909 6.218523 5.857702 7.059206 4.846279 
851 2.741953 9.157910 8.581000 10.623724 5.783484 5.703969 5.468632 4.176265 3.487056 3.595353 5.216480 4.850705 6.182613 5.840803 7.026082 4.926648 
852 2.758497 9.177919 8.492740 10.626288 5.862340 5.670655 5.388686 4.122139 3.466226 3.540865 5.234570 4.866410 6.087065 5.875975 6.941944 5.000438 
853 2.734721 9.184742 8.386572 10.613420 5.896478 5.684476 5.337308 4.083292 3.424333 3.491819 5.184831 4.911746 5.978618 5.870498 6.916673 5.036139 
854 2.769525 9.231523 8.303416 10.611694 5.949031 5.750424 5.349298 4.052203 3.417098 3.495401 5.181668 5.017972 5.903881 5.878163 6.888405 5.131899 
855 2.744600 9.266539 8.247810 10.617808 5.900961 5.820868 5.427829 4.071461 3.388356 3.506784 5.092702 5.077062 5.860949 5.752389 6.945077 5.145462 
856 2.708948 9.271040 8.176075 10.622424 5.811307 5.853694 5.506192 4.082875 3.336407 3.485020 4.971909 5.079494 5.834330 5.582088 6.980591 5.092920 
857 2.848842 9.270105 8.088316 10.612531 5.867603 5.816945 5.510168 3.996943 3.346631 3.484712 5.007105 5.104727 5.802082 5.559407 6.900155 5.165961 
858 2.936230 9.243054 8.025027 10.593525 5.896617 5.829966 5.578746 3.970813 3.372933 3.533422 4.998763 5.162234 5.813376 5.521692 6.903493 5.221889 
859 2.913076 9.179241 7.962521 10.565513 5.840698 5.855389 5.671905 4.019952 3.355989 3.531993 4.890931 5.163105 5.810832 5.420808 6.968709 5.153167 
860 2.889257 9.117600 7.899680 10.527379 5.797616 5.814133 5.710018 4.059257 3.346003 3.486123 4.815799 5.115846 5.786357 5.355937 6.997809 5.100829 
861 2.846390 9.050929 7.853187 10.466825 5.752981 5.813094 5.783023 4.116868 3.324637 3.492327 4.742911 5.068737 5.764530 5.263555 7.057220 5.055463 
862 2.829986 8.999026 7.812840 10.390991 5.736369 5.866549 5.896792 4.162575 3.318809 3.610613 4.698332 5.058946 5.750250 5.195502 7.125653 5.066401 
863 2.856558 8.930522 7.723486 10.264326 5.750861 5.829448 5.921528 4.123783 3.296642 3.683917 4.702100 5.022221 5.668508 5.213625 7.103719 5.107216 
864 2.803320 8.931599 7.668672 10.158754 5.675036 5.845219 6.029348 4.171392 3.242458 3.786121 4.579157 5.016339 5.647159 5.161247 7.166669 5.057183 
865 2.802785 8.968458 7.621581 10.058661 5.638736 5.826117 6.095891 4.201962 3.211001 3.852920 4.490809 5.010546 5.630454 5.136860 7.187946 5.028650 
866 2.857187 8.980345 7.560668 9.919476 5.650748 5.771259 6.092816 4.176006 3.175482 3.885320 4.476641 4.979913 5.588961 5.184251 7.140846 5.071314 
867 2.849511 8.994082 7.540659 9.804680 5.609822 5.818779 6.190545 4.237605 3.110669 3.938525 4.384645 4.964933 5.589115 5.131008 7.199452 5.067257 
868 2.794744 9.006263 7.548090 9.732003 5.577241 5.850945 6.301274 4.328451 3.046093 3.956490 4.294270 4.953558 5.596622 5.023282 7.295893 5.034564 
869 2.726611 9.034777 7.569975 9.700298 5.578978 5.868593 6.391666 4.434334 3.002185 3.946996 4.224341 4.987595 5.605314 4.899987 7.395171 4.984576 
870 2.693662 9.095723 7.575284 9.713652 5.625937 5.887125 6.461209 4.526946 3.007455 3.941611 4.205664 5.048546 5.609057 4.804521 7.464782 4.948073 
871 2.709146 9.192676 7.592391 9.764136 5.650636 5.934395 6.571950 4.645606 3.048130 3.963153 4.177745 5.111760 5.633520 4.696781 7.563226 4.953821 
872 2.718771 9.220464 7.586437 9.784826 5.625641 5.932476 6.642712 4.710464 3.038489 3.909080 4.171632 5.090735 5.581542 4.603145 7.613743 4.906189 
873 2.741753 9.215751 7.557204 9.803706 5.608558 5.888628 6.686599 4.719186 3.022796 3.819140 4.207152 5.055113 5.505445 4.552591 7.611813 4.878875 
874 2.782016 9.281320 7.591286 9.876231 5.564250 5.933133 6.823430 4.817601 3.060142 3.853362 4.187522 5.111871 5.492359 4.467080 7.672466 4.928598 
875 2.760200 9.290486 7.576026 9.929737 5.478128 5.908896 6.887908 4.876157 3.055906 3.831462 4.169618 5.051656 5.413894 4.394506 7.710314 4.925785 
876 2.754200 9.212030 7.493276 9.926523 5.468975 5.770689 6.810870 4.816026 2.997069 3.724314 4.230315 4.883948 5.258558 4.407584 7.648250 4.935370 
877 2.751649 9.148805 7.469378 9.952432 5.490293 5.695409 6.797186 4.820515 2.966474 3.681582 4.243795 4.762945 5.186591 4.390266 7.653863 4.969564 
878 2.680565 9.080272 7.453052 10.002036 5.483440 5.656856 6.834919 4.880746 2.951062 3.646229 4.175710 4.661008 5.138641 4.318659 7.739126 4.983518 
879 2.742574 9.039101 7.391437 10.001318 5.555407 5.588047 6.820622 4.860547 2.955376 3.638476 4.166842 4.614079 5.074490 4.359012 7.723930 5.118376 
880 2.829825 9.043899 7.341584 9.987694 5.656336 5.574458 6.844019 4.868471 2.978448 3.679098 4.149170 4.619452 5.072122 4.382236 7.721234 5.275299 
881 2.815612 9.020915 7.296166 9.952996 5.708470 5.557170 6.863477 4.889947 2.955164 3.647081 4.093349 4.560932 5.057798 4.395741 7.757726 5.351540 
882 2.822118 9.028312 7.271626 9.905594 5.742223 5.549448 6.867785 4.905954 2.933737 3.606332 4.057015 4.507675 5.044472 4.486793 7.818970 5.422952 
883 2.787922 9.062354 7.265419 9.853601 5.716421 5.601276 6.893973 4.946165 2.910295 3.568085 3.995809 4.457967 5.035703 4.589128 7.936136 5.464724 
884 2.795094 9.106055 7.254422 9.761119 5.699248 5.658187 6.910397 4.962482 2.885801 3.536148 3.983645 4.414295 4.974391 4.738343 8.011038 5.549922 
885 2.875849 9.167708 7.254689 9.654074 5.748469 5.714873 6.925181 4.953555 2.885827 3.547077 4.051554 4.394006 4.932260 4.917061 8.025688 5.670111 
886 2.885925 9.230114 7.304544 9.587271 5.786212 5.808072 7.011730 4.995029 2.882965 3.587978 4.096272 4.358936 4.906634 5.005062 8.085376 5.780696 
887 2.908705 9.301229 7.367037 9.559444 5.832925 5.913260 7.131273 5.063014 2.913181 3.648247 4.113172 4.337560 4.916081 5.042624 8.145190 5.905060 
888 2.942621 9.344344 7.389170 9.538568 5.898539 5.996457 7.182548 5.086038 2.976363 3.674503 4.164032 4.348233 4.909312 5.105417 8.132442 6.035688 
889 2.883459 9.282161 7.339702 9.492806 5.918187 6.023592 7.160888 5.091296 2.989902 3.590735 4.176832 4.287481 4.818096 5.139244 8.103982 6.080789 
890 2.814879 9.250274 7.367368 9.500768 5.925036 6.118746 7.256685 5.196585 3.042149 3.594375 4.100158 4.302727 4.831380 5.065923 8.177826 6.147190 
891 2.781589 9.224573 7.411753 9.506706 5.971684 6.223310 7.325985 5.262263 3.127546 3.642234 4.045446 4.362543 4.866877 5.007952 8.211210 6.249492 
892 2.807225 9.167544 7.424387 9.463291 6.063063 6.263548 7.294590 5.256861 3.182390 3.667983 4.014102 4.372352 4.843223 5.010523 8.179176 6.359426 
893 2.874920 9.115026 7.455051 9.401233 6.164549 6.289320 7.253488 5.237041 3.229011 3.739692 3.987463 4.381501 4.842342 5.021463 8.138659 6.502435 
894 2.887534 9.029128 7.451722 9.331640 6.186635 6.290261 7.206695 5.216936 3.215230 3.804636 3.928145 4.357539 4.819643 4.976158 8.132663 6.592338 
895 2.912349 8.943992 7.444504 9.258703 6.135493 6.270485 7.179272 5.198055 3.177214 3.867520 3.834916 4.313127 4.796320 4.904996 8.154131 6.663338 
896 2.920643 8.929827 7.467069 9.209945 6.037143 6.286940 7.216957 5.208104 3.177029 3.960540 3.734605 4.298929 4.834495 4.792839 8.203365 6.747367 
897 2.892225 8.912977 7.456820 9.143709 5.942139 6.249937 7.200806 5.179541 3.159582 3.979637 3.661238 4.210101 4.824594 4.729669 8.222384 6.782537 
898 2.922425 8.955608 7.497971 9.097931 5.908122 6.192153 7.169958 5.127455 3.203922 4.008024 3.651367 4.158787 4.859936 4.758958 8.200768 6.866811 
899 2.899088 9.008110 7.581291 9.073450 5.868551 6.176178 7.153579 5.106929 3.276764 4.035625 3.652976 4.135282 4.941323 4.791421 8.200253 6.956433 
900 2.840343 9.004604 7.614180 9.008808 5.808756 6.132277 7.083811 5.066928 3.272443 3.996777 3.617895 4.035437 4.964573 4.825338 8.205442 6.994083 
901 2.859826 9.022067 7.600606 8.914934 5.809966 6.058975 6.980828 4.964189 3.289908 3.946600 3.638633 3.990790 4.963081 4.951389 8.118287 7.103891 
902 2.856953 9.061341 7.588846 8.869002 5.790889 6.050635 6.943581 4.901556 3.350360 3.920959 3.648131 4.013133 4.964662 5.004240 8.084249 7.220935 
903 2.757713 9.075168 7.599267 8.889279 5.679577 6.116702 6.988729 4.939584 3.391092 3.903389 3.549638 4.017007 4.974109 4.931299 8.187191 7.247893 
904 2.714471 9.037842 7.548078 8.862828 5.614759 6.114369 6.959834 4.886452 3.422965 3.833926 3.492904 4.019777 4.897583 4.969923 8.188751 7.285080 
905 2.724452 8.962325 7.444536 8.778320 5.587526 6.068320 6.892624 4.753935 3.416627 3.742492 3.448098 3.980362 4.743538 5.066947 8.114510 7.312501 
906 2.758832 8.928144 7.403825 8.735553 5.539320 6.094017 6.923249 4.684217 3.420113 3.745191 3.351337 3.984947 4.646503 5.106092 8.078600 7.354177 
907 2.850631 8.930687 7.362721 8.729017 5.517573 6.100720 6.926179 4.576847 3.453662 3.756406 3.342540 4.033479 4.569887 5.195138 7.983562 7.450068 
908 2.894037 8.948359 7.341913 8.767257 5.427405 6.152077 6.962524 4.526083 3.452565 3.791748 3.279179 4.050943 4.534886 5.206632 7.968359 7.481664 
909 2.912569 8.997196 7.374791 8.821575 5.316156 6.265961 7.020898 4.539399 3.472545 3.884550 3.181181 4.100705 4.588931 5.184764 8.011158 7.501359 
910 2.973457 9.003893 7.342818 8.812431 5.275429 6.294854 6.948652 4.452188 3.505190 3.903797 3.184039 4.103947 4.606669 5.272458 7.961143 7.531171 
911 3.003372 9.010310 7.349986 8.810166 5.207160 6.337376 6.917925 4.454741 3.513570 3.968885 3.126393 4.078925 4.627861 5.290101 7.999868 7.521051 
912 2.994811 9.043602 7.407207 8.839742 5.140362 6.417087 6.933378 4.538934 3.536935 4.074534 3.015964 4.072758 4.689933 5.262084 8.107207 7.522684 
913 3.023670 9.054878 7.398302 8.832356 5.151240 6.403783 6.840181 4.497191 3.582431 4.071794 2.992170 4.010414 4.675215 5.344104 8.092483 7.538496 
914 3.088496 9.106827 7.443539 8.831214 5.176933 6.432648 6.789566 4.495707 3.674723 4.086126 3.002810 3.974315 4.675020 5.423965 8.067492 7.580736 
915 3.103496 9.237136 7.581339 8.887726 5.181018 6.571734 6.863547 4.622612 3.801214 4.189702 2.997388 4.013104 4.756577 5.408364 8.132121 7.653813 
916 3.120755 9.336729 7.685681 8.923451 5.238924 6.609568 6.852617 4.670165 3.888867 4.214682 3.027405 3.990147 4.797872 5.440074 8.138576 7.695774 
917 3.058420 9.391517 7.772563 8.966542 5.304699 6.592350 6.799556 4.702688 3.936888 4.186362 3.017514 3.915698 4.856223 5.431096 8.155374 7.682020 
918 2.977927 9.425824 7.814517 9.024438 5.392992 6.596086 6.781049 4.726351 4.014913 4.147103 3.035462 3.861006 4.943716 5.384927 8.182450 7.687155 
919 2.957360 9.457670 7.852920 9.102533 5.501724 6.626837 6.780448 4.727669 4.106700 4.128730 3.091412 3.844391 5.016166 5.347254 8.175412 7.736629 
920 2.964394 9.498782 7.887397 9.207424 5.625691 6.651898 6.775144 4.728958 4.191924 4.127635 3.156945 3.861514 5.093362 5.323494 8.139149 7.816887 
921 2.964628 9.520946 7.867340 9.286353 5.755437 6.593370 6.701483 4.673833 4.254779 4.044758 3.219812 3.830055 5.127743 5.327824 8.069321 7.864004 
922 2.939970 9.586679 7.915370 9.371085 5.841113 6.580479 6.693819 4.673514 4.352961 4.004470 3.264001 3.811993 5.177809 5.281325 8.071255 7.910528 
923 2.956429 9.668083 7.955829 9.416276 5.905059 6.607854 6.693228 4.684844 4.459685 4.001234 3.320940 3.859380 5.203516 5.250423 8.066819 8.002111 
924 2.962490 9.710658 7.972888 9.399767 5.906061 6.613051 6.677158 4.671777 4.501173 3.941350 3.318992 3.853690 5.161536 5.211481 8.049587 8.047703 
925 2.959649 9.752130 8.005619 9.392888 5.887277 6.588703 6.675583 4.675055 4.507275 3.862467 3.281010 3.828342 5.114892 5.158923 8.048352 8.077993 
926 2.994948 9.806038 8.015027 9.391333 5.898860 6.521926 6.643647 4.678118 4.547487 3.779653 3.281284 3.842933 5.068102 5.148153 8.013394 8.153428 
927 3.017615 9.859915 8.046818 9.401442 5.929239 6.442326 6.625106 4.707659 4.603966 3.704085 3.284631 3.848537 5.009305 5.125797 7.985884 8.231137 
928 3.024396 9.900880 8.059346 9.402927 5.972373 6.356840 6.629384 4.741529 4.650559 3.653145 3.279680 3.852384 4.979556 5.102745 7.950563 8.313613 
929 3.046031 9.925919 8.062180 9.375820 6.028715 6.284907 6.614309 4.735499 4.680108 3.618229 3.281294 3.869505 4.941215 5.109589 7.876561 8.429037 
930 3.027618 9.909809 8.084520 9.333334 6.056958 6.196277 6.615484 4.741311 4.656483 3.582225 3.241061 3.851885 4.880822 5.080499 7.836219 8.499568 
931 2.967484 9.870300 8.128928 9.310438 6.060618 6.140860 6.651925 4.793372 4.612687 3.605335 3.180323 3.875600 4.853529 4.997229 7.867496 8.552559 
932 2.976791 9.844393 8.169188 9.303185 6.090973 6.121698 6.739267 4.810595 4.597419 3.707185 3.198150 4.023924 4.857361 4.962524 7.892699 8.687532 
933 2.932564 9.787298 8.134750 9.311029 6.089004 6.064708 6.842628 4.823695 4.540391 3.759557 3.197444 4.133101 4.859694 4.934423 7.927036 8.758863 
934 2.819990 9.703368 8.038295 9.298271 6.050751 5.994739 6.889508 4.826728 4.472375 3.754128 3.156078 4.177868 4.846594 4.906806 7.960314 8.760789 
935 2.778440 9.641036 7.961897 9.259543 6.057491 5.924329 6.896041 4.773707 4.494156 3.729362 3.181034 4.279931 4.826859 4.955065 7.930169 8.803342 
936 2.734871 9.582708 7.887167 9.252635 6.060425 5.892948 6.896670 4.745947 4.544543 3.691567 3.223377 4.395518 4.842172 4.981331 7.909218 8.843648 
937 2.718421 9.538433 7.845152 9.292735 6.061953 5.928373 6.896205 4.724455 4.615976 3.676520 3.300820 4.528171 4.885823 4.989105 7.897307 8.910211 
938 2.748948 9.505906 7.827369 9.353382 6.069012 5.952167 6.881083 4.682388 4.673445 3.659632 3.400764 4.636349 4.907141 5.017386 7.867630 9.003169 
939 2.721679 9.436060 7.775302 9.387321 6.025354 5.947192 6.821634 4.644305 4.665365 3.597689 3.457123 4.656836 4.920794 4.993011 7.849366 9.029531 
940 2.707063 9.382768 7.759615 9.429253 5.937636 6.010550 6.834578 4.669926 4.658332 3.604037 3.453955 4.638617 4.992134 4.877182 7.884275 9.053941 
941 2.779663 9.302573 7.718633 9.428621 5.915065 5.980138 6.783576 4.597243 4.640482 3.575494 3.512682 4.587366 4.990689 4.803611 7.823379 9.137839 
942 2.856091 9.222190 7.689041 9.411816 5.908536 5.916466 6.693366 4.496686 4.600394 3.510783 3.577045 4.510411 4.943713 4.718353 7.736656 9.231206 
943 2.889815 9.233151 7.745271 9.412529 5.856168 5.932929 6.713011 4.505683 4.558836 3.507828 3.559376 4.436628 4.965826 4.554164 7.732213 9.312578 
944 2.902317 9.259666 7.813490 9.397442 5.833227 5.923152 6.714604 4.530923 4.496918 3.495927 3.549153 4.357128 4.996090 4.461999 7.715962 9.355368 
945 2.895845 9.269148 7.895267 9.371572 5.832449 5.919137 6.694622 4.571130 4.431807 3.475924 3.538673 4.266156 5.006346 4.449740 7.682855 9.384953 
946 2.858336 9.301643 8.029384 9.391738 5.829718 5.965961 6.756862 4.662123 4.408386 3.507341 3.512575 4.208045 5.037484 4.451930 7.690199 9.433762 
947 2.797802 9.327397 8.175815 9.445196 5.834866 6.016104 6.843599 4.755779 4.423553 3.550532 3.497723 4.149897 5.050186 4.446078 7.703922 9.471897 
948 2.770731 9.312117 8.288495 9.477498 5.858353 6.013374 6.861807 4.788495 4.451892 3.579958 3.485865 4.069606 5.030816 4.485723 7.655199 9.519111 
949 2.741548 9.256260 8.388547 9.512524 5.854585 5.980708 6.891848 4.823729 4.451764 3.630130 3.435390 3.962058 5.022162 4.521542 7.622845 9.532405 
950 2.757466 9.182594 8.475189 9.558263 5.850076 5.931546 6.890245 4.832149 4.435330 3.693688 3.380577 3.882243 4.985660 4.584706 7.565809 9.567984 
951 2.836123 9.133203 8.561316 9.594769 5.845300 5.909433 6.952118 4.821993 4.429994 3.809937 3.352680 3.872207 4.946454 4.665029 7.477743 9.632173 
952 2.823744 9.039277 8.617482 9.625753 5.799072 5.876207 7.021246 4.810534 4.345492 3.836203 3.267388 3.813782 4.890656 4.684824 7.412045 9.596425 
953 2.842787 8.995327 8.703673 9.679349 5.769678 5.958175 7.127674 4.843653 4.275823 3.867484 3.173420 3.806605 4.888284 4.670878 7.395112 9.599285 
954 2.915098 9.001166 8.799835 9.752364 5.802106 6.070434 7.209430 4.832806 4.242764 3.894207 3.149678 3.841777 4.899305 4.699732 7.354694 9.658207 
955 2.886085 8.962706 8.869812 9.824352 5.810898 6.095441 7.201019 4.804430 4.168512 3.826236 3.101027 3.795143 4.895489 4.681962 7.313870 9.623158 
956 2.852211 8.971581 8.970777 9.877137 5.794363 6.149127 7.224149 4.838659 4.104028 3.795739 3.073892 3.781058 4.921430 4.630408 7.296759 9.576758 
957 2.885234 9.022479 9.063207 9.870541 5.807784 6.184883 7.228065 4.828887 4.051562 3.786528 3.125299 3.807343 4.945868 4.660584 7.212864 9.579847 
958 2.862788 9.051351 9.139771 9.846898 5.744367 6.216240 7.248780 4.863716 3.977017 3.772642 3.130793 3.812774 5.006234 4.628709 7.204284 9.507627 
959 2.806143 9.078312 9.246024 9.850043 5.622663 6.269528 7.309405 4.944299 3.935721 3.785440 3.102884 3.817393 5.119720 4.540021 7.281549 9.402303 
960 2.800078 9.041779 9.294375 9.786991 5.551978 6.232708 7.261306 4.892028 3.853180 3.750427 3.150648 3.789312 5.143802 4.554342 7.226441 9.322287 
961 2.804793 8.973558 9.361300 9.724943 5.508198 6.202827 7.246264 4.866008 3.755628 3.739869 3.181947 3.772275 5.154540 4.561738 7.167157 9.257947 
962 2.794694 8.937696 9.467272 9.702127 5.461240 6.244594 7.307200 4.915905 3.709124 3.784921 3.177536 3.793290 5.214794 4.535058 7.140869 9.203825 
963 2.803212 8.878967 9.537568 9.683415 5.465707 6.238313 7.316074 4.908088 3.669348 3.805361 3.153693 3.793506 5.263682 4.558205 7.069899 9.149072 
964 2.777730 8.804092 9.583013 9.703895 5.473630 6.190159 7.296542 4.880400 3.635428 3.786548 3.083127 3.742738 5.301281 4.582935 7.017874 9.053777 
965 2.789776 8.758182 9.607615 9.745084 5.549746 6.130359 7.250546 4.802984 3.609513 3.756112 3.070212 3.696463 5.314090 4.676064 6.941587 8.991456 
966 2.885181 8.773737 9.649021 9.793874 5.659815 6.130882 7.250011 4.754321 3.574753 3.779263 3.095115 3.706687 5.354019 4.800968 6.892319 9.014992 
967 2.975832 8.782124 9.661759 9.837744 5.735872 6.111257 7.233196 4.736525 3.538810 3.758267 3.112427 3.671323 5.409059 4.932676 6.894182 8.997223 
968 2.998141 8.780394 9.656137 9.862428 5.775840 6.093776 7.211833 4.782048 3.502571 3.712660 3.113237 3.599972 5.497943 5.008653 6.955841 8.924078 
969 3.041253 8.799525 9.634264 9.843102 5.809816 6.071034 7.188025 4.833766 3.448899 3.683605 3.137348 3.542616 5.576724 5.058156 7.009524 8.879920 
970 3.103257 8.845814 9.627393 9.809315 5.830819 6.082148 7.181518 4.872521 3.412217 3.702609 3.191715 3.521008 5.638315 5.099561 7.041030 8.887794 
971 3.141439 8.889422 9.613179 9.772009 5.840570 6.130263 7.180468 4.918174 3.365865 3.726783 3.259103 3.502226 5.700956 5.125685 7.084541 8.907118 
972 3.091272 8.863475 9.559690 9.729300 5.810785 6.125739 7.163995 4.955273 3.312547 3.653132 3.289779 3.398586 5.724287 5.110573 7.167614 8.844431 
973 3.017676 8.775632 9.461626 9.679836 5.795105 6.054414 7.084000 4.918305 3.256529 3.498499 3.349654 3.253689 5.680898 5.131635 7.198194 8.738229 
974 2.993199 8.732223 9.399879 9.652012 5.820173 6.036140 7.041269 4.884644 3.234155 3.425808 3.426368 3.202358 5.662440 5.178837 7.181984 8.707517 
975 2.927394 8.756004 9.408812 9.666714 5.821058 6.114214 7.120376 4.940209 3.269967 3.458453 3.428860 3.220245 5.700015 5.178868 7.206921 8.692633 
976 2.893760 8.740793 9.383132 9.656051 5.891960 6.108755 7.098618 4.887979 3.278563 3.425761 3.482368 3.258626 5.671619 5.311723 7.115452 8.656642 
977 2.834857 8.748982 9.394693 9.693874 5.969917 6.137645 7.104428 4.879023 3.296149 3.429743 3.494384 3.313948 5.658177 5.412217 7.097168 8.623854 
978 2.719288 8.769213 9.425204 9.783092 5.998587 6.193625 7.155399 4.926859 3.318939 3.450123 3.451259 3.382091 5.664912 5.433561 7.175851 8.572231 
979 2.700300 8.755857 9.392144 9.842505 6.052683 6.181304 7.103412 4.863400 3.309489 3.441246 3.493277 3.510381 5.609847 5.547852 7.136217 8.564988 
980 2.704502 8.722034 9.316338 9.835213 6.061288 6.127128 7.061818 4.796167 3.280486 3.434098 3.523603 3.615461 5.543693 5.624232 7.070642 8.545044 
981 2.664957 8.653097 9.224805 9.774718 5.995852 6.014796 7.038498 4.746314 3.233322 3.380181 3.509255 3.634365 5.464931 5.615663 7.041428 8.440690 
982 2.750601 8.626821 9.159274 9.690027 5.952067 5.949809 7.018623 4.697731 3.180844 3.416145 3.554965 3.736095 5.402235 5.615241 6.958376 8.423721 
983 2.850915 8.622752 9.133315 9.613896 5.883643 5.918508 7.027288 4.707833 3.142039 3.512623 3.587271 3.856747 5.369429 5.570066 6.870810 8.435332 
984 2.903118 8.564580 9.040622 9.506371 5.769168 5.824923 6.973220 4.700301 3.058948 3.520678 3.593647 3.893515 5.285102 5.505724 6.785786 8.374827 
985 2.949942 8.530694 8.967170 9.430274 5.669277 5.804964 6.969254 4.751330 2.991091 3.543148 3.586458 3.942088 5.236872 5.407882 6.760356 8.345847 
986 2.963943 8.496765 8.851079 9.371861 5.588720 5.735863 6.934470 4.790532 2.919491 3.488755 3.556734 3.952241 5.168372 5.326206 6.745895 8.287148 
987 3.005283 8.530885 8.766494 9.355949 5.565175 5.699800 6.918883 4.826586 2.894490 3.457570 3.572598 4.010545 5.130033 5.276483 6.731830 8.288808 
988 3.023916 8.639009 8.718441 9.389164 5.565586 5.768872 6.975583 4.902156 2.921968 3.499571 3.584487 4.098522 5.152359 5.206389 6.775882 8.361080 
989 2.961738 8.654356 8.616059 9.387073 5.539624 5.773716 6.978854 4.897476 2.916272 3.461542 3.567894 4.089641 5.099543 5.162881 6.800229 8.384959 
990 2.888518 8.650671 8.510870 9.382010 5.484728 5.806759 6.987388 4.882991 2.892118 3.432244 3.566938 4.057407 5.041565 5.120734 6.839489 8.433787 
991 2.813388 8.668601 8.415288 9.389132 5.410364 5.867799 7.043605 4.921291 2.887899 3.430083 3.538137 4.019061 5.037854 5.038633 6.942230 8.472304 
992 2.780986 8.703446 8.322151 9.406654 5.389127 5.896028 7.085167 4.930098 2.914377 3.429593 3.582907 4.020940 5.034903 5.004682 6.975669 8.524809 
993 2.770576 8.765305 8.251063 9.442993 5.368833 5.952802 7.138045 4.972001 2.970153 3.471886 3.638281 4.044709 5.072046 4.952398 7.003266 8.560017 
994 2.700195 8.759218 8.147147 9.457047 5.271315 5.950691 7.123545 5.019235 2.985932 3.480033 3.603281 3.976156 5.095538 4.833490 7.059966 8.487156 
995 2.735807 8.762916 8.036764 9.448816 5.233343 5.939504 7.036196 4.978983 2.997371 3.511721 3.638378 3.943713 5.101863 4.803927 7.029668 8.462358 
996 2.824474 8.848748 8.020420 9.496949 5.235363 5.993896 7.000269 4.976734 3.076915 3.600706 3.669579 3.993087 5.202403 4.801844 7.038729 8.519413 
997 2.826095 8.901855 8.017774 9.559687 5.232460 5.974498 6.931674 4.962893 3.142445 3.610541 3.644595 3.988788 5.289365 4.804477 7.085210 8.520159 
998 2.814709 8.961143 8.057919 9.640210 5.251777 6.003372 6.910403 4.963295 3.220424 3.642087 3.608368 4.011858 5.379530 4.827264 7.154636 8.531582 
999 2.824152 9.043324 8.123329 9.719015 5.231429 6.110939 6.945641 5.006109 3.291563 3.720390 3.535356 4.066906 5.457016 4.837813 7.274990 8.546937 
1000 2.841299 9.109882 8.181045 9.746304 5.169021 6.228568 6.988921 5.035176 3.315365 3.796489 3.450808 4.104363 5.441725 4.871617 7.370382 8.546038 
1001 2.903425 9.169343 8.257861 9.749411 5.130355 6.342455 7.021154 5.040441 3.318320 3.867701 3.429655 4.134819 5.370832 4.984400 7.415112 8.580280 
1002 2.955700 9.206763 8.348230 9.755259 5.101040 6.380983 7.043055 5.054248 3.306343 3.902843 3.412763 4.119114 5.284657 5.103546 7.451581 8.601954 
1003 2.936344 9.242218 8.426665 9.785145 5.065534 6.373034 7.084175 5.120483 3.274557 3.926044 3.316294 4.051980 5.207278 5.169265 7.513017 8.574171 
1004 2.948291 9.267711 8.454896 9.802461 5.067759 6.342741 7.107796 5.162146 3.230816 3.944084 3.271664 3.970097 5.132151 5.256811 7.526435 8.569971 
1005 2.952521 9.279489 8.496707 9.852525 5.060031 6.291043 7.110345 5.199816 3.205453 3.944184 3.229608 3.889164 5.096323 5.325867 7.542000 8.593897 
1006 2.924043 9.335900 8.592373 9.953852 5.057499 6.278194 7.130595 5.275472 3.241748 3.937856 3.192450 3.838625 5.124481 5.322130 7.589313 8.661096 
1007 2.906341 9.388590 8.692371 10.012106 5.074964 6.260604 7.104992 5.301156 3.298358 3.886221 3.214654 3.814080 5.170841 5.341834 7.611801 8.757365 
1008 2.851424 9.404638 8.778143 10.026625 5.071467 6.216454 7.052584 5.271610 3.313280 3.795812 3.220647 3.774073 5.186212 5.361870 7.625747 8.806396 
1009 2.807624 9.451764 8.902915 10.048251 5.054808 6.256220 7.077398 5.296930 3.307590 3.775769 3.199061 3.765235 5.212439 5.340834 7.669775 8.857034 
1010 2.818261 9.419740 8.933974 10.013297 5.072603 6.202893 6.974536 5.199687 3.232241 3.658730 3.258748 3.689252 5.130733 5.418623 7.618953 8.862565 
1011 2.806844 9.400488 8.991728 10.020112 5.059021 6.200205 6.928174 5.154962 3.172911 3.577748 3.281494 3.612933 5.077940 5.443449 7.636468 8.863630 
1012 2.811907 9.429669 9.106360 10.081636 5.058091 6.237339 6.926699 5.155751 3.167944 3.562752 3.319022 3.600917 5.078507 5.455224 7.649596 8.920140 
1013 2.852090 9.459767 9.215549 10.136383 5.106532 6.250672 6.870262 5.087886 3.184222 3.544491 3.420516 3.627359 5.056374 5.529419 7.606687 9.009331 
1014 2.843253 9.485665 9.340920 10.201643 5.154464 6.266087 6.855303 5.036577 3.195236 3.556470 3.494566 3.657672 5.041471 5.562387 7.602289 9.077084 
1015 2.804005 9.511722 9.462130 10.276908 5.240058 6.249995 6.846015 4.989058 3.208928 3.558925 3.584543 3.669628 5.021030 5.591894 7.576502 9.135126 
1016 2.725704 9.574028 9.626735 10.405550 5.366242 6.233393 6.841697 4.956787 3.264446 3.569410 3.673497 3.705101 5.055420 5.589289 7.591257 9.183059 
1017 2.675668 9.633146 9.798886 10.530795 5.533862 6.185993 6.829896 4.900694 3.349738 3.545892 3.771399 3.747849 5.105824 5.614437 7.581777 9.239461 
1018 2.673612 9.665406 9.948886 10.620241 5.690604 6.138118 6.803312 4.856394 3.420083 3.491579 3.834908 3.752320 5.166008 5.639033 7.556695 9.306691 
1019 2.716942 9.676574 10.068993 10.679408 5.790570 6.110468 6.822418 4.841659 3.451976 3.480063 3.845469 3.725972 5.232371 5.620368 7.560168 9.382295 
1020 2.833017 9.675976 10.144911 10.695872 5.856268 6.097610 6.878972 4.853957 3.447750 3.505123 3.832801 3.699894 5.276200 5.597291 7.548998 9.484568 
1021 2.895746 9.646930 10.198174 10.711796 5.862545 6.069954 6.938845 4.923535 3.429459 3.476075 3.753259 3.630106 5.308584 5.504631 7.584165 9.511127 
1022 2.905165 9.635437 10.291942 10.786284 5.839133 6.115361 7.066956 5.051847 3.417573 3.475081 3.618563 3.582500 5.368017 5.351448 7.678109 9.522784 
1023 2.997307 9.603270 10.327427 10.823628 5.841760 6.132909 7.108661 5.065216 3.371610 3.393871 3.564850 3.539822 5.341116 5.314961 7.642394 9.558060 
1024 3.031596 9.579739 10.375187 10.898307 5.807490 6.251904 7.218911 5.135425 3.311824 3.346033 3.469957 3.504990 5.345048 5.209626 7.693904 9.554678 
1025 3.037841 9.533200 10.389077 10.981985 5.758886 6.347895 7.333523 5.197520 3.241332 3.321612 3.372036 3.463742 5.339702 5.112555 7.747437 9.532105 
1026 3.079837 9.455734 10.352367 11.034966 5.753792 6.318792 7.329015 5.175865 3.172168 3.272149 3.364033 3.408201 5.283078 5.096334 7.700044 9.507092 
1027 3.136856 9.407552 10.385778 11.101787 5.782905 6.304820 7.326092 5.165937 3.132315 3.276642 3.425581 3.406582 5.257895 5.083756 7.652196 9.504706 
1028 3.200178 9.407044 10.469216 11.174744 5.812713 6.351612 7.387819 5.190381 3.113190 3.368546 3.482939 3.477700 5.263731 5.054444 7.613926 9.549419 
1029 3.237128 9.369785 10.497742 11.184136 5.829257 6.373019 7.428579 5.188919 3.070157 3.442809 3.510008 3.513922 5.245844 5.045784 7.545353 9.552302 
1030 3.201452 9.273943 10.459960 11.118706 5.801794 6.333483 7.447164 5.185422 2.991162 3.464243 3.484251 3.468352 5.215136 5.018944 7.492777 9.475004 
1031 3.171305 9.202921 10.414474 11.034472 5.786316 6.307525 7.480267 5.210445 2.924923 3.503739 3.449226 3.441483 5.205594 4.946149 7.461627 9.445271 
1032 3.205576 9.159359 10.338064 10.909262 5.849463 6.232273 7.395197 5.135892 2.892309 3.501309 3.507201 3.434606 5.178576 4.937176 7.324559 9.442306 
1033 3.176244 9.163851 10.326219 10.825270 5.869374 6.224313 7.387724 5.136294 2.883479 3.555834 3.511466 3.468012 5.206801 4.845130 7.271333 9.451600 
1034 3.105783 9.155520 10.290908 10.732760 5.850487 6.155159 7.357858 5.118488 2.871360 3.564512 3.493536 3.463770 5.202402 4.752398 7.207578 9.427338 
1035 3.037342 9.173242 10.265841 10.652667 5.858591 6.034642 7.273487 5.044510 2.872414 3.517601 3.534081 3.444284 5.187840 4.699928 7.096939 9.377980 
1036 2.976778 9.288931 10.344637 10.668602 5.927136 5.996149 7.266823 5.004649 2.936973 3.516541 3.587477 3.509278 5.249386 4.604169 7.045585 9.435874 
1037 2.914186 9.451743 10.464868 10.748407 6.026907 6.016582 7.292183 5.004110 3.039923 3.552809 3.633816 3.622400 5.343224 4.475075 7.041551 9.502875 
1038 2.831772 9.574700 10.506305 10.797865 6.114244 5.966769 7.250678 4.937597 3.110742 3.523838 3.696102 3.655492 5.370088 4.403237 6.994456 9.482778 
1039 2.722158 9.637383 10.504284 10.822796 6.159379 5.899529 7.211501 4.850614 3.138475 3.491982 3.729063 3.634170 5.350646 4.357781 6.944103 9.441214 
1040 2.642292 9.673971 10.510230 10.835678 6.157483 5.876860 7.181767 4.804951 3.128427 3.486525 3.720987 3.603534 5.314049 4.330654 6.890126 9.406753 
1041 2.651066 9.722186 10.515059 10.850414 6.148225 5.892428 7.149817 4.768651 3.097227 3.501298 3.728848 3.594918 5.295342 4.356348 6.817414 9.436113 
1042 2.732726 9.754171 10.499364 10.861258 6.157285 5.901841 7.105742 4.744088 3.072656 3.503136 3.748467 3.582609 5.281411 4.404137 6.749013 9.457845 
1043 2.773593 9.725981 10.453396 10.843056 6.125463 5.893377 7.065515 4.748636 3.054238 3.461226 3.727634 3.538114 5.242870 4.421363 6.724426 9.386812 
1044 2.793213 9.725626 10.466224 10.840037 6.073632 6.009024 7.150922 4.834573 3.065410 3.522238 3.651749 3.571376 5.248522 4.357265 6.803031 9.379042 
1045 2.890062 9.765857 10.477005 10.828163 6.100675 6.125509 7.200558 4.874022 3.092226 3.607702 3.630114 3.674840 5.215714 4.389421 6.816085 9.457276 
1046 2.895220 9.768570 10.475079 10.824405 6.090337 6.179332 7.260280 4.943473 3.122023 3.644119 3.580401 3.725160 5.174275 4.392519 6.864109 9.462314 
1047 2.827221 9.724196 10.452868 10.841475 6.081164 6.096032 7.261600 4.955291 3.156231 3.603073 3.563057 3.704025 5.133748 4.388424 6.900377 9.422641 
1048 2.858671 9.716458 10.451866 10.878306 6.135596 6.008456 7.271496 4.934943 3.211335 3.607067 3.623713 3.745338 5.070780 4.448386 6.848258 9.448571 
1049 2.849014 9.688359 10.463513 10.915334 6.111179 5.998747 7.368344 4.958395 3.251069 3.646309 3.622455 3.797230 5.019300 4.458188 6.836440 9.478202 
1050 2.812008 9.621493 10.441532 10.909656 6.037049 6.056214 7.497368 4.982831 3.252812 3.689996 3.575770 3.830616 4.979848 4.447407 6.840656 9.486008 
1051 2.808756 9.504983 10.313592 10.823491 5.984357 6.031849 7.501556 4.901784 3.201818 3.603814 3.561318 3.810665 4.888924 4.540028 6.722055 9.442152 
1052 2.756281 9.406246 10.200458 10.741209 5.909282 6.063906 7.558090 4.871007 3.151431 3.547536 3.501725 3.795796 4.860964 4.590728 6.645740 9.420009 
1053 2.737174 9.387982 10.133673 10.697618 5.895965 6.168845 7.691988 4.909898 3.152316 3.577989 3.463621 3.853631 4.895242 4.633704 6.609478 9.456778 
1054 2.781977 9.406665 10.094081 10.663660 5.949833 6.252398 7.816550 4.936290 3.183583 3.603305 3.469860 3.923009 4.930803 4.688931 6.547525 9.517799 
1055 2.786591 9.375769 10.005697 10.596078 5.989847 6.234345 7.820904 4.859442 3.180196 3.530001 3.506552 3.914886 4.942719 4.746543 6.451061 9.497523 
1056 2.796447 9.353875 9.931525 10.535742 5.996760 6.256767 7.831360 4.830782 3.187904 3.478973 3.527529 3.936468 5.005310 4.770175 6.398124 9.467548 
1057 2.823519 9.344302 9.903810 10.485599 5.950674 6.334214 7.851690 4.866251 3.216722 3.479042 3.536566 3.987382 5.091704 4.778741 6.391797 9.476580 
1058 2.878590 9.318706 9.858368 10.403605 5.908246 6.377248 7.801131 4.863708 3.232934 3.454109 3.611130 4.012827 5.131530 4.821530 6.362540 9.496018 
1059 2.895833 9.291039 9.831213 10.344186 5.806748 6.472165 7.818802 4.960207 3.276596 3.488029 3.621745 4.037780 5.197829 4.761137 6.427228 9.499606 
1060 2.860197 9.175113 9.719857 10.213693 5.691534 6.412571 7.693673 4.914586 3.250890 3.408157 3.623667 3.936985 5.170381 4.742536 6.410943 9.377259 
1061 2.885870 9.145994 9.668220 10.102355 5.616501 6.474515 7.702820 4.935947 3.271587 3.484246 3.611421 3.931875 5.168620 4.698874 6.458595 9.352843 
1062 2.956868 9.159763 9.630126 9.995093 5.583958 6.542039 7.738399 4.972085 3.296971 3.582500 3.611193 3.974624 5.128379 4.694317 6.482326 9.394874 
1063 2.942318 9.128277 9.587694 9.897919 5.564785 6.511167 7.709139 4.948823 3.299370 3.565887 3.619664 3.936108 5.058509 4.687245 6.481816 9.369173 
1064 2.907467 9.080025 9.516277 9.830211 5.558931 6.436720 7.672788 4.901809 3.306265 3.499742 3.644847 3.874713 4.971781 4.671173 6.472671 9.309288 
1065 2.856216 9.055173 9.508492 9.806885 5.514666 6.438692 7.701880 4.939588 3.357398 3.495049 3.617491 3.846933 4.962347 4.601089 6.529143 9.252838 
1066 2.812509 9.046095 9.530643 9.808121 5.486756 6.476320 7.750302 4.979292 3.394727 3.534585 3.617243 3.844175 4.980996 4.546063 6.623796 9.222053 
1067 2.815061 9.046175 9.543235 9.816503 5.512564 6.521031 7.804878 5.004124 3.400942 3.600106 3.664244 3.851721 4.977502 4.541015 6.702569 9.221408 
1068 2.768438 8.985293 9.524564 9.813914 5.541044 6.504020 7.793992 4.976064 3.369333 3.601331 3.705153 3.799094 4.954145 4.529726 6.752115 9.142269 
1069 2.752132 8.923710 9.478014 9.805578 5.553668 6.486442 7.779777 4.940721 3.333630 3.632114 3.748734 3.755450 4.916286 4.523159 6.779609 9.050318 
1070 2.805523 8.891943 9.427241 9.775503 5.532526 6.517256 7.780614 4.945249 3.303605 3.728700 3.769244 3.759300 4.847929 4.536529 6.780712 9.014042 
1071 2.819337 8.843840 9.367784 9.713125 5.472487 6.503432 7.722440 4.926936 3.240375 3.786735 3.773796 3.730109 4.755311 4.564599 6.757278 8.931144 
1072 2.810081 8.823823 9.342165 9.670981 5.394424 6.497652 7.682294 4.945231 3.182573 3.845369 3.753443 3.707655 4.683488 4.573016 6.780151 8.835746 
1073 2.824905 8.801928 9.279249 9.624060 5.354132 6.415676 7.547638 4.898564 3.125320 3.833657 3.784147 3.670948 4.552706 4.631398 6.739158 8.737999 
1074 2.802346 8.864614 9.303032 9.679935 5.278130 6.446916 7.560782 5.018508 3.165763 3.924701 3.717898 3.710121 4.564188 4.602933 6.869626 8.665517 
1075 2.796889 8.935019 9.301708 9.720819 5.259350 6.437042 7.522397 5.071343 3.218788 3.964693 3.707853 3.730047 4.524984 4.640424 6.956252 8.625715 
1076 2.807300 8.972553 9.281782 9.739251 5.265332 6.391017 7.439507 5.045056 3.246370 3.911496 3.729874 3.702203 4.426827 4.696446 6.985852 8.579836 
1077 2.806088 8.977951 9.256874 9.755391 5.287587 6.356061 7.384459 5.005710 3.259275 3.803279 3.739099 3.655695 4.371049 4.699502 7.033527 8.486263 
1078 2.873493 9.010353 9.279660 9.780017 5.348146 6.388508 7.371371 4.974006 3.281305 3.701449 3.764833 3.692218 4.333663 4.744550 7.053948 8.454967 
1079 2.930408 9.024889 9.280102 9.778100 5.399713 6.425344 7.347818 4.935916 3.294087 3.600496 3.762717 3.731931 4.288078 4.819255 7.048929 8.427880 
1080 2.902972 8.995722 9.273155 9.762507 5.384789 6.464529 7.370275 4.962142 3.286959 3.546865 3.656279 3.717520 4.274269 4.884741 7.097414 8.352191 
1081 2.880729 8.926483 9.232153 9.734586 5.366108 6.495895 7.377824 4.985369 3.254708 3.511754 3.530437 3.682438 4.215304 4.972093 7.118524 8.305582 
1082 2.910978 8.870889 9.184175 9.734874 5.390047 6.521111 7.383913 5.003863 3.227908 3.493075 3.462827 3.646031 4.134800 5.081810 7.129847 8.267544 
1083 2.954768 8.867302 9.181275 9.805140 5.414483 6.565771 7.448382 5.068465 3.234709 3.521040 3.439356 3.657077 4.097914 5.183631 7.186315 8.265535 
1084 2.952785 8.871195 9.159669 9.883942 5.404757 6.558560 7.485970 5.114814 3.236426 3.508469 3.443318 3.649266 4.065639 5.272540 7.232335 8.259530 
1085 2.942938 8.913599 9.148967 9.971867 5.369240 6.546834 7.550079 5.172215 3.241512 3.510045 3.467164 3.657268 4.081633 5.353607 7.309097 8.234990 
1086 2.983308 8.950400 9.138894 10.058317 5.361892 6.525824 7.583237 5.165533 3.245452 3.522259 3.553349 3.721416 4.076470 5.485227 7.337982 8.270253 
1087 3.008874 8.993521 9.179600 10.181767 5.336004 6.566095 7.661769 5.227477 3.255995 3.604536 3.587030 3.792954 4.126729 5.550715 7.436312 8.307543 
1088 3.018771 8.975355 9.165880 10.217684 5.312185 6.538100 7.655705 5.221186 3.222974 3.647451 3.585535 3.810593 4.145611 5.615888 7.492726 8.261832 
1089 3.038257 8.924616 9.160601 10.231768 5.277227 6.577271 7.663509 5.237576 3.182083 3.738943 3.527020 3.850810 4.150340 5.646599 7.575490 8.255856 
1090 3.061215 8.831306 9.135963 10.212575 5.222198 6.640483 7.680406 5.247344 3.124159 3.819937 3.447084 3.835562 4.125140 5.672301 7.655930 8.245126 
1091 3.085984 8.736024 9.100147 10.195678 5.169466 6.701582 7.669449 5.212380 3.073543 3.891264 3.391796 3.812384 4.071604 5.709138 7.711603 8.217607 
1092 3.106039 8.624194 9.057238 10.184645 5.156920 6.716484 7.606941 5.095940 3.028234 3.925578 3.404879 3.784734 3.974911 5.793675 7.706628 8.208668 
1093 3.059545 8.528623 9.037247 10.191011 5.109426 6.764599 7.618052 5.056561 2.975275 3.980988 3.367352 3.766416 3.954705 5.776766 7.797101 8.167581 
1094 3.022311 8.452477 9.023199 10.195585 5.081896 6.798987 7.612397 4.995235 2.939865 4.018584 3.371392 3.777960 3.928527 5.755061 7.871043 8.124655 
1095 3.027404 8.424931 8.998632 10.215252 5.105475 6.807171 7.598962 4.920928 2.954990 4.035172 3.467678 3.814327 3.907143 5.763720 7.873450 8.142198 
1096 2.946555 8.432229 9.038270 10.288121 5.068399 6.835128 7.674732 4.970840 2.987190 4.081479 3.484984 3.809419 3.996772 5.620359 7.993212 8.113269 
1097 2.839024 8.422300 9.091674 10.378228 5.045071 6.788745 7.708344 4.990813 3.024074 4.084884 3.528760 3.796557 4.058474 5.495352 8.064208 8.088349 
1098 2.806096 8.460061 9.176103 10.489663 5.058929 6.796669 7.778020 5.039341 3.097255 4.177054 3.612123 3.874173 4.119120 5.425864 8.121537 8.156319 
1099 2.784458 8.433160 9.201426 10.542497 5.062858 6.766722 7.774384 5.020627 3.142724 4.203682 3.658713 3.908467 4.180534 5.374020 8.141807 8.149518 
1100 2.796412 8.391879 9.178052 10.594894 5.083379 6.732179 7.698676 4.934519 3.182765 4.175150 3.697101 3.923078 4.216909 5.351465 8.080966 8.151856 
1101 2.836134 8.363680 9.130121 10.647615 5.128903 6.674316 7.580356 4.813941 3.225702 4.105751 3.765417 3.930683 4.212523 5.363074 7.984910 8.213851 
1102 2.811526 8.330839 9.142350 10.695803 5.107984 6.675147 7.548292 4.793035 3.273697 4.064904 3.765590 3.929424 4.262366 5.272966 7.979988 8.274785 
1103 2.838108 8.338489 9.162389 10.750464 5.141418 6.666311 7.505097 4.753908 3.373508 4.017978 3.854373 3.966307 4.314188 5.231285 7.927181 8.413418 
1104 2.885987 8.385117 9.204186 10.771867 5.196329 6.640891 7.466420 4.735026 3.482552 3.978190 3.961149 4.009672 4.357806 5.196146 7.883317 8.559441 
1105 2.852030 8.385209 9.244829 10.785244 5.223727 6.528295 7.362590 4.708299 3.543298 3.855579 4.036371 3.995298 4.390966 5.146049 7.827228 8.617001 
1106 2.831139 8.462668 9.301809 10.848542 5.298580 6.431890 7.292894 4.714403 3.665698 3.756773 4.150543 4.044343 4.423440 5.114441 7.790234 8.695346 
1107 2.854023 8.626099 9.428809 10.922976 5.415946 6.372674 7.282067 4.781816 3.872319 3.699620 4.301640 4.174621 4.509384 5.111837 7.786559 8.819672 
1108 2.886829 8.740707 9.511777 10.996938 5.555943 6.227618 7.208725 4.765838 4.076932 3.558631 4.486867 4.272869 4.566507 5.172288 7.699594 8.920024 
1109 2.885181 8.822688 9.570843 11.054057 5.622682 6.133008 7.222213 4.820331 4.221900 3.472256 4.576459 4.329364 4.615524 5.184580 7.681305 8.989630 
1110 2.858788 8.831532 9.589718 11.056968 5.652984 5.997407 7.214292 4.831854 4.299387 3.381649 4.630152 4.318753 4.630390 5.206972 7.627137 8.997661 
1111 2.859128 8.845369 9.565860 11.063335 5.671649 5.922760 7.266801 4.839267 4.384314 3.377216 4.673247 4.332138 4.655855 5.235963 7.535763 9.066825 
1112 2.876837 8.861747 9.538280 11.042968 5.663633 5.851268 7.334980 4.839768 4.491354 3.429472 4.698816 4.364864 4.701023 5.275633 7.452205 9.134347 
1113 2.864167 8.793581 9.465564 11.015885 5.635634 5.686048 7.291955 4.776941 4.556093 3.392431 4.705266 4.319190 4.700509 5.330563 7.313026 9.100847 
1114 2.899614 8.740149 9.373573 11.019229 5.650794 5.548189 7.223181 4.696468 4.625435 3.372709 4.746152 4.299344 4.678323 5.427284 7.133841 9.091091 
1115 2.876459 8.729531 9.340215 11.034610 5.654070 5.506926 7.236477 4.755734 4.719915 3.424916 4.716048 4.301460 4.708225 5.415889 7.076929 9.090175 
1116 2.838636 8.660856 9.232422 11.033471 5.661833 5.343126 7.135263 4.719058 4.793471 3.352846 4.720973 4.235904 4.691094 5.456830 6.925140 9.036396 
1117 2.834269 8.647225 9.140841 11.046014 5.656298 5.297251 7.101002 4.726849 4.888131 3.340121 4.708405 4.219355 4.667792 5.510178 6.798394 9.026779 
1118 2.796306 8.588669 9.029789 10.999313 5.596571 5.221852 6.995631 4.714116 4.917883 3.242494 4.672709 4.135386 4.585740 5.567432 6.664736 8.948894 
1119 2.764921 8.517947 8.920174 10.942000 5.510308 5.216755 6.919049 4.691106 4.928560 3.177483 4.627570 4.053450 4.467829 5.608551 6.589464 8.909372 
1120 2.783988 8.496011 8.874060 10.869483 5.433441 5.317469 6.923038 4.659068 4.959643 3.214667 4.594995 4.047519 4.325910 5.640505 6.599004 8.936471 
1121 2.758944 8.398200 8.827366 10.761109 5.316170 5.357282 6.900645 4.580832 4.901365 3.186084 4.534513 3.964937 4.178829 5.642076 6.664239 8.869005 
1122 2.761768 8.341213 8.765865 10.694511 5.207729 5.407286 6.929450 4.508996 4.809739 3.174409 4.477211 3.892632 4.059893 5.638885 6.744558 8.817412 
1123 2.847497 8.353416 8.737138 10.666392 5.180721 5.407120 6.942426 4.415028 4.764606 3.180554 4.539760 3.892932 3.941386 5.720685 6.791306 8.811383 
1124 2.876894 8.388006 8.744656 10.667905 5.142233 5.438009 6.996114 4.418857 4.746320 3.220485 4.574163 3.867403 3.878699 5.736405 6.887940 8.807654 
1125 2.909349 8.442943 8.762462 10.705973 5.122183 5.506127 7.073634 4.465903 4.754138 3.305832 4.604835 3.831766 3.841420 5.744942 6.963141 8.798375 
1126 2.952107 8.466434 8.798937 10.728538 5.138867 5.524002 7.095448 4.485411 4.766539 3.369658 4.659885 3.788942 3.815697 5.773486 7.007583 8.748362 
1127 2.952220 8.470384 8.855442 10.785725 5.153803 5.553425 7.137458 4.560227 4.795177 3.449189 4.658812 3.742193 3.834605 5.748104 7.085574 8.693703 
1128 2.982818 8.522929 8.929550 10.872913 5.209690 5.619624 7.191495 4.651366 4.873069 3.564728 4.663336 3.778085 3.876818 5.741976 7.154191 8.687128 
1129 3.026639 8.528955 8.972626 10.914175 5.280135 5.625123 7.146454 4.692500 4.921746 3.605597 4.692417 3.804845 3.891869 5.779366 7.127250 8.642640 
1130 3.054881 8.548327 8.968545 10.956964 5.317677 5.680939 7.114919 4.752336 4.931734 3.628436 4.694902 3.813855 3.902131 5.797398 7.052091 8.574814 
1131 3.090753 8.598083 8.931467 10.984779 5.371223 5.701745 7.044251 4.749012 4.917959 3.593293 4.744625 3.813297 3.884139 5.848789 6.924360 8.474028 
1132 3.064315 8.688095 8.930990 11.013717 5.395683 5.815526 7.058290 4.813383 4.915522 3.608580 4.727043 3.830849 3.897533 5.804623 6.874221 8.405365 
1133 3.051227 8.805769 8.967602 11.067790 5.458132 5.967118 7.118942 4.873665 4.938703 3.646390 4.705432 3.868663 3.929989 5.758375 6.818630 8.369713 
1134 3.010075 8.898200 9.031559 11.090140 5.536129 6.056843 7.152205 4.859220 4.938229 3.625214 4.678812 3.891258 3.965070 5.704577 6.785493 8.300345 
1135 2.917784 8.949964 9.129904 11.107601 5.603213 6.121809 7.199221 4.843894 4.931236 3.606161 4.612728 3.910611 4.020377 5.600809 6.818056 8.247040 
1136 2.901957 8.978354 9.225138 11.139420 5.724148 6.122910 7.206606 4.794538 4.946985 3.602988 4.643206 3.971928 4.058385 5.604559 6.778073 8.242335 
1137 2.863886 9.025452 9.329308 11.180907 5.819831 6.157575 7.303861 4.820646 4.957961 3.677613 4.650676 4.069074 4.108810 5.603711 6.800313 8.282290 
1138 2.792362 9.038959 9.361116 11.218666 5.879929 6.162239 7.394590 4.852977 4.942356 3.716574 4.638352 4.103677 4.129901 5.572938 6.844457 8.282735 
1139 2.738642 9.028969 9.323362 11.260035 5.923519 6.113872 7.388940 4.853692 4.913621 3.691949 4.639916 4.098845 4.094025 5.574753 6.835304 8.233171 
1140 2.693090 9.009604 9.269835 11.272704 5.917665 6.082212 7.336245 4.867774 4.863935 3.668094 4.614153 4.068424 4.008868 5.559046 6.835393 8.172773 
1141 2.704307 9.031631 9.231209 11.277883 5.910576 6.112161 7.333734 4.925539 4.822905 3.692849 4.586418 4.063087 3.915426 5.528752 6.844178 8.157169 
1142 2.793520 9.047687 9.160152 11.269845 5.927896 6.164860 7.358890 4.946136 4.786803 3.732772 4.594351 4.080161 3.800024 5.538750 6.825044 8.161746 
1143 2.833178 9.042860 9.079335 11.196592 5.889481 6.246817 7.492716 4.981390 4.711715 3.764573 4.534537 4.061332 3.702415 5.489486 6.859851 8.147889 
1144 2.875331 8.964800 8.964493 11.082727 5.874182 6.244655 7.549541 4.923086 4.616508 3.693781 4.517857 3.991219 3.578180 5.481288 6.830467 8.071478 
1145 2.930099 8.974488 8.953878 11.052977 5.932405 6.291914 7.648947 4.915635 4.622517 3.656341 4.510849 4.025830 3.553315 5.467387 6.839203 8.091463 
1146 2.982478 9.044329 9.013426 11.081184 6.010767 6.361207 7.768889 4.954912 4.711194 3.633203 4.516672 4.102845 3.618250 5.410413 6.886711 8.173206 
1147 3.002408 9.030799 9.037228 11.079888 6.042157 6.337891 7.837816 4.955990 4.761701 3.551823 4.540620 4.114972 3.653438 5.338224 6.900862 8.221393 
1148 2.994688 8.973613 9.022037 11.051749 6.037823 6.247233 7.866907 4.915268 4.751067 3.453152 4.551327 4.079637 3.637292 5.262800 6.888915 8.272349 
1149 3.030558 8.942474 9.019633 11.001835 6.071719 6.168658 7.869212 4.872815 4.747545 3.418559 4.598767 4.051868 3.614743 5.232867 6.857432 8.382607 
1150 3.085498 8.953869 9.062776 10.997646 6.121316 6.144767 7.897023 4.897032 4.780490 3.453468 4.660256 4.065040 3.614170 5.242235 6.822044 8.562912 
1151 3.049565 8.938895 9.100163 10.986270 6.098093 6.108748 7.911230 4.963892 4.816197 3.480371 4.685145 4.038379 3.626705 5.232043 6.802476 8.674393 
1152 2.939769 8.853161 9.077848 10.928658 6.004079 6.017844 7.874269 5.006496 4.798450 3.440847 4.713520 3.922218 3.603337 5.207758 6.759859 8.637401 
1153 2.911431 8.801483 9.047367 10.917238 5.973235 5.892439 7.774469 4.993826 4.795474 3.388510 4.812348 3.870695 3.550411 5.303750 6.654162 8.601277 
1154 2.952552 8.858820 9.087138 10.973709 6.008176 5.840616 7.713036 5.011010 4.836768 3.443078 4.896038 3.931265 3.544515 5.434795 6.619529 8.622304 
1155 2.949301 8.909418 9.161183 11.052663 6.022924 5.815212 7.661670 5.031359 4.852591 3.498410 4.931814 3.984512 3.562923 5.545365 6.640355 8.605508 
1156 2.843587 8.908507 9.209850 11.167078 5.967161 5.746833 7.578195 5.015131 4.806121 3.458775 4.913155 3.964315 3.600256 5.604411 6.710629 8.515862 
1157 2.722617 8.889083 9.247470 11.259216 5.898741 5.699924 7.516981 4.992543 4.757509 3.374993 4.874984 3.917088 3.644545 5.627206 6.806005 8.427178 
1158 2.716255 8.947139 9.307545 11.359368 5.887512 5.747946 7.514845 4.971980 4.771333 3.358453 4.871942 3.968821 3.704676 5.691711 6.854439 8.470791 
1159 2.766313 8.993527 9.340940 11.420384 5.875051 5.796162 7.477908 4.909969 4.772520 3.360849 4.883862 4.019979 3.726112 5.769473 6.831667 8.552387 
1160 2.768780 8.939062 9.317973 11.400579 5.808594 5.779745 7.394260 4.822687 4.710222 3.323167 4.894953 3.962395 3.708029 5.801436 6.760988 8.552058 
1161 2.810120 8.893272 9.282484 11.383686 5.797741 5.721496 7.296730 4.730806 4.672476 3.307818 4.959196 3.933120 3.692813 5.850742 6.648732 8.560469 
1162 2.835368 8.884504 9.266523 11.391806 5.805138 5.728445 7.276606 4.696603 4.651813 3.343666 4.992233 3.957258 3.706845 5.828334 6.590310 8.629755 
1163 2.853933 8.897730 9.265516 11.404439 5.819184 5.758157 7.291083 4.696109 4.641641 3.392382 5.023215 4.005688 3.730338 5.766268 6.544098 8.691709 
1164 2.879542 8.894506 9.225533 11.393492 5.840872 5.705507 7.207962 4.634487 4.608287 3.383053 5.096261 4.054863 3.713085 5.745245 6.439864 8.674173 
1165 2.825833 8.825319 9.155135 11.372364 5.797616 5.603824 7.071092 4.557622 4.513464 3.322618 5.122199 4.042781 3.681849 5.681970 6.356545 8.603308 
1166 2.804362 8.796246 9.114193 11.360284 5.827464 5.542350 6.943942 4.528623 4.475161 3.322548 5.170714 4.075829 3.687026 5.639574 6.281320 8.550206 
1167 2.838536 8.845896 9.143196 11.395779 5.938699 5.572829 6.842642 4.564381 4.511506 3.391196 5.215069 4.198640 3.741225 5.607744 6.220729 8.604306 
1168 2.819782 8.850395 9.166259 11.423354 6.010801 5.597980 6.740348 4.583528 4.516514 3.400020 5.199822 4.228645 3.771148 5.537678 6.175908 8.590928 
1169 2.775174 8.792966 9.130424 11.384683 6.011183 5.564850 6.628392 4.556130 4.476281 3.330969 5.151927 4.178744 3.749357 5.473411 6.122265 8.497261 
1170 2.798210 8.750663 9.076132 11.338252 5.996497 5.537420 6.518414 4.474643 4.459539 3.294775 5.103210 4.167158 3.707493 5.437331 6.072281 8.447770 
1171 2.861808 8.776532 9.054011 11.299160 5.991629 5.593235 6.542070 4.416503 4.478087 3.366282 5.035349 4.209346 3.697132 5.384439 6.083599 8.491573 
1172 2.901369 8.808891 9.052210 11.246000 5.991945 5.645673 6.622223 4.378693 4.484753 3.444673 4.979270 4.231049 3.690157 5.300265 6.116636 8.526231 
1173 2.848365 8.774742 9.033825 11.192732 5.922516 5.604455 6.675656 4.353506 4.416152 3.433712 4.896801 4.162860 3.658307 5.178373 6.158798 8.501204 
1174 2.824861 8.782317 9.019136 11.165565 5.877927 5.562316 6.723543 4.368947 4.382859 3.417290 4.856689 4.122426 3.637427 5.107019 6.148408 8.518286 
1175 2.834579 8.873164 9.058446 11.188594 5.875010 5.583716 6.768106 4.464013 4.422795 3.461182 4.843187 4.165316 3.653346 5.085228 6.141140 8.620327 
1176 2.833741 8.948783 9.105193 11.254713 5.899541 5.556459 6.721356 4.522122 4.486234 3.447459 4.889268 4.191792 3.658808 5.093329 6.091977 8.696818 
1177 2.768086 8.993232 9.161230 11.333475 5.901016 5.572737 6.687706 4.601215 4.536905 3.401205 4.931553 4.178487 3.702965 5.064549 6.070023 8.733566 
1178 2.642072 8.973581 9.211923 11.383662 5.863316 5.637374 6.670065 4.680140 4.555670 3.329948 4.938465 4.127532 3.769973 4.999891 6.123808 8.750916 
1179 2.630583 8.974794 9.258843 11.428320 5.862452 5.749374 6.678487 4.714186 4.597722 3.292943 4.975888 4.138772 3.836666 4.975646 6.186466 8.812020 
1180 2.744569 9.013085 9.329676 11.468207 5.920663 5.921739 6.761574 4.745229 4.692130 3.357829 5.041434 4.223115 3.888329 5.003749 6.236029 8.942156 
1181 2.783719 8.919381 9.347478 11.455847 5.940956 5.960711 6.789254 4.709732 4.720825 3.334967 5.085955 4.211600 3.891548 4.982220 6.236641 8.959325 
1182 2.799913 8.785268 9.321150 11.430800 5.939597 5.964397 6.808338 4.640648 4.723084 3.298053 5.125639 4.173688 3.839940 4.959066 6.196590 8.926989 
1183 2.898246 8.710180 9.323326 11.413942 5.979816 6.027092 6.847629 4.581125 4.783965 3.334968 5.215394 4.228771 3.775917 5.015724 6.098482 8.988853 
1184 2.942761 8.635947 9.347520 11.415110 5.985765 6.066556 6.898807 4.544652 4.836211 3.388717 5.274859 4.287657 3.735107 5.051414 6.015676 9.061105 
1185 2.923792 8.557972 9.386323 11.467024 5.939220 6.058982 6.925635 4.516567 4.897868 3.428128 5.313690 4.288232 3.749629 5.058625 5.961836 9.070936 
1186 2.877968 8.507994 9.463979 11.540144 5.860495 6.076230 6.947884 4.533191 4.968176 3.504762 5.318796 4.297230 3.798269 5.061914 5.946079 9.068012 
1187 2.806241 8.452026 9.533413 11.591707 5.728333 6.072472 6.955874 4.558409 5.005045 3.584747 5.259229 4.294171 3.845818 5.019103 5.960217 9.045396 
1188 2.761957 8.423811 9.592097 11.641953 5.593863 6.140584 6.996457 4.595776 5.034375 3.712356 5.177340 4.315398 3.888464 4.990560 5.988578 9.062894 
1189 2.784067 8.400758 9.620003 11.638442 5.509642 6.150882 6.952951 4.555958 5.043861 3.785958 5.170914 4.332373 3.888760 5.048353 5.954090 9.087355 
1190 2.777193 8.396620 9.627282 11.579467 5.404366 6.144886 6.928836 4.523653 5.021727 3.816277 5.142341 4.297090 3.892115 5.065747 5.950167 9.073750 
1191 2.753575 8.405496 9.648850 11.518669 5.269239 6.235782 6.988071 4.562925 4.993350 3.867310 5.053882 4.271153 3.908235 5.032390 6.000099 9.084316 
1192 2.800459 8.397271 9.651603 11.400611 5.180303 6.309292 6.985765 4.587311 4.957756 3.891563 5.007205 4.266728 3.887172 5.045794 5.973176 9.140792 
1193 2.848963 8.379660 9.678136 11.290254 5.066523 6.482689 7.101153 4.700445 4.944250 3.981257 4.891394 4.286777 3.882189 5.005288 5.993886 9.241416 
1194 2.851537 8.266186 9.672112 11.167873 4.941908 6.621759 7.151180 4.782211 4.899383 4.011333 4.787961 4.257874 3.867369 4.987809 5.996457 9.306741 
1195 2.822310 8.102627 9.580373 11.004243 4.876375 6.613794 7.092455 4.753610 4.815518 3.915636 4.780193 4.161601 3.796654 5.022267 5.910283 9.304441 
1196 2.819607 8.003509 9.533863 10.891602 4.815629 6.662146 7.088301 4.751667 4.801855 3.907075 4.763248 4.108004 3.755830 5.039557 5.881831 9.359817 
1197 2.861897 7.945054 9.522074 10.818841 4.772173 6.703120 7.102124 4.716666 4.843246 3.939451 4.805276 4.086407 3.721024 5.098336 5.853041 9.448274 
1198 2.892771 7.889628 9.484701 10.735337 4.711715 6.701484 7.090691 4.626904 4.855979 3.960961 4.866646 4.037436 3.679162 5.137196 5.802176 9.490126 
1199 2.888265 7.827523 9.455566 10.636893 4.592484 6.747027 7.160655 4.597686 4.849691 4.025693 4.853288 3.980212 3.659300 5.103096 5.821555 9.520509 
1200 2.862006 7.744434 9.397727 10.541746 4.528799 6.654932 7.137770 4.502633 4.815423 3.998899 4.917190 3.902737 3.625859 5.075438 5.784176 9.491095 
1201 2.816299 7.708450 9.376265 10.472716 4.516954 6.526214 7.156454 4.462316 4.827760 4.003612 4.977352 3.874020 3.643430 5.003258 5.774822 9.466122 
1202 2.788900 7.723160 9.395112 10.466069 4.519384 6.396901 7.173779 4.461388 4.872675 4.041387 5.047511 3.888879 3.690782 4.961126 5.774340 9.485376 
1203 2.775967 7.787321 9.431578 10.489095 4.473988 6.320723 7.242596 4.537810 4.892354 4.097310 5.085622 3.921957 3.769722 4.867444 5.810855 9.493827 
1204 2.760525 7.837955 9.450943 10.491186 4.403498 6.313526 7.304449 4.646024 4.910485 4.090965 5.092918 3.930981 3.856175 4.743105 5.874871 9.480630 
1205 2.805125 7.913014 9.442785 10.517873 4.409274 6.281120 7.269777 4.691071 4.963530 3.975493 5.166080 3.941803 3.906876 4.690278 5.874539 9.498009 
1206 2.836701 8.022408 9.435418 10.570587 4.448145 6.243437 7.240489 4.756891 5.023324 3.840649 5.244859 3.970850 3.972213 4.626438 5.884967 9.512064 
1207 2.811383 8.131214 9.449825 10.648355 4.457109 6.215156 7.241549 4.864640 5.091640 3.715393 5.270833 4.001439 4.069891 4.564220 5.944921 9.518371 
1208 2.778354 8.229177 9.453438 10.709903 4.473271 6.126192 7.211666 4.943938 5.122147 3.554170 5.316256 3.985217 4.139127 4.593056 5.974662 9.502482 
1209 2.709824 8.295738 9.481155 10.735983 4.459738 6.034833 7.219661 5.056485 5.124203 3.430739 5.304418 3.966466 4.186896 4.628308 6.036117 9.475855 
1210 2.696028 8.340310 9.483052 10.736804 4.438475 5.916522 7.189298 5.105546 5.125126 3.336573 5.322314 3.950637 4.165887 4.727693 6.039544 9.470384 
1211 2.755507 8.369695 9.469924 10.725532 4.426817 5.790321 7.187097 5.122108 5.132640 3.314081 5.351172 3.974075 4.106125 4.843948 6.024186 9.488045 
1212 2.795967 8.311949 9.438333 10.684393 4.395189 5.656943 7.210917 5.096032 5.096745 3.308921 5.352320 3.974120 4.033350 4.906785 6.033842 9.466696 
1213 2.840808 8.210166 9.383887 10.633349 4.377613 5.485790 7.200697 4.992750 5.050537 3.269384 5.382520 3.940496 3.934985 4.984488 6.026411 9.422137 
1214 2.846088 8.114122 9.385448 10.580917 4.370772 5.360925 7.260128 4.953053 5.035226 3.251087 5.361663 3.914421 3.873944 5.007025 6.079252 9.376934 
1215 2.839703 8.067376 9.420593 10.566153 4.367956 5.317727 7.336303 4.943519 5.058445 3.237556 5.326908 3.910402 3.837851 4.980997 6.136880 9.373351 
1216 2.860707 8.091441 9.483069 10.589170 4.398049 5.320016 7.433055 4.942181 5.140052 3.239940 5.311240 3.966585 3.837182 4.948449 6.166378 9.423398 
1217 2.830066 8.099500 9.527633 10.580969 4.408671 5.310493 7.517154 4.942925 5.177791 3.196996 5.260787 3.987625 3.850569 4.875576 6.197659 9.421118 
1218 2.776603 8.107395 9.562884 10.554069 4.395987 5.296258 7.577363 4.939180 5.198052 3.129851 5.195357 3.981493 3.853656 4.782666 6.213529 9.382133 
1219 2.818594 8.170955 9.604321 10.514541 4.442087 5.287414 7.631996 4.940165 5.267858 3.120157 5.183379 4.034982 3.826024 4.770085 6.177414 9.383391 
1220 2.840746 8.206223 9.633247 10.491658 4.460125 5.323651 7.694930 4.966630 5.321798 3.156046 5.133902 4.061728 3.786410 4.714286 6.168490 9.369767 
1221 2.799183 8.206182 9.636526 10.472574 4.439509 5.326018 7.738602 4.964624 5.328155 3.192636 5.049731 4.026822 3.721608 4.624351 6.173329 9.297953 
1222 2.788481 8.188219 9.620749 10.467400 4.447741 5.343743 7.793239 4.970793 5.362677 3.288212 4.975066 4.035468 3.643213 4.588836 6.175806 9.263878 
1223 2.794286 8.078180 9.558377 10.419688 4.429511 5.363772 7.770957 4.930319 5.384080 3.355554 4.898066 4.011485 3.518204 4.595602 6.161403 9.201718 
1224 2.790459 8.013334 9.543204 10.382480 4.414123 5.448314 7.816141 4.960457 5.447790 3.466594 4.776893 3.993297 3.429141 4.594170 6.203234 9.155910 
1225 2.828625 7.995967 9.535254 10.366182 4.435278 5.541854 7.849174 4.998334 5.520759 3.579443 4.705857 3.998541 3.362904 4.648849 6.227018 9.137788 
1226 2.856705 7.952894 9.446176 10.301548 4.438547 5.499101 7.743895 4.894127 5.488806 3.552393 4.716868 3.917089 3.232296 4.754013 6.138608 9.045080 
1227 2.855969 8.040194 9.414232 10.277429 4.430238 5.548172 7.785511 4.916161 5.501274 3.616163 4.666808 3.893275 3.184058 4.755220 6.121895 9.045158 
1228 2.865532 8.121655 9.374951 10.223356 4.402506 5.631157 7.809622 4.935366 5.517355 3.656912 4.632767 3.879679 3.153428 4.743263 6.080435 9.065131 
1229 2.840807 8.160489 9.286359 10.137936 4.323933 5.660886 7.771879 4.885045 5.463205 3.608372 4.585517 3.810496 3.093184 4.731149 6.002095 9.027094 
1230 2.866108 8.220840 9.210318 10.079762 4.269428 5.713900 7.748896 4.841786 5.439676 3.599015 4.554391 3.816936 3.046881 4.748992 5.920382 9.050580 
1231 2.894490 8.265832 9.108301 10.016390 4.210375 5.787627 7.648534 4.755121 5.415743 3.588184 4.536691 3.827061 2.981644 4.807472 5.831455 9.111724 
1232 2.924493 8.340136 9.020863 9.979549 4.180228 5.870767 7.563635 4.678396 5.429239 3.630189 4.524427 3.858922 2.954506 4.867337 5.756971 9.222358 
1233 2.963549 8.440607 8.976840 9.986115 4.195008 5.966413 7.486750 4.634777 5.523426 3.700195 4.539920 3.943194 2.991123 4.929875 5.711910 9.351406 
1234 2.898330 8.457922 8.942705 10.009206 4.196655 6.016348 7.405882 4.565749 5.578463 3.676133 4.506710 3.950834 3.016709 4.920029 5.706193 9.370040 
1235 2.780365 8.477747 8.957114 10.067729 4.174948 6.083998 7.432887 4.567506 5.639363 3.673893 4.399925 3.947310 3.076650 4.820857 5.756191 9.383618 
1236 2.704219 8.469162 8.958903 10.141142 4.189669 6.107607 7.406489 4.510039 5.735784 3.647720 4.344094 3.948496 3.107996 4.773426 5.761450 9.370212 
1237 2.629556 8.453785 8.946094 10.207291 4.193290 6.184841 7.419838 4.470128 5.840568 3.676732 4.253276 3.942253 3.151192 4.699943 5.784297 9.360467 
1238 2.636613 8.452155 8.900547 10.246103 4.202173 6.230644 7.399219 4.419702 5.955239 3.726675 4.197727 3.971044 3.185320 4.657822 5.749844 9.366299 
1239 2.695132 8.431446 8.855028 10.240727 4.203170 6.266473 7.351819 4.381347 6.060010 3.763178 4.155226 4.007030 3.201830 4.614524 5.709499 9.368532 
1240 2.756222 8.438958 8.833469 10.220149 4.165979 6.384449 7.409461 4.467144 6.150733 3.871117 4.041473 4.043227 3.264769 4.481479 5.748476 9.402871 
1241 2.886914 8.434529 8.786199 10.174919 4.160990 6.434905 7.389190 4.498358 6.226144 3.930139 4.034713 4.103912 3.284718 4.457492 5.704556 9.422662 
1242 2.943673 8.406457 8.738020 10.113273 4.126272 6.525752 7.431898 4.560031 6.267370 4.002342 3.983269 4.129602 3.303117 4.388770 5.748530 9.419664 
1243 2.939046 8.389173 8.689511 10.067200 4.087089 6.569635 7.475990 4.599214 6.269186 4.043480 3.973961 4.120391 3.298187 4.337840 5.797507 9.384020 
1244 2.985119 8.423063 8.665233 10.044100 4.088355 6.585807 7.489329 4.615392 6.325249 4.083387 4.091675 4.195122 3.307715 4.380724 5.794189 9.407025 
1245 3.010754 8.454900 8.668916 10.024681 4.093131 6.657618 7.567011 4.689097 6.392907 4.146890 4.165401 4.293996 3.372966 4.385873 5.832406 9.464734 
1246 3.003971 8.446111 8.660483 9.970887 4.066282 6.716898 7.608473 4.769345 6.425606 4.175200 4.190645 4.374479 3.430309 4.389025 5.867077 9.503118 
1247 3.015688 8.397289 8.649128 9.885637 4.054509 6.782111 7.605158 4.811128 6.463391 4.190365 4.236716 4.477911 3.481569 4.421845 5.899261 9.574033 
1248 2.976920 8.299269 8.603736 9.788645 4.027150 6.850860 7.625585 4.844720 6.485729 4.201713 4.257293 4.523517 3.522461 4.410677 5.952939 9.632462 
1249 2.908020 8.171471 8.510895 9.697283 3.997195 6.842196 7.592536 4.838291 6.497254 4.172203 4.291216 4.506014 3.514129 4.402405 5.990867 9.658340 
1250 2.857658 8.114169 8.448456 9.647330 3.980686 6.867539 7.627643 4.855873 6.558229 4.182456 4.308146 4.505126 3.543737 4.367997 6.053179 9.728735 
1251 2.795844 8.056011 8.337811 9.578879 3.940797 6.837452 7.574498 4.775961 6.580232 4.100875 4.325692 4.430694 3.537327 4.388954 6.028103 9.756274 
1252 2.758638 8.042469 8.239977 9.557651 3.902945 6.796902 7.489320 4.702070 6.635998 4.022993 4.346406 4.368701 3.533422 4.422834 5.990108 9.806763 
1253 2.774598 8.103625 8.210788 9.583470 3.895942 6.830049 7.495920 4.687099 6.741350 4.015610 4.362209 4.350500 3.556050 4.407643 6.002160 9.915874 
1254 2.780038 8.150106 8.168201 9.595386 3.887336 6.788613 7.443103 4.638927 6.816227 3.956836 4.398856 4.298760 3.460081 4.375777 5.971902 9.986297 
1255 2.811081 8.258812 8.181576 9.639369 3.896549 6.767890 7.429656 4.655180 6.955080 3.939420 4.416619 4.338206 3.405396 4.307585 5.966387 10.092719 
1256 2.788784 8.340802 8.195615 9.668186 3.853094 6.752598 7.446366 4.684188 7.063661 3.910294 4.364194 4.379257 3.367475 4.216168 5.957373 10.166998 
1257 2.723701 8.319614 8.116927 9.651002 3.755520 6.641763 7.351088 4.637221 7.095933 3.800717 4.313251 4.378513 3.253244 4.207027 5.863325 10.153677 
1258 2.795678 8.367590 8.117655 9.737107 3.738475 6.639969 7.351251 4.676520 7.261083 3.823400 4.287163 4.559558 3.256636 4.261633 5.797369 10.263451 
1259 2.856311 8.389690 8.131414 9.841035 3.732824 6.671027 7.384315 4.712319 7.421685 3.859121 4.238522 4.770774 3.286943 4.309744 5.747467 10.365273 
1260 2.845045 8.368730 8.105864 9.878287 3.689293 6.639633 7.363772 4.708054 7.513068 3.826565 4.179289 4.909205 3.285951 4.321284 5.697944 10.375566 
1261 2.876897 8.383444 8.122811 9.905356 3.663383 6.641237 7.376001 4.701104 7.629797 3.810086 4.136468 5.079173 3.334110 4.348141 5.684257 10.395466 
1262 2.874770 8.367947 8.126844 9.912476 3.612727 6.627093 7.408275 4.678745 7.691059 3.774529 4.074214 5.200358 3.376997 4.345727 5.705440 10.360552 
1263 2.881581 8.371630 8.141404 9.926291 3.588866 6.596811 7.443759 4.664111 7.777434 3.744634 4.058821 5.312055 3.426761 4.352509 5.753016 10.331518 
1264 2.925037 8.419011 8.199224 9.967219 3.611912 6.573398 7.476498 4.640653 7.917065 3.723668 4.118131 5.434838 3.486702 4.403096 5.784830 10.342607 
1265 2.911654 8.440535 8.231342 9.996588 3.596929 6.540125 7.487514 4.642941 7.987805 3.682164 4.129027 5.469823 3.525258 4.384478 5.855329 10.326732 
1266 2.950758 8.470640 8.255355 10.023322 3.576781 6.544218 7.516856 4.696916 8.071401 3.682156 4.134085 5.512476 3.585855 4.405585 5.909887 10.369701 
1267 3.069257 8.513089 8.259690 10.059961 3.553611 6.579520 7.553651 4.743742 8.185449 3.721567 4.149115 5.596052 3.665063 4.498544 5.910297 10.493361 
1268 3.110154 8.500643 8.174300 10.087780 3.477624 6.568666 7.576640 4.777794 8.220427 3.736460 4.107664 5.617781 3.697927 4.537881 5.896348 10.565391 
1269 3.121171 8.472525 8.062212 10.121842 3.387366 6.561396 7.599135 4.825303 8.215716 3.771677 4.052750 5.622643 3.719077 4.555822 5.854617 10.607393 
1270 3.133540 8.436743 7.945755 10.178492 3.310359 6.516619 7.579615 4.806963 8.191980 3.794267 4.036276 5.625478 3.712603 4.591883 5.764841 10.608236 
1271 3.157633 8.426666 7.869040 10.254544 3.230699 6.534508 7.632613 4.846676 8.177382 3.875589 3.987053 5.645962 3.747400 4.604385 5.717340 10.640754 
1272 3.213772 8.447588 7.851445 10.337434 3.169345 6.604297 7.734183 4.907664 8.203128 3.972431 3.945331 5.698541 3.808250 4.628075 5.674079 10.688662 
1273 3.211981 8.446075 7.823568 10.399444 3.115239 6.619625 7.814219 4.903022 8.184058 3.966281 3.909899 5.698723 3.824821 4.615307 5.624207 10.654539 
1274 3.219019 8.437605 7.795804 10.466761 3.103326 6.595040 7.858336 4.852407 8.167348 3.895178 3.939883 5.671402 3.824546 4.637360 5.547654 10.582827 
1275 3.294163 8.504557 7.848000 10.567471 3.115507 6.673476 7.961386 4.862935 8.212748 3.937004 3.985050 5.705374 3.909659 4.689143 5.514671 10.602901 
1276 3.328503 8.566554 7.883688 10.651776 3.108608 6.742561 8.031986 4.849542 8.242388 4.014856 4.033454 5.732944 3.966083 4.740762 5.478686 10.617739 
1277 3.347632 8.600509 7.895294 10.709414 3.082408 6.773795 8.020159 4.800655 8.273109 4.088609 4.105692 5.734362 3.972223 4.816578 5.409443 10.625661 
1278 3.361068 8.637080 7.919501 10.766482 3.034169 6.840962 8.006380 4.811570 8.291276 4.180793 4.138048 5.706526 3.985840 4.846957 5.398654 10.631724 
1279 3.330843 8.637395 7.924564 10.802139 2.989621 6.837187 7.959522 4.786496 8.268272 4.162958 4.176504 5.615488 3.951636 4.840645 5.396342 10.567929 
1280 3.366967 8.706928 8.004141 10.865736 2.971476 6.880771 7.936490 4.808191 8.323223 4.160859 4.249264 5.579790 3.961808 4.880449 5.391266 10.562690 
1281 3.398140 8.750067 8.076079 10.913946 2.929656 6.910481 7.914812 4.822349 8.386518 4.165482 4.306391 5.553640 3.971419 4.915589 5.352816 10.560905 
1282 3.368576 8.695693 8.101855 10.884454 2.854842 6.883364 7.886895 4.794773 8.371875 4.127885 4.324981 5.468401 3.938169 4.917831 5.273367 10.498890 
1283 3.366497 8.616106 8.158589 10.862417 2.820698 6.871458 7.856727 4.767035 8.389174 4.103226 4.377346 5.404719 3.928519 4.965095 5.171943 10.454556 
1284 3.355139 8.587272 8.256825 10.878910 2.823982 6.907957 7.895756 4.799367 8.436502 4.175547 4.397062 5.405316 3.983821 5.010219 5.152706 10.487712 
1285 3.298053 8.510458 8.290646 10.860197 2.821079 6.926725 7.936296 4.840462 8.439920 4.243913 4.403490 5.395074 4.021393 5.041459 5.145430 10.534162 
1286 3.252818 8.393085 8.194493 10.782246 2.784771 6.930607 7.896101 4.827984 8.411264 4.284209 4.412882 5.363067 4.010074 5.096371 5.056452 10.567103 
1287 3.207814 8.264216 8.031638 10.647093 2.718302 6.972182 7.853214 4.821906 8.323816 4.331051 4.359234 5.339734 3.978807 5.141955 4.938802 10.587862 
1288 3.210854 8.188687 7.923017 10.510494 2.702505 7.083594 7.834902 4.879688 8.273252 4.395953 4.281354 5.365054 3.997113 5.229444 4.828677 10.634022 
1289 3.250854 8.150163 7.842385 10.411858 2.784287 7.147096 7.737277 4.872272 8.291327 4.409969 4.297394 5.391179 4.028981 5.395263 4.674161 10.672364 
1290 3.185318 8.093287 7.797136 10.285902 2.865230 7.215497 7.707359 4.888052 8.254866 4.445319 4.246606 5.337878 4.035192 5.481479 4.595161 10.663943 
1291 3.108003 8.000481 7.756471 10.125465 2.933297 7.246782 7.656795 4.865886 8.198458 4.476432 4.192129 5.233745 3.982703 5.545329 4.508348 10.605368 
1292 3.090004 7.956641 7.741255 10.009200 3.029817 7.252194 7.607258 4.812769 8.202705 4.533635 4.197585 5.180451 3.961368 5.639163 4.426685 10.597932 
1293 3.032731 7.897777 7.744807 9.894072 3.099712 7.259050 7.629395 4.798125 8.184551 4.607198 4.171470 5.116972 3.950766 5.656573 4.423486 10.600648 
1294 2.953045 7.810279 7.731707 9.794817 3.171582 7.216467 7.600169 4.737204 8.147665 4.627756 4.187428 5.030017 3.911941 5.642770 4.421188 10.565209 
1295 2.873083 7.750602 7.726670 9.724851 3.246397 7.139815 7.581975 4.680924 8.108803 4.645298 4.225777 4.966547 3.873195 5.617942 4.434311 10.531379 
1296 2.801694 7.688518 7.723025 9.645995 3.273367 7.081054 7.559187 4.660428 8.026283 4.668272 4.197651 4.915818 3.821058 5.572323 4.479698 10.493555 
1297 2.778270 7.673781 7.726716 9.621070 3.314249 7.116518 7.565671 4.707506 7.986486 4.724633 4.139153 4.926020 3.832508 5.534274 4.553246 10.508334 
1298 2.781733 7.657704 7.717164 9.612217 3.379365 7.152287 7.566986 4.766266 7.921200 4.745288 4.082963 4.943268 3.875883 5.472676 4.592250 10.516326 
1299 2.783713 7.588994 7.652425 9.592258 3.442304 7.089091 7.476291 4.746590 7.794493 4.671277 4.074318 4.919618 3.856514 5.407383 4.522580 10.424502 
1300 2.774216 7.565523 7.632406 9.637630 3.507830 7.103666 7.474930 4.809377 7.716839 4.677944 4.041749 4.946488 3.904203 5.342336 4.487641 10.396585 
1301 2.812287 7.559626 7.585916 9.684884 3.568796 7.167729 7.498637 4.905165 7.659921 4.729952 4.016337 5.025855 3.987401 5.332348 4.444356 10.424109 
1302 2.901802 7.517683 7.462305 9.675004 3.634948 7.188164 7.408995 4.888384 7.582967 4.702895 4.056647 5.099727 4.020676 5.405791 4.303017 10.433516 
1303 2.906673 7.502613 7.387457 9.670650 3.690899 7.260483 7.389085 4.934292 7.498624 4.708746 4.027198 5.148330 4.079966 5.438733 4.227672 10.470562 
1304 2.869552 7.456712 7.317810 9.663796 3.741553 7.295431 7.326722 4.936119 7.385366 4.687417 4.002388 5.173800 4.117834 5.442149 4.139093 10.460724 
1305 2.812403 7.407872 7.301778 9.647959 3.783334 7.338306 7.268325 4.937978 7.310987 4.713578 3.991638 5.219742 4.175463 5.428995 4.062024 10.446609 
1306 2.729215 7.320560 7.321585 9.563047 3.767401 7.370776 7.221285 4.940368 7.214848 4.762510 3.945946 5.222844 4.188052 5.390528 3.989675 10.407895 
1307 2.723342 7.236223 7.345623 9.470446 3.758038 7.357953 7.115228 4.884249 7.155057 4.791597 3.954150 5.223729 4.150769 5.439291 3.864985 10.340142 
1308 2.746389 7.224840 7.411816 9.426156 3.796242 7.406254 7.057090 4.899182 7.170033 4.865896 3.957925 5.222289 4.176323 5.475469 3.801149 10.323556 
1309 2.717962 7.209466 7.464533 9.368529 3.824461 7.445261 7.025517 4.950648 7.175449 4.917961 3.919579 5.145212 4.212635 5.460164 3.802306 10.304295 
1310 2.741006 7.205828 7.505503 9.342190 3.871901 7.460129 6.937252 4.966352 7.209007 4.935174 3.933476 5.071961 4.260220 5.476275 3.797340 10.320560 
1311 2.761156 7.190931 7.538476 9.320226 3.905188 7.464499 6.829541 4.964025 7.229341 4.947299 3.941572 4.991026 4.288054 5.487023 3.803064 10.356161 
1312 2.728839 7.120502 7.506117 9.262645 3.902312 7.434262 6.711345 4.910319 7.172900 4.906692 3.892020 4.849440 4.244751 5.446954 3.827688 10.326552 
1313 2.758742 7.161009 7.535894 9.312236 3.994026 7.475556 6.675029 4.904798 7.201577 4.930918 3.880629 4.801525 4.296303 5.423047 3.897048 10.365358 
1314 2.830806 7.288840 7.617070 9.403836 4.150668 7.533208 6.679908 4.919856 7.278058 4.965251 3.907732 4.817698 4.401981 5.410839 3.963509 10.433541 
1315 2.880618 7.367452 7.648569 9.438175 4.241490 7.543685 6.645211 4.892246 7.278222 4.942377 3.911686 4.782655 4.435750 5.338567 4.014099 10.424962 
1316 2.942538 7.447257 7.690816 9.442989 4.303470 7.605342 6.637183 4.910234 7.270751 4.962769 3.914060 4.789475 4.487791 5.252385 4.065424 10.448395 
1317 2.944584 7.518363 7.709744 9.382539 4.341113 7.622422 6.587106 4.897321 7.230946 4.954378 3.963561 4.786099 4.497708 5.189347 4.070013 10.427680 
1318 2.858933 7.582572 7.746795 9.317290 4.352274 7.646352 6.592673 4.919261 7.174409 4.964206 3.978828 4.775038 4.484651 5.111349 4.107858 10.368497 
1319 2.780011 7.659957 7.804776 9.251599 4.391941 7.628808 6.583568 4.917858 7.134799 4.950768 4.042347 4.799823 4.480558 5.084048 4.112240 10.293766 
1320 2.740990 7.723526 7.863275 9.191129 4.451928 7.570153 6.530714 4.882871 7.107497 4.896437 4.137626 4.848383 4.479501 5.101559 4.069344 10.215244 
1321 2.733981 7.758641 7.962890 9.188477 4.514773 7.603201 6.555645 4.940850 7.123219 4.903046 4.184023 4.959413 4.531949 5.078860 4.077996 10.215352 
1322 2.757085 7.769135 8.087122 9.187838 4.576334 7.678280 6.629630 5.037599 7.160124 4.943321 4.204844 5.108050 4.602977 5.042354 4.099941 10.253489 
1323 2.765518 7.726395 8.158545 9.186641 4.603240 7.660876 6.627868 5.029384 7.142033 4.918172 4.220583 5.178786 4.603018 5.012545 4.077342 10.211290 
1324 2.796211 7.693156 8.224236 9.199823 4.631677 7.667984 6.647038 5.031390 7.131585 4.930559 4.205934 5.270687 4.637144 4.986401 4.073959 10.194410 
1325 2.799593 7.648763 8.250945 9.178819 4.628495 7.691534 6.673639 5.033370 7.089787 4.949971 4.169486 5.336858 4.649981 4.933768 4.067795 10.172956 
1326 2.830795 7.611567 8.260976 9.164151 4.594515 7.739729 6.704403 5.054366 7.041395 5.005358 4.119222 5.388688 4.652403 4.857583 4.059811 10.166304 
1327 2.878227 7.541509 8.215160 9.083076 4.551528 7.713291 6.663618 4.998160 6.972381 5.003415 4.120133 5.417524 4.606062 4.835235 3.985728 10.123704 
1328 2.916595 7.460047 8.162858 8.979157 4.509807 7.669001 6.627055 4.920879 6.883886 4.979276 4.102464 5.398697 4.561496 4.813927 3.936461 10.076431 
1329 2.987901 7.431484 8.172211 8.906132 4.504207 7.685811 6.655005 4.923723 6.856339 5.013743 4.079825 5.427938 4.577030 4.795489 3.959008 10.104398 
1330 3.035448 7.387506 8.115143 8.785218 4.495535 7.591738 6.581502 4.827062 6.821991 4.949074 4.124625 5.413639 4.504774 4.839267 3.912170 10.054132 
1331 3.012381 7.354146 8.106849 8.700419 4.466621 7.552784 6.587749 4.824750 6.781692 4.938952 4.093409 5.370626 4.464018 4.793271 3.966401 10.013814 
1332 2.990118 7.333827 8.114848 8.637846 4.454033 7.513330 6.597556 4.835803 6.730782 4.930074 4.075218 5.333373 4.432848 4.742202 4.044401 9.955720 
1333 3.006109 7.339621 8.109099 8.595392 4.468277 7.477918 6.556735 4.817385 6.701896 4.899410 4.123228 5.307258 4.366852 4.767315 4.089001 9.902694 
1334 3.044649 7.349636 8.090112 8.589799 4.464690 7.461576 6.492860 4.804150 6.690018 4.901962 4.171318 5.291203 4.291230 4.794256 4.120531 9.890140 
1335 3.071916 7.320230 8.032260 8.544791 4.421072 7.448453 6.402497 4.767389 6.642647 4.913668 4.209044 5.273676 4.201615 4.811185 4.113626 9.889547 
1336 3.095556 7.274037 7.944655 8.484958 4.371585 7.416144 6.290459 4.712638 6.591327 4.908511 4.235191 5.237499 4.114367 4.816148 4.080365 9.886867 
1337 3.129670 7.254682 7.867975 8.451629 4.346354 7.375472 6.195837 4.671096 6.574265 4.875202 4.254012 5.224904 4.047766 4.800434 4.042805 9.879046 
1338 3.132375 7.254688 7.847307 8.432982 4.318302 7.387487 6.212657 4.708943 6.587877 4.868466 4.193141 5.229273 4.035348 4.703568 4.065199 9.886284 
1339 3.130461 7.247950 7.836019 8.397448 4.299891 7.409249 6.214699 4.741176 6.599253 4.860067 4.145213 5.212956 4.026850 4.620588 4.071650 9.888654 
1340 3.098754 7.227976 7.794460 8.326138 4.278119 7.371031 6.161469 4.710679 6.583385 4.796300 4.145620 5.175280 3.972435 4.564500 4.025820 9.857824 
1341 2.999078 7.251778 7.782465 8.260708 4.240949 7.301017 6.166569 4.725183 6.560875 4.725013 4.143570 5.089873 3.904036 4.462934 4.042692 9.824973 
1342 2.901379 7.365307 7.854900 8.262265 4.248808 7.215545 6.219253 4.803217 6.589346 4.682489 4.174246 5.024377 3.890928 4.336430 4.126310 9.840919 
1343 2.834245 7.504520 7.934072 8.278649 4.306293 7.110935 6.257655 4.867119 6.654205 4.649098 4.281498 5.008299 3.894166 4.282304 4.189507 9.889874 
1344 2.756449 7.614031 7.970914 8.256291 4.346457 7.060122 6.304784 4.930718 6.692160 4.630016 4.360336 4.960198 3.895374 4.249208 4.257281 9.934516 
1345 2.649280 7.671153 7.940442 8.174272 4.341330 7.025588 6.370190 4.955943 6.661804 4.602440 4.363746 4.885408 3.856910 4.189978 4.336147 9.951706 
1346 2.603146 7.711024 7.895404 8.093912 4.354792 7.018989 6.481931 5.006264 6.652346 4.610563 4.331977 4.850499 3.827958 4.159337 4.403499 10.002074 
1347 2.642657 7.729555 7.803973 8.008176 4.382613 6.933813 6.534231 5.014908 6.651256 4.589292 4.353973 4.833563 3.771237 4.208018 4.401023 10.034277 
1348 2.690315 7.743263 7.741399 7.933864 4.386399 6.871603 6.612290 5.031501 6.631532 4.590315 4.346640 4.823878 3.722090 4.226172 4.424593 10.068943 
1349 2.750836 7.754888 7.682079 7.851799 4.375050 6.815206 6.675682 5.038776 6.599764 4.608086 4.361131 4.811690 3.688488 4.247523 4.443296 10.112189 
1350 2.845915 7.784614 7.649718 7.778461 4.385314 6.783682 6.703083 5.037819 6.598361 4.663808 4.418011 4.842534 3.676396 4.307007 4.449080 10.175444 
1351 2.908921 7.815266 7.687090 7.763933 4.416564 6.751351 6.755548 5.071821 6.626961 4.739496 4.466765 4.891079 3.702846 4.328992 4.501318 10.224619 
1352 2.925421 7.845184 7.719349 7.778508 4.504899 6.638047 6.741584 5.059754 6.687491 4.769921 4.550222 4.916964 3.692264 4.371682 4.526741 10.214242 
1353 2.923343 7.881942 7.786086 7.793190 4.598262 6.553795 6.749407 5.085233 6.735642 4.796310 4.582149 4.959583 3.693070 4.374477 4.583276 10.208203 
1354 2.913624 7.894811 7.846817 7.771348 4.608571 6.517719 6.787208 5.123659 6.734245 4.816049 4.530524 5.011504 3.672435 4.342368 4.658925 10.215504 
1355 2.952068 7.905288 7.854288 7.718930 4.606911 6.519937 6.797685 5.118284 6.702754 4.828468 4.524506 5.094353 3.645223 4.369641 4.661778 10.256748 
1356 2.984359 7.892173 7.843350 7.654150 4.554613 6.537196 6.813412 5.081056 6.664203 4.826294 4.523239 5.150507 3.590399 4.393901 4.637029 10.275951 
1357 2.973457 7.859890 7.795899 7.603111 4.453173 6.518464 6.828761 4.995558 6.627627 4.779784 4.530596 5.139927 3.522782 4.396453 4.595087 10.247457 
1358 2.975100 7.888542 7.772865 7.600373 4.402643 6.516717 6.844930 4.926156 6.642328 4.758365 4.587177 5.165861 3.494246 4.433082 4.531660 10.253070 
1359 2.953587 7.932727 7.803765 7.633484 4.394673 6.519245 6.882888 4.888546 6.681054 4.753374 4.612307 5.204093 3.502951 4.438726 4.483884 10.282311 
1360 2.903421 7.976671 7.813200 7.682893 4.395279 6.508330 6.914306 4.844846 6.692357 4.720279 4.606217 5.174032 3.528278 4.428891 4.436229 10.290985 
1361 2.868401 8.046122 7.826037 7.747006 4.410697 6.526423 6.953734 4.841677 6.701807 4.708304 4.591298 5.168205 3.562467 4.425035 4.399100 10.335942 
1362 2.841090 8.095204 7.807554 7.788965 4.440964 6.496905 6.953503 4.810360 6.701047 4.676319 4.631933 5.206174 3.570880 4.466017 4.321231 10.380210 
1363 2.849498 8.164140 7.810560 7.850802 4.489673 6.552001 6.967403 4.830993 6.725610 4.691949 4.682697 5.282865 3.588516 4.504390 4.258318 10.492953 
1364 2.857620 8.162680 7.825268 7.884720 4.530600 6.620049 6.995243 4.866220 6.715037 4.700286 4.708239 5.357108 3.551052 4.503275 4.201281 10.594810 
1365 2.823793 8.038385 7.759549 7.828106 4.519252 6.610154 6.942706 4.825231 6.599764 4.628173 4.693048 5.330852 3.416730 4.517145 4.114141 10.597012 
1366 2.796974 7.906329 7.738245 7.760785 4.482804 6.684705 6.943800 4.854075 6.464650 4.622318 4.605288 5.285156 3.294680 4.473086 4.111488 10.646118 
1367 2.816885 7.808078 7.770282 7.705567 4.465928 6.786669 6.960288 4.899608 6.362442 4.640849 4.520264 5.284205 3.182441 4.458757 4.133983 10.729231 
1368 2.831274 7.715865 7.805319 7.673502 4.468251 6.859588 6.947664 4.915794 6.270949 4.617702 4.460390 5.250659 3.094874 4.441278 4.165283 10.783309 
1369 2.813836 7.634727 7.864879 7.689339 4.508636 6.901306 6.940489 4.928217 6.189381 4.565742 4.426543 5.223432 3.049347 4.409205 4.218892 10.806571 
1370 2.822200 7.563834 7.918324 7.715352 4.573250 6.874245 6.912862 4.911742 6.120830 4.485746 4.430609 5.203965 3.027560 4.416008 4.240753 10.799386 
1371 2.853143 7.547983 7.972279 7.770952 4.653341 6.855458 6.854100 4.893157 6.097837 4.433603 4.476933 5.215235 3.055434 4.457589 4.238133 10.826448 
1372 2.861667 7.563001 8.077282 7.846556 4.707823 6.891171 6.851280 4.908914 6.083295 4.438187 4.483542 5.251897 3.115279 4.462204 4.274170 10.881930 
1373 2.826819 7.528678 8.137568 7.895064 4.697961 6.886308 6.820900 4.854870 6.020931 4.398516 4.446414 5.215690 3.144694 4.432219 4.303893 10.852938 
1374 2.806883 7.501208 8.181640 7.921074 4.686223 6.870338 6.757349 4.774004 5.987079 4.384421 4.423035 5.204878 3.171124 4.422004 4.306713 10.824177 
1375 2.813839 7.458029 8.185967 7.914517 4.667193 6.816779 6.659166 4.629999 5.963021 4.360506 4.456048 5.236711 3.170914 4.488216 4.242687 10.778802 
1376 2.803158 7.411637 8.215976 7.905738 4.628143 6.825453 6.618362 4.512774 5.971581 4.401370 4.465530 5.256109 3.193093 4.512572 4.213661 10.767284 
1377 2.865502 7.407323 8.276043 7.898005 4.671159 6.914147 6.578678 4.433433 6.059974 4.499832 4.541845 5.358744 3.246282 4.586409 4.166929 10.818213 
1378 2.888977 7.337173 8.285718 7.853835 4.720066 6.933904 6.485654 4.294305 6.073553 4.486844 4.590868 5.378025 3.258627 4.640290 4.110594 10.771299 
1379 2.820275 7.252424 8.302916 7.827701 4.731073 6.985877 6.456319 4.205966 6.049783 4.456788 4.537694 5.296694 3.299751 4.562601 4.178544 10.698859 
1380 2.826249 7.219629 8.348580 7.796756 4.811922 7.043677 6.398653 4.151044 6.062190 4.457582 4.534181 5.297229 3.369284 4.554674 4.233216 10.692900 
1381 2.816534 7.172535 8.359336 7.765690 4.866659 7.089886 6.338129 4.079393 6.048935 4.429585 4.497691 5.256737 3.427810 4.537849 4.292346 10.643660 
1382 2.781694 7.139450 8.382477 7.733963 4.885335 7.182789 6.306198 4.035313 6.043185 4.437131 4.429759 5.222812 3.497519 4.515485 4.370982 10.615889 
1383 2.803785 7.112252 8.393876 7.676610 4.912838 7.258452 6.251860 4.001252 6.043468 4.466903 4.415851 5.259827 3.553492 4.582105 4.390271 10.627504 
1384 2.810189 6.996220 8.367482 7.617035 4.860090 7.308094 6.218596 3.961497 5.989191 4.485596 4.351530 5.244195 3.572828 4.617513 4.415214 10.597696 
1385 2.826120 6.840446 8.288889 7.552409 4.802893 7.328114 6.157784 3.897449 5.891851 4.492281 4.309858 5.241919 3.571565 4.691125 4.389536 10.563782 
1386 2.853076 6.691861 8.250205 7.506117 4.757812 7.344310 6.130819 3.845241 5.808313 4.513228 4.282286 5.262050 3.577474 4.769537 4.338918 10.537120 
1387 2.818956 6.551867 8.239281 7.501062 4.663224 7.350885 6.154943 3.789276 5.724781 4.550409 4.214168 5.231641 3.579139 4.786386 4.331681 10.498431 
1388 2.821115 6.447714 8.226294 7.482554 4.632266 7.285212 6.116951 3.710543 5.646614 4.575495 4.239316 5.275014 3.575569 4.857829 4.277148 10.470824 
1389 2.873064 6.402653 8.267823 7.530871 4.691018 7.264747 6.134343 3.699414 5.641795 4.643393 4.265583 5.378488 3.616372 4.894713 4.287466 10.518473 
1390 2.870541 6.365218 8.281099 7.600732 4.767019 7.237607 6.110926 3.667122 5.623119 4.665236 4.290019 5.435311 3.643439 4.889710 4.336657 10.550389 
1391 2.820170 6.350303 8.285548 7.640763 4.840716 7.217048 6.054197 3.637223 5.600957 4.651303 4.302974 5.483704 3.656993 4.883795 4.391829 10.582527 
1392 2.763035 6.339691 8.306463 7.682852 4.841527 7.240591 6.025546 3.613065 5.607015 4.665842 4.252125 5.465166 3.651928 4.817270 4.477043 10.631296 
1393 2.721569 6.313569 8.240394 7.660132 4.809891 7.237444 5.901345 3.503718 5.590118 4.671288 4.259780 5.468193 3.578093 4.816330 4.463317 10.637894 
1394 2.722531 6.330928 8.210904 7.670997 4.803624 7.330219 5.865581 3.478653 5.646533 4.768308 4.261839 5.523986 3.504463 4.807072 4.459638 10.717496 
1395 2.712635 6.320148 8.151608 7.689223 4.781619 7.385756 5.831696 3.423283 5.672447 4.846366 4.268626 5.551307 3.391470 4.806225 4.430390 10.758674 
1396 2.696340 6.312096 8.108019 7.725382 4.793847 7.417612 5.794204 3.400872 5.679887 4.908714 4.284513 5.615932 3.288508 4.824098 4.376150 10.771124 
1397 2.710354 6.304972 8.133764 7.783957 4.798158 7.480304 5.816266 3.458655 5.687434 4.959622 4.248338 5.655546 3.234372 4.785230 4.368270 10.775330 
1398 2.718348 6.276317 8.109040 7.803452 4.800947 7.475632 5.762745 3.450731 5.646818 4.915682 4.262632 5.679498 3.181965 4.755452 4.320593 10.709505 
1399 2.770764 6.324837 8.169291 7.825520 4.866814 7.514254 5.763544 3.520425 5.689832 4.920337 4.280612 5.762177 3.184171 4.714542 4.315198 10.713644 
1400 2.805259 6.366070 8.256947 7.864650 4.894460 7.551241 5.780614 3.571951 5.737871 4.934273 4.262100 5.781485 3.212018 4.608022 4.355595 10.724243 
1401 2.883398 6.392764 8.307411 7.902660 4.908220 7.566168 5.745536 3.558405 5.744029 4.957512 4.256974 5.796200 3.242372 4.532437 4.368165 10.715281 
1402 2.986261 6.439570 8.396326 7.890414 4.945717 7.677963 5.778936 3.623797 5.831975 5.092935 4.215865 5.845383 3.260761 4.473832 4.413007 10.802382 
1403 3.028882 6.434543 8.412941 7.819561 4.917338 7.760666 5.779385 3.627571 5.876480 5.212137 4.183510 5.829108 3.196769 4.430713 4.437271 10.843077 
1404 3.005232 6.374184 8.355954 7.711852 4.819723 7.814956 5.748227 3.587438 5.860254 5.301201 4.145129 5.757145 3.088335 4.405644 4.426895 10.826509 
1405 2.965297 6.308496 8.290708 7.578259 4.682372 7.858445 5.711792 3.583913 5.844499 5.385835 4.133620 5.669634 2.991919 4.402400 4.405437 10.815063 
1406 2.904394 6.257071 8.238961 7.496105 4.549226 7.887232 5.689026 3.617189 5.861288 5.473915 4.144753 5.600498 2.921277 4.397824 4.416828 10.808089 
1407 2.881524 6.302298 8.249140 7.489126 4.526330 7.928286 5.710731 3.721813 5.989372 5.602469 4.200049 5.624039 2.937454 4.426294 4.456497 10.883204 
1408 2.859586 6.353455 8.258161 7.493460 4.538613 7.922574 5.738940 3.811123 6.122709 5.688036 4.292957 5.653933 2.983365 4.447123 4.496622 10.943566 
1409 2.754150 6.356670 8.257430 7.508414 4.516495 7.873228 5.766888 3.842469 6.204565 5.723912 4.324874 5.604132 3.022376 4.391962 4.546478 10.925836 
1410 2.685122 6.404124 8.334909 7.543516 4.571812 7.852240 5.831207 3.913264 6.338058 5.814506 4.377841 5.605150 3.098037 4.348587 4.586774 10.957645 
1411 2.670734 6.447307 8.419734 7.579746 4.669763 7.804749 5.906709 3.943159 6.459014 5.895034 4.468080 5.633400 3.145781 4.335004 4.623310 10.996390 
1412 2.653307 6.454528 8.471072 7.603131 4.745690 7.749666 5.969587 3.930424 6.545418 5.934155 4.544762 5.655415 3.163957 4.329310 4.671914 11.044335 
1413 2.698899 6.435478 8.499826 7.576533 4.771641 7.724426 6.037005 3.918670 6.635745 5.968682 4.612869 5.674254 3.155871 4.346889 4.708243 11.126374 
1414 2.743240 6.362566 8.446769 7.509420 4.741946 7.660101 6.063249 3.844214 6.686889 5.944027 4.681495 5.651412 3.128795 4.375514 4.702842 11.155252 
1415 2.819103 6.348701 8.424602 7.468771 4.723692 7.687922 6.165628 3.869227 6.814463 6.003922 4.711121 5.653398 3.145981 4.399475 4.725416 11.254974 
1416 2.886221 6.343719 8.358326 7.417022 4.693234 7.652104 6.210581 3.849838 6.892666 5.995773 4.754503 5.624202 3.170481 4.425725 4.748500 11.313329 
1417 2.847985 6.300001 8.233335 7.360219 4.604418 7.559729 6.186507 3.770896 6.877864 5.896363 4.746086 5.539865 3.158573 4.395181 4.787076 11.273278 
1418 2.851379 6.282895 8.110065 7.309715 4.515507 7.507531 6.123351 3.718493 6.869946 5.826422 4.750449 5.515638 3.137750 4.393532 4.787105 11.222311 
1419 2.866912 6.280177 7.994498 7.248152 4.425713 7.476539 6.042941 3.689820 6.863257 5.774185 4.760469 5.510549 3.096843 4.388039 4.778777 11.163461 
1420 2.868315 6.286668 7.913847 7.202543 4.356598 7.465981 6.002394 3.705522 6.886040 5.749207 4.773036 5.515936 3.065143 4.364934 4.795486 11.133036 
1421 2.860466 6.308521 7.840976 7.145284 4.309472 7.432303 5.950155 3.730748 6.901412 5.715353 4.825288 5.539934 3.043968 4.361926 4.784621 11.102017 
1422 2.748082 6.267737 7.733071 7.059536 4.182363 7.359580 5.927029 3.726395 6.842933 5.623419 4.820340 5.474462 2.975868 4.273379 4.784478 10.992621 
1423 2.633923 6.217104 7.619766 6.975515 4.040219 7.321198 5.976115 3.713993 6.787525 5.559710 4.787224 5.421286 2.896627 4.188365 4.766044 10.909838 
1424 2.652936 6.203320 7.510321 6.891322 3.968962 7.275412 6.028261 3.687646 6.764028 5.540257 4.827229 5.437070 2.821397 4.189488 4.691543 10.882894 
1425 2.679188 6.180944 7.422081 6.790610 3.904128 7.187594 6.070690 3.659270 6.725296 5.524434 4.868082 5.436024 2.749106 4.193222 4.635297 10.831199 
1426 2.746763 6.198843 7.371914 6.712247 3.899979 7.083707 6.069751 3.654736 6.719121 5.542268 4.965700 5.458069 2.728668 4.248339 4.585607 10.836038 
1427 2.834506 6.252928 7.380708 6.694904 3.921182 7.012436 6.050180 3.684696 6.751402 5.582819 5.059219 5.467257 2.782137 4.301922 4.559540 10.895802 
1428 2.881723 6.312939 7.422746 6.745604 3.945621 6.971310 6.032093 3.711333 6.790455 5.625272 5.123320 5.472771 2.894948 4.355263 4.563635 10.973831 
1429 2.909087 6.357183 7.435219 6.814825 3.965407 6.858333 5.967118 3.667268 6.788723 5.617529 5.247225 5.489859 3.020322 4.443604 4.540708 11.050146 
1430 2.874723 6.372591 7.423300 6.878422 3.921922 6.712139 5.926239 3.617310 6.737313 5.564271 5.341507 5.465389 3.158098 4.491747 4.556719 11.075296 
1431 2.870126 6.439370 7.446000 6.970146 3.885834 6.629797 5.931264 3.630208 6.726175 5.578028 5.432702 5.500542 3.324868 4.581980 4.590035 11.146509 
1432 2.931708 6.516059 7.483414 7.068567 3.872314 6.607790 5.931314 3.681770 6.756409 5.651374 5.523594 5.598181 3.487591 4.715588 4.567704 11.245420 
1433 2.917979 6.493858 7.477986 7.110374 3.803442 6.568176 5.896033 3.694709 6.735318 5.664179 5.553592 5.634798 3.599606 4.807418 4.519415 11.246239 
1434 2.894311 6.449080 7.449911 7.123838 3.720418 6.534761 5.865632 3.679177 6.718955 5.655207 5.572938 5.659148 3.695925 4.903861 4.471916 11.246202 
1435 2.851961 6.407559 7.439908 7.139330 3.624913 6.522868 5.870927 3.715249 6.721570 5.619165 5.566726 5.668215 3.799911 4.956570 4.467366 11.238086 
1436 2.709574 6.309587 7.410669 7.125408 3.463372 6.491505 5.899312 3.723354 6.681299 5.500917 5.520664 5.609530 3.862464 4.915522 4.497149 11.156214 
1437 2.677380 6.195875 7.363278 7.087529 3.344439 6.482884 5.921360 3.723975 6.676556 5.392072 5.524218 5.622495 3.892356 4.917587 4.476231 11.156542 
1438 2.714147 6.097354 7.355928 7.075249 3.247600 6.541152 5.990254 3.766127 6.709001 5.326604 5.519254 5.664739 3.950023 4.913682 4.469662 11.234489 
1439 2.724076 6.012844 7.319926 7.061100 3.144479 6.550277 6.003024 3.726702 6.670891 5.229194 5.514513 5.677047 3.969887 4.913770 4.467358 11.281027 
1440 2.825449 6.022945 7.328342 7.105305 3.099627 6.585362 5.983665 3.708885 6.680292 5.229828 5.541135 5.762696 3.999350 4.946762 4.470610 11.368966 
1441 2.881854 6.014726 7.314325 7.115514 3.039894 6.584808 5.887031 3.644108 6.643751 5.182901 5.529170 5.819897 3.965484 4.956124 4.468515 11.412184 
1442 2.907212 5.960589 7.284841 7.085604 2.952623 6.580283 5.773442 3.558404 6.575315 5.101786 5.486498 5.825760 3.851414 4.936023 4.467300 11.389557 
1443 2.966269 5.947895 7.284534 7.072477 2.895610 6.623641 5.688288 3.512330 6.559717 5.066356 5.478744 5.852140 3.732741 4.934570 4.451084 11.407007 
1444 2.962996 5.967770 7.335392 7.127019 2.825222 6.707776 5.676342 3.532515 6.583359 5.059330 5.459459 5.849819 3.642517 4.896241 4.470442 11.404922 
1445 2.941613 6.003002 7.428089 7.239807 2.782419 6.795588 5.710305 3.565070 6.609513 5.055309 5.455097 5.844470 3.577061 4.857874 4.486506 11.385875 
1446 2.932299 6.032720 7.508246 7.360772 2.813925 6.869745 5.748327 3.566852 6.637702 5.048348 5.506709 5.888474 3.528706 4.876301 4.446633 11.403112 
1447 2.887744 6.028627 7.584950 7.457087 2.855456 6.952009 5.822965 3.574484 6.646387 5.038857 5.528733 5.925402 3.527398 4.889740 4.417335 11.403867 
1448 2.826266 5.982433 7.596975 7.495028 2.924106 6.947695 5.834357 3.509461 6.594892 4.965477 5.549057 5.930552 3.527681 4.935477 4.341995 11.365503 
1449 2.677199 5.950207 7.653515 7.564275 2.994332 6.937574 5.878763 3.479047 6.529814 4.872805 5.531867 5.895846 3.574564 4.921024 4.335195 11.305291 
1450 2.583352 6.021614 7.787088 7.704616 3.112509 7.002653 5.999334 3.552199 6.555298 4.846940 5.531055 5.930528 3.686291 4.897527 4.398625 11.300588 
1451 2.652894 6.158892 7.899249 7.840473 3.288874 7.121297 6.103757 3.666370 6.670942 4.885155 5.599264 6.059406 3.793433 4.956988 4.419497 11.391937 
1452 2.699108 6.223059 7.918241 7.915497 3.373727 7.213659 6.153281 3.743743 6.721203 4.876990 5.627574 6.096334 3.838867 4.958641 4.471739 11.416666 
1453 2.742898 6.231644 7.894311 7.970528 3.380298 7.298416 6.177209 3.811708 6.732530 4.874755 5.629729 6.090352 3.840387 4.892406 4.547460 11.447793 
1454 2.792231 6.242967 7.868032 8.013916 3.411974 7.345606 6.120833 3.829973 6.759928 4.893395 5.699474 6.131193 3.844765 4.887937 4.571502 11.503654 
1455 2.741905 6.248613 7.855291 8.042204 3.400504 7.367063 6.077181 3.837655 6.765965 4.889204 5.727454 6.126890 3.849325 4.837529 4.639782 11.497338 
1456 2.714176 6.287771 7.872458 8.050046 3.370054 7.440269 6.077572 3.892629 6.815924 4.925122 5.702687 6.117060 3.860698 4.758794 4.716640 11.525274 
1457 2.716814 6.293034 7.842707 7.971292 3.329274 7.521884 6.049639 3.899696 6.873623 4.954876 5.664373 6.097426 3.834469 4.693244 4.733541 11.553796 
1458 2.706031 6.210882 7.722224 7.814965 3.251506 7.544762 5.996571 3.826043 6.849953 4.917323 5.615011 6.004826 3.757764 4.614710 4.694036 11.518047 
1459 2.763558 6.165474 7.677524 7.756084 3.232279 7.621482 5.977235 3.804749 6.875001 4.977498 5.616602 5.998179 3.725891 4.574994 4.673162 11.582092 
1460 2.800247 6.155735 7.719955 7.791819 3.228559 7.731573 6.058875 3.835221 6.925218 5.093022 5.597031 6.024079 3.737072 4.528470 4.722939 11.652679 
1461 2.746976 6.068128 7.616841 7.742204 3.198365 7.691823 6.054731 3.754458 6.846395 5.067641 5.554410 5.955843 3.676165 4.471986 4.711177 11.605010 
1462 2.711894 6.004284 7.523572 7.710790 3.180811 7.677615 6.066576 3.710206 6.808403 5.088204 5.480196 5.906641 3.627686 4.424942 4.683340 11.606977 
1463 2.689972 5.963209 7.465602 7.708960 3.164610 7.698160 6.108380 3.689539 6.792612 5.156646 5.396756 5.861981 3.575680 4.353682 4.679118 11.620828 
1464 2.694221 5.942767 7.416558 7.708414 3.186937 7.701694 6.122661 3.682370 6.768632 5.232256 5.373875 5.826080 3.529718 4.338713 4.657150 11.665785 
1465 2.708275 5.941221 7.367099 7.712244 3.225302 7.690083 6.116075 3.683615 6.754342 5.330820 5.384081 5.813873 3.505590 4.368339 4.619885 11.730784 
1466 2.718800 5.918535 7.300073 7.679903 3.221465 7.635233 6.096941 3.680319 6.719584 5.414191 5.371667 5.786703 3.466871 4.371644 4.583748 11.747982 
1467 2.792834 5.902851 7.239466 7.624477 3.223677 7.583395 6.092423 3.698744 6.737447 5.519238 5.367947 5.807861 3.419326 4.404541 4.500760 11.792583 
1468 2.838471 5.844773 7.204251 7.552894 3.173212 7.579073 6.126107 3.744449 6.776782 5.645003 5.301544 5.801933 3.363419 4.414791 4.461080 11.819122 
1469 2.854687 5.786421 7.190122 7.500004 3.120526 7.585942 6.194245 3.796593 6.815591 5.746469 5.271167 5.769694 3.328382 4.450369 4.438244 11.801308 
1470 2.858413 5.738432 7.182300 7.477510 3.087892 7.551254 6.233361 3.817962 6.833972 5.794024 5.309516 5.724244 3.313942 4.510134 4.362802 11.762633 
1471 2.771916 5.629200 7.128510 7.422153 3.017020 7.465550 6.201159 3.748880 6.749765 5.750133 5.338986 5.583699 3.258968 4.499768 4.280931 11.618484 
1472 2.773828 5.599620 7.148532 7.403398 3.011418 7.477102 6.241938 3.760961 6.739077 5.775653 5.364320 5.506820 3.257411 4.495174 4.209943 11.570925 
1473 2.890739 5.655885 7.222086 7.410059 3.070057 7.564826 6.330615 3.847956 6.830038 5.864824 5.400404 5.518062 3.306094 4.510899 4.182018 11.639415 
1474 2.925229 5.643231 7.179951 7.327718 3.111730 7.529326 6.306493 3.816602 6.824227 5.816888 5.419631 5.464761 3.277233 4.519865 4.153830 11.600701 
1475 2.907908 5.620842 7.173984 7.276069 3.136116 7.539859 6.351771 3.852747 6.845993 5.797310 5.353476 5.389515 3.270973 4.443676 4.208329 11.586566 
1476 2.909537 5.633551 7.221989 7.271122 3.172819 7.615656 6.415232 3.939527 6.931489 5.859548 5.311877 5.364209 3.301202 4.355673 4.283670 11.645486 
1477 2.845892 5.614700 7.217500 7.231138 3.160878 7.643600 6.414073 3.964641 6.943963 5.881514 5.299959 5.299482 3.282291 4.271530 4.317525 11.650738 
1478 2.807908 5.608697 7.188255 7.189599 3.124429 7.626515 6.374554 3.966683 6.937088 5.881420 5.372910 5.249708 3.257217 4.217961 4.287940 11.668709 
1479 2.800667 5.618427 7.136434 7.144002 3.146511 7.546198 6.237695 3.914688 6.917061 5.829339 5.523197 5.230317 3.227941 4.238372 4.184700 11.679666 
1480 2.740703 5.589972 7.120875 7.101308 3.139490 7.509635 6.143034 3.895980 6.907530 5.807446 5.612920 5.183416 3.215145 4.185126 4.102199 11.656546 
1481 2.732550 5.575982 7.175015 7.095523 3.153327 7.559043 6.105121 3.927627 6.971415 5.881733 5.695203 5.207170 3.248271 4.161120 4.050669 11.680101 
1482 2.743352 5.530618 7.189102 7.070666 3.181436 7.568234 6.013283 3.870203 6.979823 5.937859 5.811515 5.243544 3.244201 4.202408 3.986030 11.652199 
1483 2.711135 5.467596 7.171979 7.057304 3.172990 7.585880 5.992527 3.807524 6.941224 5.974580 5.914650 5.227380 3.262746 4.214480 3.978893 11.579954 
1484 2.749413 5.445241 7.172945 7.067398 3.206027 7.619821 6.005908 3.757554 6.943915 6.018237 6.044348 5.251386 3.334785 4.262944 3.981526 11.556668 
1485 2.775755 5.408232 7.166529 7.028662 3.234893 7.662269 6.034974 3.696846 6.965256 6.034459 6.182599 5.289205 3.412643 4.319743 3.982583 11.562881 
1486 2.797797 5.363467 7.159063 6.950990 3.247926 7.739333 6.097542 3.677854 7.014830 6.065846 6.283768 5.352057 3.498298 4.397695 3.986635 11.599765 
1487 2.825930 5.319114 7.106464 6.813259 3.258374 7.772608 6.087862 3.633372 7.034672 6.050432 6.395444 5.416113 3.541058 4.530704 3.971776 11.631089 
1488 2.787574 5.284121 7.072670 6.670052 3.233566 7.852874 6.146963 3.661523 7.036502 6.048549 6.450957 5.447670 3.595974 4.597257 4.037207 11.659430 
1489 2.794772 5.316390 7.092285 6.579796 3.265926 7.960311 6.218076 3.759688 7.078351 6.076782 6.530610 5.537915 3.673659 4.667276 4.106877 11.723448 
1490 2.793726 5.345408 7.105739 6.489730 3.317703 8.036925 6.221024 3.832089 7.087646 6.061832 6.608166 5.615788 3.717675 4.721644 4.161959 11.763193 
1491 2.759014 5.325329 7.095574 6.369902 3.344322 8.090331 6.201613 3.865103 7.067940 6.046206 6.657949 5.655656 3.708918 4.757769 4.193272 11.762128 
1492 2.805500 5.361327 7.138481 6.297505 3.401132 8.177428 6.196738 3.932941 7.135273 6.138229 6.741683 5.762100 3.746208 4.830953 4.226313 11.814931 
1493 2.772517 5.374508 7.118999 6.216979 3.408944 8.202127 6.149059 3.915020 7.125174 6.178308 6.794858 5.780312 3.726719 4.850508 4.265892 11.786322 
1494 2.716784 5.400939 7.110366 6.169527 3.415790 8.202520 6.109163 3.875985 7.075794 6.191751 6.830915 5.772769 3.702847 4.867012 4.326753 11.729341 
1495 2.746829 5.474375 7.160671 6.160748 3.475678 8.209532 6.046983 3.868243 7.059761 6.217933 6.931407 5.831589 3.707870 4.947989 4.362257 11.717541 
1496 2.688931 5.434859 7.161525 6.080054 3.429824 8.204584 6.012066 3.839114 6.963395 6.197763 6.944632 5.803321 3.641456 4.945578 4.393095 11.662654 
1497 2.693040 5.382735 7.168586 6.000954 3.378174 8.211138 6.003586 3.841831 6.907201 6.220602 6.965945 5.818656 3.578421 4.931269 4.396163 11.658414 
1498 2.746418 5.405146 7.227270 5.994386 3.356733 8.247698 6.037457 3.892526 6.931074 6.292154 7.007719 5.907454 3.557425 4.924489 4.405707 11.725121 
1499 2.749610 5.447230 7.288427 6.028948 3.322721 8.264802 6.111721 3.917682 6.926480 6.311284 7.017220 5.967338 3.515334 4.870166 4.434835 11.763022 
1500 2.794573 5.517396 7.341908 6.076579 3.327373 8.265686 6.132711 3.902083 6.923974 6.306924 7.081705 6.043247 3.463811 4.860601 4.456829 11.793726 
1501 2.740536 5.512561 7.339114 6.063739 3.262122 8.276204 6.136765 3.869347 6.862027 6.243123 7.075608 6.022036 3.344944 4.787156 4.500659 11.752514 
1502 2.650542 5.459900 7.247004 5.993262 3.179671 8.224238 6.072804 3.778419 6.718213 6.101528 7.053391 5.928696 3.157405 4.712331 4.489630 11.603168 
1503 2.644079 5.498855 7.236688 6.022297 3.168076 8.235386 6.055942 3.830687 6.684908 6.062217 7.061608 5.916194 3.100260 4.673416 4.530526 11.540486 
1504 2.686343 5.609309 7.327942 6.163680 3.220296 8.306347 6.142521 4.012186 6.754225 6.107433 7.062975 5.987665 3.179805 4.660937 4.637982 11.555856 
1505 2.694506 5.686831 7.405338 6.290807 3.284591 8.328980 6.206996 4.150964 6.786663 6.100250 7.048036 6.050136 3.249243 4.679047 4.740808 11.555710 
1506 2.706482 5.655907 7.361434 6.296875 3.332954 8.249983 6.169833 4.158359 6.713302 5.984786 7.005839 6.047896 3.210310 4.733425 4.741967 11.477398 
1507 2.790830 5.588887 7.337297 6.261981 3.393440 8.193192 6.162368 4.163939 6.648180 5.913212 6.990758 6.083547 3.189825 4.816968 4.691311 11.450389 
1508 2.884549 5.534244 7.379800 6.250491 3.471145 8.171451 6.191810 4.190272 6.610679 5.939039 6.989682 6.148695 3.233898 4.886971 4.682194 11.500505 
1509 2.949158 5.471709 7.407784 6.240271 3.564121 8.114925 6.232303 4.172647 6.556986 5.954507 7.025286 6.183015 3.275661 4.951451 4.679913 11.510427 
1510 2.994517 5.426519 7.440978 6.238127 3.660089 8.081420 6.299641 4.159125 6.518731 5.967459 7.044993 6.222516 3.325210 5.023313 4.675904 11.533371 
1511 2.994324 5.357447 7.440641 6.209759 3.709575 8.057787 6.344823 4.148696 6.490383 5.974301 7.045101 6.243492 3.349727 5.083255 4.673481 11.529093 
1512 3.000494 5.290329 7.439982 6.174052 3.736012 8.045157 6.394258 4.183647 6.506376 6.017032 7.016014 6.315974 3.393397 5.140743 4.665917 11.514095 
1513 3.013801 5.267630 7.451085 6.178647 3.812300 8.005296 6.380392 4.220493 6.540227 6.062360 7.061929 6.458361 3.485847 5.230945 4.649825 11.514858 
1514 2.933043 5.227533 7.420230 6.201648 3.896532 7.893989 6.281509 4.167834 6.472088 6.000023 7.145451 6.509987 3.521926 5.293657 4.625682 11.418893 
1515 2.814853 5.190647 7.377009 6.238346 3.978103 7.797409 6.199892 4.101094 6.384450 5.918402 7.207560 6.553700 3.532568 5.326514 4.604415 11.307808 
1516 2.746084 5.176767 7.367714 6.281800 4.051832 7.793819 6.169514 4.072368 6.379213 5.924072 7.248415 6.624437 3.570774 5.363932 4.601758 11.307352 
1517 2.707279 5.154923 7.363327 6.279110 4.102853 7.797952 6.174661 4.046937 6.394522 5.951250 7.276124 6.676756 3.592998 5.383887 4.596985 11.335113 
1518 2.667611 5.117880 7.366941 6.231536 4.160007 7.764545 6.197538 4.009438 6.382065 5.936901 7.283046 6.696375 3.585029 5.412283 4.593840 11.353209 
1519 2.630337 5.065746 7.375920 6.159579 4.237426 7.690337 6.178144 3.923233 6.349645 5.867929 7.298612 6.678788 3.545154 5.460362 4.579779 11.365330 
1520 2.670676 5.041976 7.454468 6.117819 4.301050 7.717898 6.284289 3.947705 6.443319 5.907777 7.237493 6.711621 3.587680 5.470824 4.606816 11.478096 
1521 2.821687 5.068584 7.542270 6.098164 4.405687 7.785038 6.417899 4.026060 6.625086 6.020991 7.148627 6.809841 3.700467 5.525761 4.610044 11.673613 
1522 2.962284 5.064930 7.564003 6.043096 4.502468 7.788032 6.486850 4.042847 6.735195 6.077291 7.061149 6.854355 3.755127 5.595177 4.538662 11.791227 
1523 3.035698 5.023307 7.528882 5.958108 4.553144 7.735312 6.518086 4.015338 6.749136 6.067648 7.005438 6.845493 3.746413 5.650692 4.447716 11.772563 
1524 3.051369 4.977204 7.528183 5.893344 4.511682 7.695214 6.529747 4.028884 6.740264 6.063797 6.975529 6.815495 3.747212 5.654088 4.408421 11.710126 
1525 3.036420 4.939031 7.588320 5.859457 4.377812 7.694639 6.553833 4.129945 6.760531 6.122445 7.001108 6.808434 3.802178 5.608147 4.429881 11.687839 
1526 3.026362 4.933557 7.591912 5.823538 4.325737 7.640086 6.481798 4.189801 6.779951 6.176317 7.095993 6.839611 3.846215 5.641232 4.397557 11.641058 
1527 2.976397 4.912845 7.554846 5.777558 4.285600 7.588136 6.390357 4.226903 6.807373 6.229052 7.161243 6.865094 3.869261 5.675156 4.355150 11.611630 
1528 2.921226 4.899648 7.511565 5.766141 4.236868 7.555366 6.354010 4.262486 6.868661 6.281888 7.213801 6.906332 3.899255 5.697739 4.336444 11.610181 
1529 2.892491 4.922569 7.490911 5.801223 4.215150 7.560542 6.386415 4.295789 6.992216 6.365285 7.256733 6.996025 3.963758 5.734104 4.387479 11.656653 
1530 2.814607 4.904991 7.430243 5.798566 4.167441 7.542560 6.439105 4.265034 7.074372 6.408276 7.240182 7.026151 3.957938 5.740494 4.450243 11.684183 
1531 2.706669 4.836260 7.297407 5.732994 4.105740 7.467479 6.489008 4.177454 7.087615 6.398869 7.201966 6.987863 3.878002 5.754957 4.502385 11.645617 
1532 2.666676 4.802303 7.206995 5.701938 4.035787 7.467469 6.596073 4.152117 7.162792 6.471865 7.140072 6.986291 3.864561 5.757378 4.599597 11.680064 
1533 2.697205 4.809296 7.175662 5.712790 3.963138 7.561819 6.755359 4.200579 7.297375 6.603066 7.080472 7.019824 3.918630 5.731436 4.697344 11.796375 
1534 2.737937 4.832997 7.121012 5.711944 3.915717 7.627141 6.854525 4.215251 7.393745 6.709342 7.078656 7.051752 3.935660 5.748457 4.739698 11.884080 
1535 2.777464 4.863293 7.098387 5.708103 3.881529 7.693003 6.916512 4.233047 7.501984 6.827498 7.067080 7.114121 3.957888 5.743999 4.755020 11.981496 
1536 2.833094 4.879960 7.105034 5.680319 3.856518 7.754365 6.938092 4.262932 7.614313 6.932249 7.044804 7.182544 3.994878 5.729826 4.745803 12.071737 
1537 2.861592 4.861445 7.142695 5.653317 3.810989 7.854976 6.980483 4.332848 7.711465 7.047462 6.964802 7.236470 4.041423 5.653321 4.787235 12.133516 
1538 2.871375 4.824397 7.162217 5.618875 3.776669 7.931098 6.976576 4.387887 7.771864 7.114307 6.870937 7.267343 4.057360 5.578236 4.798719 12.159153 
1539 2.864570 4.802094 7.176056 5.607414 3.765764 7.977952 6.964690 4.446785 7.808402 7.150576 6.810115 7.280154 4.051843 5.499224 4.804677 12.163160 
1540 2.845914 4.798770 7.201707 5.624659 3.762517 8.028093 6.957426 4.512306 7.846586 7.191068 6.772902 7.316244 4.042075 5.407706 4.844093 12.165606 
1541 2.870062 4.841208 7.258368 5.676863 3.797853 8.106726 6.948670 4.583387 7.921388 7.262643 6.792360 7.397738 4.068753 5.346498 4.851549 12.201336 
1542 2.832541 4.845226 7.338902 5.710441 3.784934 8.219995 6.987043 4.663207 7.978620 7.317672 6.779893 7.429628 4.072458 5.217937 4.918851 12.206950 
1543 2.766551 4.835235 7.390889 5.712135 3.776517 8.287888 7.001218 4.668732 8.000494 7.324574 6.762526 7.418695 4.016774 5.079302 4.958481 12.139668 
1544 2.762529 4.882998 7.457750 5.751991 3.830941 8.348249 7.047596 4.673190 8.073302 7.352184 6.796509 7.430306 3.998344 4.977960 4.986221 12.102544 
1545 2.745092 4.909554 7.527885 5.789362 3.851966 8.401988 7.131343 4.681411 8.132159 7.360951 6.785486 7.413149 3.958351 4.865728 5.054293 12.059782 
1546 2.726110 4.870994 7.516679 5.766673 3.867331 8.383561 7.149475 4.598116 8.129562 7.299994 6.747580 7.358593 3.856075 4.800346 5.020197 11.972147 
1547 2.751054 4.813960 7.415097 5.692611 3.889725 8.296701 7.105210 4.420994 8.085818 7.185181 6.728042 7.274796 3.713923 4.816859 4.907966 11.871043 
1548 2.812085 4.796879 7.349746 5.646306 3.953959 8.263716 7.112427 4.298219 8.088230 7.125823 6.713257 7.240621 3.627753 4.837654 4.853332 11.858426 
1549 2.882691 4.810455 7.354450 5.643509 4.027589 8.317077 7.190858 4.298709 8.155604 7.145185 6.687100 7.282552 3.618092 4.822342 4.846365 11.933820 
1550 2.894556 4.759763 7.348942 5.605064 4.032637 8.369812 7.258086 4.366681 8.169255 7.146848 6.608747 7.285810 3.584519 4.744648 4.859801 11.994779 
1551 2.881459 4.634158 7.265735 5.489424 4.005971 8.342820 7.203648 4.390419 8.100660 7.096616 6.523439 7.255289 3.489820 4.677012 4.784330 11.991508 
1552 2.893034 4.529681 7.201594 5.401476 3.967886 8.340770 7.140958 4.443173 8.073953 7.079789 6.469922 7.249231 3.441269 4.616278 4.685534 12.027862 
1553 2.901482 4.436727 7.164446 5.338277 3.888319 8.347430 7.087905 4.503778 8.050778 7.087379 6.453601 7.230246 3.409354 4.537685 4.613178 12.072982 
1554 2.950825 4.372235 7.073099 5.256509 3.887449 8.268916 6.940170 4.460231 8.000352 7.072421 6.507185 7.231666 3.351372 4.561385 4.416600 12.059933 
1555 2.955410 4.310740 6.990622 5.173995 3.883981 8.198229 6.840508 4.413447 7.956017 7.046180 6.524980 7.223334 3.298173 4.567667 4.257432 12.013557 
1556 2.837960 4.172243 6.945603 5.073690 3.786563 8.180371 6.837932 4.428390 7.898142 6.995760 6.453061 7.160360 3.248834 4.490699 4.207345 11.933921 
1557 2.761061 4.065175 6.924100 4.989898 3.733545 8.186304 6.863785 4.463679 7.874303 6.966228 6.419640 7.150262 3.255317 4.489383 4.151891 11.876897 
1558 2.720634 3.989033 6.970618 4.949587 3.651296 8.251659 6.993203 4.571956 7.910133 7.007782 6.389681 7.185848 3.344790 4.495176 4.179145 11.877301 
1559 2.691764 3.869200 6.905433 4.847206 3.561222 8.201488 7.042103 4.589888 7.867350 6.992024 6.359926 7.162082 3.357944 4.529046 4.150160 11.818881 
1560 2.756466 3.785817 6.778520 4.741478 3.513682 8.126438 7.034155 4.573638 7.825564 6.957314 6.350301 7.156418 3.390741 4.616313 4.072320 11.747924 
1561 2.881926 3.768793 6.714283 4.677546 3.451172 8.139627 7.076482 4.645722 7.836038 6.986927 6.339137 7.201087 3.515149 4.679801 4.050523 11.774411 
1562 2.974358 3.711993 6.633687 4.557825 3.388304 8.089570 7.026556 4.686906 7.781411 6.969805 6.308287 7.204185 3.573855 4.730299 3.981504 11.796736 
1563 2.994129 3.635671 6.597207 4.459641 3.293655 8.061778 7.014790 4.742697 7.727882 6.954045 6.235970 7.192394 3.619485 4.718034 3.972116 11.839064 
1564 2.977449 3.571439 6.578920 4.411044 3.239815 8.026045 7.019986 4.744799 7.654745 6.898152 6.163402 7.153100 3.642720 4.702863 3.980411 11.857841 
1565 2.963561 3.588854 6.629215 4.466257 3.226766 8.046226 7.114222 4.797534 7.633966 6.886839 6.108134 7.138456 3.740184 4.677959 4.026060 11.937499 
1566 2.956833 3.666326 6.715923 4.586336 3.234050 8.115351 7.255336 4.884093 7.653714 6.937218 6.057733 7.182028 3.883827 4.642900 4.123012 12.070371 
1567 2.904269 3.680519 6.706641 4.637057 3.275620 8.077747 7.255901 4.842383 7.572004 6.911702 6.012249 7.164588 3.889398 4.636166 4.129874 12.113067 
1568 2.829484 3.670808 6.668944 4.679411 3.325974 8.018320 7.195132 4.787184 7.471791 6.874075 5.944872 7.133888 3.831721 4.624081 4.086559 12.095048 
1569 2.788966 3.679194 6.633690 4.722824 3.383688 7.957226 7.111899 4.736107 7.392938 6.858047 5.896277 7.111948 3.754892 4.631597 4.031331 12.059801 
1570 2.758932 3.703528 6.651410 4.781066 3.412398 7.950237 7.091450 4.762067 7.378153 6.918248 5.846320 7.066627 3.725806 4.592690 4.008303 12.063466 
1571 2.721561 3.739024 6.691741 4.827792 3.409267 7.993265 7.134803 4.837474 7.389148 7.014122 5.792929 7.032998 3.732062 4.525097 4.015495 12.117651 
1572 2.670278 3.731769 6.675510 4.824734 3.389987 7.983286 7.126917 4.840456 7.327263 7.053612 5.709502 6.929235 3.664810 4.463374 4.030774 12.069168 
1573 2.691628 3.774548 6.726774 4.872447 3.379759 8.012686 7.167727 4.891675 7.332882 7.136806 5.671038 6.874750 3.649547 4.401027 4.094658 12.070504 
1574 2.804535 3.854593 6.793336 4.928063 3.407734 8.056995 7.203691 4.950811 7.393247 7.250309 5.664165 6.915604 3.683738 4.399105 4.169155 12.149645 
1575 2.864550 3.852069 6.769065 4.902612 3.418573 7.991960 7.132152 4.899454 7.352415 7.282796 5.633419 6.888730 3.629980 4.402535 4.204310 12.117053 
1576 2.858585 3.838509 6.755293 4.900656 3.375308 7.956145 7.096728 4.845858 7.290484 7.303888 5.604725 6.813892 3.576094 4.344949 4.254076 12.077112 
1577 2.885628 3.855065 6.729851 4.923995 3.350222 7.925129 7.062241 4.760859 7.250184 7.334028 5.636150 6.770523 3.542410 4.335551 4.270319 12.051624 
1578 2.908655 3.895988 6.735609 4.958269 3.315923 7.931702 7.063423 4.718294 7.248229 7.396922 5.681412 6.715473 3.563322 4.299775 4.289206 12.052467 
1579 2.885897 3.941839 6.781224 5.003716 3.247444 7.984755 7.103708 4.724257 7.287737 7.475026 5.677848 6.672176 3.631121 4.227875 4.299584 12.090052 
1580 2.849165 3.981169 6.864513 5.056839 3.167876 8.085575 7.179130 4.735129 7.362375 7.585581 5.653018 6.612935 3.726951 4.148006 4.311694 12.148337 
1581 2.795164 3.997654 6.954737 5.116306 3.084803 8.178986 7.255400 4.724813 7.423490 7.676697 5.635059 6.517698 3.793972 4.068538 4.312809 12.169772 
1582 2.773946 4.018588 6.975203 5.134059 3.084977 8.202820 7.261190 4.662983 7.465461 7.701623 5.662405 6.447744 3.821714 4.080301 4.256603 12.170021 
1583 2.782815 4.065772 7.010263 5.149986 3.101292 8.248727 7.282094 4.678450 7.547185 7.729493 5.709034 6.427729 3.887623 4.106245 4.234655 12.188396 
1584 2.728167 4.071634 7.049904 5.156518 3.096241 8.269500 7.283910 4.742969 7.575878 7.710604 5.724027 6.345255 3.920300 4.096862 4.240013 12.140508 
1585 2.667899 4.033576 7.028692 5.145647 3.092720 8.231766 7.239794 4.773646 7.554604 7.647269 5.722590 6.225614 3.909726 4.120969 4.222205 12.042832 
1586 2.690927 4.039001 7.046673 5.200360 3.075252 8.283334 7.298603 4.866542 7.625049 7.669707 5.706125 6.138002 3.988377 4.157032 4.249937 12.031630 
1587 2.761072 4.056921 7.043926 5.263463 3.057436 8.359895 7.414013 4.935013 7.737982 7.720056 5.661492 6.081239 4.092870 4.221117 4.276227 12.042725 
1588 2.799276 4.029297 6.972263 5.279615 3.044228 8.379705 7.498028 4.919280 7.794090 7.723884 5.575894 5.977286 4.119367 4.270730 4.280221 12.020932 
1589 2.839609 4.017219 6.954357 5.332961 3.006475 8.456572 7.639327 4.962963 7.879070 7.782623 5.484791 5.880958 4.168995 4.258703 4.339196 12.074931 
1590 2.860082 3.980079 6.884422 5.346858 2.989184 8.474082 7.704466 4.922192 7.905222 7.785011 5.418040 5.762481 4.145451 4.249658 4.352507 12.077478 
1591 2.831877 3.942074 6.816456 5.375982 2.979541 8.479030 7.739383 4.860069 7.883994 7.757578 5.334522 5.627308 4.082110 4.204133 4.405547 12.025156 
1592 2.811952 3.946206 6.805675 5.434256 2.989689 8.484867 7.757830 4.807329 7.863785 7.736541 5.303533 5.520384 4.041194 4.176259 4.469270 11.980664 
1593 2.814041 3.969145 6.798559 5.473116 3.041281 8.443448 7.723229 4.703308 7.835470 7.692442 5.344718 5.459960 4.006361 4.219312 4.493355 11.951209 
1594 2.805546 4.000308 6.809160 5.498771 3.079235 8.418228 7.689850 4.642929 7.827122 7.669222 5.416142 5.412757 4.000719 4.260547 4.537964 11.978954 
1595 2.792476 4.014503 6.800697 5.491887 3.117195 8.410250 7.638734 4.587481 7.812121 7.666742 5.523899 5.387721 3.995095 4.317332 4.570443 11.995799 
1596 2.767036 4.012445 6.798018 5.467228 3.119681 8.467795 7.605515 4.536569 7.804902 7.680789 5.625376 5.365518 3.994957 4.335684 4.620483 12.007057 
1597 2.725600 3.996762 6.808823 5.440490 3.086405 8.581051 7.592299 4.544003 7.804749 7.688604 5.699251 5.360277 4.004210 4.295001 4.691130 12.038221 
1598 2.739856 3.992206 6.757611 5.376589 3.083673 8.676624 7.533697 4.525508 7.795153 7.658927 5.793321 5.397322 4.001665 4.300223 4.693549 12.058465 
1599 2.805860 4.015224 6.696634 5.302251 3.087983 8.804038 7.493373 4.537917 7.816891 7.669098 5.853580 5.479100 4.031503 4.320364 4.684896 12.102008 
1600 2.857790 4.029857 6.586937 5.179426 3.100058 8.889530 7.413949 4.526557 7.787061 7.661664 5.880167 5.534321 4.010286 4.368220 4.609167 12.096044 
1601 2.899772 4.104171 6.537450 5.104197 3.126211 9.004329 7.388738 4.549195 7.785323 7.679667 5.920207 5.612651 4.005367 4.418753 4.552779 12.095766 
1602 2.910962 4.227231 6.530861 5.073537 3.181403 9.113197 7.377115 4.596572 7.792171 7.677393 6.003537 5.700634 4.003428 4.456575 4.521476 12.095955 
1603 2.880667 4.319075 6.459566 5.010756 3.276100 9.114242 7.285002 4.578567 7.712085 7.571709 6.100919 5.733998 3.921623 4.512625 4.458622 12.028114 
1604 2.814744 4.410542 6.481626 4.971019 3.351585 9.121352 7.257883 4.610422 7.663992 7.513428 6.138913 5.759021 3.876754 4.513468 4.454002 11.990929 
1605 2.728745 4.456043 6.517399 4.908217 3.409720 9.103955 7.236485 4.660322 7.618001 7.469987 6.125114 5.755269 3.822412 4.494044 4.447393 11.953006 
1606 2.661060 4.465949 6.485955 4.824343 3.469468 9.049940 7.187149 4.650503 7.533044 7.408426 6.107222 5.728937 3.729124 4.505409 4.369814 11.878073 
1607 2.661851 4.475765 6.445708 4.751702 3.531329 9.016273 7.174990 4.627123 7.477162 7.376145 6.109497 5.741326 3.655348 4.536536 4.286942 11.841187 
1608 2.702372 4.456269 6.368517 4.648428 3.587447 8.978442 7.167575 4.603122 7.439306 7.345712 6.105827 5.777358 3.572168 4.580255 4.180214 11.825224 
1609 2.782397 4.430570 6.319213 4.555826 3.616427 9.001258 7.235486 4.663713 7.458628 7.380866 6.059133 5.853816 3.540782 4.599290 4.090726 11.863596 
1610 2.891676 4.391189 6.247010 4.471800 3.670830 8.979854 7.284657 4.721184 7.477151 7.405905 6.019645 5.935842 3.522666 4.649271 4.003262 11.899049 
1611 2.961502 4.334604 6.154449 4.405378 3.720520 8.922724 7.315804 4.754780 7.470177 7.413667 6.002529 5.976109 3.488974 4.694146 3.960344 11.913206 
1612 2.951626 4.280237 6.115008 4.387055 3.710901 8.890590 7.400196 4.820101 7.478378 7.444853 6.013829 5.981560 3.478378 4.658389 4.018158 11.927331 
1613 2.921880 4.217424 6.009595 4.334402 3.741279 8.762404 7.366730 4.772887 7.449915 7.392129 6.089371 6.004739 3.410734 4.695165 4.049907 11.888478 
1614 2.899594 4.200570 5.943068 4.315430 3.788578 8.683157 7.349044 4.741920 7.452130 7.333217 6.178601 6.072189 3.385254 4.731853 4.113814 11.889046 
1615 2.867814 4.151449 5.881262 4.289701 3.812006 8.645854 7.339729 4.700961 7.424694 7.266915 6.216576 6.100019 3.363919 4.747801 4.193301 11.860479 
1616 2.824713 4.060883 5.796926 4.226643 3.808775 8.602922 7.300731 4.621585 7.340515 7.193991 6.217956 6.082077 3.327297 4.765671 4.224206 11.817946 
1617 2.827029 3.999503 5.771996 4.176460 3.773343 8.641321 7.322907 4.625038 7.299088 7.197730 6.213282 6.094222 3.376029 4.752049 4.215084 11.833172 
1618 2.834402 3.925005 5.751478 4.094852 3.728148 8.681229 7.338075 4.628812 7.240221 7.185944 6.186256 6.107982 3.434964 4.731543 4.165535 11.815646 
1619 2.807022 3.829786 5.693312 3.957637 3.678936 8.717438 7.319843 4.595741 7.135113 7.125108 6.133772 6.102391 3.457817 4.701589 4.086950 11.725954 
1620 2.816312 3.766478 5.638009 3.835522 3.646525 8.786901 7.313269 4.576917 7.073332 7.085900 6.098338 6.136996 3.519784 4.700693 4.018729 11.654271 
1621 2.876781 3.762807 5.631936 3.784981 3.645440 8.855819 7.329636 4.578747 7.060272 7.075758 6.112825 6.215034 3.651212 4.739439 4.005625 11.620355 
1622 2.935455 3.770742 5.640802 3.772749 3.645141 8.907407 7.338997 4.611649 7.053753 7.066073 6.134151 6.275313 3.794184 4.774948 4.018711 11.605789 
1623 2.960848 3.775978 5.641267 3.781580 3.654727 8.918964 7.328540 4.667961 7.069685 7.055830 6.150715 6.303209 3.910337 4.784809 4.052800 11.575242 
1624 2.934086 3.778059 5.615475 3.793146 3.677407 8.860061 7.294324 4.693365 7.065565 7.037156 6.155294 6.304528 3.977859 4.784773 4.098820 11.511130 
1625 2.879248 3.786155 5.613815 3.820948 3.665019 8.838827 7.311988 4.770768 7.085256 7.062863 6.127419 6.301243 4.047277 4.728361 4.196464 11.498620 
1626 2.846197 3.778839 5.588964 3.818702 3.660419 8.792732 7.305269 4.822503 7.104364 7.083833 6.087499 6.308991 4.096989 4.698014 4.254900 11.492761 
1627 2.818018 3.747464 5.552384 3.770317 3.626666 8.721938 7.303638 4.847390 7.106103 7.116089 6.007391 6.304129 4.140797 4.677550 4.302766 11.487622 
1628 2.820058 3.718144 5.499793 3.679025 3.583652 8.669864 7.314885 4.862951 7.121067 7.176889 5.932641 6.298464 4.191331 4.683189 4.313372 11.503383 
1629 2.825757 3.715497 5.480597 3.614206 3.541321 8.687576 7.360120 4.878349 7.172603 7.266773 5.888811 6.312025 4.288025 4.679107 4.340907 11.538572 
1630 2.819733 3.761051 5.483852 3.580143 3.524212 8.703591 7.406104 4.859187 7.220262 7.335994 5.918088 6.370245 4.416950 4.674712 4.363360 11.571764 
1631 2.772403 3.782686 5.478426 3.535821 3.514416 8.680889 7.419230 4.792220 7.218957 7.349122 5.969145 6.411323 4.518612 4.643867 4.360507 11.554325 
1632 2.637643 3.744082 5.483232 3.484664 3.452943 8.660060 7.451572 4.698983 7.151854 7.339304 5.948251 6.367737 4.570514 4.522465 4.419921 11.462541 
1633 2.551887 3.769326 5.526119 3.472910 3.423421 8.699966 7.532608 4.630707 7.108336 7.341726 5.950248 6.344135 4.668098 4.395689 4.521888 11.406346 
1634 2.607658 3.851006 5.578684 3.471237 3.435653 8.772323 7.609225 4.592263 7.112677 7.352163 5.999556 6.381562 4.811293 4.313694 4.616520 11.402512 
1635 2.703004 3.895985 5.649205 3.472200 3.381451 8.851301 7.697852 4.574510 7.115939 7.345218 5.990814 6.385328 4.926229 4.204560 4.761144 11.382806 
1636 2.840789 3.933288 5.736517 3.471009 3.328797 8.912103 7.782449 4.552317 7.111031 7.329607 5.956568 6.389981 5.013671 4.121930 4.878471 11.363639 
1637 2.940102 3.913318 5.752617 3.431353 3.269427 8.930040 7.804853 4.484136 7.053728 7.286741 5.864730 6.346467 5.012784 4.062100 4.928966 11.295758 
1638 3.037159 3.945705 5.804238 3.420071 3.216395 8.983963 7.870739 4.460477 7.050393 7.299914 5.760124 6.324842 5.038293 3.996472 4.972754 11.263734 
1639 3.170763 4.066774 5.855078 3.419733 3.242937 8.986845 7.914254 4.427603 7.082163 7.318490 5.731887 6.387745 5.088437 4.000410 4.909940 11.269039 
1640 3.291541 4.210726 5.936617 3.462742 3.262241 8.986990 7.981489 4.407887 7.131488 7.336481 5.737868 6.464729 5.129950 3.990288 4.852522 11.290092 
1641 3.373523 4.276159 5.999801 3.526955 3.234944 8.941751 8.035694 4.366345 7.148855 7.313258 5.766472 6.482037 5.111243 3.963399 4.790579 11.260833 
1642 3.386906 4.293208 6.107869 3.633355 3.152125 8.944744 8.123243 4.377386 7.157293 7.319729 5.772316 6.438912 5.095011 3.887878 4.773501 11.257820 
1643 3.409843 4.369896 6.247810 3.758919 3.125411 8.974437 8.171392 4.391119 7.225878 7.362248 5.841585 6.442488 5.142159 3.853965 4.777207 11.318685 
1644 3.424574 4.431518 6.353912 3.864719 3.142825 8.979512 8.155232 4.378217 7.299030 7.389440 5.950680 6.480259 5.177443 3.841103 4.765963 11.382850 
1645 3.343259 4.381254 6.427604 3.965915 3.094532 9.000169 8.164070 4.361131 7.300841 7.403606 5.983278 6.435651 5.158665 3.744448 4.810664 11.404078 
1646 3.288640 4.359122 6.507992 4.060239 3.095978 9.024803 8.158093 4.327653 7.335332 7.421139 6.058460 6.418684 5.160078 3.703047 4.853972 11.422496 
1647 3.241956 4.350475 6.588797 4.128681 3.109131 9.052091 8.155910 4.316987 7.361249 7.447834 6.129048 6.395044 5.167068 3.702141 4.861239 11.439686 
1648 3.151403 4.272083 6.699275 4.192190 3.005614 9.117060 8.244993 4.378885 7.310317 7.506475 6.065465 6.288692 5.172608 3.608130 4.942884 11.465530 
1649 3.126773 4.232662 6.814695 4.233387 2.974855 9.151828 8.302627 4.428643 7.265743 7.581434 6.067787 6.283619 5.179884 3.592482 4.973602 11.530853 
1650 3.117961 4.211220 6.928207 4.267382 2.985960 9.147752 8.380211 4.481284 7.239062 7.667826 6.124245 6.332364 5.189141 3.599559 4.973228 11.624459 
1651 3.030100 4.083931 6.967655 4.257511 2.908760 9.085962 8.455357 4.506281 7.135364 7.717488 6.063924 6.268631 5.115950 3.503586 5.025147 11.634408 
1652 2.972058 3.991838 6.941193 4.204273 2.909115 8.982874 8.457727 4.490087 7.072628 7.768168 6.057896 6.261037 5.033766 3.489398 5.001453 11.642330 
1653 2.954509 3.979302 6.958923 4.187464 2.931009 8.951323 8.501772 4.526627 7.095103 7.896430 6.085872 6.301612 5.050694 3.494190 4.993696 11.724312 
1654 2.885175 3.902174 6.915529 4.142231 2.914768 8.871900 8.473586 4.512296 7.052655 7.955558 6.060099 6.286251 5.016727 3.485400 4.997795 11.722906 
1655 2.830364 3.872346 6.912342 4.140904 2.957752 8.797759 8.456310 4.518145 7.049076 8.022387 6.065437 6.310877 5.022578 3.486628 4.993017 11.739032 
1656 2.763617 3.826046 6.913826 4.161258 3.015873 8.717261 8.456521 4.510170 7.039431 8.100629 6.066318 6.319123 5.031010 3.461284 4.976851 11.742949 
1657 2.697814 3.740098 6.918043 4.179955 3.020622 8.639712 8.492307 4.523476 7.022708 8.206564 5.997373 6.279397 5.049775 3.378037 4.979660 11.715770 
1658 2.718825 3.687043 6.902242 4.153557 3.083509 8.582820 8.509994 4.540738 7.062871 8.345311 5.996687 6.291640 5.117501 3.405640 4.881129 11.705956 
1659 2.780701 3.632229 6.834812 4.059184 3.210653 8.489663 8.473609 4.508717 7.080273 8.444157 6.057025 6.317581 5.188011 3.529590 4.726496 11.656713 
1660 2.823911 3.567589 6.795766 3.992525 3.323260 8.429697 8.460438 4.475518 7.072093 8.539439 6.093416 6.310729 5.270431 3.603904 4.647346 11.606266 
1661 2.850049 3.503359 6.769576 3.953378 3.404162 8.391607 8.470743 4.443454 7.050104 8.636006 6.129872 6.270502 5.341726 3.602443 4.619453 11.548664 
1662 2.868859 3.446799 6.692297 3.882870 3.481647 8.311522 8.417661 4.370463 7.012803 8.692701 6.179014 6.243985 5.352369 3.594045 4.580209 11.492918 
1663 2.926711 3.425982 6.685809 3.852072 3.495296 8.282363 8.407701 4.390559 7.027112 8.778676 6.203340 6.210807 5.389916 3.556279 4.607346 11.490484 
1664 2.973673 3.385325 6.716712 3.821382 3.463379 8.250793 8.412262 4.412668 7.041657 8.846639 6.207870 6.132328 5.394056 3.517256 4.671395 11.476751 
1665 2.970280 3.327131 6.685040 3.761554 3.485361 8.123148 8.331909 4.324416 7.005970 8.820929 6.226129 6.052114 5.322890 3.508254 4.689727 11.414716 
1666 3.015559 3.356982 6.726455 3.799157 3.510399 8.063097 8.330615 4.317115 7.047271 8.838329 6.251622 6.024674 5.335730 3.472078 4.746312 11.402338 
1667 3.072438 3.403587 6.715154 3.824461 3.538024 7.995257 8.293513 4.297901 7.098949 8.871166 6.276335 6.007095 5.352347 3.466135 4.748315 11.354037 
1668 3.134821 3.461814 6.669581 3.826870 3.581268 7.924943 8.205779 4.313784 7.144681 8.928036 6.288338 5.974319 5.376375 3.493406 4.709970 11.325874 
1669 3.171493 3.526185 6.611543 3.841890 3.662331 7.833632 8.098104 4.349311 7.153831 8.960355 6.304740 5.924931 5.421689 3.516614 4.658989 11.303178 
1670 3.134393 3.532892 6.568689 3.879040 3.717332 7.727159 8.024364 4.379572 7.082636 8.963593 6.240973 5.784955 5.460948 3.449636 4.677955 11.256207 
1671 3.116788 3.569625 6.555484 3.945590 3.808291 7.640236 7.971472 4.430526 7.016675 8.980487 6.188853 5.680578 5.553069 3.382335 4.706961 11.234696 
1672 3.167133 3.652456 6.569734 4.023736 3.925101 7.615935 7.953588 4.504771 7.013901 9.041014 6.185683 5.639972 5.724458 3.370032 4.710800 11.280047 
1673 3.176433 3.659245 6.527378 4.020567 4.011402 7.584211 7.918491 4.538150 6.979700 9.066149 6.153007 5.542877 5.833746 3.373321 4.678846 11.290010 
1674 3.200030 3.658049 6.526274 4.024421 4.082521 7.600834 7.933436 4.605442 6.946858 9.100662 6.131770 5.462027 5.960639 3.383198 4.686997 11.340776 
1675 3.199004 3.634341 6.541875 4.021639 4.153306 7.608247 7.937815 4.644210 6.870252 9.114791 6.136449 5.393863 6.026945 3.382557 4.710335 11.382096 
1676 3.156112 3.565415 6.551825 3.981095 4.222483 7.587684 7.901291 4.658854 6.741111 9.102148 6.151476 5.325335 6.019319 3.362947 4.729064 11.403468 
1677 3.159540 3.513551 6.610843 3.946862 4.304080 7.611827 7.895027 4.699955 6.671877 9.125213 6.227653 5.328668 6.043417 3.376320 4.745341 11.500016 
1678 3.160137 3.423633 6.684533 3.903163 4.316836 7.669963 7.942417 4.722536 6.624873 9.144899 6.264451 5.302908 6.071044 3.357255 4.778673 11.593780 
1679 3.110682 3.307253 6.739703 3.845663 4.314213 7.698925 7.987338 4.692120 6.555195 9.137217 6.236618 5.230417 6.053022 3.295629 4.834177 11.625263 
1680 3.086119 3.279680 6.833527 3.848241 4.383198 7.696160 8.033473 4.644871 6.530695 9.135765 6.273428 5.201067 6.081216 3.237065 4.891318 11.668629 
1681 3.028059 3.271006 6.926494 3.864032 4.497653 7.643603 8.038589 4.580274 6.496982 9.092955 6.359511 5.168324 6.112877 3.160732 4.945542 11.690911 
1682 2.895825 3.203537 6.955734 3.831881 4.602682 7.546200 7.972603 4.478314 6.409725 8.997204 6.422926 5.092351 6.096012 3.065918 4.943322 11.650469 
1683 2.814508 3.156510 6.996835 3.827399 4.660572 7.521150 7.927345 4.430006 6.359937 8.923516 6.494943 5.051683 6.127213 3.000808 4.939386 11.637203 
1684 2.805698 3.106180 7.057408 3.841374 4.668480 7.573176 7.930601 4.451586 6.345369 8.857802 6.545883 5.021211 6.181802 2.950936 4.968193 11.638453 
1685 2.830221 3.033561 7.115952 3.850071 4.624458 7.636047 7.972547 4.512261 6.347714 8.827247 6.541204 4.967223 6.219703 2.869932 4.999937 11.640218 
1686 2.855754 2.980003 7.096760 3.808295 4.645534 7.600392 7.916097 4.486580 6.339250 8.789014 6.594214 4.919261 6.202992 2.852305 4.925562 11.617251 
1687 2.927682 2.956678 7.082107 3.759079 4.696717 7.560778 7.843505 4.446442 6.361984 8.779745 6.677452 4.908495 6.213271 2.893107 4.801230 11.634780 
1688 3.010885 2.919254 7.070820 3.716299 4.711228 7.561034 7.801042 4.396245 6.385735 8.763615 6.729666 4.898167 6.250920 2.953257 4.693959 11.670594 
1689 3.057053 2.835182 7.032372 3.682633 4.673133 7.561375 7.781990 4.344747 6.352415 8.675385 6.725424 4.845333 6.268049 2.986644 4.636492 11.668512 
1690 3.076159 2.812984 6.968557 3.667530 4.689077 7.530775 7.739666 4.309570 6.288019 8.604036 6.748331 4.840044 6.281500 3.042986 4.579814 11.645661 
1691 3.127424 2.855106 6.938984 3.697820 4.726229 7.526498 7.735003 4.359499 6.280886 8.619079 6.797367 4.904031 6.341506 3.110725 4.551943 11.677631 
1692 3.129491 2.839145 6.895916 3.726522 4.718102 7.512602 7.729014 4.417782 6.265884 8.633492 6.796522 4.918863 6.359623 3.136535 4.539361 11.677735 
1693 3.053186 2.778984 6.800105 3.715074 4.675658 7.464681 7.687115 4.416908 6.218221 8.575232 6.751752 4.881440 6.326169 3.168431 4.493889 11.608994 
1694 3.028842 2.755574 6.717894 3.691913 4.611139 7.477196 7.653262 4.418020 6.235458 8.542956 6.726959 4.886344 6.331156 3.264521 4.440127 11.579019 
1695 3.059718 2.798203 6.674548 3.672065 4.590667 7.541707 7.629192 4.448076 6.315189 8.567032 6.740447 4.952065 6.381988 3.416612 4.379184 11.613793 
1696 3.081613 2.821093 6.626915 3.622257 4.549165 7.607557 7.608883 4.476192 6.370817 8.612060 6.702124 4.990067 6.439571 3.523541 4.312151 11.641894 
1697 3.052065 2.769060 6.518181 3.518247 4.446211 7.620871 7.553626 4.457800 6.362572 8.612062 6.603093 4.955057 6.452940 3.562650 4.237395 11.618862 
1698 3.036146 2.753394 6.417833 3.408495 4.353539 7.623914 7.490834 4.431111 6.370338 8.593834 6.512327 4.927600 6.471929 3.581773 4.168023 11.605933 
1699 3.058627 2.827043 6.345020 3.323148 4.307626 7.639751 7.428323 4.392576 6.400126 8.585333 6.473292 4.941852 6.511314 3.625698 4.095715 11.620135 
1700 3.100276 2.883727 6.320303 3.271186 4.240641 7.699937 7.435502 4.389563 6.448752 8.602819 6.427902 4.970650 6.568361 3.638696 4.073284 11.662027 
1701 3.123662 2.920734 6.303586 3.231305 4.175288 7.755809 7.464411 4.390271 6.480520 8.601627 6.392135 5.025392 6.619275 3.629492 4.042170 11.697405 
1702 3.134075 2.937055 6.251906 3.192874 4.135034 7.777701 7.458982 4.351177 6.472771 8.555799 6.398993 5.082245 6.652809 3.623630 3.981100 11.711806 
1703 3.154148 2.908161 6.196784 3.173172 4.078145 7.806198 7.464574 4.319590 6.465276 8.486936 6.410599 5.114843 6.691956 3.591625 3.972057 11.726483 
1704 3.179925 2.898324 6.172114 3.193798 4.040565 7.855874 7.508114 4.307217 6.479447 8.439224 6.428609 5.160884 6.759791 3.570018 4.003517 11.760118 
1705 3.161120 2.844544 6.082697 3.168514 4.036489 7.820901 7.493478 4.212543 6.425076 8.340427 6.453134 5.155506 6.755793 3.578896 3.985480 11.742467 
1706 3.144837 2.765705 6.019240 3.132518 4.008739 7.811429 7.500952 4.145798 6.373784 8.270041 6.454728 5.137543 6.771893 3.586606 3.994119 11.732124 
1707 3.162882 2.756759 5.961460 3.116703 4.011478 7.819563 7.505746 4.076252 6.349626 8.204140 6.483862 5.124448 6.837691 3.631609 3.988002 11.732768 
1708 3.192558 2.799005 5.927579 3.164220 4.005549 7.848875 7.548611 4.047713 6.359611 8.169574 6.519964 5.122739 6.948415 3.668851 4.027477 11.754649 
1709 3.187382 2.853619 5.913582 3.281852 4.018282 7.852986 7.594999 4.046983 6.373959 8.124450 6.560888 5.126062 7.044689 3.700599 4.064182 11.767287 
1710 3.128408 2.875252 5.874499 3.395498 4.034356 7.810311 7.607616 4.015924 6.328047 8.041197 6.559272 5.083731 7.071473 3.705523 4.054280 11.708578 
1711 3.030204 2.839504 5.811728 3.493762 4.039382 7.764006 7.602616 3.971058 6.266618 7.921489 6.528420 5.003710 7.041849 3.681036 4.035903 11.592878 
1712 2.974519 2.872065 5.803102 3.662903 4.077408 7.764226 7.614728 3.971157 6.247801 7.814880 6.549741 5.001628 7.037668 3.685137 4.054792 11.522062 
1713 2.960374 2.960606 5.814041 3.897059 4.156723 7.761466 7.605916 3.990966 6.258053 7.735678 6.624928 5.102185 7.051140 3.734066 4.098622 11.496241 
1714 2.913944 2.970173 5.799698 4.097745 4.209210 7.705762 7.541992 3.980217 6.221745 7.624030 6.668937 5.182457 6.997785 3.762490 4.148725 11.442538 
1715 2.902071 2.927792 5.822141 4.265544 4.199298 7.706000 7.517694 4.007159 6.225154 7.577744 6.644795 5.238391 6.984530 3.749718 4.201917 11.419500 
1716 3.000181 2.938204 5.862497 4.393778 4.152364 7.791186 7.534945 4.099852 6.336430 7.632038 6.602861 5.331315 7.052895 3.754966 4.235283 11.505754 
1717 3.112106 2.910595 5.876171 4.443316 4.053600 7.860871 7.553073 4.182382 6.436193 7.695044 6.537163 5.386982 7.103433 3.764986 4.251431 11.622858 
1718 3.156176 2.829684 5.820787 4.403069 3.934430 7.825042 7.510008 4.150471 6.447104 7.691331 6.432852 5.327560 7.066179 3.775913 4.192773 11.656628 
1719 3.188791 2.769773 5.842810 4.377211 3.806714 7.812229 7.521885 4.160389 6.464554 7.721457 6.330030 5.263792 7.058650 3.767311 4.161493 11.714752 
1720 3.230807 2.754922 5.885272 4.371222 3.713313 7.794997 7.527329 4.177425 6.494493 7.770126 6.282445 5.220282 7.071584 3.784994 4.114421 11.798703 
1721 3.274912 2.787541 5.903204 4.376464 3.650288 7.761665 7.500597 4.171629 6.520205 7.811672 6.270196 5.183474 7.089359 3.834125 4.069665 11.894068 
1722 3.296228 2.818025 5.889882 4.381735 3.592847 7.719095 7.461388 4.148313 6.532749 7.857027 6.250091 5.152403 7.077495 3.865940 4.051552 11.977212 
1723 3.290149 2.775517 5.853534 4.363663 3.522059 7.651455 7.421514 4.099136 6.534790 7.898651 6.190405 5.115019 7.019129 3.869144 4.062933 12.034526 
1724 3.296934 2.748400 5.830193 4.343563 3.500383 7.568278 7.378442 4.086848 6.565266 7.960605 6.120895 5.139690 6.945959 3.883932 4.074643 12.114403 
1725 3.331260 2.742811 5.833432 4.342170 3.512480 7.518040 7.353277 4.124652 6.632947 8.048468 6.050014 5.229439 6.879504 3.923289 4.119669 12.219241 
1726 3.341412 2.696620 5.831905 4.326540 3.499054 7.486803 7.327754 4.116739 6.665239 8.095684 5.929920 5.283303 6.804048 3.930752 4.189332 12.286164 
1727 3.337365 2.707932 5.811083 4.296981 3.537453 7.412565 7.233142 4.038431 6.661049 8.090416 5.858384 5.324152 6.697309 3.956827 4.213787 12.298191 
1728 3.362641 2.802584 5.842997 4.286358 3.590611 7.339322 7.138097 3.975537 6.664661 8.103953 5.876383 5.408110 6.629877 4.003423 4.243525 12.332253 
1729 3.393915 2.954153 5.942883 4.326388 3.592292 7.320855 7.125299 3.969385 6.700866 8.170480 5.916765 5.529303 6.642187 4.004309 4.314788 12.399759 
1730 3.375882 3.069939 6.009730 4.373379 3.566675 7.270663 7.127018 3.941210 6.672377 8.212457 5.953919 5.596376 6.631635 3.960282 4.392199 12.400085 
1731 3.276224 3.096517 6.038819 4.417473 3.483574 7.200017 7.146847 3.883096 6.576146 8.220924 5.954612 5.602673 6.600232 3.821727 4.482819 12.318141 
1732 3.157485 3.143838 6.076485 4.487212 3.419646 7.136541 7.178579 3.866919 6.485815 8.229305 5.953513 5.624821 6.612184 3.670559 4.563375 12.256109 
1733 3.075640 3.248079 6.095510 4.555212 3.423102 7.063122 7.187877 3.884402 6.445046 8.264618 6.002512 5.694708 6.652900 3.586880 4.610116 12.218529 
1734 3.052383 3.389244 6.086352 4.595251 3.482833 7.008231 7.187213 3.898891 6.469295 8.341174 6.100426 5.813979 6.712531 3.587623 4.595235 12.230332 
1735 3.045423 3.505660 6.016850 4.567875 3.556777 6.917373 7.150151 3.872851 6.491171 8.390796 6.191421 5.914884 6.717652 3.650409 4.481604 12.233266 
1736 2.967907 3.508321 5.986698 4.513239 3.529854 6.854819 7.148593 3.864297 6.480032 8.423254 6.181259 5.977475 6.693987 3.630342 4.427135 12.197455 
1737 2.884251 3.502726 6.002462 4.478267 3.471638 6.839485 7.152374 3.898362 6.515475 8.464825 6.154074 6.055083 6.714736 3.594111 4.395296 12.191283 
1738 2.830925 3.559998 6.011903 4.439252 3.475109 6.820961 7.089821 3.925148 6.569874 8.462139 6.168229 6.149590 6.736821 3.656766 4.325636 12.153805 
1739 2.751590 3.591044 6.024459 4.378614 3.456866 6.835554 7.033138 3.923488 6.576592 8.442656 6.138372 6.214587 6.744158 3.690747 4.279380 12.062704 
1740 2.715207 3.626750 6.042169 4.290788 3.402168 6.891909 7.006923 3.929523 6.595848 8.453946 6.073141 6.272475 6.770794 3.711159 4.210435 12.008779 
1741 2.758595 3.719709 6.056484 4.187826 3.385692 6.932004 6.956946 3.944318 6.668846 8.486162 6.063076 6.368735 6.831574 3.795931 4.091250 11.993435 
1742 2.789338 3.814236 6.060857 4.106012 3.391675 6.940486 6.892930 3.928464 6.726793 8.507256 6.074507 6.451244 6.863691 3.854986 3.992290 11.966729 
1743 2.774855 3.888430 6.023667 4.045876 3.417798 6.898968 6.810341 3.889010 6.723754 8.487663 6.082051 6.497468 6.817838 3.871481 3.928755 11.925124 
1744 2.747259 3.931169 5.987481 3.990171 3.407939 6.861365 6.759883 3.837048 6.694721 8.483119 6.060254 6.514115 6.756211 3.851991 3.896740 11.888502 
1745 2.738430 3.918213 5.939556 3.893736 3.322959 6.828318 6.697826 3.727071 6.646320 8.499877 5.993676 6.449436 6.681060 3.824146 3.850656 11.843053 
1746 2.798742 3.941034 5.923854 3.805053 3.253860 6.842607 6.650842 3.649492 6.656664 8.560987 5.945045 6.376400 6.653144 3.850349 3.813478 11.842107 
1747 2.854737 3.989001 5.955979 3.754488 3.221283 6.879358 6.633884 3.591563 6.684375 8.633824 5.905140 6.323097 6.641795 3.879542 3.830942 11.837399 
1748 2.870610 4.021338 5.915799 3.690542 3.256511 6.815682 6.530844 3.455234 6.664306 8.618190 5.891700 6.240708 6.496443 3.965895 3.796082 11.741191 
1749 2.950755 4.133240 5.917388 3.645749 3.331509 6.789155 6.462057 3.377823 6.730251 8.658066 5.937082 6.219387 6.382067 4.131911 3.744707 11.697368 
1750 3.064151 4.258817 5.977788 3.607654 3.362233 6.843649 6.445015 3.344624 6.865348 8.762026 5.969196 6.216384 6.342470 4.294641 3.716180 11.699910 
1751 3.051074 4.260952 5.988737 3.542298 3.293985 6.873288 6.405212 3.267394 6.879252 8.781924 5.886543 6.115301 6.219244 4.354153 3.760456 11.609011 
1752 2.929498 4.235582 6.024073 3.539984 3.212747 6.901554 6.391148 3.228258 6.833029 8.746454 5.766941 6.004787 6.081586 4.301990 3.911123 11.492586 
1753 2.822091 4.273827 6.070111 3.618403 3.229624 6.904691 6.384459 3.206680 6.825010 8.686782 5.745419 5.941044 5.962182 4.296871 4.042436 11.405812 
1754 2.756959 4.358441 6.122762 3.724594 3.290040 6.915831 6.400410 3.238182 6.861212 8.661732 5.777931 5.920849 5.877502 4.331198 4.164876 11.363555 
1755 2.723615 4.441829 6.145641 3.801356 3.375981 6.910358 6.387089 3.261812 6.877520 8.638619 5.825388 5.924168 5.790880 4.395550 4.246663 11.307192 
1756 2.740384 4.523613 6.140921 3.860356 3.490733 6.911211 6.336225 3.284596 6.882661 8.615434 5.884063 5.950755 5.698720 4.484567 4.285651 11.254148 
1757 2.759539 4.594891 6.163516 3.929300 3.581394 6.976928 6.345516 3.365766 6.920432 8.636306 5.953552 6.046351 5.656235 4.541591 4.366357 11.234518 
1758 2.742392 4.622947 6.155542 3.969807 3.644642 7.041653 6.345113 3.415348 6.934303 8.634813 6.019783 6.115610 5.607718 4.587410 4.443447 11.184088 
1759 2.671350 4.609636 6.101656 3.951174 3.646540 7.099219 6.331334 3.441581 6.893100 8.634029 6.030988 6.134589 5.514847 4.575740 4.501037 11.107306 
1760 2.620565 4.612699 6.018686 3.891249 3.625907 7.137999 6.313157 3.456904 6.854594 8.648514 6.032781 6.142761 5.428287 4.593888 4.498167 11.034358 
1761 2.695488 4.671492 5.944828 3.848024 3.655161 7.150219 6.277387 3.443316 6.873566 8.670609 6.053759 6.154634 5.361443 4.711277 4.393740 10.994164 
1762 2.830365 4.767913 5.964476 3.872663 3.673676 7.214108 6.305473 3.484320 6.956120 8.736149 6.100068 6.196144 5.376955 4.826876 4.315207 11.025529 
1763 2.896439 4.860486 6.035018 3.960830 3.686238 7.279033 6.375315 3.526650 7.007848 8.785299 6.150922 6.261141 5.402550 4.888261 4.279505 11.055996 
1764 2.878234 4.884214 6.031707 4.012760 3.706641 7.239322 6.352366 3.454271 6.964154 8.717699 6.168636 6.251258 5.306921 4.941666 4.206667 10.983923 
1765 2.859632 4.901835 6.001411 4.033838 3.710051 7.191185 6.314616 3.384410 6.913923 8.656244 6.188540 6.224914 5.208128 5.004295 4.152578 10.905022 
1766 2.856756 4.912827 5.967925 4.035093 3.704655 7.159184 6.294663 3.339878 6.903861 8.623140 6.205477 6.204850 5.161127 5.064213 4.137630 10.859221 
1767 2.835939 4.869157 5.946676 4.031274 3.649812 7.144557 6.303497 3.330955 6.880179 8.584983 6.183728 6.170613 5.134851 5.048320 4.184676 10.823623 
1768 2.841224 4.830157 5.927767 4.040289 3.627154 7.143676 6.305430 3.364239 6.886568 8.576047 6.196079 6.176798 5.172468 5.045724 4.231493 10.808622 
1769 2.881896 4.821250 5.858940 4.044231 3.672879 7.108306 6.238705 3.385949 6.920739 8.557327 6.235215 6.191999 5.234303 5.121902 4.199928 10.791533 
1770 2.934858 4.803340 5.784089 4.045010 3.691313 7.080363 6.182573 3.438461 6.944666 8.559141 6.255112 6.200130 5.314989 5.166155 4.163542 10.797080 
1771 2.958648 4.784441 5.722240 4.059273 3.711870 7.048137 6.142188 3.498757 6.957685 8.567046 6.277851 6.210764 5.426754 5.181101 4.109707 10.809333 
1772 2.865428 4.664889 5.684113 4.083063 3.675263 6.997525 6.124364 3.512845 6.890612 8.513887 6.219374 6.163925 5.458432 5.068605 4.098993 10.753271 
1773 2.726560 4.501169 5.702736 4.145928 3.621231 6.958051 6.148973 3.530119 6.814426 8.442567 6.159718 6.111314 5.467810 4.892898 4.135504 10.666699 
1774 2.693755 4.437545 5.746525 4.228492 3.666615 6.917143 6.159963 3.567904 6.827673 8.413146 6.210545 6.109116 5.526159 4.820015 4.105819 10.649108 
1775 2.730913 4.405576 5.831057 4.309093 3.689710 6.896937 6.187151 3.631613 6.871546 8.424588 6.281783 6.124499 5.606325 4.754060 4.074080 10.683208 
1776 2.766532 4.368361 5.867749 4.347696 3.701099 6.845947 6.150014 3.631603 6.872519 8.409733 6.327287 6.091711 5.626019 4.736599 4.010512 10.665092 
1777 2.738710 4.292308 5.879122 4.366818 3.677146 6.818752 6.140803 3.585377 6.828172 8.374169 6.303991 6.020247 5.617398 4.699606 3.983993 10.601942 
1778 2.722109 4.217052 5.952955 4.410097 3.589970 6.884772 6.254788 3.614613 6.814342 8.404474 6.224885 5.946229 5.665246 4.591682 4.044235 10.614628 
1779 2.790992 4.198532 5.982216 4.427380 3.569181 6.884062 6.296714 3.624964 6.853868 8.430790 6.208389 5.855556 5.706045 4.600024 4.026372 10.644712 
1780 2.835156 4.160179 5.964593 4.441248 3.532172 6.843119 6.300296 3.612606 6.872367 8.432069 6.218068 5.739134 5.683500 4.616478 3.992864 10.623641 
1781 2.843578 4.084151 5.945469 4.481067 3.472988 6.819587 6.313910 3.612021 6.851507 8.424447 6.231503 5.609597 5.629303 4.585968 4.002435 10.583646 
1782 2.867608 4.049326 5.936532 4.533096 3.459623 6.806984 6.306229 3.647843 6.864851 8.428483 6.296991 5.522141 5.623493 4.589650 4.004488 10.586963 
1783 2.905672 4.058246 5.966097 4.613634 3.462365 6.839046 6.313062 3.761047 6.942107 8.492970 6.394313 5.477429 5.698124 4.607165 4.012093 10.669474 
1784 2.935013 4.047874 5.945922 4.654066 3.477035 6.839340 6.239127 3.826248 7.017843 8.517826 6.511845 5.412692 5.744159 4.671041 3.970754 10.745040 
1785 2.892502 3.973970 5.945296 4.703732 3.426589 6.871462 6.206606 3.862622 7.061552 8.550279 6.597494 5.353488 5.790047 4.665996 3.951295 10.807519 
1786 2.829815 3.855079 5.923033 4.746214 3.354103 6.862771 6.158755 3.834461 7.059610 8.554251 6.641277 5.267786 5.793388 4.636342 3.912844 10.815033 
1787 2.820924 3.764558 5.910073 4.788806 3.298406 6.849764 6.101175 3.794673 7.066011 8.573670 6.693552 5.204323 5.806254 4.609253 3.845261 10.829727 
1788 2.834133 3.730484 5.908089 4.844036 3.236018 6.882363 6.087627 3.792474 7.096013 8.640202 6.710958 5.176662 5.863566 4.572435 3.770382 10.865402 
1789 2.872723 3.743342 5.800119 4.843649 3.236079 6.830454 5.988166 3.719078 7.099605 8.622230 6.710107 5.120656 5.833126 4.630667 3.600652 10.820571 
1790 2.904988 3.778759 5.775393 4.886123 3.229203 6.836554 5.980556 3.749277 7.127730 8.680196 6.697047 5.140791 5.864028 4.643115 3.514248 10.849606 
1791 2.872504 3.780157 5.792268 4.973114 3.211926 6.841649 6.018975 3.812903 7.121297 8.752536 6.666183 5.206502 5.910878 4.610818 3.507233 10.884968 
1792 2.818273 3.736930 5.760788 5.069252 3.219145 6.791748 6.024972 3.824438 7.051540 8.736397 6.652557 5.252474 5.891438 4.582132 3.510489 10.863656 
1793 2.773439 3.695652 5.715860 5.171387 3.237700 6.730400 6.029567 3.824873 6.971634 8.681011 6.639913 5.283021 5.864422 4.555969 3.506497 10.854905 
1794 2.749903 3.673802 5.677004 5.272382 3.258576 6.682355 6.033916 3.839459 6.929543 8.607042 6.623869 5.289617 5.868120 4.544567 3.495167 10.878426 
1795 2.731313 3.626139 5.708604 5.381866 3.194083 6.715796 6.135842 3.921649 6.919575 8.582696 6.566057 5.283730 5.929180 4.441566 3.554922 10.953143 
1796 2.788542 3.634012 5.767003 5.494115 3.173138 6.766586 6.218852 4.009939 6.963360 8.586285 6.557355 5.304751 6.030597 4.402199 3.604955 11.066880 
1797 2.887204 3.665029 5.787581 5.579360 3.228779 6.771260 6.204627 4.043128 7.019682 8.563325 6.602771 5.307413 6.099832 4.463085 3.612478 11.164723 
1798 2.913465 3.645614 5.796418 5.666310 3.257900 6.768639 6.179854 4.077034 7.038529 8.542621 6.595403 5.269762 6.118603 4.493811 3.650461 11.230166 
1799 2.882304 3.588840 5.833463 5.759377 3.243103 6.798213 6.194767 4.138345 7.023460 8.545558 6.521896 5.215394 6.145382 4.486427 3.709917 11.269859 
1800 2.838677 3.546459 5.947737 5.858716 3.217744 6.886895 6.282786 4.239686 7.007434 8.601994 6.450696 5.184061 6.193402 4.463832 3.790666 11.296105 
1801 2.814939 3.525013 6.029092 5.932275 3.264284 6.893428 6.282562 4.267366 6.978043 8.610223 6.438268 5.155895 6.204473 4.529839 3.798178 11.281511 
1802 2.793467 3.525321 6.102293 6.010583 3.334050 6.886985 6.249301 4.284891 6.979785 8.630774 6.451126 5.175181 6.224226 4.623974 3.809755 11.283263 
1803 2.749721 3.514721 6.195179 6.063413 3.358915 6.937401 6.277951 4.315943 6.985870 8.676724 6.434522 5.217545 6.276365 4.669560 3.863581 11.290553 
1804 2.737536 3.493346 6.237723 6.069053 3.379025 6.969948 6.275275 4.309934 6.973598 8.714535 6.408053 5.259483 6.294619 4.726143 3.877638 11.271928 
1805 2.729375 3.427497 6.272226 6.054053 3.359853 6.979918 6.250853 4.297115 6.950126 8.750297 6.369050 5.278297 6.300460 4.745655 3.879276 11.247789 
1806 2.754354 3.330004 6.242765 5.982098 3.339412 6.947599 6.175313 4.247974 6.920091 8.728613 6.316729 5.263012 6.266159 4.775090 3.844087 11.192595 
1807 2.815590 3.289128 6.211638 5.903456 3.331754 6.976897 6.110642 4.241061 6.938848 8.717417 6.268284 5.294186 6.271868 4.839071 3.810275 11.199206 
1808 2.865932 3.243528 6.236345 5.853902 3.276973 7.070218 6.119713 4.271554 6.961775 8.725320 6.215277 5.339532 6.304405 4.860672 3.790329 11.221911 
1809 2.904384 3.172323 6.288208 5.834536 3.188197 7.149213 6.154611 4.313700 6.962644 8.754210 6.176107 5.383999 6.309118 4.839121 3.766576 11.220229 
1810 2.925102 3.066860 6.274909 5.817334 3.124777 7.112389 6.083300 4.279381 6.931329 8.724548 6.161501 5.403050 6.251573 4.837397 3.692104 11.178905 
1811 2.940233 2.954294 6.234713 5.782943 3.109818 7.003652 5.952636 4.211656 6.892153 8.646955 6.199769 5.418141 6.185472 4.857772 3.598899 11.096655 
1812 2.996581 2.936447 6.255231 5.796414 3.137464 6.950081 5.874521 4.249642 6.889270 8.619136 6.288890 5.505603 6.215640 4.900745 3.546098 11.110500 
1813 3.037662 2.893738 6.308111 5.831982 3.090947 6.935709 5.847991 4.330820 6.844469 8.613484 6.296175 5.554110 6.269415 4.879076 3.510109 11.106637 
1814 3.035797 2.760365 6.310711 5.802569 2.960314 6.892623 5.819042 4.330026 6.729884 8.574508 6.201152 5.509224 6.273621 4.807221 3.456699 11.010855 
1815 3.070275 2.697256 6.325859 5.772703 2.880601 6.888977 5.818940 4.356169 6.691636 8.578751 6.172908 5.519637 6.320359 4.780613 3.425880 10.974120 
1816 3.142650 2.746917 6.375697 5.778162 2.910767 6.916215 5.814754 4.418083 6.716668 8.608680 6.213975 5.591054 6.374600 4.798961 3.421827 11.002038 
1817 3.207157 2.787730 6.389080 5.760448 2.988400 6.899090 5.788968 4.454178 6.654006 8.585237 6.224135 5.619197 6.346436 4.822060 3.424875 10.946256 
1818 3.161765 2.752063 6.374041 5.727763 3.016896 6.883112 5.802736 4.478133 6.516462 8.529990 6.132869 5.569972 6.260601 4.764428 3.445053 10.831670 
1819 3.129982 2.760467 6.420298 5.727197 3.056001 6.907446 5.862123 4.540402 6.439502 8.516045 6.078050 5.551101 6.215182 4.708111 3.497738 10.772930 
1820 3.134526 2.870868 6.550514 5.774005 3.146230 6.969374 5.950143 4.650589 6.453803 8.543374 6.116691 5.626464 6.227080 4.700559 3.587775 10.774434 
1821 3.058324 2.953096 6.638189 5.823976 3.252748 6.975768 5.973794 4.710110 6.438397 8.497702 6.167282 5.695040 6.171126 4.686597 3.664147 10.728941 
1822 2.947336 3.000950 6.746584 5.903132 3.318726 6.997960 6.015003 4.761541 6.436398 8.462507 6.210695 5.777614 6.131581 4.619786 3.744055 10.685373 
1823 2.853098 3.039425 6.850616 5.986969 3.325021 7.055737 6.098618 4.817280 6.452760 8.470745 6.237869 5.846526 6.134566 4.535869 3.805167 10.644570 
1824 2.786913 3.050322 6.858121 6.035397 3.315021 7.083644 6.124084 4.814757 6.465927 8.476194 6.247555 5.863215 6.109852 4.508154 3.787435 10.584905 
1825 2.788604 3.105050 6.899431 6.084597 3.320551 7.138713 6.143807 4.804227 6.528380 8.530321 6.278965 5.924059 6.129057 4.538328 3.758982 10.547808 
1826 2.739794 3.139791 6.966774 6.158147 3.320838 7.197908 6.209052 4.797734 6.557826 8.582554 6.279007 5.988498 6.152466 4.523983 3.800716 10.472562 
1827 2.679485 3.161234 6.931364 6.208946 3.366544 7.164779 6.198941 4.724135 6.543833 8.571836 6.282477 6.029377 6.106073 4.551869 3.819793 10.356115 
1828 2.720299 3.232750 6.941395 6.255094 3.406223 7.203892 6.221911 4.707115 6.616950 8.669333 6.320539 6.101031 6.151901 4.604704 3.831970 10.339993 
1829 2.763093 3.260919 6.943903 6.249261 3.399138 7.265653 6.236754 4.689351 6.672551 8.778878 6.325081 6.131460 6.185946 4.642866 3.828917 10.327107 
1830 2.786325 3.243255 6.875741 6.190213 3.409892 7.280319 6.169837 4.606726 6.679193 8.809051 6.316457 6.122776 6.141448 4.705233 3.778522 10.280833 
1831 2.811282 3.259911 6.856961 6.131917 3.459702 7.283481 6.117036 4.550347 6.683783 8.838957 6.334160 6.134222 6.092163 4.765013 3.748380 10.252279 
1832 2.803189 3.279606 6.872271 6.099425 3.487346 7.299677 6.140224 4.544374 6.662713 8.870175 6.333026 6.140909 6.053638 4.742134 3.801026 10.245694 
1833 2.842640 3.345088 6.878916 6.047656 3.504955 7.324406 6.161732 4.547275 6.702358 8.932251 6.364114 6.180134 6.054854 4.756129 3.855662 10.296234 
1834 2.931224 3.433402 6.857612 5.922221 3.528676 7.320978 6.136359 4.533353 6.786941 9.009465 6.432370 6.244489 6.073714 4.860931 3.839591 10.350289 
1835 2.987583 3.455098 6.813631 5.797438 3.472414 7.341684 6.166424 4.520115 6.826563 9.099983 6.431917 6.271432 6.086253 4.891024 3.829904 10.384324 
1836 2.957114 3.396914 6.796684 5.717999 3.358544 7.360603 6.241229 4.491073 6.794351 9.188929 6.357280 6.258617 6.053116 4.849181 3.857594 10.378255 
1837 2.960158 3.394748 6.838351 5.682243 3.295524 7.397776 6.307353 4.514856 6.812393 9.296747 6.333077 6.311747 6.054599 4.865822 3.882658 10.407227 
1838 3.026174 3.459831 6.869464 5.682192 3.298554 7.460364 6.341544 4.547284 6.893793 9.406089 6.367540 6.419247 6.101388 4.969895 3.866815 10.495865 
1839 3.017429 3.470952 6.914647 5.687242 3.254883 7.501690 6.377001 4.519876 6.905603 9.477898 6.345213 6.477392 6.107338 5.041531 3.852473 10.524945 
1840 2.994546 3.516414 6.944068 5.724444 3.227809 7.495317 6.367348 4.454468 6.878222 9.506471 6.319827 6.529931 6.074647 5.130758 3.823087 10.505013 
1841 2.999574 3.660151 6.999051 5.857977 3.224388 7.521640 6.395795 4.456571 6.881647 9.560390 6.302002 6.633302 6.075069 5.204734 3.847369 10.548432 
1842 2.929860 3.765752 7.002270 5.974558 3.181590 7.499261 6.407987 4.420711 6.842343 9.577264 6.232116 6.694954 6.029993 5.252080 3.874476 10.542580 
1843 2.853235 3.855172 6.926715 6.040082 3.155006 7.430954 6.388750 4.363725 6.787560 9.547628 6.176059 6.745891 5.949284 5.323522 3.901227 10.492092 
1844 2.841744 3.987646 6.853953 6.103753 3.170532 7.413381 6.375227 4.373573 6.794699 9.551235 6.178360 6.836084 5.901555 5.416720 3.963429 10.507685 
1845 2.792180 4.066494 6.848997 6.176088 3.112470 7.470470 6.439511 4.426866 6.786507 9.595023 6.107221 6.882764 5.903030 5.389505 4.117167 10.530457 
1846 2.755798 4.095050 6.798522 6.189197 3.040771 7.478060 6.452170 4.410230 6.766079 9.597718 6.021329 6.889723 5.890500 5.369923 4.236687 10.520453 
1847 2.808564 4.151096 6.709841 6.141221 3.050811 7.446282 6.386555 4.344437 6.803665 9.588952 6.038995 6.929340 5.893087 5.469122 4.252229 10.577047 
1848 2.847887 4.196311 6.662854 6.041277 3.044021 7.446427 6.344005 4.277282 6.834605 9.593624 6.030005 6.926981 5.937121 5.531627 4.257282 10.643642 
1849 2.820466 4.181178 6.596411 5.920233 3.028309 7.435969 6.289589 4.172348 6.790907 9.560493 5.979234 6.872372 5.952703 5.548000 4.266155 10.668629 
1850 2.786997 4.194373 6.637595 5.866295 3.024110 7.473481 6.322709 4.125730 6.777272 9.569002 5.958796 6.858617 6.020428 5.500807 4.353997 10.774679 
1851 2.719910 4.178469 6.712140 5.849078 3.006347 7.490890 6.382614 4.074209 6.741947 9.566739 5.947475 6.842947 6.095731 5.407441 4.452585 10.865514 
1852 2.693177 4.184127 6.707705 5.824810 3.050462 7.471585 6.357914 3.989656 6.699546 9.544370 5.999508 6.841625 6.092314 5.389119 4.458537 10.927707 
1853 2.754238 4.274611 6.754293 5.840984 3.117173 7.545349 6.374358 3.986899 6.746274 9.590784 6.093144 6.892822 6.158739 5.365098 4.447647 11.074108 
1854 2.759731 4.282718 6.779060 5.840611 3.098294 7.623441 6.429273 3.963835 6.753592 9.608258 6.104162 6.898118 6.188811 5.247565 4.426346 11.138541 
1855 2.706583 4.252653 6.706746 5.833197 3.095001 7.615316 6.414632 3.857399 6.684384 9.528188 6.118784 6.891573 6.083707 5.148762 4.348028 11.093965 
1856 2.771046 4.307864 6.671260 5.873226 3.175281 7.638629 6.379991 3.792250 6.682931 9.485903 6.202610 6.969889 6.049295 5.119449 4.265749 11.105099 
1857 2.838891 4.347460 6.643213 5.948010 3.232039 7.690261 6.334533 3.748770 6.685842 9.439331 6.251050 7.052524 6.018902 5.073123 4.203156 11.097569 
1858 2.835349 4.339728 6.594987 6.014597 3.219306 7.758508 6.322389 3.715408 6.662068 9.373170 6.247102 7.095793 5.956892 4.965305 4.161261 11.060140 
1859 2.851065 4.346933 6.526996 6.049619 3.254730 7.785596 6.277059 3.673711 6.641704 9.253015 6.309197 7.175466 5.886078 4.906185 4.084302 11.005629 
1860 2.878490 4.408234 6.474809 6.081930 3.339842 7.792287 6.227979 3.671429 6.622032 9.144656 6.425369 7.317393 5.801080 4.848073 4.019970 10.961911 
1861 2.871906 4.473165 6.492558 6.116910 3.393990 7.835527 6.267730 3.744781 6.575927 9.086963 6.504265 7.453532 5.790856 4.707665 4.026780 10.967952 
1862 2.835277 4.465362 6.449460 6.087235 3.475168 7.785052 6.237801 3.732503 6.430943 8.961664 6.562836 7.507626 5.738658 4.615821 3.988688 10.888109 
1863 2.813800 4.467255 6.400192 6.019624 3.583705 7.739940 6.193054 3.698150 6.316812 8.884645 6.626177 7.533084 5.716722 4.566685 3.954689 10.820739 
1864 2.820017 4.463745 6.438387 5.993138 3.631771 7.781746 6.234024 3.711989 6.259569 8.913605 6.637365 7.535182 5.821295 4.466188 3.992827 10.834096 
1865 2.820347 4.422792 6.407122 5.903792 3.697361 7.737053 6.164917 3.680780 6.176630 8.883868 6.644872 7.511456 5.837079 4.440747 3.975546 10.787476 
1866 2.867483 4.440062 6.421752 5.846683 3.749181 7.727625 6.136494 3.758568 6.148122 8.901547 6.687387 7.543063 5.885358 4.433562 3.980381 10.801079 
1867 2.924168 4.469192 6.500140 5.827468 3.718195 7.789586 6.195770 3.899111 6.167746 8.961350 6.709780 7.596455 6.006425 4.380827 4.056250 10.853601 
1868 2.918727 4.465837 6.491847 5.732120 3.669734 7.797626 6.166899 3.946251 6.150518 8.979217 6.705412 7.615276 6.040646 4.376226 4.090528 10.841720 
1869 2.963888 4.541103 6.543484 5.689066 3.626636 7.867523 6.182076 4.042392 6.208765 9.073440 6.724165 7.686370 6.178278 4.369789 4.162256 10.936176 
1870 2.949173 4.619649 6.562662 5.632751 3.618354 7.847592 6.137661 4.069844 6.219627 9.073295 6.724190 7.725733 6.249299 4.396116 4.216784 10.957514 
1871 2.836018 4.673778 6.545303 5.572844 3.614264 7.767216 6.064937 4.019474 6.169352 9.010347 6.685053 7.727239 6.233855 4.397151 4.273629 10.894711 
1872 2.764418 4.733921 6.550624 5.519665 3.621394 7.706466 6.017976 3.952309 6.145039 8.974298 6.658555 7.721691 6.242869 4.394113 4.294876 10.863228 
1873 2.721949 4.790435 6.613678 5.456556 3.586958 7.708174 6.020813 3.907532 6.193705 8.983758 6.627755 7.708000 6.285089 4.360857 4.284982 10.866678 
1874 2.731885 4.802270 6.685194 5.373762 3.548193 7.713448 6.026677 3.903484 6.276790 9.014218 6.663771 7.696401 6.338484 4.348605 4.226177 10.884380 
1875 2.742533 4.700886 6.646277 5.253461 3.541665 7.643859 5.956731 3.839153 6.308465 8.962968 6.777733 7.657577 6.293586 4.381827 4.119181 10.774535 
1876 2.730305 4.561565 6.567045 5.159609 3.526782 7.607844 5.915628 3.778065 6.350138 8.918851 6.894127 7.623449 6.209590 4.392179 4.055853 10.630605 
1877 2.805552 4.476112 6.523822 5.092324 3.519779 7.645616 5.952108 3.764024 6.460005 8.961304 7.029283 7.635110 6.199505 4.437629 4.006959 10.570811 
1878 2.876946 4.388135 6.421069 4.989360 3.532945 7.629735 5.921927 3.678793 6.541426 8.963527 7.139285 7.617032 6.118487 4.543441 3.910141 10.483473 
1879 2.877051 4.301948 6.330550 4.922147 3.534174 7.605232 5.899634 3.571662 6.584386 8.940154 7.180380 7.583178 6.006181 4.590151 3.883272 10.390803 
1880 2.864108 4.255964 6.274387 4.934739 3.556242 7.599828 5.918090 3.514440 6.616292 8.939408 7.211413 7.584793 5.943529 4.588770 3.943454 10.357458 
1881 2.830329 4.249883 6.280650 4.999772 3.588565 7.635818 5.984203 3.519619 6.665730 8.967191 7.238964 7.625572 5.915126 4.568087 4.036427 10.389718 
1882 2.819782 4.241437 6.323850 5.024793 3.603275 7.693255 6.064587 3.551624 6.722744 9.006741 7.203819 7.654110 5.903450 4.554192 4.115176 10.440320 
1883 2.762522 4.155343 6.302264 4.933860 3.572652 7.676754 6.053564 3.468648 6.711936 8.980570 7.094381 7.602488 5.795201 4.567656 4.110334 10.380166 
1884 2.689864 4.067717 6.317465 4.854476 3.486207 7.653538 6.050536 3.354437 6.700786 8.965067 6.975105 7.535354 5.686140 4.571827 4.104853 10.312061 
1885 2.689292 4.048677 6.412421 4.841836 3.386493 7.674278 6.092983 3.294929 6.723067 9.002719 6.914037 7.502635 5.666392 4.590550 4.121240 10.330783 
1886 2.730122 4.007227 6.462885 4.819742 3.290021 7.711658 6.122943 3.225914 6.727870 9.050389 6.857486 7.443676 5.674957 4.618043 4.121309 10.351419 
1887 2.775210 3.918912 6.432272 4.738368 3.234530 7.720314 6.088955 3.141652 6.726357 9.084508 6.781049 7.336648 5.643080 4.694019 4.050689 10.353494 
1888 2.873475 3.865106 6.437935 4.678401 3.187627 7.795098 6.110748 3.114443 6.789961 9.175670 6.703228 7.246032 5.672044 4.735448 4.007767 10.428124 
1889 2.942665 3.854815 6.456794 4.687619 3.174885 7.878681 6.151418 3.075069 6.842707 9.268229 6.649678 7.191990 5.682063 4.736912 4.000154 10.510523 
1890 2.961021 3.912628 6.519875 4.770153 3.189751 7.973672 6.205233 3.071151 6.898492 9.373960 6.609495 7.183725 5.685081 4.710427 4.026497 10.623993 
1891 2.994735 4.020511 6.581654 4.847555 3.225411 8.062910 6.228040 3.087142 6.982479 9.483742 6.577592 7.166895 5.704855 4.679893 4.042990 10.735718 
1892 3.056628 4.115428 6.598052 4.872830 3.272744 8.094579 6.182632 3.074247 7.060026 9.573453 6.524503 7.100371 5.692421 4.667634 4.013171 10.804952 
1893 3.082515 4.174638 6.589804 4.877357 3.275927 8.107573 6.171833 3.053808 7.125975 9.653841 6.430634 7.003683 5.658882 4.595731 4.008092 10.853441 
1894 3.085283 4.182892 6.570685 4.892722 3.254585 8.118940 6.197637 3.020371 7.157791 9.714473 6.319475 6.928173 5.625211 4.460164 4.039620 10.883271 
1895 3.079437 4.154906 6.522906 4.931853 3.284997 8.055051 6.162843 2.974028 7.147140 9.701559 6.264441 6.901456 5.550931 4.384168 4.032870 10.882188 
1896 3.090708 4.102871 6.439186 4.952178 3.315226 7.952975 6.080894 2.922892 7.114020 9.627003 6.228669 6.887488 5.458767 4.361801 3.995160 10.838554 
1897 3.066929 4.108789 6.469172 5.060159 3.309830 7.958350 6.108024 2.967149 7.137665 9.630314 6.239611 6.943264 5.483621 4.322862 4.037884 10.879042 
1898 3.032331 4.161906 6.569775 5.238008 3.336937 7.993843 6.182644 3.064605 7.194897 9.653698 6.304366 7.082041 5.545183 4.325836 4.115236 10.970664 
1899 2.998461 4.206380 6.620029 5.383005 3.360032 7.986245 6.233822 3.101542 7.205792 9.618383 6.342783 7.224126 5.565602 4.338964 4.181911 11.011618 
1900 2.971187 4.231670 6.624539 5.493222 3.387073 7.924488 6.218040 3.078349 7.184285 9.535772 6.398074 7.326085 5.533482 4.390286 4.189282 11.004683 
1901 2.968778 4.248127 6.641936 5.578821 3.369528 7.909741 6.215249 3.094347 7.203573 9.493501 6.438094 7.379937 5.529889 4.427971 4.190186 11.042793 
1902 3.016450 4.257251 6.601233 5.598611 3.343405 7.885277 6.154571 3.101415 7.233226 9.446552 6.447483 7.385170 5.510522 4.479731 4.124475 11.038554 
1903 3.060039 4.287411 6.617177 5.627749 3.309997 7.914747 6.139628 3.149588 7.308368 9.475867 6.459404 7.399035 5.569904 4.517441 4.084385 11.068203 
1904 3.051320 4.269594 6.604334 5.622827 3.280088 7.899636 6.086851 3.157544 7.328700 9.489082 6.444926 7.397629 5.602473 4.542457 4.052523 11.048008 
1905 3.023587 4.295732 6.619272 5.637999 3.284942 7.887349 6.040660 3.178189 7.360889 9.529305 6.481473 7.411880 5.678068 4.583874 4.037606 11.032152 
1906 3.007838 4.336492 6.682539 5.692064 3.296941 7.918798 6.024472 3.243267 7.436275 9.615728 6.554285 7.449027 5.828784 4.638462 4.043212 11.066010 
1907 2.992226 4.297934 6.656550 5.686903 3.269401 7.909152 5.941793 3.266165 7.455508 9.643239 6.566366 7.432692 5.921425 4.661827 3.998966 11.023042 
1908 2.941236 4.204325 6.575723 5.635931 3.215398 7.867006 5.809659 3.242020 7.414836 9.623992 6.549433 7.367175 5.936026 4.644813 3.934521 10.918124 
1909 2.868755 4.082129 6.499209 5.589517 3.160908 7.844856 5.696634 3.221787 7.360431 9.579060 6.553944 7.304628 5.943635 4.599170 3.903303 10.829582 
1910 2.821252 4.058928 6.471881 5.609691 3.145448 7.876032 5.656880 3.278749 7.360214 9.569964 6.631497 7.294870 6.037995 4.541222 3.924747 10.823977 
1911 2.810098 4.075240 6.469979 5.667642 3.144250 7.931293 5.650567 3.378399 7.375591 9.576186 6.744401 7.293505 6.170605 4.501310 3.937366 10.865202 
1912 2.747317 3.994832 6.403611 5.656474 3.055158 7.985328 5.643644 3.433098 7.332954 9.565533 6.760471 7.215983 6.265970 4.401376 3.909940 10.847362 
1913 2.728162 3.920267 6.251005 5.612346 2.995743 7.963573 5.540097 3.452178 7.259557 9.501408 6.780180 7.130689 6.299033 4.388574 3.790009 10.764768 
1914 2.762729 3.926290 6.179725 5.630399 2.973450 8.007568 5.480898 3.548038 7.231670 9.493008 6.854675 7.122954 6.366810 4.433352 3.711991 10.777782 
1915 2.775944 3.896743 6.080152 5.626713 2.975417 8.007615 5.407794 3.590906 7.127212 9.419289 6.919381 7.124410 6.351804 4.496058 3.629019 10.733077 
1916 2.744770 3.871662 6.054854 5.680299 2.969503 8.044171 5.401519 3.632551 7.011767 9.364733 6.969654 7.128945 6.354688 4.512267 3.615537 10.712176 
1917 2.734280 3.828451 6.034972 5.720860 2.976571 8.053811 5.381563 3.665229 6.910557 9.296810 7.032753 7.103653 6.334411 4.546221 3.608202 10.690721 
1918 2.770930 3.832460 6.025189 5.736449 3.021469 8.033540 5.331111 3.684782 6.826996 9.254159 7.140131 7.072320 6.308831 4.610365 3.601890 10.669456 
1919 2.823174 3.889948 6.107221 5.787708 3.058360 8.071640 5.352904 3.742148 6.812498 9.316857 7.275006 7.076013 6.359800 4.648499 3.650281 10.736386 
1920 2.839314 3.893598 6.096700 5.768724 3.105498 8.037944 5.327474 3.714187 6.744829 9.309608 7.378748 7.074557 6.316902 4.690149 3.646425 10.724165 
1921 2.826741 3.877847 6.080539 5.741188 3.116285 8.000813 5.313924 3.663233 6.705476 9.303926 7.422157 7.064712 6.286361 4.700795 3.645861 10.711072 
1922 2.844607 3.847286 6.118858 5.754652 3.090831 8.015783 5.349733 3.662239 6.735685 9.370955 7.461506 7.066364 6.321978 4.702499 3.660800 10.770179 
1923 2.884403 3.816603 6.084118 5.730149 3.131684 7.943260 5.265059 3.611445 6.734258 9.377012 7.575507 7.085364 6.270452 4.780069 3.617127 10.752358 
1924 2.885689 3.800680 6.065121 5.751189 3.187145 7.879348 5.208624 3.556888 6.708356 9.388122 7.694505 7.114929 6.234072 4.812193 3.581354 10.733482 
1925 2.857989 3.774045 6.062722 5.821368 3.222934 7.868778 5.216660 3.501400 6.658642 9.412443 7.789974 7.154856 6.227008 4.785881 3.600104 10.717525 
1926 2.861648 3.787352 6.043606 5.879527 3.280396 7.847350 5.221091 3.459422 6.600681 9.416380 7.906556 7.227649 6.202143 4.799002 3.612432 10.673755 
1927 2.870484 3.842634 6.095383 5.970957 3.278950 7.900042 5.293772 3.506961 6.581880 9.487169 8.008384 7.307772 6.243966 4.779922 3.680947 10.689585 
1928 2.855891 3.881257 6.084356 6.006565 3.299850 7.867270 5.265429 3.503742 6.522114 9.494987 8.122462 7.381110 6.193288 4.805813 3.708715 10.637343 
1929 2.856524 3.981113 6.125198 6.034234 3.349459 7.849661 5.248991 3.539608 6.479886 9.510365 8.237044 7.475955 6.144797 4.829554 3.780010 10.617494 
1930 2.810363 4.004054 6.130064 6.031671 3.371465 7.849387 5.231193 3.534849 6.371702 9.484648 8.283199 7.516142 6.077606 4.824728 3.840913 10.573030 
1931 2.787747 4.001068 6.122128 5.978093 3.393612 7.869285 5.222206 3.475119 6.261451 9.432714 8.315640 7.531780 6.025296 4.811815 3.876186 10.511381 
1932 2.849707 4.086776 6.205012 5.946716 3.435843 7.924891 5.240399 3.451063 6.244518 9.437985 8.415948 7.584027 6.072861 4.825404 3.914923 10.540797 
1933 2.869543 4.113679 6.218952 5.892283 3.451050 7.877525 5.178659 3.355690 6.175198 9.368865 8.462893 7.597567 6.061358 4.843009 3.900298 10.517725 
1934 2.881533 4.168067 6.281230 5.879524 3.445772 7.873380 5.176759 3.325206 6.124093 9.321955 8.441211 7.618182 6.071049 4.805793 3.945643 10.541457 
1935 2.915698 4.273825 6.414857 5.941423 3.450526 7.948043 5.262015 3.372283 6.127839 9.321401 8.409210 7.666260 6.163784 4.750802 4.062288 10.653991 
1936 2.855476 4.285118 6.434230 5.965485 3.433385 7.956637 5.277054 3.338959 6.057935 9.231017 8.344341 7.645388 6.183980 4.696375 4.127521 10.667315 
1937 2.802738 4.309304 6.400254 5.947504 3.444289 7.894790 5.243718 3.283034 5.995779 9.128459 8.315784 7.616313 6.147676 4.717222 4.117405 10.661506 
1938 2.804182 4.387579 6.417502 5.944798 3.459081 7.884672 5.256857 3.284004 5.974088 9.088275 8.315971 7.625868 6.164536 4.750834 4.090234 10.683179 
1939 2.799182 4.428040 6.393810 5.888377 3.456583 7.892604 5.263194 3.292794 5.938932 9.053244 8.299831 7.617829 6.153510 4.774058 4.047388 10.647262 
1940 2.770115 4.470971 6.398138 5.792754 3.409612 7.963825 5.312827 3.352715 5.909486 9.050595 8.263210 7.602489 6.147980 4.764325 4.028665 10.630796 
1941 2.757506 4.485007 6.372452 5.655067 3.359826 7.990628 5.301119 3.403448 5.865119 9.023791 8.264146 7.579079 6.127080 4.778102 3.955907 10.593500 
1942 2.786293 4.522828 6.374371 5.525458 3.300414 8.030344 5.301782 3.501057 5.877741 9.042926 8.285408 7.558289 6.141587 4.776072 3.891324 10.621632 
1943 2.806202 4.547758 6.403836 5.406821 3.226787 8.083261 5.318884 3.581540 5.911198 9.053487 8.293993 7.530926 6.171144 4.754489 3.844999 10.655458 
1944 2.780665 4.504982 6.411939 5.304511 3.133366 8.131021 5.337344 3.611599 5.887478 9.030948 8.291110 7.487252 6.202411 4.668403 3.831176 10.680225 
1945 2.773135 4.508900 6.438225 5.252467 3.106388 8.179543 5.398331 3.655059 5.867302 9.026587 8.332139 7.505435 6.232021 4.615878 3.861105 10.729424 
1946 2.782543 4.516505 6.464292 5.234764 3.143393 8.179047 5.436194 3.680199 5.803674 8.988194 8.406832 7.563955 6.224928 4.613893 3.899446 10.779725 
1947 2.764412 4.472307 6.461513 5.228972 3.174110 8.154362 5.455369 3.685568 5.734356 8.930347 8.459311 7.613068 6.213827 4.575953 3.942312 10.801062 
1948 2.746327 4.459580 6.494766 5.247588 3.172180 8.178611 5.521670 3.735410 5.724000 8.927419 8.501462 7.668287 6.213898 4.514731 4.020335 10.850375 
1949 2.734541 4.411143 6.465288 5.220712 3.172445 8.185369 5.527342 3.724727 5.687584 8.889382 8.535644 7.690609 6.127317 4.486486 4.043488 10.830758 
1950 2.783668 4.406870 6.452065 5.201016 3.197044 8.219340 5.554048 3.736634 5.703323 8.892907 8.594160 7.722011 6.082773 4.496711 4.056423 10.820896 
1951 2.830232 4.414828 6.510253 5.206206 3.167451 8.333670 5.644662 3.792252 5.730048 8.937406 8.615369 7.739361 6.081004 4.479905 4.110045 10.831779 
1952 2.806927 4.297840 6.514661 5.159058 3.077152 8.378471 5.674394 3.754313 5.669282 8.893649 8.578044 7.688021 6.022110 4.412760 4.126529 10.741548 
1953 2.829791 4.230718 6.528716 5.135420 3.043051 8.394046 5.680558 3.746177 5.653960 8.855488 8.587019 7.666582 5.984026 4.405159 4.104883 10.663048 
1954 2.866164 4.162978 6.532308 5.107760 3.069903 8.367864 5.659899 3.722383 5.632912 8.792365 8.622006 7.655269 5.913455 4.432228 4.059901 10.579810 
1955 2.869570 4.122978 6.575025 5.114977 3.092255 8.364064 5.722184 3.738807 5.639285 8.761294 8.629879 7.655845 5.904538 4.385038 4.092279 10.534117 
1956 2.917543 4.170473 6.587640 5.110823 3.160255 8.341270 5.769881 3.767089 5.673389 8.755418 8.686996 7.682115 5.926145 4.390779 4.105800 10.498515 
1957 2.933422 4.192925 6.548977 5.054974 3.204019 8.270792 5.758118 3.742340 5.667964 8.712645 8.740478 7.677930 5.903299 4.407503 4.096546 10.429512 
1958 2.904007 4.192215 6.473250 4.974334 3.242646 8.164767 5.692963 3.686720 5.652334 8.653001 8.778728 7.645531 5.880511 4.439632 4.091124 10.334134 
1959 2.884659 4.210903 6.416604 4.917655 3.282850 8.113547 5.671035 3.649393 5.672550 8.624949 8.786935 7.587857 5.895957 4.472859 4.102947 10.283575 
1960 2.850735 4.183068 6.382317 4.886996 3.295183 8.115065 5.719874 3.626513 5.706437 8.629548 8.727392 7.474396 5.938429 4.453589 4.136847 10.280948 
1961 2.824439 4.164254 6.320611 4.859807 3.300307 8.110004 5.732632 3.594212 5.747688 8.647553 8.663200 7.326990 5.980823 4.454061 4.143744 10.276897 
1962 2.834980 4.172467 6.231704 4.815597 3.318009 8.059118 5.677811 3.545645 5.799687 8.644928 8.649533 7.182768 5.972917 4.523539 4.087147 10.262749 
1963 2.849593 4.184111 6.176462 4.805745 3.316352 8.018991 5.618422 3.515010 5.839113 8.652062 8.635272 7.047799 5.961619 4.585797 4.036307 10.258160 
1964 2.892624 4.231040 6.161505 4.861414 3.331365 7.998700 5.627879 3.533141 5.899681 8.673247 8.638037 6.953928 5.965158 4.655883 4.005813 10.276328 
1965 2.937838 4.265666 6.167112 4.924914 3.401892 7.969215 5.611898 3.546014 5.959095 8.687101 8.648005 6.913126 5.911070 4.748330 3.949943 10.287647 
1966 2.929796 4.246222 6.227916 4.989659 3.411404 7.958363 5.609896 3.566347 6.014496 8.733238 8.571437 6.838716 5.876471 4.750211 3.951427 10.307151 
1967 2.912202 4.212173 6.324335 5.028543 3.375240 7.959536 5.589078 3.572128 6.066261 8.771896 8.476328 6.725979 5.865531 4.703264 3.973108 10.317788 
1968 2.908165 4.202768 6.399374 5.016918 3.368528 7.943639 5.516047 3.536215 6.099001 8.783401 8.479259 6.641964 5.800047 4.703244 3.946750 10.317595 
1969 2.851648 4.172662 6.406902 4.982395 3.329186 7.903606 5.454101 3.483436 6.071589 8.775365 8.447928 6.544254 5.717516 4.678124 3.933981 10.276527 
1970 2.807359 4.116294 6.396185 4.955307 3.241837 7.885306 5.431706 3.474888 6.058441 8.808006 8.369471 6.420846 5.691619 4.597769 3.955261 10.256098 
1971 2.830873 4.139513 6.385225 4.927016 3.212507 7.861140 5.379186 3.523733 6.095882 8.868620 8.347970 6.356829 5.711012 4.581033 3.920061 10.267626 
1972 2.855547 4.229531 6.406595 4.967565 3.192317 7.877829 5.362749 3.642627 6.156060 8.949773 8.359865 6.325343 5.811404 4.535741 3.932184 10.335956 
1973 2.832036 4.313654 6.433071 5.019975 3.199888 7.893112 5.337244 3.726035 6.122186 8.976935 8.386374 6.329307 5.870192 4.480745 3.968945 10.400340 
1974 2.813637 4.421041 6.440285 5.094906 3.252203 7.894546 5.280207 3.779316 6.064057 8.979319 8.442581 6.361588 5.883902 4.475273 3.984744 10.455492 
1975 2.798788 4.471695 6.444457 5.183573 3.272944 7.922210 5.253121 3.796694 6.000169 8.966878 8.459313 6.336443 5.914154 4.419985 4.010072 10.502806 
1976 2.725208 4.388074 6.425544 5.220338 3.241470 7.955905 5.208469 3.722213 5.871398 8.908355 8.408493 6.249533 5.888531 4.288147 4.056880 10.484724 
1977 2.699712 4.332329 6.415635 5.252913 3.234948 7.997782 5.145062 3.674040 5.765509 8.861636 8.378440 6.186776 5.869913 4.181580 4.093977 10.485189 
1978 2.793884 4.395700 6.460874 5.291041 3.278750 8.033936 5.069637 3.685031 5.760040 8.834675 8.439439 6.164817 5.908989 4.158997 4.095258 10.539404 
1979 2.918576 4.462490 6.575304 5.363391 3.282024 8.123747 5.063000 3.735946 5.785337 8.842087 8.440416 6.111215 5.990200 4.091571 4.143694 10.640513 
1980 2.992639 4.448308 6.621564 5.404447 3.206672 8.180450 5.052796 3.726416 5.762443 8.818316 8.397995 6.004067 6.023769 4.000378 4.179935 10.680762 
1981 3.063230 4.438913 6.601405 5.389160 3.174957 8.151217 4.952779 3.636155 5.688762 8.751941 8.421652 5.903582 6.009501 3.979727 4.129259 10.630867 
1982 3.108823 4.427201 6.582489 5.369831 3.133430 8.136347 4.910202 3.545156 5.598620 8.706031 8.412156 5.828327 6.008129 3.931602 4.118588 10.597101 
1983 3.113117 4.404855 6.567443 5.402119 3.088881 8.164965 4.967961 3.478256 5.503963 8.701368 8.365327 5.774507 6.054527 3.822436 4.192065 10.630366 
1984 3.119911 4.413893 6.503796 5.409472 3.115845 8.134000 4.955849 3.385805 5.420582 8.676287 8.360220 5.776706 6.068832 3.805300 4.206048 10.642624 
1985 3.096872 4.427835 6.450423 5.419498 3.131734 8.143440 4.977706 3.335915 5.390689 8.686038 8.348400 5.754475 6.088682 3.780607 4.234852 10.678720 
1986 3.063944 4.447603 6.392196 5.413332 3.133109 8.163395 4.989859 3.316391 5.429477 8.712275 8.349313 5.706279 6.091335 3.795717 4.218271 10.699372 
1987 3.089854 4.491536 6.398001 5.403909 3.173611 8.212917 5.015437 3.376831 5.552999 8.797847 8.394956 5.714872 6.153109 3.879963 4.160507 10.745824 
1988 3.025551 4.462636 6.394174 5.407352 3.140406 8.231344 5.082922 3.416615 5.627189 8.864319 8.348751 5.733136 6.186866 3.891715 4.146318 10.774952 
1989 2.916465 4.368420 6.380898 5.417903 3.079856 8.203103 5.132277 3.416332 5.638769 8.895521 8.256300 5.717692 6.197214 3.863371 4.153444 10.746535 
1990 2.925765 4.342044 6.432211 5.431109 3.089074 8.194612 5.184585 3.486382 5.726247 8.982536 8.253986 5.708231 6.254077 3.946811 4.128192 10.730934 
1991 2.939077 4.329648 6.470874 5.460012 3.090041 8.205070 5.244675 3.589575 5.828201 9.062299 8.244880 5.715797 6.298141 4.038657 4.110968 10.726116 
1992 2.901305 4.296099 6.533821 5.531105 3.084420 8.195590 5.312319 3.686867 5.881415 9.094812 8.211857 5.741711 6.332402 4.093774 4.137588 10.713830 
1993 2.844832 4.268975 6.536510 5.596834 3.139738 8.080224 5.298397 3.709525 5.886133 9.019243 8.233413 5.812354 6.289572 4.213143 4.107917 10.628201 
1994 2.783105 4.268439 6.508029 5.692871 3.201159 7.946136 5.285247 3.698569 5.920651 8.936697 8.264235 5.868424 6.253760 4.308894 4.079265 10.551435 
1995 2.739892 4.271818 6.588973 5.849754 3.176347 7.939400 5.395858 3.764182 6.035487 8.989550 8.271441 5.934263 6.340884 4.270944 4.138567 10.576691 
1996 2.719398 4.301495 6.625978 5.928101 3.134323 7.927910 5.460013 3.805859 6.147514 9.054434 8.302660 6.006191 6.382479 4.259096 4.164341 10.575751 
1997 2.672030 4.317379 6.586965 5.919341 3.108500 7.843523 5.428538 3.766642 6.187134 9.060364 8.331753 6.091238 6.310576 4.298791 4.140032 10.496598 
1998 2.652101 4.294262 6.593301 5.912478 3.048846 7.777412 5.426301 3.737069 6.212254 9.077568 8.350769 6.162571 6.253423 4.306855 4.143914 10.426896 
1999 2.758566 4.375081 6.615605 5.920216 3.067889 7.730448 5.415382 3.719221 6.303345 9.124441 8.436920 6.261612 6.217617 4.382955 4.106881 10.392081 
2000 2.914215 4.521171 6.694547 5.980177 3.126112 7.728469 5.442294 3.718609 6.445285 9.210705 8.575500 6.398591 6.237904 4.451252 4.080109 10.414495 
2001 2.966583 4.601813 6.710798 6.059640 3.155898 7.664185 5.439552 3.623325 6.498516 9.202173 8.703361 6.489552 6.215946 4.433814 4.074207 10.368905 
2002 2.947108 4.663056 6.674218 6.162868 3.164981 7.581540 5.459310 3.498514 6.501633 9.145194 8.819782 6.566519 6.163762 4.369599 4.108349 10.339824 
2003 2.976371 4.760764 6.673629 6.271512 3.217461 7.501580 5.511011 3.421544 6.540363 9.105289 8.997205 6.690722 6.128287 4.342892 4.143372 10.353034 
2004 3.024404 4.878974 6.627635 6.311486 3.255460 7.388257 5.514405 3.340018 6.590767 9.020076 9.164122 6.794902 6.075373 4.377986 4.105290 10.326642 
2005 3.070461 4.987011 6.551523 6.290763 3.279028 7.265856 5.463024 3.248366 6.620868 8.925353 9.288891 6.847431 6.001383 4.450382 4.020906 10.288375 
2006 3.135482 5.063534 6.524981 6.271913 3.301866 7.165118 5.426401 3.200428 6.681361 8.865808 9.379636 6.895649 5.945497 4.504223 3.964931 10.270806 
2007 3.209135 5.154375 6.531839 6.279798 3.319392 7.113611 5.443515 3.212616 6.753903 8.866652 9.420579 6.971977 5.938799 4.504779 3.963838 10.284204 
2008 3.305024 5.213543 6.534838 6.256976 3.333628 7.062174 5.427333 3.235281 6.803084 8.875359 9.456553 7.034642 5.899847 4.480728 3.962791 10.290226 
2009 3.363457 5.196994 6.476820 6.185800 3.310049 6.972905 5.334696 3.208098 6.788083 8.820650 9.470099 7.033363 5.783051 4.423027 3.921670 10.239272 
2010 3.394578 5.162321 6.445276 6.124835 3.254271 6.930432 5.276517 3.190348 6.767445 8.776387 9.454878 6.996855 5.698311 4.326315 3.907956 10.228528 
2011 3.434327 5.137346 6.479883 6.094520 3.251785 6.906769 5.233563 3.183488 6.774971 8.751726 9.496504 6.989882 5.636724 4.258571 3.904737 10.256294 
2012 3.488096 5.135758 6.533283 6.096381 3.280460 6.889761 5.187955 3.172384 6.799536 8.728498 9.558896 7.012183 5.589402 4.214994 3.904290 10.263594 
2013 3.548273 5.128586 6.630614 6.104953 3.299548 6.952631 5.157947 3.163699 6.849908 8.767528 9.601236 7.028921 5.627947 4.187638 3.908114 10.299538 
2014 3.646805 5.129132 6.646719 6.035859 3.339087 6.945239 5.005706 3.067096 6.859879 8.771225 9.677772 7.027784 5.606249 4.264409 3.820798 10.242742 
2015 3.694933 5.081968 6.644178 5.978888 3.287141 6.976213 4.903138 2.986215 6.868443 8.807770 9.685272 6.986625 5.603699 4.283614 3.749250 10.172480 
2016 3.706520 4.993601 6.646649 5.949185 3.162853 7.027826 4.856635 2.922080 6.872259 8.853597 9.634610 6.902128 5.620944 4.248215 3.715478 10.139087 
2017 3.746058 4.944083 6.573767 5.880642 3.106598 6.981495 4.761218 2.842219 6.854832 8.857289 9.617095 6.823211 5.593614 4.293550 3.621159 10.089428 
2018 3.837970 4.916982 6.490523 5.782274 3.038231 6.962937 4.710155 2.809142 6.881437 8.905286 9.572936 6.739720 5.600986 4.355641 3.525063 10.081798 
2019 3.973710 4.910173 6.433945 5.695889 2.972924 7.002704 4.720682 2.827634 6.964597 9.021183 9.536961 6.686757 5.643897 4.412105 3.462421 10.154219 
2020 4.119365 4.924628 6.374311 5.622845 2.931782 7.039391 4.759258 2.878108 7.055705 9.142930 9.542805 6.670320 5.698293 4.429147 3.440880 10.251827 
2021 4.162946 4.851096 6.292454 5.573741 2.895936 7.029855 4.781105 2.854464 7.043161 9.170241 9.544464 6.627953 5.687324 4.343117 3.477562 10.275737 
2022 4.163628 4.799615 6.241678 5.595240 2.913392 6.993484 4.841141 2.844131 7.012129 9.178831 9.593742 6.645614 5.658669 4.221782 3.565597 10.299358 
2023 4.185010 4.811591 6.266293 5.697089 2.949385 7.001842 4.956944 2.944456 7.035069 9.250618 9.654796 6.737311 5.678337 4.100106 3.685529 10.370111 
2024 4.170815 4.771775 6.295165 5.801458 2.929910 7.057526 5.029585 3.044762 7.028553 9.317245 9.664046 6.757156 5.675035 3.967436 3.779639 10.381767 
2025 4.152721 4.729929 6.256938 5.850755 2.932931 7.065638 5.001166 3.111432 6.988172 9.343020 9.694052 6.716229 5.612045 3.902457 3.792435 10.334931 
2026 4.198082 4.763534 6.247287 5.894039 2.993028 7.074455 4.953250 3.221768 6.984312 9.387819 9.776997 6.720899 5.553297 3.913275 3.784130 10.321151 
2027 4.218981 4.785432 6.268632 5.946751 3.051293 7.114694 4.927999 3.295897 6.960083 9.431924 9.842972 6.752221 5.533829 3.922331 3.811016 10.318696 
2028 4.245530 4.809432 6.274783 5.998616 3.064931 7.164709 4.943328 3.341444 6.943753 9.487917 9.858790 6.760478 5.597634 3.894795 3.868651 10.354576 
2029 4.302228 4.826145 6.236388 6.019117 3.049111 7.203196 4.938911 3.356251 6.930751 9.514074 9.856025 6.727362 5.676349 3.900945 3.905437 10.376115 
2030 4.327444 4.778278 6.146339 6.016751 3.005394 7.215881 4.931829 3.337613 6.897264 9.500390 9.830285 6.696502 5.744662 3.909408 3.928355 10.345750 
2031 4.344874 4.743492 6.111295 6.059970 2.954655 7.242859 4.997618 3.360922 6.891611 9.515059 9.792117 6.695404 5.816865 3.880169 4.005172 10.359241 
2032 4.383584 4.742286 6.101573 6.102778 2.953706 7.269621 5.049483 3.405712 6.905180 9.528378 9.789830 6.749949 5.871386 3.904748 4.056134 10.382461 
2033 4.413588 4.750962 6.047417 6.117998 2.962149 7.259278 5.064422 3.423275 6.906347 9.533154 9.769915 6.765940 5.882463 3.920827 4.099350 10.378890 
2034 4.418885 4.716862 5.957143 6.103742 2.926435 7.241268 5.097997 3.403058 6.880335 9.531547 9.701890 6.721168 5.863484 3.887554 4.132051 10.340984 
2035 4.455678 4.670659 5.902431 6.093709 2.869406 7.285823 5.171829 3.427002 6.897518 9.572539 9.618352 6.686151 5.867286 3.839162 4.178882 10.351020 
2036 4.509290 4.662673 5.859031 6.087006 2.811614 7.373238 5.290425 3.495494 6.972181 9.649760 9.532387 6.636815 5.917006 3.778184 4.223053 10.411254 
2037 4.505288 4.581085 5.778023 6.029517 2.739136 7.420180 5.330655 3.501582 6.999009 9.677205 9.422550 6.516644 5.913678 3.725108 4.251636 10.406509 
2038 4.469261 4.484574 5.673213 5.969889 2.673033 7.479348 5.327909 3.485995 7.007400 9.676341 9.291449 6.380404 5.896431 3.682747 4.281748 10.370516 
2039 4.490514 4.467558 5.670533 5.984603 2.720591 7.533321 5.357069 3.529667 7.086648 9.698023 9.235458 6.313566 5.924763 3.692812 4.329709 10.404825 
2040 4.495924 4.458032 5.703697 6.024772 2.833057 7.567173 5.377724 3.557421 7.161259 9.694823 9.205698 6.262052 5.939782 3.733233 4.379669 10.443903 
2041 4.443218 4.425976 5.722968 6.066128 2.940715 7.567849 5.398121 3.536643 7.195181 9.663274 9.158066 6.250204 5.973310 3.737666 4.474284 10.471951 
2042 4.374200 4.369261 5.744360 6.130716 3.028712 7.514246 5.439381 3.477216 7.198775 9.602132 9.111538 6.260999 5.993721 3.739028 4.579348 10.467301 
2043 4.286814 4.289322 5.767987 6.202944 3.046202 7.502717 5.482687 3.406070 7.168218 9.545671 9.011916 6.230243 6.011800 3.711632 4.685231 10.440293 
2044 4.252246 4.264460 5.817091 6.312150 3.071679 7.530790 5.534503 3.394988 7.178596 9.533777 8.930119 6.234484 6.029551 3.698211 4.745849 10.435087 
2045 4.280953 4.298524 5.825510 6.396421 3.172395 7.511735 5.503694 3.375215 7.182745 9.474389 8.925958 6.268088 5.967301 3.777068 4.714179 10.390061 
2046 4.299714 4.288231 5.795892 6.450900 3.240096 7.516348 5.474971 3.358136 7.179825 9.400935 8.883309 6.251922 5.894288 3.837405 4.709217 10.332384 
2047 4.339536 4.301038 5.748449 6.473044 3.302761 7.498910 5.477561 3.358494 7.206811 9.321810 8.838202 6.251406 5.816406 3.902084 4.696340 10.269649 
2048 4.454845 4.354995 5.759140 6.504913 3.365355 7.534384 5.520368 3.426105 7.315412 9.306794 8.823689 6.261506 5.799028 4.000348 4.699604 10.268328 
2049 4.503993 4.320693 5.752871 6.517979 3.322680 7.595966 5.598106 3.490855 7.390096 9.324219 8.734609 6.204585 5.804731 4.042394 4.698085 10.266030 
2050 4.466187 4.200483 5.660065 6.462027 3.266056 7.551207 5.585790 3.451925 7.359743 9.275344 8.618846 6.108659 5.713586 4.122427 4.645830 10.138189 
2051 4.442384 4.141610 5.607177 6.434579 3.250936 7.524997 5.581571 3.413647 7.336415 9.262657 8.529547 6.046154 5.691172 4.210320 4.603876 10.045035 
2052 4.422384 4.124271 5.591090 6.447330 3.250436 7.489556 5.615656 3.377272 7.339349 9.287042 8.450182 6.024621 5.717585 4.271550 4.615609 10.014128 
2053 4.418030 4.140308 5.579727 6.472044 3.249366 7.454897 5.644319 3.336105 7.360753 9.301598 8.399642 6.033842 5.746372 4.351326 4.618250 9.982650 
2054 4.395469 4.120583 5.517512 6.457043 3.196100 7.480570 5.647022 3.297278 7.354001 9.318945 8.325083 6.006335 5.771455 4.404589 4.584748 9.947696 
2055 4.332583 4.046601 5.423608 6.367902 3.099856 7.490413 5.633615 3.223707 7.289494 9.300203 8.198373 5.962598 5.724586 4.438478 4.518767 9.856949 
2056 4.356337 4.036477 5.378680 6.287579 3.040175 7.557839 5.616456 3.206516 7.270742 9.295380 8.077621 5.948349 5.719300 4.489730 4.467587 9.803120 
2057 4.481005 4.084862 5.369148 6.214474 3.028135 7.632976 5.607069 3.264961 7.310726 9.327935 7.982881 5.939150 5.768067 4.554268 4.389019 9.806850 
2058 4.581234 4.097041 5.298027 6.093513 3.012874 7.642580 5.551172 3.296747 7.330091 9.305110 7.882276 5.874846 5.756796 4.669713 4.267312 9.737861 
2059 4.649650 4.067245 5.205384 5.957842 2.956578 7.674497 5.515768 3.325256 7.329268 9.286720 7.772601 5.720613 5.732498 4.776778 4.096432 9.639375 
2060 4.735196 4.065617 5.192430 5.869840 2.889875 7.732830 5.525373 3.374418 7.366601 9.325138 7.681696 5.575724 5.798460 4.864410 3.964309 9.614965 
2061 4.843191 4.146644 5.234979 5.830098 2.879736 7.783033 5.545243 3.423793 7.436972 9.381328 7.667938 5.506820 5.908429 4.986748 3.853759 9.627660 
2062 4.928054 4.217318 5.263858 5.775095 2.874806 7.821742 5.545258 3.446400 7.464011 9.400600 7.697219 5.467683 6.036659 5.110457 3.758712 9.629696 
2063 4.945998 4.221346 5.242728 5.684888 2.814658 7.813967 5.520890 3.448346 7.455010 9.385940 7.683447 5.406624 6.134321 5.233021 3.671772 9.594287 
2064 4.966743 4.233626 5.293933 5.651483 2.732754 7.873011 5.577738 3.500552 7.468729 9.430990 7.654198 5.368727 6.258020 5.291757 3.667368 9.592938 
2065 5.039960 4.313252 5.401316 5.667070 2.735597 7.921395 5.654275 3.563998 7.481624 9.503231 7.692417 5.432278 6.399319 5.345075 3.703544 9.629059 
2066 5.101679 4.389452 5.495255 5.649486 2.775827 7.925147 5.691392 3.603440 7.468149 9.527854 7.765921 5.542460 6.485764 5.429589 3.727755 9.606683 
2067 5.113855 4.365546 5.501727 5.545753 2.754813 7.969254 5.676108 3.598940 7.405424 9.504286 7.779068 5.569987 6.516145 5.492096 3.684299 9.492837 
2068 5.137341 4.332379 5.511627 5.446491 2.736799 7.999717 5.663422 3.608114 7.349363 9.492484 7.789668 5.600636 6.516661 5.528061 3.651800 9.408237 
2069 5.192648 4.353991 5.596609 5.430504 2.775048 8.023276 5.693387 3.651537 7.335834 9.495426 7.857446 5.725159 6.524723 5.517781 3.694186 9.409662 
2070 5.217207 4.360881 5.674645 5.445475 2.819289 8.066849 5.727629 3.683742 7.295507 9.497880 7.937163 5.870595 6.507127 5.473705 3.791835 9.409063 
2071 5.184532 4.288322 5.643696 5.408234 2.833841 8.045824 5.709065 3.668141 7.232572 9.451081 7.972631 5.964623 6.434984 5.433051 3.874213 9.368451 
2072 5.105579 4.209440 5.573622 5.353873 2.882022 8.013109 5.679453 3.633953 7.178355 9.401814 7.995693 6.042268 6.327173 5.403050 3.929158 9.324176 
2073 5.058619 4.174142 5.575606 5.357945 2.932305 8.022347 5.713930 3.650876 7.174281 9.411633 8.027858 6.129108 6.265348 5.341757 4.007439 9.363724 
2074 4.993465 4.154694 5.559345 5.347374 3.001217 7.969389 5.701464 3.624460 7.131352 9.344084 8.099768 6.191637 6.183812 5.321397 4.061736 9.404967 
2075 4.875062 4.134860 5.522766 5.343181 3.083816 7.909166 5.660751 3.540397 7.049743 9.227199 8.198424 6.230565 6.056899 5.320464 4.129265 9.401869 
2076 4.751881 4.116834 5.496199 5.367986 3.168151 7.851756 5.620898 3.458360 6.963601 9.108035 8.271814 6.256788 5.918706 5.319228 4.216462 9.388084 
2077 4.636652 4.108719 5.494553 5.378359 3.205690 7.844955 5.588596 3.405089 6.919755 9.035399 8.285223 6.246023 5.860649 5.286693 4.286260 9.399487 
2078 4.578458 4.148616 5.555899 5.388920 3.184822 7.910019 5.568110 3.421381 6.938766 9.034375 8.280936 6.230646 5.883767 5.247903 4.293823 9.456808 
2079 4.564542 4.233053 5.594852 5.369286 3.175379 7.932484 5.493316 3.429657 6.948344 9.010900 8.315701 6.222790 5.871626 5.255211 4.252914 9.463497 
2080 4.527781 4.297928 5.647872 5.403297 3.150767 7.955478 5.425366 3.421483 6.923570 8.986647 8.357572 6.215534 5.829988 5.225536 4.242088 9.514665 
2081 4.452996 4.309708 5.732593 5.495537 3.085566 8.024682 5.394526 3.391167 6.874288 8.980460 8.358702 6.203083 5.811380 5.127208 4.278937 9.571047 
2082 4.376795 4.312571 5.781085 5.536530 3.020417 8.051914 5.331956 3.345729 6.804787 8.957581 8.362840 6.180093 5.766541 5.031062 4.305080 9.579065 
2083 4.334145 4.350326 5.793240 5.535018 2.982681 8.029490 5.231032 3.298027 6.732092 8.912322 8.417995 6.177933 5.716518 4.981911 4.298932 9.560910 
2084 4.312774 4.422792 5.822285 5.554458 2.935948 8.029916 5.161565 3.292555 6.687254 8.905517 8.489709 6.207318 5.673613 4.930076 4.334467 9.544590 
2085 4.270721 4.459605 5.809876 5.585489 2.867702 7.996419 5.101356 3.273122 6.616446 8.875256 8.527333 6.222323 5.619086 4.879013 4.393499 9.510581 
2086 4.228198 4.446575 5.802074 5.628518 2.769160 7.985785 5.066143 3.287485 6.542139 8.868943 8.528397 6.231938 5.618639 4.845313 4.461220 9.503830 
2087 4.239384 4.452558 5.829754 5.704287 2.717619 8.028684 5.050256 3.368829 6.509740 8.890005 8.573818 6.285686 5.659266 4.851195 4.509813 9.556725 
2088 4.249347 4.464872 5.825343 5.720268 2.718988 8.044292 4.975528 3.431613 6.464606 8.877714 8.659623 6.311824 5.673161 4.925994 4.505778 9.564017 
2089 4.208703 4.459738 5.792612 5.699823 2.723807 8.076746 4.863217 3.455214 6.382004 8.844895 8.720241 6.272629 5.660676 5.033055 4.488195 9.517134 
2090 4.146946 4.451918 5.735053 5.652950 2.741937 8.064495 4.733778 3.421755 6.277306 8.755738 8.763841 6.193240 5.597784 5.150722 4.478695 9.415081 
2091 4.118437 4.474643 5.713341 5.667465 2.789927 8.054664 4.662713 3.400934 6.219796 8.692130 8.825608 6.132762 5.588007 5.247841 4.501250 9.340060 
2092 4.175257 4.570553 5.738372 5.743929 2.907452 8.074024 4.653488 3.425390 6.233261 8.682124 8.934899 6.145775 5.644348 5.347785 4.521043 9.298532 
2093 4.226359 4.633188 5.726165 5.798126 3.011178 8.060962 4.653659 3.401211 6.249237 8.649807 8.995091 6.126307 5.649157 5.422008 4.514946 9.203031 
2094 4.270531 4.670950 5.734431 5.853383 3.049173 8.087608 4.722085 3.389285 6.283940 8.663327 8.964715 6.069667 5.693149 5.437588 4.545859 9.130681 
2095 4.345787 4.741895 5.769494 5.908940 3.108962 8.117397 4.795236 3.385545 6.315050 8.697637 8.969664 6.059179 5.728094 5.482095 4.570310 9.086559 
2096 4.392651 4.778753 5.782284 5.934592 3.166921 8.115672 4.828025 3.360298 6.295347 8.715101 8.983496 6.051475 5.696824 5.501509 4.589613 9.055392 
2097 4.428872 4.777056 5.808797 5.970664 3.195479 8.164721 4.876863 3.369351 6.259880 8.755531 8.957769 6.030718 5.695085 5.501276 4.629033 9.069097 
2098 4.459267 4.764046 5.777833 5.966584 3.256110 8.157204 4.846183 3.341275 6.166677 8.723597 8.935814 6.021141 5.642575 5.557093 4.601520 9.037327 
2099 4.505437 4.748876 5.759279 5.961014 3.289568 8.182280 4.833285 3.351064 6.091002 8.708033 8.884619 5.999102 5.617325 5.585074 4.592853 9.058810 
2100 4.588305 4.754337 5.804182 5.972325 3.304944 8.240128 4.866589 3.401592 6.057762 8.705957 8.856159 5.992140 5.674179 5.616164 4.612473 9.129635 
2101 4.666365 4.787051 5.863030 5.987931 3.314398 8.278024 4.916015 3.460841 6.027901 8.679401 8.845525 5.962378 5.733336 5.652470 4.628728 9.207409 
2102 4.649403 4.798284 5.858436 5.991032 3.271661 8.270967 4.968385 3.482566 5.958670 8.604330 8.793975 5.867239 5.763144 5.688003 4.643211 9.250695 
2103 4.569138 4.797402 5.809848 5.967751 3.203790 8.237143 5.011096 3.466550 5.852638 8.490036 8.721140 5.751106 5.793217 5.748964 4.649616 9.259573 
2104 4.562171 4.872365 5.858056 5.996531 3.184261 8.248752 5.132647 3.543303 5.850890 8.438389 8.673265 5.720409 5.866584 5.802485 4.674310 9.400840 
2105 4.576546 4.967482 5.927101 6.029885 3.244474 8.239299 5.231161 3.607961 5.853774 8.383946 8.663047 5.747183 5.908342 5.903102 4.665116 9.554425 
2106 4.532958 5.016308 5.947948 6.036442 3.326631 8.183081 5.275841 3.611362 5.807455 8.307886 8.628557 5.751663 5.916977 5.979944 4.641379 9.634683 
2107 4.476904 5.038128 5.972379 6.049912 3.388297 8.155957 5.341179 3.660093 5.774123 8.295236 8.562162 5.762851 5.914369 6.004773 4.648968 9.725725 
2108 4.444959 5.047388 5.992351 6.028934 3.448277 8.124954 5.375010 3.726858 5.769159 8.269074 8.516103 5.806770 5.914474 6.058396 4.640948 9.777878 
2109 4.465983 5.100156 6.035991 6.012200 3.500962 8.150556 5.425261 3.842600 5.814420 8.282574 8.467406 5.887050 5.961148 6.085557 4.629612 9.841429 
2110 4.500401 5.169761 6.079540 5.994601 3.568366 8.152451 5.471313 3.933296 5.869062 8.292885 8.425047 5.968148 5.994356 6.118746 4.587043 9.881187 
2111 4.514097 5.220581 6.105416 5.955365 3.645563 8.139233 5.464567 3.958496 5.898223 8.288980 8.394795 6.026688 6.024830 6.172709 4.488564 9.843679 
2112 4.557224 5.295646 6.158199 5.914873 3.707912 8.151308 5.484913 4.010757 5.955707 8.357242 8.361439 6.083313 6.105843 6.192978 4.385779 9.851324 
2113 4.632513 5.372914 6.242952 5.875168 3.750036 8.169439 5.522547 4.084549 6.047307 8.468618 8.332540 6.143056 6.181777 6.215742 4.297203 9.906137 
2114 4.695861 5.418893 6.320245 5.836081 3.746564 8.194078 5.563311 4.149076 6.131622 8.570003 8.291592 6.188122 6.232934 6.208495 4.237311 9.948538 
2115 4.717206 5.434713 6.305899 5.786190 3.718046 8.191651 5.574333 4.150962 6.157948 8.619760 8.256635 6.200159 6.205848 6.174103 4.174801 9.954350 
2116 4.713234 5.425033 6.255881 5.720405 3.665840 8.180416 5.566954 4.126045 6.154599 8.648551 8.221998 6.194449 6.136632 6.137802 4.130617 9.949924 
2117 4.749735 5.459571 6.248299 5.659543 3.636919 8.203383 5.567658 4.130429 6.170875 8.703648 8.199123 6.225206 6.116912 6.103820 4.107777 9.993554 
2118 4.808736 5.523930 6.271356 5.600718 3.634617 8.213813 5.582571 4.146651 6.197209 8.772383 8.178589 6.282713 6.112678 6.063625 4.097412 10.099639 
2119 4.808701 5.532868 6.254968 5.531234 3.642764 8.170098 5.569479 4.089920 6.134616 8.746295 8.168336 6.305387 6.051171 6.021430 4.069299 10.143576 
2120 4.806618 5.588576 6.209478 5.506609 3.707295 8.074592 5.516515 4.002596 6.061841 8.693550 8.195590 6.365994 5.975441 6.024802 4.003296 10.150851 
2121 4.787982 5.581556 6.177194 5.515164 3.731488 8.027649 5.509270 3.956095 6.042327 8.691416 8.183637 6.395687 5.945233 6.000618 3.964956 10.187594 
2122 4.723950 5.481271 6.114371 5.468381 3.682489 8.006846 5.511093 3.903012 6.039619 8.697009 8.101360 6.336935 5.943186 5.926489 3.942346 10.168481 
2123 4.710877 5.448316 6.032884 5.400869 3.681661 7.990275 5.494101 3.862944 6.078383 8.731590 8.079372 6.319581 5.974856 5.915825 3.898899 10.157516 
2124 4.713109 5.454137 5.932693 5.309393 3.752755 7.937357 5.448234 3.777730 6.100139 8.738352 8.151052 6.364317 5.972920 5.992041 3.818151 10.110668 
2125 4.690725 5.424951 5.881090 5.223224 3.794360 7.941161 5.482844 3.717719 6.126561 8.795856 8.219768 6.408421 6.005216 6.031833 3.785670 10.057068 
2126 4.705714 5.410818 5.851463 5.169128 3.820869 7.977993 5.571304 3.738058 6.203109 8.926881 8.264724 6.451396 6.113982 6.057690 3.785619 10.065104 
2127 4.696829 5.376173 5.752130 5.088182 3.887218 7.873962 5.560466 3.689530 6.214748 8.956181 8.333071 6.469462 6.132550 6.150858 3.709085 9.967512 
2128 4.641645 5.298935 5.671777 5.007784 3.896935 7.776613 5.573636 3.651085 6.202335 8.983398 8.352398 6.483026 6.166225 6.191895 3.652081 9.858250 
2129 4.566517 5.181378 5.653039 4.974817 3.823256 7.755362 5.694929 3.683686 6.219495 9.048310 8.295421 6.522536 6.284505 6.120493 3.704716 9.854830 
2130 4.449240 5.124945 5.641289 4.981380 3.835448 7.680670 5.747488 3.684167 6.193607 9.015119 8.290993 6.619878 6.334540 6.087735 3.760024 9.822534 
2131 4.356353 5.144414 5.678554 4.999133 3.885219 7.611411 5.804400 3.727630 6.194478 8.988665 8.282271 6.731003 6.398188 6.073566 3.839130 9.822048 
2132 4.258473 5.119160 5.657518 4.943886 3.905789 7.514838 5.851072 3.745908 6.182880 8.955751 8.219084 6.788925 6.402423 6.055686 3.901577 9.784282 
2133 4.158872 5.099216 5.635840 4.885274 3.926754 7.417447 5.882672 3.779619 6.160938 8.940816 8.184091 6.848637 6.355293 6.051247 3.940073 9.739419 
2134 4.111464 5.120627 5.634553 4.877958 3.969017 7.335159 5.901813 3.843623 6.141543 8.932632 8.200221 6.953475 6.269437 6.070019 3.985610 9.736914 
2135 3.994728 5.098065 5.599207 4.851689 3.982293 7.246080 5.888371 3.845981 6.068960 8.858854 8.220957 7.025337 6.124435 6.059130 4.065246 9.676769 
2136 3.861736 5.067072 5.596237 4.817677 3.953466 7.222207 5.882356 3.850152 6.011026 8.806487 8.196996 7.040922 6.045952 6.000900 4.193408 9.630857 
2137 3.812023 5.097477 5.575837 4.776041 3.936066 7.217030 5.858701 3.833146 5.994985 8.791697 8.191359 7.037137 6.035495 6.005860 4.282929 9.615699 
2138 3.790487 5.173695 5.582345 4.756607 3.948625 7.228502 5.841631 3.815008 6.004035 8.804581 8.239466 7.059197 6.097022 6.058197 4.357648 9.628300 
2139 3.789477 5.235754 5.621867 4.789642 3.959918 7.252408 5.856456 3.802852 6.004463 8.809140 8.310925 7.104497 6.194634 6.089520 4.462054 9.660191 
2140 3.718410 5.231946 5.600760 4.809263 3.953234 7.226446 5.838221 3.708210 5.939157 8.745586 8.346283 7.124355 6.235986 6.076905 4.581749 9.628391 
2141 3.595388 5.173172 5.558745 4.813981 3.949940 7.170649 5.762113 3.539180 5.824621 8.646290 8.368421 7.103345 6.223187 6.047013 4.665068 9.524348 
2142 3.551216 5.137695 5.551820 4.839589 3.947978 7.167288 5.695305 3.417507 5.778310 8.607543 8.399928 7.108280 6.230661 6.027281 4.735313 9.470268 
2143 3.508686 5.105637 5.505335 4.840890 3.914792 7.167444 5.607502 3.297884 5.729850 8.559282 8.417247 7.106658 6.191094 6.028039 4.772597 9.410709 
2144 3.381881 5.014224 5.434101 4.800339 3.796310 7.201514 5.542629 3.193698 5.639164 8.485070 8.378076 7.049353 6.110066 5.954083 4.817647 9.334097 
2145 3.268041 4.993964 5.425445 4.795709 3.701317 7.270360 5.517300 3.191047 5.593963 8.438847 8.382039 7.038914 6.044070 5.895030 4.883598 9.342360 
2146 3.192684 5.061161 5.461319 4.811589 3.664448 7.339342 5.469949 3.239890 5.574215 8.397635 8.461440 7.092537 5.985339 5.910946 4.918098 9.381421 
2147 3.119359 5.108922 5.432843 4.782215 3.622127 7.342557 5.347591 3.242863 5.498788 8.305761 8.540054 7.118914 5.884525 6.000754 4.878671 9.354059 
2148 3.033277 5.155856 5.380255 4.741155 3.566640 7.315691 5.237600 3.258236 5.414970 8.220993 8.604040 7.137312 5.776199 6.104571 4.827724 9.332057 
2149 2.913122 5.188941 5.364086 4.726894 3.519334 7.276551 5.172244 3.288411 5.324331 8.174601 8.667402 7.159045 5.702562 6.171435 4.793667 9.322717 
2150 2.783742 5.186248 5.383883 4.734692 3.472924 7.270816 5.146609 3.321589 5.240450 8.171152 8.709191 7.177127 5.679254 6.214128 4.775217 9.343270 
2151 2.665165 5.168517 5.359306 4.716363 3.446633 7.223856 5.084556 3.300330 5.169695 8.153052 8.753053 7.166743 5.624564 6.300351 4.686087 9.321667 
2152 2.664248 5.137349 5.348695 4.674889 3.390114 7.249639 5.064161 3.301754 5.164612 8.206472 8.759829 7.156323 5.670897 6.371196 4.556655 9.319295 
2153 2.735253 5.101788 5.345276 4.597497 3.335361 7.326109 5.070236 3.315183 5.172475 8.286284 8.735568 7.143291 5.767749 6.449978 4.390296 9.334004 
2154 2.784914 5.023127 5.326869 4.496556 3.274566 7.418108 5.105636 3.328445 5.133484 8.361403 8.677320 7.135717 5.858108 6.469692 4.266345 9.330669 
2155 2.818045 4.948234 5.311288 4.422966 3.223735 7.551318 5.180052 3.360554 5.079206 8.439508 8.595959 7.130693 5.978356 6.446038 4.207340 9.338631 
2156 2.863018 4.955769 5.243466 4.382007 3.273818 7.584090 5.157175 3.331997 5.005063 8.461931 8.577896 7.125509 5.986979 6.548092 4.055938 9.300329 
2157 2.903784 4.950010 5.178721 4.361170 3.283680 7.647759 5.176990 3.337413 4.949390 8.487030 8.521526 7.112662 5.998885 6.598385 3.947423 9.273377 
2158 2.885033 4.915893 5.113392 4.342963 3.247006 7.742770 5.234542 3.359451 4.882256 8.493289 8.425250 7.089572 6.010775 6.605383 3.894720 9.250153 
2159 2.833065 4.929174 5.117207 4.377501 3.251187 7.822890 5.340044 3.455257 4.833148 8.497951 8.398276 7.128525 5.992436 6.630921 3.894563 9.287476 
2160 2.812929 4.965427 5.147644 4.443120 3.278525 7.923099 5.476589 3.617739 4.803290 8.520035 8.422085 7.175048 5.991256 6.648739 3.946290 9.345613 
2161 2.774543 5.019127 5.139127 4.501465 3.346726 7.945952 5.548887 3.730884 4.770968 8.490243 8.499145 7.222321 5.960941 6.733410 3.956661 9.346167 
2162 2.725767 5.050478 5.170403 4.553325 3.383435 7.989198 5.648848 3.826298 4.780492 8.485708 8.592037 7.290518 5.993155 6.784067 3.992957 9.355340 
2163 2.626838 5.016636 5.189934 4.541965 3.347936 8.026246 5.746047 3.846938 4.747768 8.463570 8.647296 7.351792 6.099316 6.788280 4.064209 9.333535 
2164 2.609908 5.022235 5.210284 4.526465 3.363386 8.017137 5.789617 3.820647 4.701694 8.426352 8.746910 7.429161 6.183980 6.864914 4.078540 9.317537 
2165 2.705462 5.067386 5.273592 4.530228 3.381587 8.063644 5.908285 3.889525 4.721855 8.458688 8.841269 7.494699 6.347739 6.891297 4.122069 9.376425 
2166 2.747686 5.053270 5.303989 4.486430 3.361876 8.075509 6.018361 3.898649 4.665343 8.438866 8.877990 7.480789 6.457231 6.874276 4.174152 9.358813 
2167 2.772741 5.059682 5.358627 4.451657 3.348211 8.118534 6.122838 3.901484 4.615866 8.433599 8.920865 7.477623 6.519004 6.862066 4.240907 9.332412 
2168 2.864952 5.161251 5.426446 4.472957 3.395134 8.159970 6.194917 3.906849 4.615654 8.425969 9.018140 7.523996 6.561827 6.883679 4.276283 9.334557 
2169 2.913957 5.287724 5.466042 4.521316 3.452517 8.151116 6.215248 3.871101 4.619587 8.368882 9.130169 7.561005 6.544872 6.920894 4.287287 9.311224 
2170 2.928022 5.384791 5.568878 4.601339 3.447860 8.240746 6.309365 3.943534 4.689198 8.391398 9.213033 7.591465 6.593094 6.873297 4.388062 9.372581 
2171 2.939145 5.427685 5.590451 4.640424 3.447458 8.257037 6.339917 3.957728 4.699827 8.364259 9.271127 7.583452 6.579716 6.865506 4.435457 9.373371 
2172 2.898864 5.401321 5.529957 4.619951 3.414578 8.219203 6.341367 3.925775 4.652127 8.294964 9.298407 7.528315 6.493190 6.886066 4.443279 9.307687 
2173 2.891783 5.407045 5.501230 4.590824 3.396099 8.210074 6.353312 3.925717 4.656702 8.254615 9.318939 7.471897 6.457540 6.946230 4.437256 9.276057 
2174 2.911139 5.460806 5.510835 4.567088 3.401774 8.228377 6.363715 3.931444 4.712428 8.256127 9.365619 7.432041 6.483645 7.012324 4.433738 9.305864 
2175 2.900586 5.450603 5.495959 4.524105 3.395855 8.226222 6.366972 3.893379 4.714480 8.247823 9.412354 7.390845 6.484558 7.047054 4.448735 9.322712 
2176 2.868731 5.388000 5.493247 4.484025 3.355780 8.241713 6.420419 3.913218 4.685911 8.290727 9.411098 7.350250 6.535692 7.016260 4.528206 9.363459 
2177 2.861554 5.354117 5.463954 4.455755 3.356412 8.229372 6.415667 3.921886 4.667178 8.338655 9.387777 7.325135 6.567141 7.068421 4.546193 9.398767 
2178 2.882164 5.324777 5.410986 4.437625 3.392417 8.204806 6.350002 3.923011 4.644610 8.372839 9.366896 7.319590 6.546336 7.183818 4.500999 9.432611 
2179 2.869832 5.238950 5.344761 4.402391 3.407790 8.168698 6.270246 3.902627 4.592338 8.384040 9.330343 7.301510 6.531961 7.272338 4.464522 9.458107 
2180 2.804261 5.116435 5.270960 4.351635 3.424531 8.131121 6.180243 3.855760 4.553201 8.402714 9.268988 7.269896 6.486082 7.337816 4.421138 9.462633 
2181 2.815017 5.008113 5.256270 4.319404 3.469659 8.161386 6.127705 3.852344 4.622582 8.507829 9.210704 7.258814 6.486705 7.365543 4.381871 9.490530 
2182 2.826718 4.923555 5.216794 4.269527 3.539079 8.149612 6.032794 3.803172 4.698959 8.593959 9.165627 7.239258 6.453740 7.415501 4.289894 9.475531 
2183 2.807428 4.843673 5.227178 4.253485 3.578809 8.192998 5.998911 3.814967 4.788334 8.706876 9.126893 7.227097 6.427509 7.414258 4.245179 9.494308 
2184 2.768137 4.765796 5.236513 4.250236 3.599846 8.256845 5.979535 3.862962 4.837285 8.791509 9.086433 7.205534 6.411236 7.388065 4.214585 9.515798 
2185 2.668817 4.653574 5.145508 4.201220 3.589682 8.222462 5.898138 3.816928 4.780218 8.778599 9.007401 7.131504 6.313806 7.366486 4.130410 9.447380 
2186 2.672855 4.614508 5.103396 4.206307 3.633072 8.229887 5.842947 3.812579 4.793603 8.824806 8.975707 7.101818 6.270025 7.348517 4.055596 9.463618 
2187 2.738738 4.676368 5.096053 4.262959 3.718608 8.266718 5.785580 3.816684 4.868347 8.896525 9.000921 7.108001 6.317282 7.346845 4.014226 9.552212 
2188 2.746498 4.687013 5.051833 4.312787 3.741356 8.256623 5.696002 3.782857 4.882144 8.907835 8.988009 7.082948 6.348800 7.336230 4.055357 9.598453 
2189 2.745483 4.648267 5.007395 4.368540 3.722001 8.245757 5.635818 3.779088 4.879451 8.906839 8.966192 7.074934 6.402523 7.322987 4.182703 9.635003 
2190 2.755631 4.649403 4.960514 4.430233 3.696838 8.240685 5.586698 3.801534 4.891094 8.920860 8.937576 7.091399 6.467219 7.316000 4.328432 9.692590 
2191 2.791314 4.657778 4.905118 4.502228 3.665113 8.219951 5.521608 3.837461 4.904532 8.919981 8.916255 7.114532 6.473884 7.323369 4.455087 9.750564 
2192 2.822248 4.675952 4.787469 4.556653 3.658570 8.118631 5.358538 3.784147 4.887327 8.824655 8.934713 7.106315 6.365355 7.416530 4.498462 9.728448 
2193 2.825116 4.709673 4.710544 4.646942 3.635758 8.055826 5.260664 3.736259 4.908290 8.738525 8.921552 7.105357 6.280604 7.463940 4.571068 9.706127 
2194 2.875427 4.738624 4.674527 4.724553 3.643186 8.003489 5.209062 3.693855 4.960871 8.647684 8.915588 7.124079 6.219543 7.505246 4.624020 9.702172 
2195 2.920192 4.758557 4.621002 4.770170 3.690119 7.945670 5.141855 3.637463 4.984884 8.538156 8.914424 7.102604 6.181594 7.544848 4.618559 9.669041 
2196 2.927598 4.735584 4.596325 4.821707 3.698004 7.959717 5.118355 3.636267 4.980496 8.465978 8.871126 7.041118 6.202065 7.488883 4.650811 9.665822 
2197 2.938107 4.705703 4.600171 4.876840 3.712272 8.004010 5.096531 3.669087 4.958243 8.417160 8.869581 6.977488 6.236616 7.448812 4.670137 9.670444 
2198 2.957252 4.712942 4.612818 4.921298 3.725401 8.070065 5.114731 3.726359 4.942848 8.399299 8.882755 6.908801 6.303896 7.426370 4.659058 9.689981 
2199 2.969564 4.702937 4.565138 4.928751 3.714621 8.073746 5.104092 3.723738 4.872208 8.343822 8.893186 6.817028 6.308792 7.474659 4.584612 9.685731 
2200 2.977606 4.682433 4.490478 4.926809 3.682456 8.063195 5.109749 3.695139 4.791921 8.284101 8.892236 6.737759 6.298087 7.564169 4.482837 9.677349 
2201 3.010713 4.715834 4.430193 4.948199 3.644723 8.104567 5.132148 3.704538 4.768939 8.271690 8.895277 6.700113 6.320954 7.669105 4.388091 9.710562 
2202 3.058136 4.788722 4.401831 4.974507 3.610553 8.195667 5.170263 3.760742 4.833483 8.311535 8.930289 6.721779 6.355589 7.735745 4.307721 9.798791 
2203 3.074958 4.821690 4.360295 4.967911 3.559097 8.275591 5.240901 3.832357 4.902167 8.375780 8.944435 6.760617 6.396119 7.739480 4.251085 9.894188 
2204 3.078163 4.818846 4.275662 4.929133 3.483779 8.324471 5.307743 3.896910 4.948551 8.437082 8.937931 6.786444 6.414910 7.718267 4.211010 9.958574 
2205 3.059832 4.793691 4.150513 4.865089 3.402187 8.347858 5.350357 3.933347 4.957027 8.477395 8.922893 6.794661 6.409998 7.694102 4.173939 9.956730 
2206 3.004688 4.768441 4.057268 4.816651 3.298074 8.411927 5.453454 4.002285 4.989910 8.552144 8.877288 6.799510 6.491927 7.586244 4.211700 9.976249 
2207 2.960083 4.795477 3.987932 4.803171 3.234684 8.465992 5.534688 4.061825 5.048641 8.642041 8.875745 6.825991 6.618925 7.491398 4.261065 10.022889 
2208 2.894027 4.788709 3.864924 4.790677 3.213598 8.430828 5.538062 4.044581 5.051848 8.641095 8.891134 6.825871 6.667055 7.463505 4.278792 9.970253 
2209 2.825208 4.803244 3.761567 4.806921 3.227407 8.384533 5.538776 4.042412 5.029471 8.608941 8.907434 6.818265 6.737311 7.483685 4.304429 9.872723 
2210 2.754959 4.885015 3.736287 4.858029 3.248537 8.441632 5.613039 4.151986 5.046129 8.634399 8.916311 6.841027 6.902452 7.475960 4.375214 9.859298 
2211 2.693249 4.907903 3.665102 4.879035 3.240855 8.493944 5.689457 4.254094 4.989071 8.616666 8.883366 6.837679 7.014714 7.447104 4.440403 9.820636 
2212 2.636178 4.885566 3.545500 4.880635 3.228332 8.502080 5.706645 4.312649 4.886130 8.558144 8.867652 6.825775 7.066309 7.460225 4.468085 9.761178 
2213 2.632485 4.848336 3.428146 4.883460 3.227487 8.509859 5.718914 4.355456 4.811185 8.501003 8.858785 6.811218 7.075678 7.505302 4.476211 9.701135 
2214 2.742886 4.868878 3.364350 4.884045 3.258738 8.551152 5.746337 4.434424 4.835791 8.498809 8.857442 6.808160 7.108961 7.562789 4.465513 9.686446 
2215 2.897818 4.940454 3.342589 4.854858 3.289372 8.636916 5.782252 4.548463 4.933787 8.572501 8.854421 6.810925 7.168193 7.622002 4.426847 9.740654 
2216 3.003894 4.891145 3.211725 4.726740 3.253489 8.669834 5.743746 4.566555 4.932370 8.581540 8.783484 6.733620 7.123298 7.677981 4.332379 9.683818 
2217 3.068039 4.825924 3.110613 4.613652 3.212009 8.716770 5.731069 4.619213 4.940438 8.599829 8.697293 6.642703 7.108166 7.682364 4.282031 9.643162 
2218 3.164668 4.822764 3.112062 4.573996 3.215747 8.791380 5.762018 4.737772 5.009615 8.676900 8.651622 6.583537 7.197909 7.672918 4.253159 9.703806 
2219 3.251230 4.805099 3.145791 4.565903 3.208673 8.871860 5.835413 4.866382 5.090843 8.804405 8.574637 6.513241 7.337419 7.629453 4.248172 9.812523 
2220 3.324506 4.784202 3.146912 4.540687 3.162067 8.885756 5.853933 4.943922 5.137081 8.899569 8.502823 6.439888 7.441989 7.613505 4.209946 9.888220 
2221 3.404721 4.776378 3.108430 4.480893 3.095573 8.849894 5.793862 4.941886 5.147818 8.924167 8.467547 6.377362 7.489733 7.666210 4.120216 9.879552 
2222 3.454038 4.799752 3.109934 4.451036 3.023771 8.840514 5.756871 4.944623 5.160856 8.931383 8.448316 6.351157 7.543173 7.727275 4.056586 9.897808 
2223 3.493999 4.867113 3.135385 4.465915 2.998979 8.831102 5.723022 4.936569 5.178842 8.930989 8.477489 6.366645 7.583000 7.812238 4.024082 9.924201 
2224 3.505901 4.863066 3.080707 4.424890 2.936546 8.797061 5.626473 4.856619 5.096404 8.871663 8.460313 6.328040 7.543208 7.911383 3.986610 9.866158 
2225 3.441554 4.817857 3.036182 4.365590 2.799378 8.825092 5.569248 4.812491 4.984051 8.860707 8.345803 6.237061 7.520950 7.930165 4.011809 9.813860 
2226 3.379097 4.831079 3.035789 4.327271 2.708076 8.878753 5.523050 4.792243 4.911143 8.872184 8.271601 6.173583 7.528751 7.958213 4.064385 9.825085 
2227 3.323478 4.932674 3.115212 4.374004 2.716386 8.960479 5.548002 4.826268 4.876053 8.920300 8.293362 6.204288 7.597219 7.979686 4.182309 9.948708 
2228 3.248995 5.029929 3.145251 4.434013 2.777182 8.969693 5.546225 4.821136 4.768543 8.894485 8.368625 6.269700 7.598516 8.021031 4.308831 10.041132 
2229 3.151749 5.039066 3.050769 4.432806 2.802730 8.907653 5.505924 4.743057 4.570018 8.792421 8.428773 6.278043 7.527795 8.069086 4.427387 10.010704 
2230 3.063504 5.067935 2.987134 4.461434 2.843442 8.891637 5.507030 4.695650 4.399593 8.735123 8.503258 6.292557 7.483075 8.100538 4.544209 10.014367 
2231 3.008404 5.147382 3.002062 4.520681 2.919215 8.933099 5.546724 4.705591 4.315996 8.760310 8.599303 6.317449 7.513552 8.108339 4.659694 10.069907 
2232 2.916096 5.139117 3.013143 4.564087 2.929550 9.029628 5.656760 4.765696 4.255856 8.836595 8.628681 6.301841 7.606062 8.031962 4.804380 10.160888 
2233 2.838179 5.071287 2.986786 4.558965 2.945634 9.050967 5.707034 4.748958 4.128299 8.853069 8.670753 6.278959 7.610227 8.009569 4.882619 10.190014 
2234 2.823956 5.035101 3.020352 4.539790 2.993882 9.041919 5.720066 4.720286 4.029263 8.866163 8.755644 6.284841 7.625742 8.026673 4.917466 10.213307 
2235 2.822533 5.001357 3.108779 4.519406 3.032284 9.079621 5.740596 4.738946 3.989567 8.922921 8.815766 6.296684 7.681644 8.010481 4.947177 10.280290 
2236 2.861148 5.008515 3.210489 4.517873 3.069081 9.121684 5.754819 4.778066 3.982042 9.014219 8.855826 6.320365 7.743561 7.999478 4.940333 10.334444 
2237 2.930563 5.008963 3.240292 4.481685 3.128489 9.091509 5.710877 4.746590 3.924195 9.055427 8.903703 6.330387 7.731844 8.049700 4.873308 10.301565 
2238 2.884939 4.928789 3.214529 4.441893 3.154342 9.045244 5.709998 4.709536 3.785925 9.046870 8.871770 6.304868 7.685858 8.042059 4.848519 10.240396 
2239 2.829360 4.899668 3.242236 4.478207 3.224768 9.021026 5.736865 4.698548 3.662617 9.012952 8.861340 6.350483 7.675607 8.009734 4.858685 10.220987 
2240 2.815728 4.902565 3.262521 4.526575 3.343153 8.977714 5.721964 4.672418 3.582335 8.958383 8.879145 6.435594 7.651954 8.008631 4.837707 10.192502 
2241 2.796046 4.880425 3.234839 4.556221 3.439778 8.945413 5.698965 4.630581 3.534611 8.900917 8.844188 6.471090 7.617862 8.001045 4.792062 10.136686 
2242 2.809205 4.884609 3.228656 4.587333 3.526396 8.932483 5.692986 4.589267 3.551106 8.866965 8.798512 6.475821 7.658077 7.993504 4.741467 10.091167 
2243 2.814675 4.849882 3.220069 4.616955 3.609413 8.914052 5.699773 4.519017 3.573036 8.802905 8.740686 6.474044 7.704861 8.001598 4.707082 10.058248 
2244 2.821675 4.841198 3.231492 4.663372 3.692983 8.897002 5.725252 4.486439 3.641742 8.749504 8.692704 6.504393 7.789603 8.026333 4.667070 10.057761 
2245 2.879737 4.846166 3.195392 4.671659 3.776433 8.839129 5.709988 4.455326 3.718668 8.686201 8.661789 6.520624 7.882490 8.125361 4.562329 10.028741 
2246 2.934144 4.795905 3.058457 4.617325 3.832288 8.769309 5.667487 4.401582 3.752532 8.599437 8.579519 6.480859 7.926383 8.251825 4.420711 9.954393 
2247 2.933408 4.761070 2.981428 4.615019 3.839206 8.789285 5.713017 4.437725 3.812406 8.563758 8.483146 6.474415 8.044717 8.297491 4.346276 9.941514 
2248 2.916894 4.758698 2.950515 4.634929 3.890046 8.831141 5.760125 4.476290 3.831622 8.513266 8.449443 6.521606 8.156619 8.343556 4.290066 9.946503 
2249 2.902328 4.793381 2.976631 4.678909 3.965736 8.911163 5.845486 4.544944 3.841371 8.474515 8.477580 6.596847 8.264956 8.355170 4.268974 10.001390 
2250 2.909560 4.852764 2.971029 4.709968 4.069460 8.926240 5.859406 4.537879 3.804191 8.402381 8.562829 6.661192 8.289543 8.426448 4.195068 9.998407 
2251 2.955074 4.906100 2.945408 4.732519 4.181716 8.939075 5.838947 4.473373 3.745385 8.331769 8.664522 6.713814 8.246541 8.527554 4.102910 9.981846 
2252 2.971316 4.958803 2.964226 4.809646 4.231459 9.027340 5.900390 4.457509 3.738913 8.343239 8.735821 6.755463 8.226233 8.559091 4.084960 10.029478 
2253 2.965908 4.993131 2.925375 4.852827 4.286037 9.058297 5.904567 4.409545 3.716708 8.340672 8.790334 6.766003 8.171988 8.624884 4.058427 10.032022 
2254 2.931662 4.952900 2.852853 4.874558 4.292674 9.085246 5.914690 4.406805 3.698173 8.354503 8.762945 6.748047 8.138550 8.645372 4.060890 10.023812 
2255 2.918063 4.920772 2.802538 4.926283 4.284722 9.099245 5.917890 4.459915 3.721712 8.386475 8.730620 6.732506 8.152817 8.643588 4.070061 10.023955 
2256 2.936486 4.935004 2.844731 5.052287 4.285445 9.111446 5.949407 4.573874 3.838717 8.457610 8.754226 6.764358 8.253750 8.628005 4.110487 10.100966 
2257 2.897171 4.915927 2.941622 5.229291 4.213775 9.168041 6.068309 4.744963 3.975919 8.585179 8.744428 6.799201 8.404704 8.498700 4.247243 10.247278 
2258 2.859869 4.880759 2.985559 5.350925 4.170042 9.138592 6.097273 4.801873 4.026272 8.668537 8.755087 6.852600 8.459321 8.467340 4.310153 10.299711 
2259 2.865094 4.855147 3.036227 5.457917 4.175278 9.069505 6.088859 4.800124 4.062365 8.726433 8.791732 6.932558 8.509504 8.537627 4.307745 10.317477 
2260 2.861401 4.786806 3.102167 5.589124 4.141205 9.031756 6.133131 4.824313 4.108427 8.769914 8.801942 6.999065 8.568044 8.562028 4.341146 10.339072 
2261 2.806571 4.686471 3.155573 5.716348 4.115392 8.961879 6.165620 4.803264 4.110440 8.754503 8.827576 7.025701 8.574956 8.601183 4.373505 10.313778 
2262 2.720738 4.562820 3.212394 5.849466 4.070521 8.924262 6.228467 4.794808 4.105333 8.760839 8.852428 7.023114 8.617243 8.598024 4.432601 10.312501 
2263 2.668178 4.425805 3.249438 5.951275 3.962352 8.919559 6.303334 4.815861 4.120281 8.793870 8.849216 6.959340 8.658155 8.562968 4.480246 10.326700 
2264 2.712379 4.332490 3.274800 6.016577 3.867038 8.883841 6.322153 4.822021 4.168248 8.779897 8.868897 6.895241 8.673759 8.616267 4.440101 10.334137 
2265 2.788613 4.285592 3.309531 6.074368 3.793470 8.837176 6.343835 4.810475 4.221532 8.747879 8.905703 6.843287 8.672879 8.689277 4.368612 10.344840 
2266 2.824517 4.258039 3.350572 6.143672 3.728949 8.792742 6.373347 4.793742 4.248332 8.725884 8.947235 6.790903 8.647446 8.729505 4.325624 10.349786 
2267 2.878798 4.279060 3.400586 6.206321 3.725607 8.707913 6.359461 4.760664 4.276974 8.690981 9.009085 6.777892 8.626090 8.785827 4.266397 10.351086 
2268 2.883791 4.296011 3.443106 6.245840 3.684261 8.655797 6.361409 4.782313 4.319645 8.680588 9.032173 6.774943 8.637939 8.769739 4.239892 10.374994 
2269 2.830342 4.289317 3.453604 6.237586 3.603623 8.583410 6.333528 4.799743 4.333486 8.658763 9.009961 6.750996 8.624062 8.707869 4.205597 10.357852 
2270 2.771755 4.360953 3.532566 6.267071 3.562612 8.534852 6.353298 4.843210 4.382524 8.690212 9.023864 6.784325 8.669634 8.620672 4.186615 10.395962 
2271 2.762342 4.474149 3.649543 6.322877 3.576336 8.457543 6.368384 4.862792 4.400986 8.726344 9.116179 6.872327 8.710649 8.554386 4.174911 10.466168 
2272 2.737178 4.487766 3.714993 6.323305 3.536915 8.356074 6.367256 4.868540 4.314392 8.734763 9.166060 6.900362 8.708319 8.466872 4.161534 10.507664 
2273 2.716519 4.443103 3.804464 6.315802 3.413545 8.350145 6.439420 4.959139 4.293854 8.821233 9.153927 6.882556 8.763055 8.296176 4.196954 10.609021 
2274 2.734843 4.387317 3.846581 6.259260 3.296593 8.308671 6.424251 4.969260 4.251306 8.885140 9.145956 6.846529 8.745510 8.186150 4.154048 10.635035 
2275 2.748809 4.311993 3.912652 6.209904 3.162836 8.274864 6.428809 4.970150 4.218814 8.959282 9.116488 6.810117 8.726946 8.061271 4.113762 10.631912 
2276 2.774272 4.290072 3.984622 6.149397 3.080786 8.192047 6.405819 4.918581 4.193825 8.997826 9.136575 6.807570 8.681734 8.004406 4.047108 10.600602 
2277 2.820567 4.294683 4.052219 6.068794 3.005942 8.081200 6.342273 4.837858 4.173392 9.019155 9.160237 6.826774 8.636621 7.984616 3.972505 10.544325 
2278 2.860005 4.306698 4.166722 6.011507 2.908649 8.038930 6.346726 4.836696 4.214002 9.081946 9.139350 6.866293 8.668356 7.899726 3.971856 10.538239 
2279 2.858662 4.325458 4.252804 5.942194 2.833738 7.977929 6.312941 4.812075 4.231905 9.114332 9.125607 6.928767 8.671935 7.845201 3.980838 10.505738 
2280 2.901759 4.398532 4.374306 5.905482 2.810978 7.919017 6.271801 4.805093 4.277803 9.170269 9.163285 7.030170 8.710758 7.831560 4.015687 10.512401 
2281 2.939647 4.505085 4.509060 5.889651 2.840942 7.860912 6.234724 4.817605 4.303465 9.237297 9.242320 7.138667 8.748559 7.852543 4.058774 10.533493 
2282 2.848274 4.467881 4.510679 5.791895 2.805196 7.734193 6.122942 4.745241 4.171328 9.220309 9.234638 7.153674 8.644310 7.888557 4.060647 10.429063 
2283 2.814886 4.447599 4.512578 5.704257 2.791624 7.667445 6.049974 4.729500 4.094633 9.281714 9.195632 7.175780 8.571480 7.917179 4.059978 10.379037 
2284 2.882027 4.504203 4.578731 5.669278 2.860168 7.650586 6.048977 4.780399 4.145885 9.413035 9.213937 7.234641 8.566960 7.975139 4.035577 10.424055 
2285 2.912014 4.528848 4.626007 5.658630 2.886978 7.664016 6.121097 4.836572 4.197550 9.525543 9.198074 7.253895 8.583239 7.984753 4.028302 10.480360 
2286 2.918041 4.516168 4.623241 5.667642 2.940214 7.654877 6.228059 4.851481 4.223690 9.578062 9.186721 7.254151 8.560280 8.014795 4.017714 10.500805 
2287 2.900646 4.510569 4.624132 5.699175 3.013208 7.678264 6.374054 4.887377 4.256581 9.631763 9.174634 7.255604 8.555894 8.020992 4.050834 10.522889 
2288 2.843897 4.461842 4.617647 5.715784 3.023453 7.722091 6.542849 4.936089 4.254651 9.664161 9.104933 7.235943 8.562626 7.969637 4.113643 10.533653 
2289 2.855361 4.467086 4.578147 5.711672 3.119338 7.701121 6.617085 4.914729 4.254878 9.628012 9.116017 7.242096 8.510097 8.038479 4.089866 10.527952 
2290 2.838574 4.502554 4.559241 5.725534 3.193020 7.710668 6.707383 4.929050 4.260781 9.573298 9.138659 7.264635 8.494782 8.079324 4.105688 10.529331 
2291 2.704770 4.426178 4.473648 5.698006 3.174938 7.694614 6.790496 4.891197 4.148962 9.476665 9.075556 7.247049 8.435371 8.058383 4.172278 10.442440 
2292 2.728062 4.493526 4.441583 5.695275 3.241750 7.737999 6.830006 4.883346 4.156526 9.479128 9.092049 7.280270 8.469883 8.074099 4.199684 10.433912 
2293 2.829233 4.586559 4.432298 5.667500 3.254258 7.859876 6.843422 4.893563 4.215577 9.528650 9.096087 7.296742 8.564065 8.055466 4.219190 10.462703 
2294 2.855124 4.550683 4.323120 5.574847 3.143650 7.956963 6.840472 4.855667 4.174537 9.539473 9.032006 7.238715 8.590262 7.960727 4.250375 10.411840 
2295 2.864868 4.512685 4.201954 5.510264 3.070015 8.005396 6.822242 4.800663 4.101564 9.532022 9.026025 7.193312 8.582768 7.873291 4.291276 10.329433 
2296 2.873186 4.487879 4.104331 5.489505 3.062514 7.994201 6.792425 4.730157 4.015099 9.521427 9.076025 7.188863 8.564834 7.801267 4.354047 10.232072 
2297 2.898394 4.519383 4.086936 5.544193 3.092567 8.054509 6.835950 4.721161 4.021707 9.617406 9.154790 7.232411 8.632211 7.688503 4.472300 10.228901 
2298 2.912349 4.525165 4.046315 5.572393 3.136228 8.112716 6.863463 4.683563 4.021159 9.695859 9.217563 7.267392 8.673819 7.604715 4.548790 10.193017 
2299 2.896581 4.468508 3.941862 5.536933 3.158515 8.117986 6.853810 4.590204 3.958680 9.729413 9.229222 7.270504 8.633679 7.540378 4.575232 10.090888 
2300 2.867114 4.441240 3.866931 5.520771 3.207067 8.138977 6.861872 4.570132 3.910187 9.791934 9.258717 7.283210 8.596820 7.472929 4.600138 10.026525 
2301 2.842287 4.449801 3.861887 5.534557 3.260474 8.203382 6.926036 4.651337 3.918232 9.873892 9.280947 7.296893 8.612789 7.387436 4.654418 10.028431 
2302 2.855184 4.468111 3.818779 5.528814 3.364089 8.242203 6.932529 4.651516 3.893318 9.889384 9.309618 7.304532 8.585483 7.389432 4.637916 10.013390 
2303 2.854457 4.445928 3.755841 5.517480 3.466735 8.320211 6.942240 4.642874 3.863586 9.888940 9.329848 7.280256 8.579518 7.400664 4.623245 10.036142 
2304 2.812716 4.318189 3.685354 5.487790 3.548501 8.372081 6.936094 4.622912 3.763494 9.869954 9.289873 7.217908 8.545465 7.393136 4.607969 10.013747 
2305 2.805039 4.216006 3.641532 5.503812 3.662992 8.425602 6.949498 4.648762 3.693191 9.903626 9.269041 7.185484 8.534153 7.408282 4.606297 10.065467 
2306 2.855642 4.175436 3.675429 5.564341 3.836119 8.456702 6.971851 4.691675 3.686786 9.973219 9.304322 7.185698 8.548829 7.501654 4.600839 10.190191 
2307 2.850332 4.096255 3.660700 5.582046 3.962846 8.467253 6.983933 4.689580 3.642306 10.008508 9.301035 7.141723 8.530711 7.600101 4.596349 10.253949 
2308 2.788462 3.995259 3.596238 5.569324 4.034016 8.495997 7.009431 4.678104 3.586231 10.041390 9.254826 7.051405 8.508202 7.659039 4.601876 10.282378 
2309 2.803297 3.992912 3.584359 5.588966 4.104479 8.626122 7.075908 4.773745 3.652773 10.161530 9.224792 6.997898 8.580049 7.703137 4.628850 10.389915 
2310 2.801287 4.034292 3.551631 5.589762 4.167748 8.733126 7.134614 4.892031 3.718809 10.270733 9.195854 6.956263 8.604036 7.738933 4.644938 10.464777 
2311 2.724162 4.053973 3.446067 5.550867 4.211680 8.769500 7.139003 4.942869 3.707049 10.282901 9.170170 6.889926 8.511312 7.799890 4.613957 10.417854 
2312 2.697776 4.080966 3.348826 5.507690 4.185588 8.860573 7.138783 5.031353 3.737513 10.315945 9.137152 6.831278 8.447340 7.815217 4.588093 10.374172 
2313 2.731001 4.128530 3.197996 5.421129 4.127918 8.928583 7.071411 5.084455 3.767070 10.343216 9.105305 6.768165 8.356924 7.859739 4.512923 10.315504 
2314 2.790923 4.199677 3.107642 5.367970 4.042464 9.063834 7.075521 5.194953 3.853729 10.428576 9.063039 6.732355 8.339349 7.844493 4.493683 10.327472 
2315 2.830231 4.236041 2.996441 5.302399 3.977699 9.129964 7.040115 5.233062 3.849829 10.446282 9.033003 6.722652 8.232593 7.848299 4.436554 10.289010 
2316 2.803679 4.240370 2.910058 5.282878 3.885173 9.219886 7.047067 5.303210 3.828010 10.475417 8.997787 6.749450 8.131233 7.780647 4.422641 10.278742 
2317 2.778674 4.235684 2.841909 5.261838 3.810294 9.271947 7.022898 5.333014 3.779166 10.473450 8.980140 6.793844 8.031322 7.747779 4.371608 10.246339 
2318 2.788342 4.256916 2.797502 5.230083 3.753621 9.337333 6.989417 5.348900 3.750054 10.513718 8.977474 6.851368 7.970175 7.729310 4.310545 10.237260 
2319 2.779689 4.272106 2.792905 5.232049 3.696528 9.438593 7.023150 5.401250 3.747803 10.592052 8.950621 6.909517 7.970886 7.654392 4.301047 10.263029 
2320 2.762553 4.244246 2.719606 5.195679 3.733227 9.367912 6.940190 5.292386 3.608678 10.501863 8.926706 6.948699 7.846975 7.681406 4.202138 10.131920 
2321 2.757414 4.255161 2.755057 5.239849 3.766626 9.407416 6.969453 5.338799 3.567300 10.508601 8.884167 7.010545 7.841773 7.616445 4.228213 10.137107 
2322 2.795357 4.324237 2.842743 5.308198 3.858327 9.452730 6.987738 5.377387 3.528899 10.516164 8.863411 7.026818 7.832702 7.588769 4.234140 10.159300 
2323 2.824416 4.348773 2.875964 5.321987 3.945002 9.432169 6.913877 5.326309 3.402250 10.450329 8.806494 6.966739 7.735907 7.596594 4.167887 10.074221 
2324 2.805022 4.333602 2.947367 5.365887 3.927384 9.524361 6.925416 5.394663 3.320664 10.440088 8.675885 6.900609 7.691238 7.497715 4.201020 10.057118 
2325 2.858964 4.399919 3.051442 5.416535 3.989630 9.532038 6.889177 5.380423 3.229350 10.348866 8.626575 6.881000 7.594147 7.539696 4.186044 10.033883 
2326 2.935458 4.494235 3.206669 5.492615 4.027339 9.565838 6.927131 5.390646 3.201554 10.293899 8.608034 6.913623 7.534734 7.579058 4.217833 10.090455 
2327 2.943841 4.545722 3.378873 5.619489 4.001496 9.617332 7.047648 5.419307 3.179090 10.257891 8.585944 6.962854 7.491833 7.514866 4.337941 10.178505 
2328 2.984113 4.586051 3.483167 5.680898 4.024989 9.536806 7.046447 5.296737 3.087235 10.115643 8.609929 7.025148 7.349930 7.593050 4.337177 10.166406 
2329 3.010876 4.637279 3.602660 5.737806 3.980114 9.535294 7.100218 5.260080 3.077670 10.053342 8.610785 7.103601 7.289099 7.618801 4.363679 10.206499 
2330 2.988771 4.648549 3.664225 5.764606 3.924849 9.503462 7.124455 5.194526 3.034037 9.946053 8.616222 7.147254 7.197381 7.633235 4.358919 10.184972 
2331 3.027557 4.687010 3.709031 5.775354 3.882935 9.471511 7.124192 5.106335 3.059852 9.866630 8.667885 7.205191 7.150455 7.610642 4.308320 10.176641 
2332 3.017985 4.684278 3.715311 5.768039 3.796463 9.418935 7.142932 5.023830 3.091911 9.803061 8.696398 7.225493 7.144468 7.525036 4.277683 10.146832 
2333 2.947438 4.629861 3.702736 5.757794 3.690677 9.346172 7.161829 4.928393 3.088362 9.731610 8.716145 7.220158 7.162505 7.426297 4.286353 10.082835 
2334 2.934012 4.655691 3.748414 5.784586 3.643164 9.332232 7.208302 4.856664 3.166915 9.734023 8.787721 7.265623 7.262811 7.364345 4.350928 10.098708 
2335 2.908130 4.701586 3.834167 5.851626 3.658240 9.306317 7.290725 4.819954 3.260034 9.732330 8.899945 7.341888 7.370180 7.327685 4.464930 10.117568 
2336 2.870973 4.727298 3.895377 5.951230 3.699736 9.244256 7.365128 4.809773 3.329511 9.702735 9.022322 7.428337 7.430096 7.324168 4.588963 10.116167 
2337 2.838483 4.723515 3.949286 6.020100 3.689919 9.227243 7.460464 4.864676 3.423732 9.727743 9.111410 7.496334 7.500654 7.284226 4.722353 10.133780 
2338 2.822796 4.708134 3.987707 6.033269 3.689216 9.187598 7.502561 4.885912 3.473279 9.735140 9.200197 7.534022 7.530232 7.288219 4.791161 10.101582 
2339 2.838633 4.699091 4.006916 6.000194 3.683426 9.151165 7.513614 4.889838 3.504105 9.757335 9.283498 7.562889 7.543693 7.322270 4.819707 10.082383 
2340 2.813961 4.651033 4.029154 5.942264 3.631456 9.145177 7.575119 4.925667 3.523121 9.800689 9.315763 7.560055 7.575481 7.299146 4.886900 10.065500 
2341 2.822309 4.608823 4.016053 5.873901 3.626453 9.083036 7.572784 4.891321 3.510666 9.776369 9.371508 7.553948 7.562333 7.348647 4.907398 10.005980 
2342 2.867288 4.574225 4.002333 5.809191 3.626213 9.033092 7.548798 4.863083 3.519163 9.746878 9.407978 7.559700 7.551417 7.415929 4.929430 9.952050 
2343 2.891709 4.539634 4.001225 5.748747 3.627786 8.941899 7.527823 4.839612 3.502614 9.681456 9.426279 7.555592 7.527088 7.485496 4.941817 9.865240 
2344 2.924331 4.547118 4.039357 5.726854 3.631483 8.904840 7.557425 4.867936 3.530718 9.659731 9.444039 7.559888 7.552224 7.561654 4.966883 9.797540 
2345 2.954305 4.567905 4.087303 5.720618 3.661162 8.879095 7.583562 4.885199 3.554163 9.617037 9.468705 7.600053 7.533264 7.648065 4.997375 9.742494 
2346 2.898862 4.553679 4.150092 5.735018 3.649683 8.870362 7.640558 4.936685 3.560097 9.574533 9.442402 7.658837 7.495912 7.676808 5.067713 9.689254 
2347 2.844292 4.558173 4.215796 5.756898 3.632513 8.849621 7.678586 4.964468 3.591970 9.531827 9.405787 7.729261 7.448050 7.745412 5.116742 9.648175 
2348 2.873258 4.601821 4.274601 5.734668 3.650747 8.793333 7.651375 4.926777 3.666898 9.514278 9.396564 7.802231 7.419857 7.884877 5.118776 9.653473 
2349 2.818863 4.557111 4.300980 5.644250 3.574192 8.776086 7.633505 4.926072 3.693561 9.522219 9.305344 7.772285 7.408209 7.973352 5.118870 9.626127 
2350 2.769106 4.485959 4.312924 5.555614 3.501738 8.765759 7.597686 4.935352 3.719611 9.559839 9.197468 7.716771 7.398859 8.048277 5.090009 9.587842 
2351 2.790202 4.436895 4.278357 5.472783 3.497506 8.720350 7.508327 4.884836 3.740080 9.587399 9.135979 7.674401 7.360123 8.174685 5.021501 9.548164 
2352 2.770383 4.347421 4.201400 5.410875 3.436259 8.721447 7.472604 4.885046 3.746474 9.638687 9.040121 7.597830 7.347209 8.241580 4.961147 9.501386 
2353 2.803059 4.296206 4.133878 5.376433 3.385877 8.754714 7.419647 4.897664 3.777377 9.706187 8.987268 7.544113 7.370599 8.288571 4.907332 9.470290 
2354 2.846820 4.252589 4.035215 5.349649 3.373739 8.763769 7.307858 4.843488 3.739100 9.681231 8.981256 7.489262 7.339042 8.358265 4.816793 9.396926 
2355 2.821730 4.248678 4.008738 5.393490 3.329662 8.838288 7.312918 4.883168 3.721143 9.675776 8.973569 7.424117 7.340357 8.328382 4.817656 9.381689 
2356 2.825914 4.281762 4.000061 5.463554 3.339203 8.893267 7.322052 4.893646 3.702778 9.644120 9.004374 7.405238 7.316895 8.312854 4.834861 9.388750 
2357 2.864451 4.334979 3.987993 5.516565 3.370983 8.940007 7.316509 4.895381 3.699914 9.614121 9.053502 7.387047 7.299930 8.320573 4.826260 9.436154 
2358 2.902292 4.373762 3.960351 5.519557 3.399090 8.995246 7.312903 4.897526 3.723045 9.615380 9.068447 7.325070 7.298216 8.285630 4.790363 9.484579 
2359 2.919516 4.373817 3.839109 5.461215 3.462989 8.995832 7.262206 4.821671 3.678241 9.574531 9.083740 7.240552 7.226978 8.301482 4.712012 9.447759 
2360 2.920436 4.394315 3.736051 5.420300 3.487118 9.037001 7.265138 4.796388 3.659089 9.594673 9.099573 7.156656 7.193931 8.285651 4.668656 9.459918 
2361 2.936607 4.467285 3.674106 5.414228 3.510401 9.103656 7.297062 4.826192 3.674641 9.668600 9.146436 7.105980 7.209690 8.275754 4.671294 9.490006 
2362 2.910665 4.499204 3.571782 5.397992 3.524724 9.103470 7.286497 4.822279 3.640910 9.683609 9.161769 7.053980 7.172578 8.312950 4.666936 9.461726 
2363 2.823067 4.478994 3.472180 5.388346 3.454201 9.127363 7.316206 4.880371 3.642281 9.726338 9.102114 6.979663 7.153672 8.303261 4.680673 9.453519 
2364 2.754380 4.443360 3.365301 5.375342 3.425923 9.099819 7.296518 4.876760 3.646781 9.754424 9.066932 6.926811 7.109265 8.372668 4.681645 9.404000 
2365 2.702408 4.424794 3.342558 5.397838 3.387921 9.129456 7.344046 4.947215 3.725249 9.824764 9.058156 6.912989 7.117498 8.401848 4.750994 9.431845 
2366 2.681975 4.445998 3.306751 5.393806 3.409845 9.086839 7.344889 4.956836 3.770036 9.847912 9.102723 6.921175 7.067741 8.507400 4.782953 9.434134 
2367 2.743824 4.508593 3.263717 5.365195 3.474614 9.006389 7.313085 4.927405 3.814692 9.852085 9.174154 6.917689 6.992571 8.649965 4.783099 9.401323 
2368 2.758810 4.512232 3.220799 5.335727 3.404109 9.002619 7.349063 4.997723 3.905933 9.894595 9.179790 6.831180 6.949965 8.660006 4.819382 9.389335 
2369 2.765058 4.474034 3.133163 5.277593 3.319833 8.979966 7.321663 5.040832 3.971366 9.914898 9.166416 6.710014 6.880639 8.689501 4.821853 9.342727 
2370 2.808693 4.460636 3.053659 5.225870 3.255630 8.980643 7.297178 5.075504 4.040547 9.933125 9.175164 6.607634 6.817447 8.708139 4.837576 9.323528 
2371 2.812167 4.421700 2.978391 5.183650 3.178698 9.003715 7.307704 5.139568 4.088917 9.933120 9.195613 6.513614 6.750632 8.698778 4.870532 9.340508 
2372 2.886612 4.428378 2.997248 5.172620 3.166637 9.027045 7.324711 5.183294 4.163085 9.961093 9.284561 6.471674 6.744635 8.686234 4.917727 9.411933 
2373 3.011016 4.465611 3.047432 5.160901 3.217804 9.020992 7.278274 5.184987 4.218636 9.984071 9.415524 6.476862 6.732184 8.713540 4.913074 9.491329 
2374 3.041023 4.416302 3.073820 5.147799 3.175848 8.997973 7.262452 5.220942 4.215127 9.990277 9.483550 6.476471 6.717253 8.666954 4.947843 9.543571 
2375 3.018680 4.361179 3.083219 5.123519 3.171312 8.942707 7.247391 5.234131 4.132899 9.932254 9.547591 6.516243 6.659484 8.624625 5.027685 9.515094 
2376 2.957905 4.332431 3.123354 5.132716 3.219102 8.878751 7.264451 5.236401 4.015306 9.848183 9.620391 6.611921 6.587300 8.586865 5.149961 9.470971 
2377 2.881072 4.319463 3.191882 5.198279 3.253348 8.866343 7.304618 5.261425 3.905512 9.802978 9.668423 6.739450 6.574942 8.522098 5.304718 9.446830 
2378 2.881042 4.396832 3.279101 5.267555 3.335563 8.854424 7.351984 5.246138 3.839671 9.804591 9.729415 6.889942 6.602383 8.483575 5.428509 9.448817 
2379 2.876251 4.482058 3.305022 5.318925 3.450486 8.778727 7.377692 5.169823 3.745703 9.756820 9.772872 7.028681 6.563098 8.482252 5.473317 9.436686 
2380 2.883357 4.591399 3.330078 5.387204 3.591019 8.718663 7.419075 5.096992 3.701414 9.710509 9.817646 7.174390 6.536471 8.455422 5.501727 9.460550 
2381 2.850298 4.698161 3.363294 5.460930 3.712023 8.692937 7.486096 5.066034 3.710739 9.667391 9.846770 7.318790 6.484375 8.396327 5.527349 9.494533 
2382 2.742963 4.726452 3.387779 5.515790 3.755672 8.698871 7.581795 5.082344 3.742983 9.638032 9.847497 7.416505 6.412405 8.302953 5.566099 9.522617 
2383 2.680010 4.742952 3.398206 5.584198 3.802825 8.716846 7.656189 5.087615 3.811526 9.636640 9.875208 7.474997 6.353460 8.221971 5.601246 9.571365 
2384 2.672747 4.792470 3.415698 5.664156 3.847996 8.744358 7.702156 5.099687 3.915339 9.670672 9.924041 7.518668 6.313999 8.145540 5.651298 9.632250 
2385 2.712862 4.873282 3.466697 5.794001 3.912527 8.782355 7.739540 5.127497 4.038620 9.738204 10.002678 7.568516 6.325189 8.073925 5.721747 9.738278 
2386 2.767620 4.950507 3.500900 5.914162 4.041848 8.752940 7.742185 5.098584 4.101780 9.797940 10.107574 7.614506 6.288366 8.073281 5.771888 9.814119 
2387 2.768495 4.959978 3.491093 5.999724 4.134926 8.697839 7.762723 5.081585 4.107485 9.834045 10.161363 7.634514 6.205405 8.081404 5.801680 9.824589 
2388 2.736218 4.888171 3.417166 6.025487 4.210562 8.589641 7.728116 5.005007 4.012277 9.795004 10.182638 7.620211 6.064105 8.136621 5.740808 9.765836 
2389 2.786217 4.834633 3.403023 6.070596 4.228108 8.603068 7.762306 5.029957 4.000298 9.870378 10.222198 7.618986 6.068189 8.095068 5.703035 9.822255 
2390 2.814235 4.753606 3.396104 6.123153 4.195921 8.618138 7.807734 5.062038 3.944554 9.941675 10.244432 7.617048 6.067988 8.002669 5.679469 9.869032 
2391 2.845182 4.689834 3.374072 6.161500 4.180500 8.580449 7.810600 5.033586 3.864425 9.977296 10.288361 7.621247 6.072088 7.924293 5.635973 9.902057 
2392 2.915419 4.664876 3.347995 6.171413 4.135468 8.575420 7.808676 5.018661 3.859185 10.054056 10.333707 7.617704 6.100931 7.848027 5.582053 9.938589 
2393 2.898810 4.574714 3.265851 6.116243 4.013636 8.558875 7.812048 4.984277 3.840199 10.088118 10.310558 7.568175 6.077236 7.774089 5.503260 9.890433 
2394 2.917639 4.534791 3.186719 6.080146 3.912560 8.561113 7.817578 4.923383 3.862269 10.109512 10.328560 7.546145 6.073367 7.732747 5.417044 9.884043 
2395 2.894927 4.502175 3.146621 6.077891 3.781333 8.576638 7.885826 4.881462 3.868079 10.121352 10.363028 7.543195 6.079501 7.671251 5.369391 9.890890 
2396 2.792361 4.437320 3.126339 6.096869 3.622346 8.602441 7.976137 4.879045 3.867768 10.107245 10.361509 7.519745 6.099157 7.578206 5.377742 9.896375 
2397 2.784858 4.469049 3.178304 6.140158 3.518986 8.622335 8.061611 4.887833 3.961917 10.126078 10.419807 7.538967 6.180125 7.541232 5.380489 9.993577 
2398 2.776386 4.466241 3.224277 6.144602 3.482545 8.569870 8.105193 4.841209 4.020380 10.138171 10.460201 7.534614 6.230625 7.567286 5.332658 10.042902 
2399 2.748245 4.405420 3.219572 6.146962 3.475700 8.478331 8.163738 4.775817 4.049005 10.145079 10.470879 7.503109 6.285377 7.579736 5.284691 10.062403 
2400 2.776536 4.399307 3.263440 6.164135 3.535180 8.345853 8.228019 4.702043 4.087181 10.135302 10.532083 7.504992 6.344354 7.616412 5.256120 10.136326 
2401 2.768988 4.367474 3.297764 6.154806 3.573847 8.221901 8.276396 4.659031 4.114427 10.108534 10.570273 7.489435 6.377166 7.632593 5.272820 10.202586 
2402 2.797380 4.343066 3.396422 6.180522 3.531841 8.245114 8.414679 4.771054 4.271205 10.198421 10.576962 7.481564 6.541155 7.532024 5.375591 10.353546 
2403 2.843977 4.369895 3.492095 6.180276 3.558319 8.185774 8.503060 4.838826 4.374946 10.213331 10.600807 7.493205 6.603646 7.533192 5.443175 10.487227 
2404 2.807586 4.383380 3.533462 6.150779 3.585735 8.087788 8.565708 4.892111 4.398344 10.165932 10.586857 7.473259 6.550389 7.542049 5.523862 10.519291 
2405 2.786231 4.461383 3.652430 6.146873 3.599838 8.042866 8.657625 4.985229 4.456779 10.137054 10.586087 7.499588 6.501974 7.509934 5.645860 10.581205 
2406 2.828007 4.592306 3.802025 6.181718 3.572765 8.073535 8.760974 5.117736 4.570054 10.161503 10.635307 7.576443 6.503970 7.457036 5.807319 10.703334 
2407 2.825170 4.649657 3.878652 6.223158 3.502931 8.100437 8.856892 5.213098 4.625955 10.143653 10.677465 7.634336 6.475589 7.413815 5.940847 10.758030 
2408 2.821954 4.705212 3.922690 6.288092 3.436965 8.102506 8.945035 5.258059 4.641433 10.079515 10.733523 7.721796 6.433801 7.439043 6.031206 10.795930 
2409 2.766057 4.700256 3.926915 6.347461 3.385154 8.056858 9.006272 5.269106 4.554682 9.977728 10.757320 7.790480 6.378712 7.495844 6.093486 10.810873 
2410 2.725841 4.651583 3.935551 6.401494 3.281027 8.022907 9.078697 5.289913 4.458142 9.925817 10.738657 7.832735 6.369305 7.518441 6.162746 10.819468 
2411 2.713463 4.604085 3.956876 6.447906 3.153744 7.988775 9.140341 5.307653 4.400992 9.894788 10.724697 7.860129 6.406550 7.539788 6.215406 10.862711 
2412 2.646928 4.496474 3.932964 6.449265 3.019784 7.882780 9.153214 5.277267 4.301383 9.812935 10.683028 7.828811 6.397890 7.581548 6.213351 10.862276 
2413 2.686790 4.451187 3.960805 6.472191 2.926931 7.813229 9.182502 5.258176 4.271730 9.766430 10.675025 7.832551 6.434146 7.635594 6.212224 10.904042 
2414 2.780868 4.450969 3.990317 6.503227 2.899842 7.771419 9.201186 5.242528 4.246656 9.732922 10.699121 7.865243 6.472662 7.717082 6.209325 10.956455 
2415 2.802186 4.420333 3.990310 6.532511 2.892445 7.749306 9.216560 5.232409 4.179338 9.697860 10.701328 7.864702 6.484215 7.764869 6.237135 10.985995 
2416 2.792682 4.443104 3.936270 6.535088 2.963509 7.675226 9.161423 5.127745 4.058778 9.600066 10.692418 7.871264 6.430672 7.892117 6.227660 10.945699 
2417 2.756707 4.485791 3.909906 6.524168 3.004706 7.622197 9.109832 5.036183 3.951847 9.533070 10.648731 7.889109 6.390840 7.992924 6.215981 10.892075 
2418 2.692038 4.550086 3.927389 6.528692 3.060495 7.640253 9.106955 5.015422 3.903737 9.486665 10.597466 7.918101 6.412243 7.999979 6.253570 10.883471 
2419 2.722191 4.711629 3.976187 6.551330 3.161371 7.662259 9.087137 4.991529 3.879729 9.431242 10.610325 7.996591 6.435777 8.035778 6.282067 10.901120 
2420 2.725320 4.821199 3.988780 6.544472 3.220786 7.694530 9.071062 4.983661 3.807312 9.354227 10.590416 8.020000 6.425215 8.045919 6.288235 10.868073 
2421 2.748929 4.911004 3.998682 6.492002 3.239081 7.754214 9.061001 4.973558 3.741715 9.268306 10.534927 8.020728 6.427127 8.040238 6.305733 10.865985 
2422 2.845876 5.050638 3.998238 6.385931 3.259304 7.785060 9.009157 4.927766 3.694705 9.148296 10.501859 8.025638 6.436736 8.065012 6.292224 10.875187 
2423 2.876346 5.096586 4.022875 6.325924 3.237247 7.918379 9.051224 5.007599 3.688468 9.067236 10.449746 7.980657 6.510271 7.932718 6.384421 10.962783 
2424 2.883712 5.122565 3.970610 6.278281 3.231917 7.995180 9.029963 5.036486 3.623278 8.938283 10.427980 7.923006 6.519049 7.826159 6.450412 11.020394 
2425 2.875356 5.124440 3.856728 6.248468 3.226850 8.040360 8.974014 5.043982 3.543676 8.801986 10.421247 7.854447 6.500727 7.762111 6.497977 11.018109 
2426 2.872117 5.108396 3.763088 6.208786 3.224950 8.076479 8.903558 5.031846 3.489973 8.687243 10.410962 7.759642 6.488596 7.706530 6.524798 11.011621 
2427 2.954869 5.131206 3.713549 6.151281 3.221756 8.114807 8.801179 4.991321 3.501547 8.616558 10.422981 7.687401 6.506661 7.702502 6.531870 11.043171 
2428 3.041891 5.137396 3.710603 6.091260 3.210894 8.168518 8.743157 4.978548 3.527416 8.587775 10.427385 7.635252 6.534245 7.647817 6.512429 11.044773 
2429 3.040567 5.064586 3.659666 6.007866 3.168408 8.156538 8.695879 4.961173 3.473434 8.520551 10.386206 7.564174 6.495649 7.557817 6.446692 10.969864 
2430 3.023355 5.009243 3.690563 5.969446 3.112249 8.194708 8.723567 5.037525 3.494761 8.538342 10.342675 7.520794 6.533422 7.436033 6.470413 10.939595 
2431 3.034526 5.000124 3.713300 5.886393 3.058896 8.203019 8.726839 5.060438 3.523654 8.563848 10.315026 7.477684 6.545124 7.349831 6.458916 10.878919 
2432 3.020792 4.991684 3.699838 5.751009 2.970064 8.197503 8.705811 5.024815 3.539156 8.587884 10.253854 7.422719 6.528713 7.296032 6.420564 10.806823 
2433 2.964564 5.027238 3.641320 5.587057 2.867662 8.136651 8.648202 4.941637 3.508608 8.565677 10.202157 7.353676 6.459194 7.321527 6.347259 10.702923 
2434 2.916697 5.135151 3.598119 5.457957 2.826087 8.018892 8.597554 4.849935 3.478978 8.503155 10.226538 7.326812 6.371716 7.392416 6.273983 10.639722 
2435 2.935012 5.318421 3.670200 5.411626 2.850607 7.960065 8.604730 4.828189 3.569949 8.525595 10.336465 7.364540 6.396576 7.462726 6.288987 10.737618 
2436 2.935359 5.467056 3.769313 5.377792 2.887935 7.955081 8.661774 4.850225 3.680408 8.598220 10.442340 7.409351 6.477668 7.465725 6.364006 10.870874 
2437 2.751423 5.412519 3.731359 5.268913 2.868464 7.914043 8.723493 4.851024 3.645604 8.580564 10.429168 7.358863 6.470558 7.379614 6.423526 10.877315 
2438 2.593886 5.338315 3.675724 5.165321 2.884127 7.833768 8.754790 4.823246 3.582585 8.518850 10.432807 7.321026 6.418560 7.346856 6.485785 10.868045 
2439 2.683948 5.393148 3.681832 5.156924 2.989064 7.753150 8.762557 4.781560 3.621129 8.480227 10.566331 7.395544 6.397503 7.387263 6.554139 10.915320 
2440 2.766266 5.407974 3.686866 5.186323 3.077400 7.692525 8.788320 4.761852 3.640841 8.420756 10.706925 7.461874 6.368227 7.407676 6.612050 10.910198 
2441 2.815838 5.406197 3.685879 5.201965 3.139629 7.614165 8.802404 4.743242 3.637415 8.347849 10.826381 7.521499 6.312325 7.439309 6.631019 10.888216 
2442 2.860195 5.371516 3.702623 5.193633 3.145774 7.583368 8.823526 4.773843 3.657466 8.328540 10.900942 7.563179 6.295263 7.417963 6.632436 10.889289 
2443 2.872025 5.287124 3.739116 5.170861 3.083153 7.622688 8.873511 4.877397 3.714271 8.370940 10.932226 7.566947 6.347367 7.326669 6.629444 10.932431 
2444 2.914221 5.269587 3.750410 5.128061 3.025450 7.604500 8.843233 4.914272 3.746152 8.409077 10.979136 7.573399 6.362338 7.292464 6.570971 11.004827 
2445 2.878556 5.189391 3.732029 5.105410 2.934923 7.580129 8.845176 4.955511 3.736478 8.476172 10.970176 7.541170 6.325428 7.241895 6.549226 11.068755 
2446 2.804055 5.098936 3.679347 5.070320 2.845058 7.529675 8.831659 4.954901 3.677412 8.521789 10.943022 7.498178 6.254138 7.282347 6.517273 11.081145 
2447 2.864766 5.135716 3.656698 5.020967 2.818906 7.447769 8.743453 4.880696 3.671417 8.574551 10.988583 7.518919 6.199217 7.442132 6.448926 11.133369 
2448 2.876409 5.136446 3.614194 4.938617 2.825475 7.381276 8.657588 4.811174 3.630396 8.586413 11.021169 7.527201 6.142785 7.606307 6.376669 11.127465 
2449 2.833060 5.119145 3.558862 4.857332 2.890964 7.297818 8.567292 4.753948 3.571308 8.561001 11.052515 7.534691 6.054455 7.765660 6.309784 11.072289 
2450 2.780484 5.074000 3.517480 4.787215 2.984931 7.231272 8.492043 4.724156 3.554605 8.573509 11.077775 7.537177 5.968995 7.879351 6.265410 11.016334 
2451 2.709605 4.963324 3.463888 4.697442 3.075017 7.219648 8.458756 4.738008 3.562598 8.632989 11.073629 7.498112 5.899846 7.925974 6.252675 10.919551 
2452 2.750665 4.930237 3.429950 4.621109 3.196682 7.198779 8.404735 4.744776 3.608798 8.729851 11.120377 7.530180 5.867414 7.978076 6.233857 10.880299 
2453 2.789905 4.906158 3.348998 4.560986 3.284312 7.141497 8.310648 4.725566 3.613043 8.786706 11.144099 7.561587 5.799428 8.012285 6.178340 10.818304 
2454 2.767645 4.822161 3.227927 4.501413 3.281649 7.077385 8.223770 4.712646 3.572537 8.792292 11.101707 7.542107 5.711604 7.993575 6.119534 10.665992 
2455 2.786673 4.771227 3.106209 4.415638 3.222060 6.984598 8.085970 4.650101 3.528414 8.760214 11.049567 7.523625 5.599966 7.997773 6.028140 10.499118 
2456 2.812074 4.706060 3.035076 4.351465 3.111907 6.957971 7.989056 4.630048 3.519315 8.772239 10.981570 7.504069 5.534344 7.959770 5.975542 10.329161 
2457 2.865520 4.707558 3.020730 4.324285 3.042843 6.943913 7.914214 4.633605 3.515980 8.777904 10.948837 7.522031 5.475611 7.912154 5.919488 10.232839 
2458 2.887029 4.726869 3.081816 4.346906 3.011647 6.978353 7.895202 4.712715 3.511467 8.818419 10.926291 7.562661 5.463324 7.812929 5.894168 10.252084 
2459 2.854583 4.725363 3.146326 4.376624 3.011105 7.015640 7.883727 4.789976 3.464319 8.840862 10.896513 7.586571 5.448581 7.758744 5.861854 10.279395 
2460 2.872512 4.778501 3.248185 4.405791 3.048004 7.029972 7.854487 4.820200 3.441113 8.861147 10.904526 7.632618 5.427758 7.787546 5.871325 10.332155 
2461 2.865930 4.792233 3.311259 4.393556 3.053364 7.047151 7.819156 4.840267 3.421556 8.880990 10.892336 7.625222 5.402458 7.810606 5.890938 10.397154 
2462 2.820296 4.777709 3.301070 4.357746 3.044746 7.052860 7.772551 4.849962 3.371133 8.870022 10.871831 7.577426 5.364699 7.837134 5.903241 10.430381 
2463 2.798062 4.803783 3.319219 4.363242 3.071381 7.072247 7.753755 4.887120 3.355980 8.880861 10.888611 7.573563 5.367684 7.822962 5.947401 10.494970 
2464 2.773509 4.808946 3.363457 4.400762 3.111683 7.144464 7.756476 4.974307 3.378407 8.945030 10.892880 7.570271 5.414236 7.746405 6.033829 10.578189 
2465 2.806265 4.852652 3.386178 4.415679 3.194465 7.167372 7.701406 5.031119 3.418118 9.002728 10.916765 7.582523 5.444023 7.726859 6.094518 10.618539 
2466 2.860155 4.910145 3.362006 4.407206 3.290996 7.144702 7.588096 5.031755 3.433454 9.020681 10.938780 7.584707 5.436406 7.750186 6.134513 10.595158 
2467 2.813452 4.861526 3.336137 4.429878 3.347966 7.211150 7.551794 5.113508 3.429625 9.076889 10.908335 7.540780 5.481251 7.687477 6.225389 10.569173 
2468 2.799835 4.862859 3.280163 4.445018 3.391231 7.235165 7.458067 5.106246 3.387014 9.047866 10.911783 7.522822 5.456954 7.734862 6.273563 10.483896 
2469 2.833287 4.912288 3.238925 4.478396 3.404224 7.231485 7.381464 5.044052 3.365410 8.964636 10.950224 7.551042 5.438293 7.825475 6.306209 10.422292 
2470 2.854952 4.927468 3.155849 4.493314 3.391364 7.216703 7.345431 4.946527 3.334315 8.828790 10.975403 7.573470 5.393652 7.916626 6.323678 10.344041 
2471 2.909578 4.925156 3.137453 4.519530 3.345861 7.281363 7.385106 4.887069 3.382315 8.766339 10.977473 7.613748 5.393251 7.936716 6.384832 10.319190 
2472 2.970326 4.909865 3.151017 4.536978 3.280416 7.389421 7.458109 4.869924 3.456301 8.754783 10.955486 7.635622 5.397382 7.904388 6.423904 10.324007 
2473 2.930853 4.786680 3.163975 4.552894 3.212465 7.546393 7.605879 4.988271 3.511719 8.783573 10.877932 7.637225 5.418787 7.777797 6.492057 10.333672 
2474 2.977505 4.726190 3.202576 4.566576 3.163624 7.661700 7.693106 5.083027 3.623833 8.831275 10.823252 7.706750 5.434998 7.717311 6.525048 10.357885 
2475 3.073376 4.729763 3.219236 4.557662 3.138307 7.725851 7.698833 5.109234 3.727755 8.879539 10.785621 7.749865 5.410300 7.716978 6.499783 10.352424 
2476 3.080787 4.672478 3.262479 4.577017 3.091273 7.853522 7.783218 5.241147 3.829786 8.984396 10.706242 7.702770 5.441580 7.655479 6.511326 10.368298 
2477 3.076311 4.673357 3.240364 4.538439 3.026426 7.908144 7.781249 5.289320 3.863819 8.991415 10.640756 7.614040 5.399676 7.677824 6.418056 10.306429 
2478 2.984727 4.655404 3.220542 4.494546 2.949212 7.979988 7.812325 5.365072 3.861607 8.975135 10.586412 7.538025 5.372387 7.665555 6.340983 10.241515 
2479 2.881396 4.620823 3.218647 4.485715 2.895177 8.045094 7.876228 5.448971 3.840773 8.968747 10.570703 7.478497 5.377723 7.651296 6.304595 10.201701 
2480 2.837524 4.581517 3.248284 4.503843 2.883507 8.068705 7.934614 5.508939 3.843307 8.964204 10.585228 7.433951 5.416420 7.640943 6.284669 10.169633 
2481 2.776151 4.495006 3.297998 4.526955 2.888864 8.123289 8.053341 5.620117 3.906297 8.979628 10.577467 7.355415 5.509817 7.581336 6.313337 10.184835 
2482 2.708836 4.400248 3.297745 4.522962 2.903728 8.159907 8.139319 5.715963 3.986631 8.970400 10.560157 7.267673 5.582045 7.557162 6.315015 10.165110 
2483 2.696287 4.385014 3.262101 4.496662 2.930661 8.139338 8.133972 5.726502 4.068055 8.924320 10.568258 7.200932 5.603543 7.620067 6.244153 10.113524 
2484 2.743094 4.385583 3.290065 4.538926 2.966842 8.160931 8.176526 5.778041 4.198837 8.939821 10.577980 7.149179 5.687474 7.656767 6.217154 10.131707 
2485 2.771476 4.322441 3.276993 4.582569 2.988491 8.123219 8.205925 5.796147 4.254865 8.929843 10.562267 7.076233 5.745784 7.686544 6.144887 10.077632 
2486 2.740319 4.190308 3.262165 4.612115 3.017722 8.096726 8.286425 5.826289 4.261410 8.931996 10.507713 7.001381 5.813877 7.626342 6.090972 9.988728 
2487 2.741228 4.074518 3.311405 4.653007 3.071977 8.080363 8.377281 5.832428 4.305687 8.971850 10.460643 6.966405 5.914725 7.573361 6.078233 9.920589 
2488 2.822093 4.050054 3.453086 4.713070 3.164322 8.026115 8.436925 5.801357 4.428601 9.030114 10.448165 6.984787 6.060812 7.581020 6.076151 9.877477 
2489 2.841619 4.002969 3.580983 4.740684 3.251564 7.971827 8.510000 5.778774 4.520981 9.065616 10.420981 6.984392 6.184806 7.585734 6.078713 9.783693 
2490 2.814935 3.934418 3.575651 4.666746 3.312176 7.824244 8.448267 5.647472 4.478326 8.991963 10.390037 6.955024 6.153879 7.695140 5.982589 9.545362 
2491 2.793301 3.871539 3.603106 4.614149 3.359567 7.744827 8.406793 5.577630 4.476466 8.971632 10.349974 6.930765 6.138283 7.780061 5.946804 9.358025 
2492 2.776960 3.804665 3.651176 4.577616 3.377713 7.705071 8.391977 5.541652 4.499989 8.989688 10.295532 6.901916 6.134238 7.819146 5.945210 9.224395 
2493 2.827336 3.787383 3.769408 4.587063 3.382423 7.711282 8.381587 5.511740 4.601047 9.047797 10.262376 6.887411 6.169804 7.845467 5.971544 9.179136 
2494 2.793579 3.744045 3.796996 4.568444 3.382930 7.691358 8.346671 5.470358 4.605324 9.069157 10.223894 6.819976 6.129530 7.856328 5.965573 9.077114 
2495 2.736483 3.700468 3.791950 4.563983 3.418699 7.624588 8.318629 5.431647 4.547743 9.067361 10.211031 6.764927 6.046565 7.857242 5.968980 8.970980 
2496 2.792314 3.765736 3.869329 4.635344 3.486776 7.555913 8.305530 5.411005 4.549336 9.077316 10.259848 6.781593 6.022597 7.884775 6.021158 8.983708 
2497 2.882298 3.860082 3.966063 4.738043 3.561972 7.537611 8.313340 5.418596 4.558689 9.082184 10.331474 6.815858 6.050020 7.895404 6.103296 9.036547 
2498 2.921500 3.906507 3.990514 4.808173 3.630152 7.511399 8.304634 5.388979 4.511086 9.040792 10.387364 6.836115 6.066773 7.914076 6.165437 9.037730 
2499 2.901953 3.898182 3.961480 4.872106 3.692734 7.480618 8.293698 5.341610 4.419386 8.987974 10.426088 6.841537 6.083292 7.931186 6.221721 9.009501 
2500 2.850653 3.825907 3.890238 4.926953 3.735896 7.400152 8.273654 5.276660 4.287338 8.936062 10.432360 6.837041 6.080930 7.952186 6.268399 8.925005 
2501 2.889646 3.799418 3.907456 5.010964 3.761392 7.361845 8.261086 5.236497 4.274986 8.966806 10.420875 6.858381 6.158616 7.974079 6.355059 8.915317 
2502 2.951611 3.800346 3.946908 5.051816 3.770327 7.334079 8.194158 5.169962 4.309320 9.022563 10.404896 6.872110 6.234660 8.025091 6.406422 8.917800 
2503 2.935841 3.694462 3.938990 5.030401 3.746594 7.316757 8.137258 5.102740 4.309834 9.064294 10.357950 6.850148 6.254618 8.041496 6.427606 8.859276 
2504 2.967664 3.631996 3.968878 5.027900 3.742929 7.341313 8.089237 5.037551 4.356383 9.138870 10.309470 6.874333 6.303674 8.047744 6.459253 8.849339 
2505 3.040635 3.632070 3.989410 5.013832 3.779429 7.359773 8.001430 4.954003 4.412315 9.204177 10.302056 6.901794 6.344033 8.089894 6.455366 8.846831 
2506 3.036910 3.594210 3.960147 4.941872 3.812004 7.409442 7.945427 4.929163 4.413741 9.248388 10.269120 6.859716 6.368014 8.078499 6.434700 8.791257 
2507 2.983230 3.572924 3.874964 4.797566 3.823175 7.426332 7.854661 4.914563 4.373109 9.225693 10.209013 6.804317 6.332801 8.072878 6.360117 8.691474 
2508 2.906698 3.493037 3.768677 4.642646 3.770152 7.465083 7.788668 4.954072 4.316603 9.205917 10.127830 6.727895 6.289967 8.046928 6.281461 8.583348 
2509 2.890803 3.445522 3.703339 4.521166 3.711124 7.537803 7.736645 4.999801 4.303086 9.244438 10.049432 6.652236 6.290703 8.040947 6.208082 8.507272 
2510 2.956707 3.472078 3.742061 4.495803 3.702013 7.663762 7.724030 5.069579 4.374486 9.355605 10.026185 6.629262 6.399363 8.050430 6.182533 8.559016 
2511 2.969662 3.519469 3.677209 4.458889 3.726343 7.686144 7.689719 5.061004 4.320678 9.338764 10.056353 6.646554 6.422595 8.119631 6.119590 8.522979 
2512 2.910303 3.541836 3.605171 4.463206 3.764967 7.701986 7.725019 5.056092 4.245739 9.296862 10.069084 6.686401 6.439940 8.117179 6.104743 8.488066 
2513 2.834933 3.517025 3.544976 4.486345 3.792537 7.756098 7.781935 5.066957 4.184341 9.294858 10.060908 6.725211 6.478487 8.053328 6.110147 8.470706 
2514 2.782191 3.466609 3.448615 4.475080 3.797877 7.804632 7.780330 5.035110 4.108842 9.302254 10.036087 6.731091 6.487523 8.021784 6.080948 8.423385 
2515 2.783024 3.453890 3.408146 4.497109 3.825678 7.874242 7.741127 5.009413 4.088434 9.331111 10.022308 6.767041 6.524904 8.000817 6.073248 8.424485 
2516 2.751046 3.424591 3.366374 4.550646 3.871991 7.898945 7.683625 4.991831 4.024115 9.296848 10.046262 6.818367 6.520648 7.998306 6.102678 8.409895 
2517 2.726213 3.414738 3.362641 4.623057 3.926476 7.891627 7.660157 4.965884 3.980987 9.240070 10.074714 6.900240 6.528183 8.031610 6.150258 8.413939 
2518 2.777729 3.474637 3.408630 4.665984 3.980169 7.871577 7.614017 4.892859 4.018452 9.215120 10.118733 7.001085 6.554554 8.131670 6.157183 8.478280 
2519 2.794737 3.447387 3.404538 4.641016 3.970033 7.858645 7.562312 4.844308 4.043311 9.201946 10.097023 7.029498 6.555769 8.221292 6.130565 8.503160 
2520 2.778841 3.385443 3.394602 4.603360 3.932134 7.881892 7.547970 4.826230 4.070209 9.183313 10.016088 7.018629 6.538549 8.269810 6.113275 8.503160 
2521 2.731842 3.306516 3.384558 4.578331 3.914116 7.886346 7.545747 4.809328 4.052166 9.121070 9.939038 7.020225 6.487305 8.318676 6.100457 8.497941 
2522 2.722712 3.239553 3.435150 4.581961 3.923857 7.916473 7.620562 4.842123 4.050220 9.086349 9.885158 7.039749 6.482468 8.334400 6.119754 8.564224 
2523 2.837229 3.300791 3.576205 4.595381 3.971174 7.953882 7.718167 4.890205 4.140498 9.112038 9.860075 7.084636 6.536018 8.381683 6.139353 8.716170 
2524 2.890344 3.324653 3.642285 4.559248 3.999812 7.952506 7.789480 4.899398 4.160309 9.091910 9.816019 7.065798 6.520792 8.393919 6.117820 8.776239 
2525 2.871142 3.278893 3.659143 4.532153 4.003266 7.986312 7.895170 4.943813 4.172007 9.082706 9.750551 7.030505 6.526872 8.346325 6.109736 8.823263 
2526 2.851296 3.316843 3.623558 4.502804 4.030269 7.977193 7.945211 4.952038 4.192143 9.049902 9.740458 7.041401 6.504251 8.325335 6.093076 8.907945 
2527 2.793756 3.270198 3.582142 4.485670 4.018359 8.039948 8.042064 5.050075 4.225238 9.061016 9.728046 7.010993 6.516118 8.200804 6.151173 9.009594 
2528 2.744709 3.248922 3.545801 4.455982 3.992266 8.114496 8.107765 5.143700 4.244075 9.071844 9.708588 6.951101 6.509120 8.074996 6.213111 9.081626 
2529 2.703692 3.266500 3.548676 4.416155 3.966014 8.170587 8.104842 5.202228 4.260324 9.070442 9.692060 6.891463 6.478760 7.967689 6.269979 9.152801 
2530 2.689617 3.293779 3.542307 4.355455 3.943990 8.181582 8.035986 5.207277 4.256121 9.033759 9.648569 6.825924 6.398586 7.930867 6.289940 9.204929 
2531 2.761145 3.397430 3.573577 4.304267 3.952201 8.178033 7.957199 5.186578 4.295766 9.009699 9.578559 6.789572 6.329211 7.934711 6.295422 9.271350 
2532 2.833370 3.445430 3.656997 4.283222 3.983218 8.218645 7.921335 5.193109 4.350450 9.026077 9.491065 6.748856 6.296341 7.906240 6.333361 9.330875 
2533 2.839545 3.448352 3.687388 4.278517 4.011746 8.234220 7.892182 5.171060 4.329729 9.003709 9.418367 6.734599 6.257859 7.906421 6.341544 9.326176 
2534 2.853910 3.479498 3.735203 4.302011 4.029316 8.235411 7.874274 5.150201 4.313325 8.992770 9.389226 6.751472 6.272576 7.913372 6.322056 9.340059 
2535 2.873377 3.476914 3.810344 4.352340 4.025260 8.253867 7.897950 5.161439 4.327721 9.016607 9.376660 6.744203 6.337237 7.891284 6.312845 9.402935 
2536 2.875471 3.466697 3.841045 4.398513 4.009425 8.276188 7.941035 5.172300 4.338585 9.048697 9.398101 6.719154 6.390435 7.856979 6.285221 9.490865 
2537 2.880232 3.477035 3.836353 4.428392 3.983532 8.284455 7.945983 5.144600 4.369208 9.091708 9.450918 6.708118 6.434404 7.821169 6.219113 9.606331 
2538 2.817186 3.444768 3.785449 4.458641 3.928330 8.278606 7.945017 5.102396 4.374605 9.118422 9.510066 6.688748 6.461095 7.764181 6.163603 9.660692 
2539 2.739240 3.425127 3.708123 4.458407 3.841717 8.239694 7.924013 5.035145 4.358724 9.100420 9.547324 6.616977 6.486777 7.720966 6.085507 9.659779 
2540 2.734857 3.409197 3.699522 4.456266 3.724632 8.251953 7.916772 5.007028 4.418109 9.152467 9.567893 6.533948 6.558777 7.647465 6.034847 9.702865 
2541 2.731549 3.398964 3.680866 4.432313 3.584440 8.271667 7.897406 4.972175 4.441452 9.212213 9.572484 6.431351 6.601271 7.600661 5.990023 9.728170 
2542 2.726677 3.394342 3.661178 4.414943 3.454545 8.280269 7.875362 4.935411 4.441626 9.248762 9.549753 6.324065 6.586970 7.599098 5.945264 9.734570 
2543 2.750126 3.414165 3.621936 4.390991 3.376844 8.250994 7.814191 4.893063 4.436217 9.255222 9.524857 6.235010 6.501033 7.647557 5.877628 9.716751 
2544 2.808398 3.444815 3.623042 4.377103 3.310279 8.239220 7.801023 4.935378 4.483581 9.253090 9.511681 6.178946 6.448743 7.680756 5.842452 9.696095 
2545 2.922821 3.512924 3.651596 4.341719 3.279276 8.243592 7.785871 5.011669 4.585002 9.254758 9.532597 6.203917 6.410048 7.740179 5.813068 9.710694 
2546 3.028111 3.599880 3.676180 4.255599 3.250258 8.259505 7.773878 5.081841 4.683390 9.246927 9.547325 6.262937 6.354057 7.786970 5.770179 9.727791 
2547 3.044283 3.619113 3.664695 4.123694 3.198073 8.268825 7.791696 5.149096 4.700319 9.205000 9.517963 6.273610 6.301677 7.800002 5.715072 9.698661 
2548 3.088378 3.659607 3.648835 3.977485 3.186565 8.227817 7.747228 5.164807 4.701260 9.146083 9.493927 6.251521 6.275299 7.836562 5.626451 9.734905 
2549 3.132261 3.654768 3.642231 3.838331 3.161195 8.196705 7.736316 5.211123 4.724573 9.125312 9.455195 6.191983 6.325279 7.796282 5.559085 9.795762 
2550 3.086870 3.533580 3.598373 3.686569 3.127529 8.179250 7.782979 5.288443 4.707282 9.123052 9.377673 6.078148 6.400935 7.687347 5.504358 9.775655 
2551 3.051744 3.483745 3.522319 3.525323 3.134650 8.124942 7.777946 5.303694 4.698353 9.133231 9.331655 6.005546 6.433645 7.635956 5.408330 9.741625 
2552 3.018533 3.496542 3.487077 3.378895 3.158003 8.062672 7.750010 5.280857 4.711485 9.137842 9.316972 5.956009 6.430876 7.624943 5.285367 9.678614 
2553 2.968892 3.508705 3.514940 3.276298 3.218786 8.012781 7.727780 5.279437 4.767826 9.111292 9.346466 5.937788 6.394917 7.648765 5.182236 9.653624 
2554 2.951516 3.551895 3.585668 3.224140 3.290843 7.979677 7.714170 5.315999 4.882362 9.089481 9.441345 5.951077 6.351989 7.688220 5.121835 9.700744 
2555 2.868689 3.583572 3.591306 3.157483 3.361037 7.939436 7.710779 5.331604 4.942740 9.014461 9.540277 5.920426 6.270705 7.740066 5.046329 9.677806 
2556 2.771347 3.578006 3.535091 3.078784 3.401184 7.935571 7.719784 5.327345 4.969360 8.946520 9.606264 5.843087 6.184756 7.791469 4.967934 9.632740 
2557 2.756116 3.576349 3.549606 3.015390 3.354760 8.024236 7.792088 5.361350 5.058450 8.987751 9.632371 5.741527 6.221341 7.751358 4.937905 9.661398 
2558 2.759337 3.603688 3.539700 2.934365 3.303512 8.095208 7.831372 5.353476 5.103953 9.037042 9.620265 5.606417 6.289447 7.719707 4.859578 9.667324 
2559 2.802923 3.645129 3.576622 2.914833 3.263076 8.164977 7.870990 5.368848 5.167753 9.102452 9.611883 5.520820 6.400187 7.694878 4.832490 9.739464 
2560 2.843277 3.710289 3.610987 2.907165 3.238340 8.217789 7.896594 5.363284 5.221735 9.143813 9.609455 5.447185 6.517943 7.654244 4.824210 9.832614 
2561 2.897837 3.788133 3.670483 2.930822 3.252470 8.243924 7.879874 5.319415 5.294775 9.192709 9.605827 5.398177 6.606811 7.634204 4.827780 9.951268 
2562 2.988059 3.885752 3.787866 3.024378 3.263262 8.296306 7.872482 5.301999 5.436460 9.289932 9.593441 5.364004 6.708425 7.588664 4.882111 10.131070 
2563 2.933034 3.873801 3.799646 3.098173 3.253892 8.321778 7.885168 5.281934 5.470642 9.316382 9.524628 5.262765 6.756737 7.491187 4.883028 10.177565 
2564 2.765244 3.830312 3.757087 3.159537 3.277099 8.310032 7.868284 5.232997 5.432387 9.249944 9.454182 5.201585 6.703694 7.442845 4.838914 10.152697 
2565 2.671003 3.866096 3.788053 3.257517 3.331913 8.314436 7.838871 5.204151 5.459265 9.201107 9.443788 5.254671 6.692448 7.430508 4.854025 10.180542 
2566 2.646227 3.929195 3.844953 3.341347 3.391862 8.330611 7.803539 5.166381 5.517046 9.194940 9.447358 5.343943 6.717197 7.430405 4.888096 10.205517 
2567 2.700696 4.004569 3.896802 3.383983 3.434955 8.344057 7.745310 5.087428 5.584004 9.224870 9.432575 5.411651 6.746100 7.482965 4.891170 10.234603 
2568 2.724187 4.032720 3.903214 3.421604 3.453611 8.333266 7.728315 5.023867 5.614447 9.236408 9.417603 5.462461 6.797428 7.486065 4.895837 10.231567 
2569 2.674880 3.977809 3.889078 3.461356 3.479805 8.281345 7.736201 4.979797 5.594660 9.193310 9.421851 5.517741 6.814780 7.443758 4.905093 10.192377 
2570 2.741952 4.004316 3.951499 3.516334 3.503217 8.272899 7.760671 4.976638 5.674242 9.225839 9.448746 5.623709 6.903521 7.399309 4.968633 10.271333 
2571 2.784298 4.057361 3.948657 3.525263 3.548593 8.235362 7.736917 4.928047 5.734216 9.250349 9.484385 5.678121 6.967976 7.397532 4.981639 10.331413 
2572 2.730664 3.987591 3.933022 3.547538 3.533087 8.210245 7.811386 4.939989 5.751457 9.260592 9.499217 5.664886 7.003407 7.332065 5.012720 10.391833 
2573 2.743185 3.992732 3.985887 3.603495 3.565222 8.170864 7.879751 4.957888 5.814234 9.277708 9.550269 5.715854 7.032430 7.332710 5.078204 10.526024 
2574 2.824889 4.054891 4.041109 3.667405 3.693430 8.085799 7.866182 4.923288 5.917881 9.280860 9.682527 5.822397 7.025786 7.416917 5.110127 10.661777 
2575 2.866564 4.002973 4.067742 3.684810 3.743187 8.050703 7.888621 4.964443 5.999214 9.292499 9.756807 5.889776 7.003993 7.438494 5.108428 10.746930 
2576 2.839013 3.901802 3.994199 3.632631 3.784772 7.964037 7.839708 4.964908 5.982609 9.238595 9.752198 5.906514 6.924395 7.448395 5.036241 10.690374 
2577 2.820206 3.805769 3.948504 3.550232 3.784979 7.900020 7.812385 4.986870 5.979003 9.208924 9.702835 5.906087 6.864233 7.398755 4.988256 10.594781 
2578 2.851475 3.684967 3.972488 3.467774 3.727719 7.913192 7.873579 5.080120 6.016948 9.254183 9.651405 5.909725 6.871685 7.267148 4.994815 10.567491 
2579 2.879271 3.660190 3.937250 3.378913 3.744633 7.867188 7.841444 5.064559 6.004414 9.253272 9.603945 5.946607 6.843532 7.226161 4.967890 10.520644 
2580 2.912854 3.623927 3.891829 3.317547 3.762452 7.826249 7.834918 5.041877 6.029146 9.279567 9.562259 5.997411 6.844574 7.165040 4.961573 10.511036 
2581 2.912353 3.553800 3.814328 3.252539 3.752990 7.753284 7.856798 5.023217 6.023110 9.319553 9.493630 6.002271 6.854423 7.115662 4.972875 10.506587 
2582 2.877756 3.478066 3.721653 3.199074 3.718422 7.680223 7.921450 5.031135 6.013991 9.376027 9.439484 5.978189 6.880805 7.069319 4.992540 10.512631 
2583 2.878653 3.443505 3.645340 3.200094 3.698893 7.598878 7.966942 5.038818 6.048563 9.387239 9.430608 5.991271 6.920627 7.095916 5.012686 10.551149 
2584 2.841177 3.512348 3.507640 3.211487 3.765842 7.392142 7.872066 4.914604 6.006512 9.255277 9.474541 6.038315 6.861857 7.319735 4.923890 10.541142 
2585 2.839061 3.556315 3.496476 3.281162 3.796647 7.313183 7.902139 4.884771 6.073146 9.215675 9.517186 6.097228 6.900737 7.460713 4.902991 10.624224 
2586 2.791505 3.510380 3.516371 3.337673 3.750063 7.310996 8.026164 4.897167 6.135663 9.212089 9.532607 6.090751 6.968185 7.521663 4.878422 10.682199 
2587 2.710815 3.456504 3.506257 3.320883 3.729889 7.284282 8.101556 4.871227 6.126185 9.179547 9.495495 6.018210 6.989479 7.586608 4.784048 10.660848 
2588 2.737441 3.412467 3.597876 3.285513 3.666552 7.343225 8.178477 4.925897 6.198272 9.224106 9.393092 5.930406 7.072991 7.599819 4.731564 10.654046 
2589 2.769832 3.390233 3.644116 3.203225 3.620596 7.361735 8.173360 4.933714 6.203834 9.213367 9.253075 5.800355 7.099784 7.658475 4.626905 10.544330 
2590 2.856718 3.397032 3.778796 3.167898 3.604439 7.472007 8.249165 5.029481 6.277871 9.308851 9.122006 5.694400 7.192026 7.656726 4.604630 10.522190 
2591 2.918303 3.416624 3.908662 3.166696 3.607331 7.586423 8.353469 5.135346 6.382071 9.419995 8.998511 5.641648 7.272381 7.613419 4.639088 10.539964 
2592 2.879056 3.458493 3.882571 3.128544 3.676185 7.566686 8.332687 5.108374 6.369618 9.395313 8.918486 5.636242 7.224807 7.678746 4.580999 10.487578 
2593 2.890595 3.474641 3.989969 3.128841 3.702633 7.678608 8.417394 5.211091 6.475741 9.490675 8.914716 5.714693 7.306519 7.651191 4.670776 10.617891 
2594 2.873226 3.458802 4.043491 3.078000 3.687891 7.754520 8.456828 5.278036 6.506734 9.535196 8.914820 5.756309 7.327249 7.625323 4.751483 10.696001 
2595 2.816103 3.444246 4.039777 3.013530 3.661569 7.792396 8.455461 5.310124 6.483240 9.553368 8.918526 5.767709 7.316805 7.637986 4.788302 10.711906 
2596 2.843241 3.431804 4.104595 3.002621 3.609180 7.883138 8.518483 5.420351 6.539472 9.664246 8.914415 5.798132 7.384326 7.596452 4.899293 10.788134 
2597 2.832941 3.406329 4.093987 3.025387 3.584535 7.915034 8.563311 5.474533 6.545359 9.700250 8.904122 5.815363 7.407382 7.614845 4.975054 10.768828 
