# Supplementary material for: Redox-Based Defect Detection in Packed DNA: Insights from Hybrid Quantum Mechanical/Molecular Mechanics Molecular Dynamics Simulations
Source: J Chem Theory Comput. 2023 Nov 14;19(22):8434–45. doi: 10.1021/acs.jctc.3c01013 (PMC10687876; doi:10.1021/acs.jctc.3c01013)
Supplement: Supplementary file 2 — ct3c01013_si_002.zip [file ct3c01013_si_002.zip › packed_dna_8oxog-main/QMMM_MD/water_counts_qmmm_N7/wt_ox_reg1_waterdistances.dat]

0 2.769257 12.391123 4.210732 3.817601 4.739514 8.674826 7.020648 6.365810 
1 2.810700 12.411814 4.217031 3.862954 4.707590 8.734102 6.980473 6.302556 
2 2.870176 12.461255 4.242342 3.943399 4.721826 8.836953 6.987997 6.274755 
3 2.880784 12.444271 4.206864 3.906185 4.697051 8.804941 6.881975 6.232430 
4 2.908680 12.381708 4.127298 3.867430 4.690554 8.801794 6.802655 6.157450 
5 2.943611 12.300978 4.026557 3.848211 4.685666 8.855641 6.762426 6.077447 
6 2.897515 12.239104 3.919246 3.781489 4.614028 8.820392 6.640704 5.977499 
7 2.827899 12.217275 3.843287 3.744687 4.545267 8.781334 6.511461 5.901508 
8 2.828661 12.150825 3.779985 3.710760 4.530091 8.779232 6.461236 5.862828 
9 2.844908 12.086370 3.725422 3.692387 4.526466 8.791080 6.415550 5.814648 
10 2.826847 12.068607 3.674173 3.719195 4.476496 8.819279 6.359111 5.775429 
11 2.783983 12.016683 3.584905 3.694333 4.385089 8.814665 6.286318 5.717174 
12 2.741530 11.988210 3.508869 3.654119 4.300024 8.786903 6.197004 5.655761 
13 2.745839 11.979445 3.461687 3.599120 4.262363 8.774140 6.137309 5.657862 
14 2.779460 11.997334 3.441736 3.554056 4.264058 8.764254 6.091861 5.683035 
15 2.841128 12.022947 3.427531 3.537055 4.274961 8.795931 6.079281 5.680818 
16 2.879030 12.006540 3.371568 3.472623 4.252570 8.802216 6.064556 5.644308 
17 2.837408 11.968906 3.286880 3.350599 4.161574 8.723821 5.968854 5.580828 
18 2.864797 11.942346 3.264277 3.276754 4.157881 8.674389 5.884179 5.604788 
19 2.910126 11.957637 3.336303 3.296400 4.234287 8.633240 5.816351 5.706441 
20 2.924855 11.976838 3.429180 3.331928 4.299828 8.553679 5.739675 5.766291 
21 2.913001 11.960929 3.482205 3.347882 4.329182 8.487509 5.706825 5.767009 
22 2.839189 11.957942 3.496345 3.381394 4.312135 8.454558 5.719207 5.740062 
23 2.812319 11.931820 3.498620 3.422324 4.330950 8.469368 5.786210 5.736818 
24 2.758190 11.899487 3.526526 3.417340 4.358894 8.412808 5.789877 5.785578 
25 2.689795 11.836869 3.545342 3.369538 4.393384 8.290558 5.718202 5.829263 
26 2.673015 11.787013 3.549853 3.330497 4.456174 8.219759 5.677022 5.857199 
27 2.653966 11.774918 3.511339 3.310288 4.489986 8.195500 5.679845 5.863932 
28 2.706199 11.757306 3.494216 3.357271 4.539631 8.250579 5.766758 5.827881 
29 2.760949 11.752737 3.495074 3.385351 4.560947 8.281964 5.811038 5.800055 
30 2.779652 11.789744 3.499898 3.390972 4.584557 8.256144 5.784595 5.831930 
31 2.862109 11.845736 3.500269 3.415976 4.676473 8.277281 5.778330 5.896857 
32 2.925886 11.924155 3.493849 3.449450 4.736055 8.277686 5.777458 5.959557 
33 2.927465 11.958528 3.434752 3.466621 4.702606 8.236547 5.782738 5.976850 
34 2.882700 11.985442 3.335299 3.424400 4.591784 8.167239 5.786996 5.945667 
35 2.853129 12.062552 3.269071 3.408346 4.519955 8.124427 5.818400 5.960530 
36 2.921256 12.134878 3.278293 3.464610 4.595376 8.150931 5.914612 6.037868 
37 2.882472 12.224342 3.305823 3.457647 4.620877 8.097778 5.900591 6.083951 
38 2.746527 12.263528 3.291252 3.352310 4.559424 7.977759 5.802947 6.091670 
39 2.706563 12.259917 3.271449 3.299144 4.564665 7.946465 5.768224 6.092206 
40 2.731439 12.266245 3.279453 3.243910 4.592744 7.964395 5.741273 6.120943 
41 2.793340 12.284727 3.319537 3.235756 4.619929 7.978977 5.695161 6.184844 
42 2.851310 12.290369 3.356484 3.178211 4.601599 7.955842 5.607677 6.224538 
43 2.895014 12.298325 3.380062 3.100430 4.551999 7.929258 5.532798 6.254980 
44 2.938230 12.295169 3.384835 3.076292 4.506317 7.940296 5.517744 6.242773 
45 2.942789 12.294562 3.368454 3.051489 4.429555 7.944728 5.495710 6.184613 
46 2.984250 12.295810 3.365064 3.078518 4.410807 7.981981 5.524911 6.163690 
47 3.021610 12.374769 3.399570 3.143555 4.423461 7.987629 5.570666 6.174197 
48 2.978179 12.515990 3.457923 3.169002 4.409094 7.914087 5.539820 6.181059 
49 2.958484 12.656546 3.534652 3.256371 4.435557 7.876431 5.559763 6.198604 
50 2.911506 12.789340 3.559407 3.344489 4.428256 7.872736 5.611995 6.143988 
51 2.812442 12.888597 3.505026 3.324434 4.312568 7.832553 5.616747 6.025957 
52 2.773116 12.953786 3.466765 3.337754 4.256740 7.828894 5.660793 5.928473 
53 2.781826 13.077706 3.522061 3.446654 4.318224 7.882710 5.719707 5.891911 
54 2.818733 13.200050 3.593006 3.560469 4.402556 7.927212 5.763854 5.906395 
55 2.763191 13.254322 3.592318 3.584522 4.386635 7.868176 5.723417 5.876248 
56 2.671731 13.219233 3.531108 3.555951 4.309247 7.766705 5.651330 5.807905 
57 2.696247 13.134483 3.450688 3.532188 4.311564 7.728248 5.636623 5.785453 
58 2.740016 13.082074 3.388485 3.518624 4.370898 7.700628 5.603758 5.827534 
59 2.768055 13.091947 3.353559 3.512521 4.449843 7.623694 5.529172 5.887532 
60 2.818582 13.120893 3.343220 3.540217 4.527774 7.533242 5.466132 5.959382 
61 2.948500 13.122948 3.367216 3.584262 4.642426 7.522601 5.468492 6.009974 
62 3.084741 13.081003 3.382563 3.585521 4.728762 7.515711 5.468457 6.005717 
63 3.108703 13.100760 3.417235 3.571378 4.722857 7.480423 5.387473 5.974319 
64 3.125767 13.122190 3.493576 3.579129 4.736234 7.468474 5.322974 5.962261 
65 3.139892 13.166245 3.603830 3.626780 4.755280 7.465730 5.270501 5.966499 
66 3.127740 13.220453 3.700123 3.647126 4.761909 7.489096 5.222495 5.960127 
67 3.128370 13.230591 3.747515 3.614529 4.762499 7.543239 5.205576 5.923906 
68 3.125470 13.211223 3.760013 3.516406 4.717872 7.596061 5.198819 5.870224 
69 3.068621 13.191063 3.754935 3.373193 4.609947 7.600203 5.150803 5.797164 
70 3.015359 13.201201 3.757078 3.246437 4.510782 7.597077 5.110497 5.750577 
71 3.036864 13.179832 3.767234 3.157217 4.460103 7.621284 5.137169 5.786112 
72 3.019775 13.146547 3.780729 3.083101 4.397055 7.643496 5.173288 5.840918 
73 2.970963 13.136160 3.785356 3.022775 4.292434 7.652442 5.218398 5.885210 
74 2.913553 13.111650 3.759863 2.970538 4.194148 7.674601 5.288146 5.931551 
75 2.798586 13.142224 3.758857 2.994476 4.099024 7.708795 5.336755 5.977323 
76 2.735804 13.174651 3.787691 3.076974 4.069330 7.756377 5.414391 6.033391 
77 2.710915 13.196761 3.824654 3.166229 4.092502 7.779756 5.505697 6.102010 
78 2.706348 13.280620 3.875720 3.268889 4.141356 7.800323 5.583418 6.174443 
79 2.751156 13.349223 3.883362 3.325680 4.176567 7.814178 5.656685 6.224518 
80 2.829460 13.383636 3.870642 3.383483 4.223359 7.860420 5.739332 6.252618 
81 2.890921 13.419616 3.849865 3.435576 4.247236 7.880881 5.762996 6.239712 
82 2.902328 13.427582 3.806018 3.432248 4.215132 7.860778 5.680776 6.193479 
83 2.945022 13.419921 3.792130 3.463566 4.209851 7.925823 5.609987 6.161883 
84 3.061894 13.402592 3.822664 3.553404 4.279256 8.093174 5.626490 6.164652 
85 3.167508 13.372479 3.859390 3.626299 4.373724 8.222800 5.634194 6.216640 
86 3.176962 13.349385 3.876498 3.591145 4.406003 8.223328 5.535106 6.262877 
87 3.144398 13.312574 3.887996 3.566001 4.404527 8.205584 5.438213 6.294354 
88 3.155011 13.205195 3.900985 3.572016 4.422789 8.240974 5.444380 6.319659 
89 3.180915 13.094096 3.912747 3.577333 4.445662 8.254671 5.490846 6.320591 
90 3.164946 13.020200 3.920527 3.576877 4.449858 8.228314 5.533852 6.322557 
91 3.147535 12.957439 3.946568 3.595903 4.466003 8.220871 5.614290 6.340147 
92 3.100701 12.970270 4.017915 3.669641 4.478699 8.259030 5.722365 6.350392 
93 2.984891 13.077366 4.094881 3.728939 4.464883 8.252748 5.794948 6.361948 
94 2.895623 13.182855 4.149302 3.737165 4.459898 8.215703 5.847627 6.386482 
95 2.838624 13.267717 4.190291 3.726184 4.463892 8.182914 5.890438 6.399615 
96 2.839588 13.249985 4.195902 3.695548 4.488143 8.212925 5.965459 6.378231 
97 2.879335 13.190179 4.166436 3.676076 4.523160 8.308108 6.058130 6.326814 
98 2.867539 13.157653 4.129439 3.646440 4.530369 8.357314 6.069042 6.269968 
99 2.905489 13.079329 4.085772 3.602169 4.582285 8.380998 6.071867 6.243079 
100 2.939909 13.018781 4.072071 3.593095 4.637475 8.376063 6.057213 6.216434 
101 2.931832 12.971992 4.057012 3.597178 4.674366 8.354545 6.060078 6.188108 
102 2.964556 12.886643 4.019566 3.640198 4.733907 8.392312 6.144780 6.183714 
103 2.919570 12.846150 3.997296 3.699555 4.736612 8.393121 6.181988 6.175807 
104 2.856569 12.742397 3.952481 3.686496 4.717999 8.356693 6.201149 6.152470 
105 2.822725 12.659417 3.885153 3.678993 4.705407 8.360629 6.253902 6.126323 
106 2.817715 12.600138 3.813975 3.672772 4.671938 8.405236 6.332343 6.092755 
107 2.837343 12.475766 3.685521 3.576857 4.604840 8.415775 6.404321 6.027421 
108 2.763568 12.469092 3.593101 3.477385 4.462765 8.365624 6.379502 5.962662 
109 2.764006 12.481551 3.558288 3.427449 4.430455 8.403618 6.404745 5.938316 
110 2.764163 12.499254 3.522066 3.391638 4.446978 8.463406 6.431866 5.941902 
111 2.696733 12.585146 3.514338 3.370374 4.422435 8.513060 6.421522 5.914651 
112 2.687827 12.634302 3.509622 3.326015 4.427977 8.571391 6.453372 5.839138 
113 2.675601 12.712117 3.512437 3.290052 4.419222 8.573626 6.484888 5.747393 
114 2.720961 12.808032 3.517807 3.290039 4.426558 8.561478 6.537561 5.701976 
115 2.841205 12.858726 3.501525 3.294083 4.456043 8.550289 6.624693 5.690767 
116 2.938687 12.894604 3.453090 3.283595 4.434165 8.512329 6.678309 5.697536 
117 3.003833 12.899098 3.364037 3.219546 4.363987 8.458467 6.704947 5.699988 
118 3.075613 12.861406 3.283551 3.162329 4.331026 8.420374 6.744073 5.716268 
119 3.128669 12.866422 3.220221 3.141497 4.333374 8.414773 6.744398 5.757698 
120 3.107425 12.922683 3.184576 3.111387 4.315855 8.425355 6.692947 5.784746 
121 3.076979 12.949488 3.159240 3.063231 4.329466 8.436302 6.641737 5.795650 
122 3.037321 12.982491 3.163209 3.031563 4.401457 8.460242 6.598936 5.840690 
123 2.952597 13.042151 3.187964 3.014405 4.499157 8.497060 6.542838 5.885726 
124 2.865347 13.038983 3.207915 2.951855 4.577218 8.488267 6.435445 5.907516 
125 2.825914 13.010133 3.232869 2.885329 4.665113 8.460577 6.351965 5.944975 
126 2.821721 13.004849 3.266346 2.886140 4.752397 8.455198 6.307975 5.963946 
127 2.829490 13.006794 3.297711 2.902213 4.836358 8.443769 6.259301 5.995349 
128 2.832865 13.067152 3.352679 2.988134 4.926352 8.492578 6.219210 6.016629 
129 2.814795 13.166560 3.398427 3.083441 4.962053 8.509784 6.154815 5.988291 
130 2.800448 13.223831 3.408111 3.121132 4.975138 8.506747 6.100123 5.961889 
131 2.763595 13.338796 3.430140 3.211841 4.953231 8.525217 6.063600 5.926709 
132 2.741117 13.429935 3.480390 3.276015 4.928310 8.484572 6.011088 5.909342 
133 2.763922 13.443806 3.549592 3.354168 4.943774 8.422545 5.994069 5.931200 
134 2.747221 13.408107 3.605011 3.423742 4.936066 8.334867 5.976994 5.889332 
135 2.722862 13.228073 3.570121 3.405054 4.911912 8.221294 5.970012 5.802099 
136 2.713245 13.062148 3.554871 3.447184 4.891925 8.128175 5.988678 5.722380 
137 2.757693 12.944948 3.591824 3.562637 4.925933 8.085360 6.032842 5.685465 
138 2.754270 12.833983 3.598119 3.571973 4.914611 7.973942 5.995338 5.670166 
139 2.732268 12.791995 3.594345 3.549031 4.859419 7.854227 5.915865 5.641820 
140 2.825253 12.734388 3.591891 3.602724 4.869898 7.837283 5.915173 5.666259 
141 2.876289 12.692267 3.550448 3.620092 4.811656 7.786483 5.849691 5.677923 
142 2.942469 12.674664 3.502196 3.634362 4.748166 7.730914 5.756399 5.667515 
143 3.027578 12.650171 3.445819 3.626911 4.711828 7.689882 5.660250 5.653612 
144 3.105802 12.625301 3.395044 3.610456 4.707378 7.644187 5.561539 5.652385 
145 3.149094 12.645631 3.369216 3.620193 4.741319 7.588028 5.465663 5.660632 
146 3.115196 12.683966 3.335416 3.619470 4.765255 7.509366 5.352673 5.661490 
147 3.102689 12.698523 3.289186 3.614283 4.823867 7.474558 5.284741 5.684518 
148 3.053220 12.739931 3.247273 3.619681 4.873650 7.482641 5.224080 5.707135 
149 2.969105 12.788943 3.207135 3.603765 4.908035 7.452305 5.157367 5.752647 
150 2.944193 12.829341 3.172158 3.570753 4.980509 7.424291 5.131718 5.845605 
151 2.873333 12.860831 3.126714 3.504847 4.979530 7.364464 5.073124 5.884796 
152 2.794199 12.852690 3.068962 3.386232 4.906980 7.291217 4.991850 5.868283 
153 2.788003 12.853065 3.061141 3.292402 4.882192 7.264659 4.957512 5.865630 
154 2.848966 12.874991 3.119345 3.263280 4.925068 7.287722 4.958542 5.914882 
155 2.854729 12.936924 3.175309 3.226698 4.920863 7.250525 4.901139 5.938954 
156 2.793793 13.041628 3.246308 3.213802 4.874672 7.191257 4.799147 5.950934 
157 2.757010 13.107113 3.295690 3.224776 4.858493 7.173352 4.739204 5.988621 
158 2.744717 13.163972 3.335460 3.208666 4.889092 7.147474 4.708672 6.048804 
159 2.743811 13.217964 3.372488 3.192235 4.938650 7.160955 4.697954 6.119648 
160 2.698777 13.255809 3.397416 3.146335 4.928648 7.149336 4.666433 6.150785 
161 2.635531 13.333659 3.455206 3.132263 4.912771 7.135961 4.606321 6.170461 
162 2.670739 13.404701 3.558123 3.155603 4.972258 7.141930 4.588912 6.229488 
163 2.790868 13.469041 3.684217 3.178953 5.073203 7.142557 4.596393 6.342789 
164 2.886959 13.531311 3.802067 3.227407 5.152794 7.128757 4.610572 6.461909 
165 2.903257 13.588966 3.894169 3.263797 5.157584 7.106634 4.586790 6.533628 
166 2.927617 13.630716 3.984947 3.318968 5.184013 7.079605 4.568096 6.585138 
167 3.029923 13.614441 4.077024 3.397898 5.296676 7.116786 4.622742 6.659713 
168 3.108161 13.554319 4.133161 3.437787 5.374540 7.139406 4.661786 6.719082 
169 3.084230 13.490387 4.126523 3.411566 5.345306 7.105227 4.624230 6.706397 
170 3.073320 13.382603 4.088707 3.370427 5.296786 7.152894 4.629088 6.671607 
171 3.140373 13.248664 4.081008 3.361010 5.295773 7.243606 4.714753 6.648684 
172 3.201037 13.139709 4.085939 3.344899 5.280292 7.300230 4.766876 6.615536 
173 3.213713 13.070308 4.084774 3.303308 5.184022 7.290024 4.781513 6.573867 
174 3.217799 12.995971 4.073511 3.241871 5.056600 7.275244 4.808207 6.512358 
175 3.191559 12.913158 4.053320 3.194275 4.925998 7.303308 4.851199 6.431103 
176 3.058046 12.881188 4.030583 3.173453 4.756979 7.323730 4.865209 6.321265 
177 2.947455 12.861825 4.024486 3.174474 4.663045 7.339777 4.864741 6.225963 
178 2.861032 12.865122 4.043201 3.188299 4.649405 7.378376 4.867595 6.173554 
179 2.724653 12.879421 4.064121 3.194491 4.606289 7.391118 4.849858 6.117932 
180 2.649321 12.838880 4.047689 3.163737 4.566913 7.381186 4.818189 6.053859 
181 2.640220 12.767689 4.002733 3.123232 4.514957 7.412053 4.793224 5.995893 
182 2.677963 12.717767 3.944006 3.102638 4.461721 7.446229 4.754073 5.956407 
183 2.696976 12.721596 3.880025 3.067222 4.363536 7.414401 4.653141 5.937890 
184 2.689206 12.796282 3.863679 3.079832 4.266318 7.366692 4.550044 5.969047 
185 2.782914 12.856078 3.873722 3.191237 4.270564 7.404362 4.547216 6.043194 
186 2.892067 12.892376 3.853790 3.262411 4.283994 7.453009 4.556613 6.075069 
187 2.898859 12.935020 3.765166 3.265358 4.250702 7.454016 4.542377 6.031741 
188 2.837593 12.980479 3.672264 3.260698 4.219800 7.423732 4.524078 5.948054 
189 2.804306 12.997364 3.592336 3.258309 4.252237 7.409393 4.563328 5.894434 
190 2.806046 12.993275 3.495660 3.256663 4.317903 7.410830 4.647201 5.869223 
191 2.829100 12.962379 3.376244 3.254162 4.372881 7.402163 4.724667 5.860417 
192 2.882875 12.911222 3.255256 3.253305 4.414597 7.407686 4.822999 5.871874 
193 2.868406 12.904284 3.168234 3.296670 4.385984 7.383070 4.904833 5.841880 
194 2.829730 12.905679 3.097040 3.327916 4.323800 7.325975 4.991747 5.797761 
195 2.796301 12.896442 3.022916 3.303441 4.259006 7.236100 5.081982 5.769634 
196 2.789656 12.874537 2.955702 3.296592 4.231190 7.149518 5.172692 5.769681 
197 2.817825 12.822796 2.910925 3.306029 4.248725 7.117312 5.288620 5.798637 
198 2.858244 12.754410 2.880473 3.326083 4.312771 7.156687 5.417659 5.853827 
199 2.886379 12.657575 2.862709 3.289024 4.362438 7.174332 5.483378 5.869294 
200 2.860790 12.585211 2.881663 3.191360 4.400892 7.120153 5.465519 5.864706 
201 2.867887 12.526302 2.998170 3.128565 4.477812 7.091872 5.447920 5.899746 
202 2.887448 12.501931 3.132760 3.096472 4.559321 7.095476 5.416830 5.927343 
203 2.873895 12.538455 3.281499 3.089404 4.610666 7.098551 5.367098 5.967980 
204 2.860151 12.581138 3.427082 3.103019 4.626998 7.094141 5.294293 6.034470 
205 2.875308 12.605047 3.552798 3.103350 4.624234 7.090327 5.216764 6.089937 
206 2.913227 12.604424 3.647189 3.139510 4.633555 7.145108 5.204381 6.152143 
207 2.926729 12.562479 3.683689 3.117496 4.582127 7.142372 5.169314 6.182921 
208 2.947110 12.510930 3.717305 3.063152 4.540816 7.077944 5.155266 6.207140 
209 2.968554 12.492114 3.810543 3.099007 4.583953 7.015924 5.184237 6.299150 
210 3.006061 12.460320 3.891358 3.154118 4.673661 6.975930 5.214926 6.408576 
211 2.998026 12.443028 3.939980 3.211201 4.704320 6.941023 5.225286 6.482577 
212 2.856825 12.461157 3.956817 3.247054 4.636721 6.844018 5.122813 6.499418 
213 2.822398 12.455609 3.994776 3.282857 4.632982 6.773416 5.047791 6.534814 
214 2.888291 12.425360 4.055774 3.330472 4.687084 6.754448 5.071621 6.604092 
215 2.870835 12.424067 4.095848 3.382358 4.656271 6.708069 5.063202 6.616010 
216 2.851849 12.435022 4.092996 3.410473 4.609495 6.645924 5.035744 6.587578 
217 2.862182 12.438560 4.075246 3.436467 4.612677 6.620185 5.021906 6.581808 
218 2.858660 12.436677 4.059064 3.475180 4.614199 6.595185 4.979823 6.580059 
219 2.865189 12.422804 3.993363 3.488971 4.584007 6.567188 4.921249 6.555522 
220 2.855976 12.406735 3.908542 3.509485 4.507444 6.578588 4.904040 6.531837 
221 2.828531 12.405961 3.839393 3.591046 4.432918 6.577720 4.879460 6.495952 
222 2.825784 12.402449 3.801532 3.713115 4.415846 6.562251 4.865633 6.482537 
223 2.780768 12.349110 3.745999 3.787061 4.377339 6.538948 4.851670 6.469069 
224 2.729222 12.285366 3.670779 3.865712 4.284677 6.525513 4.806504 6.390982 
225 2.725172 12.194030 3.596638 3.907070 4.221315 6.564222 4.802427 6.318270 
226 2.712483 12.111318 3.551100 3.893302 4.164581 6.574455 4.773623 6.253285 
227 2.712834 12.101888 3.559210 3.896862 4.136406 6.577483 4.726189 6.192946 
228 2.735920 12.094843 3.562109 3.854342 4.139365 6.630906 4.739198 6.148267 
229 2.724128 12.104557 3.538213 3.791849 4.089433 6.676723 4.757202 6.049375 
230 2.706791 12.183923 3.558570 3.806821 4.052889 6.716286 4.753357 5.965509 
231 2.721111 12.240731 3.589511 3.780254 4.069817 6.748113 4.769992 5.925500 
232 2.711689 12.344025 3.618307 3.770811 4.095514 6.723819 4.735640 5.919109 
233 2.734081 12.468431 3.641774 3.808852 4.168448 6.695642 4.732941 5.964375 
234 2.798341 12.530444 3.627808 3.833511 4.253629 6.668087 4.775947 5.983129 
235 2.829376 12.571917 3.601223 3.885560 4.331526 6.612901 4.789754 5.950793 
236 2.891198 12.578342 3.563390 3.937715 4.452845 6.579448 4.822800 5.928578 
237 2.891147 12.547667 3.497729 3.943563 4.547069 6.494109 4.832783 5.873301 
238 2.866326 12.529543 3.460898 3.983486 4.662243 6.414220 4.851532 5.840628 
239 2.839404 12.553267 3.478535 4.091621 4.797712 6.368787 4.886380 5.873082 
240 2.743965 12.605365 3.492497 4.196746 4.866897 6.284588 4.861699 5.902246 
241 2.724188 12.619953 3.489824 4.266805 4.933499 6.257212 4.860271 5.956703 
242 2.734483 12.645168 3.505250 4.340484 4.988709 6.271030 4.874717 6.030365 
243 2.755013 12.663405 3.523064 4.340833 5.005204 6.245159 4.886693 6.084080 
244 2.846223 12.702522 3.570882 4.323130 5.065241 6.249832 4.936461 6.167371 
245 2.866349 12.771969 3.643436 4.292109 5.078796 6.170177 4.916412 6.205629 
246 2.871963 12.814421 3.666424 4.230452 5.058140 6.062772 4.891083 6.172196 
247 2.867527 12.856348 3.650813 4.228859 5.023963 6.013635 4.917757 6.117864 
248 2.844975 12.858572 3.604278 4.220118 4.952132 5.976063 4.974039 6.021249 
249 2.798873 12.898864 3.584808 4.199220 4.883617 5.911956 4.986232 5.942027 
250 2.714041 13.042519 3.641929 4.245358 4.833639 5.830492 4.934720 5.916548 
251 2.644327 13.136344 3.696416 4.261740 4.795349 5.780540 4.907123 5.881315 
252 2.649595 13.142503 3.699014 4.259166 4.760390 5.830263 4.931813 5.835938 
253 2.672638 13.094989 3.656920 4.249598 4.683871 5.923347 4.944307 5.735082 
254 2.678770 12.961736 3.538935 4.151435 4.549193 5.986254 4.969406 5.590424 
255 2.750936 12.860118 3.443119 4.084552 4.506587 6.068390 5.038379 5.550529 
256 2.853402 12.813807 3.422476 4.065063 4.541992 6.175757 5.131106 5.569951 
257 2.864070 12.793581 3.401494 4.032678 4.549383 6.242580 5.183312 5.577506 
258 2.804316 12.808043 3.355628 4.018905 4.497449 6.313032 5.200998 5.521031 
259 2.752213 12.823274 3.291018 4.038678 4.444410 6.404925 5.234869 5.419880 
260 2.792937 12.802097 3.223218 4.045228 4.431844 6.501318 5.335984 5.344754 
261 2.880287 12.790030 3.207101 4.086151 4.451828 6.596725 5.451265 5.325505 
262 2.870431 12.786421 3.227937 4.140344 4.426733 6.595672 5.482899 5.293069 
263 2.884431 12.695045 3.178839 4.097109 4.386474 6.592980 5.535473 5.246151 
264 2.920085 12.607005 3.134246 4.127356 4.379533 6.622920 5.569619 5.223412 
265 2.953693 12.496778 3.075193 4.163104 4.401344 6.650784 5.592406 5.189718 
266 3.009217 12.380538 2.999662 4.122250 4.411294 6.658444 5.625743 5.156981 
267 2.979560 12.383417 3.026663 4.152383 4.385613 6.605875 5.569979 5.154562 
268 2.945094 12.398272 3.067459 4.145018 4.381126 6.562075 5.529925 5.161751 
269 2.930918 12.355264 3.075748 4.095506 4.371769 6.594114 5.521392 5.168903 
270 2.847101 12.305019 3.064373 4.049627 4.283513 6.600767 5.445913 5.128835 
271 2.775255 12.234916 3.048093 3.958747 4.193152 6.615924 5.377622 5.122396 
272 2.745081 12.233388 3.106039 3.945239 4.161041 6.667972 5.327247 5.228645 
273 2.750243 12.301387 3.213227 3.983525 4.189771 6.710110 5.276932 5.390761 
274 2.777486 12.330684 3.241223 3.978892 4.229989 6.768790 5.275511 5.537817 
275 2.746298 12.368540 3.244547 3.989114 4.222160 6.800677 5.245563 5.619599 
276 2.691974 12.432602 3.256206 4.008250 4.203194 6.791203 5.193135 5.657170 
277 2.718472 12.472522 3.311105 3.992665 4.259442 6.820990 5.212487 5.743449 
278 2.765798 12.566949 3.446749 4.034678 4.351631 6.844589 5.221146 5.850583 
279 2.789997 12.656669 3.555433 4.083830 4.434510 6.840802 5.228577 5.937156 
280 2.829201 12.666883 3.581118 4.035003 4.489315 6.790747 5.282923 5.959336 
281 2.822241 12.675503 3.609492 4.008803 4.513520 6.729558 5.300450 5.904977 
282 2.814832 12.648178 3.653095 3.967421 4.553033 6.670179 5.317668 5.845198 
283 2.841666 12.577510 3.692544 3.878810 4.594835 6.639737 5.363816 5.805598 
284 2.820096 12.544402 3.741109 3.827813 4.615102 6.542033 5.374610 5.765882 
285 2.843247 12.462176 3.765386 3.771890 4.650125 6.449598 5.436159 5.763326 
286 2.909544 12.356825 3.779932 3.746006 4.694461 6.412318 5.516424 5.753932 
287 2.923731 12.314937 3.805933 3.756240 4.688050 6.335069 5.480394 5.701857 
288 2.954580 12.251403 3.806726 3.666354 4.669337 6.240825 5.425779 5.638557 
289 2.961791 12.263085 3.854875 3.650207 4.668028 6.154846 5.339145 5.641935 
290 2.974674 12.304928 3.941676 3.695614 4.707090 6.082365 5.264653 5.699467 
291 2.984077 12.269532 3.948121 3.640915 4.699763 5.991542 5.250180 5.689998 
292 2.910554 12.253786 3.898299 3.635957 4.609615 5.904764 5.220296 5.593432 
293 2.896905 12.210115 3.822209 3.623441 4.574774 5.901197 5.266649 5.506932 
294 2.862436 12.192015 3.743676 3.585867 4.522554 5.884068 5.282462 5.452324 
295 2.735139 12.295186 3.719727 3.629710 4.425664 5.799390 5.164485 5.444311 
296 2.739676 12.363127 3.717999 3.645678 4.418132 5.773303 5.089458 5.519998 
297 2.755418 12.396667 3.665166 3.637041 4.367534 5.735463 5.004935 5.543063 
298 2.749782 12.414986 3.595441 3.648742 4.328285 5.689127 4.888185 5.539734 
299 2.815763 12.379487 3.536042 3.647866 4.415325 5.709362 4.814901 5.598226 
300 2.838083 12.370243 3.506693 3.684712 4.520607 5.703091 4.700080 5.668739 
301 2.819540 12.372350 3.491594 3.724037 4.610285 5.648778 4.553806 5.712780 
302 2.830959 12.300385 3.445420 3.691696 4.691432 5.616144 4.495313 5.733917 
303 2.832457 12.215824 3.400875 3.701833 4.762008 5.647220 4.523408 5.751222 
304 2.770875 12.156527 3.346695 3.722623 4.781031 5.690908 4.558381 5.749088 
305 2.722721 12.092255 3.279970 3.674223 4.789828 5.708564 4.598599 5.729749 
306 2.675679 12.077420 3.248904 3.644355 4.818332 5.707173 4.583675 5.713804 
307 2.719620 12.054526 3.257631 3.642542 4.930611 5.765812 4.565470 5.721596 
308 2.795709 12.005231 3.238123 3.621286 5.035169 5.829176 4.555793 5.711653 
309 2.795758 12.004656 3.209796 3.612310 5.068562 5.855949 4.487427 5.667787 
310 2.859407 11.977263 3.204840 3.608450 5.130449 5.946756 4.475969 5.655509 
311 2.928871 11.924359 3.180556 3.576375 5.183291 6.041909 4.471202 5.641480 
312 2.935541 11.876589 3.144331 3.527597 5.209672 6.110954 4.434196 5.619091 
313 2.983694 11.821020 3.131933 3.519602 5.291599 6.210250 4.444927 5.622491 
314 3.019547 11.808794 3.133106 3.521581 5.384545 6.269365 4.442311 5.629339 
315 3.015053 11.828969 3.159668 3.565971 5.454798 6.323072 4.422134 5.622730 
316 3.011273 11.790634 3.157629 3.610035 5.500714 6.409394 4.429388 5.603435 
317 3.034940 11.695191 3.125470 3.599784 5.570670 6.532611 4.475463 5.585918 
318 3.044803 11.675548 3.136683 3.625791 5.638432 6.642649 4.489335 5.604429 
319 2.982335 11.740318 3.153636 3.630759 5.630046 6.637552 4.388502 5.602839 
320 2.979879 11.750029 3.166255 3.589917 5.654786 6.662181 4.357234 5.613777 
321 2.991410 11.742447 3.208215 3.646338 5.661479 6.748646 4.390945 5.631786 
322 2.927787 11.771091 3.224890 3.670466 5.578491 6.770076 4.363950 5.605937 
323 2.901014 11.805470 3.267011 3.668630 5.547857 6.793299 4.342957 5.604752 
324 2.910971 11.851873 3.389610 3.785697 5.574237 6.837899 4.331770 5.647440 
325 2.879641 11.863586 3.465655 3.845055 5.552010 6.818998 4.280215 5.646883 
326 2.811821 11.832065 3.461478 3.839088 5.446603 6.766977 4.220651 5.584170 
327 2.799190 11.800675 3.466946 3.921442 5.363566 6.774723 4.195075 5.559879 
328 2.785796 11.756224 3.423262 3.972840 5.262810 6.753992 4.157174 5.520926 
329 2.757462 11.734572 3.358097 4.017992 5.131285 6.713915 4.116387 5.459734 
330 2.748420 11.773830 3.285277 4.087578 5.029205 6.687891 4.092736 5.423043 
331 2.737577 11.809454 3.191888 4.071646 4.949145 6.635582 4.075615 5.378057 
332 2.745325 11.842020 3.138336 4.087972 4.907663 6.635511 4.090286 5.350484 
333 2.770983 11.847368 3.093516 4.095253 4.900284 6.666813 4.132066 5.333247 
334 2.831872 11.803084 3.019787 4.019595 4.894244 6.705029 4.209677 5.310539 
335 2.887579 11.825774 3.030389 4.021736 4.897316 6.764505 4.275663 5.327738 
336 2.877856 11.896134 3.076817 4.021680 4.826732 6.727649 4.266849 5.334373 
337 2.890459 11.946710 3.112452 3.980807 4.756895 6.657281 4.269333 5.340580 
338 2.924977 12.010686 3.164913 4.045716 4.752937 6.652560 4.278259 5.383303 
339 2.907674 12.058681 3.139692 4.073010 4.700641 6.607572 4.248700 5.375569 
340 2.879839 12.090586 3.091933 4.066952 4.643448 6.576536 4.220427 5.353234 
341 2.865739 12.139675 3.071253 4.130105 4.633569 6.604277 4.191429 5.406252 
342 2.811504 12.155555 3.004455 4.107597 4.581699 6.582279 4.157542 5.438579 
343 2.767009 12.174524 2.987756 4.064686 4.537571 6.571346 4.145607 5.471279 
344 2.757319 12.221804 3.042873 4.050338 4.542710 6.589663 4.177898 5.553395 
345 2.715566 12.243699 3.089688 3.952334 4.518230 6.552618 4.226713 5.608677 
346 2.658754 12.310345 3.179748 3.945244 4.508776 6.531486 4.268325 5.670449 
347 2.624576 12.379196 3.276719 3.943903 4.513581 6.506926 4.324694 5.721333 
348 2.606942 12.404116 3.352311 3.869313 4.497518 6.462148 4.407426 5.730760 
349 2.665332 12.415932 3.435293 3.848375 4.508387 6.495355 4.535191 5.748557 
350 2.700573 12.415552 3.478058 3.790973 4.501585 6.491455 4.650440 5.743591 
351 2.744581 12.396776 3.491234 3.728539 4.538873 6.483047 4.796652 5.734972 
352 2.793837 12.455571 3.547000 3.740251 4.621494 6.475923 4.935483 5.756976 
353 2.789909 12.514211 3.590077 3.694514 4.667719 6.409507 5.057592 5.755504 
354 2.861707 12.532620 3.659880 3.661301 4.768818 6.397237 5.240498 5.800771 
355 2.932590 12.599998 3.764493 3.701858 4.881533 6.382237 5.385346 5.911821 
356 2.947125 12.627837 3.818269 3.688853 4.957048 6.327165 5.512463 6.011419 
357 2.975355 12.598371 3.829684 3.665008 4.997063 6.289217 5.668003 6.076563 
358 2.964544 12.586674 3.834428 3.664209 4.979987 6.244561 5.777675 6.117576 
359 2.975754 12.531053 3.832381 3.588086 4.966744 6.209051 5.894304 6.140920 
360 2.998621 12.495233 3.841069 3.508296 4.951395 6.160053 5.977947 6.152762 
361 2.969797 12.503757 3.858994 3.468341 4.922511 6.098085 6.021764 6.157213 
362 2.960741 12.463932 3.840415 3.411757 4.901122 6.065508 6.097715 6.117398 
363 2.907805 12.448722 3.812913 3.376937 4.825137 5.997499 6.121185 6.043983 
364 2.841389 12.463961 3.802486 3.359456 4.746984 5.924069 6.130005 5.983183 
365 2.809889 12.467161 3.785002 3.338799 4.674381 5.855237 6.151847 5.914323 
366 2.746385 12.510752 3.758070 3.386195 4.562891 5.787137 6.128400 5.830633 
367 2.707378 12.519912 3.696538 3.421545 4.466463 5.751972 6.129234 5.734968 
368 2.718964 12.490129 3.646255 3.438408 4.401474 5.734212 6.134107 5.643020 
369 2.725687 12.483308 3.642986 3.525959 4.350763 5.726255 6.104684 5.581319 
370 2.749282 12.436005 3.638277 3.593177 4.333828 5.752227 6.094577 5.532256 
371 2.807537 12.353735 3.612860 3.653745 4.339268 5.808908 6.106022 5.502600 
372 2.869406 12.306516 3.628394 3.806455 4.371201 5.892799 6.121916 5.506965 
373 2.878614 12.245152 3.622935 3.888513 4.365960 5.920000 6.106271 5.454445 
374 2.860703 12.179425 3.604741 3.938251 4.340426 5.891185 6.066813 5.372519 
375 2.881603 12.126852 3.636704 4.060370 4.385839 5.911058 6.085586 5.332908 
376 2.886706 12.071434 3.645598 4.145328 4.406382 5.910215 6.104693 5.274960 
377 2.885641 12.051665 3.632343 4.241731 4.368437 5.879201 6.092031 5.223523 
378 2.905388 12.049421 3.631004 4.375702 4.321229 5.866644 6.082216 5.195287 
379 2.919878 12.049579 3.597077 4.503827 4.271285 5.845936 6.080305 5.161059 
380 2.938149 12.034358 3.546997 4.626424 4.238945 5.846484 6.095778 5.136721 
381 2.886978 12.024642 3.473460 4.690305 4.154597 5.795011 6.084477 5.078366 
382 2.848608 12.036535 3.389633 4.720053 4.112478 5.751976 6.106410 5.049058 
383 2.805929 12.111492 3.362352 4.818453 4.127058 5.743053 6.132128 5.071324 
384 2.716263 12.192903 3.373236 4.909884 4.101920 5.695795 6.106192 5.056817 
385 2.700812 12.239107 3.394568 4.946555 4.130498 5.709760 6.148594 5.068146 
386 2.666477 12.308493 3.457415 4.999436 4.114335 5.712974 6.153792 5.071811 
387 2.684451 12.338527 3.497331 4.991408 4.101020 5.687216 6.165408 5.053653 
388 2.768924 12.343315 3.547796 5.022748 4.143211 5.709776 6.209688 5.069191 
389 2.791601 12.345390 3.609509 5.078528 4.132779 5.698430 6.173575 5.051095 
390 2.853359 12.263627 3.611109 5.040372 4.144654 5.716418 6.182651 5.004447 
391 2.889569 12.204057 3.605660 5.011812 4.163486 5.748766 6.179754 4.989293 
392 2.875526 12.197596 3.638421 5.034072 4.174467 5.747950 6.129753 4.999462 
393 2.934534 12.177584 3.681679 5.013638 4.252990 5.791427 6.123318 5.059728 
394 2.946210 12.190504 3.726946 4.996878 4.280350 5.782945 6.063656 5.117685 
395 2.971611 12.173916 3.733358 4.935392 4.297610 5.784469 6.036964 5.126929 
396 3.045673 12.131151 3.715369 4.861570 4.341493 5.830612 6.078140 5.129903 
397 3.026996 12.138737 3.739202 4.830710 4.323316 5.801121 6.075945 5.126103 
398 3.027102 12.125774 3.763788 4.768448 4.317690 5.777667 6.122637 5.110841 
399 3.012611 12.124472 3.794228 4.712111 4.295352 5.736591 6.159688 5.112344 
400 2.942820 12.140383 3.838084 4.700706 4.222505 5.680512 6.150028 5.100578 
401 2.939408 12.113297 3.856630 4.637454 4.176814 5.672971 6.192253 5.077901 
402 2.884050 12.113733 3.879374 4.553535 4.085025 5.588410 6.172149 5.030311 
403 2.846844 12.087640 3.905110 4.472595 4.027445 5.515811 6.182557 4.971197 
404 2.849090 12.036641 3.926501 4.379651 4.018449 5.434749 6.231136 4.938335 
405 2.749958 12.024668 3.974614 4.342510 3.921684 5.286201 6.198054 4.927251 
406 2.716680 11.969745 3.987173 4.283146 3.860830 5.217522 6.225810 4.940064 
407 2.736122 11.853603 3.921772 4.182140 3.787501 5.184115 6.283861 4.949982 
408 2.700650 11.751427 3.837056 4.122492 3.647672 5.135430 6.269353 4.937230 
409 2.744193 11.653543 3.767233 4.041159 3.604482 5.171797 6.301369 4.974262 
410 2.795135 11.610974 3.735337 3.959174 3.602886 5.231256 6.318709 5.067911 
411 2.809059 11.596164 3.723894 3.900735 3.563910 5.269793 6.290684 5.128553 
412 2.925941 11.514523 3.670609 3.818742 3.545094 5.354136 6.304568 5.135294 
413 3.057374 11.428137 3.626760 3.766048 3.527091 5.452574 6.308643 5.147666 
414 3.116181 11.428450 3.650595 3.774400 3.505708 5.526927 6.263516 5.158425 
415 3.109509 11.464934 3.710830 3.795664 3.480385 5.541606 6.182756 5.170912 
416 3.071745 11.506517 3.802281 3.900183 3.451964 5.577353 6.125587 5.249390 
417 3.082961 11.528588 3.857065 3.999175 3.419797 5.655427 6.139456 5.320828 
418 3.106486 11.544697 3.848898 4.015365 3.327269 5.667060 6.141672 5.336123 
419 3.084203 11.655510 3.871652 4.076950 3.215214 5.637953 6.093119 5.351335 
420 3.101399 11.745109 3.909431 4.108416 3.159027 5.630679 6.061388 5.373925 
421 3.131598 11.780704 3.932508 4.069950 3.130880 5.604474 6.024878 5.414641 
422 3.094566 11.860667 3.977352 4.073924 3.071575 5.558175 5.952500 5.450353 
423 3.074474 11.885112 3.976022 4.027360 3.012116 5.535723 5.913785 5.460659 
424 3.039797 11.884095 3.970350 4.021531 2.916567 5.540095 5.891585 5.483099 
425 3.006726 11.906180 3.993413 4.085473 2.825699 5.587397 5.875683 5.483870 
426 3.034645 11.825080 3.976806 4.056864 2.785271 5.618857 5.885371 5.464869 
427 3.005537 11.800219 3.963329 4.038761 2.726237 5.618145 5.865802 5.432621 
428 2.947248 11.824814 3.955493 4.044368 2.675407 5.609535 5.822128 5.366617 
429 2.961455 11.771524 3.898496 3.976044 2.697860 5.616448 5.819987 5.318696 
430 2.958944 11.731787 3.853867 3.960139 2.750925 5.604814 5.811037 5.267080 
431 2.950754 11.703171 3.822836 3.937603 2.846168 5.568344 5.779198 5.213378 
432 2.934988 11.704489 3.818799 3.938433 2.957447 5.521977 5.736413 5.213652 
433 2.877850 11.746491 3.854543 3.983428 3.065064 5.447607 5.644002 5.219834 
434 2.855429 11.755337 3.862576 3.979341 3.187086 5.396226 5.554913 5.249749 
435 2.833494 11.728906 3.847455 3.994843 3.272968 5.350595 5.476109 5.276067 
436 2.792244 11.709057 3.836257 4.022033 3.327687 5.280347 5.354567 5.261290 
437 2.789193 11.703877 3.863541 4.054725 3.420910 5.239857 5.245483 5.297626 
438 2.782541 11.740321 3.947553 4.102606 3.537864 5.221922 5.136229 5.360265 
439 2.732226 11.783760 4.038426 4.122596 3.633999 5.191271 5.004927 5.380768 
440 2.662074 11.793909 4.085423 4.090567 3.704635 5.128190 4.898378 5.391788 
441 2.615851 11.764228 4.115534 4.116078 3.758076 5.124350 4.864159 5.397283 
442 2.661318 11.708203 4.155810 4.153558 3.841586 5.188186 4.914174 5.414968 
443 2.707963 11.634269 4.197491 4.149535 3.917038 5.180740 4.946848 5.422980 
444 2.714479 11.609557 4.283478 4.194786 3.978671 5.151743 4.963287 5.414771 
445 2.781045 11.590185 4.369186 4.266488 4.044780 5.157187 5.009827 5.429261 
446 2.847080 11.563178 4.409183 4.322834 4.077440 5.123252 5.064638 5.447751 
447 2.917668 11.561614 4.443808 4.422778 4.092284 5.117295 5.107022 5.456257 
448 3.001998 11.542329 4.447119 4.478299 4.125424 5.106994 5.136599 5.473074 
449 3.029620 11.530523 4.445385 4.505320 4.145184 5.071434 5.130383 5.491378 
450 3.053283 11.573812 4.478796 4.593703 4.181249 5.120264 5.128675 5.505013 
451 3.055127 11.621991 4.494805 4.679600 4.226354 5.181119 5.130666 5.537751 
452 3.024863 11.658600 4.486250 4.750002 4.235554 5.246034 5.103118 5.515683 
453 2.968493 11.720749 4.467833 4.817381 4.186640 5.322912 5.062887 5.422819 
454 2.962066 11.747775 4.438663 4.836891 4.158709 5.408590 5.072206 5.362654 
455 2.983114 11.820156 4.446222 4.873669 4.169227 5.492592 5.074200 5.322603 
456 2.927317 11.947463 4.487976 4.935799 4.151354 5.487432 4.988127 5.303688 
457 2.877781 12.018338 4.488596 4.938319 4.134209 5.448835 4.935006 5.282269 
458 2.842089 12.073563 4.460830 4.964552 4.087285 5.468202 4.922036 5.210314 
459 2.810054 12.100574 4.417154 4.986320 4.020090 5.507089 4.929708 5.172253 
460 2.798692 12.107470 4.370042 4.968227 4.001104 5.550288 4.963374 5.166801 
461 2.757952 12.161469 4.377231 5.011703 3.992446 5.600565 4.951826 5.184728 
462 2.755056 12.169898 4.350800 5.000707 4.005447 5.649348 4.944441 5.216715 
463 2.744678 12.144746 4.277646 4.952184 3.983714 5.695112 4.944551 5.138840 
464 2.693944 12.106867 4.207791 4.971390 3.906143 5.735989 4.914458 5.025304 
465 2.716210 12.033666 4.111955 4.966371 3.859590 5.777403 4.916739 4.899131 
466 2.741074 12.009987 4.044188 4.996695 3.837510 5.787191 4.880466 4.778600 
467 2.761646 12.020451 4.029350 5.092256 3.848235 5.773076 4.836803 4.732542 
468 2.833109 12.024836 4.013686 5.152402 3.869945 5.758714 4.829314 4.669753 
469 2.898679 12.007113 3.963072 5.171941 3.859580 5.724656 4.812241 4.566586 
470 2.945460 11.971268 3.912435 5.154719 3.821159 5.682948 4.790933 4.484180 
471 2.966348 11.958225 3.851756 5.102227 3.791576 5.606678 4.750959 4.412867 
472 2.945716 11.959030 3.806388 5.060475 3.800046 5.494733 4.701644 4.404831 
473 2.898389 11.981045 3.820293 5.048482 3.824187 5.431671 4.639742 4.455624 
474 2.855583 11.972853 3.817449 4.983094 3.842636 5.394683 4.602222 4.450772 
475 2.777579 11.938252 3.771599 4.883117 3.861114 5.362252 4.570610 4.410902 
476 2.698827 11.906956 3.720388 4.774350 3.896531 5.393012 4.577136 4.364123 
477 2.632130 11.879580 3.633022 4.623480 3.937774 5.408971 4.598892 4.318846 
478 2.606737 11.886205 3.570191 4.487244 4.000021 5.416312 4.627176 4.360267 
479 2.682697 11.924200 3.513017 4.359656 4.103033 5.449636 4.691229 4.464184 
480 2.738590 11.970654 3.456780 4.248700 4.162877 5.424350 4.724722 4.554835 
481 2.788240 12.015162 3.430639 4.220358 4.212797 5.433517 4.768210 4.641676 
482 2.855993 12.054468 3.391753 4.232966 4.277867 5.484879 4.820377 4.694864 
483 2.883764 12.087856 3.350944 4.222539 4.328207 5.471135 4.808673 4.723517 
484 2.906337 12.153528 3.360237 4.226727 4.390710 5.440060 4.777955 4.760363 
485 2.909429 12.217666 3.358686 4.240965 4.419992 5.406940 4.745299 4.744098 
486 2.896060 12.212113 3.323204 4.231020 4.436122 5.414047 4.744890 4.656459 
487 2.860937 12.197019 3.294896 4.203568 4.464620 5.459024 4.750681 4.568213 
488 2.790898 12.224003 3.294979 4.170483 4.512532 5.476100 4.719848 4.511092 
489 2.733658 12.254698 3.319006 4.097497 4.597288 5.450964 4.664663 4.495260 
490 2.658405 12.333845 3.365902 4.071590 4.651187 5.423061 4.558665 4.515635 
491 2.611116 12.422686 3.404693 4.068288 4.676250 5.416306 4.455050 4.527361 
492 2.611901 12.489398 3.438045 4.006121 4.689017 5.416123 4.372650 4.574146 
493 2.620828 12.587007 3.464056 3.951531 4.654705 5.412301 4.264040 4.621201 
494 2.643465 12.667476 3.490583 3.891478 4.610920 5.395310 4.150009 4.640834 
495 2.723184 12.725795 3.505500 3.859916 4.638265 5.437436 4.070202 4.666353 
496 2.779919 12.741666 3.495914 3.820176 4.669747 5.509295 4.014723 4.668427 
497 2.804379 12.718370 3.461973 3.708680 4.700125 5.574829 3.994305 4.649719 
498 2.846050 12.711603 3.444425 3.648258 4.765012 5.662533 3.995566 4.685968 
499 2.866423 12.728047 3.464539 3.647301 4.835751 5.710258 3.986450 4.723810 
500 2.876846 12.736706 3.489286 3.623698 4.906567 5.723332 4.003274 4.766093 
501 2.824386 12.753504 3.543441 3.615748 4.916388 5.679349 3.982969 4.795881 
502 2.784102 12.751730 3.595383 3.617450 4.905899 5.659808 3.993232 4.791909 
503 2.811790 12.730603 3.657104 3.662179 4.922419 5.724880 4.060686 4.813450 
504 2.784816 12.734339 3.732589 3.705859 4.881592 5.757561 4.090244 4.815893 
505 2.749546 12.746726 3.803343 3.709596 4.832662 5.766260 4.104608 4.831689 
506 2.741095 12.778472 3.892169 3.710407 4.799065 5.768372 4.095347 4.884480 
507 2.773025 12.810614 3.985740 3.702084 4.785380 5.777215 4.100188 4.917648 
508 2.783912 12.828653 4.082594 3.696508 4.773604 5.776506 4.105595 4.936982 
509 2.747999 12.851690 4.171343 3.683658 4.734342 5.732769 4.065198 4.964980 
510 2.723233 12.856346 4.235199 3.670403 4.703616 5.676876 4.038626 5.001790 
511 2.690047 12.890791 4.321240 3.689628 4.671297 5.621339 3.986359 5.053871 
512 2.660307 12.924112 4.430305 3.744140 4.618768 5.571831 3.940967 5.089106 
513 2.656119 12.938049 4.498264 3.743837 4.565276 5.513789 3.918288 5.072055 
514 2.691964 12.914464 4.517992 3.685260 4.563187 5.479322 3.930916 5.068141 
515 2.800087 12.878411 4.544954 3.629399 4.610757 5.485025 3.984032 5.106154 
516 2.895706 12.842439 4.555975 3.588646 4.661469 5.490863 4.030123 5.162375 
517 2.893904 12.810781 4.543519 3.576735 4.676918 5.476219 4.015122 5.231896 
518 2.858908 12.735231 4.484053 3.543888 4.691560 5.485408 3.985288 5.255353 
519 2.852154 12.624496 4.377606 3.494574 4.747601 5.592820 4.030383 5.265275 
520 2.787143 12.513505 4.271551 3.437886 4.774390 5.700496 4.057111 5.246339 
521 2.721326 12.413119 4.169799 3.346656 4.790225 5.783634 4.081373 5.199838 
522 2.687044 12.338393 4.103779 3.277869 4.809467 5.877915 4.098348 5.167455 
523 2.648786 12.297020 4.050270 3.192739 4.788653 5.931422 4.084560 5.117033 
524 2.710268 12.235969 4.005461 3.112615 4.793334 6.003208 4.130534 5.081651 
525 2.758982 12.200997 3.997727 3.098659 4.779088 6.056814 4.162588 5.089410 
526 2.778903 12.155880 4.004522 3.091883 4.783023 6.066879 4.190331 5.119963 
527 2.730080 12.108229 4.012833 3.064204 4.765981 6.031840 4.194128 5.132158 
528 2.644427 12.084453 4.050191 3.080375 4.754627 6.002014 4.166176 5.151490 
529 2.664471 12.002937 4.082827 3.095512 4.821197 6.021710 4.215373 5.210789 
530 2.675372 11.908208 4.093145 3.073143 4.856180 6.003026 4.251049 5.245564 
531 2.719355 11.795099 4.082092 3.024626 4.904452 5.974748 4.302489 5.277295 
532 2.739546 11.722359 4.102577 3.004883 4.923662 5.906832 4.323486 5.284266 
533 2.804238 11.696928 4.183836 3.077200 4.984743 5.863629 4.338623 5.353815 
534 2.891189 11.696845 4.295771 3.207725 5.086885 5.828371 4.344170 5.476821 
535 2.900423 11.765136 4.405533 3.343176 5.125805 5.745752 4.273190 5.581999 
536 2.913436 11.854866 4.488945 3.478594 5.152982 5.718031 4.224571 5.677728 
537 2.844544 11.971726 4.571268 3.625106 5.109177 5.656965 4.138315 5.730095 
538 2.760666 12.068382 4.638214 3.730036 5.066539 5.593960 4.078895 5.778098 
539 2.681590 12.161695 4.691162 3.789178 5.054786 5.521183 4.022950 5.844188 
540 2.626222 12.294707 4.783350 3.898572 5.067543 5.429536 3.934391 5.935085 
541 2.647227 12.420946 4.894057 4.037839 5.115326 5.385337 3.863860 6.044232 
542 2.648073 12.534982 5.007656 4.168297 5.137861 5.328687 3.750583 6.126740 
543 2.655838 12.568555 5.084581 4.232590 5.186116 5.283340 3.685097 6.179021 
544 2.670748 12.573454 5.158168 4.258009 5.205687 5.230370 3.588481 6.210351 
545 2.722396 12.555867 5.211965 4.272599 5.214874 5.157485 3.483883 6.224648 
546 2.787539 12.533240 5.243414 4.290684 5.199805 5.108173 3.417411 6.211118 
547 2.819632 12.517187 5.270036 4.304314 5.167380 5.061538 3.338046 6.162624 
548 2.849971 12.457676 5.268267 4.285149 5.173525 5.027102 3.333138 6.117451 
549 2.821835 12.417281 5.249778 4.265119 5.158859 4.968229 3.300826 6.075051 
550 2.831481 12.394301 5.240316 4.283033 5.155947 4.978961 3.285354 6.060432 
551 2.848898 12.384507 5.222050 4.282868 5.138824 4.975828 3.278313 6.104975 
552 2.846733 12.403684 5.203601 4.248838 5.090727 4.947938 3.224301 6.194623 
553 2.897606 12.428943 5.170891 4.224313 5.087001 4.965633 3.214656 6.303126 
554 2.859413 12.469748 5.117840 4.189876 5.012232 4.929967 3.189461 6.371583 
555 2.821839 12.509354 5.091808 4.189936 4.926698 4.958397 3.207854 6.419596 
556 2.818021 12.553204 5.107907 4.225716 4.866886 5.015204 3.252156 6.459761 
557 2.776787 12.599769 5.114999 4.240593 4.804391 4.958456 3.264376 6.487031 
558 2.752793 12.610938 5.100654 4.253764 4.728742 4.912207 3.301860 6.483437 
559 2.709049 12.581118 5.056944 4.238762 4.614833 4.865148 3.337801 6.402309 
560 2.684559 12.478552 4.997634 4.166161 4.505971 4.831656 3.415121 6.277945 
561 2.707527 12.368088 4.963449 4.087554 4.435240 4.863982 3.490008 6.156163 
562 2.703992 12.290116 4.937196 4.000825 4.385905 4.839783 3.508716 6.036158 
563 2.771592 12.238031 4.937987 3.974872 4.398466 4.879498 3.526159 5.974549 
564 2.843930 12.233338 4.952859 3.996086 4.408820 4.952134 3.487625 5.935817 
565 2.841708 12.208576 4.887656 3.959277 4.362188 4.969141 3.435397 5.857941 
566 2.792588 12.160434 4.774401 3.903224 4.290159 4.996499 3.362636 5.768054 
567 2.715033 12.105481 4.633358 3.862787 4.228031 5.021811 3.297014 5.664561 
568 2.646815 12.010812 4.455832 3.795220 4.190858 5.023277 3.290383 5.549891 
569 2.587607 11.916954 4.273470 3.759170 4.148044 5.054154 3.312430 5.445547 
570 2.561116 11.818829 4.081672 3.709236 4.106949 5.077177 3.340943 5.326704 
571 2.630602 11.700746 3.895178 3.650514 4.147035 5.117777 3.415004 5.259317 
572 2.662475 11.657532 3.790982 3.687720 4.202981 5.148167 3.421453 5.234765 
573 2.697516 11.635790 3.708176 3.730666 4.276011 5.142832 3.422899 5.189852 
574 2.798398 11.641006 3.659545 3.804128 4.418802 5.179817 3.428618 5.183572 
575 2.888211 11.687627 3.657891 3.909498 4.576097 5.206547 3.403401 5.193576 
576 2.981420 11.702942 3.609719 3.967515 4.712210 5.202933 3.403784 5.163916 
577 3.040301 11.730210 3.560243 4.065507 4.814940 5.230498 3.420968 5.123943 
578 3.098277 11.759243 3.519205 4.202173 4.899775 5.288653 3.467137 5.055501 
579 3.127706 11.779634 3.494170 4.281067 4.961307 5.293190 3.498027 4.978214 
580 3.113441 11.859358 3.550277 4.359266 5.023180 5.238236 3.457089 4.961488 
581 3.170436 11.949151 3.652230 4.450294 5.156617 5.215060 3.424247 4.968740 
582 3.213250 12.022147 3.735049 4.526266 5.272496 5.200262 3.391060 4.955160 
583 3.177787 12.100248 3.798336 4.621873 5.311742 5.159738 3.335026 4.900089 
584 3.173684 12.160511 3.847661 4.697999 5.373193 5.135499 3.287831 4.859437 
585 3.207995 12.238173 3.910909 4.810500 5.495501 5.128836 3.254206 4.844074 
586 3.272110 12.295847 3.960421 4.909498 5.643599 5.128309 3.227719 4.820031 
587 3.252686 12.361317 3.990649 4.966329 5.720746 5.073863 3.180219 4.751515 
588 3.175231 12.419665 4.008052 5.038988 5.748290 5.038919 3.151547 4.684808 
589 3.145432 12.447045 3.974091 5.115368 5.805760 5.108563 3.212104 4.615404 
590 3.067145 12.500709 3.905182 5.177506 5.843052 5.146089 3.253373 4.536710 
591 2.943717 12.574801 3.844818 5.249945 5.858806 5.128003 3.272439 4.445014 
592 2.883068 12.607232 3.785401 5.284008 5.918315 5.140440 3.331055 4.354990 
593 2.880706 12.597682 3.704466 5.294517 6.022783 5.169289 3.464334 4.294027 
594 2.828104 12.608258 3.651932 5.327953 6.081453 5.146556 3.556863 4.226851 
595 2.769308 12.577351 3.570026 5.260307 6.092886 5.093468 3.668905 4.133142 
596 2.753112 12.548943 3.476249 5.187913 6.105820 5.069021 3.818655 4.052675 
597 2.750250 12.571909 3.459879 5.213073 6.112674 5.072457 3.904943 3.987682 
598 2.778214 12.587755 3.442020 5.207307 6.122988 5.068263 3.970505 3.940353 
599 2.781496 12.629358 3.453001 5.209943 6.109837 5.047200 3.986334 3.888516 
600 2.783897 12.650404 3.484645 5.227145 6.103057 5.071912 3.989802 3.808217 
601 2.750010 12.628386 3.475190 5.207191 6.090257 5.086234 4.013870 3.703205 
602 2.676796 12.636000 3.516696 5.245483 6.081170 5.085770 3.983608 3.595900 
603 2.668983 12.612749 3.562531 5.271082 6.124884 5.073390 3.966357 3.531632 
604 2.678019 12.582141 3.590451 5.253213 6.158044 4.986973 3.943334 3.531906 
605 2.710930 12.611375 3.702176 5.308146 6.196360 4.888713 3.869419 3.611418 
606 2.726198 12.649950 3.826453 5.337168 6.188989 4.771828 3.773058 3.700456 
607 2.743456 12.662691 3.900637 5.299989 6.179360 4.688475 3.727393 3.790864 
608 2.750988 12.687035 4.003837 5.309048 6.169243 4.644777 3.675718 3.875873 
609 2.734129 12.684406 4.043061 5.279088 6.133125 4.561519 3.648658 3.946429 
610 2.787343 12.664516 4.013885 5.229530 6.168684 4.518845 3.696267 4.057965 
611 2.851649 12.675075 4.023567 5.246792 6.239695 4.519761 3.740808 4.198842 
612 2.880464 12.605038 3.952664 5.184001 6.272669 4.512695 3.849601 4.291288 
613 2.836153 12.500991 3.859307 5.104491 6.247435 4.503501 3.965531 4.306818 
614 2.739119 12.425945 3.808706 5.063134 6.165140 4.484233 4.059732 4.252770 
615 2.796607 12.382413 3.766800 5.055433 6.194576 4.524434 4.224191 4.230004 
616 2.858851 12.431304 3.807219 5.098032 6.237321 4.528030 4.334840 4.234154 
617 2.819999 12.495297 3.828454 5.035866 6.205153 4.449943 4.425007 4.218670 
618 2.806540 12.533887 3.816798 4.956245 6.174555 4.422942 4.532129 4.206306 
619 2.760333 12.592913 3.852665 4.991892 6.110384 4.427342 4.574186 4.180184 
620 2.757318 12.574684 3.853301 5.009531 6.069545 4.454126 4.640056 4.154099 
621 2.794392 12.495801 3.849529 4.954874 6.044870 4.440776 4.688890 4.152692 
622 2.841254 12.454058 3.915102 4.964373 6.038338 4.409122 4.694683 4.209967 
623 2.922334 12.364203 3.925081 4.943163 6.058603 4.437036 4.741591 4.264399 
624 2.930029 12.237758 3.893124 4.910200 6.017454 4.460240 4.753327 4.271511 
625 2.867646 12.117113 3.855964 4.870158 5.946608 4.476735 4.756050 4.265773 
626 2.827983 11.971144 3.790766 4.757879 5.913790 4.494202 4.792646 4.260918 
627 2.827342 11.937009 3.825271 4.752187 5.936302 4.501666 4.764731 4.317607 
628 2.844501 11.940499 3.891649 4.811143 6.002258 4.519391 4.695801 4.394376 
629 2.839645 11.876869 3.927192 4.823297 6.031816 4.553689 4.624298 4.420656 
630 2.797512 11.820954 3.972191 4.858464 6.012987 4.559827 4.540568 4.426768 
631 2.759998 11.740114 3.966600 4.832767 5.989271 4.560269 4.505983 4.394124 
632 2.766161 11.637391 3.930914 4.737953 5.968274 4.557533 4.524108 4.330339 
633 2.777419 11.596802 3.953499 4.718433 5.955416 4.530911 4.524448 4.278566 
634 2.795783 11.526999 3.967557 4.661210 5.972641 4.521614 4.563804 4.237732 
635 2.820976 11.428076 3.952550 4.574381 5.975550 4.515825 4.636612 4.206722 
636 2.817042 11.428009 3.987133 4.571301 5.975225 4.460345 4.636979 4.197633 
637 2.814388 11.446443 3.996755 4.550720 5.992146 4.445623 4.685350 4.179267 
638 2.793950 11.502919 3.979160 4.523379 5.985633 4.454101 4.778853 4.182613 
639 2.757652 11.624437 3.986362 4.536224 5.989462 4.448690 4.827055 4.251946 
640 2.743013 11.675316 3.945445 4.483757 6.002589 4.460579 4.909943 4.300581 
641 2.722364 11.701011 3.902666 4.457024 5.971067 4.464368 4.982522 4.300455 
642 2.684066 11.710442 3.860250 4.474059 5.892071 4.450826 5.003186 4.266737 
643 2.703485 11.656739 3.776068 4.397583 5.834385 4.475266 5.071496 4.221633 
644 2.710393 11.650378 3.725901 4.315105 5.757147 4.422219 5.091046 4.213860 
645 2.709518 11.695209 3.714896 4.290606 5.675878 4.344812 5.038133 4.242374 
646 2.778119 11.752128 3.725599 4.324502 5.652454 4.311132 5.001335 4.288666 
647 2.839206 11.823432 3.731934 4.348287 5.633788 4.266746 4.946686 4.328743 
648 2.858760 11.828609 3.703344 4.283062 5.630876 4.233492 4.936529 4.319462 
649 2.849893 11.832444 3.680659 4.233370 5.646246 4.212276 4.926160 4.268840 
650 2.815312 11.877797 3.683199 4.272229 5.659988 4.175121 4.844591 4.246299 
651 2.770592 11.899762 3.657631 4.275486 5.648282 4.162279 4.811148 4.227705 
652 2.746143 11.911896 3.625138 4.215298 5.620216 4.132719 4.813528 4.220302 
653 2.775656 11.899480 3.611762 4.144319 5.609346 4.098488 4.819526 4.261734 
654 2.824686 11.844536 3.610241 4.069047 5.594765 4.091314 4.869805 4.282785 
655 2.842616 11.838634 3.660873 4.079438 5.546444 4.039955 4.858367 4.295283 
656 2.871665 11.845760 3.715714 4.114665 5.525033 4.018008 4.829319 4.329649 
657 2.926452 11.806587 3.720696 4.063651 5.508217 4.009710 4.864993 4.341053 
658 2.971903 11.796289 3.757190 4.080118 5.483649 3.940450 4.838854 4.362582 
659 2.993335 11.765146 3.815925 4.139580 5.495418 3.859152 4.798769 4.387535 
660 2.965864 11.701944 3.831405 4.143127 5.532465 3.757000 4.799510 4.381376 
661 2.847897 11.627179 3.842757 4.155282 5.522266 3.623960 4.768260 4.371572 
662 2.732419 11.542253 3.846310 4.160689 5.510981 3.491355 4.751058 4.363431 
663 2.732236 11.466647 3.839736 4.167922 5.579716 3.403432 4.753046 4.397109 
664 2.847609 11.382087 3.809947 4.193904 5.747924 3.393129 4.767210 4.491919 
665 2.863019 11.291709 3.767495 4.144939 5.795473 3.301650 4.754086 4.518427 
666 2.796227 11.202434 3.706549 4.067897 5.733032 3.138737 4.701396 4.486856 
667 2.805294 11.156445 3.655502 4.082387 5.752485 3.065724 4.660816 4.518536 
668 2.872537 11.183976 3.661273 4.126382 5.803872 2.988061 4.603181 4.600359 
669 2.911028 11.217880 3.665592 4.089291 5.777519 2.860317 4.534675 4.657909 
670 2.943436 11.227505 3.664579 4.028251 5.738514 2.749521 4.482003 4.688215 
671 3.036479 11.233634 3.672214 4.012680 5.744800 2.706169 4.447052 4.727128 
672 3.143711 11.190135 3.668257 3.977585 5.757685 2.738009 4.465614 4.763570 
673 3.155205 11.129573 3.692545 3.903170 5.690876 2.710098 4.453653 4.757517 
674 3.115114 11.049265 3.708723 3.778965 5.580172 2.657112 4.450763 4.720808 
675 3.092471 10.973226 3.729668 3.689804 5.556388 2.698762 4.463541 4.721830 
676 3.062149 10.960413 3.811182 3.707526 5.597202 2.765947 4.416422 4.728721 
677 2.988523 10.986684 3.929982 3.757195 5.604021 2.822284 4.331441 4.726190 
678 2.859569 10.952676 4.005601 3.736941 5.572663 2.841512 4.270712 4.655747 
679 2.739699 10.920492 4.050841 3.721987 5.528511 2.842664 4.221433 4.573998 
680 2.763990 10.900244 4.095720 3.721316 5.567558 2.923313 4.259240 4.558424 
681 2.863290 10.904557 4.141143 3.711595 5.660788 3.021843 4.346645 4.602801 
682 2.865763 10.951339 4.167365 3.675783 5.601086 3.022851 4.372934 4.587868 
683 2.835867 10.979950 4.149032 3.623422 5.480768 3.018919 4.388122 4.550690 
684 2.845892 10.996214 4.145328 3.656945 5.422900 3.067223 4.388409 4.559300 
685 2.906082 11.070223 4.174009 3.760415 5.412403 3.126462 4.342992 4.628649 
686 2.894551 11.140945 4.154972 3.775456 5.367300 3.094126 4.250651 4.679748 
687 2.795532 11.224757 4.118828 3.777811 5.271624 2.999941 4.103699 4.687113 
688 2.745829 11.311624 4.091978 3.814890 5.249634 3.013620 4.008073 4.719192 
689 2.728116 11.324567 4.048990 3.837422 5.294030 3.099621 3.962892 4.733512 
690 2.730624 11.340859 3.993375 3.892053 5.360687 3.208263 3.929163 4.706937 
691 2.741098 11.352906 3.913585 3.898639 5.371778 3.276396 3.936843 4.652625 
692 2.770170 11.327140 3.844721 3.883156 5.398503 3.301558 3.972780 4.605775 
693 2.865800 11.355062 3.833249 3.933579 5.463356 3.332983 4.012746 4.615544 
694 2.909809 11.368949 3.819028 3.982903 5.502373 3.308328 4.042666 4.598425 
695 2.878806 11.336261 3.754710 3.986834 5.547897 3.265367 4.100574 4.537123 
696 2.813426 11.339431 3.692122 4.005984 5.562266 3.218412 4.113877 4.456699 
697 2.800725 11.357291 3.644984 4.050578 5.614603 3.178898 4.099898 4.387952 
698 2.893028 11.387285 3.623675 4.158248 5.735126 3.172473 4.076707 4.404875 
699 2.901444 11.430336 3.600163 4.253494 5.695232 3.123021 4.011433 4.373936 
700 2.868489 11.393970 3.509946 4.233297 5.612481 3.088329 4.014013 4.301935 
701 2.906390 11.392358 3.456319 4.269746 5.629578 3.108121 4.045063 4.298166 
702 2.930330 11.446479 3.465546 4.386919 5.609238 3.087286 4.043699 4.305333 
703 2.907280 11.459011 3.484667 4.440741 5.559188 3.004624 4.058031 4.298553 
704 2.864707 11.496423 3.520377 4.479552 5.488236 2.909997 4.058478 4.316791 
705 2.859370 11.528909 3.531137 4.543639 5.458722 2.870985 4.091125 4.351786 
706 2.857554 11.520026 3.504841 4.599200 5.506621 2.901052 4.162086 4.368602 
707 2.817649 11.510836 3.489873 4.666316 5.496465 2.930188 4.206424 4.364331 
708 2.809092 11.411158 3.447001 4.639629 5.475274 2.931342 4.288876 4.374781 
709 2.818263 11.313386 3.408255 4.579922 5.467751 2.905786 4.350435 4.383900 
710 2.861962 11.255938 3.372166 4.567548 5.457960 2.879504 4.392624 4.433935 
711 2.940295 11.192416 3.347673 4.605276 5.509153 2.880098 4.460023 4.492108 
712 2.966697 11.178401 3.355016 4.631481 5.543245 2.862412 4.495094 4.544815 
713 2.928951 11.218924 3.410300 4.673131 5.488490 2.786200 4.467873 4.595931 
714 2.908680 11.286002 3.474989 4.781091 5.492217 2.767069 4.484603 4.638704 
715 2.923617 11.344403 3.549064 4.924192 5.555988 2.843431 4.554870 4.693732 
716 2.890206 11.334413 3.586169 4.970082 5.516945 2.907256 4.614435 4.726966 
717 2.836342 11.273624 3.577924 4.932852 5.464721 2.999195 4.699776 4.711939 
718 2.823310 11.235424 3.586647 4.928941 5.441328 3.115044 4.792912 4.711879 
719 2.851676 11.201580 3.634637 4.979659 5.413350 3.208354 4.882374 4.724361 
720 2.864357 11.153240 3.698644 5.010814 5.353637 3.286682 4.938554 4.708575 
721 2.816522 11.107368 3.730861 4.997339 5.218071 3.298765 4.909355 4.695911 
722 2.821289 11.094218 3.733303 5.002252 5.169444 3.316354 4.903838 4.740016 
723 2.842614 11.155922 3.781461 5.045260 5.219805 3.331153 4.874909 4.825583 
724 2.794529 11.232903 3.820555 5.048271 5.226080 3.287837 4.789437 4.905293 
725 2.706157 11.246435 3.804305 4.998783 5.197274 3.253316 4.732312 4.912827 
726 2.657246 11.253585 3.749890 4.937471 5.192423 3.245412 4.690293 4.887051 
727 2.698086 11.303552 3.727739 4.906733 5.214868 3.197905 4.653139 4.917777 
728 2.846738 11.438411 3.777370 4.948677 5.291784 3.124970 4.645064 5.014507 
729 3.036395 11.591547 3.853339 4.974595 5.396262 3.038695 4.664042 5.119219 
730 3.155968 11.692463 3.930604 4.966191 5.433537 2.908239 4.654469 5.195158 
731 3.245794 11.785984 4.024549 4.980266 5.477110 2.808939 4.613280 5.253216 
732 3.322348 11.820991 4.112826 5.000063 5.588477 2.794875 4.580755 5.350905 
733 3.357290 11.813345 4.193436 5.034451 5.710949 2.811271 4.550958 5.451463 
734 3.333316 11.825373 4.277618 5.071720 5.770105 2.781473 4.440315 5.488910 
735 3.281376 11.818335 4.370890 5.102774 5.794744 2.742258 4.305212 5.509540 
736 3.262663 11.807363 4.448259 5.163176 5.836318 2.823778 4.257839 5.543018 
737 3.209378 11.784750 4.478429 5.193653 5.797812 2.906246 4.219497 5.508443 
738 3.113766 11.714631 4.452868 5.135800 5.700962 2.945665 4.219049 5.429263 
739 3.075198 11.660546 4.449017 5.114175 5.642053 3.016972 4.276667 5.373971 
740 3.049627 11.656153 4.484900 5.131751 5.592159 3.039764 4.294493 5.372785 
741 2.990070 11.677890 4.530891 5.179372 5.516080 3.030470 4.283614 5.399044 
742 2.925000 11.708035 4.547513 5.249864 5.413178 3.072128 4.272549 5.393548 
743 2.843225 11.666837 4.520017 5.232572 5.306730 3.111620 4.278620 5.346976 
744 2.713066 11.605079 4.501770 5.162283 5.222067 3.107790 4.261612 5.267859 
745 2.631656 11.561841 4.521090 5.115345 5.206430 3.148874 4.248113 5.211190 
746 2.604805 11.485655 4.541901 5.029736 5.256226 3.220287 4.272801 5.182814 
747 2.614330 11.419495 4.552094 4.882661 5.285098 3.266429 4.294698 5.141633 
748 2.675664 11.373569 4.550891 4.733922 5.302108 3.344128 4.308784 5.095596 
749 2.763795 11.351463 4.550345 4.619947 5.369411 3.472907 4.350285 5.085221 
750 2.864084 11.370628 4.568419 4.544940 5.473865 3.594454 4.393543 5.120034 
751 2.896358 11.379123 4.582673 4.455025 5.513192 3.607295 4.373724 5.138868 
752 2.948761 11.373836 4.585195 4.363385 5.558931 3.623683 4.392395 5.160005 
753 3.028588 11.412374 4.608457 4.339959 5.620452 3.685096 4.415163 5.196260 
754 3.008114 11.443183 4.624047 4.299543 5.582166 3.657808 4.355918 5.209276 
755 2.962000 11.447242 4.579261 4.197433 5.514198 3.569960 4.325065 5.207500 
756 2.926493 11.476936 4.554637 4.167902 5.478497 3.462543 4.284121 5.211640 
757 2.910722 11.482290 4.547164 4.153424 5.472962 3.334987 4.264573 5.233880 
758 2.940166 11.493053 4.556008 4.142510 5.491712 3.233674 4.291996 5.275893 
759 2.921453 11.494121 4.555886 4.143510 5.497991 3.153506 4.294459 5.293433 
760 2.859824 11.441179 4.467176 4.042161 5.453467 3.064825 4.321218 5.260718 
761 2.801161 11.425598 4.367286 3.954016 5.393064 2.984831 4.334000 5.206064 
762 2.795554 11.484747 4.360104 3.982122 5.375151 2.935990 4.310199 5.213439 
763 2.881447 11.595843 4.416595 4.050974 5.426944 2.915998 4.316055 5.261859 
764 2.967253 11.676534 4.456849 4.072665 5.452315 2.866539 4.306301 5.278811 
765 2.988419 11.671763 4.413815 4.011706 5.429324 2.826962 4.275019 5.246781 
766 2.977458 11.623781 4.304164 3.944455 5.392219 2.838184 4.265698 5.178936 
767 2.987358 11.581709 4.206764 3.907389 5.370718 2.900697 4.265107 5.141998 
768 3.000281 11.559846 4.111380 3.821964 5.294402 2.927040 4.253322 5.143714 
769 3.008282 11.550460 4.061697 3.725821 5.170754 2.899597 4.248066 5.167549 
770 3.001871 11.528501 4.053771 3.706201 5.102592 2.926770 4.275771 5.207637 
771 2.930243 11.480352 4.034901 3.732417 5.077892 2.992164 4.318142 5.207479 
772 2.792147 11.383960 3.974657 3.702183 5.035025 3.062926 4.379481 5.122803 
773 2.662162 11.325127 3.938965 3.661420 5.011003 3.137551 4.435050 5.072456 
774 2.635458 11.324749 3.958441 3.626677 5.028787 3.161506 4.495159 5.079790 
775 2.725203 11.313046 3.957985 3.560610 5.098625 3.174672 4.642594 5.113135 
776 2.802921 11.298509 3.895702 3.516864 5.175323 3.218564 4.777787 5.156792 
777 2.835851 11.255232 3.784006 3.464420 5.190755 3.212041 4.864336 5.165534 
778 2.892819 11.266456 3.697701 3.402436 5.197805 3.114142 4.910661 5.176753 
779 3.007443 11.370093 3.695307 3.449811 5.279450 2.980439 4.909721 5.273808 
780 3.159053 11.478341 3.729883 3.560418 5.425791 2.876043 4.941383 5.398269 
781 3.251618 11.555243 3.762265 3.622446 5.494994 2.762945 4.954812 5.459595 
782 3.235943 11.577006 3.786976 3.675255 5.456232 2.664706 4.909978 5.449166 
783 3.196774 11.530951 3.790353 3.726391 5.415658 2.720773 4.939272 5.398257 
784 3.147431 11.507246 3.839187 3.790779 5.336396 2.803802 4.929937 5.360064 
785 3.105653 11.491469 3.937623 3.830427 5.251196 2.840198 4.912520 5.354815 
786 3.097259 11.473325 4.017170 3.821754 5.234160 2.933445 4.975727 5.346038 
787 3.031073 11.444437 4.084651 3.811303 5.187163 3.053077 5.007649 5.303590 
788 2.926158 11.397913 4.126853 3.794822 5.129218 3.164504 5.042410 5.244017 
789 2.834229 11.371355 4.183306 3.780999 5.088958 3.239236 5.079832 5.185356 
790 2.783863 11.366538 4.253183 3.791556 5.046975 3.238633 5.101046 5.164485 
791 2.774340 11.407835 4.346521 3.847471 5.015329 3.162740 5.119362 5.198275 
792 2.788407 11.455169 4.422327 3.939600 5.008486 3.090275 5.134695 5.238304 
793 2.844748 11.461927 4.437689 3.986317 5.022613 3.077229 5.201565 5.259918 
794 2.906306 11.497241 4.463231 4.013239 5.014815 3.023427 5.243904 5.310282 
795 3.013109 11.587413 4.557148 4.114376 5.054070 2.951713 5.267313 5.431362 
796 3.155199 11.711892 4.711298 4.280017 5.152708 2.878591 5.289180 5.595403 
797 3.254807 11.836745 4.866455 4.423979 5.252118 2.809162 5.272303 5.747935 
798 3.285111 11.891286 4.947476 4.494144 5.301626 2.798163 5.237965 5.800737 
799 3.259448 11.893284 4.963921 4.501693 5.300566 2.814814 5.216046 5.774997 
800 3.218048 11.869445 4.959671 4.509029 5.322944 2.875484 5.214298 5.741105 
801 3.154885 11.899943 5.026465 4.575850 5.335961 2.881440 5.141982 5.716315 
802 3.092088 11.921698 5.082037 4.594849 5.350061 2.871670 5.093667 5.702400 
803 2.978980 11.853209 5.070580 4.567951 5.344955 2.894907 5.061975 5.646074 
804 2.820776 11.736722 5.011638 4.512075 5.284744 2.930837 5.028849 5.520546 
805 2.717602 11.585989 4.934928 4.430975 5.283985 3.009292 5.065691 5.423255 
806 2.676643 11.540009 4.959779 4.429926 5.311498 2.999173 5.049416 5.431200 
807 2.734576 11.555262 5.010706 4.460308 5.366599 2.970177 5.051666 5.476395 
808 2.829333 11.553302 5.016697 4.454306 5.452921 2.986599 5.101422 5.528291 
809 2.843194 11.528586 5.017137 4.441715 5.458522 2.968182 5.087917 5.513508 
810 2.876258 11.456789 4.999804 4.416437 5.467066 3.017442 5.134019 5.470465 
811 2.934194 11.391265 5.012486 4.436968 5.503387 3.052250 5.179072 5.462849 
812 2.993082 11.401764 5.064331 4.480123 5.518960 3.005656 5.164287 5.483252 
813 3.073819 11.455952 5.137802 4.533339 5.539739 2.955383 5.138875 5.556201 
814 3.141705 11.471906 5.194629 4.571405 5.576803 2.965834 5.139185 5.625932 
815 3.139647 11.465147 5.227376 4.591154 5.546608 2.979078 5.113275 5.611087 
816 3.063143 11.401038 5.221476 4.547421 5.468678 2.962077 5.062042 5.543334 
817 3.014556 11.352177 5.232146 4.492558 5.446625 2.958926 5.043898 5.511188 
818 3.031886 11.382969 5.316000 4.509485 5.482266 2.979366 5.059170 5.541014 
819 3.029558 11.454579 5.448303 4.547736 5.508467 2.955876 5.046104 5.595541 
820 2.944832 11.508870 5.550812 4.538752 5.497786 2.899734 4.998029 5.587910 
821 2.829401 11.500726 5.584754 4.493814 5.466637 2.923493 4.992976 5.508214 
822 2.733472 11.473035 5.600999 4.428429 5.419884 2.956134 4.979916 5.425157 
823 2.720826 11.474307 5.667755 4.386797 5.415828 2.956789 4.958304 5.427419 
824 2.814566 11.530180 5.815805 4.426767 5.479757 2.941006 4.944545 5.517269 
825 2.898721 11.535525 5.919101 4.435641 5.530238 2.918612 4.952600 5.584873 
826 2.919405 11.416451 5.902774 4.383631 5.546393 2.936281 5.016300 5.546502 
827 2.896587 11.304132 5.870264 4.377355 5.517193 2.938106 5.048845 5.487685 
828 2.933048 11.175657 5.806874 4.365032 5.560368 3.003061 5.158690 5.481126 
829 3.025672 11.087186 5.730760 4.366377 5.658296 3.077442 5.280155 5.524048 
830 3.073131 11.074677 5.679304 4.397203 5.687920 3.051428 5.271676 5.567821 
831 3.137210 10.987628 5.604166 4.383760 5.758618 3.127327 5.303673 5.588272 
832 3.179593 10.871900 5.531847 4.356492 5.809373 3.237543 5.313627 5.565835 
833 3.178174 10.767962 5.454605 4.327792 5.794510 3.309130 5.287207 5.529559 
834 3.161009 10.678796 5.379556 4.264383 5.750729 3.333172 5.252897 5.534311 
835 3.104446 10.688168 5.379710 4.275919 5.632493 3.281336 5.134583 5.582563 
836 3.116748 10.670794 5.400301 4.349623 5.612516 3.327145 5.125731 5.651959 
837 3.102804 10.645205 5.376128 4.363664 5.581917 3.341181 5.133119 5.667760 
838 3.021412 10.610670 5.316041 4.317959 5.466241 3.283415 5.106489 5.610056 
839 2.961079 10.587624 5.251065 4.280564 5.379543 3.253477 5.135019 5.567039 
840 2.932955 10.625863 5.220800 4.283202 5.342871 3.208183 5.148221 5.577019 
841 2.941567 10.727473 5.249358 4.314770 5.307325 3.119128 5.123557 5.625143 
842 2.942888 10.791052 5.266158 4.292388 5.264370 3.030149 5.120319 5.662538 
843 2.910735 10.784030 5.264250 4.257964 5.225667 3.009906 5.120789 5.675444 
844 2.866618 10.760317 5.250918 4.250883 5.153534 3.035176 5.110220 5.666813 
845 2.809641 10.677082 5.215865 4.218392 5.089740 3.068632 5.078785 5.646587 
846 2.774359 10.604286 5.215352 4.213472 5.054380 3.064091 4.999769 5.677509 
847 2.810482 10.561903 5.278059 4.269314 5.060170 3.068177 4.938705 5.773114 
848 2.839370 10.498783 5.321025 4.298173 5.103722 3.081566 4.915514 5.841536 
849 2.844987 10.425389 5.346889 4.325475 5.124909 3.091508 4.900317 5.866542 
850 2.856632 10.325493 5.321354 4.315792 5.179678 3.162235 4.967793 5.858017 
851 2.819293 10.207874 5.252800 4.227292 5.180980 3.207712 5.027744 5.828148 
852 2.820548 10.162115 5.230914 4.206034 5.206347 3.234697 5.083005 5.834202 
853 2.856046 10.188747 5.242313 4.234911 5.260588 3.253602 5.134596 5.835926 
854 2.838948 10.207506 5.225378 4.236389 5.272468 3.233950 5.114041 5.775797 
855 2.824343 10.175196 5.176783 4.225460 5.296707 3.245310 5.106206 5.675950 
856 2.792595 10.137177 5.129542 4.183507 5.259652 3.209942 5.047493 5.558004 
857 2.791150 10.107609 5.119006 4.180519 5.266159 3.157860 4.973405 5.479052 
858 2.820658 10.089265 5.147295 4.209580 5.300984 3.116208 4.911343 5.429837 
859 2.799750 10.000295 5.137087 4.177232 5.303246 3.090644 4.856306 5.355072 
860 2.775759 9.830873 5.055752 4.108449 5.339091 3.140726 4.872578 5.250503 
861 2.697372 9.657630 4.960822 4.025134 5.284282 3.146912 4.835557 5.113135 
862 2.674137 9.499645 4.894268 3.986364 5.237636 3.130283 4.788821 5.011701 
863 2.757852 9.434386 4.931521 4.076190 5.240796 3.068578 4.728465 4.998189 
864 2.811604 9.423322 4.998272 4.156239 5.197052 2.966566 4.641439 5.008687 
865 2.842328 9.392544 5.001779 4.165754 5.194199 2.914057 4.629904 5.014172 
866 2.839834 9.414026 5.008528 4.214587 5.211641 2.856775 4.598929 5.005334 
867 2.788100 9.441912 4.990939 4.258844 5.223208 2.819291 4.572741 4.975173 
868 2.716030 9.466545 4.936574 4.267007 5.236963 2.811029 4.549449 4.942029 
869 2.670535 9.518732 4.886128 4.290568 5.246691 2.812349 4.519506 4.938838 
870 2.691633 9.557629 4.828984 4.315478 5.275990 2.852870 4.539519 4.960960 
871 2.740719 9.592349 4.786781 4.373219 5.300146 2.912272 4.553986 4.959296 
872 2.727559 9.657346 4.741739 4.439941 5.254647 2.917944 4.503083 4.917504 
873 2.695845 9.683846 4.665000 4.436542 5.221328 2.928734 4.472463 4.886159 
874 2.706178 9.741107 4.648852 4.479702 5.251969 2.911159 4.426218 4.938982 
875 2.757506 9.796497 4.660820 4.553805 5.301365 2.902867 4.382674 5.009472 
876 2.824106 9.768979 4.608146 4.570723 5.357137 2.973057 4.394567 5.016084 
877 2.797896 9.725613 4.540288 4.546857 5.265621 3.004803 4.334781 4.933888 
878 2.787232 9.602159 4.435228 4.472109 5.182193 3.093052 4.328524 4.863009 
879 2.861604 9.437649 4.330182 4.387558 5.209170 3.222191 4.417282 4.856563 
880 2.886170 9.356696 4.295828 4.334050 5.191709 3.233946 4.411270 4.873670 
881 2.889725 9.297178 4.299624 4.250710 5.190088 3.229347 4.378130 4.919349 
882 2.844123 9.290016 4.369144 4.205189 5.173048 3.178961 4.260412 4.970191 
883 2.854287 9.291672 4.461638 4.209617 5.226413 3.151715 4.172566 5.029561 
884 2.896718 9.245103 4.503515 4.151953 5.316212 3.180084 4.169020 5.074378 
885 2.838351 9.237231 4.545698 4.084158 5.303419 3.106601 4.085495 5.078771 
886 2.816028 9.223333 4.608515 4.038317 5.321797 3.032039 4.053134 5.110820 
887 2.815472 9.184001 4.666547 3.980186 5.349370 2.988967 4.063384 5.146209 
888 2.806837 9.136338 4.686096 3.907248 5.368326 2.993388 4.080696 5.136916 
889 2.812935 9.070774 4.648736 3.776335 5.377088 3.049647 4.109086 5.093386 
890 2.827382 9.029133 4.620468 3.651226 5.356498 3.083837 4.116681 5.076736 
891 2.873475 9.060044 4.662358 3.603606 5.355154 3.040729 4.104764 5.124722 
892 2.902061 9.159467 4.738314 3.615444 5.323187 2.926368 4.046475 5.187101 
893 2.919622 9.225981 4.752578 3.580136 5.308366 2.853512 4.035579 5.222101 
894 2.914781 9.232402 4.691056 3.502809 5.296258 2.835751 4.070322 5.197151 
895 2.864305 9.192806 4.611301 3.431306 5.254959 2.857976 4.115035 5.119494 
896 2.786485 9.128943 4.548979 3.357779 5.215604 2.896046 4.151315 5.033141 
897 2.778676 9.105966 4.537908 3.396687 5.234262 2.922930 4.177446 4.979862 
898 2.764799 9.068987 4.530193 3.428454 5.251216 2.954746 4.213150 4.967423 
899 2.627017 9.009683 4.496916 3.406555 5.152517 2.938487 4.187273 4.911898 
900 2.619739 8.944867 4.459424 3.490978 5.106877 2.939984 4.203912 4.839785 
901 2.679306 8.879103 4.402948 3.560765 5.063399 2.952857 4.267049 4.782600 
902 2.708688 8.838121 4.364589 3.617694 4.989738 2.934244 4.329574 4.770845 
903 2.828884 8.817298 4.389828 3.686699 4.970970 2.917359 4.418071 4.866260 
904 2.943215 8.784885 4.401556 3.751187 4.932604 2.921213 4.475844 4.963826 
905 3.052991 8.729605 4.354635 3.796640 4.884701 2.977530 4.525072 5.000799 
906 3.126936 8.671734 4.320111 3.865722 4.827020 3.036902 4.558232 5.037686 
907 3.189213 8.594008 4.286820 3.917057 4.851455 3.127928 4.670354 5.155007 
908 3.270729 8.586194 4.311206 4.004844 4.953763 3.177386 4.774535 5.320360 
909 3.238763 8.671463 4.379777 4.117840 4.955405 3.105650 4.731482 5.437313 
910 3.204702 8.716558 4.401237 4.168913 4.947755 3.089427 4.732610 5.498083 
911 3.209195 8.728328 4.416673 4.209862 4.922513 3.097843 4.714468 5.510882 
912 3.199713 8.681296 4.407186 4.177301 4.863885 3.118587 4.715314 5.495538 
913 3.201736 8.647727 4.414305 4.109347 4.829467 3.129108 4.739617 5.482933 
914 3.210571 8.692758 4.511119 4.102773 4.793102 3.045457 4.671318 5.486317 
915 3.193894 8.699879 4.576468 4.060654 4.779541 3.023868 4.677082 5.469305 
916 3.147195 8.643417 4.574806 3.958829 4.746758 3.067163 4.715451 5.399058 
917 3.095867 8.589380 4.572156 3.893256 4.673552 3.094970 4.700692 5.286510 
918 3.052331 8.543571 4.563807 3.854369 4.640121 3.138720 4.735878 5.168434 
919 3.030886 8.574349 4.600711 3.868819 4.638766 3.133948 4.763870 5.083356 
920 2.996142 8.629452 4.667946 3.927191 4.642012 3.101137 4.806118 5.032322 
921 2.930471 8.628380 4.669632 3.927233 4.654724 3.134387 4.931282 4.984657 
922 2.855990 8.639321 4.657775 3.935449 4.674336 3.185532 5.022995 4.895358 
923 2.752171 8.658437 4.644324 3.959422 4.691140 3.239107 5.079697 4.765280 
924 2.656651 8.700063 4.634434 3.969905 4.721984 3.293473 5.134793 4.665665 
925 2.622890 8.800344 4.717357 4.037111 4.753654 3.265718 5.119121 4.644528 
926 2.631430 8.871747 4.804346 4.085693 4.773728 3.253371 5.133921 4.670170 
927 2.675210 8.905182 4.818253 4.108816 4.760530 3.289041 5.147553 4.641172 
928 2.751219 8.943235 4.785095 4.161886 4.712466 3.352480 5.130340 4.556645 
929 2.806663 8.926988 4.696575 4.152614 4.675907 3.467877 5.158549 4.466738 
930 2.852409 8.928567 4.635243 4.112356 4.675298 3.551293 5.181893 4.434124 
931 2.960394 8.998843 4.646986 4.168392 4.739668 3.569492 5.174832 4.478089 
932 3.056975 9.070337 4.643559 4.243478 4.808438 3.581181 5.157602 4.511541 
933 3.037492 9.071702 4.580424 4.247781 4.815643 3.579529 5.113698 4.502056 
934 2.986893 9.079289 4.524708 4.282748 4.820516 3.541782 5.039565 4.463526 
935 2.960016 9.131696 4.514093 4.344257 4.876273 3.477944 4.958568 4.478854 
936 2.957512 9.147191 4.494732 4.373281 5.005329 3.440772 4.948068 4.546823 
937 2.915902 9.108911 4.444132 4.360207 5.112998 3.424293 4.971174 4.598902 
938 2.822654 8.984410 4.322131 4.265959 5.149075 3.456905 5.022661 4.589481 
939 2.766801 8.821959 4.171193 4.166384 5.156551 3.527237 5.115232 4.548037 
940 2.771143 8.740559 4.095808 4.137047 5.167859 3.571403 5.203785 4.540596 
941 2.830801 8.730787 4.095348 4.174291 5.236361 3.570998 5.280102 4.598426 
942 2.873127 8.762121 4.137073 4.243932 5.305816 3.515201 5.296174 4.677665 
943 2.911952 8.821821 4.193355 4.326074 5.353253 3.446347 5.286060 4.748976 
944 2.947378 8.831253 4.221809 4.371459 5.380998 3.413188 5.279148 4.786283 
945 2.956846 8.829280 4.245354 4.392112 5.361577 3.371955 5.269147 4.786170 
946 2.949958 8.825390 4.244596 4.382788 5.343129 3.322863 5.280031 4.787700 
947 2.931895 8.828410 4.240138 4.357482 5.343746 3.240016 5.288171 4.814815 
948 2.980379 8.851776 4.248421 4.353361 5.402252 3.196360 5.345805 4.889499 
949 3.023533 8.884434 4.269386 4.357638 5.449474 3.184436 5.386515 4.940252 
950 2.937943 8.867230 4.257522 4.270982 5.402670 3.172199 5.381982 4.925020 
951 2.770247 8.835485 4.233098 4.139653 5.267809 3.139741 5.341583 4.850822 
952 2.654531 8.820708 4.249099 4.058988 5.164505 3.094385 5.303353 4.800323 
953 2.680187 8.837476 4.295901 4.055169 5.192889 3.071090 5.345801 4.832339 
954 2.711942 8.861065 4.370251 4.072904 5.222288 3.030305 5.351799 4.873035 
955 2.718793 8.813705 4.404762 4.076674 5.219561 3.029552 5.342853 4.873366 
956 2.718802 8.722373 4.385375 4.055879 5.183251 3.080226 5.341632 4.834723 
957 2.695158 8.644174 4.362813 4.023525 5.088791 3.115682 5.285605 4.796254 
958 2.735681 8.554982 4.309786 3.975614 5.091771 3.182989 5.285077 4.809404 
959 2.798179 8.513350 4.273305 3.936521 5.128085 3.222502 5.258007 4.845835 
960 2.842165 8.472259 4.240191 3.893542 5.136073 3.251950 5.189148 4.875796 
961 2.894066 8.446842 4.216748 3.865886 5.161020 3.291663 5.114760 4.919772 
962 2.965775 8.483930 4.226821 3.873571 5.184002 3.315713 5.007091 4.966043 
963 3.030982 8.504317 4.233434 3.859974 5.206128 3.365125 4.931656 4.995948 
964 3.027632 8.520837 4.240690 3.818940 5.177094 3.384151 4.852591 4.996768 
965 3.058430 8.564519 4.259513 3.794932 5.156202 3.403447 4.830974 5.012889 
966 3.105497 8.583774 4.256725 3.794597 5.159057 3.474123 4.903174 5.021889 
967 3.048966 8.583805 4.240854 3.815236 5.080539 3.502213 4.929404 4.979249 
968 2.959443 8.559965 4.203648 3.814557 5.001113 3.531962 4.991475 4.949197 
969 2.923625 8.579537 4.223430 3.839473 5.000904 3.538051 5.063065 5.021636 
970 2.886063 8.697937 4.342996 3.940253 4.984379 3.409189 4.992649 5.168039 
971 2.847345 8.793325 4.458637 4.013511 4.979894 3.255026 4.915881 5.345128 
972 2.794890 8.847256 4.525763 4.060388 5.001296 3.149664 4.877685 5.499692 
973 2.697933 8.893452 4.569251 4.102958 4.971337 3.052160 4.809193 5.607055 
974 2.632747 8.886056 4.585203 4.105538 4.951990 2.999367 4.806581 5.695990 
975 2.654836 8.902059 4.633491 4.154986 4.994180 2.944288 4.839828 5.798142 
976 2.714592 8.938884 4.687162 4.198668 5.054214 2.897607 4.869452 5.885365 
977 2.751931 8.946745 4.699083 4.195442 5.120132 2.892414 4.909225 5.910398 
978 2.778584 8.975266 4.739952 4.237494 5.165461 2.894953 4.896131 5.885867 
979 2.888466 8.980749 4.781271 4.300554 5.276923 2.992122 4.940277 5.855894 
980 2.980289 8.983776 4.800203 4.317194 5.376820 3.103364 4.983578 5.799753 
981 2.991230 9.019681 4.811021 4.292243 5.380617 3.139781 4.948348 5.706795 
982 3.034351 9.053024 4.824424 4.282230 5.377035 3.200861 4.937567 5.616556 
983 3.100945 9.095366 4.849977 4.313182 5.375288 3.285275 4.956524 5.530011 
984 3.152702 9.129957 4.855626 4.324097 5.331339 3.378617 5.026120 5.441372 
985 3.126601 9.114824 4.790811 4.245450 5.259136 3.453772 5.144191 5.348171 
986 3.082762 9.138352 4.743984 4.175607 5.192801 3.503453 5.242435 5.300201 
987 3.088368 9.209450 4.743449 4.146536 5.160706 3.558818 5.319270 5.290877 
988 3.055028 9.297962 4.759232 4.110626 5.106223 3.560314 5.334925 5.259721 
989 2.979161 9.343364 4.757223 4.052679 5.019477 3.554516 5.356061 5.213179 
990 2.973495 9.391621 4.782806 4.069731 4.982827 3.554291 5.403623 5.211151 
991 2.989901 9.472370 4.821658 4.132820 4.983957 3.531977 5.437741 5.238180 
992 2.976504 9.544920 4.856256 4.168635 4.934220 3.501639 5.451990 5.246677 
993 2.951321 9.584402 4.896219 4.199822 4.855231 3.455935 5.428082 5.237570 
994 2.883283 9.563652 4.902448 4.187716 4.782687 3.432906 5.418394 5.201623 
995 2.797556 9.481339 4.862581 4.130754 4.729407 3.448256 5.423355 5.157782 
996 2.769920 9.451191 4.849619 4.157079 4.755140 3.433033 5.364462 5.142791 
997 2.764422 9.448153 4.839992 4.206095 4.830890 3.433343 5.302509 5.163261 
998 2.699137 9.416451 4.819111 4.178865 4.838242 3.410030 5.203033 5.185771 
999 2.676663 9.413838 4.836067 4.174791 4.864236 3.357001 5.068131 5.227273 
1000 2.742816 9.392007 4.825871 4.166707 4.934210 3.376364 5.019127 5.274514 
1001 2.818398 9.334673 4.775596 4.109455 4.964092 3.403918 4.987298 5.292772 
1002 2.843425 9.333263 4.735072 4.046745 4.909401 3.351397 4.867528 5.289465 
1003 2.862206 9.324850 4.703020 3.990173 4.855476 3.313777 4.801754 5.311701 
1004 2.957586 9.296854 4.684266 3.982105 4.852626 3.322135 4.784185 5.356164 
1005 3.015081 9.273712 4.652802 3.962517 4.804279 3.311912 4.725833 5.365531 
1006 2.978209 9.218501 4.583945 3.893970 4.687523 3.271899 4.651121 5.333865 
1007 2.944430 9.185574 4.543486 3.832614 4.599009 3.194315 4.583440 5.325534 
1008 2.940966 9.216264 4.568811 3.827229 4.564928 3.069286 4.531641 5.359817 
1009 2.943185 9.238182 4.621207 3.830642 4.549486 2.931317 4.489460 5.387508 
1010 2.954113 9.276248 4.690063 3.861571 4.542452 2.797578 4.429420 5.373908 
1011 2.926134 9.263393 4.713944 3.874974 4.544054 2.720914 4.406227 5.301550 
1012 2.855081 9.158429 4.683464 3.810162 4.544886 2.750719 4.449081 5.196160 
1013 2.810127 9.088211 4.691506 3.791486 4.571394 2.808032 4.493989 5.116596 
1014 2.715645 9.005791 4.708425 3.764460 4.578896 2.869629 4.561231 5.042470 
1015 2.611179 8.929934 4.737282 3.754753 4.538112 2.918597 4.589567 4.957036 
1016 2.613867 8.894316 4.781309 3.842830 4.506136 2.970059 4.581643 4.878556 
1017 2.708247 8.837778 4.802580 3.950585 4.528747 3.070538 4.628351 4.830626 
1018 2.797314 8.840145 4.862179 4.060359 4.563417 3.120170 4.638060 4.838056 
1019 2.796725 8.872772 4.956750 4.123264 4.569525 3.082776 4.582091 4.868332 
1020 2.778788 8.894726 5.036193 4.137481 4.581877 3.040622 4.534676 4.885754 
1021 2.862934 8.909528 5.079098 4.154047 4.657459 3.069963 4.547994 4.871928 
1022 2.920761 8.861632 5.045948 4.088871 4.745301 3.154378 4.611518 4.810169 
1023 2.872822 8.847470 5.030710 3.983322 4.771935 3.205267 4.599874 4.741852 
1024 2.882202 8.912417 5.095451 3.951286 4.848186 3.228623 4.590908 4.734700 
1025 2.939445 8.989408 5.171874 3.943555 4.991750 3.274811 4.643245 4.758270 
1026 2.914165 9.076627 5.236109 3.915900 5.029149 3.294844 4.618702 4.749608 
1027 2.853021 9.140813 5.265108 3.861648 4.994582 3.281861 4.564003 4.718475 
1028 2.768271 9.202601 5.297006 3.815288 4.933314 3.238729 4.503952 4.676258 
1029 2.744956 9.313396 5.360261 3.835086 4.896139 3.155819 4.457374 4.663786 
1030 2.768979 9.423307 5.415671 3.875366 4.902378 3.066450 4.445706 4.670164 
1031 2.721840 9.506576 5.430030 3.869376 4.867246 2.952171 4.410484 4.652532 
1032 2.700715 9.542969 5.389592 3.842599 4.810376 2.883324 4.376447 4.604722 
1033 2.719387 9.537378 5.306818 3.835071 4.761895 2.878243 4.342579 4.507777 
1034 2.751198 9.498675 5.205423 3.838018 4.742417 2.922253 4.304623 4.386612 
1035 2.764613 9.426701 5.107601 3.819301 4.739376 2.965402 4.262703 4.294812 
1036 2.706763 9.370697 5.049342 3.796444 4.730597 2.926491 4.178674 4.248226 
1037 2.731278 9.337596 4.992373 3.814256 4.777739 2.914958 4.161456 4.259685 
1038 2.821808 9.337868 4.942644 3.899448 4.781538 2.931136 4.169067 4.260077 
1039 2.785939 9.313305 4.853717 3.920342 4.665874 2.914994 4.157425 4.200041 
1040 2.749576 9.251970 4.734048 3.855449 4.567981 2.937571 4.211548 4.141289 
1041 2.790641 9.235203 4.666204 3.815274 4.508159 2.969966 4.289204 4.143178 
1042 2.800419 9.226731 4.592947 3.757796 4.457855 2.999370 4.362179 4.155031 
1043 2.769606 9.154298 4.474703 3.650378 4.420239 3.050982 4.433420 4.150191 
1044 2.764069 9.103149 4.398837 3.596428 4.405952 3.115072 4.489865 4.161441 
1045 2.828562 9.065257 4.352900 3.635217 4.472403 3.202912 4.584680 4.207074 
1046 2.877102 9.045517 4.372006 3.722399 4.564716 3.257208 4.660784 4.290527 
1047 2.824887 9.047500 4.444075 3.827484 4.629035 3.231180 4.659627 4.397592 
1048 2.761224 9.028084 4.496630 3.872287 4.695166 3.206302 4.647381 4.501236 
1049 2.773532 8.975943 4.523993 3.908075 4.759072 3.241486 4.679183 4.585019 
1050 2.792006 8.898501 4.515887 3.934777 4.777621 3.322081 4.738070 4.623203 
1051 2.775495 8.807354 4.492162 3.957264 4.766396 3.416441 4.785111 4.642488 
1052 2.730759 8.741657 4.495763 3.985984 4.712358 3.466624 4.809717 4.669094 
1053 2.724699 8.734221 4.519414 4.020782 4.685394 3.499422 4.842592 4.722056 
1054 2.792280 8.705120 4.528396 4.046817 4.712716 3.576643 4.916734 4.766429 
1055 2.777369 8.663614 4.522621 4.045438 4.654824 3.593256 4.930913 4.738245 
1056 2.712026 8.617620 4.478671 4.018226 4.549788 3.577316 4.895947 4.640314 
1057 2.762969 8.532902 4.412801 3.976319 4.551677 3.637275 4.951361 4.558036 
1058 2.806243 8.491771 4.386842 3.956764 4.614608 3.676955 5.000525 4.535527 
1059 2.801232 8.455236 4.362056 3.937713 4.699581 3.734504 5.036819 4.559471 
1060 2.783584 8.374470 4.318399 3.911762 4.771257 3.837082 5.095613 4.573092 
1061 2.763346 8.320284 4.275457 3.889547 4.772442 3.938074 5.120149 4.562807 
1062 2.806843 8.261748 4.246624 3.870380 4.781997 4.054307 5.142035 4.575233 
1063 2.786521 8.276980 4.272257 3.888579 4.732596 4.063186 5.088138 4.633790 
1064 2.717796 8.341211 4.318245 3.901982 4.669239 4.015360 4.986049 4.743790 
1065 2.693313 8.383788 4.386445 3.917038 4.665585 3.985638 4.937101 4.894427 
1066 2.696142 8.485905 4.512730 3.987251 4.680100 3.922148 4.876143 5.020026 
1067 2.712200 8.547795 4.591050 3.985227 4.701166 3.890574 4.819988 5.100862 
1068 2.702345 8.542069 4.622739 3.911203 4.677762 3.853610 4.783943 5.141130 
1069 2.742149 8.579129 4.675010 3.881051 4.715460 3.789449 4.759736 5.202017 
1070 2.819872 8.613160 4.715031 3.856706 4.794235 3.717208 4.749581 5.275469 
1071 2.870913 8.614193 4.734715 3.780224 4.814274 3.647702 4.757119 5.313632 
1072 2.912044 8.651673 4.777980 3.737032 4.812005 3.576464 4.729812 5.336824 
1073 2.920388 8.679712 4.828890 3.710621 4.782757 3.494538 4.695734 5.350715 
1074 2.917545 8.726486 4.889130 3.699202 4.751315 3.386264 4.661345 5.360858 
1075 2.913238 8.771575 4.927629 3.705284 4.740036 3.279074 4.613751 5.357491 
1076 2.915577 8.742254 4.921717 3.676044 4.736082 3.230531 4.631474 5.333447 
1077 2.894157 8.724567 4.911430 3.634271 4.712213 3.186657 4.635855 5.283006 
1078 2.884317 8.721690 4.905189 3.631433 4.712655 3.150539 4.613004 5.211294 
1079 2.920174 8.658189 4.859813 3.618882 4.752996 3.178352 4.677855 5.134379 
1080 2.918190 8.651817 4.818070 3.614229 4.765974 3.170215 4.660873 5.064232 
1081 2.892200 8.671556 4.799917 3.636160 4.775111 3.144164 4.600914 5.029707 
1082 2.894390 8.661037 4.802013 3.649656 4.809254 3.178046 4.605656 5.022301 
1083 2.891568 8.704627 4.866561 3.702433 4.830239 3.215927 4.550204 5.002270 
1084 2.842997 8.726902 4.925473 3.738463 4.785316 3.264332 4.443396 4.940756 
1085 2.788341 8.699739 4.920601 3.719179 4.722099 3.347211 4.380856 4.854710 
1086 2.778520 8.715340 4.900603 3.735076 4.725370 3.432593 4.341736 4.822715 
1087 2.777536 8.735289 4.876043 3.770495 4.756288 3.504970 4.371669 4.814534 
1088 2.787189 8.756495 4.833974 3.812486 4.797638 3.586040 4.437021 4.784906 
1089 2.727741 8.785580 4.764710 3.830672 4.799103 3.639677 4.454867 4.699812 
1090 2.678821 8.810366 4.681793 3.836630 4.837764 3.687758 4.502296 4.621670 
1091 2.700086 8.910612 4.650659 3.913295 4.946563 3.709814 4.531266 4.622840 
1092 2.674497 9.019213 4.629838 3.956561 5.023780 3.675136 4.544446 4.668398 
1093 2.669847 9.082281 4.583680 3.972973 5.086370 3.631766 4.571446 4.720111 
1094 2.694057 9.144960 4.553277 4.022179 5.122659 3.563174 4.532041 4.745764 
1095 2.761531 9.169447 4.522426 4.090409 5.146882 3.515363 4.524652 4.763591 
1096 2.866709 9.137912 4.467433 4.143777 5.195277 3.518182 4.563657 4.796263 
1097 2.951190 9.115393 4.441475 4.186183 5.216699 3.512625 4.602868 4.881709 
1098 2.976095 9.088638 4.429800 4.172181 5.179135 3.486320 4.640810 4.968234 
1099 2.986547 9.087735 4.450352 4.163638 5.123451 3.433565 4.653094 5.050103 
1100 3.026522 9.077873 4.477347 4.170531 5.079860 3.420713 4.710415 5.122295 
1101 3.023034 9.044126 4.484342 4.148759 5.019976 3.429489 4.728073 5.171308 
1102 2.978250 9.025541 4.502578 4.131341 4.957043 3.425130 4.704546 5.219790 
1103 2.908443 9.043764 4.561595 4.117392 4.904247 3.382919 4.689591 5.277280 
1104 2.859705 9.064836 4.655778 4.114601 4.900000 3.330436 4.695965 5.367887 
1105 2.838382 9.046737 4.732090 4.098524 4.889480 3.304716 4.712195 5.439946 
1106 2.756494 8.956226 4.744833 3.998471 4.812687 3.314211 4.720990 5.443031 
1107 2.735877 8.840336 4.722623 3.898277 4.806711 3.386910 4.781967 5.442302 
1108 2.750457 8.778309 4.737287 3.845827 4.820741 3.420134 4.826344 5.458652 
1109 2.721749 8.743749 4.789493 3.790595 4.810267 3.393116 4.811853 5.475579 
1110 2.762888 8.693390 4.842972 3.770615 4.840596 3.382982 4.836609 5.495457 
1111 2.811901 8.615931 4.868110 3.746823 4.822067 3.397734 4.856528 5.458166 
1112 2.897997 8.535126 4.864683 3.745775 4.824342 3.455437 4.893617 5.384549 
1113 2.948082 8.494464 4.852490 3.736288 4.793995 3.504463 4.943422 5.298465 
1114 2.916697 8.501277 4.864990 3.719437 4.753511 3.507100 4.984758 5.239959 
1115 2.931597 8.509863 4.884278 3.732683 4.833754 3.550271 5.094221 5.245453 
1116 2.906923 8.494736 4.850315 3.716411 4.857012 3.606507 5.174093 5.229067 
1117 2.906796 8.436500 4.751812 3.678231 4.871768 3.711125 5.241675 5.202995 
1118 2.917167 8.395797 4.664053 3.644080 4.921482 3.823399 5.309689 5.217844 
1119 2.836932 8.434047 4.651950 3.630549 4.917052 3.832533 5.297013 5.267174 
1120 2.760926 8.498437 4.708317 3.617052 4.957185 3.806867 5.284556 5.363546 
1121 2.751076 8.596691 4.837177 3.642865 5.028972 3.778384 5.251915 5.480391 
1122 2.741264 8.659608 4.949184 3.645922 5.046803 3.779051 5.202948 5.539833 
1123 2.687277 8.678414 5.006394 3.611551 4.990781 3.787066 5.133614 5.501154 
1124 2.723425 8.721369 5.058531 3.623863 4.964892 3.821443 5.102037 5.444435 
1125 2.807093 8.775244 5.095829 3.652860 4.946177 3.858727 5.114277 5.394015 
1126 2.786814 8.847818 5.129343 3.680674 4.856889 3.836766 5.080768 5.328349 
1127 2.769338 8.917890 5.145616 3.727212 4.770026 3.837627 5.074257 5.252670 
1128 2.822729 8.946367 5.099474 3.787409 4.738613 3.900457 5.117207 5.165771 
1129 2.824380 8.943064 5.033021 3.855287 4.710784 3.926574 5.119699 5.058540 
1130 2.722199 8.936054 5.009686 3.918296 4.646263 3.863792 5.042354 4.943433 
1131 2.654122 8.953691 5.052500 4.004570 4.641401 3.761945 4.961644 4.871903 
1132 2.645439 8.997188 5.118583 4.106354 4.710648 3.680589 4.885678 4.854567 
1133 2.653992 8.991974 5.117092 4.142867 4.736737 3.644908 4.797040 4.809210 
1134 2.704981 8.978731 5.069254 4.153384 4.756353 3.626494 4.724507 4.729630 
1135 2.734327 9.028796 5.036058 4.158410 4.764146 3.583003 4.663073 4.631049 
1136 2.758279 9.127295 5.035662 4.119420 4.760601 3.542100 4.634343 4.562508 
1137 2.807612 9.263583 5.102049 4.131739 4.805865 3.475531 4.626461 4.578659 
1138 2.866422 9.309088 5.146207 4.135015 4.860810 3.452024 4.659074 4.586839 
1139 2.895783 9.263738 5.141346 4.081353 4.867702 3.470605 4.697371 4.538208 
1140 2.905017 9.229541 5.143160 4.035057 4.861969 3.487453 4.732993 4.475816 
1141 2.955056 9.257483 5.174958 4.015234 4.906012 3.511129 4.786430 4.453945 
1142 2.976287 9.338028 5.210355 3.990408 4.899461 3.520640 4.829145 4.458392 
1143 2.953536 9.442092 5.221629 3.982781 4.852222 3.508346 4.824038 4.444108 
1144 2.922777 9.495385 5.154546 3.941570 4.792676 3.538220 4.828074 4.372116 
1145 2.904544 9.533772 5.074728 3.909620 4.737688 3.574397 4.826814 4.275678 
1146 2.908732 9.577690 5.050325 3.921811 4.734924 3.588276 4.828886 4.221571 
1147 2.871540 9.614109 5.083821 3.915984 4.710557 3.566311 4.800974 4.223419 
1148 2.872213 9.589035 5.099545 3.872501 4.722891 3.576045 4.834823 4.276562 
1149 2.879884 9.543779 5.108575 3.869688 4.751257 3.604740 4.830898 4.339513 
1150 2.835108 9.469347 5.097748 3.852537 4.701654 3.654204 4.785885 4.344755 
1151 2.796345 9.361754 5.088823 3.813421 4.654875 3.718400 4.778212 4.330342 
1152 2.773988 9.282514 5.133388 3.784622 4.655876 3.746447 4.817031 4.356408 
1153 2.767838 9.219967 5.189587 3.778526 4.710613 3.729544 4.909637 4.420897 
1154 2.756665 9.171266 5.243561 3.779818 4.751134 3.693735 4.992663 4.469569 
1155 2.734424 9.113952 5.287491 3.774576 4.740299 3.682359 5.041464 4.469927 
1156 2.715593 9.051274 5.305183 3.743913 4.664198 3.698868 5.066043 4.423912 
1157 2.725254 8.958637 5.281442 3.659454 4.553912 3.735826 5.100553 4.364824 
1158 2.804079 8.917586 5.247903 3.603133 4.489233 3.787042 5.186853 4.347187 
1159 2.898662 8.940982 5.251619 3.614314 4.428424 3.777369 5.236298 4.371382 
1160 2.956493 8.920263 5.246051 3.606323 4.329387 3.774113 5.262842 4.393693 
1161 2.949977 8.904242 5.228498 3.605945 4.181941 3.754905 5.207472 4.383934 
1162 2.985810 8.841279 5.188770 3.597191 4.059181 3.764435 5.148246 4.357707 
1163 2.997458 8.752486 5.150520 3.603821 3.979296 3.768134 5.107478 4.342825 
1164 2.906031 8.691587 5.148341 3.646017 3.884999 3.703213 5.015260 4.354290 
1165 2.840473 8.568260 5.093596 3.630426 3.857247 3.708469 5.003454 4.376933 
1166 2.735208 8.435489 5.043289 3.646765 3.795108 3.688570 4.935985 4.377986 
1167 2.679365 8.328609 5.000021 3.719615 3.726090 3.657322 4.830317 4.361500 
1168 2.714864 8.236546 4.948697 3.781534 3.714828 3.668330 4.784598 4.358278 
1169 2.710992 8.205804 4.963640 3.871496 3.694311 3.623031 4.724861 4.402576 
1170 2.690229 8.207466 5.024199 3.942708 3.727153 3.544793 4.705712 4.521102 
1171 2.646382 8.166584 5.079867 3.966352 3.745019 3.474453 4.723169 4.628337 
1172 2.670081 8.125146 5.127128 3.998235 3.747994 3.441516 4.740925 4.695021 
1173 2.756724 8.062743 5.130117 4.025998 3.748505 3.425103 4.764295 4.731067 
1174 2.836728 7.976835 5.113787 4.040108 3.782172 3.446457 4.815406 4.785884 
1175 2.900158 7.947804 5.123464 4.050788 3.854940 3.464478 4.847665 4.884452 
1176 2.966681 7.989979 5.158935 4.082504 3.949111 3.455377 4.845720 5.016914 
1177 3.012680 8.058814 5.180774 4.122248 4.044103 3.440793 4.872218 5.154605 
1178 2.923688 8.108696 5.154511 4.128441 4.019802 3.361973 4.819631 5.229662 
1179 2.823460 8.155647 5.091334 4.115150 3.976910 3.297112 4.766682 5.269699 
1180 2.821557 8.231410 5.036886 4.133100 3.988094 3.261430 4.746587 5.330201 
1181 2.841998 8.316533 5.005579 4.161654 4.053317 3.199018 4.746669 5.434906 
1182 2.834433 8.406446 4.988599 4.176994 4.165094 3.108438 4.776178 5.578043 
1183 2.766980 8.510962 4.991549 4.196211 4.248987 2.986954 4.773111 5.696124 
1184 2.692346 8.526527 4.925095 4.122173 4.261975 2.930114 4.801197 5.730600 
1185 2.669614 8.498585 4.817055 4.021813 4.209294 2.946905 4.852330 5.712615 
1186 2.731664 8.506813 4.743936 3.966750 4.186736 2.950771 4.912904 5.733868 
1187 2.799127 8.523705 4.729194 3.901372 4.228399 2.932897 5.003177 5.837140 
1188 2.822922 8.589876 4.769979 3.876517 4.258592 2.868271 5.024668 5.965996 
1189 2.948802 8.647543 4.791465 3.880614 4.293571 2.886549 5.055920 6.045940 
1190 3.072891 8.619525 4.739787 3.844156 4.286386 3.023633 5.116948 6.015887 
1191 3.023691 8.565601 4.667510 3.722143 4.202546 3.150186 5.128882 5.924004 
1192 2.980657 8.564115 4.658735 3.620250 4.175966 3.239764 5.169170 5.885230 
1193 2.987550 8.647404 4.710383 3.617491 4.184120 3.308595 5.219448 5.903173 
1194 3.029753 8.738326 4.747176 3.659939 4.159760 3.394495 5.255653 5.890930 
1195 2.978599 8.752878 4.685195 3.612113 4.025851 3.497542 5.249237 5.775049 
1196 2.808709 8.762882 4.596408 3.563984 3.800532 3.537698 5.134947 5.610757 
1197 2.734677 8.779361 4.585923 3.567946 3.691957 3.560624 5.084759 5.530152 
1198 2.748173 8.806657 4.648414 3.605901 3.704257 3.553996 5.117378 5.524135 
1199 2.689300 8.857214 4.745331 3.628080 3.715991 3.473769 5.080892 5.520103 
1200 2.599814 8.826184 4.799628 3.532649 3.724239 3.418217 5.075562 5.485836 
1201 2.637597 8.756392 4.821288 3.458560 3.750453 3.447931 5.131444 5.446207 
1202 2.749933 8.723242 4.855655 3.480985 3.748897 3.485968 5.132439 5.390965 
1203 2.821312 8.707577 4.901214 3.490917 3.702182 3.498729 5.115776 5.344648 
1204 2.829823 8.748678 5.004109 3.498771 3.671565 3.444879 5.092513 5.376494 
1205 2.901941 8.852278 5.170573 3.559046 3.697924 3.351115 5.098056 5.484883 
1206 3.036092 8.960237 5.306982 3.622124 3.709446 3.302457 5.137919 5.567719 
1207 3.108675 9.054116 5.370353 3.669575 3.648203 3.264676 5.114480 5.600210 
1208 3.140147 9.117017 5.396325 3.698963 3.571798 3.254355 5.088450 5.626839 
1209 3.160794 9.169313 5.425843 3.736911 3.533652 3.261764 5.096396 5.700578 
1210 3.189372 9.282229 5.497720 3.832775 3.533621 3.220421 5.072101 5.829040 
1211 3.278045 9.404852 5.587975 3.933765 3.557549 3.213660 5.067617 5.947904 
1212 3.281733 9.446157 5.592178 3.943064 3.505164 3.241989 5.030981 6.001924 
1213 3.200932 9.472900 5.599100 3.933507 3.371636 3.227277 4.902199 6.043400 
1214 3.167291 9.489075 5.615850 3.944093 3.266398 3.241639 4.822711 6.087788 
1215 3.127221 9.516144 5.659205 3.982800 3.223544 3.232348 4.779461 6.166602 
1216 3.063651 9.557393 5.758119 4.050555 3.196593 3.154819 4.698915 6.277672 
1217 2.966272 9.502527 5.779806 4.055112 3.144245 3.130018 4.652367 6.330427 
1218 2.865376 9.379167 5.701940 4.043406 3.050044 3.145891 4.607803 6.306128 
1219 2.802331 9.264925 5.601852 4.050047 2.966656 3.172752 4.546160 6.254570 
1220 2.724071 9.182300 5.529147 4.083590 2.933163 3.185406 4.495872 6.232060 
1221 2.650662 9.171990 5.538070 4.138773 2.969435 3.130210 4.432101 6.285922 
1222 2.642612 9.186153 5.579938 4.190359 3.112225 3.068290 4.441465 6.398826 
1223 2.678892 9.198268 5.591594 4.229657 3.274805 3.022629 4.486784 6.507156 
1224 2.737093 9.196356 5.570229 4.237096 3.375014 2.992938 4.502740 6.565331 
1225 2.842314 9.196479 5.511696 4.257502 3.384644 3.019750 4.518492 6.565651 
1226 2.888981 9.186801 5.415887 4.246340 3.293343 3.042183 4.493645 6.539353 
1227 2.953403 9.213256 5.360349 4.252417 3.224579 3.065869 4.514807 6.564106 
1228 3.096603 9.268534 5.368839 4.358638 3.218759 3.121426 4.596473 6.636606 
1229 3.186979 9.308898 5.355134 4.431864 3.186477 3.175980 4.629275 6.677429 
1230 3.203228 9.327812 5.305493 4.455845 3.067155 3.219160 4.589526 6.640715 
1231 3.171480 9.356121 5.264592 4.476921 2.917383 3.234314 4.511939 6.597046 
1232 3.149185 9.385427 5.246387 4.486603 2.867596 3.236884 4.496915 6.605124 
1233 3.155356 9.460837 5.259421 4.520115 2.915854 3.212354 4.516606 6.656704 
1234 3.140530 9.502712 5.218088 4.532582 2.946263 3.197483 4.545738 6.680389 
1235 3.149703 9.476385 5.103019 4.491638 2.931665 3.257367 4.614864 6.616704 
1236 3.113703 9.477329 4.999856 4.474355 2.843447 3.277180 4.582211 6.492870 
1237 3.054907 9.453998 4.895779 4.412903 2.779213 3.295386 4.535585 6.384737 
1238 3.073228 9.444649 4.837578 4.367543 2.832875 3.323762 4.563204 6.339619 
1239 3.071404 9.505300 4.852358 4.363358 2.910679 3.282325 4.532637 6.344541 
1240 3.031150 9.523401 4.851244 4.317727 2.966580 3.247158 4.495568 6.336616 
1241 2.994830 9.510738 4.835828 4.298660 3.006142 3.254592 4.512404 6.288320 
1242 2.977964 9.518608 4.839815 4.317295 3.055535 3.266984 4.524726 6.252068 
1243 2.872459 9.474261 4.798453 4.235979 3.058346 3.289068 4.542793 6.206387 
1244 2.726074 9.402953 4.723705 4.125795 3.018011 3.330782 4.573555 6.120379 
1245 2.726418 9.329162 4.649537 4.106594 3.023836 3.436265 4.659558 6.039225 
1246 2.760099 9.271256 4.580300 4.088290 3.041215 3.548201 4.779211 5.971988 
1247 2.746603 9.248794 4.545453 4.044650 3.027567 3.602046 4.827785 5.935674 
1248 2.774517 9.244448 4.525531 4.004835 3.030470 3.653523 4.852657 5.918276 
1249 2.785778 9.279123 4.527230 3.983548 3.053308 3.682125 4.861158 5.909428 
1250 2.804560 9.383098 4.605154 4.045217 3.129619 3.660624 4.819145 5.943924 
1251 2.841284 9.470681 4.698355 4.082144 3.241409 3.653412 4.804512 6.027517 
1252 2.844789 9.527743 4.778714 4.060575 3.338146 3.658559 4.813016 6.121205 
1253 2.834990 9.602116 4.869736 4.064019 3.409782 3.650912 4.764987 6.203115 
1254 2.842613 9.620534 4.916071 4.031649 3.434122 3.689306 4.768336 6.261530 
1255 2.840653 9.609218 4.967627 3.969968 3.408430 3.732022 4.824434 6.324719 
1256 2.802226 9.616878 5.108943 3.948428 3.397090 3.696476 4.866968 6.458326 
1257 2.813359 9.619164 5.278896 3.986409 3.421885 3.654481 4.990851 6.619483 
1258 2.868074 9.621786 5.416283 4.076157 3.428471 3.633509 5.134438 6.752552 
1259 2.902464 9.584816 5.499984 4.130475 3.387818 3.642409 5.251987 6.861169 
1260 2.854035 9.546206 5.575427 4.153689 3.303154 3.640413 5.321385 6.922578 
1261 2.807082 9.525115 5.654148 4.157787 3.206956 3.642590 5.370273 6.927549 
1262 2.833214 9.472944 5.682759 4.136970 3.112508 3.719501 5.453781 6.882713 
1263 2.845708 9.445336 5.675286 4.126812 2.996199 3.783132 5.491050 6.797218 
1264 2.855204 9.422489 5.616466 4.085011 2.886425 3.849529 5.501672 6.709766 
1265 2.877863 9.371797 5.543626 4.013616 2.811480 3.898790 5.517515 6.662336 
1266 2.860602 9.360019 5.566870 4.001920 2.792737 3.867258 5.457462 6.651806 
1267 2.834600 9.355895 5.614214 4.008607 2.820708 3.840854 5.384908 6.666425 
1268 2.769328 9.322871 5.626751 3.988778 2.835077 3.819993 5.306719 6.682185 
1269 2.763023 9.275051 5.597450 3.930906 2.845121 3.839035 5.230609 6.643048 
1270 2.854493 9.171626 5.521688 3.821123 2.821923 3.941164 5.209496 6.556280 
1271 2.911378 9.089210 5.483748 3.744422 2.753026 4.022696 5.134552 6.464143 
1272 2.928980 9.062872 5.473797 3.707015 2.737700 4.064498 5.006599 6.386613 
1273 2.959429 9.044057 5.455584 3.660258 2.793457 4.115088 4.971326 6.351160 
1274 2.951576 9.075039 5.470333 3.696427 2.889831 4.109796 4.924875 6.359084 
1275 2.944475 9.120140 5.503690 3.770907 3.018962 4.090624 4.898336 6.379602 
1276 3.000068 9.165810 5.554882 3.861726 3.174485 4.082653 4.933954 6.435729 
1277 3.011754 9.247515 5.613932 3.976205 3.304923 4.036227 4.892161 6.517567 
1278 2.986981 9.300307 5.642248 4.043356 3.379022 4.008862 4.851286 6.581115 
1279 2.980125 9.345210 5.669351 4.114351 3.413713 4.002745 4.834170 6.637918 
1280 3.029382 9.377988 5.697380 4.200014 3.452897 4.024904 4.868658 6.676600 
1281 3.077622 9.406782 5.754779 4.276280 3.493516 4.051136 4.918547 6.701930 
1282 3.048050 9.440968 5.838247 4.336256 3.479058 4.034575 4.899419 6.697080 
1283 3.015307 9.460924 5.871586 4.376487 3.461735 4.021974 4.870725 6.674812 
1284 2.983460 9.441589 5.881172 4.362185 3.391948 4.035609 4.847157 6.629942 
1285 2.954154 9.402957 5.874026 4.317930 3.269245 4.064657 4.798441 6.558474 
1286 2.952975 9.363922 5.855589 4.288960 3.171860 4.107118 4.762502 6.485310 
1287 2.920537 9.341002 5.866406 4.262848 3.099849 4.112029 4.698764 6.447434 
1288 2.858846 9.360509 5.900717 4.279543 3.090378 4.070751 4.607188 6.471119 
1289 2.778810 9.373943 5.937834 4.292155 3.064143 4.041376 4.521670 6.513295 
1290 2.736974 9.348426 5.922974 4.251040 2.948077 4.080467 4.458521 6.491107 
1291 2.795900 9.316946 5.847200 4.226890 2.860119 4.184148 4.445971 6.432822 
1292 2.839353 9.310675 5.785600 4.198841 2.805104 4.267095 4.437856 6.422483 
1293 2.808020 9.400105 5.803554 4.227595 2.801626 4.242339 4.353190 6.509608 
1294 2.819713 9.496636 5.809694 4.273048 2.861017 4.192429 4.285057 6.614429 
1295 2.901303 9.554858 5.764606 4.277026 2.883577 4.156901 4.181453 6.654025 
1296 2.938463 9.632585 5.721128 4.321205 2.854919 4.078631 3.972604 6.646074 
1297 3.007544 9.660388 5.621928 4.328683 2.864407 4.046437 3.887177 6.641047 
1298 3.077817 9.721029 5.547396 4.341442 2.925457 4.004319 3.896391 6.669089 
1299 3.113713 9.767531 5.483977 4.328455 2.995209 3.967083 3.937882 6.680594 
1300 3.134982 9.737222 5.382011 4.266130 3.025231 3.989595 4.007277 6.643904 
1301 3.106251 9.720865 5.313060 4.209448 2.997024 3.990643 4.005183 6.576470 
1302 3.133988 9.640709 5.197034 4.081111 2.992588 4.046986 4.065281 6.472056 
1303 3.157766 9.603024 5.129851 3.988934 3.014526 4.069600 4.126379 6.394346 
1304 3.090518 9.649687 5.142765 3.976040 3.041486 4.021410 4.127693 6.373296 
1305 3.030489 9.678314 5.120247 3.952310 3.105308 4.035615 4.185337 6.366173 
1306 2.883565 9.784706 5.149712 3.961483 3.111216 3.998602 4.162746 6.393571 
1307 2.781649 9.869278 5.121562 3.944654 3.110527 4.005610 4.162220 6.389448 
1308 2.761553 9.892527 5.007770 3.870973 3.081709 4.100063 4.220839 6.345485 
1309 2.697883 9.954922 4.921995 3.810899 3.017830 4.156768 4.228603 6.340504 
1310 2.712271 10.015943 4.851687 3.768809 2.992111 4.219944 4.301927 6.358915 
1311 2.745784 10.106775 4.810184 3.760881 2.954161 4.230789 4.358902 6.401205 
1312 2.780213 10.136891 4.730530 3.691004 2.880434 4.256305 4.386091 6.419487 
1313 2.832448 10.120991 4.638263 3.609331 2.752857 4.289019 4.369913 6.393164 
1314 2.866260 10.143624 4.606057 3.580678 2.673335 4.269191 4.300258 6.399226 
1315 2.930769 10.200162 4.624887 3.604182 2.711224 4.230733 4.286238 6.451585 
1316 2.971727 10.251954 4.663372 3.630064 2.800824 4.177355 4.291096 6.514207 
1317 3.016370 10.219330 4.612095 3.598304 2.878961 4.183184 4.319624 6.533805 
1318 3.083694 10.136478 4.498214 3.557184 2.862552 4.242230 4.357998 6.474659 
1319 3.190663 10.031075 4.382142 3.515295 2.832290 4.356166 4.428225 6.387296 
1320 3.250245 9.962019 4.301841 3.453867 2.801590 4.437967 4.471991 6.347460 
1321 3.263525 9.941377 4.296824 3.421791 2.797866 4.448678 4.500459 6.362995 
1322 3.291832 9.891531 4.311031 3.387626 2.865455 4.472955 4.585394 6.406800 
1323 3.215302 9.859866 4.328221 3.358572 2.849203 4.430055 4.536299 6.442310 
1324 3.156299 9.823572 4.366942 3.363385 2.824891 4.409421 4.474933 6.461744 
1325 3.120417 9.822990 4.467422 3.418753 2.835194 4.408756 4.412586 6.505052 
1326 3.003916 9.848599 4.604682 3.483682 2.813350 4.357518 4.274139 6.582579 
1327 2.947021 9.791805 4.720730 3.509289 2.838814 4.377345 4.221514 6.607983 
1328 2.917756 9.724291 4.814095 3.511611 2.849321 4.398621 4.159996 6.590990 
1329 2.901968 9.671451 4.863837 3.500326 2.838371 4.414272 4.099586 6.550532 
1330 2.850699 9.649624 4.909697 3.484539 2.869527 4.388599 4.039055 6.540680 
1331 2.762014 9.651710 4.960144 3.465602 2.931892 4.296369 3.982859 6.598941 
1332 2.804465 9.625845 5.030100 3.500957 3.080678 4.256273 4.052024 6.670641 
1333 2.872204 9.629670 5.131211 3.581246 3.239068 4.200989 4.093525 6.732652 
1334 2.908474 9.603002 5.179249 3.604865 3.331473 4.158494 4.110073 6.771447 
1335 2.921207 9.561625 5.177470 3.623416 3.388109 4.143691 4.128989 6.763084 
1336 2.910598 9.566888 5.181259 3.649775 3.387845 4.108290 4.104585 6.718708 
1337 2.917665 9.563281 5.169618 3.625643 3.375403 4.112666 4.114110 6.668142 
1338 2.907748 9.607297 5.206764 3.605880 3.402406 4.086133 4.136381 6.638348 
1339 2.898073 9.701264 5.317507 3.640445 3.439260 3.995756 4.157735 6.654690 
1340 2.865858 9.741994 5.424047 3.679131 3.464689 3.890036 4.192230 6.694182 
1341 2.775606 9.767357 5.516858 3.716600 3.447392 3.737968 4.140033 6.718320 
1342 2.684151 9.803735 5.600003 3.782884 3.402905 3.563659 4.027390 6.737652 
1343 2.627575 9.798650 5.651474 3.838410 3.392595 3.444593 3.956919 6.784049 
1344 2.608689 9.761539 5.698917 3.883556 3.398902 3.366467 3.920123 6.836967 
1345 2.623084 9.718738 5.747382 3.942769 3.400906 3.300972 3.858163 6.893599 
1346 2.692973 9.633276 5.746500 3.987585 3.400506 3.312011 3.822191 6.908484 
1347 2.703463 9.598040 5.750329 4.054925 3.317315 3.268893 3.712069 6.897098 
1348 2.682052 9.560944 5.728667 4.094057 3.212773 3.214559 3.617159 6.879356 
1349 2.748502 9.487513 5.659298 4.095861 3.157737 3.241897 3.662410 6.814066 
1350 2.816038 9.470709 5.606891 4.138053 3.125718 3.231315 3.691915 6.752585 
1351 2.871933 9.427593 5.520180 4.161559 3.095109 3.240441 3.757753 6.704796 
1352 2.936424 9.370886 5.426282 4.173079 3.075160 3.257153 3.836572 6.637681 
1353 2.974436 9.334902 5.354735 4.199721 3.055693 3.246475 3.865137 6.548288 
1354 3.019439 9.209002 5.228455 4.160778 3.026578 3.314919 3.933301 6.421746 
1355 3.055542 9.081749 5.114662 4.123296 2.991620 3.390994 3.990759 6.299844 
1356 3.071284 9.011841 5.086277 4.142405 2.995762 3.432480 4.013212 6.240980 
1357 3.066594 8.963264 5.100475 4.150186 3.001101 3.470575 4.029157 6.222532 
1358 3.029413 8.911977 5.128195 4.151597 2.994650 3.531668 4.028587 6.181653 
1359 2.990347 8.870470 5.152292 4.162267 2.926864 3.604204 3.968637 6.097976 
1360 2.983855 8.797500 5.146255 4.138800 2.818516 3.710862 3.909328 5.992866 
1361 2.986712 8.730784 5.177322 4.118604 2.766525 3.825335 3.864002 5.921193 
1362 2.952765 8.696045 5.242560 4.113558 2.748341 3.919473 3.813541 5.902922 
1363 2.896665 8.639255 5.277262 4.083417 2.748925 4.053335 3.798222 5.889278 
1364 2.842689 8.620501 5.330515 4.109601 2.752599 4.154643 3.744572 5.858969 
1365 2.828612 8.635494 5.379066 4.158453 2.764129 4.241426 3.713582 5.837327 
1366 2.818599 8.610772 5.396464 4.167254 2.818192 4.339449 3.748319 5.834914 
1367 2.803597 8.651056 5.463571 4.201235 2.924680 4.371837 3.742622 5.879464 
1368 2.798229 8.700706 5.519718 4.239309 3.067634 4.384952 3.745233 5.961591 
1369 2.807892 8.722552 5.554139 4.276517 3.190584 4.413810 3.742404 6.021890 
1370 2.854259 8.759818 5.574308 4.338963 3.276034 4.447555 3.727029 6.068173 
1371 2.858263 8.744246 5.540663 4.364306 3.327577 4.500895 3.729788 6.102697 
1372 2.814047 8.695683 5.480293 4.341199 3.332586 4.546220 3.711778 6.103920 
1373 2.834937 8.635555 5.437389 4.370350 3.369928 4.594116 3.713414 6.130096 
1374 2.848042 8.537175 5.420063 4.414400 3.436970 4.639244 3.761762 6.199226 
1375 2.820780 8.452605 5.425916 4.427837 3.476136 4.625562 3.795678 6.295011 
1376 2.774977 8.406119 5.464849 4.434684 3.463346 4.571581 3.755562 6.366778 
1377 2.770524 8.349951 5.457012 4.453448 3.395548 4.582257 3.714154 6.344893 
1378 2.835320 8.294049 5.413755 4.484795 3.320381 4.658551 3.714374 6.268665 
1379 2.872713 8.261247 5.392944 4.510613 3.276450 4.708441 3.725815 6.243300 
1380 2.827058 8.238293 5.401339 4.505860 3.267974 4.693504 3.739881 6.301369 
1381 2.779627 8.249701 5.431581 4.530125 3.268279 4.639899 3.738174 6.375031 
1382 2.791695 8.217821 5.402190 4.563844 3.244576 4.639423 3.784691 6.373250 
1383 2.757279 8.120535 5.308909 4.536779 3.150275 4.626993 3.810939 6.270158 
1384 2.698719 8.041556 5.260187 4.504115 3.061816 4.554519 3.790863 6.201832 
1385 2.679786 7.995375 5.264283 4.514845 3.045202 4.500561 3.814165 6.211775 
1386 2.703835 8.002380 5.272582 4.539521 3.057402 4.451625 3.819101 6.220798 
1387 2.747609 7.938741 5.180265 4.504581 3.016048 4.467121 3.839414 6.205562 
1388 2.715620 7.812923 5.006873 4.392973 2.902472 4.511962 3.832163 6.127941 
1389 2.677185 7.776272 4.909870 4.373507 2.822617 4.517191 3.789556 6.091417 
1390 2.697881 7.794130 4.853965 4.440520 2.828623 4.545273 3.810395 6.148924 
1391 2.667830 7.809343 4.816285 4.463006 2.862803 4.533298 3.815972 6.212313 
1392 2.687725 7.798527 4.768621 4.461240 2.913347 4.535386 3.858000 6.277400 
1393 2.763736 7.778427 4.677884 4.467000 2.953143 4.573252 3.934755 6.322422 
1394 2.847610 7.783509 4.609818 4.471667 2.962799 4.594534 3.966803 6.353981 
1395 2.911011 7.795279 4.562608 4.482275 2.950051 4.588691 3.942258 6.408072 
1396 2.928924 7.800829 4.512386 4.461768 2.970198 4.580262 3.926462 6.483079 
1397 2.960512 7.804392 4.501697 4.461208 3.052790 4.569732 3.961695 6.587661 
1398 2.982918 7.840809 4.523681 4.482387 3.155821 4.504082 3.962510 6.721107 
1399 3.039920 7.869376 4.542060 4.502041 3.264661 4.452493 3.958800 6.816618 
1400 3.095957 7.862794 4.508540 4.515526 3.346505 4.394855 3.905944 6.861259 
1401 3.120992 7.817670 4.440322 4.496722 3.404254 4.324725 3.834921 6.885057 
1402 3.144670 7.709743 4.349922 4.426533 3.489811 4.309584 3.854243 6.905821 
1403 3.150515 7.642429 4.328345 4.387587 3.603053 4.251852 3.868165 6.977164 
1404 3.173965 7.599997 4.305119 4.365245 3.696639 4.216174 3.880782 7.046922 
1405 3.153846 7.557829 4.294314 4.340396 3.748097 4.169838 3.825936 7.067327 
1406 3.122804 7.516706 4.281121 4.338931 3.763923 4.122384 3.730600 7.083783 
1407 3.125251 7.523739 4.295794 4.394130 3.824119 4.101556 3.702971 7.106254 
1408 3.071534 7.558476 4.336628 4.471397 3.882560 4.029181 3.672417 7.125500 
1409 3.060717 7.532103 4.310323 4.495073 3.927041 4.055157 3.755373 7.104375 
1410 3.013845 7.435100 4.226162 4.463573 3.913045 4.128870 3.832187 6.980944 
1411 2.840290 7.327244 4.149097 4.421681 3.813177 4.125795 3.799994 6.829157 
1412 2.766184 7.264326 4.104516 4.444257 3.785636 4.151048 3.846044 6.708304 
1413 2.806704 7.291819 4.120257 4.563255 3.852115 4.145591 3.954191 6.617538 
1414 2.780903 7.259129 4.091883 4.606580 3.887649 4.128232 4.053699 6.535673 
1415 2.697930 7.164982 4.030365 4.589203 3.877911 4.109830 4.087231 6.453689 
1416 2.678448 7.110015 4.048741 4.630445 3.897978 4.095804 4.130387 6.398991 
1417 2.729410 7.065786 4.098659 4.690818 3.946791 4.133242 4.174609 6.385234 
1418 2.741474 7.025016 4.164219 4.722676 3.939259 4.173839 4.145561 6.323985 
1419 2.698509 6.965771 4.202607 4.694501 3.884253 4.219275 4.088054 6.239438 
1420 2.740266 6.918703 4.244734 4.658061 3.886818 4.326863 4.110301 6.148905 
1421 2.881254 6.988605 4.357594 4.698150 3.979660 4.415883 4.156598 6.101954 
1422 2.947184 7.072971 4.485923 4.714578 4.049469 4.433626 4.181751 6.116767 
1423 2.904363 7.059227 4.529415 4.601439 4.056259 4.449381 4.239535 6.117476 
1424 2.857215 7.085856 4.549671 4.520836 4.032089 4.413404 4.282104 6.055113 
1425 2.874627 7.154706 4.582943 4.504942 4.030440 4.352905 4.361688 5.996377 
1426 2.920481 7.232266 4.633288 4.492040 4.065671 4.309015 4.498598 5.966921 
1427 2.919485 7.312385 4.693938 4.490201 4.039605 4.202937 4.577899 5.920961 
1428 2.860509 7.298502 4.700522 4.447305 3.973247 4.133076 4.662637 5.841103 
1429 2.817786 7.248691 4.684365 4.416205 3.911553 4.113798 4.716467 5.742631 
1430 2.824883 7.227393 4.700279 4.438412 3.895037 4.101108 4.744742 5.661959 
1431 2.807374 7.147549 4.692838 4.388780 3.929601 4.127086 4.802573 5.604859 
1432 2.716002 7.079203 4.713999 4.327250 3.897790 4.075034 4.752419 5.543065 
1433 2.698835 7.065763 4.795160 4.340671 3.895520 4.005745 4.728165 5.527251 
1434 2.785209 7.119016 4.898454 4.415876 3.955004 3.957747 4.742353 5.557355 
1435 2.806417 7.175785 4.998755 4.434190 3.937991 3.875160 4.684224 5.567620 
1436 2.731504 7.186584 5.079145 4.370573 3.862271 3.775749 4.619928 5.554654 
1437 2.687050 7.195871 5.177631 4.308304 3.827775 3.692324 4.619715 5.562514 
1438 2.745823 7.253081 5.340284 4.330670 3.896522 3.628527 4.671220 5.619489 
1439 2.715454 7.329610 5.522780 4.357380 3.954282 3.507296 4.682317 5.698945 
1440 2.614356 7.356054 5.662632 4.308696 3.958922 3.387543 4.683794 5.765572 
1441 2.605654 7.421673 5.816155 4.332707 3.986571 3.281608 4.685660 5.817202 
1442 2.645763 7.483289 5.967016 4.379353 4.011622 3.191731 4.686743 5.840812 
1443 2.731772 7.513482 6.082026 4.375664 4.017877 3.170410 4.707071 5.871561 
1444 2.803828 7.557879 6.187715 4.357029 4.009542 3.132988 4.695807 5.936417 
1445 2.782302 7.551301 6.203855 4.241969 3.932386 3.124726 4.675571 6.008529 
1446 2.834593 7.554155 6.192890 4.165343 3.834233 3.197875 4.648659 6.040751 
1447 2.947614 7.584363 6.150390 4.128853 3.756017 3.364270 4.634865 6.016119 
1448 2.979307 7.583107 6.076163 4.016474 3.663771 3.570546 4.609956 5.997689 
1449 2.934448 7.606770 6.044932 3.882378 3.563514 3.693721 4.507048 6.025209 
1450 2.870446 7.680183 6.057170 3.778232 3.506941 3.793562 4.426091 6.086874 
1451 2.854935 7.768729 6.067574 3.705493 3.467268 3.938892 4.417615 6.122574 
1452 2.834618 7.815753 6.028812 3.595115 3.376416 4.100567 4.421490 6.105782 
1453 2.749008 7.826407 5.976128 3.452414 3.231198 4.227022 4.401773 6.039485 
1454 2.715721 7.858836 5.968346 3.353664 3.124830 4.297223 4.379981 5.980514 
1455 2.782762 7.945480 6.029527 3.348632 3.076972 4.328449 4.348160 5.939697 
1456 2.802510 8.035533 6.114437 3.362598 3.030035 4.348673 4.275696 5.911270 
1457 2.809108 8.040933 6.159155 3.310040 2.961041 4.418159 4.254379 5.862826 
1458 2.807538 8.034180 6.186890 3.262846 2.884329 4.508222 4.238223 5.804845 
1459 2.807744 8.049731 6.209541 3.276406 2.851497 4.587607 4.244158 5.774745 
1460 2.854428 8.086915 6.250079 3.357892 2.880032 4.683428 4.325107 5.806848 
1461 2.810674 8.143730 6.335995 3.443883 2.918649 4.733528 4.337185 5.882700 
1462 2.743033 8.115017 6.374602 3.457999 2.956906 4.794423 4.367052 5.959452 
1463 2.765383 8.110341 6.401842 3.515820 2.994437 4.862190 4.392302 6.013752 
1464 2.792136 8.160957 6.444250 3.612177 3.024592 4.896421 4.362328 6.049660 
1465 2.828643 8.194653 6.435723 3.682137 3.056386 4.943868 4.364223 6.096149 
1466 2.795589 8.207453 6.424714 3.694776 3.079424 4.945191 4.293472 6.153328 
1467 2.734594 8.220829 6.450072 3.707794 3.147658 4.907715 4.196701 6.220350 
1468 2.832238 8.273754 6.497780 3.817252 3.256466 4.924311 4.192170 6.272377 
1469 2.920955 8.348103 6.567132 3.941574 3.304394 4.905526 4.130860 6.309144 
1470 2.887370 8.329688 6.602196 3.966852 3.272916 4.836990 4.006987 6.334929 
1471 2.859794 8.257530 6.615354 3.967134 3.249209 4.792139 3.906940 6.367296 
1472 2.900285 8.201349 6.651205 3.990552 3.292494 4.769701 3.863531 6.428091 
1473 2.942029 8.146862 6.665536 4.009020 3.347702 4.786824 3.879872 6.496569 
1474 2.889941 8.108794 6.671593 3.981718 3.331262 4.762458 3.817034 6.548558 
1475 2.781199 8.049518 6.663940 3.905489 3.272762 4.730114 3.721086 6.559423 
1476 2.755512 8.015374 6.665572 3.897671 3.213613 4.743342 3.652305 6.551705 
1477 2.777748 8.019986 6.704051 3.938757 3.169757 4.721336 3.563731 6.561681 
1478 2.752915 7.955173 6.678894 3.908016 3.099844 4.731215 3.510143 6.544754 
1479 2.668928 7.854560 6.607606 3.823466 2.984004 4.735689 3.433902 6.499330 
1480 2.638775 7.808758 6.574109 3.777700 2.897840 4.735039 3.348629 6.463941 
1481 2.707124 7.786967 6.551353 3.765944 2.852992 4.769681 3.329329 6.437595 
1482 2.765676 7.765009 6.542399 3.743961 2.813875 4.767859 3.323759 6.433910 
1483 2.772753 7.706289 6.540462 3.691854 2.792786 4.731043 3.312291 6.448439 
1484 2.787109 7.586301 6.507649 3.639643 2.795742 4.739974 3.394815 6.456858 
1485 2.864788 7.509624 6.502264 3.677294 2.856252 4.769955 3.537881 6.480079 
1486 2.900191 7.449826 6.500428 3.709397 2.925575 4.786463 3.639502 6.506791 
1487 2.833226 7.368962 6.475655 3.668191 2.953609 4.782361 3.692941 6.510236 
1488 2.729942 7.332662 6.487129 3.637669 2.974138 4.745745 3.700163 6.520099 
1489 2.721154 7.335740 6.520844 3.676829 3.059836 4.746538 3.734730 6.537288 
1490 2.782597 7.344638 6.571940 3.771188 3.195434 4.783053 3.778613 6.578923 
1491 2.771072 7.356663 6.629602 3.809206 3.312456 4.754649 3.746875 6.640968 
1492 2.741950 7.292655 6.603007 3.749689 3.376807 4.772265 3.783291 6.655530 
1493 2.725695 7.240353 6.550812 3.714861 3.410675 4.805418 3.850179 6.634673 
1494 2.729411 7.198377 6.480165 3.713313 3.457718 4.850862 3.941072 6.592446 
1495 2.749738 7.149904 6.410984 3.715082 3.495258 4.896002 4.038017 6.544503 
1496 2.750086 7.131599 6.340639 3.694902 3.489251 4.912668 4.108641 6.491050 
1497 2.794678 7.130685 6.221042 3.686742 3.461503 4.966991 4.185999 6.383803 
1498 2.823525 7.119438 6.101057 3.718205 3.409541 5.011727 4.203651 6.262215 
1499 2.838266 7.117815 6.008938 3.807277 3.372960 5.053732 4.202617 6.162917 
1500 2.800966 7.065972 5.892036 3.860564 3.328530 5.125544 4.225048 6.082732 
1501 2.703201 7.007387 5.770523 3.865935 3.233959 5.168132 4.219393 6.007816 
1502 2.728898 6.973616 5.649173 3.936714 3.220377 5.249282 4.269353 5.917392 
1503 2.811881 6.923554 5.536926 4.032104 3.226905 5.348145 4.328560 5.849027 
1504 2.842049 6.843346 5.427560 4.108006 3.203928 5.412668 4.327567 5.794617 
1505 2.845365 6.745191 5.317317 4.161541 3.206651 5.476428 4.343547 5.749291 
1506 2.834457 6.697600 5.236432 4.215581 3.205966 5.534873 4.348206 5.702227 
1507 2.832340 6.692040 5.194063 4.300664 3.230141 5.588667 4.308912 5.665598 
1508 2.790807 6.686279 5.163438 4.356893 3.209545 5.609109 4.199060 5.629944 
1509 2.741034 6.661565 5.130798 4.392674 3.162192 5.619464 4.072671 5.587333 
1510 2.747206 6.650035 5.113255 4.455748 3.158837 5.646819 3.963861 5.535024 
1511 2.787297 6.659188 5.105245 4.505661 3.162322 5.684572 3.860653 5.471116 
1512 2.827942 6.640941 5.077471 4.507112 3.180569 5.732680 3.804730 5.408045 
1513 2.825814 6.587246 5.014404 4.446028 3.204733 5.748592 3.765572 5.340671 
1514 2.814178 6.504073 4.928139 4.357890 3.275825 5.758787 3.781532 5.272370 
1515 2.872516 6.453114 4.864798 4.329806 3.410749 5.775077 3.856049 5.211847 
1516 2.983222 6.485623 4.868632 4.375820 3.521148 5.748862 3.890030 5.177216 
1517 3.020284 6.545093 4.885510 4.416589 3.571586 5.666364 3.869648 5.161551 
1518 2.991562 6.581455 4.872399 4.441388 3.600514 5.591201 3.853967 5.152351 
1519 2.971148 6.665666 4.873161 4.504031 3.563905 5.514468 3.856002 5.138556 
1520 2.950982 6.769248 4.884077 4.586208 3.496191 5.451813 3.859476 5.135180 
1521 2.910810 6.839654 4.891388 4.620133 3.481811 5.424773 3.874610 5.160401 
1522 2.840232 6.900558 4.922696 4.613519 3.498643 5.385594 3.850253 5.218807 
1523 2.750793 6.935925 4.931369 4.572389 3.562903 5.373772 3.851376 5.260144 
1524 2.685862 6.975523 4.934474 4.534041 3.624660 5.388675 3.855719 5.248010 
1525 2.681527 7.064633 4.953453 4.521791 3.648046 5.364834 3.829854 5.203187 
1526 2.681786 7.127374 4.972413 4.492350 3.693150 5.319116 3.799471 5.166198 
1527 2.660926 7.178813 5.011344 4.436590 3.701938 5.224161 3.704602 5.154263 
1528 2.730708 7.264020 5.069164 4.465216 3.745552 5.157268 3.669185 5.166515 
1529 2.803061 7.359025 5.122424 4.545003 3.758629 5.104632 3.653084 5.147203 
1530 2.798747 7.428205 5.155657 4.564338 3.693699 5.001624 3.591791 5.078228 
1531 2.758307 7.451317 5.166039 4.546443 3.653563 4.924192 3.576277 5.003400 
1532 2.768930 7.504935 5.211054 4.587368 3.657825 4.864696 3.609251 4.967810 
1533 2.855342 7.568594 5.248765 4.683819 3.739648 4.856093 3.709424 4.963038 
1534 2.853255 7.618137 5.278323 4.735836 3.783761 4.813789 3.752200 4.954312 
1535 2.799777 7.673407 5.317763 4.739799 3.729854 4.726461 3.746272 4.924230 
1536 2.791959 7.728223 5.341179 4.748484 3.663861 4.698636 3.793195 4.872472 
1537 2.783821 7.790417 5.357590 4.779154 3.564002 4.692942 3.828348 4.832196 
1538 2.782843 7.845502 5.374193 4.813280 3.471497 4.716298 3.837523 4.809010 
1539 2.820767 7.931844 5.419011 4.880635 3.401985 4.710730 3.822568 4.815152 
1540 2.864919 8.012790 5.458738 4.953740 3.361047 4.666051 3.828123 4.799938 
1541 2.870287 8.021310 5.420194 4.962739 3.311727 4.631204 3.843063 4.711757 
1542 2.890634 8.015851 5.352170 4.984432 3.262742 4.619070 3.864085 4.613771 
1543 2.894381 7.927236 5.233101 4.952580 3.224499 4.675733 3.942487 4.487042 
1544 2.867590 7.870270 5.170043 4.898206 3.169305 4.652588 3.973557 4.376636 
1545 2.865916 7.913831 5.197550 4.907442 3.131057 4.560404 3.993723 4.337266 
1546 2.854110 8.002444 5.236791 4.935896 3.086526 4.453344 4.002003 4.315959 
1547 2.874841 8.107849 5.233023 4.970814 3.010815 4.384535 4.020244 4.259474 
1548 2.909530 8.192142 5.177886 4.989451 2.938061 4.385286 4.094254 4.154038 
1549 2.900092 8.259485 5.127385 4.934095 2.880387 4.383490 4.126122 4.042103 
1550 2.913799 8.327633 5.095299 4.879937 2.926337 4.395019 4.187764 4.007321 
1551 2.888227 8.411779 5.099957 4.839925 2.940152 4.375324 4.209196 3.999558 
1552 2.829657 8.479505 5.095792 4.792026 2.864982 4.346675 4.189987 3.942627 
1553 2.859126 8.493743 5.019823 4.775512 2.837720 4.426663 4.293453 3.860167 
1554 2.919101 8.555601 4.997082 4.818566 2.821559 4.453053 4.320588 3.811894 
1555 2.963703 8.599735 5.008336 4.839019 2.828625 4.424086 4.309396 3.820996 
1556 3.023983 8.600042 5.014916 4.851612 2.887768 4.435524 4.345890 3.870789 
1557 3.056110 8.573888 5.019337 4.833228 2.914275 4.445041 4.361168 3.877819 
1558 3.042322 8.464293 4.963478 4.769523 2.905990 4.516972 4.379553 3.812943 
1559 3.026342 8.370306 4.918415 4.742834 2.879306 4.585619 4.370583 3.739643 
1560 3.039280 8.310791 4.897759 4.743196 2.904404 4.653559 4.367154 3.684405 
1561 3.091962 8.245877 4.865420 4.744821 3.001763 4.773930 4.444011 3.673957 
1562 3.109499 8.207153 4.859172 4.726895 3.062378 4.846700 4.493459 3.681787 
1563 3.064917 8.132312 4.840439 4.659626 3.101647 4.911100 4.529671 3.654670 
1564 3.037623 8.028522 4.803116 4.581371 3.152654 5.030087 4.635253 3.612874 
1565 3.003319 8.006974 4.824930 4.543349 3.137805 5.088083 4.665945 3.551468 
1566 2.954962 7.961430 4.839936 4.466654 3.164848 5.170277 4.729536 3.466292 
1567 2.938521 7.946360 4.892378 4.422156 3.210054 5.242424 4.800629 3.434481 
1568 2.950038 8.009849 5.007212 4.464969 3.235110 5.247936 4.809781 3.435400 
1569 2.960883 8.023088 5.083029 4.479474 3.285513 5.275295 4.857552 3.447213 
1570 2.927161 7.971462 5.111782 4.435341 3.293674 5.301879 4.877110 3.406820 
1571 2.934384 7.921203 5.131614 4.441830 3.291679 5.342228 4.875474 3.348014 
1572 2.937807 7.823870 5.120059 4.419962 3.329305 5.406972 4.899610 3.332869 
1573 2.893985 7.763299 5.166805 4.415141 3.368006 5.392594 4.860517 3.393205 
1574 2.941416 7.699583 5.211030 4.472440 3.489653 5.448670 4.912790 3.522880 
1575 2.966502 7.561392 5.161492 4.468948 3.560171 5.567683 5.000323 3.592051 
1576 2.864469 7.445354 5.110601 4.422650 3.464989 5.590219 4.949377 3.588853 
1577 2.820290 7.375866 5.120951 4.439462 3.421307 5.632203 4.964545 3.627322 
1578 2.827925 7.328711 5.208085 4.461287 3.458775 5.671085 5.052089 3.700260 
1579 2.770123 7.281017 5.341685 4.400237 3.469062 5.636947 5.087905 3.739965 
1580 2.742441 7.218031 5.455814 4.322656 3.465241 5.632851 5.103252 3.762751 
1581 2.754539 7.155265 5.529991 4.271356 3.412515 5.639195 5.080576 3.755673 
1582 2.782899 7.111480 5.606843 4.255775 3.345448 5.626575 5.037132 3.731500 
1583 2.803139 7.053620 5.657521 4.232008 3.317949 5.635005 5.002333 3.716988 
1584 2.820673 6.993416 5.707625 4.204511 3.316432 5.645374 4.968427 3.710021 
1585 2.820673 6.993416 5.707625 4.204511 3.316432 5.645374 4.968427 3.710021 
1586 2.905539 6.948712 5.728982 4.201311 3.403715 5.712584 5.018663 3.743243 
1587 2.998831 6.913394 5.737838 4.191435 3.495834 5.794274 5.119267 3.805696 
1588 3.026193 6.900334 5.747254 4.172044 3.509068 5.804687 5.192577 3.834663 
1589 3.017413 6.858667 5.707773 4.131507 3.482378 5.832967 5.286196 3.827165 
1590 2.970672 6.797664 5.641945 4.098207 3.408224 5.845419 5.348001 3.795639 
1591 2.976312 6.789643 5.577273 4.163050 3.328261 5.853683 5.390922 3.769546 
1592 3.032393 6.841986 5.528379 4.316131 3.251544 5.878053 5.403303 3.770645 
1593 2.982746 6.869901 5.468056 4.414083 3.115060 5.834345 5.305972 3.743668 
1594 2.905766 6.837128 5.355533 4.467156 2.990722 5.834077 5.228842 3.660652 
1595 2.830729 6.782619 5.214248 4.499376 2.902022 5.856430 5.182168 3.563141 
1596 2.737744 6.775626 5.149086 4.514407 2.859653 5.824461 5.112896 3.518388 
1597 2.720099 6.815316 5.139423 4.545003 2.950058 5.845726 5.159643 3.552711 
1598 2.687948 6.880046 5.173955 4.561159 2.997859 5.820858 5.165333 3.617635 
1599 2.721330 6.929856 5.202015 4.580100 3.011570 5.823640 5.171201 3.622472 
1600 2.843053 6.919053 5.163252 4.597315 3.055572 5.932591 5.260681 3.590760 
1601 2.884221 6.895097 5.169742 4.574159 3.049759 5.957235 5.252342 3.602362 
1602 2.862379 6.875437 5.230626 4.516445 3.035858 5.913330 5.175150 3.656621 
1603 2.819891 6.866786 5.322787 4.461961 3.018473 5.827827 5.076229 3.751877 
1604 2.878707 6.928733 5.441691 4.520426 3.008865 5.775967 4.991770 3.867591 
1605 2.956070 6.984210 5.525477 4.591496 3.004586 5.771147 4.946287 3.937773 
1606 2.949321 6.986607 5.575070 4.584282 2.965637 5.754505 4.870501 3.971885 
1607 2.963393 7.014885 5.628446 4.612936 2.955676 5.734926 4.777271 4.024163 
1608 2.933347 7.056703 5.662233 4.639957 2.961569 5.687105 4.676676 4.087871 
1609 2.866695 7.088219 5.653375 4.695446 3.027532 5.684079 4.636548 4.181595 
1610 2.813370 7.137471 5.632975 4.773856 3.122739 5.725693 4.668032 4.266338 
1611 2.718877 7.209675 5.585232 4.836581 3.153239 5.717110 4.665713 4.324507 
1612 2.676783 7.306072 5.543205 4.925409 3.179470 5.707293 4.664830 4.406932 
1613 2.757406 7.438725 5.512626 5.045365 3.259476 5.710607 4.704670 4.541089 
1614 2.848870 7.538253 5.472667 5.107567 3.380109 5.737148 4.799698 4.701421 
1615 2.848170 7.579959 5.426497 5.070128 3.456545 5.744668 4.825838 4.824513 
1616 2.849763 7.582934 5.375942 5.032567 3.504651 5.762817 4.844054 4.900282 
1617 2.901962 7.550918 5.316772 5.046949 3.565336 5.867352 4.931510 4.916662 
1618 2.907238 7.509536 5.246953 5.027946 3.588210 5.946308 4.939128 4.866938 
1619 2.902279 7.514998 5.214611 4.980187 3.620866 5.999102 4.915606 4.834135 
1620 2.953730 7.619555 5.279308 4.988755 3.701496 6.013027 4.879148 4.913346 
1621 2.988070 7.704175 5.323310 4.997172 3.763064 6.000937 4.791441 5.005453 
1622 2.966056 7.681998 5.269198 4.972163 3.765879 5.996796 4.708376 5.045195 
1623 2.915065 7.632431 5.183308 4.953342 3.719246 5.993210 4.618385 5.039793 
1624 2.871930 7.578985 5.077797 4.900499 3.702730 6.006357 4.556032 5.043922 
1625 2.852882 7.596438 5.051445 4.871422 3.710742 5.967012 4.510034 5.100657 
1626 2.878953 7.636889 5.034740 4.875781 3.741149 5.930060 4.471822 5.162395 
1627 2.898067 7.614092 4.952637 4.836812 3.744483 5.927693 4.461450 5.160570 
1628 2.872862 7.568675 4.860469 4.747666 3.693930 5.930882 4.445246 5.111744 
1629 2.844683 7.543461 4.791146 4.647124 3.662641 5.952241 4.427941 5.075728 
1630 2.850222 7.570830 4.780812 4.618471 3.676958 5.969204 4.434047 5.076387 
1631 2.820566 7.608984 4.789385 4.626772 3.697838 5.966632 4.439472 5.080998 
1632 2.711401 7.594704 4.754075 4.578935 3.679405 5.942390 4.393360 5.042963 
1633 2.666761 7.566195 4.721295 4.560316 3.655923 5.933268 4.403076 5.007792 
1634 2.688601 7.573462 4.730259 4.609906 3.592801 5.886008 4.402039 4.978442 
1635 2.725414 7.588386 4.761996 4.647942 3.490779 5.825089 4.357060 4.939340 
1636 2.779566 7.610200 4.799064 4.657611 3.424546 5.775870 4.310951 4.930172 
1637 2.843055 7.650753 4.847820 4.635378 3.411843 5.687327 4.234570 4.974238 
1638 2.923445 7.667108 4.841773 4.583494 3.441312 5.638461 4.175725 5.017032 
1639 2.994623 7.682358 4.794116 4.560349 3.408845 5.643420 4.129828 5.008976 
1640 2.980547 7.671030 4.722074 4.538640 3.257206 5.671505 4.015978 4.916368 
1641 2.912924 7.663805 4.687881 4.495824 3.077356 5.687418 3.864467 4.826225 
1642 2.926328 7.710890 4.709828 4.480605 3.025131 5.712465 3.809480 4.805450 
1643 2.982263 7.773824 4.738049 4.465333 3.064684 5.750009 3.826631 4.795883 
1644 2.959609 7.789284 4.741365 4.392973 3.034293 5.762035 3.802625 4.729672 
1645 2.932493 7.757333 4.692494 4.309587 2.957053 5.819844 3.818275 4.591422 
1646 2.926889 7.719019 4.641345 4.222590 2.878707 5.863894 3.841092 4.448632 
1647 2.940140 7.684504 4.604130 4.122832 2.844297 5.885864 3.908523 4.358798 
1648 3.025476 7.727508 4.633768 4.126058 2.876333 5.888313 3.983378 4.359091 
1649 3.123888 7.794345 4.694231 4.185928 2.893492 5.882331 4.032880 4.384367 
1650 3.212204 7.787742 4.690165 4.202808 2.892485 5.942921 4.139283 4.385012 
1651 3.300607 7.769847 4.687046 4.200521 2.890194 5.997098 4.250937 4.401700 
1652 3.380691 7.772891 4.709961 4.166544 2.910666 6.010270 4.320563 4.467704 
1653 3.413864 7.769881 4.725678 4.079319 2.939081 6.007969 4.373046 4.552616 
1654 3.384623 7.788488 4.768971 3.970864 2.924863 5.956613 4.338086 4.652761 
1655 3.417370 7.829381 4.816519 3.935479 2.944226 5.933626 4.335893 4.744006 
1656 3.527693 7.848617 4.809719 3.973737 2.964340 5.983760 4.392527 4.780521 
1657 3.608752 7.846274 4.841759 4.015465 2.918975 6.012537 4.370183 4.793651 
1658 3.690547 7.804753 4.860073 4.046087 2.920178 6.072742 4.393075 4.795028 
1659 3.692266 7.741478 4.894001 4.028969 2.948560 6.113081 4.420917 4.818738 
1660 3.610440 7.728778 4.964004 4.000416 2.961289 6.057888 4.365566 4.887576 
1661 3.655757 7.755299 4.965509 4.068359 3.058726 6.048810 4.442303 4.941693 
1662 3.704255 7.739139 4.936738 4.123544 3.099042 6.056834 4.534346 4.955072 
1663 3.648423 7.692714 4.948575 4.110640 3.020494 6.005512 4.531939 4.938928 
1664 3.668440 7.705127 4.951504 4.151484 3.022046 5.957071 4.611157 4.946505 
1665 3.673963 7.787226 5.026085 4.201425 3.040343 5.828660 4.644258 5.034429 
1666 3.664687 7.840372 5.090247 4.186836 3.044073 5.706490 4.661407 5.107697 
1667 3.660269 7.814254 5.084504 4.081631 3.000377 5.671666 4.701467 5.110422 
1668 3.633366 7.799974 5.095782 3.961639 2.896997 5.632367 4.673564 5.099853 
1669 3.693294 7.857419 5.124299 3.916433 2.869550 5.606917 4.697715 5.123094 
1670 3.710744 7.966640 5.235793 3.895517 2.877779 5.515731 4.704662 5.220624 
1671 3.658198 8.036705 5.343140 3.826847 2.867437 5.379683 4.708495 5.310592 
1672 3.677633 8.060669 5.352365 3.744658 2.869454 5.330330 4.787171 5.321887 
1673 3.651223 8.095427 5.386331 3.693631 2.812951 5.244086 4.781763 5.334756 
1674 3.671716 8.113823 5.393438 3.661191 2.779192 5.173170 4.801506 5.325868 
1675 3.702477 8.121848 5.415312 3.615860 2.795446 5.097558 4.852022 5.324190 
1676 3.675563 8.145748 5.496068 3.544906 2.822214 4.955462 4.854844 5.367865 
1677 3.717374 8.192163 5.571290 3.499070 2.897367 4.837883 4.891962 5.405842 
1678 3.705723 8.281757 5.707562 3.474199 2.944979 4.681396 4.807248 5.462180 
1679 3.727609 8.368218 5.805207 3.451255 3.008388 4.545397 4.738070 5.536917 
1680 3.778649 8.422812 5.853222 3.394561 3.099898 4.465053 4.715508 5.616611 
1681 3.701606 8.444053 5.935959 3.289190 3.143874 4.347488 4.634005 5.697966 
1682 3.681763 8.519978 6.029959 3.254661 3.223109 4.258390 4.626982 5.772961 
1683 3.752283 8.680017 6.126014 3.319368 3.324487 4.225436 4.652978 5.846139 
1684 3.791193 8.800343 6.186038 3.342324 3.387849 4.184362 4.712870 5.905738 
1685 3.767246 8.840704 6.195236 3.295985 3.385945 4.130765 4.776665 5.908388 
1686 3.731003 8.875172 6.185799 3.282626 3.342629 4.132263 4.830060 5.872412 
1687 3.768503 8.938113 6.158736 3.337053 3.321104 4.195678 4.932690 5.829000 
1688 3.773384 9.012425 6.171294 3.382851 3.292307 4.227395 4.982230 5.802794 
1689 3.672203 9.016173 6.171206 3.310604 3.222960 4.188212 5.010211 5.789132 
1690 3.630980 9.029400 6.145252 3.282746 3.175570 4.181802 5.083717 5.769320 
1691 3.688227 9.070154 6.087979 3.334588 3.161579 4.246585 5.197413 5.723290 
1692 3.646509 9.107006 6.049928 3.347679 3.142497 4.191483 5.246818 5.666479 
1693 3.553027 9.164224 6.049528 3.340747 3.143701 4.062696 5.238167 5.645775 
1694 3.512113 9.216784 6.036251 3.350388 3.168471 3.983997 5.260455 5.641918 
1695 3.505856 9.233648 5.977093 3.350379 3.167335 3.947184 5.319042 5.605836 
1696 3.544405 9.262019 5.895616 3.388760 3.154435 3.968940 5.362796 5.546253 
1697 3.500628 9.307350 5.851113 3.447296 3.126087 3.944380 5.307935 5.515512 
1698 3.394686 9.326579 5.812155 3.457961 3.083267 3.841870 5.204694 5.500245 
1699 3.322400 9.369743 5.778455 3.504526 3.059631 3.787653 5.111422 5.504334 
1700 3.295813 9.472775 5.776938 3.631545 3.097116 3.765643 5.028010 5.543428 
1701 3.320447 9.561174 5.746078 3.730455 3.179576 3.769341 4.997457 5.573910 
1702 3.233883 9.629235 5.753915 3.795003 3.245240 3.716156 4.860363 5.609453 
1703 3.120753 9.661658 5.729061 3.836864 3.282024 3.667222 4.730790 5.616432 
1704 3.116770 9.655205 5.589805 3.870204 3.304368 3.726631 4.736054 5.576846 
1705 3.054826 9.709207 5.535175 3.983649 3.355648 3.732542 4.694225 5.594145 
1706 2.979939 9.775466 5.530353 4.093253 3.443717 3.670980 4.687262 5.645318 
1707 2.911111 9.785193 5.498055 4.136770 3.494575 3.617113 4.767348 5.655724 
1708 2.809148 9.800243 5.485405 4.227335 3.487191 3.593300 4.778190 5.635410 
1709 2.797187 9.786613 5.412228 4.285593 3.479012 3.617104 4.853942 5.577709 
1710 2.761382 9.756322 5.382360 4.312350 3.524122 3.592757 4.935732 5.569332 
1711 2.634570 9.774197 5.501507 4.371151 3.620549 3.437634 4.919562 5.665323 
1712 2.643911 9.800651 5.600523 4.423206 3.743957 3.343847 4.984004 5.755256 
1713 2.744334 9.816563 5.676485 4.479136 3.841606 3.351969 5.073634 5.787469 
1714 2.843630 9.773247 5.743001 4.468837 3.886476 3.379220 5.129990 5.782046 
1715 2.992097 9.682355 5.759522 4.412365 3.939570 3.449433 5.224884 5.745440 
1716 3.094456 9.610765 5.823092 4.400579 4.005387 3.449961 5.241140 5.739305 
1717 3.201837 9.584126 5.897057 4.421574 4.052083 3.409114 5.209634 5.724919 
1718 3.347513 9.575824 5.909154 4.430793 4.043909 3.442377 5.213131 5.674609 
1719 3.429009 9.583694 5.942978 4.413147 3.997086 3.453268 5.201699 5.630956 
1720 3.471041 9.580202 5.974264 4.358078 3.948171 3.408482 5.191920 5.615235 
1721 3.430673 9.607955 6.040579 4.337745 3.918664 3.308592 5.131665 5.640299 
1722 3.404278 9.673675 6.113388 4.349181 3.895636 3.238752 5.093165 5.673168 
1723 3.418181 9.686960 6.116196 4.313698 3.854969 3.240061 5.127814 5.685760 
1724 3.388113 9.594735 6.069444 4.173178 3.782388 3.259742 5.182773 5.664018 
1725 3.396887 9.514192 6.033702 4.062607 3.704089 3.317323 5.217339 5.591864 
1726 3.391272 9.430431 6.002538 3.968049 3.599518 3.408883 5.218249 5.469210 
1727 3.328144 9.326272 5.995821 3.843132 3.475652 3.482260 5.180468 5.321518 
1728 3.324684 9.262280 5.985394 3.766977 3.409529 3.567443 5.186909 5.175195 
1729 3.296327 9.212129 5.964105 3.682292 3.368771 3.627373 5.202923 5.055998 
1730 3.250907 9.217851 5.979307 3.644894 3.350803 3.639892 5.173533 4.992190 
1731 3.259370 9.261684 5.960855 3.672627 3.366229 3.674043 5.189748 4.966608 
1732 3.200197 9.220876 5.895606 3.594131 3.309009 3.719300 5.204364 4.933661 
1733 3.120531 9.167851 5.827914 3.512363 3.220615 3.755629 5.197409 4.910435 
1734 3.148738 9.127478 5.725950 3.453672 3.176499 3.826593 5.253500 4.901749 
1735 3.190618 9.086623 5.653558 3.402709 3.134363 3.880302 5.269567 4.927711 
1736 3.192900 9.062399 5.638828 3.427606 3.074544 3.886356 5.220853 4.999155 
1737 3.212486 8.990984 5.568226 3.431371 3.011488 3.922305 5.212366 5.060702 
1738 3.185149 8.914710 5.507845 3.434619 2.933205 3.933191 5.149921 5.134686 
1739 3.123880 8.923565 5.530028 3.582090 2.877512 3.883597 5.028956 5.261326 
1740 3.136691 8.930081 5.522168 3.706563 2.857398 3.893950 4.992013 5.362302 
1741 3.153105 8.892938 5.505097 3.802356 2.810159 3.922354 5.000046 5.407106 
1742 3.141838 8.877089 5.500836 3.924580 2.768673 3.922291 5.024065 5.417527 
1743 3.123687 8.827220 5.457872 3.934996 2.775895 3.894250 5.085014 5.400331 
1744 3.133842 8.851228 5.464944 4.026148 2.859103 3.817466 5.134773 5.411934 
1745 3.088945 8.898154 5.522123 4.137853 2.941997 3.706674 5.168677 5.409947 
1746 2.995248 8.832919 5.532578 4.092640 2.970335 3.619189 5.246974 5.356898 
1747 2.902826 8.844567 5.594862 4.155118 3.039126 3.525307 5.298408 5.357766 
1748 2.826165 8.937338 5.688461 4.276906 3.171309 3.425621 5.319191 5.411584 
1749 2.798974 8.968736 5.697610 4.323171 3.276547 3.354489 5.380477 5.450525 
1750 2.698663 9.026556 5.766992 4.417994 3.298124 3.255571 5.337260 5.516477 
1751 2.640100 9.005229 5.790400 4.416174 3.243550 3.180252 5.308620 5.526518 
1752 2.700562 8.974390 5.776254 4.404327 3.205880 3.138608 5.357218 5.519101 
1753 2.737647 9.037142 5.860300 4.477150 3.221856 3.024901 5.319525 5.580074 
1754 2.798910 9.031913 5.902792 4.440866 3.227102 2.905990 5.326818 5.616886 
1755 2.800041 8.967251 5.930176 4.351996 3.190665 2.788787 5.337792 5.632556 
1756 2.803961 8.958031 5.998008 4.326503 3.176961 2.731964 5.323347 5.641189 
1757 2.866730 8.946757 6.030813 4.295185 3.172984 2.757724 5.376918 5.606738 
1758 2.768507 8.969238 6.137885 4.324564 3.151188 2.733974 5.304977 5.607931 
1759 2.687146 8.965079 6.228281 4.328025 3.133685 2.762408 5.219744 5.601869 
1760 2.734243 8.922140 6.268859 4.293065 3.130493 2.843780 5.181308 5.593759 
1761 2.806753 8.939119 6.340744 4.322116 3.175386 2.886843 5.097455 5.631189 
1762 2.914758 8.926120 6.375342 4.292547 3.193635 2.943358 5.080823 5.630356 
1763 2.956707 8.860719 6.390396 4.244789 3.144847 2.995119 5.054391 5.613859 
1764 2.964796 8.811604 6.406130 4.254503 3.101072 3.064258 5.011230 5.616260 
1765 3.060566 8.764087 6.397543 4.279435 3.101197 3.146527 4.988679 5.627146 
1766 3.161426 8.789332 6.427335 4.372745 3.164601 3.191616 4.958108 5.688434 
1767 3.246161 8.781798 6.454057 4.426215 3.227182 3.245530 4.986249 5.735904 
1768 3.223680 8.713010 6.482648 4.408273 3.210974 3.285388 4.988988 5.764787 
1769 3.167840 8.699864 6.537401 4.472064 3.204066 3.338150 4.934793 5.803629 
1770 3.199438 8.672013 6.528564 4.485887 3.183665 3.451043 4.973217 5.804580 
1771 3.177352 8.652108 6.557056 4.474248 3.139761 3.498466 5.007289 5.832842 
1772 3.104543 8.706122 6.650741 4.524284 3.134295 3.499696 5.028170 5.906874 
1773 3.108299 8.733294 6.702923 4.516061 3.134419 3.543466 5.109652 5.965780 
1774 3.083014 8.772230 6.763376 4.510566 3.123824 3.577274 5.134830 6.034801 
1775 3.057802 8.853012 6.847951 4.552950 3.117471 3.603798 5.130494 6.108345 
1776 3.057547 8.822824 6.823649 4.453622 3.044261 3.685294 5.215806 6.113144 
1777 2.995611 8.798474 6.783937 4.354999 2.964914 3.743149 5.284757 6.120911 
1778 3.005699 8.840961 6.742949 4.313396 2.941895 3.787348 5.316325 6.149036 
1779 3.040973 8.870611 6.680837 4.256209 2.927382 3.832792 5.366740 6.177549 
1780 3.008827 8.901331 6.670270 4.233545 2.905401 3.808930 5.359679 6.225130 
1781 3.003647 8.937287 6.658920 4.223265 2.866292 3.790395 5.358568 6.239368 
1782 3.030211 8.949517 6.618078 4.173153 2.818503 3.806022 5.395036 6.201474 
1783 3.021658 9.011707 6.640911 4.191358 2.810998 3.758156 5.357484 6.201954 
1784 3.009565 9.038164 6.649420 4.180743 2.805858 3.690979 5.370986 6.202363 
1785 2.881311 8.994946 6.645351 4.108400 2.794113 3.584805 5.412187 6.214279 
1786 2.784059 8.997880 6.670995 4.103769 2.829290 3.455428 5.450160 6.256156 
1787 2.763623 9.001745 6.637494 4.105087 2.879329 3.372563 5.552769 6.252398 
1788 2.722077 9.023392 6.602747 4.124404 2.934042 3.268461 5.631502 6.238132 
1789 2.702264 9.029490 6.572145 4.109418 2.970361 3.171790 5.701331 6.216481 
1790 2.649610 8.997988 6.563076 4.051021 2.986758 3.095228 5.736422 6.204801 
1791 2.677275 8.994202 6.570214 4.043542 3.035153 3.048153 5.743737 6.203830 
1792 2.806842 8.986914 6.542245 4.052027 3.053523 3.072829 5.795363 6.173774 
1793 2.818354 8.938356 6.527820 4.018924 3.031131 3.099113 5.810124 6.148545 
1794 2.836535 8.893764 6.509089 3.973897 3.019584 3.171961 5.819936 6.112813 
1795 2.917134 8.865878 6.478925 3.926904 3.043288 3.277007 5.842480 6.070914 
1796 2.939177 8.824204 6.482306 3.878791 3.084379 3.351567 5.837222 6.025777 
1797 3.020813 8.772604 6.448007 3.836760 3.147080 3.457458 5.884202 5.937369 
1798 3.028097 8.695456 6.399375 3.766925 3.189442 3.547268 5.924874 5.871215 
1799 2.963721 8.635641 6.361574 3.717358 3.224768 3.589398 5.926774 5.830452 
1800 2.962990 8.621922 6.308103 3.719500 3.267232 3.633454 5.938524 5.769667 
1801 2.948650 8.655481 6.312392 3.798710 3.343280 3.630637 5.876723 5.712486 
1802 2.919501 8.632429 6.329525 3.853384 3.416900 3.611860 5.822024 5.617771 
1803 2.939099 8.608513 6.363590 3.890990 3.521185 3.566506 5.799281 5.532456 
1804 2.949560 8.614283 6.418341 3.946206 3.593198 3.509979 5.754156 5.463461 
1805 2.955067 8.604058 6.468228 3.987656 3.587620 3.494396 5.737194 5.365048 
1806 2.919798 8.543980 6.491087 3.963909 3.510875 3.537524 5.749672 5.244433 
1807 2.888792 8.465650 6.469361 3.880313 3.426957 3.597552 5.810211 5.126035 
1808 2.879231 8.477178 6.486244 3.863652 3.439375 3.581356 5.826771 5.104254 
1809 2.895090 8.598183 6.527977 3.922214 3.523163 3.511750 5.812779 5.167309 
1810 2.853388 8.684108 6.569155 3.993121 3.570250 3.459486 5.779330 5.239143 
1811 2.727134 8.713449 6.633228 4.023337 3.586915 3.417829 5.737082 5.294361 
1812 2.628190 8.705025 6.650477 4.007069 3.589864 3.441764 5.780068 5.290316 
1813 2.557283 8.695408 6.687881 4.014734 3.616930 3.440485 5.817587 5.304410 
1814 2.625191 8.717551 6.735582 4.020067 3.682365 3.458909 5.873985 5.329505 
1815 2.716089 8.717513 6.788352 4.014629 3.732595 3.488359 5.916629 5.356700 
1816 2.747013 8.691623 6.885193 3.969634 3.782124 3.476801 5.893472 5.410641 
1817 2.873983 8.676299 6.937144 3.908758 3.836737 3.484606 5.928662 5.455905 
1818 2.949526 8.646523 6.999223 3.885845 3.842518 3.477786 5.940444 5.512050 
1819 3.000982 8.627266 7.094937 3.898940 3.834103 3.425106 5.913823 5.589035 
1820 3.020499 8.607582 7.187519 3.922909 3.785020 3.365397 5.863564 5.665833 
1821 3.002596 8.593902 7.276933 3.964790 3.721791 3.294732 5.789024 5.739611 
1822 3.063998 8.592052 7.312192 4.016982 3.640307 3.300163 5.749575 5.767638 
1823 3.064198 8.562570 7.341669 4.066956 3.516889 3.323368 5.694192 5.780670 
1824 3.027339 8.500235 7.351099 4.104364 3.389493 3.342874 5.651512 5.773998 
1825 3.029980 8.482773 7.361847 4.175062 3.313277 3.363092 5.616629 5.782681 
1826 2.959335 8.516053 7.433676 4.310492 3.284002 3.348608 5.537291 5.869102 
1827 2.890408 8.587334 7.486114 4.455741 3.299933 3.339543 5.443769 5.974786 
1828 2.845980 8.612272 7.469543 4.513305 3.278732 3.376354 5.394907 6.007338 
1829 2.767983 8.610010 7.451574 4.539753 3.232609 3.402043 5.329324 6.014588 
1830 2.737909 8.629343 7.449623 4.603983 3.225917 3.414613 5.241830 6.023365 
1831 2.759952 8.646544 7.416543 4.662767 3.224342 3.418897 5.235408 6.014993 
1832 2.808115 8.687996 7.375371 4.752677 3.228475 3.377995 5.269380 6.018249 
1833 2.842365 8.697739 7.318169 4.773746 3.176916 3.311898 5.315122 5.996042 
1834 2.847886 8.651168 7.269222 4.726005 3.075042 3.230287 5.367365 5.948448 
1835 2.900452 8.646767 7.239485 4.748778 3.031682 3.150098 5.386560 5.931504 
1836 2.992512 8.660603 7.197189 4.789463 3.021661 3.099557 5.413999 5.929616 
1837 2.992943 8.645031 7.181153 4.789065 3.006519 3.051055 5.430297 5.949007 
1838 2.934180 8.643632 7.217792 4.785586 3.020373 3.005367 5.447587 5.979074 
1839 2.954814 8.665209 7.221084 4.780344 3.091163 3.019328 5.558143 5.969193 
1840 2.914955 8.697285 7.272151 4.776259 3.188370 3.015534 5.634735 5.961901 
1841 2.795236 4.388780 6.870359 3.504812 5.500058 4.663518 7.815194 5.304932 
1842 2.746312 4.334629 6.930163 3.508532 5.470314 4.688199 7.827608 5.297170 
1843 2.689970 4.252249 6.968483 3.488314 5.406728 4.765943 7.858083 5.228156 
1844 2.668749 4.211645 6.999312 3.490753 5.344956 4.860966 7.922067 5.113528 
1845 2.633971 4.183453 7.086012 3.536874 5.293444 4.890922 7.952215 5.034907 
1846 2.663999 4.208058 7.160587 3.610088 5.270451 4.954712 7.999123 4.957107 
1847 2.733761 4.301754 7.271031 3.721488 5.284697 4.972769 8.002600 4.927410 
1848 2.742299 4.374622 7.349540 3.760712 5.291518 4.969477 7.957394 4.866690 
1849 2.690861 4.400653 7.356949 3.699714 5.284093 4.984904 7.912278 4.747248 
1850 2.660649 4.474718 7.445539 3.706110 5.363132 4.921465 7.829171 4.723126 
1851 2.707402 4.613929 7.532247 3.734832 5.488894 4.884129 7.755899 4.748250 
1852 2.773025 4.694375 7.576519 3.697763 5.601917 4.888215 7.693054 4.754903 
1853 2.786725 4.675801 7.621047 3.614752 5.676970 4.914051 7.637825 4.757687 
1854 2.771967 4.598562 7.591391 3.477837 5.710990 5.022140 7.625518 4.718801 
1855 2.761753 4.553424 7.597409 3.388618 5.776967 5.095709 7.574965 4.738364 
1856 2.753480 4.590683 7.618739 3.360984 5.880162 5.122433 7.465697 4.798974 
1857 2.781181 4.669263 7.539474 3.316151 5.953914 5.231991 7.430110 4.781923 
1858 2.842481 4.759724 7.494949 3.332886 6.000403 5.309837 7.427123 4.791891 
1859 2.881460 4.835063 7.436246 3.378592 6.019954 5.362304 7.452976 4.799465 
1860 2.901934 4.890840 7.334868 3.395232 6.020113 5.445919 7.510594 4.768001 
1861 2.887751 4.933021 7.263020 3.420994 6.023130 5.499177 7.543069 4.728618 
1862 2.861278 4.963888 7.175708 3.432575 5.998840 5.562016 7.592971 4.665092 
1863 2.852478 4.981841 7.102160 3.436667 5.964575 5.616610 7.654472 4.593980 
1864 2.866212 5.008359 7.130735 3.513613 5.942950 5.596215 7.689131 4.577834 
1865 2.849171 4.983366 7.145695 3.587075 5.919049 5.565858 7.710314 4.559225 
1866 2.774870 4.865251 7.168751 3.608346 5.854384 5.522949 7.688232 4.517343 
1867 2.760822 4.786206 7.226206 3.629909 5.825747 5.488647 7.690135 4.472883 
1868 2.800566 4.750434 7.259456 3.646646 5.854579 5.468719 7.696144 4.436662 
1869 2.827171 4.701289 7.259373 3.631478 5.900706 5.450110 7.657629 4.400088 
1870 2.826074 4.638773 7.201279 3.601307 5.929683 5.461673 7.622343 4.359144 
1871 2.834804 4.576695 7.131680 3.557358 5.939969 5.485252 7.607284 4.323219 
1872 2.877694 4.563241 7.127079 3.557052 5.982538 5.466658 7.582632 4.351328 
1873 2.879740 4.571626 7.096008 3.555229 6.029405 5.433084 7.535027 4.397676 
1874 2.879056 4.600164 7.049040 3.542578 6.059604 5.387506 7.483135 4.441595 
1875 2.861434 4.614224 7.058270 3.544658 6.065740 5.318962 7.418760 4.493654 
1876 2.836196 4.628232 7.073146 3.537699 6.031565 5.271568 7.397861 4.516277 
1877 2.834886 4.649142 7.103220 3.526305 5.986266 5.221247 7.409636 4.519170 
1878 2.750611 4.629325 7.136863 3.485451 5.958369 5.151885 7.374234 4.503125 
1879 2.701653 4.634664 7.102347 3.428825 5.939261 5.142271 7.365290 4.424527 
1880 2.712157 4.662556 7.100456 3.407027 5.960997 5.141851 7.343408 4.334700 
1881 2.705682 4.666963 7.101069 3.386566 6.009754 5.167082 7.284382 4.260067 
1882 2.739631 4.709266 7.080215 3.384747 6.079965 5.214747 7.236193 4.201504 
1883 2.796041 4.754768 7.088664 3.419979 6.159575 5.239645 7.203420 4.163534 
1884 2.828692 4.770107 7.066503 3.425518 6.198938 5.290839 7.199316 4.091279 
1885 2.831456 4.744788 7.024910 3.420243 6.207610 5.326699 7.230041 4.011638 
1886 2.887442 4.724630 7.003193 3.458712 6.217552 5.343387 7.330191 3.948088 
1887 2.915726 4.684869 6.969726 3.481680 6.223989 5.366429 7.469870 3.872982 
1888 2.876919 4.613747 6.941657 3.492904 6.241643 5.335631 7.570429 3.830793 
1889 2.884187 4.586219 6.953294 3.548592 6.285586 5.297022 7.678789 3.811534 
1890 2.869734 4.569612 6.960923 3.585495 6.329984 5.279595 7.783965 3.786118 
1891 2.808791 4.534436 6.924953 3.585463 6.344795 5.269214 7.858789 3.754766 
1892 2.752497 4.524932 6.870683 3.552393 6.361035 5.275784 7.925358 3.715400 
1893 2.731359 4.557953 6.849148 3.537833 6.385895 5.255761 8.001442 3.692689 
1894 2.735287 4.589067 6.851658 3.567612 6.410360 5.227526 8.082481 3.694388 
1895 2.694137 4.538891 6.820008 3.556336 6.405963 5.230493 8.154507 3.667534 
1896 2.669364 4.475152 6.808189 3.561961 6.385664 5.221476 8.210236 3.664915 
1897 2.712572 4.436615 6.780340 3.588371 6.367846 5.237576 8.278951 3.672582 
1898 2.730914 4.390646 6.739380 3.599295 6.371119 5.253326 8.314211 3.675040 
1899 2.735748 4.373173 6.702178 3.624394 6.383936 5.253343 8.302797 3.704087 
1900 2.751572 4.392216 6.652558 3.646584 6.432873 5.268916 8.262859 3.751658 
1901 2.757280 4.411864 6.622076 3.651684 6.464946 5.297477 8.201120 3.795719 
1902 2.760939 4.410275 6.596696 3.620924 6.447195 5.356362 8.165370 3.793727 
1903 2.738612 4.361356 6.576524 3.545342 6.417415 5.430216 8.137600 3.758563 
1904 2.747020 4.314262 6.593923 3.488394 6.398756 5.488772 8.099335 3.729987 
1905 2.806797 4.306725 6.595479 3.454993 6.436574 5.536346 8.056806 3.711163 
1906 2.815062 4.271719 6.597219 3.400151 6.503050 5.504685 7.961433 3.704387 
1907 2.832054 4.226440 6.577677 3.317398 6.512518 5.512127 7.917508 3.651445 
1908 2.874043 4.157706 6.550939 3.267244 6.492413 5.546989 7.941180 3.583404 
1909 2.884620 4.066598 6.546866 3.249065 6.450747 5.529327 7.935311 3.539256 
1910 2.931617 4.037941 6.488647 3.226807 6.440420 5.562312 7.955461 3.495708 
1911 2.919708 4.012413 6.448550 3.217194 6.479941 5.547380 7.902551 3.500523 
1912 2.899909 3.989617 6.432761 3.219559 6.476617 5.498651 7.838132 3.524359 
1913 2.906365 3.955739 6.414403 3.217744 6.441519 5.482565 7.819336 3.522521 
1914 2.869464 3.901374 6.436604 3.232109 6.393717 5.432209 7.752060 3.534294 
1915 2.865497 3.909713 6.415431 3.211011 6.352973 5.432922 7.697898 3.535342 
1916 2.828488 3.916626 6.382220 3.119179 6.349068 5.451203 7.619427 3.542740 
1917 2.811713 3.935468 6.415057 3.081997 6.340275 5.443088 7.520980 3.601233 
1918 2.849329 3.966168 6.423109 3.052473 6.311265 5.491439 7.476560 3.631087 
1919 2.838474 3.953633 6.431146 3.026024 6.267611 5.543376 7.430900 3.652452 
1920 2.877867 3.973552 6.436522 3.056535 6.204291 5.587292 7.428032 3.694748 
1921 2.872955 3.974806 6.393929 3.038461 6.165029 5.625404 7.434973 3.719545 
1922 2.807507 3.966265 6.349064 3.007717 6.142286 5.616452 7.391166 3.762454 
1923 2.785177 3.972461 6.292963 2.992396 6.146403 5.587435 7.359409 3.800879 
1924 2.775233 3.919002 6.222548 2.949725 6.115487 5.577553 7.355477 3.772843 
1925 2.770930 3.812470 6.177562 2.929991 6.048980 5.573744 7.348248 3.724618 
1926 2.822943 3.708367 6.170438 2.958498 5.988581 5.553609 7.346124 3.682533 
1927 2.895958 3.637579 6.174742 3.012967 5.945755 5.547554 7.333553 3.628781 
1928 2.910408 3.536499 6.193571 3.049745 5.909435 5.528519 7.240901 3.574321 
1929 2.944095 3.404053 6.184457 3.056538 5.855330 5.559532 7.173811 3.470368 
1930 2.987794 3.274702 6.218273 3.120168 5.786604 5.603499 7.126691 3.384531 
1931 2.988466 3.163105 6.301741 3.232201 5.711113 5.601725 7.043709 3.383852 
1932 2.986256 3.093498 6.313628 3.300895 5.639780 5.655831 7.036337 3.379432 
1933 2.941343 3.057190 6.322681 3.369050 5.588569 5.709033 7.060276 3.425830 
1934 2.925445 3.055731 6.353611 3.454463 5.576372 5.711756 7.080034 3.508286 
1935 2.919478 3.036308 6.308135 3.447745 5.549276 5.763943 7.134019 3.505092 
1936 2.892113 3.015593 6.283422 3.436101 5.518498 5.780176 7.151252 3.522111 
1937 2.880139 3.008544 6.261040 3.396283 5.501141 5.774457 7.148214 3.564527 
1938 2.785760 2.988029 6.269850 3.311588 5.480344 5.763867 7.080603 3.610647 
1939 2.736476 3.040977 6.359302 3.301862 5.501088 5.712616 6.973312 3.732048 
1940 2.759643 3.121961 6.464099 3.336273 5.523402 5.652763 6.858347 3.883028 
1941 2.751422 3.133399 6.494163 3.297554 5.529438 5.679600 6.756659 3.963809 
1942 2.738372 3.113546 6.509284 3.259488 5.526679 5.712515 6.654395 4.054083 
1943 2.764146 3.146261 6.529521 3.264954 5.542743 5.705203 6.582256 4.157068 
1944 2.806835 3.228342 6.543128 3.286500 5.577881 5.701911 6.520407 4.247215 
1945 2.780335 3.279224 6.652224 3.318313 5.618979 5.602687 6.361001 4.384599 
1946 2.753273 3.309088 6.735322 3.322284 5.633066 5.521304 6.246021 4.473976 
1947 2.738389 3.325083 6.816020 3.340261 5.609195 5.458078 6.183363 4.541875 
1948 2.758890 3.364240 6.960886 3.429910 5.576705 5.324747 6.128118 4.654796 
1949 2.762386 3.366143 7.007375 3.439993 5.559537 5.276758 6.095722 4.687764 
1950 2.685795 3.335264 7.054927 3.420031 5.542122 5.254455 6.037375 4.691139 
1951 2.661594 3.333821 7.100376 3.425218 5.532784 5.231422 6.051027 4.697728 
1952 2.650188 3.324068 7.070783 3.392433 5.502820 5.287647 6.131473 4.659719 
1953 2.655077 3.322794 7.110609 3.418477 5.458480 5.296422 6.217268 4.680387 
1954 2.686139 3.322176 7.162714 3.470440 5.426742 5.276760 6.314836 4.721022 
1955 2.734869 3.317245 7.149433 3.473657 5.422002 5.327517 6.418197 4.719826 
1956 2.763344 3.324844 7.218213 3.535288 5.432890 5.301394 6.478004 4.788723 
1957 2.808945 3.323675 7.263495 3.611402 5.434546 5.289652 6.552480 4.859135 
1958 2.848078 3.286637 7.268029 3.675585 5.374637 5.337092 6.677982 4.878474 
1959 2.797163 3.184305 7.322576 3.739951 5.265911 5.336579 6.771948 4.915877 
1960 2.748328 3.094623 7.318267 3.795830 5.179708 5.345294 6.856723 4.942111 
1961 2.720657 3.064644 7.313387 3.895211 5.140583 5.331887 6.925090 5.014603 
1962 2.698035 3.009618 7.283414 3.989086 5.096428 5.302997 6.980544 5.091657 
1963 2.707063 2.887151 7.120614 3.972072 5.025636 5.369873 7.076608 5.064535 
1964 2.692397 2.778934 7.036265 3.957044 4.983608 5.372430 7.125893 5.081443 
1965 2.725036 2.777192 6.998255 3.957157 5.003970 5.335286 7.170446 5.102756 
1966 2.764349 2.791215 6.964600 3.890120 5.029171 5.352952 7.192146 5.054317 
1967 2.790438 2.796317 7.022005 3.822699 5.054290 5.339995 7.167994 5.026826 
1968 2.868237 2.794075 6.984510 3.699486 5.083377 5.380564 7.185257 4.943172 
1969 2.954817 2.808740 6.943818 3.571549 5.130309 5.441359 7.199111 4.873255 
1970 3.038930 2.866904 6.976398 3.532852 5.207127 5.417394 7.198429 4.881968 
1971 3.125718 2.885158 6.931920 3.469902 5.266428 5.443882 7.214452 4.832854 
1972 3.170164 2.880113 6.895901 3.427468 5.296845 5.513671 7.210571 4.777490 
1973 3.185632 2.916641 6.950744 3.479136 5.353199 5.517495 7.183042 4.800134 
1974 3.189565 2.969225 6.964899 3.511058 5.404071 5.573386 7.152745 4.820060 
1975 3.136400 3.020561 7.017607 3.551185 5.443361 5.580912 7.086655 4.895075 
1976 3.065307 3.037458 7.089772 3.587432 5.469491 5.554711 7.034334 4.977600 
1977 3.021275 3.038077 7.077800 3.560715 5.477429 5.606896 7.035297 5.004348 
1978 2.950064 3.048811 7.173531 3.600059 5.525335 5.554041 6.991495 5.112068 
1979 2.922460 3.063480 7.289152 3.656404 5.574325 5.495094 6.983016 5.205326 
1980 2.895566 3.020205 7.286768 3.642690 5.555147 5.529795 7.000915 5.208937 
1981 2.850059 2.930358 7.281397 3.633810 5.523293 5.548697 7.031845 5.202360 
1982 2.832405 2.854138 7.248442 3.618954 5.485158 5.615917 7.096425 5.159229 
1983 2.790316 2.802302 7.220498 3.608446 5.454128 5.674645 7.136667 5.111764 
1984 2.774630 2.788633 7.256199 3.656224 5.435220 5.666401 7.197097 5.074988 
1985 2.754012 2.727545 7.245025 3.657937 5.376919 5.708381 7.263893 4.976761 
1986 2.714543 2.642409 7.244194 3.654694 5.316719 5.708133 7.276414 4.893672 
1987 2.776029 2.682736 7.283686 3.735793 5.315992 5.684232 7.295716 4.868365 
1988 2.812534 2.785435 7.299538 3.778207 5.344473 5.677657 7.274004 4.858224 
1989 2.783790 2.877395 7.311478 3.743709 5.386811 5.670482 7.223599 4.866307 
1990 2.763445 2.956900 7.302196 3.679001 5.426782 5.676989 7.192854 4.880270 
1991 2.827364 3.040717 7.261096 3.613182 5.437714 5.705847 7.213117 4.885830 
1992 2.929962 3.130681 7.281633 3.594800 5.435934 5.685406 7.244914 4.930967 
1993 2.935417 3.170950 7.252786 3.504205 5.450739 5.686846 7.197096 4.971188 
1994 2.938209 3.215245 7.223400 3.386220 5.488120 5.707052 7.120110 5.012092 
1995 2.935236 3.281454 7.339975 3.390835 5.557866 5.631795 7.034086 5.114817 
1996 2.907035 3.296249 7.476907 3.406821 5.618192 5.548991 6.959478 5.185683 
1997 2.904814 3.280406 7.570767 3.381664 5.656930 5.518359 6.939324 5.196575 
1998 2.857002 3.217061 7.658769 3.364269 5.721833 5.479759 6.895556 5.215908 
1999 2.810038 3.125357 7.672481 3.314514 5.775074 5.471583 6.824957 5.196702 
2000 2.812197 3.067831 7.676830 3.283194 5.813462 5.485004 6.792169 5.159400 
2001 2.782774 2.967194 7.687963 3.267510 5.833791 5.465138 6.753872 5.135351 
2002 2.741099 2.798469 7.607370 3.176698 5.804232 5.505598 6.724028 5.051908 
2003 2.709287 2.640019 7.549843 3.124571 5.758662 5.544238 6.716890 4.973244 
2004 2.729850 2.600801 7.565262 3.193024 5.771692 5.519647 6.713947 4.979496 
2005 2.791491 2.681048 7.530757 3.251803 5.818128 5.546259 6.702536 4.994530 
2006 2.777747 2.754072 7.469294 3.276576 5.862390 5.604559 6.631469 5.026579 
2007 2.715260 2.822479 7.470113 3.318666 5.873632 5.628085 6.520849 5.114069 
2008 2.764283 2.914941 7.445848 3.325116 5.830310 5.697174 6.510187 5.158079 
2009 2.829162 3.000411 7.473850 3.382558 5.776869 5.711463 6.533991 5.197301 
2010 2.849705 3.073080 7.464550 3.417785 5.731441 5.721466 6.521163 5.209094 
2011 2.857856 3.151325 7.412747 3.415961 5.680552 5.767739 6.508073 5.186334 
2012 2.855855 3.213275 7.461947 3.488127 5.611134 5.722507 6.487689 5.206287 
2013 2.850956 3.230211 7.502742 3.553660 5.508159 5.688169 6.481860 5.193787 
2014 2.774928 3.185727 7.455324 3.553459 5.398032 5.718309 6.467032 5.128308 
2015 2.663737 3.160341 7.431015 3.586615 5.340078 5.698198 6.424854 5.100943 
2016 2.634825 3.194859 7.409296 3.599519 5.304582 5.688603 6.428881 5.079909 
2017 2.639587 3.207199 7.404329 3.610096 5.256190 5.674879 6.460842 5.064326 
2018 2.668763 3.151561 7.415471 3.605553 5.167640 5.659675 6.498577 5.058937 
2019 2.764366 3.016921 7.335396 3.460886 5.030847 5.755179 6.598547 4.978089 
2020 2.880540 2.914460 7.286551 3.315494 4.939074 5.842612 6.716909 4.922870 
2021 2.976887 2.882209 7.362260 3.306138 4.931598 5.814134 6.758834 4.986031 
2022 3.056743 2.858755 7.425784 3.326559 4.967738 5.804533 6.760839 5.063431 
2023 3.068218 2.828952 7.471027 3.326132 5.032606 5.817897 6.709489 5.124835 
2024 3.043041 2.755646 7.494195 3.294978 5.086904 5.864170 6.641026 5.148784 
2025 3.113950 2.730648 7.470735 3.293180 5.130742 5.948235 6.690512 5.122614 
2026 3.166677 2.780127 7.498565 3.390540 5.210756 5.961665 6.704491 5.143779 
2027 3.128215 2.782415 7.502698 3.463215 5.298677 5.952456 6.657006 5.159916 
2028 3.075670 2.818859 7.453990 3.484134 5.385680 5.948931 6.660121 5.126364 
2029 3.009959 2.906451 7.481500 3.586641 5.477338 5.883490 6.650434 5.127318 
2030 2.981552 2.980082 7.497090 3.684805 5.529649 5.818866 6.699500 5.096498 
2031 2.923390 3.040673 7.494920 3.745749 5.571885 5.783284 6.748838 5.074260 
2032 2.800118 3.068831 7.498749 3.756914 5.622310 5.730038 6.733585 5.096334 
2033 2.743706 3.108498 7.487120 3.740876 5.658553 5.688346 6.745003 5.117522 
2034 2.781821 3.155855 7.479156 3.775940 5.633271 5.652339 6.800060 5.117947 
2035 2.840847 3.133193 7.485163 3.805673 5.540720 5.609569 6.865448 5.091231 
2036 2.883923 3.069022 7.473616 3.752519 5.401670 5.626903 6.956900 5.017083 
2037 2.958321 3.044676 7.487948 3.666284 5.290009 5.665139 7.092123 4.940042 
2038 3.026920 3.031024 7.570786 3.601844 5.231482 5.658433 7.178675 4.901766 
2039 3.074080 3.037591 7.639771 3.537452 5.209282 5.655327 7.227067 4.863569 
2040 3.109476 2.992673 7.653444 3.443964 5.172912 5.688032 7.289158 4.768249 
2041 3.087528 2.909570 7.694259 3.354932 5.148182 5.675846 7.297513 4.679888 
2042 3.068055 2.877971 7.737172 3.283755 5.162960 5.690666 7.336845 4.621109 
2043 3.035551 2.882300 7.801357 3.241701 5.236645 5.660129 7.376503 4.621034 
2044 3.008836 2.911645 7.786892 3.143962 5.295546 5.713900 7.445565 4.574072 
2045 2.932149 2.864358 7.700158 2.985207 5.306339 5.818442 7.528137 4.481261 
2046 2.906852 2.840105 7.691239 2.922811 5.329679 5.838642 7.576831 4.440964 
2047 3.026831 2.939536 7.689992 2.952279 5.370890 5.852804 7.681939 4.420970 
2048 3.039540 2.948513 7.652743 2.931659 5.375577 5.871800 7.731020 4.364028 
2049 2.998870 2.924367 7.581141 2.895003 5.334962 5.911334 7.745967 4.283289 
2050 2.982037 2.897873 7.491949 2.899556 5.291204 5.966267 7.800738 4.198911 
2051 2.926818 2.845200 7.472825 2.990324 5.263759 5.940010 7.808563 4.170476 
2052 2.948687 2.870413 7.451900 3.126323 5.241990 5.927865 7.830092 4.158882 
2053 2.926078 2.816356 7.369167 3.157848 5.156912 5.972757 7.833678 4.087041 
2054 2.890482 2.764941 7.308294 3.188334 5.036676 6.002806 7.802477 4.027918 
2055 2.923065 2.814686 7.300692 3.291905 4.947919 5.999369 7.778897 4.038806 
2056 2.950460 2.859850 7.325899 3.385065 4.901033 5.982991 7.745425 4.080179 
2057 2.966408 2.885208 7.270158 3.381226 4.831628 6.036446 7.739798 4.062478 
2058 2.948570 2.834382 7.208425 3.336294 4.730935 6.090481 7.709884 4.063909 
2059 2.926704 2.797828 7.192805 3.362823 4.671975 6.050078 7.674656 4.144650 
2060 2.904006 2.820206 7.210910 3.445146 4.669751 5.955254 7.611920 4.284434 
2061 2.854491 2.816037 7.157557 3.441191 4.666864 5.934052 7.569235 4.366647 
2062 2.825534 2.842846 7.089154 3.398939 4.654902 5.951189 7.579909 4.418324 
2063 2.770130 2.836426 7.066201 3.356850 4.662674 5.954927 7.543604 4.489398 
2064 2.754128 2.839475 7.042910 3.336971 4.689511 5.959205 7.505338 4.554266 
2065 2.771539 2.888175 7.009741 3.359866 4.762707 5.949455 7.483140 4.640567 
2066 2.810381 2.958816 6.946398 3.371869 4.836173 5.963758 7.475197 4.706743 
2067 2.906068 3.068114 6.893375 3.397663 4.894917 5.969955 7.513951 4.744520 
2068 2.954193 3.132111 6.951605 3.474502 4.980881 5.893148 7.480077 4.851861 
2069 3.007818 3.158821 6.968812 3.517715 5.053661 5.849287 7.447078 4.920548 
2070 2.978203 3.116165 6.892844 3.466683 5.080899 5.858020 7.419880 4.918362 
2071 2.909998 3.067225 6.854545 3.456111 5.099171 5.831254 7.362647 4.942718 
2072 2.989156 3.104187 6.822206 3.524057 5.121330 5.793722 7.381401 4.957605 
2073 3.065655 3.132420 6.854151 3.632399 5.156641 5.709156 7.378570 5.008667 
2074 3.044464 3.080260 6.864556 3.656637 5.166212 5.662769 7.341258 5.013299 
2075 2.998421 3.006500 6.843326 3.647974 5.163104 5.669850 7.300195 4.981379 
2076 2.964612 2.966726 6.856070 3.686909 5.188831 5.686991 7.263683 4.986233 
2077 2.982950 2.958930 6.878286 3.760263 5.242292 5.704686 7.259891 4.997327 
2078 2.956100 2.927115 6.934517 3.831183 5.291960 5.689848 7.235295 5.037971 
2079 2.859934 2.848286 6.975800 3.839020 5.319159 5.694692 7.244626 5.078221 
2080 2.850488 2.803375 7.030827 3.905925 5.357299 5.678486 7.298172 5.137929 
2081 2.875604 2.802199 7.147226 4.026787 5.404808 5.624987 7.316987 5.227032 
2082 2.862971 2.769015 7.196281 4.049749 5.416497 5.638534 7.344881 5.219115 
2083 2.835798 2.742404 7.192033 4.017491 5.421978 5.701950 7.378532 5.164757 
2084 2.811209 2.762573 7.173170 3.970093 5.445880 5.759203 7.395165 5.115156 
2085 2.840361 2.822644 7.174224 3.958392 5.488006 5.783291 7.391540 5.098166 
2086 2.863377 2.891964 7.223760 3.989043 5.527688 5.734271 7.324437 5.136795 
2087 2.868013 2.924018 7.253966 4.002717 5.540322 5.700056 7.266068 5.167711 
2088 2.868039 2.938135 7.254928 4.004076 5.559324 5.689748 7.206350 5.179564 
2089 2.884647 2.977761 7.284204 4.041755 5.600530 5.636517 7.128138 5.219512 
2090 2.983067 3.020667 7.303385 4.122435 5.619905 5.584900 7.138007 5.272769 
2091 3.001102 3.008916 7.267949 4.137452 5.606483 5.551611 7.143526 5.307334 
2092 2.957972 2.962233 7.232890 4.120016 5.597807 5.529454 7.142587 5.323562 
2093 3.000906 2.984174 7.265650 4.184758 5.610006 5.499748 7.212549 5.353224 
2094 3.046173 3.048305 7.330929 4.262959 5.617525 5.476205 7.291284 5.352366 
2095 3.025877 3.113089 7.385191 4.291133 5.612237 5.488441 7.365903 5.304711 
2096 2.978921 3.137536 7.396362 4.291460 5.607736 5.540717 7.454386 5.220834 
2097 3.026384 3.200879 7.413414 4.351082 5.609325 5.614348 7.554376 5.121771 
2098 3.059296 3.221734 7.455044 4.409027 5.577282 5.670130 7.590925 5.027037 
2099 3.049877 3.207478 7.489230 4.447873 5.514380 5.690135 7.575472 4.959832 
2100 3.109564 3.229600 7.501519 4.513554 5.459179 5.726356 7.596817 4.918183 
2101 3.137738 3.210966 7.464494 4.559053 5.415845 5.776557 7.608212 4.894799 
2102 3.153644 3.213248 7.420070 4.621531 5.380789 5.795998 7.598402 4.916203 
2103 3.142163 3.204492 7.383437 4.657923 5.328536 5.810033 7.561723 4.943669 
2104 3.058292 3.118377 7.329391 4.643966 5.249662 5.838428 7.530566 4.954103 
2105 2.989915 3.060112 7.270483 4.648368 5.180944 5.877235 7.547452 4.958915 
2106 2.893789 2.994887 7.277434 4.645562 5.125949 5.878145 7.551128 4.981419 
2107 2.839696 2.960234 7.307600 4.645292 5.093000 5.868071 7.584836 5.001478 
2108 2.801796 2.966176 7.383449 4.681485 5.087386 5.823605 7.611538 5.048178 
2109 2.702812 2.913963 7.451589 4.686722 5.076987 5.805993 7.624245 5.049366 
2110 2.623058 2.875377 7.524302 4.702823 5.084247 5.776937 7.652162 5.044886 
2111 2.640293 2.888669 7.633507 4.760081 5.126548 5.714731 7.680267 5.067071 
2112 2.737339 2.881596 7.679946 4.777593 5.156898 5.718512 7.727182 5.031881 
2113 2.781538 2.825131 7.683714 4.745044 5.173812 5.746841 7.723038 4.966177 
2114 2.828292 2.801409 7.727955 4.771543 5.229898 5.762605 7.667560 4.906583 
2115 2.855427 2.808607 7.763310 4.833840 5.297723 5.742099 7.593703 4.841470 
2116 2.785803 2.801924 7.766693 4.861813 5.316943 5.709954 7.459376 4.792480 
2117 2.751038 2.802778 7.689181 4.869062 5.319111 5.724369 7.358067 4.705258 
2118 2.734751 2.824306 7.603775 4.875112 5.364289 5.757524 7.300045 4.602212 
2119 2.718453 2.853629 7.567694 4.885101 5.445797 5.761908 7.254838 4.535777 
2120 2.739572 2.864274 7.521124 4.878547 5.523210 5.770636 7.241095 4.466866 
2121 2.813675 2.881068 7.463825 4.860262 5.579733 5.798142 7.263719 4.386354 
2122 2.841110 2.856976 7.431304 4.807648 5.635313 5.829536 7.239157 4.352422 
2123 2.863023 2.848577 7.422579 4.759881 5.723567 5.843504 7.205091 4.349079 
2124 2.970902 2.945739 7.470485 4.820169 5.857230 5.807833 7.202332 4.414559 
2125 3.047473 3.044119 7.554598 4.885654 5.994649 5.702592 7.128183 4.527329 
2126 3.073342 3.037355 7.494370 4.792870 6.071351 5.696242 7.088447 4.519194 
2127 3.092446 2.996646 7.426821 4.715250 6.115220 5.665858 7.081378 4.533297 
2128 3.157836 2.988172 7.411422 4.728954 6.158783 5.594517 7.124592 4.578510 
2129 3.205277 2.986277 7.357563 4.698426 6.190551 5.606954 7.210737 4.586633 
2130 3.138229 3.001512 7.309216 4.637599 6.240174 5.627553 7.219540 4.628366 
2131 3.052326 3.062477 7.302916 4.617954 6.318957 5.658799 7.195405 4.684040 
2132 2.956064 3.142806 7.337356 4.632414 6.408450 5.692258 7.136168 4.768553 
2133 2.861279 3.233212 7.397857 4.666718 6.499810 5.708351 7.062732 4.897064 
2134 2.784454 3.309361 7.398459 4.630659 6.570129 5.788005 7.023596 4.975031 
2135 2.700000 3.391420 7.408966 4.621861 6.633334 5.829529 6.973302 5.068242 
2136 2.682090 3.474224 7.426158 4.646232 6.689507 5.838752 6.972517 5.175451 
2137 2.719807 3.520419 7.424811 4.669730 6.705125 5.860777 7.019395 5.250904 
2138 2.811043 3.558443 7.408896 4.690698 6.702823 5.867691 7.090671 5.328097 
2139 2.902770 3.560878 7.332349 4.640614 6.690545 5.921942 7.183156 5.357044 
2140 2.909288 3.558629 7.269763 4.525334 6.682755 5.984380 7.221849 5.346551 
2141 2.892791 3.603914 7.321151 4.510433 6.711966 5.954361 7.226897 5.383026 
2142 2.879538 3.640233 7.381571 4.500785 6.737801 5.927616 7.251215 5.374447 
2143 2.835967 3.608242 7.413309 4.436089 6.723798 5.948028 7.270066 5.275398 
2144 2.787604 3.542399 7.449506 4.348218 6.702207 5.945045 7.289624 5.178545 
2145 2.814046 3.442059 7.421549 4.238428 6.680964 5.971425 7.368363 5.046173 
2146 2.882653 3.373880 7.414078 4.171072 6.697008 5.980676 7.450737 4.959179 
2147 2.907553 3.328578 7.414328 4.078238 6.731724 5.982675 7.502928 4.897150 
2148 2.938495 3.253836 7.373751 3.924169 6.730076 6.030581 7.561845 4.777155 
2149 2.984551 3.197668 7.393283 3.807002 6.712309 6.031408 7.626455 4.706352 
2150 3.032066 3.168658 7.468637 3.757380 6.711039 5.980356 7.666384 4.699554 
2151 3.099878 3.112644 7.534820 3.728184 6.710401 5.949074 7.707959 4.681714 
2152 3.134193 3.063524 7.623684 3.712961 6.731533 5.887896 7.709974 4.727943 
2153 3.145398 3.000536 7.671742 3.673924 6.753656 5.847241 7.693896 4.763978 
2154 3.187576 2.926636 7.679039 3.616445 6.761826 5.853621 7.705120 4.754773 
2155 3.233029 2.911505 7.729522 3.620199 6.784375 5.849276 7.715610 4.779563 
2156 3.188931 2.938368 7.810914 3.630370 6.817544 5.837405 7.663017 4.822462 
2157 3.074188 2.976368 7.856189 3.570566 6.870396 5.877062 7.584259 4.856846 
2158 2.956211 3.107557 7.957103 3.628487 6.992204 5.816852 7.468298 4.995118 
2159 2.909778 3.272448 8.069236 3.774848 7.134844 5.712361 7.366574 5.161564 
2160 2.815647 3.384455 8.081061 3.770394 7.236949 5.702944 7.269504 5.244960 
2161 2.684462 3.490131 8.107426 3.749587 7.330445 5.685687 7.133390 5.352309 
2162 2.709424 3.550734 8.079096 3.773632 7.405763 5.697670 7.089653 5.422662 
2163 2.755711 3.578991 8.008056 3.747679 7.490688 5.739735 7.058815 5.470903 
2164 2.781523 3.597170 8.000836 3.767148 7.585041 5.726128 6.995239 5.530794 
2165 2.835804 3.590140 7.972413 3.772467 7.648422 5.725684 6.989824 5.521434 
2166 2.843890 3.593850 7.951388 3.768021 7.699203 5.710998 6.991813 5.509201 
2167 2.838109 3.613109 7.941738 3.807257 7.735242 5.678437 7.015415 5.516689 
2168 2.818893 3.588636 7.860454 3.770278 7.746406 5.707593 7.077909 5.477128 
2169 2.797845 3.547418 7.787185 3.745379 7.751560 5.720725 7.119512 5.459196 
2170 2.780310 3.482719 7.705843 3.731112 7.731137 5.739836 7.138212 5.440354 
2171 2.759177 3.382208 7.573936 3.671399 7.669665 5.791332 7.147779 5.399637 
2172 2.816919 3.317255 7.476210 3.706692 7.601964 5.787209 7.153924 5.403007 
2173 2.870787 3.275608 7.407969 3.788422 7.550818 5.755501 7.188321 5.416262 
2174 2.851013 3.202541 7.327574 3.766493 7.497988 5.799572 7.257674 5.369467 
2175 2.777766 3.179567 7.321708 3.759202 7.494538 5.835237 7.273760 5.360884 
2176 2.736393 3.211106 7.361281 3.803017 7.526060 5.859673 7.269261 5.386365 
2177 2.752501 3.225440 7.369768 3.829990 7.545848 5.918071 7.279021 5.363030 
2178 2.727216 3.207034 7.399278 3.826478 7.542441 5.971482 7.294646 5.297616 
2179 2.728995 3.167182 7.424820 3.783395 7.519380 6.027314 7.351212 5.180834 
2180 2.786730 3.154913 7.488968 3.773208 7.522492 6.038027 7.379496 5.099812 
2181 2.836947 3.163525 7.565670 3.789354 7.540784 6.019219 7.378151 5.086118 
2182 2.882851 3.138138 7.610073 3.781833 7.515897 6.014240 7.398818 5.065126 
2183 2.921974 3.077610 7.656008 3.743299 7.441438 6.011856 7.439103 5.024600 
2184 2.943149 2.991763 7.690215 3.677617 7.344775 6.008231 7.501699 4.979122 
2185 2.954484 2.905781 7.711548 3.623945 7.273185 5.991301 7.546869 4.949875 
2186 2.945351 2.877528 7.742818 3.607274 7.259649 5.955245 7.529724 4.975022 
2187 2.861214 2.881420 7.756524 3.577885 7.245102 5.915718 7.520740 5.010556 
2188 2.783592 2.887045 7.728886 3.496463 7.195849 5.937061 7.560305 4.987642 
2189 2.752687 2.921814 7.722866 3.456767 7.139996 5.929106 7.609813 4.994042 
2190 2.715291 2.992368 7.687461 3.442654 7.084960 5.915385 7.675595 5.012920 
2191 2.663867 3.062342 7.613297 3.363529 7.028518 5.956698 7.726440 5.008069 
2192 2.636052 3.159476 7.533723 3.305267 6.993785 5.988392 7.763854 5.030571 
2193 2.692485 3.265340 7.449224 3.273031 6.965532 6.032311 7.832515 5.047896 
2194 2.721595 3.357566 7.430764 3.233412 6.955237 6.051863 7.831626 5.086990 
2195 2.727045 3.433093 7.430244 3.212510 6.941094 6.045730 7.798328 5.146176 
2196 2.743730 3.502729 7.443535 3.247852 6.938221 6.011943 7.767275 5.214454 
2197 2.790770 3.592894 7.473557 3.330867 6.955913 5.945875 7.717188 5.289517 
2198 2.827171 3.660844 7.436667 3.354977 6.950747 5.937215 7.710796 5.296875 
2199 2.824546 3.708945 7.392903 3.332711 6.951629 5.965726 7.711201 5.270430 
2200 2.882615 3.748593 7.388016 3.379970 6.968693 5.945422 7.734664 5.272869 
2201 2.875660 3.769319 7.412722 3.411179 6.973591 5.919405 7.783186 5.292437 
2202 2.815245 3.795269 7.471987 3.417980 6.969899 5.881473 7.812248 5.335095 
2203 2.861820 3.866177 7.538271 3.484091 7.020476 5.792881 7.830968 5.423941 
2204 2.896764 3.923530 7.606699 3.524239 7.091888 5.708320 7.846280 5.528465 
2205 2.887487 3.914828 7.641903 3.451381 7.117997 5.669653 7.885393 5.578698 
2206 2.860202 3.868195 7.681547 3.344955 7.091874 5.655082 7.924110 5.639688 
2207 2.857156 3.807631 7.697738 3.262591 7.079659 5.640981 7.972199 5.723463 
2208 2.922375 3.739083 7.662210 3.201817 7.100407 5.644430 8.018467 5.796430 
2209 2.915451 3.710513 7.635812 3.159105 7.118383 5.616212 8.021779 5.881125 
2210 2.900789 3.696831 7.601217 3.132403 7.113317 5.595466 8.045251 5.949015 
2211 2.925199 3.681768 7.577920 3.152558 7.094711 5.582186 8.078511 5.999854 
2212 2.829105 3.628951 7.555527 3.128718 7.039593 5.613730 8.086672 5.994691 
2213 2.736639 3.535391 7.509494 3.080863 6.948878 5.670451 8.126679 5.928749 
2214 2.728593 3.462138 7.478764 3.105742 6.898350 5.684929 8.167078 5.871739 
2215 2.707427 3.423883 7.462629 3.150354 6.917057 5.678100 8.176686 5.834037 
2216 2.704649 3.374877 7.428990 3.181653 6.953364 5.684021 8.188138 5.792817 
2217 2.720494 3.333700 7.419040 3.254367 6.980918 5.710441 8.162467 5.782167 
2218 2.742131 3.275159 7.391315 3.311433 6.977464 5.754980 8.156262 5.776203 
2219 2.790951 3.204207 7.338593 3.297911 6.951020 5.868513 8.190622 5.733846 
2220 2.865953 3.126274 7.292312 3.281137 6.922514 5.974473 8.214571 5.685136 
2221 2.939754 3.072006 7.243820 3.293842 6.921898 6.056508 8.243316 5.653390 
2222 2.954771 3.042368 7.218746 3.319185 6.949149 6.093783 8.245522 5.641618 
2223 2.881482 3.042790 7.246290 3.326808 6.980544 6.096599 8.226629 5.651723 
2224 2.816495 3.068301 7.295329 3.340989 7.001420 6.077266 8.212856 5.676089 
2225 2.789110 3.120832 7.371104 3.393053 7.012126 6.048758 8.169694 5.711486 
2226 2.752134 3.175693 7.442294 3.452795 7.020535 6.015611 8.070063 5.730252 
2227 2.808238 3.209563 7.460440 3.510743 7.025686 6.014974 8.017583 5.702618 
2228 2.895683 3.241924 7.493688 3.541455 7.009788 6.001488 7.981715 5.676984 
2229 2.922820 3.251346 7.508362 3.521281 6.950866 6.000922 7.948472 5.634092 
2230 2.978026 3.249958 7.479250 3.494553 6.889353 6.022187 7.972210 5.572871 
2231 3.028029 3.300278 7.509205 3.506984 6.874399 5.969749 7.961126 5.584384 
2232 3.062404 3.372997 7.547859 3.517083 6.883737 5.925734 7.947692 5.630430 
2233 3.061929 3.432214 7.574648 3.497056 6.876768 5.920197 7.918074 5.659067 
2234 3.058908 3.539330 7.617381 3.535352 6.903835 5.882375 7.841463 5.730010 
2235 3.137101 3.634068 7.570446 3.591116 6.921018 5.878105 7.795683 5.755022 
2236 3.139312 3.672197 7.524244 3.585711 6.896981 5.915518 7.727003 5.744515 
2237 3.134755 3.680526 7.494155 3.605482 6.843574 5.965018 7.671505 5.734693 
2238 3.213144 3.683052 7.463862 3.704838 6.801917 6.031221 7.663612 5.740714 
2239 3.233744 3.717590 7.494956 3.801222 6.800616 6.047324 7.613640 5.793253 
2240 3.199823 3.751098 7.524797 3.866389 6.804184 6.071101 7.550178 5.876866 
2241 3.209217 3.750143 7.514979 3.943498 6.778393 6.102955 7.527823 5.967588 
2242 3.208527 3.727744 7.519032 3.997606 6.708055 6.127482 7.504963 6.078053 
2243 3.209457 3.697532 7.528530 3.991425 6.592712 6.197096 7.475789 6.154962 
2244 3.251513 3.704788 7.553685 3.997845 6.500794 6.271117 7.446631 6.238921 
2245 3.296874 3.745919 7.565564 4.008187 6.423017 6.339777 7.437957 6.308484 
2246 3.351122 3.782114 7.547826 4.012476 6.333538 6.408171 7.470192 6.325904 
2247 3.314691 3.752657 7.563119 3.968790 6.224469 6.458983 7.490005 6.322176 
2248 3.227451 3.672379 7.614130 3.938334 6.127256 6.475744 7.509072 6.309086 
2249 3.177224 3.631575 7.689784 4.007758 6.118233 6.411560 7.510635 6.344534 
2250 3.046234 3.598091 7.752976 4.050597 6.154696 6.334539 7.458035 6.385154 
2251 2.904886 3.545266 7.757235 4.027833 6.164925 6.292901 7.428664 6.391539 
2252 2.802935 3.493523 7.766302 4.029317 6.162477 6.226684 7.411282 6.420033 
2253 2.740406 3.425323 7.805013 4.096674 6.157847 6.138402 7.396026 6.475275 
2254 2.763016 3.325464 7.795409 4.137183 6.121794 6.096131 7.426629 6.475307 
2255 2.754955 3.241938 7.746790 4.092464 6.066864 6.109728 7.399253 6.423361 
2256 2.786535 3.246674 7.692059 4.107414 6.062241 6.089525 7.333535 6.417385 
2257 2.867541 3.285294 7.598636 4.142656 6.058035 6.085541 7.306260 6.391741 
2258 2.856594 3.343137 7.563848 4.175113 6.054617 6.061460 7.236156 6.382600 
2259 2.807730 3.401106 7.590871 4.222151 6.051389 5.996642 7.179498 6.407981 
2260 2.820361 3.418285 7.572795 4.262497 6.049289 5.956172 7.194577 6.411763 
2261 2.842513 3.432949 7.560420 4.352273 6.072960 5.909314 7.203320 6.435546 
2262 2.866758 3.444661 7.559393 4.473160 6.108143 5.835885 7.212881 6.459857 
2263 2.882509 3.398436 7.519019 4.518068 6.093750 5.845722 7.236250 6.408266 
2264 2.851629 3.291852 7.490622 4.493665 6.039727 5.895664 7.249376 6.354344 
2265 2.852643 3.180269 7.478964 4.489528 5.990368 5.940902 7.289074 6.327439 
2266 2.861052 3.106970 7.488459 4.499438 5.971206 5.973278 7.297386 6.331648 
2267 2.857038 3.099504 7.529013 4.534358 6.006063 5.947147 7.240777 6.385870 
2268 2.866831 3.123373 7.540988 4.561153 6.068155 5.939585 7.213128 6.424963 
2269 2.830387 3.137568 7.537949 4.544622 6.088757 5.972952 7.190727 6.445918 
2270 2.803405 3.176345 7.550379 4.562262 6.068730 5.948319 7.178653 6.483279 
2271 2.759482 3.215206 7.557494 4.527678 6.017584 5.936051 7.197167 6.470406 
2272 2.679159 3.241697 7.560114 4.412551 5.941598 5.974931 7.218821 6.394365 
2273 2.638932 3.330510 7.588311 4.378773 5.945718 5.951213 7.240376 6.371631 
2274 2.622007 3.398530 7.588605 4.327444 5.925508 5.992579 7.286175 6.340100 
2275 2.648609 3.425782 7.587232 4.260710 5.874437 6.069431 7.349145 6.296818 
2276 2.649886 3.445775 7.642944 4.196348 5.847769 6.146307 7.380064 6.278279 
2277 2.662171 3.426198 7.684781 4.111665 5.817251 6.240897 7.409440 6.208590 
2278 2.710448 3.448673 7.737793 4.088475 5.869548 6.274442 7.399642 6.156374 
2279 2.747966 3.483968 7.750275 4.081041 5.938675 6.288496 7.380796 6.097580 
2280 2.805076 3.473841 7.708066 4.049955 5.991610 6.332285 7.402004 6.017335 
2281 2.824009 3.449455 7.688809 4.019896 6.021718 6.352935 7.417571 5.990354 
2282 2.816103 3.372633 7.619104 3.957907 6.025259 6.407095 7.479158 5.914289 
2283 2.824156 3.299891 7.559418 3.938348 6.059615 6.428581 7.540865 5.835825 
2284 2.837998 3.302614 7.548216 3.993660 6.117478 6.383448 7.576130 5.806800 
2285 2.849545 3.311691 7.534756 4.029397 6.148384 6.332034 7.626608 5.787043 
2286 2.818366 3.334685 7.560371 4.021417 6.192575 6.261753 7.644805 5.807292 
2287 2.805286 3.321011 7.543934 3.955748 6.212674 6.231888 7.707825 5.791540 
2288 2.767668 3.288923 7.535242 3.847943 6.235095 6.218374 7.770991 5.768576 
2289 2.734119 3.286458 7.551991 3.735329 6.272579 6.161865 7.797763 5.766684 
2290 2.724018 3.293748 7.555553 3.619217 6.308241 6.127794 7.818745 5.775151 
2291 2.729522 3.316758 7.582885 3.527006 6.350289 6.066063 7.810545 5.815885 
2292 2.827403 3.322350 7.603495 3.473719 6.367033 6.014113 7.863122 5.867184 
2293 2.917090 3.256946 7.598550 3.385693 6.321200 6.018703 7.951956 5.860916 
2294 2.929506 3.161592 7.621066 3.282550 6.251650 6.030869 7.976930 5.848336 
2295 2.928079 3.117505 7.640412 3.230229 6.223053 6.045983 7.948296 5.863695 
2296 2.941617 3.113410 7.619743 3.208688 6.219815 6.073750 7.929030 5.899184 
2297 2.973248 3.133147 7.613775 3.206268 6.202890 6.097260 7.931063 5.954160 
2298 2.983406 3.139387 7.631423 3.195006 6.152734 6.138966 7.953132 5.989978 
2299 2.988555 3.117608 7.633601 3.195321 6.098738 6.214921 7.989389 5.990695 
2300 2.968138 3.093117 7.652014 3.185676 6.067279 6.301140 7.966002 5.982926 
2301 2.949235 3.076081 7.654652 3.181262 6.029061 6.391947 7.930868 5.950417 
2302 2.976280 3.058424 7.607357 3.178905 5.983821 6.491703 7.901696 5.872102 
2303 2.979085 3.059150 7.584744 3.149958 5.976096 6.574889 7.827670 5.794426 
2304 2.960332 3.092683 7.620413 3.149660 5.997258 6.589336 7.731535 5.778927 
2305 2.971605 3.137675 7.670183 3.186590 6.014718 6.565708 7.634972 5.822069 
2306 2.954133 3.158925 7.711751 3.180106 6.019990 6.532524 7.529700 5.875108 
2307 2.897827 3.133195 7.684786 3.119681 6.000103 6.554698 7.435896 5.885756 
2308 2.869667 3.091075 7.601614 3.082463 5.967054 6.593959 7.354765 5.879464 
2309 2.845782 3.081618 7.576114 3.107830 5.955194 6.559924 7.288254 5.914905 
2310 2.800960 3.060517 7.564088 3.101676 5.929751 6.555110 7.243680 5.927305 
2311 2.749667 3.031161 7.528461 3.047183 5.907375 6.566896 7.198762 5.908463 
2312 2.768420 3.052940 7.525410 3.078933 5.931035 6.490990 7.180192 5.919256 
2313 2.837070 3.104850 7.505839 3.151235 5.968510 6.417871 7.165462 5.907201 
2314 2.835259 3.188975 7.548807 3.157624 6.047867 6.349562 7.064846 5.911056 
2315 2.859255 3.266604 7.594690 3.154822 6.133857 6.313742 7.001075 5.877474 
2316 2.902330 3.289593 7.637550 3.153753 6.191730 6.304908 6.971833 5.807187 
2317 2.950376 3.260243 7.718924 3.164168 6.230442 6.283688 6.945382 5.745739 
2318 3.002376 3.194001 7.789344 3.178927 6.239665 6.273774 6.976131 5.681010 
2319 2.960374 3.119392 7.861748 3.126115 6.266680 6.310126 6.958088 5.624522 
2320 2.925519 3.061935 7.895228 3.076674 6.313445 6.343711 6.950721 5.573299 
2321 2.842394 3.044663 7.936483 3.071221 6.371848 6.358166 6.916481 5.559280 
2322 2.718292 3.056079 7.956040 3.043404 6.420181 6.382336 6.834525 5.550975 
2323 2.616485 3.095586 7.961325 3.012446 6.462027 6.419387 6.759003 5.543970 
2324 2.553737 3.166698 7.990253 3.026582 6.516637 6.446838 6.691576 5.562608 
2325 2.658671 3.229648 7.953331 3.088038 6.582650 6.473585 6.695682 5.574428 
2326 2.748288 3.295252 7.949322 3.159638 6.651210 6.492494 6.702369 5.593863 
2327 2.796376 3.312411 7.937114 3.175472 6.674142 6.565695 6.739075 5.549602 
2328 2.871840 3.290774 7.969420 3.182505 6.655372 6.630055 6.811224 5.462201 
2329 2.950369 3.271579 8.078234 3.220692 6.648235 6.650243 6.894429 5.395189 
2330 3.035379 3.257161 8.142192 3.246037 6.644387 6.675700 6.970365 5.318758 
2331 3.041896 3.276089 8.178370 3.266832 6.639939 6.664118 6.982788 5.266329 
2332 3.008204 3.312139 8.198252 3.313221 6.627353 6.614347 6.988401 5.247339 
2333 3.005881 3.317841 8.173255 3.356971 6.584752 6.585482 7.030571 5.220710 
2334 2.999021 3.314407 8.148389 3.430933 6.528692 6.537190 7.075171 5.252141 
2335 2.977479 3.274368 8.088587 3.465183 6.478863 6.530920 7.120971 5.292611 
2336 2.900751 3.238854 8.033365 3.452771 6.449208 6.554827 7.097303 5.334243 
2337 2.857696 3.250852 8.059658 3.523307 6.472931 6.491660 7.059114 5.444694 
2338 2.866206 3.260307 8.111514 3.594652 6.506576 6.421641 7.059502 5.556262 
2339 2.833990 3.241003 8.161274 3.585089 6.498167 6.417823 7.059556 5.641767 
2340 2.799857 3.220026 8.228707 3.577657 6.480959 6.417693 7.083394 5.720695 
2341 2.781222 3.230144 8.303144 3.604536 6.499857 6.433285 7.093959 5.778571 
2342 2.752089 3.304252 8.377215 3.667217 6.570098 6.405768 7.069836 5.867023 
2343 2.755650 3.403876 8.421322 3.725114 6.656318 6.343805 7.058715 5.966147 
2344 2.788637 3.454494 8.377530 3.700834 6.673342 6.358002 7.060832 5.960630 
2345 2.767989 3.493829 8.340113 3.644703 6.630871 6.374267 7.032060 5.939913 
2346 2.750432 3.562217 8.333728 3.638271 6.613849 6.356679 6.993155 5.928959 
2347 2.750724 3.651755 8.300366 3.627500 6.625285 6.342517 6.974672 5.927548 
2348 2.715957 3.760229 8.323869 3.630842 6.662357 6.314151 6.947156 5.956327 
2349 2.729488 3.828564 8.335691 3.628775 6.683537 6.325278 6.955399 5.905135 
2350 2.800511 3.860538 8.332974 3.612563 6.688092 6.344990 7.001349 5.800398 
2351 2.879345 3.909447 8.344632 3.630085 6.722677 6.314983 7.029352 5.716263 
2352 2.893511 3.935536 8.309597 3.579674 6.743202 6.366707 7.014780 5.607389 
2353 2.876877 3.931796 8.234832 3.501172 6.735571 6.451682 6.985024 5.465543 
2354 2.921425 3.932078 8.174602 3.524002 6.757505 6.457316 6.981121 5.363407 
2355 2.955535 3.926405 8.139769 3.573188 6.815634 6.416136 6.963423 5.315882 
2356 2.967481 3.889842 8.097198 3.594290 6.852650 6.386460 6.945606 5.275326 
2357 2.906184 3.838399 8.107330 3.601758 6.869257 6.369133 6.883884 5.279227 
2358 2.830722 3.743948 8.091924 3.532535 6.849550 6.408901 6.836895 5.247764 
2359 2.787537 3.657089 8.064570 3.476155 6.855179 6.433235 6.812418 5.231281 
2360 2.729420 3.624513 8.096928 3.498045 6.920489 6.386766 6.743834 5.308428 
2361 2.739052 3.544304 8.066261 3.459726 6.938496 6.395705 6.750425 5.312201 
2362 2.750562 3.458817 8.042479 3.426151 6.938614 6.414447 6.757790 5.314748 
2363 2.755221 3.403354 8.029745 3.429371 6.958502 6.411992 6.731385 5.341492 
2364 2.791545 3.346827 7.955314 3.422861 7.001176 6.439364 6.721427 5.331314 
2365 2.806369 3.320224 7.900568 3.415852 7.078401 6.485089 6.658494 5.346474 
2366 2.828465 3.294971 7.862908 3.396605 7.143102 6.510657 6.594963 5.357260 
2367 2.879340 3.263675 7.815240 3.397118 7.162391 6.564283 6.593791 5.342497 
2368 2.881854 3.298496 7.856468 3.464038 7.214787 6.531341 6.551764 5.408240 
2369 2.855590 3.377676 7.939726 3.533683 7.262148 6.444247 6.484031 5.504709 
2370 2.858902 3.440120 7.960707 3.565628 7.292253 6.420263 6.453291 5.548536 
2371 2.854866 3.506248 7.992513 3.607589 7.310778 6.413474 6.411710 5.579367 
2372 2.872278 3.563844 8.015436 3.656162 7.297628 6.415218 6.411503 5.584901 
2373 2.883486 3.637328 8.048633 3.711833 7.284290 6.417891 6.405996 5.595261 
2374 2.834085 3.732677 8.128859 3.769234 7.289384 6.388494 6.334649 5.649776 
2375 2.843146 3.769015 8.151827 3.799707 7.252823 6.409652 6.337405 5.648901 
2376 2.880234 3.774684 8.158369 3.842006 7.231684 6.450133 6.357412 5.639430 
2377 2.914169 3.798561 8.170737 3.881250 7.238253 6.456275 6.375365 5.663682 
2378 2.956055 3.824166 8.136112 3.904877 7.247833 6.499993 6.432328 5.683225 
2379 2.921594 3.858063 8.128978 3.945050 7.263489 6.533292 6.429836 5.730563 
2380 2.880609 3.838971 8.095962 3.962792 7.238375 6.557278 6.430970 5.742322 
2381 2.872795 3.768422 8.000071 3.961505 7.181718 6.573038 6.470694 5.703292 
2382 2.874802 3.721016 7.903322 3.972534 7.139666 6.551260 6.482852 5.681505 
2383 2.819030 3.681452 7.793191 3.935797 7.109156 6.564039 6.448176 5.653983 
2384 2.738075 3.648611 7.693252 3.907009 7.099148 6.609462 6.392887 5.641830 
2385 2.753214 3.590894 7.612403 3.952730 7.061368 6.572168 6.403673 5.649951 
2386 2.750362 3.534496 7.587471 4.005776 7.020575 6.524389 6.404941 5.677274 
2387 2.719652 3.495831 7.563704 4.008104 6.979739 6.543770 6.361959 5.684072 
2388 2.749150 3.495974 7.545316 4.011963 6.970565 6.574815 6.335169 5.708811 
2389 2.832512 3.517508 7.559798 4.038465 6.982394 6.563258 6.351815 5.772697 
2390 2.906823 3.504194 7.580509 4.032315 6.931529 6.563309 6.398664 5.806993 
2391 2.896517 3.483894 7.637808 3.981146 6.854555 6.558164 6.392233 5.821846 
2392 2.843315 3.514779 7.737957 3.980698 6.819744 6.509951 6.330475 5.888409 
2393 2.805174 3.556865 7.809362 3.977679 6.792283 6.448960 6.277609 5.950113 
2394 2.810815 3.592964 7.852955 3.992169 6.758112 6.372584 6.274938 6.000060 
2395 2.845295 3.588983 7.845495 3.971881 6.670409 6.306609 6.294623 5.987491 
2396 2.787133 3.537591 7.813019 3.837494 6.550631 6.286337 6.247105 5.906906 
2397 2.764895 3.500341 7.795369 3.749239 6.464126 6.242444 6.202802 5.864558 
2398 2.838380 3.478937 7.783408 3.736816 6.381975 6.217953 6.196775 5.856191 
2399 2.899385 3.458976 7.776453 3.730379 6.317200 6.213367 6.187199 5.849417 
2400 2.911915 3.445148 7.762266 3.718550 6.246367 6.237162 6.169131 5.844849 
2401 2.898350 3.425367 7.730556 3.694442 6.197543 6.300810 6.159469 5.861746 
2402 2.850247 3.416258 7.716459 3.702442 6.230173 6.323363 6.151960 5.933706 
2403 2.762838 3.393200 7.714864 3.708048 6.272722 6.357395 6.133255 5.986593 
2404 2.674360 3.334846 7.689418 3.666754 6.287783 6.436098 6.128142 5.975049 
2405 2.635153 3.284268 7.659821 3.652250 6.315912 6.478275 6.128192 5.973485 
2406 2.682940 3.250225 7.650984 3.699004 6.328960 6.466107 6.164206 5.999603 
2407 2.737854 3.230196 7.661161 3.764960 6.313756 6.410104 6.202897 6.014605 
2408 2.765542 3.198166 7.675652 3.756477 6.219053 6.397210 6.247915 5.958499 
2409 2.807114 3.177856 7.679285 3.677002 6.067656 6.426091 6.315363 5.894372 
2410 2.814183 3.224949 7.744043 3.620271 5.985897 6.382017 6.333525 5.927742 
2411 2.825691 3.291475 7.786656 3.556438 5.900594 6.361757 6.352339 5.961675 
2412 2.833894 3.346903 7.804232 3.473817 5.813936 6.368908 6.346646 5.996154 
2413 2.864486 3.363744 7.806852 3.422327 5.782258 6.337965 6.360788 6.037963 
2414 2.902057 3.301023 7.772532 3.360341 5.764306 6.342629 6.392784 6.066546 
2415 2.883590 3.192323 7.742475 3.318026 5.799094 6.380593 6.391145 6.105834 
2416 2.861127 3.093657 7.730831 3.320660 5.874721 6.404855 6.401101 6.135379 
2417 2.830581 3.013982 7.697943 3.297948 5.938965 6.469177 6.404043 6.128665 
2418 2.832462 2.970412 7.644221 3.285294 6.017221 6.521581 6.412427 6.099299 
2419 2.862298 2.982639 7.653490 3.327997 6.118918 6.508239 6.411426 6.097361 
2420 2.873096 2.986312 7.677923 3.358999 6.195786 6.518171 6.422017 6.081641 
2421 2.808219 2.961201 7.755177 3.330253 6.264204 6.541972 6.393396 6.057810 
2422 2.784748 2.932414 7.840308 3.298388 6.286323 6.588405 6.426697 5.996705 
2423 2.838307 2.955914 7.919622 3.320357 6.282908 6.618847 6.497464 5.937503 
2424 2.790461 3.031204 8.065085 3.344524 6.330239 6.599343 6.436343 5.940323 
2425 2.798525 3.109354 8.152897 3.316575 6.369058 6.629694 6.425548 5.904456 
2426 2.813742 3.186217 8.249562 3.300147 6.435976 6.628905 6.422155 5.897389 
2427 2.780545 3.269701 8.372129 3.300644 6.479825 6.588478 6.383797 5.889597 
2428 2.826267 3.362361 8.425710 3.299358 6.490097 6.587997 6.396515 5.862316 
2429 2.836927 3.491193 8.522312 3.348259 6.570840 6.527736 6.327207 5.925744 
2430 2.917297 3.582753 8.600474 3.382620 6.611482 6.498733 6.339628 5.918102 
2431 2.961949 3.632397 8.692404 3.400523 6.612426 6.480889 6.374946 5.887247 
2432 2.969955 3.687066 8.803478 3.424365 6.623693 6.437237 6.391745 5.875597 
2433 2.986963 3.746643 8.862339 3.398979 6.632562 6.430150 6.418781 5.834416 
2434 2.908030 3.836515 8.943337 3.388021 6.700873 6.378607 6.348393 5.853955 
2435 2.876132 3.911837 8.956682 3.384017 6.799258 6.337825 6.321522 5.839695 
2436 2.857241 3.957786 8.964743 3.381189 6.888381 6.317748 6.316441 5.825374 
2437 2.782830 3.995657 9.010967 3.426548 6.973049 6.250782 6.262688 5.874057 
2438 2.773552 3.965692 8.926236 3.408523 6.990541 6.267327 6.283499 5.847764 
2439 2.758296 3.928704 8.845546 3.386301 7.004369 6.291866 6.284552 5.832042 
2440 2.771815 3.911858 8.769067 3.384991 7.020657 6.280975 6.294378 5.869863 
2441 2.858480 3.911425 8.655191 3.374048 7.000975 6.296086 6.365314 5.878537 
2442 2.867909 3.952378 8.647768 3.411866 6.975094 6.248959 6.348767 5.923362 
2443 2.840937 3.983865 8.677844 3.460969 6.939465 6.192115 6.281783 5.978372 
2444 2.892714 4.003469 8.707299 3.529829 6.885448 6.141174 6.251116 5.993895 
2445 2.906304 4.017150 8.757063 3.601477 6.832973 6.069587 6.193764 6.020793 
2446 2.828365 3.972227 8.725295 3.598210 6.773992 6.080892 6.107331 6.006360 
2447 2.805052 3.897135 8.654998 3.596061 6.718432 6.119524 6.075481 5.939693 
2448 2.818517 3.825022 8.635670 3.626361 6.659700 6.136554 6.057622 5.900766 
2449 2.865805 3.721862 8.572178 3.601748 6.540161 6.239141 6.076608 5.816406 
2450 2.913968 3.652523 8.527869 3.572014 6.422091 6.327701 6.084565 5.748592 
2451 2.890153 3.638123 8.571692 3.585905 6.377165 6.342896 6.037551 5.800972 
2452 2.871654 3.624133 8.577621 3.587762 6.341332 6.373116 6.020570 5.852239 
2453 2.865252 3.591519 8.589661 3.570168 6.283816 6.394063 6.006802 5.866431 
2454 2.851893 3.536378 8.639579 3.562628 6.217877 6.393179 5.990182 5.880932 
2455 2.882717 3.437733 8.644012 3.485173 6.138926 6.448499 6.037168 5.839607 
2456 2.916167 3.380379 8.698607 3.444868 6.114326 6.447747 6.095614 5.851199 
2457 2.944642 3.380066 8.749771 3.444781 6.115965 6.425321 6.168558 5.883801 
2458 2.957904 3.372293 8.729254 3.405228 6.074568 6.470251 6.246684 5.841394 
2459 2.928722 3.368644 8.707582 3.371186 6.055750 6.500238 6.282345 5.805638 
2460 2.909890 3.372058 8.632590 3.332906 6.065896 6.548861 6.331872 5.743262 
2461 2.850180 3.426664 8.589540 3.304868 6.106197 6.564272 6.306571 5.701352 
2462 2.748702 3.511123 8.555216 3.287241 6.134563 6.566725 6.234492 5.713943 
2463 2.714876 3.539150 8.472103 3.234493 6.102696 6.617384 6.203170 5.693863 
2464 2.723555 3.557773 8.422840 3.205004 6.050683 6.626317 6.189022 5.695882 
2465 2.759766 3.569095 8.358175 3.189702 5.994085 6.620781 6.196339 5.721450 
2466 2.811077 3.573417 8.236444 3.147470 5.982258 6.637621 6.202718 5.723858 
2467 2.845990 3.566472 8.105797 3.094347 6.056667 6.651228 6.190880 5.714622 
2468 2.836457 3.565236 8.002505 3.036233 6.178933 6.660948 6.162166 5.721981 
2469 2.854289 3.558326 7.925265 3.012822 6.306858 6.643013 6.145039 5.737165 
2470 2.882296 3.562558 7.901887 3.063650 6.404476 6.585010 6.130841 5.773350 
2471 2.865333 3.567933 7.896073 3.107322 6.482403 6.571907 6.110428 5.786256 
2472 2.890013 3.583789 7.924500 3.162364 6.539329 6.544214 6.131994 5.777554 
2473 2.905787 3.643543 8.015860 3.260604 6.634921 6.449914 6.149804 5.808108 
2474 2.871372 3.726240 8.058038 3.324260 6.715098 6.405149 6.144693 5.809147 
2475 2.847921 3.829140 8.088169 3.388144 6.778454 6.376887 6.130165 5.788807 
2476 2.831892 3.942789 8.117342 3.452594 6.830965 6.361326 6.122433 5.794809 
2477 2.846412 4.036473 8.082009 3.470643 6.830576 6.400817 6.169291 5.746555 
2478 2.811361 4.166875 8.097441 3.530361 6.839811 6.388124 6.168566 5.746871 
2479 2.732273 4.305267 8.134164 3.631251 6.883362 6.320835 6.161799 5.797174 
2480 2.707514 4.350357 8.111495 3.680431 6.898035 6.293512 6.206881 5.792853 
2481 2.666325 4.318269 8.113436 3.685432 6.912805 6.261696 6.205528 5.808962 
2482 2.693481 4.269271 8.063150 3.690269 6.912137 6.284799 6.240049 5.802710 
2483 2.736282 4.262926 8.015713 3.725077 6.943225 6.291300 6.274166 5.809822 
2484 2.710666 4.296196 8.014696 3.773366 7.026860 6.290940 6.226230 5.879916 
2485 2.758398 4.325048 8.002718 3.800088 7.094908 6.304904 6.225042 5.933880 
2486 2.810618 4.324684 8.031525 3.804938 7.130939 6.292756 6.195065 6.004314 
2487 2.881443 4.326360 8.012809 3.804321 7.150414 6.290729 6.179594 6.057065 
2488 2.893000 4.371753 7.984085 3.827530 7.173720 6.294273 6.163731 6.096872 
2489 2.842538 4.428319 7.999300 3.888997 7.227141 6.267042 6.113656 6.190979 
2490 2.829209 4.465462 7.989951 3.940592 7.312006 6.269034 6.123384 6.270104 
2491 2.804296 4.490400 7.988140 3.976072 7.406261 6.257590 6.116220 6.338611 
2492 2.780969 4.504071 7.942420 3.970677 7.486226 6.301108 6.119316 6.389775 
2493 2.739951 4.541869 7.887371 3.945332 7.555754 6.356155 6.118227 6.406859 
2494 2.720809 4.602934 7.900582 3.967249 7.603314 6.355694 6.092607 6.449619 
2495 2.739342 4.638718 7.895029 3.947583 7.595361 6.391842 6.089001 6.457377 
2496 2.754160 4.658454 7.864030 3.887250 7.533456 6.455525 6.093544 6.412968 
2497 2.772209 4.644710 7.859998 3.838864 7.442098 6.507925 6.077852 6.414380 
2498 2.810105 4.602647 7.849377 3.784126 7.340709 6.548358 6.066560 6.431718 
2499 2.843058 4.561254 7.859318 3.765499 7.266152 6.553897 6.053205 6.457851 
2500 2.858814 4.529010 7.893594 3.781040 7.219504 6.529976 6.021817 6.496925 
2501 2.866671 4.516026 7.901940 3.778636 7.182801 6.511722 6.035584 6.506243 
