# Supplementary material for: Redox-Based Defect Detection in Packed DNA: Insights from Hybrid Quantum Mechanical/Molecular Mechanics Molecular Dynamics Simulations
Source: J Chem Theory Comput. 2023 Nov 14;19(22):8434–45. doi: 10.1021/acs.jctc.3c01013 (PMC10687876; doi:10.1021/acs.jctc.3c01013)
Supplement: Supplementary file 2 — ct3c01013_si_002.zip [file ct3c01013_si_002.zip › packed_dna_8oxog-main/QMMM_MD/water_counts_qmmm_N7/wt_ox_reg2_waterdistances.dat]

0 3.112792 2.675523 4.088046 5.064709 5.951260 4.348481 6.603215 7.637937 5.509213 5.654006 8.315379 
1 3.125382 2.707440 4.100889 5.098533 5.982762 4.372247 6.557442 7.685004 5.460277 5.735839 8.371084 
2 3.173394 2.763919 4.095562 5.078714 5.969824 4.442404 6.553096 7.712563 5.489652 5.813951 8.385835 
3 3.172714 2.776051 4.089346 5.073941 5.990419 4.469370 6.495181 7.764252 5.518113 5.881463 8.426604 
4 3.169978 2.803682 4.090260 5.025166 5.982800 4.532716 6.478408 7.789258 5.575485 5.915946 8.418605 
5 3.169676 2.864885 4.157650 5.020647 6.005082 4.619173 6.509884 7.850138 5.624864 5.931661 8.415667 
6 3.085372 2.888016 4.246020 5.049298 6.123545 4.637459 6.477544 7.924566 5.562760 5.905225 8.485053 
7 3.050684 2.956548 4.287649 5.021937 6.194547 4.703914 6.519889 7.955631 5.530823 5.859763 8.493629 
8 3.067162 3.044575 4.335481 5.022450 6.232100 4.792231 6.605121 7.995407 5.530893 5.845394 8.480197 
9 3.010737 3.029891 4.346688 5.021571 6.291201 4.774647 6.571305 7.969699 5.461731 5.804681 8.531986 
10 3.014845 3.016505 4.353110 5.016263 6.289017 4.809504 6.584023 7.920572 5.455069 5.788710 8.535689 
11 3.049852 3.003008 4.376038 5.058592 6.261341 4.878134 6.606710 7.929035 5.459711 5.831738 8.519606 
12 3.011435 2.906371 4.347805 5.059526 6.259607 4.859259 6.516990 7.923486 5.412113 5.835012 8.554299 
13 3.031624 2.808994 4.289583 5.032240 6.197921 4.871206 6.470142 7.883208 5.454214 5.810975 8.533484 
14 3.061287 2.731077 4.252053 5.070713 6.145624 4.893738 6.432334 7.889163 5.555866 5.850673 8.497776 
15 3.076921 2.688627 4.235693 5.131536 6.115368 4.902595 6.384183 7.913149 5.670196 5.894255 8.474730 
16 3.096028 2.691767 4.139684 5.094571 6.010499 4.970541 6.409091 7.847282 5.837770 5.842238 8.398890 
17 3.064772 2.704564 4.018462 5.005493 5.919416 5.019457 6.410780 7.729497 5.972395 5.745309 8.354502 
18 3.076949 2.802907 3.995745 5.001907 5.877028 5.085107 6.450191 7.679766 6.099149 5.714343 8.326791 
19 3.147898 2.910536 3.964829 5.006869 5.838306 5.167940 6.531430 7.623864 6.218808 5.692712 8.254912 
20 3.180469 2.915712 3.898020 4.998199 5.836166 5.141882 6.536495 7.540723 6.277798 5.661522 8.241933 
21 3.281324 2.957533 3.902179 5.031131 5.834676 5.142297 6.575889 7.517920 6.365183 5.696527 8.210126 
22 3.362088 2.975280 3.928073 5.038149 5.831915 5.141162 6.588430 7.519060 6.435549 5.762359 8.177773 
23 3.386447 2.915989 3.934849 4.985855 5.845533 5.094004 6.527939 7.464767 6.443599 5.797649 8.184523 
24 3.438781 2.935566 3.987599 4.916847 5.835540 5.133803 6.531023 7.441405 6.452960 5.846209 8.186158 
25 3.491798 2.898152 3.997866 4.816017 5.781972 5.134392 6.507823 7.416002 6.474824 5.894845 8.222147 
26 3.578022 2.851070 4.003356 4.754052 5.693151 5.113723 6.486331 7.405879 6.528463 5.946309 8.244718 
27 3.678135 2.866116 4.027447 4.744350 5.608411 5.137958 6.516126 7.429923 6.598976 6.015816 8.235579 
28 3.711669 2.829058 4.005697 4.689774 5.581142 5.094691 6.512217 7.409385 6.587965 6.017680 8.275637 
29 3.724675 2.804688 3.973111 4.623740 5.578077 5.054724 6.534218 7.367456 6.556412 5.986825 8.293684 
30 3.746758 2.767544 3.891165 4.517759 5.527437 5.029513 6.580820 7.275313 6.566274 5.937479 8.225843 
31 3.750504 2.723677 3.854435 4.468029 5.514597 4.960692 6.585823 7.206869 6.542846 5.883063 8.176100 
32 3.697976 2.762006 3.923398 4.495102 5.563437 4.907375 6.576040 7.204859 6.460820 5.846848 8.162455 
33 3.599679 2.792474 3.992478 4.501889 5.617972 4.847799 6.518921 7.153469 6.356252 5.770923 8.159449 
34 3.500410 2.797493 4.036578 4.480450 5.633415 4.812973 6.445446 7.048942 6.300646 5.645081 8.114454 
35 3.461621 2.853144 4.102306 4.494833 5.621137 4.813221 6.405484 6.997891 6.310722 5.576888 8.054651 
36 3.461052 2.870710 4.111719 4.483943 5.550280 4.799678 6.373182 6.923622 6.376320 5.513032 7.987029 
37 3.438189 2.854859 4.084779 4.466471 5.478589 4.753587 6.318753 6.843753 6.429151 5.420662 7.944967 
38 3.440822 2.857511 4.055387 4.453907 5.393434 4.742900 6.297997 6.803891 6.471682 5.348523 7.867839 
39 3.460547 2.866066 4.037478 4.452094 5.320920 4.788236 6.300163 6.798658 6.480161 5.254146 7.791168 
40 3.476335 2.890788 4.054424 4.494398 5.324137 4.871200 6.310534 6.842890 6.432064 5.173094 7.761739 
41 3.516333 2.914445 4.060612 4.540409 5.348893 4.976847 6.334412 6.892807 6.358722 5.127059 7.722370 
42 3.529042 2.881144 4.019876 4.586565 5.381709 5.023102 6.319837 6.887544 6.270046 5.032925 7.718855 
43 3.586054 2.827837 3.957056 4.607574 5.389217 5.036556 6.313850 6.843279 6.219144 4.944529 7.687566 
44 3.697985 2.773889 3.885181 4.588910 5.357607 5.068169 6.327045 6.774107 6.213287 4.859920 7.602946 
45 3.802995 2.746941 3.858095 4.604937 5.357681 5.103007 6.343403 6.732931 6.196486 4.784208 7.558331 
46 3.889991 2.738744 3.860767 4.625009 5.367967 5.133650 6.366919 6.739225 6.183591 4.721915 7.533514 
47 3.914755 2.672009 3.816347 4.608091 5.377018 5.127795 6.334827 6.691670 6.153062 4.589091 7.543548 
48 3.974959 2.702220 3.810530 4.598482 5.361773 5.173738 6.343349 6.670858 6.146443 4.491505 7.552613 
49 4.061103 2.821393 3.874197 4.642251 5.345787 5.242397 6.351997 6.732480 6.111018 4.478513 7.572694 
50 4.080232 2.914017 3.867537 4.603628 5.287289 5.309246 6.320973 6.717504 6.036058 4.385866 7.566509 
51 4.015926 2.950180 3.812531 4.495245 5.235205 5.297074 6.218325 6.617511 5.923007 4.230963 7.589563 
52 3.986915 3.027467 3.823029 4.502646 5.202097 5.287892 6.163531 6.619117 5.830647 4.177881 7.591264 
53 4.045595 3.183829 3.859098 4.569567 5.118734 5.377290 6.215885 6.685986 5.838115 4.208958 7.512608 
54 3.964841 3.215145 3.833424 4.584372 5.094661 5.337935 6.132583 6.658747 5.813594 4.170581 7.508954 
55 3.805620 3.181670 3.783347 4.580893 5.120370 5.247446 5.989456 6.606033 5.787469 4.098121 7.538608 
56 3.707275 3.221108 3.777654 4.597032 5.131097 5.225533 5.936492 6.611141 5.830798 4.070128 7.520020 
57 3.610924 3.227026 3.786234 4.594158 5.176225 5.161198 5.877366 6.617423 5.867129 4.019849 7.532753 
58 3.549299 3.217175 3.743109 4.495492 5.178838 5.140540 5.835708 6.562174 5.907788 3.892031 7.494031 
59 3.514219 3.226455 3.735943 4.400465 5.181879 5.135180 5.817434 6.545783 5.949974 3.799079 7.462121 
60 3.486026 3.188747 3.742797 4.372697 5.221048 5.098039 5.782182 6.571105 5.956850 3.756073 7.469995 
61 3.439937 3.052804 3.729389 4.349833 5.287477 5.013543 5.676108 6.582620 5.945942 3.698991 7.523811 
62 3.441658 2.903363 3.735461 4.346564 5.363846 4.903029 5.584177 6.606717 5.940591 3.697422 7.590310 
63 3.523455 2.797214 3.745371 4.364501 5.398821 4.873337 5.585826 6.651597 6.002827 3.747820 7.579535 
64 3.534186 2.663741 3.717389 4.313458 5.439225 4.813412 5.557628 6.630513 6.055794 3.737316 7.563207 
65 3.517579 2.579086 3.701881 4.291483 5.499861 4.736069 5.540895 6.612796 6.091647 3.748605 7.573831 
66 3.563700 2.615412 3.701388 4.307759 5.524755 4.743197 5.615706 6.640902 6.159229 3.801526 7.550687 
67 3.599339 2.697051 3.697732 4.277265 5.541020 4.748385 5.685144 6.644643 6.223646 3.820565 7.536775 
68 3.631276 2.775222 3.672663 4.204982 5.538367 4.779223 5.758155 6.621625 6.290560 3.815266 7.533851 
69 3.650197 2.867693 3.695684 4.179934 5.548905 4.826395 5.811898 6.663213 6.311035 3.844323 7.560302 
70 3.665140 2.970705 3.762868 4.198897 5.583055 4.832401 5.830005 6.738189 6.303372 3.926581 7.616445 
71 3.659546 2.985700 3.801384 4.186998 5.606343 4.822369 5.793491 6.763885 6.264414 3.987349 7.687227 
72 3.669022 2.931341 3.819801 4.122434 5.572449 4.802545 5.755053 6.755457 6.224136 4.024199 7.711170 
73 3.698861 2.865362 3.857907 4.049074 5.541855 4.815523 5.732981 6.761422 6.172987 4.090082 7.717479 
74 3.700653 2.779856 3.937747 3.997781 5.554857 4.849694 5.677790 6.781030 6.074900 4.149766 7.772608 
75 3.706559 2.741444 4.012188 3.933591 5.557418 4.914122 5.641444 6.810187 5.974677 4.182410 7.806469 
76 3.727678 2.726756 4.097218 3.875412 5.553123 5.002639 5.615750 6.849309 5.900104 4.218923 7.818491 
77 3.729350 2.709247 4.171646 3.803048 5.527328 5.042904 5.565892 6.867045 5.844596 4.221028 7.816804 
78 3.714312 2.714635 4.239297 3.693495 5.491240 5.078353 5.516059 6.820593 5.800014 4.188002 7.791281 
79 3.711185 2.753796 4.314041 3.646649 5.474270 5.127895 5.477684 6.776440 5.738326 4.187562 7.787307 
80 3.719164 2.822108 4.370016 3.628686 5.446671 5.175743 5.466125 6.728590 5.662711 4.191207 7.787078 
81 3.687447 2.867330 4.405339 3.574356 5.419164 5.199795 5.431294 6.636200 5.563570 4.128981 7.793305 
82 3.623322 2.911807 4.460887 3.567282 5.416982 5.218404 5.378576 6.569081 5.430470 4.062832 7.829541 
83 3.566983 2.997747 4.526541 3.617428 5.418223 5.253754 5.338195 6.541376 5.315351 4.041375 7.877047 
84 3.477820 3.051714 4.542786 3.677795 5.416888 5.257615 5.271547 6.472616 5.237512 4.021649 7.944372 
85 3.394397 3.059919 4.496310 3.683078 5.355230 5.240917 5.234695 6.349072 5.221249 3.990892 7.971033 
86 3.324224 3.062172 4.458499 3.680044 5.295681 5.216173 5.225963 6.214176 5.234727 3.970423 7.990901 
87 3.264386 3.048254 4.454010 3.717438 5.266076 5.178787 5.221911 6.134760 5.249739 3.992912 8.030178 
88 3.186280 3.000087 4.451176 3.743144 5.232059 5.112370 5.213855 6.072935 5.274975 4.005633 8.058671 
89 3.074090 2.883897 4.419563 3.714417 5.198561 5.026586 5.167190 5.957630 5.284842 3.963491 8.077886 
90 3.053457 2.793067 4.381240 3.685816 5.134789 5.008008 5.191401 5.902794 5.357506 3.993217 8.029531 
91 3.071038 2.745954 4.348337 3.640195 5.069381 5.030990 5.267384 5.884959 5.406309 4.056623 7.951584 
92 3.020662 2.716936 4.348064 3.592578 5.067712 5.017629 5.293128 5.847932 5.364152 4.059600 7.916630 
93 2.958673 2.754668 4.420437 3.596234 5.087276 4.987596 5.316641 5.883718 5.301818 4.078409 7.892825 
94 2.908226 2.807045 4.502337 3.591767 5.097330 4.964550 5.351739 5.900127 5.230004 4.100743 7.867202 
95 2.878623 2.840573 4.501019 3.536139 5.049376 4.970982 5.418996 5.882416 5.216776 4.093297 7.819408 
96 2.881145 2.866441 4.444627 3.477798 4.990652 4.965136 5.489391 5.901618 5.243819 4.117624 7.777340 
97 2.897895 2.900168 4.369669 3.454474 4.958363 4.945992 5.513448 5.947136 5.257475 4.157475 7.761971 
98 2.870704 2.908246 4.296118 3.440242 4.941304 4.903354 5.487669 6.004361 5.246885 4.150649 7.788309 
99 2.801235 2.856726 4.233364 3.399187 4.962446 4.836973 5.418507 6.002431 5.189806 4.116385 7.859652 
100 2.814965 2.847940 4.207456 3.383188 4.953186 4.855707 5.445715 6.037407 5.195190 4.163289 7.884470 
101 2.850796 2.855104 4.189732 3.371521 4.904713 4.918763 5.536316 6.100230 5.256153 4.244400 7.882505 
102 2.827562 2.783471 4.127737 3.311540 4.858561 4.944563 5.556199 6.037508 5.276099 4.251533 7.894310 
103 2.801735 2.731487 4.071013 3.258271 4.796315 4.994563 5.579330 5.980421 5.297194 4.258747 7.900424 
104 2.796126 2.748439 4.062688 3.265686 4.767636 5.062252 5.618358 6.006983 5.277294 4.303165 7.913244 
105 2.788782 2.775782 4.048922 3.296121 4.766147 5.112802 5.644402 6.021860 5.212457 4.337863 7.943492 
106 2.793881 2.807110 4.011595 3.314693 4.754910 5.151275 5.689487 6.049942 5.172690 4.370469 7.946696 
107 2.817024 2.829868 3.954858 3.328355 4.730173 5.144512 5.735882 6.077942 5.142845 4.418001 7.943777 
108 2.849651 2.857377 3.870909 3.307642 4.679749 5.128065 5.785626 6.082933 5.138213 4.450398 7.907895 
109 2.875565 2.914978 3.794262 3.291610 4.618443 5.125282 5.839545 6.093990 5.145113 4.474819 7.856339 
110 2.857889 2.973802 3.739879 3.280410 4.577518 5.126425 5.870405 6.061613 5.127936 4.447638 7.815284 
111 2.803355 3.010170 3.717353 3.272226 4.576453 5.135251 5.893443 6.031797 5.077618 4.363934 7.795001 
112 2.772678 3.045817 3.736887 3.300988 4.597744 5.148255 5.945666 6.061171 5.010949 4.297334 7.794128 
113 2.772666 3.045071 3.749564 3.343940 4.637823 5.127055 5.982084 6.096490 4.932291 4.270509 7.830592 
114 2.840437 3.060871 3.734462 3.368982 4.631740 5.113501 6.048687 6.142668 4.916406 4.296435 7.835698 
115 2.858637 3.024511 3.679038 3.329448 4.603566 5.062964 6.062786 6.094174 4.907009 4.255699 7.851917 
116 2.784849 2.931266 3.610465 3.225714 4.611859 4.991364 6.008347 5.963962 4.878197 4.117147 7.896993 
117 2.796075 2.948042 3.591439 3.171688 4.610210 5.001796 6.030287 5.930109 4.896676 4.056051 7.903322 
118 2.840617 2.968813 3.597862 3.193978 4.644247 4.995872 6.028337 5.946325 4.880669 4.064227 7.957443 
119 2.888585 2.952164 3.577290 3.223141 4.630369 4.974411 6.025438 5.967641 4.863380 4.084744 8.007287 
120 2.923147 2.914737 3.513909 3.189602 4.557461 4.965497 6.031434 5.935643 4.883719 4.067717 8.011044 
121 2.947342 2.896585 3.486228 3.210320 4.521399 4.927061 5.986927 5.946330 4.863027 4.073829 8.063356 
122 3.049574 2.987548 3.495236 3.258994 4.457597 4.979722 6.014122 6.022839 4.903319 4.155351 8.039699 
123 3.107479 3.047952 3.446042 3.205531 4.349633 5.061718 6.024978 5.986022 4.986786 4.149512 7.948292 
124 3.109768 3.066883 3.408099 3.190960 4.280858 5.105427 5.972700 5.931833 5.030111 4.134672 7.888135 
125 3.130770 3.106710 3.417046 3.266983 4.232904 5.191672 5.933601 5.950332 5.088393 4.171162 7.844763 
126 3.145339 3.161533 3.445412 3.359948 4.176047 5.315279 5.914040 5.971096 5.163560 4.213987 7.844542 
127 3.146948 3.259481 3.518231 3.476016 4.161208 5.483138 5.926504 6.014708 5.223473 4.277883 7.880044 
128 3.084258 3.327912 3.600287 3.570016 4.176771 5.603711 5.891760 6.051750 5.233150 4.310706 7.970345 
129 3.018302 3.411084 3.664642 3.623236 4.160113 5.724494 5.878280 6.056984 5.243866 4.297189 8.058571 
130 3.000173 3.519772 3.713513 3.686138 4.099958 5.845640 5.882456 6.094333 5.269902 4.316829 8.121964 
131 2.985497 3.604177 3.713732 3.730877 4.014543 5.917879 5.878783 6.137092 5.298402 4.340590 8.158641 
132 2.990844 3.703751 3.710095 3.771305 3.951375 5.979966 5.897042 6.174514 5.320043 4.360504 8.156087 
133 2.986864 3.802111 3.739493 3.820525 3.926704 5.997688 5.910427 6.222010 5.283951 4.357287 8.168985 
134 2.972544 3.902180 3.805938 3.886917 3.956081 5.998927 5.914723 6.295119 5.201458 4.343030 8.212169 
135 3.013671 4.040272 3.895777 4.007349 4.013138 6.035724 5.957163 6.425284 5.114860 4.395507 8.256511 
136 3.044363 4.148293 3.904541 4.034662 3.999317 6.076233 6.047239 6.507034 5.085034 4.412910 8.238155 
137 3.049449 4.179753 3.840716 3.994188 3.969569 6.063107 6.112937 6.535626 5.072150 4.415248 8.209942 
138 3.099566 4.208429 3.785092 4.005882 3.915799 6.041821 6.195958 6.609706 5.089594 4.509742 8.194132 
139 3.116964 4.209261 3.713236 4.000169 3.835487 6.036733 6.292612 6.671824 5.145183 4.591199 8.160822 
140 3.078651 4.162332 3.601442 3.959588 3.762864 6.023030 6.376788 6.682927 5.194276 4.627736 8.127670 
141 3.077548 4.110119 3.472781 3.908845 3.652977 6.038388 6.500208 6.698926 5.259620 4.685104 8.067998 
142 3.097581 4.055392 3.341418 3.851794 3.538887 6.057889 6.618766 6.741103 5.319107 4.765485 8.013812 
143 3.109437 4.021746 3.243701 3.822259 3.466447 6.067832 6.707253 6.804495 5.350710 4.831765 8.017206 
144 3.058425 3.984200 3.168589 3.772567 3.435688 6.052470 6.760676 6.812041 5.352407 4.843981 8.058146 
145 3.013651 4.026928 3.131531 3.717918 3.422031 6.076216 6.851285 6.785589 5.365675 4.835192 8.074506 
146 2.985833 4.095719 3.140113 3.703650 3.454547 6.108506 6.935438 6.747837 5.366751 4.868117 8.102015 
147 2.887464 4.075295 3.094001 3.654408 3.530622 6.082714 6.958629 6.645711 5.340713 4.844816 8.164320 
148 2.850436 4.053233 3.031497 3.627924 3.562457 6.097278 6.989398 6.583490 5.343817 4.840859 8.212582 
149 2.891811 4.044882 3.006070 3.663360 3.603874 6.169325 7.042864 6.572810 5.367004 4.905240 8.251437 
150 2.907642 4.033854 2.995687 3.670009 3.649019 6.253906 7.066711 6.521779 5.385989 4.926608 8.275583 
151 2.919823 4.054825 3.022656 3.679486 3.695538 6.350713 7.063696 6.470088 5.394103 4.923267 8.306216 
152 2.944405 4.105021 3.096783 3.712764 3.753302 6.450393 7.079681 6.437209 5.410384 4.944173 8.330069 
153 2.948658 4.125071 3.128407 3.725768 3.785064 6.522274 7.085337 6.394395 5.409927 4.942746 8.357039 
154 2.908842 4.088629 3.095214 3.708455 3.842344 6.535227 7.058851 6.337229 5.366469 4.918163 8.411697 
155 2.889610 4.082872 3.111231 3.721207 3.886472 6.576786 7.040936 6.330244 5.329095 4.937949 8.448573 
156 2.907606 4.093898 3.191184 3.778550 3.948277 6.617473 6.997872 6.395190 5.274489 4.994501 8.520356 
157 2.893204 4.064098 3.265196 3.785912 4.003503 6.620128 6.938914 6.412831 5.205155 4.985137 8.600987 
158 2.857178 3.994169 3.276405 3.717170 3.987665 6.599670 6.900420 6.361346 5.144180 4.908590 8.649732 
159 2.860207 3.929928 3.223788 3.636983 3.936674 6.599624 6.911059 6.295478 5.127040 4.821901 8.665156 
160 2.890424 3.907758 3.177864 3.567114 3.885060 6.626260 6.953421 6.229249 5.145601 4.757721 8.648231 
161 2.891457 3.896723 3.165164 3.491550 3.871490 6.643181 6.994172 6.153139 5.127912 4.676822 8.646897 
162 2.898259 3.905065 3.187317 3.432129 3.910496 6.656934 7.052168 6.094119 5.111900 4.598481 8.650852 
163 2.863248 3.866390 3.197857 3.380988 3.996504 6.590487 7.048725 6.026689 5.052609 4.492402 8.695721 
164 2.857003 3.818527 3.181630 3.362439 4.048458 6.508223 7.030766 5.977992 5.012532 4.411226 8.762614 
165 2.943516 3.820387 3.165896 3.384769 4.063934 6.464498 7.048280 6.013402 5.024563 4.423893 8.826899 
166 2.951251 3.779307 3.117712 3.322588 4.051387 6.367580 7.029606 5.970172 4.997903 4.360652 8.882945 
167 2.920007 3.731598 3.107511 3.238300 4.040012 6.274748 6.980529 5.894897 4.970524 4.256396 8.916377 
168 2.891737 3.696687 3.169061 3.198492 4.039222 6.210463 6.923388 5.883080 4.946602 4.142518 8.954157 
169 2.872567 3.667812 3.261258 3.187042 4.012632 6.154145 6.869457 5.888082 4.943476 4.033607 8.991238 
170 2.896300 3.644307 3.356576 3.208019 3.979711 6.148943 6.855743 5.932021 4.971408 3.994049 9.016297 
171 2.911795 3.596139 3.422390 3.221389 3.966779 6.118839 6.836090 5.946048 4.979464 3.956756 9.039072 
172 2.930663 3.569674 3.498825 3.266981 3.988303 6.111985 6.841640 5.958153 4.954244 3.949788 9.043251 
173 2.935901 3.584212 3.592764 3.342215 4.027380 6.133356 6.899847 5.980836 4.924224 3.948125 9.029191 
174 2.915058 3.609232 3.676094 3.438265 4.072641 6.129680 6.929973 5.999601 4.878947 3.932689 9.055360 
175 2.881680 3.639200 3.724770 3.489771 4.083276 6.136967 6.978551 5.984528 4.828998 3.906011 9.076009 
176 2.891414 3.654699 3.716091 3.493448 4.062183 6.134809 7.049411 5.942225 4.799551 3.908318 9.060293 
177 2.950478 3.680106 3.743666 3.564143 4.083585 6.160347 7.146990 5.956954 4.753317 4.006214 9.059025 
178 2.956170 3.675455 3.790965 3.648609 4.131269 6.195768 7.232589 5.983208 4.687741 4.094942 9.078660 
179 2.908788 3.662691 3.828716 3.702413 4.185353 6.218854 7.288295 5.996853 4.608448 4.143389 9.083115 
180 2.822063 3.619445 3.844990 3.743374 4.247748 6.248703 7.294593 5.999197 4.500443 4.190701 9.089469 
181 2.745486 3.562201 3.815440 3.750500 4.285669 6.293530 7.316535 5.998447 4.446102 4.240936 9.074286 
182 2.729831 3.525220 3.745892 3.714818 4.279882 6.360959 7.378083 5.989172 4.455009 4.304759 9.028312 
183 2.706763 3.455426 3.654052 3.657714 4.287228 6.382046 7.418220 5.935177 4.417841 4.355998 9.008387 
184 2.709257 3.405644 3.591353 3.605762 4.316088 6.371153 7.456191 5.881972 4.367177 4.425091 9.005919 
185 2.744929 3.353442 3.535521 3.571385 4.384530 6.289259 7.465086 5.822485 4.265975 4.503101 9.035829 
186 2.845267 3.328166 3.497238 3.590733 4.468528 6.198967 7.490154 5.848250 4.187986 4.620585 9.088180 
187 2.966309 3.311827 3.433859 3.594049 4.513176 6.114770 7.537606 5.903205 4.182287 4.709608 9.115993 
188 3.006393 3.261597 3.295834 3.496997 4.518449 5.986141 7.538757 5.843007 4.242808 4.688895 9.117679 
189 3.026219 3.273239 3.187139 3.426117 4.519660 5.913469 7.568715 5.826901 4.373040 4.697245 9.122149 
190 3.064667 3.309166 3.154209 3.445402 4.563949 5.869240 7.588171 5.878993 4.472858 4.790857 9.178391 
191 3.088569 3.352327 3.157726 3.467483 4.582769 5.858269 7.623511 5.887774 4.538191 4.876212 9.204865 
192 3.083735 3.354992 3.175184 3.476791 4.567007 5.861020 7.646972 5.850537 4.563283 4.928210 9.232275 
193 3.100295 3.322421 3.183685 3.514243 4.537344 5.859992 7.652170 5.816508 4.543727 4.980035 9.273242 
194 3.145292 3.297014 3.168731 3.587857 4.502624 5.851821 7.649215 5.810559 4.532343 5.043260 9.323286 
195 3.173820 3.291417 3.142586 3.670377 4.476350 5.843800 7.669504 5.851288 4.532861 5.102899 9.385768 
196 3.174962 3.357193 3.115900 3.688375 4.415679 5.876469 7.762878 5.876353 4.598047 5.104023 9.370148 
197 3.097951 3.411133 3.095256 3.634933 4.362204 5.875473 7.868409 5.867939 4.654228 5.043509 9.333700 
198 3.048092 3.468733 3.121168 3.625945 4.328125 5.890413 7.995248 5.903432 4.735007 5.058415 9.299710 
199 3.019923 3.518548 3.179282 3.681548 4.326984 5.903054 8.079514 5.975452 4.824740 5.140738 9.303514 
200 2.946126 3.531502 3.230527 3.755630 4.345522 5.916060 8.124393 6.061420 4.885468 5.205413 9.363415 
201 2.874634 3.575421 3.275629 3.812473 4.355771 5.972234 8.159770 6.143178 4.941592 5.212932 9.408103 
202 2.777042 3.606869 3.321915 3.875604 4.390965 6.000084 8.150277 6.212006 4.932372 5.181995 9.484486 
203 2.778703 3.680245 3.391798 3.979131 4.370560 6.061539 8.191401 6.321578 4.929432 5.189281 9.555448 
204 2.792821 3.683180 3.375854 4.025579 4.300835 6.060247 8.184287 6.338298 4.915888 5.143178 9.604458 
205 2.738210 3.581494 3.294770 4.017295 4.260891 5.978314 8.085320 6.268758 4.860630 5.020649 9.663500 
206 2.757311 3.542357 3.275446 4.073198 4.273849 5.967349 8.001056 6.260398 4.846803 4.949538 9.734839 
207 2.849667 3.574169 3.307210 4.170429 4.297158 6.008348 7.910228 6.289760 4.866250 4.914653 9.808730 
208 2.998617 3.678453 3.388554 4.300912 4.277887 6.091937 7.875365 6.367396 4.926127 4.939983 9.868111 
209 3.051117 3.700130 3.386099 4.303974 4.172833 6.105574 7.791889 6.316836 4.949966 4.846697 9.864695 
210 3.003085 3.644355 3.315636 4.243090 4.038812 6.036026 7.658894 6.189057 4.904418 4.693507 9.842711 
211 2.958995 3.627686 3.325109 4.303789 3.977077 5.974529 7.585522 6.163882 4.831706 4.634058 9.854965 
212 2.928542 3.632546 3.356745 4.354821 3.917459 5.925956 7.566234 6.135811 4.781942 4.577929 9.825684 
213 2.842680 3.593896 3.365520 4.357463 3.864887 5.882843 7.536542 6.067946 4.717540 4.478841 9.787228 
214 2.725115 3.468457 3.386365 4.398881 3.874464 5.784228 7.435474 6.009880 4.595522 4.410225 9.832325 
215 2.726501 3.428473 3.433093 4.479551 3.865982 5.795610 7.381360 6.030678 4.550650 4.432909 9.849412 
216 2.744460 3.383035 3.434118 4.551771 3.861980 5.815989 7.329865 6.048908 4.527702 4.471410 9.859115 
217 2.723405 3.294478 3.373442 4.527065 3.849617 5.790015 7.273276 5.960354 4.515338 4.451457 9.837661 
218 2.769614 3.296103 3.323589 4.421559 3.781615 5.845467 7.319736 5.859447 4.582827 4.425181 9.724749 
219 2.797595 3.286116 3.324058 4.365222 3.763351 5.865508 7.335858 5.781194 4.599095 4.435512 9.687140 
220 2.849844 3.288230 3.350640 4.361702 3.770101 5.885020 7.349071 5.755788 4.613548 4.474821 9.681945 
221 2.895723 3.285251 3.368903 4.349788 3.786422 5.886804 7.333702 5.747149 4.612476 4.527432 9.687269 
222 2.859922 3.188544 3.331571 4.295487 3.844942 5.807279 7.243456 5.674868 4.561852 4.530293 9.729448 
223 2.841641 3.127624 3.288605 4.206836 3.900578 5.750749 7.201883 5.585486 4.553876 4.501366 9.742959 
224 2.874784 3.142959 3.324606 4.241430 3.987967 5.729826 7.196963 5.596333 4.571502 4.566273 9.782791 
225 2.897876 3.160685 3.381211 4.333448 4.082771 5.664057 7.161439 5.636847 4.581076 4.658049 9.844354 
226 2.846113 3.142724 3.295004 4.240265 4.076284 5.578482 7.122180 5.549104 4.634947 4.635633 9.802178 
227 2.817904 3.125316 3.216032 4.169903 4.072451 5.520601 7.071240 5.505699 4.687035 4.669010 9.760839 
228 2.885017 3.164278 3.193907 4.166226 4.072671 5.528692 7.060699 5.550741 4.778812 4.780365 9.712438 
229 2.973624 3.225413 3.190558 4.161952 4.040681 5.574974 7.076719 5.615852 4.897079 4.877370 9.634044 
230 2.983282 3.165910 3.155207 4.100229 4.030444 5.540212 7.026395 5.615502 4.923913 4.892742 9.590075 
231 3.008847 3.154466 3.117389 3.994926 3.985328 5.561125 7.027142 5.614564 4.942112 4.883605 9.515303 
232 3.084153 3.276295 3.175969 3.953116 3.951049 5.689346 7.108028 5.736351 4.992897 4.950270 9.443313 
233 3.100479 3.311273 3.226629 3.939700 4.007958 5.712412 7.105337 5.830988 4.946739 4.983667 9.458185 
234 3.099223 3.333435 3.198493 3.858387 4.000942 5.722444 7.127467 5.817141 4.935122 4.938903 9.402919 
235 3.057704 3.304286 3.113542 3.744436 3.976313 5.692651 7.140412 5.763558 4.931386 4.861427 9.344382 
236 3.021484 3.275008 3.068618 3.694749 4.002903 5.629134 7.101688 5.750253 4.888367 4.824349 9.374813 
237 3.053435 3.401945 3.118050 3.710410 3.999754 5.666502 7.130404 5.852261 4.883049 4.860759 9.401679 
238 3.009294 3.452974 3.123183 3.691680 3.999431 5.650537 7.108265 5.914846 4.829574 4.850899 9.422259 
239 2.949421 3.460874 3.080689 3.662307 3.963324 5.568457 7.054703 5.925025 4.770950 4.835180 9.409853 
240 2.884548 3.424337 2.997983 3.582544 3.890515 5.470127 6.994876 5.878799 4.734807 4.812868 9.364927 
241 2.802890 3.343648 2.945424 3.522774 3.888992 5.342565 6.881994 5.843009 4.666017 4.792120 9.380364 
242 2.765246 3.398758 3.006015 3.556010 3.928413 5.300816 6.800906 5.909334 4.633223 4.839736 9.419097 
243 2.709928 3.441584 3.060633 3.531696 3.960878 5.303141 6.732877 5.941725 4.620558 4.829056 9.432075 
244 2.691896 3.432082 3.054502 3.473496 3.976565 5.299934 6.647231 5.919660 4.618515 4.780909 9.436909 
245 2.781297 3.440221 3.061836 3.477193 3.977247 5.303972 6.573256 5.937731 4.640861 4.809410 9.443738 
246 2.890580 3.438389 3.061355 3.480020 3.965385 5.334965 6.552623 5.972865 4.690410 4.851154 9.413840 
247 2.916060 3.378521 3.021808 3.405999 3.980549 5.320962 6.532435 5.902708 4.693265 4.803024 9.363523 
248 2.905769 3.321880 3.025922 3.337177 3.994164 5.331927 6.556177 5.813506 4.688703 4.744052 9.293685 
249 2.948232 3.328213 3.094264 3.352140 3.985818 5.411426 6.662216 5.808903 4.711364 4.788665 9.208211 
250 3.001338 3.355588 3.210308 3.447657 4.014525 5.453165 6.728250 5.850283 4.667207 4.890901 9.193573 
251 3.018316 3.336960 3.324485 3.545861 4.083007 5.455875 6.743362 5.914391 4.574073 4.967385 9.219923 
252 2.963695 3.271669 3.392467 3.592255 4.196714 5.404706 6.707423 5.927981 4.447599 4.971410 9.249263 
253 2.904687 3.197221 3.464313 3.675050 4.313519 5.341832 6.665859 5.963076 4.312154 5.001593 9.306044 
254 2.861042 3.127324 3.524811 3.734428 4.370226 5.338201 6.689342 6.004244 4.251643 5.034304 9.320732 
255 2.862986 3.110444 3.580063 3.791063 4.373798 5.392732 6.761261 6.046576 4.264514 5.085782 9.293755 
256 2.864500 3.082334 3.627500 3.840719 4.395255 5.437918 6.772931 6.070882 4.315327 5.125984 9.283944 
257 2.781512 2.973569 3.639385 3.832840 4.431971 5.439451 6.703418 6.033462 4.336987 5.068191 9.297876 
258 2.809681 2.943887 3.662287 3.905335 4.430158 5.546701 6.707513 6.093241 4.423882 5.086607 9.285831 
259 2.909712 2.958740 3.712646 4.046615 4.420231 5.684687 6.736177 6.221583 4.519108 5.144120 9.278084 
260 2.934530 2.966877 3.733624 4.096830 4.398868 5.782947 6.742955 6.262369 4.567709 5.117252 9.247840 
261 2.921127 2.974863 3.733677 4.115336 4.381934 5.831571 6.747650 6.259806 4.581026 5.082069 9.240052 
262 2.920516 2.989644 3.725630 4.177858 4.377535 5.832456 6.732584 6.283668 4.597643 5.090475 9.295737 
263 2.922969 3.043926 3.685902 4.206590 4.322962 5.878494 6.760103 6.281955 4.650981 5.094292 9.302684 
264 2.893354 3.066072 3.640864 4.242407 4.300135 5.902947 6.750588 6.266213 4.654459 5.081290 9.337317 
265 2.891241 3.144258 3.628311 4.304589 4.287789 5.993250 6.795272 6.279548 4.652818 5.098063 9.351446 
266 2.894419 3.250685 3.623407 4.327370 4.269301 6.113474 6.879171 6.265129 4.636352 5.104301 9.333459 
267 2.888294 3.287939 3.616758 4.362940 4.295854 6.174447 6.891043 6.231638 4.566347 5.095460 9.375446 
268 2.919871 3.357606 3.589404 4.343858 4.265604 6.272323 6.943830 6.222992 4.572497 5.066141 9.350180 
269 2.957042 3.419456 3.530327 4.244156 4.192702 6.384046 7.020043 6.229075 4.606945 5.001741 9.250407 
270 2.976536 3.460124 3.498599 4.190581 4.163338 6.445178 7.044746 6.274368 4.601057 4.939162 9.161600 
271 2.963390 3.449425 3.459084 4.135893 4.125192 6.456236 7.028768 6.287594 4.604120 4.829752 9.047453 
272 2.971703 3.465646 3.414993 4.083218 4.032953 6.492131 7.049706 6.300591 4.654563 4.738760 8.888056 
273 2.983566 3.508498 3.407697 4.085657 3.944921 6.520061 7.061202 6.371488 4.707701 4.708101 8.745477 
274 2.921016 3.559895 3.391140 4.022163 3.831741 6.529871 7.058555 6.375134 4.735880 4.649072 8.556282 
275 2.840756 3.573362 3.384885 3.959055 3.734138 6.571713 7.064579 6.349393 4.748756 4.591676 8.360929 
276 2.777405 3.537804 3.359581 3.955500 3.695952 6.599023 7.047991 6.321876 4.744624 4.559070 8.265429 
277 2.785605 3.467174 3.278534 3.926486 3.629622 6.664691 7.082275 6.276618 4.807416 4.546834 8.171141 
278 2.832030 3.411845 3.173216 3.883425 3.562099 6.738055 7.142328 6.211205 4.896518 4.524808 8.061625 
279 2.898231 3.377330 3.127969 3.916001 3.553887 6.808095 7.186805 6.196311 4.976912 4.522318 8.000882 
280 2.986341 3.363792 3.106953 3.995922 3.547230 6.892561 7.235682 6.209450 5.057815 4.528027 7.960235 
281 3.056917 3.320338 3.055277 4.076477 3.536599 6.939664 7.247043 6.210406 5.116991 4.509307 7.964005 
282 3.145406 3.287967 3.019587 4.114706 3.481273 6.994884 7.253560 6.207292 5.197902 4.481384 7.943028 
283 3.211482 3.265288 3.002641 4.100511 3.432235 7.038627 7.234654 6.191814 5.252499 4.421194 7.902749 
284 3.227964 3.249173 3.026143 4.120417 3.420573 7.056466 7.178443 6.217080 5.250987 4.361719 7.903864 
285 3.277454 3.317465 3.116092 4.204280 3.426508 7.115710 7.145054 6.313719 5.259692 4.359151 7.898528 
286 3.334692 3.403041 3.231505 4.307234 3.479409 7.163437 7.094612 6.432640 5.251621 4.381505 7.909993 
287 3.365712 3.443961 3.330125 4.366336 3.537173 7.161047 7.009596 6.505588 5.235143 4.359815 7.932059 
288 3.405590 3.484879 3.404953 4.368351 3.565627 7.171796 6.949672 6.548452 5.248792 4.329110 7.933626 
289 3.454705 3.542065 3.469321 4.398607 3.621011 7.193379 6.884906 6.613404 5.264379 4.321919 7.946378 
290 3.501089 3.613523 3.495514 4.416686 3.648297 7.220834 6.792311 6.660973 5.289233 4.279191 7.910798 
291 3.547864 3.717001 3.509426 4.449691 3.692085 7.303569 6.737451 6.724395 5.350568 4.224621 7.811617 
292 3.522813 3.760022 3.503682 4.442821 3.788985 7.358844 6.659304 6.769417 5.379737 4.116404 7.749040 
293 3.502924 3.765064 3.472206 4.422659 3.868630 7.398520 6.622020 6.794422 5.424483 4.041826 7.704890 
294 3.555071 3.771132 3.410136 4.392307 3.928356 7.464230 6.610199 6.821826 5.506972 4.055468 7.660961 
295 3.523918 3.688208 3.324325 4.304581 3.966528 7.462299 6.516655 6.766630 5.520035 3.966896 7.640666 
296 3.482702 3.632744 3.293677 4.217995 3.978346 7.523798 6.488594 6.724767 5.539835 3.857232 7.593597 
297 3.479670 3.660420 3.328685 4.233242 3.997326 7.666790 6.524076 6.764451 5.585146 3.825144 7.535547 
298 3.442808 3.642270 3.335623 4.195921 3.953766 7.756747 6.548261 6.731894 5.609376 3.761778 7.479509 
299 3.399507 3.559937 3.284519 4.104435 3.840680 7.800459 6.559517 6.597104 5.633838 3.652033 7.384210 
300 3.337314 3.452130 3.216284 3.990368 3.738548 7.804240 6.556851 6.428244 5.629252 3.513498 7.309323 
301 3.316902 3.428437 3.234747 3.987945 3.677102 7.856343 6.605457 6.327198 5.608696 3.448927 7.260859 
302 3.307483 3.431802 3.323897 4.080715 3.690962 7.910197 6.630008 6.285705 5.529620 3.445058 7.292510 
303 3.282336 3.400424 3.394144 4.092562 3.711587 7.928778 6.577619 6.208210 5.415176 3.390352 7.343333 
304 3.313214 3.377810 3.411077 4.052373 3.682618 7.980878 6.560359 6.118953 5.375100 3.351490 7.342554 
305 3.340010 3.336188 3.390267 3.975816 3.686286 7.981071 6.554532 6.049419 5.327461 3.334902 7.361555 
306 3.309562 3.292079 3.375803 3.898168 3.718010 7.927341 6.540345 5.990423 5.232512 3.331184 7.418303 
307 3.239797 3.321703 3.422331 3.916645 3.786992 7.897280 6.574909 6.005097 5.132724 3.389932 7.524634 
308 3.135981 3.386148 3.485880 3.949391 3.877453 7.889459 6.600777 6.036653 5.056138 3.448064 7.654160 
309 3.016326 3.423764 3.504501 3.934547 3.926695 7.864559 6.588536 6.002750 5.023442 3.455210 7.762158 
310 2.954302 3.476895 3.513944 3.976019 3.979931 7.842304 6.591660 6.021659 5.011193 3.532673 7.866594 
311 2.906705 3.518702 3.525810 4.015199 4.043341 7.797352 6.581616 6.060404 4.980865 3.625831 7.996891 
312 2.843703 3.528994 3.531846 4.035979 4.075927 7.722076 6.567551 6.056669 4.940954 3.651947 8.125272 
313 2.805403 3.562030 3.548049 4.057290 4.069472 7.685096 6.556039 6.021199 4.925778 3.645592 8.200072 
314 2.733926 3.535834 3.540153 4.083624 4.060475 7.590401 6.478562 5.914887 4.874828 3.605986 8.273096 
315 2.733268 3.548939 3.563126 4.161998 4.023314 7.563507 6.475625 5.871088 4.876952 3.640394 8.305068 
316 2.763615 3.604938 3.621662 4.280943 4.009988 7.584877 6.516643 5.871194 4.919055 3.732121 8.311636 
317 2.731311 3.547786 3.655318 4.343876 4.035029 7.491832 6.456707 5.800914 4.892331 3.766757 8.350884 
318 2.750774 3.520347 3.698951 4.412878 4.018414 7.407364 6.438066 5.734306 4.873744 3.822224 8.370662 
319 2.798231 3.500717 3.756991 4.470478 3.975242 7.320499 6.459238 5.693142 4.855085 3.875149 8.370954 
320 2.865890 3.492334 3.847436 4.521523 3.929250 7.233199 6.501296 5.698917 4.815753 3.932800 8.388061 
321 2.954385 3.510888 3.928019 4.559417 3.860987 7.188859 6.548941 5.736970 4.802681 4.011103 8.378296 
322 2.969955 3.473932 3.920433 4.519481 3.781327 7.128906 6.569718 5.721819 4.793641 4.057103 8.318728 
323 2.945970 3.415254 3.896094 4.505651 3.728492 7.075016 6.572070 5.720740 4.763097 4.134294 8.283824 
324 2.898415 3.374419 3.898854 4.557508 3.730951 7.012797 6.533673 5.768958 4.687133 4.248132 8.325846 
325 2.848331 3.346096 3.891114 4.602345 3.746620 6.951101 6.449354 5.801834 4.588280 4.343966 8.380627 
326 2.787831 3.242483 3.830136 4.619757 3.779832 6.869735 6.329668 5.791188 4.466529 4.403736 8.424327 
327 2.724504 3.083987 3.698034 4.592475 3.774820 6.761958 6.234919 5.724699 4.346332 4.423399 8.405976 
328 2.749277 2.964303 3.555138 4.536084 3.699669 6.714371 6.231933 5.670438 4.292690 4.456542 8.334649 
329 2.792365 2.894725 3.458300 4.537195 3.640001 6.662995 6.215601 5.652974 4.223766 4.500153 8.341623 
330 2.782978 2.812521 3.328069 4.466900 3.581181 6.560102 6.179255 5.553586 4.143977 4.444270 8.341503 
331 2.847425 2.805747 3.214424 4.405951 3.526988 6.507104 6.203581 5.493803 4.122208 4.382509 8.300070 
332 2.978234 2.890727 3.189090 4.449594 3.532232 6.472077 6.276642 5.568314 4.116267 4.419053 8.277920 
333 3.060840 2.970265 3.178128 4.471919 3.565839 6.397283 6.324441 5.634330 4.099401 4.450107 8.261173 
334 3.088185 3.079402 3.177392 4.459559 3.613262 6.330746 6.338523 5.670016 4.089633 4.461855 8.243914 
335 3.108585 3.250726 3.208176 4.472586 3.674882 6.275317 6.349468 5.724218 4.074707 4.491789 8.231975 
336 3.105298 3.424104 3.196959 4.428890 3.706384 6.231381 6.365223 5.717755 4.095349 4.459217 8.175851 
337 3.102980 3.555696 3.157421 4.356380 3.705322 6.203098 6.380429 5.669001 4.137284 4.389625 8.096399 
338 3.121338 3.681798 3.156830 4.371816 3.736883 6.172697 6.351685 5.669779 4.135473 4.382959 8.067288 
339 3.117510 3.750359 3.171969 4.433487 3.790479 6.144255 6.272657 5.687704 4.107749 4.427184 8.086041 
340 3.092973 3.790670 3.149201 4.428395 3.802260 6.119568 6.191264 5.659599 4.113125 4.437827 8.077379 
341 3.027671 3.827552 3.135557 4.436521 3.801727 6.103823 6.106721 5.642897 4.114543 4.435066 8.082006 
342 2.929791 3.882951 3.142456 4.451361 3.830938 6.118413 6.007897 5.639616 4.094409 4.422592 8.112270 
343 2.826232 3.921391 3.111511 4.415463 3.846814 6.135346 5.927452 5.588894 4.105557 4.350297 8.109437 
344 2.743139 3.963193 3.061631 4.385200 3.842154 6.176601 5.867815 5.545000 4.142116 4.261533 8.088973 
345 2.700546 3.970491 3.001645 4.371329 3.870961 6.200511 5.776937 5.504749 4.168285 4.182267 8.104470 
346 2.712767 4.002744 2.954059 4.376739 3.887721 6.213433 5.693603 5.481525 4.189197 4.131300 8.116294 
347 2.759727 4.031611 2.932265 4.428561 3.929575 6.217831 5.603537 5.496328 4.157115 4.128646 8.143529 
348 2.836502 4.059155 2.906259 4.452783 3.991154 6.200355 5.512732 5.512875 4.091488 4.142718 8.172932 
349 2.910103 4.086494 2.867436 4.425410 3.983511 6.190951 5.473455 5.514723 4.048676 4.117086 8.133959 
350 2.957827 4.065403 2.824784 4.386699 3.977853 6.144340 5.392813 5.521664 3.980532 4.053718 8.111073 
351 2.986313 4.047074 2.805285 4.369493 3.998025 6.089772 5.285280 5.559427 3.898019 3.997542 8.107145 
352 2.975792 4.052761 2.817270 4.351068 3.995565 6.066176 5.195540 5.603055 3.833198 3.933667 8.090853 
353 2.889620 3.997665 2.807938 4.306438 4.028381 6.002368 5.062807 5.587622 3.746188 3.842439 8.121829 
354 2.819747 3.961533 2.782655 4.274329 4.046491 5.922476 4.950939 5.576420 3.669250 3.781684 8.155844 
355 2.803256 3.982550 2.794854 4.305683 4.018449 5.927886 4.924160 5.639251 3.624665 3.799260 8.167281 
356 2.750227 3.947999 2.808346 4.293248 4.019175 5.971787 4.902903 5.653689 3.581229 3.811378 8.180405 
357 2.694749 3.898887 2.818137 4.198749 3.971665 6.059258 4.938452 5.600242 3.598952 3.802411 8.127373 
358 2.694638 3.853375 2.832537 4.102249 3.897478 6.155788 5.002659 5.536586 3.658270 3.835384 8.055915 
359 2.745961 3.772696 2.830673 4.047194 3.874780 6.214045 5.034258 5.514049 3.706616 3.896037 8.058659 
360 2.860802 3.749322 2.845981 4.019212 3.829938 6.290932 5.111587 5.563550 3.785050 3.981827 8.054495 
361 2.942170 3.692951 2.852651 3.943043 3.785203 6.345275 5.151239 5.570074 3.859720 4.023638 8.050673 
362 3.002219 3.600871 2.850043 3.863540 3.774742 6.334977 5.121879 5.568463 3.893977 4.068724 8.080766 
363 3.099906 3.590423 2.878033 3.819299 3.728804 6.352320 5.129969 5.614289 3.939732 4.163137 8.074779 
364 3.172616 3.574026 2.882790 3.749809 3.691455 6.356978 5.126398 5.635185 3.985943 4.189707 8.062875 
365 3.198420 3.544799 2.844946 3.603268 3.633859 6.334661 5.133545 5.602782 4.052571 4.121078 8.011970 
366 3.203709 3.550770 2.851326 3.476398 3.598008 6.328365 5.147038 5.598757 4.106818 4.055674 7.953576 
367 3.224922 3.562345 2.856029 3.413260 3.603382 6.318426 5.147688 5.614517 4.128753 4.035758 7.927707 
368 3.268901 3.587675 2.843067 3.416760 3.630359 6.274418 5.160650 5.653637 4.112302 4.063930 7.935176 
369 3.306320 3.678962 2.872307 3.472869 3.645655 6.262169 5.208242 5.736892 4.050325 4.118424 7.959777 
370 3.315707 3.788060 2.888552 3.487915 3.638505 6.262773 5.265054 5.790036 3.964369 4.117695 7.988616 
371 3.290900 3.846887 2.875826 3.440456 3.598718 6.224967 5.261902 5.791112 3.895635 4.057275 8.029222 
372 3.299931 3.884145 2.874416 3.430926 3.576036 6.224896 5.200445 5.815042 3.844211 4.060287 8.103893 
373 3.321226 3.911692 2.847704 3.406681 3.544074 6.248755 5.155918 5.837657 3.829620 4.087371 8.148270 
374 3.292621 3.946225 2.848181 3.384364 3.505140 6.282977 5.111634 5.867247 3.826896 4.101231 8.150720 
375 3.232435 3.990322 2.898829 3.414696 3.496280 6.359863 5.073817 5.940578 3.810969 4.130556 8.155266 
376 3.177783 4.023138 2.961321 3.481225 3.484262 6.438385 5.044738 6.047036 3.812547 4.177168 8.173679 
377 3.095078 4.006756 2.997580 3.543684 3.486543 6.453987 5.035759 6.124893 3.841450 4.229766 8.219971 
378 2.989751 3.965113 2.964220 3.519890 3.460135 6.427644 5.075943 6.113411 3.906236 4.210341 8.212876 
379 2.921473 3.998848 2.951894 3.521461 3.426207 6.437361 5.170736 6.131599 3.971309 4.219327 8.157432 
380 2.831901 3.993441 2.930064 3.575571 3.431016 6.391788 5.201511 6.153190 3.984710 4.253858 8.154373 
381 2.728035 3.918114 2.838999 3.621182 3.447094 6.284360 5.207415 6.134595 3.972029 4.256989 8.177913 
382 2.671690 3.862115 2.796263 3.734111 3.475869 6.218231 5.213146 6.166792 3.926414 4.300720 8.212934 
383 2.645083 3.799641 2.773144 3.873204 3.551741 6.169426 5.196262 6.195528 3.861380 4.342082 8.263593 
384 2.674599 3.767309 2.750278 3.910897 3.585163 6.170584 5.239666 6.176485 3.838964 4.329533 8.230241 
385 2.747188 3.753630 2.748673 3.950572 3.579222 6.201562 5.322895 6.178070 3.828352 4.338844 8.160228 
386 2.827049 3.739109 2.762142 4.022326 3.560489 6.233934 5.406662 6.214777 3.836582 4.364789 8.076553 
387 2.890763 3.743922 2.793912 4.028724 3.490651 6.320862 5.560881 6.241064 3.894016 4.356383 7.926072 
388 2.897352 3.700353 2.830268 3.996283 3.444645 6.368977 5.654230 6.225183 3.918948 4.321231 7.834370 
389 2.885623 3.659241 2.888605 3.974956 3.464752 6.395700 5.684294 6.189789 3.921219 4.315829 7.794107 
390 2.887609 3.658286 2.982768 3.989145 3.549129 6.415533 5.692575 6.213400 3.894797 4.361992 7.792258 
391 2.863035 3.638007 3.031358 3.986808 3.675239 6.340240 5.648558 6.219844 3.829476 4.398171 7.868058 
392 2.846176 3.661049 3.030717 3.881326 3.763206 6.266691 5.640571 6.177266 3.798169 4.377802 7.926527 
393 2.828390 3.707270 3.028114 3.756947 3.820727 6.190969 5.639832 6.151331 3.748026 4.346799 8.021973 
394 2.794717 3.731916 3.033970 3.676028 3.867743 6.070290 5.614068 6.134964 3.672662 4.314325 8.179894 
395 2.772985 3.763068 3.046338 3.612162 3.870408 5.981235 5.619121 6.131739 3.637012 4.287585 8.331906 
396 2.768575 3.748316 3.027021 3.544343 3.835149 5.882942 5.603463 6.107522 3.606751 4.279727 8.456193 
397 2.803285 3.744688 2.986874 3.499357 3.773484 5.848668 5.581962 6.106884 3.634871 4.340693 8.523117 
398 2.855643 3.743603 2.944302 3.462219 3.698988 5.901962 5.579455 6.134237 3.719775 4.449124 8.541365 
399 2.871045 3.646845 2.852395 3.416244 3.657413 5.890210 5.559286 6.119480 3.775687 4.541222 8.581368 
400 2.885105 3.592607 2.730731 3.354160 3.575948 5.924382 5.605682 6.083806 3.882763 4.624741 8.551954 
401 2.905311 3.589279 2.649827 3.329463 3.491407 5.987253 5.696552 6.045968 3.974867 4.700458 8.492098 
402 2.901969 3.614114 2.635163 3.330488 3.448005 6.030149 5.765251 6.018797 4.022822 4.762679 8.437355 
403 2.889207 3.693509 2.722881 3.374587 3.466396 6.113552 5.844608 6.053212 4.068889 4.827278 8.390146 
404 2.871630 3.727883 2.827859 3.464780 3.557011 6.125145 5.874573 6.086314 4.095329 4.868340 8.380980 
405 2.863834 3.708561 2.848718 3.505191 3.621876 6.072081 5.877431 6.034355 4.160347 4.840919 8.345173 
406 2.881991 3.702016 2.839160 3.568801 3.675472 6.035479 5.882810 5.976925 4.232047 4.802489 8.300850 
407 2.933528 3.741155 2.905528 3.690615 3.773708 6.023917 5.896428 5.981355 4.258553 4.805486 8.287142 
408 2.939069 3.769903 2.935108 3.746139 3.868280 6.018065 5.905027 5.931588 4.273471 4.751667 8.251641 
409 2.943671 3.782833 2.922442 3.796877 3.959944 5.978627 5.884890 5.847542 4.277030 4.696693 8.236060 
410 2.965274 3.810289 2.913828 3.871823 4.030023 5.928694 5.859785 5.771869 4.286193 4.672444 8.223878 
411 2.957496 3.874374 2.897691 3.946584 4.090905 5.915806 5.876312 5.737325 4.300428 4.662758 8.194621 
412 2.926362 3.925036 2.917341 4.033297 4.180858 5.885411 5.863366 5.752488 4.265162 4.667018 8.213266 
413 2.843728 3.864947 2.879321 4.024740 4.243720 5.794798 5.805562 5.685487 4.216396 4.606559 8.248126 
414 2.830521 3.837943 2.833857 4.024054 4.272301 5.773044 5.808311 5.654474 4.239459 4.599413 8.267288 
415 2.870310 3.843654 2.832803 4.071483 4.301822 5.815033 5.836037 5.699773 4.297198 4.639266 8.291643 
416 2.857692 3.837641 2.822087 4.070061 4.311959 5.891931 5.861163 5.745243 4.339685 4.611423 8.299485 
417 2.840868 3.876823 2.840229 4.073751 4.313474 6.016170 5.920912 5.845448 4.376769 4.575359 8.299551 
418 2.807642 3.820771 2.825497 4.025918 4.331475 6.021408 5.924125 5.885371 4.366844 4.498793 8.327381 
419 2.816378 3.778094 2.794309 3.971190 4.313366 5.968299 5.941173 5.922587 4.393319 4.478371 8.349206 
420 2.886952 3.870309 2.863288 3.996946 4.300512 5.951751 6.020431 6.046826 4.480427 4.577532 8.379244 
421 2.902655 3.946178 2.927787 3.980148 4.288072 5.901537 6.059412 6.101154 4.527696 4.625849 8.414768 
422 2.870275 4.019899 2.948291 3.943834 4.299620 5.873792 6.128253 6.108271 4.546944 4.622837 8.427954 
423 2.836890 4.067032 2.943014 3.939974 4.328523 5.832603 6.175461 6.081522 4.544607 4.608974 8.469790 
424 2.821787 4.055047 2.911161 3.945153 4.321915 5.758828 6.161847 6.014788 4.551260 4.591378 8.544299 
425 2.855954 4.069220 2.914189 4.017793 4.296304 5.746821 6.164802 5.999961 4.575528 4.629821 8.595088 
426 2.894135 4.012088 2.879407 4.040134 4.253173 5.718909 6.139206 5.928033 4.581511 4.637080 8.579210 
427 2.898358 3.926909 2.826171 4.038554 4.236844 5.683675 6.097762 5.844483 4.556439 4.631840 8.562653 
428 2.888533 3.938182 2.870563 4.124515 4.270893 5.744854 6.100524 5.892046 4.548482 4.694130 8.563689 
429 2.865235 3.908298 2.893863 4.168240 4.279600 5.789486 6.080267 5.897683 4.537764 4.707734 8.550108 
430 2.860290 3.847966 2.837417 4.121170 4.203894 5.825997 6.092674 5.814478 4.539866 4.660061 8.476037 
431 2.911568 3.810630 2.751693 4.068619 4.108141 5.850427 6.143201 5.723549 4.546585 4.619275 8.389973 
432 2.988709 3.790069 2.697257 4.029037 4.027531 5.860312 6.220781 5.672863 4.564043 4.613726 8.328631 
433 3.046378 3.853419 2.756324 4.047081 3.972285 5.898799 6.346419 5.731242 4.610043 4.657615 8.286057 
434 3.030393 3.856623 2.788926 4.009224 3.946033 5.827462 6.365448 5.779229 4.622046 4.654812 8.264587 
435 2.978185 3.833372 2.809060 3.958214 3.918734 5.730896 6.354004 5.818530 4.638195 4.646873 8.234778 
436 2.925465 3.813241 2.822865 3.934987 3.887653 5.646233 6.360329 5.864369 4.646332 4.648214 8.219017 
437 2.872763 3.766720 2.837020 3.903725 3.854613 5.585229 6.361919 5.893776 4.633027 4.634199 8.200403 
438 2.881391 3.753564 2.907276 3.868694 3.779479 5.643819 6.424329 5.943747 4.675029 4.645862 8.142526 
439 2.880121 3.604473 2.871878 3.744436 3.685920 5.647414 6.410627 5.904904 4.691609 4.581700 8.090537 
440 2.900747 3.446930 2.851231 3.698651 3.638241 5.635621 6.371226 5.897634 4.683111 4.565255 8.116058 
441 2.953865 3.391310 2.921482 3.787817 3.649370 5.656695 6.365501 6.006555 4.664651 4.661757 8.196412 
442 3.002491 3.345274 2.943171 3.844377 3.658291 5.664063 6.343543 6.078696 4.651785 4.724939 8.229313 
443 3.043643 3.303424 2.931890 3.830806 3.627731 5.678117 6.324287 6.068944 4.675022 4.718253 8.185665 
444 3.072095 3.240960 2.875900 3.817404 3.612109 5.641238 6.259201 6.011021 4.668634 4.676193 8.150802 
445 3.140941 3.285698 2.875512 3.873678 3.599721 5.644748 6.232047 5.959176 4.676361 4.663960 8.106303 
446 3.243229 3.383245 2.903817 3.979603 3.636181 5.622703 6.193487 5.908039 4.674512 4.678255 8.084080 
447 3.324950 3.454991 2.853498 3.997321 3.655789 5.568059 6.143011 5.777120 4.695735 4.643514 8.001284 
448 3.356420 3.502352 2.790613 3.967232 3.695420 5.514949 6.080439 5.661022 4.704075 4.598732 7.903090 
449 3.334083 3.495519 2.773856 4.021185 3.836084 5.399405 5.943435 5.676759 4.575768 4.623934 7.926932 
450 3.352159 3.573386 2.774357 4.062055 3.892239 5.412772 5.920454 5.733323 4.474758 4.710950 7.903192 
451 3.340761 3.608997 2.748899 3.990577 3.882704 5.436587 5.907655 5.725224 4.399940 4.762582 7.859612 
452 3.296228 3.584797 2.743958 3.879674 3.911485 5.421565 5.838336 5.715964 4.288407 4.775632 7.876748 
453 3.278072 3.606694 2.760973 3.725302 3.904276 5.500479 5.856118 5.721930 4.244728 4.738876 7.849101 
454 3.250419 3.548849 2.779091 3.612708 3.955173 5.484475 5.815033 5.735524 4.135650 4.690143 7.925855 
455 3.264096 3.494597 2.828318 3.599700 4.039608 5.440867 5.758171 5.793497 4.010053 4.703167 8.063957 
456 3.329425 3.488629 2.855231 3.558117 4.039661 5.473917 5.782971 5.806447 4.005010 4.720870 8.113811 
457 3.364456 3.434898 2.870070 3.539058 4.072664 5.471465 5.765742 5.804695 4.005320 4.744065 8.194244 
458 3.421075 3.409247 2.920121 3.601639 4.147933 5.476173 5.730750 5.873073 3.989018 4.813043 8.323069 
459 3.520400 3.460176 2.954591 3.625845 4.132899 5.552462 5.774721 5.918810 4.033465 4.855803 8.359217 
460 3.600798 3.467573 2.952334 3.629750 4.133146 5.568383 5.767962 5.914318 4.070856 4.891442 8.401929 
461 3.662049 3.443076 2.879415 3.559293 4.093131 5.566242 5.758596 5.825682 4.158504 4.892719 8.392586 
462 3.735720 3.490448 2.849220 3.517040 4.030987 5.612906 5.776611 5.784230 4.281819 4.927850 8.357592 
463 3.790540 3.520210 2.898765 3.625163 4.100969 5.569964 5.657075 5.855121 4.266542 5.046049 8.434651 
464 3.848102 3.543599 2.903471 3.693216 4.153170 5.529515 5.515332 5.904237 4.237404 5.141022 8.455680 
465 3.899125 3.560711 2.852779 3.685555 4.163237 5.496490 5.393573 5.903798 4.253916 5.193343 8.414132 
466 3.936856 3.544655 2.799967 3.703224 4.223251 5.407953 5.228795 5.921688 4.243427 5.262011 8.437709 
467 4.002236 3.581894 2.741293 3.684554 4.186515 5.391322 5.165138 5.951260 4.272638 5.308457 8.379421 
468 4.084379 3.623549 2.709299 3.688701 4.151933 5.372056 5.131810 6.011849 4.261674 5.357248 8.319205 
469 4.118723 3.587090 2.689873 3.686932 4.161874 5.299968 5.093464 6.056030 4.202083 5.368416 8.276351 
470 4.104982 3.550530 2.725125 3.651133 4.123466 5.296830 5.152919 6.088299 4.163845 5.314457 8.166954 
471 4.081737 3.529634 2.855814 3.723229 4.167071 5.292844 5.202273 6.202078 4.082742 5.315722 8.153284 
472 4.081581 3.496197 2.969592 3.843751 4.256075 5.222044 5.200009 6.315267 3.971511 5.380180 8.206841 
473 4.078393 3.461844 3.000225 3.863839 4.218115 5.172352 5.271314 6.349174 3.944326 5.412776 8.140697 
474 4.026043 3.403063 3.035162 3.872760 4.195732 5.103945 5.297878 6.375157 3.905428 5.420535 8.106449 
475 3.923717 3.326918 3.062745 3.839138 4.163353 5.052910 5.288218 6.376949 3.868825 5.364873 8.085975 
476 3.836425 3.279085 3.099268 3.798736 4.113619 5.030211 5.296597 6.386935 3.852555 5.307291 8.049417 
477 3.782832 3.212883 3.154276 3.828949 4.140268 4.957516 5.254157 6.447352 3.799126 5.319780 8.083654 
478 3.765394 3.120400 3.150469 3.824200 4.141503 4.863974 5.229403 6.481153 3.803515 5.344125 8.094044 
479 3.775561 3.046162 3.121738 3.788687 4.110560 4.774662 5.237272 6.491621 3.858537 5.369859 8.081944 
480 3.803967 3.012918 3.137311 3.792808 4.105299 4.722278 5.233490 6.546200 3.889511 5.428276 8.085708 
481 3.810330 2.916599 3.084970 3.725381 4.108844 4.646594 5.187016 6.552528 3.910048 5.424263 8.077217 
482 3.799005 2.769605 2.975069 3.598449 4.108914 4.558041 5.098298 6.500861 3.946616 5.372754 8.066569 
483 3.826669 2.703211 2.882613 3.516778 4.076733 4.560684 5.053420 6.494819 4.017674 5.368017 8.025208 
484 3.867697 2.689687 2.786445 3.463265 4.051497 4.570965 5.025328 6.486788 4.075697 5.385274 8.017139 
485 3.924775 2.752002 2.742374 3.470307 4.050541 4.588258 5.005680 6.516141 4.091031 5.443645 8.042934 
486 3.985975 2.825119 2.710142 3.466941 4.060296 4.587141 4.994265 6.529204 4.093200 5.495279 8.087461 
487 4.042319 2.887357 2.677427 3.427938 4.054388 4.562385 4.969566 6.508867 4.107544 5.530200 8.118804 
488 4.093267 3.004835 2.734541 3.430705 4.028436 4.627391 4.985413 6.541049 4.138661 5.579138 8.119944 
489 4.128467 3.077478 2.754393 3.393879 3.975107 4.664023 5.000807 6.518328 4.192641 5.576132 8.083412 
490 4.184826 3.192096 2.796032 3.367626 3.912816 4.766838 5.053088 6.544845 4.261705 5.583077 8.007155 
491 4.210210 3.263286 2.874855 3.384122 3.917913 4.837248 5.048876 6.608988 4.284878 5.598461 7.997842 
492 4.175139 3.230419 2.908616 3.382808 3.956488 4.822468 4.975302 6.607120 4.280148 5.574284 8.030993 
493 4.124088 3.257540 3.034578 3.458211 4.010599 4.901078 4.932871 6.662917 4.262497 5.558626 8.040777 
494 4.014054 3.180083 3.095795 3.528173 4.127203 4.860730 4.808894 6.640246 4.186460 5.486060 8.123527 
495 3.963003 3.140447 3.085026 3.573303 4.151989 4.862045 4.775499 6.592358 4.167142 5.432323 8.150111 
496 3.969426 3.160535 3.059512 3.622931 4.100361 4.916413 4.826673 6.556854 4.200821 5.420955 8.115223 
497 3.894997 3.037531 2.945488 3.629648 4.101683 4.805966 4.772013 6.422772 4.173909 5.345615 8.147381 
498 3.846379 3.049816 2.949742 3.679716 4.107330 4.827638 4.824489 6.392657 4.135243 5.305431 8.112993 
499 3.782093 3.071019 2.974692 3.731688 4.125958 4.837789 4.872467 6.380912 4.054398 5.270554 8.088416 
500 3.706652 3.005889 2.912223 3.741322 4.144965 4.737520 4.872751 6.297204 3.958532 5.216358 8.086997 
501 3.753493 3.056140 2.871195 3.772630 4.102716 4.727524 4.992426 6.236290 3.949069 5.245540 7.985122 
502 3.791627 3.064761 2.809032 3.799152 4.083622 4.640182 5.082178 6.130170 3.952840 5.275237 7.895729 
503 3.838944 3.091969 2.769392 3.823785 4.057250 4.572433 5.179140 6.033771 3.970248 5.301670 7.793667 
504 3.879962 3.148570 2.736765 3.785348 3.973826 4.594381 5.316672 5.916846 4.026318 5.277707 7.640576 
505 3.876839 3.157916 2.725071 3.763666 3.963404 4.585881 5.381052 5.827150 4.030023 5.242058 7.572675 
506 3.932104 3.244977 2.781181 3.802505 3.959343 4.680797 5.487014 5.841305 4.060939 5.277453 7.496524 
507 3.973303 3.284907 2.795902 3.774956 3.919909 4.769722 5.576696 5.833809 4.131068 5.279186 7.393517 
508 3.970641 3.258745 2.778228 3.704315 3.881566 4.807511 5.590855 5.832052 4.214274 5.249071 7.306739 
509 4.012599 3.270822 2.799541 3.662181 3.861176 4.882674 5.585450 5.904394 4.289637 5.248706 7.235939 
510 4.048611 3.239367 2.801544 3.593134 3.852834 4.935940 5.551903 5.936133 4.339188 5.214614 7.187067 
511 4.039772 3.163592 2.830269 3.544990 3.853311 4.978364 5.474991 5.963962 4.327783 5.167112 7.201244 
512 4.049070 3.126643 2.896877 3.487240 3.811036 5.091301 5.443268 6.018085 4.311294 5.126532 7.223235 
513 4.063331 3.078907 2.933923 3.386727 3.753200 5.223642 5.435625 6.035185 4.337361 5.089303 7.204753 
514 4.028495 2.979895 2.937999 3.335617 3.748666 5.251623 5.344027 6.041973 4.321039 5.035933 7.253294 
515 4.026642 2.941490 2.954778 3.314177 3.721544 5.289471 5.283556 6.060197 4.323819 5.019310 7.288303 
516 4.000216 2.918586 3.016405 3.316968 3.722754 5.334725 5.226776 6.119363 4.308887 5.020673 7.334786 
517 3.955010 2.889368 3.074931 3.288680 3.736535 5.395403 5.191618 6.149468 4.305387 5.018263 7.354101 
518 3.945138 2.873727 3.108105 3.206095 3.736581 5.478043 5.210431 6.106687 4.345743 5.011478 7.308780 
519 3.964976 2.887607 3.156468 3.198695 3.753338 5.521554 5.226580 6.106119 4.373685 5.055497 7.304933 
520 4.000299 2.934258 3.225996 3.217682 3.766454 5.569651 5.262284 6.126389 4.398618 5.106673 7.342219 
521 3.993261 2.895544 3.253528 3.162382 3.778159 5.591560 5.267523 6.071439 4.406851 5.065431 7.360467 
522 3.953515 2.845582 3.324471 3.152528 3.863100 5.620417 5.247919 6.059402 4.353926 5.027239 7.381954 
523 3.942140 2.857521 3.431891 3.192852 3.965147 5.657012 5.236684 6.107943 4.284338 5.034264 7.393913 
524 3.952654 2.873720 3.492947 3.226411 4.032014 5.636299 5.220162 6.145423 4.240719 5.046309 7.418612 
525 3.991874 2.917788 3.519427 3.244826 4.062869 5.644508 5.262534 6.189270 4.252168 5.071898 7.404587 
526 3.996010 2.904397 3.476240 3.186406 4.074269 5.650887 5.304102 6.157556 4.266898 5.028190 7.350227 
527 3.946716 2.804538 3.420808 3.106764 4.142465 5.622224 5.274875 6.091751 4.215094 4.941400 7.321835 
528 3.923151 2.746539 3.413960 3.088084 4.211843 5.615028 5.227421 6.091595 4.133590 4.920020 7.300329 
529 3.918367 2.705696 3.396182 3.116096 4.301722 5.564791 5.115370 6.119205 4.015944 4.956110 7.306334 
530 3.921865 2.685300 3.346406 3.163171 4.369858 5.507637 5.013432 6.154059 3.930886 5.031593 7.282643 
531 3.922361 2.686242 3.281948 3.202331 4.416453 5.431448 4.927801 6.178565 3.856511 5.108969 7.256343 
532 3.960506 2.738000 3.234946 3.244706 4.416527 5.364766 4.878359 6.204443 3.814481 5.179298 7.202637 
533 4.001713 2.782218 3.204072 3.266163 4.397933 5.289977 4.845104 6.215423 3.792167 5.229034 7.139380 
534 4.033447 2.796374 3.137779 3.230130 4.337647 5.198168 4.830273 6.164848 3.801403 5.230506 7.053776 
535 4.094594 2.861362 3.078837 3.209538 4.240489 5.138726 4.868260 6.103698 3.829675 5.231091 6.940594 
536 4.163008 2.990451 3.106839 3.291374 4.176469 5.084668 4.944694 6.121268 3.825836 5.292068 6.879511 
537 4.195597 3.092574 3.203391 3.444963 4.199816 4.980109 4.974262 6.188849 3.752577 5.360512 6.909603 
538 4.145671 3.108253 3.279466 3.522356 4.242712 4.866446 4.970163 6.213524 3.663996 5.334384 6.930218 
539 4.012751 3.011110 3.321804 3.540689 4.310198 4.711591 4.905693 6.203225 3.534832 5.261230 6.991326 
540 3.902145 2.908509 3.351735 3.561922 4.356939 4.590480 4.867097 6.200959 3.417383 5.237084 7.048162 
541 3.855581 2.852627 3.371033 3.588058 4.355317 4.562621 4.898967 6.216006 3.362599 5.280731 7.048849 
542 3.817102 2.766508 3.366874 3.597235 4.355019 4.542416 4.898062 6.199621 3.329746 5.338120 7.065752 
543 3.781803 2.691959 3.358711 3.575298 4.379170 4.571278 4.876561 6.172163 3.321627 5.379772 7.037562 
544 3.818202 2.716497 3.436647 3.602096 4.435548 4.695074 4.877295 6.239736 3.326086 5.472778 6.991233 
545 3.885319 2.759070 3.510578 3.629670 4.503256 4.820460 4.835443 6.327276 3.338649 5.579746 6.971066 
546 4.008098 2.822854 3.542696 3.667881 4.528374 4.943307 4.804970 6.399637 3.383821 5.711698 6.931419 
547 4.152118 2.893766 3.557691 3.729997 4.553944 5.024470 4.782071 6.460808 3.453668 5.824898 6.907271 
548 4.262997 2.921332 3.534440 3.769649 4.556657 5.048120 4.740506 6.453213 3.542506 5.869820 6.873135 
549 4.373585 2.983607 3.541178 3.843576 4.548092 5.107581 4.739386 6.459118 3.631082 5.923634 6.831496 
550 4.471204 3.052965 3.578912 3.983928 4.592280 5.132081 4.719100 6.506015 3.672736 5.999631 6.901095 
551 4.522633 3.090217 3.588439 4.155910 4.654220 5.064557 4.661595 6.528894 3.706264 6.057466 7.051577 
552 4.580250 3.134835 3.568344 4.256880 4.640097 5.039334 4.677287 6.519047 3.798440 6.079087 7.136662 
553 4.615513 3.184919 3.567455 4.327180 4.612503 5.056570 4.716899 6.533895 3.894058 6.128143 7.192048 
554 4.592801 3.200729 3.563921 4.367558 4.559521 5.091726 4.748775 6.535720 3.967798 6.169356 7.235141 
555 4.529052 3.148036 3.520802 4.332805 4.457138 5.117743 4.752325 6.478066 4.033730 6.159352 7.261128 
556 4.425164 3.041055 3.466695 4.256948 4.366194 5.101603 4.709446 6.399478 4.102148 6.112323 7.300053 
557 4.349784 2.942345 3.457690 4.190066 4.270639 5.084156 4.678553 6.344458 4.163899 6.073247 7.323011 
558 4.290359 2.888526 3.530695 4.152635 4.201198 5.099585 4.683168 6.358951 4.193038 6.068816 7.332260 
559 4.221099 2.820402 3.615537 4.122157 4.185800 5.043892 4.650257 6.390714 4.170199 6.057963 7.370922 
560 4.156785 2.750159 3.695268 4.057475 4.163065 4.969923 4.631125 6.420070 4.133066 6.030694 7.371979 
561 4.120374 2.705052 3.771839 4.012580 4.137060 4.894315 4.640576 6.455785 4.086527 5.987826 7.367369 
562 4.099658 2.672654 3.834090 3.956695 4.052367 4.826818 4.706653 6.452302 4.043742 5.899686 7.306896 
563 4.102864 2.703849 3.910206 3.883941 3.928345 4.815614 4.850550 6.444102 4.012511 5.808212 7.195905 
564 4.087205 2.745378 3.951569 3.781922 3.827842 4.768485 4.965956 6.401898 3.982506 5.713968 7.119691 
565 4.051188 2.779271 3.974975 3.665131 3.780774 4.701000 5.019879 6.356602 3.939354 5.645689 7.079931 
566 4.005412 2.790985 4.003072 3.577730 3.795809 4.623431 5.009432 6.334319 3.892290 5.593706 7.071602 
567 3.963142 2.792029 4.026589 3.491508 3.801728 4.583858 4.998456 6.326512 3.869388 5.580220 7.064825 
568 3.933356 2.817781 4.073483 3.443976 3.819237 4.628267 5.027241 6.371209 3.846460 5.634748 7.053338 
569 3.892739 2.767696 4.063944 3.347655 3.826177 4.656100 5.056859 6.356645 3.847813 5.686067 7.045808 
570 3.858440 2.685926 4.016212 3.239699 3.851087 4.611623 5.061589 6.312530 3.883665 5.745308 7.043139 
571 3.859651 2.693416 4.008236 3.197353 3.899692 4.573105 5.103349 6.331480 3.946775 5.852237 6.998878 
572 3.868143 2.757957 3.993183 3.143112 3.908973 4.559500 5.159375 6.345788 4.055990 5.943805 6.893463 
573 3.861308 2.784640 3.981157 3.120352 3.931514 4.527347 5.162984 6.337974 4.138560 5.992831 6.816132 
574 3.830529 2.759572 4.007423 3.157874 3.995340 4.495191 5.120700 6.347874 4.135326 6.005219 6.786399 
575 3.843186 2.792683 4.083959 3.240386 4.054168 4.542513 5.119812 6.419880 4.107680 6.032062 6.738329 
576 3.892469 2.815938 4.098825 3.329317 4.083130 4.600763 5.162080 6.469036 4.111699 6.053953 6.668553 
577 3.954820 2.793098 4.009493 3.380237 4.075252 4.658952 5.245533 6.457947 4.154225 6.059795 6.553417 
578 4.030736 2.795425 3.929635 3.420933 4.046127 4.780464 5.369972 6.475976 4.214478 6.078138 6.421666 
579 4.066620 2.755801 3.880845 3.487792 4.055080 4.843653 5.425347 6.493646 4.231977 6.066449 6.367015 
580 4.075917 2.707177 3.846073 3.535794 4.072608 4.900815 5.453186 6.518074 4.237174 6.011579 6.321314 
581 4.097250 2.728968 3.862870 3.555216 4.045627 5.001955 5.524547 6.580838 4.279110 5.967312 6.256826 
582 4.058638 2.737056 3.897211 3.598887 4.067792 5.025778 5.517290 6.629400 4.274284 5.916462 6.259360 
583 3.957834 2.747734 3.932425 3.624204 4.108034 5.017146 5.478379 6.665294 4.238477 5.898860 6.303952 
584 3.833240 2.767244 3.935465 3.586074 4.086915 5.016323 5.445243 6.656292 4.239916 5.892862 6.326026 
585 3.716891 2.810684 3.922183 3.582722 4.071730 5.025565 5.394268 6.650643 4.236727 5.912594 6.390037 
586 3.662692 2.894840 3.883436 3.588757 3.994171 5.104278 5.418170 6.646334 4.307048 5.940929 6.410850 
587 3.627729 2.931109 3.795056 3.610835 3.914333 5.129189 5.420211 6.581339 4.400237 5.924915 6.455922 
588 3.587144 2.964075 3.731915 3.715556 3.912994 5.112857 5.382770 6.533853 4.407623 5.914000 6.576346 
589 3.583005 3.025336 3.727927 3.817867 3.910980 5.161395 5.384621 6.514528 4.412858 5.914276 6.656778 
590 3.564416 3.024426 3.681441 3.879378 3.910084 5.211252 5.376448 6.440204 4.425581 5.874598 6.695329 
591 3.502756 2.981984 3.644792 3.926361 3.939872 5.252968 5.361642 6.373161 4.403646 5.808719 6.756352 
592 3.438350 2.909712 3.612270 3.926425 3.925384 5.301824 5.371205 6.295003 4.403450 5.739722 6.792609 
593 3.372958 2.833004 3.576332 3.923671 3.892452 5.333601 5.383567 6.213210 4.391217 5.675518 6.844655 
594 3.334817 2.787904 3.566065 3.916802 3.831079 5.418842 5.437392 6.185255 4.383774 5.646156 6.854450 
595 3.327215 2.724921 3.570977 3.887455 3.735941 5.536729 5.512834 6.161482 4.403643 5.616347 6.811944 
596 3.324655 2.683993 3.621389 3.910958 3.701906 5.618032 5.553430 6.170334 4.393630 5.595474 6.799807 
597 3.320145 2.667932 3.694891 3.996065 3.740275 5.605788 5.518813 6.206050 4.341156 5.596904 6.863327 
598 3.341970 2.684601 3.764987 4.094492 3.787992 5.584284 5.486289 6.256723 4.318465 5.603356 6.917150 
599 3.369789 2.722903 3.826027 4.164323 3.824072 5.596718 5.509127 6.332120 4.335233 5.599055 6.918935 
600 3.331391 2.672667 3.858809 4.191911 3.901468 5.514094 5.456804 6.351659 4.310771 5.522646 6.940506 
601 3.269840 2.634684 3.930815 4.245473 3.991106 5.432984 5.409493 6.377023 4.245249 5.419866 6.955266 
602 3.217271 2.716944 4.050238 4.364220 4.097301 5.379267 5.388480 6.481756 4.137908 5.358574 7.011441 
603 3.137562 2.765398 4.126702 4.451014 4.183606 5.295747 5.353835 6.538162 4.042246 5.285717 7.089315 
604 3.092288 2.829784 4.195921 4.505810 4.220084 5.275581 5.396551 6.606591 4.015569 5.249392 7.080199 
605 3.053682 2.869522 4.237864 4.525014 4.236182 5.230436 5.428657 6.615487 4.007818 5.220126 7.037816 
606 3.027503 2.889083 4.266289 4.529686 4.261720 5.145974 5.403434 6.617903 3.976660 5.196463 7.062888 
607 3.042015 2.967371 4.342252 4.527555 4.259239 5.140014 5.417784 6.681322 3.955340 5.211828 7.085773 
608 3.001106 2.993083 4.378954 4.455012 4.238253 5.153468 5.421665 6.713896 3.921187 5.215210 7.076669 
609 2.960680 3.006946 4.396745 4.434878 4.272297 5.145590 5.393576 6.737161 3.860618 5.262177 7.095489 
610 2.933613 3.021564 4.418259 4.498235 4.328189 5.099295 5.334368 6.785113 3.779535 5.333432 7.152565 
611 2.902106 3.009599 4.420456 4.599460 4.364817 5.027955 5.265424 6.795943 3.700868 5.389346 7.210243 
612 2.874263 2.974653 4.419775 4.673604 4.374609 4.954413 5.201525 6.790921 3.647456 5.417484 7.237743 
613 2.864296 2.915037 4.424564 4.666660 4.341364 4.899728 5.184102 6.793005 3.638838 5.425503 7.190662 
614 2.896839 2.888205 4.474195 4.654784 4.327307 4.851439 5.200614 6.823448 3.632290 5.458860 7.161343 
615 2.945454 2.841583 4.507631 4.639513 4.356214 4.732695 5.184481 6.804867 3.606377 5.466658 7.170505 
616 3.015173 2.803608 4.528480 4.578859 4.373142 4.618677 5.194982 6.724704 3.627356 5.457008 7.149954 
617 3.096630 2.818011 4.575204 4.527259 4.382813 4.554156 5.232481 6.701131 3.691785 5.454349 7.115807 
618 3.135646 2.861577 4.633425 4.488468 4.404372 4.510034 5.252183 6.736784 3.760194 5.442655 7.113686 
619 3.108069 2.928317 4.693967 4.486189 4.449551 4.476696 5.238790 6.794074 3.802127 5.427667 7.160096 
620 3.069928 2.994378 4.706509 4.475482 4.485126 4.452804 5.215797 6.837365 3.844621 5.415280 7.200846 
621 3.055157 3.035151 4.668969 4.430677 4.457360 4.446384 5.210036 6.838913 3.917254 5.416651 7.195183 
622 3.047708 3.026925 4.589828 4.366971 4.380922 4.430483 5.230950 6.805413 4.020081 5.424345 7.158099 
623 3.078244 3.021921 4.541059 4.318391 4.282195 4.425754 5.279964 6.822434 4.124885 5.448973 7.112872 
624 3.102335 3.045072 4.560271 4.307862 4.239388 4.412620 5.308405 6.906357 4.170257 5.466740 7.103404 
625 3.054564 2.942041 4.530310 4.266942 4.286033 4.314667 5.263812 6.915627 4.138350 5.385252 7.183347 
626 3.013054 2.795375 4.475274 4.196757 4.321105 4.258898 5.251303 6.897470 4.118146 5.273328 7.234411 
627 3.042278 2.747626 4.456432 4.212054 4.367669 4.256488 5.278931 6.956940 4.058055 5.253498 7.310507 
628 3.107278 2.743711 4.420001 4.252585 4.415158 4.258389 5.319727 7.029438 3.971438 5.263700 7.382776 
629 3.156445 2.716698 4.362182 4.201532 4.419341 4.282660 5.371047 7.034745 3.922535 5.209691 7.388738 
630 3.145174 2.711303 4.358653 4.170563 4.471574 4.304421 5.383534 7.071299 3.830584 5.112370 7.461738 
631 3.126742 2.765215 4.400691 4.151809 4.501332 4.387556 5.422979 7.153090 3.767349 5.019272 7.501266 
632 3.134348 2.836141 4.408023 4.128915 4.485385 4.495450 5.498745 7.234091 3.770506 4.961053 7.490905 
633 3.155206 2.871526 4.352210 4.140377 4.493716 4.520550 5.536111 7.291727 3.805833 4.953156 7.534229 
634 3.203668 2.894202 4.300518 4.106296 4.467480 4.545031 5.585983 7.330529 3.904995 4.945931 7.534195 
635 3.216930 2.926639 4.318289 4.042308 4.421680 4.599170 5.634839 7.375131 4.018855 4.899191 7.505715 
636 3.193301 2.954926 4.389936 4.020368 4.377999 4.646061 5.627644 7.446644 4.079081 4.863899 7.498998 
637 3.188674 2.939682 4.426231 3.964555 4.258924 4.656951 5.600179 7.459299 4.141529 4.836558 7.478634 
638 3.199091 2.847210 4.400531 3.887991 4.140774 4.599027 5.529900 7.405326 4.178288 4.818114 7.478683 
639 3.208036 2.703949 4.334489 3.809644 4.058979 4.489759 5.446860 7.341368 4.194933 4.803659 7.484571 
640 3.298362 2.665895 4.305706 3.753726 3.955228 4.465149 5.498923 7.356367 4.209654 4.847308 7.417067 
641 3.390209 2.688286 4.310360 3.742226 3.885217 4.484128 5.611393 7.433073 4.177609 4.920254 7.355130 
642 3.437227 2.634469 4.264366 3.702126 3.871710 4.432010 5.668053 7.465434 4.147131 4.930183 7.338365 
643 3.493335 2.627775 4.221790 3.675641 3.883132 4.389583 5.715714 7.493352 4.162342 4.940228 7.321960 
644 3.552699 2.686196 4.214963 3.694638 3.924933 4.382007 5.744112 7.574199 4.190569 4.959142 7.319562 
645 3.639870 2.759572 4.230419 3.672793 3.923782 4.432336 5.819222 7.653947 4.269250 4.946757 7.282545 
646 3.688811 2.790909 4.234528 3.591069 3.907419 4.475203 5.894874 7.679684 4.369330 4.893724 7.247303 
647 3.700063 2.803851 4.287509 3.538411 3.968121 4.476304 5.872525 7.749688 4.376192 4.852817 7.285361 
648 3.694566 2.874378 4.424792 3.526689 4.069835 4.480721 5.828911 7.888529 4.310102 4.840682 7.350820 
649 3.664696 2.942001 4.543397 3.472890 4.130575 4.463600 5.805385 7.988050 4.259997 4.804838 7.403862 
650 3.633154 2.989337 4.640280 3.434384 4.175173 4.414332 5.779622 8.083748 4.216807 4.783729 7.460145 
651 3.606315 2.998245 4.708012 3.421010 4.231173 4.319751 5.727409 8.150353 4.181337 4.772222 7.509168 
652 3.583032 2.992438 4.773821 3.423897 4.275541 4.249218 5.680672 8.196628 4.174125 4.752633 7.531076 
653 3.539901 2.969408 4.850595 3.489719 4.363322 4.177777 5.610334 8.237193 4.134456 4.738651 7.598078 
654 3.494127 2.924797 4.912982 3.543262 4.451526 4.120627 5.547451 8.232626 4.102221 4.723644 7.649360 
655 3.506990 2.911457 4.992110 3.573733 4.496513 4.155288 5.556096 8.260695 4.111584 4.746027 7.609118 
656 3.491060 2.886593 5.068783 3.661256 4.602973 4.155629 5.531414 8.292804 4.057831 4.766007 7.616052 
657 3.404359 2.825947 5.144319 3.704340 4.714683 4.155928 5.488879 8.283150 3.981202 4.711852 7.633097 
658 3.305005 2.799230 5.267544 3.730636 4.810071 4.197655 5.457104 8.316906 3.907077 4.675834 7.622224 
659 3.203550 2.788221 5.412450 3.801210 4.928153 4.235813 5.415193 8.381337 3.837713 4.690923 7.609048 
660 3.133165 2.783413 5.533945 3.836774 4.969139 4.299486 5.420969 8.433494 3.862527 4.705253 7.535699 
661 3.074222 2.809350 5.631588 3.909850 4.989576 4.297005 5.422765 8.480337 3.898864 4.739422 7.504174 
662 3.019467 2.843135 5.706964 4.022413 5.022628 4.199999 5.382012 8.512602 3.911918 4.807412 7.564796 
663 2.981771 2.873667 5.755275 4.062800 4.990189 4.101462 5.384020 8.513429 3.974009 4.877673 7.581921 
664 2.907788 2.864577 5.782393 4.084486 4.952943 3.986845 5.358261 8.472209 4.012054 4.927345 7.626062 
665 2.848235 2.902094 5.823569 4.161637 4.922836 3.958473 5.332373 8.491481 4.015262 5.015810 7.718669 
666 2.832713 2.966366 5.864936 4.194118 4.831346 4.074990 5.419455 8.546049 4.071233 5.108722 7.750484 
667 2.807869 2.953163 5.864749 4.192421 4.774384 4.155465 5.457230 8.557890 4.095638 5.174541 7.815020 
668 2.826257 2.933398 5.845567 4.160505 4.711488 4.254056 5.497626 8.567614 4.139476 5.259824 7.838600 
669 2.864496 2.879285 5.807999 4.077015 4.630871 4.346645 5.539982 8.568583 4.190045 5.313532 7.835500 
670 2.889631 2.788383 5.787016 4.010470 4.604777 4.379679 5.489838 8.558080 4.172794 5.324951 7.894845 
671 2.962047 2.792028 5.827517 4.022638 4.600963 4.460927 5.473924 8.605269 4.166385 5.371973 7.895508 
672 3.030640 2.765724 5.842307 4.031729 4.593081 4.495803 5.476723 8.596553 4.190959 5.371036 7.857309 
673 3.101635 2.721568 5.828339 4.034158 4.602263 4.463318 5.460039 8.527622 4.228816 5.350383 7.817186 
674 3.184028 2.727768 5.849476 4.039177 4.640325 4.400887 5.464349 8.474925 4.249155 5.339944 7.781816 
675 3.234560 2.723531 5.888876 3.991261 4.681759 4.304701 5.469827 8.388845 4.239607 5.288293 7.745001 
676 3.268246 2.730021 5.941225 3.920656 4.720819 4.217576 5.502364 8.312234 4.240934 5.246066 7.688619 
677 3.261719 2.717898 5.963289 3.828747 4.753820 4.107685 5.529861 8.242171 4.252558 5.220623 7.659498 
678 3.261469 2.734001 6.000968 3.755303 4.801107 4.020229 5.533570 8.216333 4.229177 5.259240 7.673613 
679 3.277061 2.777523 6.047873 3.737720 4.897326 3.960356 5.507771 8.226292 4.147708 5.364293 7.722204 
680 3.236242 2.750618 6.055869 3.697815 4.995804 3.875706 5.460931 8.190249 4.077538 5.404953 7.787107 
681 3.184299 2.721891 6.095461 3.652300 5.049043 3.863383 5.470173 8.198251 4.080046 5.403062 7.818917 
682 3.126922 2.719103 6.176884 3.646785 5.083988 3.870715 5.509802 8.260685 4.073659 5.392368 7.853951 
683 3.045096 2.695796 6.224747 3.676349 5.117599 3.819989 5.505730 8.288976 4.018834 5.338041 7.925761 
684 3.029331 2.742418 6.272234 3.770036 5.115271 3.827866 5.538451 8.339113 4.025251 5.324049 7.962881 
685 3.026499 2.787058 6.297932 3.874964 5.103471 3.827230 5.539438 8.365287 4.054049 5.319656 7.978205 
686 2.990096 2.809771 6.322125 3.948678 5.072590 3.833312 5.540702 8.390292 4.087616 5.309214 7.976697 
687 2.970454 2.869882 6.396663 4.038718 5.036918 3.878705 5.593070 8.504108 4.111556 5.346183 7.964671 
688 2.906865 2.893005 6.449453 4.143703 5.054574 3.839460 5.611464 8.574896 4.092118 5.358449 7.978755 
689 2.833474 2.904097 6.469586 4.230078 5.092868 3.790427 5.631748 8.612646 4.066367 5.350470 7.985912 
690 2.800632 2.906801 6.473917 4.253890 5.111786 3.761630 5.688330 8.632000 4.062159 5.354681 7.950709 
691 2.809052 2.933250 6.478677 4.251279 5.110026 3.740839 5.765172 8.667684 4.062005 5.377711 7.920660 
692 2.854008 2.994663 6.513343 4.278916 5.089996 3.744236 5.845801 8.736186 4.067513 5.411789 7.904547 
693 2.882565 3.034867 6.553526 4.353685 5.078503 3.717795 5.840756 8.777319 4.028151 5.418449 7.940515 
694 2.902993 3.060815 6.567208 4.445917 5.036513 3.716141 5.814761 8.795649 3.980124 5.400017 7.978056 
695 2.960340 3.063308 6.509647 4.515855 4.958726 3.753684 5.803262 8.794205 3.960901 5.395202 8.012958 
696 3.059716 3.051617 6.407552 4.566781 4.859591 3.812524 5.802620 8.762602 3.986715 5.420471 8.054029 
697 3.166108 3.065619 6.327621 4.591106 4.744001 3.924520 5.837079 8.722540 4.057631 5.437577 8.083208 
698 3.216780 3.070581 6.306194 4.620053 4.665864 4.031940 5.836138 8.665124 4.090486 5.403468 8.150799 
699 3.202377 3.038050 6.315235 4.643962 4.603823 4.121636 5.795649 8.591568 4.071476 5.313425 8.226912 
700 3.219461 3.056512 6.355181 4.689356 4.522511 4.259444 5.810499 8.571810 4.086318 5.280193 8.270127 
701 3.268149 3.089699 6.368122 4.756238 4.450010 4.357399 5.821949 8.559903 4.116397 5.300705 8.310713 
702 3.283890 3.063812 6.323308 4.735752 4.338102 4.408051 5.843478 8.484901 4.207219 5.294508 8.285137 
703 3.288455 3.073235 6.326416 4.724494 4.254098 4.466118 5.874516 8.440597 4.290830 5.313435 8.255260 
704 3.243040 3.062377 6.358363 4.748944 4.232974 4.449500 5.828837 8.385391 4.274547 5.306318 8.303714 
705 3.170218 2.992964 6.370536 4.705670 4.187224 4.404252 5.778577 8.290442 4.247545 5.244929 8.334280 
706 3.094571 2.864482 6.330317 4.625834 4.139358 4.319854 5.719317 8.178662 4.218722 5.179556 8.374236 
707 3.030379 2.727316 6.271301 4.558998 4.098624 4.228937 5.653762 8.110615 4.180724 5.145983 8.442033 
708 2.992462 2.629642 6.233164 4.466776 4.005502 4.218752 5.669022 8.100679 4.183815 5.133386 8.448967 
709 2.914896 2.574230 6.216914 4.426379 3.932163 4.158175 5.612039 8.101070 4.097062 5.092817 8.537657 
710 2.824330 2.579717 6.192372 4.388373 3.866087 4.085521 5.518972 8.092859 3.969986 5.031423 8.650962 
711 2.770245 2.602500 6.116359 4.299324 3.801860 4.028585 5.424258 8.053320 3.875314 4.951311 8.703248 
712 2.787604 2.667648 6.024517 4.237040 3.747911 3.978820 5.310764 8.040365 3.784714 4.930762 8.755481 
713 2.896658 2.777969 5.924131 4.181033 3.653373 4.020733 5.265728 8.071416 3.768345 4.975379 8.739883 
714 3.029221 2.877932 5.810871 4.096876 3.537307 4.093022 5.244534 8.079831 3.815072 5.012870 8.662617 
715 3.115553 2.968571 5.713942 4.061460 3.520993 4.119967 5.138669 8.063611 3.827952 5.038436 8.635089 
716 3.154952 3.084327 5.683356 4.067391 3.574600 4.169092 5.037789 8.085137 3.839698 5.081235 8.611091 
717 3.165629 3.215708 5.698886 4.086411 3.649269 4.227531 4.956604 8.114726 3.854883 5.142328 8.592685 
718 3.154142 3.327808 5.677999 4.086350 3.721649 4.240283 4.888716 8.113802 3.879193 5.210300 8.568827 
719 3.154912 3.461566 5.666331 4.074978 3.764071 4.254776 4.892701 8.140179 3.948866 5.300301 8.495603 
720 3.122777 3.538880 5.630210 4.071751 3.838137 4.161333 4.828590 8.118463 3.977216 5.339718 8.483418 
721 3.020312 3.588529 5.598586 4.080678 3.961390 4.024368 4.706446 8.073625 3.935798 5.320685 8.517647 
722 2.944736 3.713231 5.654016 4.130019 4.063255 4.016466 4.657036 8.122096 3.880723 5.338076 8.508131 
723 2.889906 3.805068 5.675542 4.157691 4.123134 4.001644 4.628218 8.153175 3.818453 5.339387 8.481813 
724 2.821052 3.834752 5.619986 4.129054 4.158737 3.942535 4.609701 8.138334 3.763970 5.303822 8.456800 
725 2.818935 3.936998 5.607269 4.143476 4.185812 3.944522 4.645655 8.194152 3.711855 5.312608 8.440764 
726 2.847704 4.099018 5.621639 4.189529 4.219923 4.008828 4.712317 8.306219 3.632006 5.350201 8.418971 
727 2.805451 4.188320 5.613006 4.202664 4.258879 4.051500 4.731657 8.342225 3.503647 5.331511 8.400661 
728 2.772618 4.248451 5.591869 4.215612 4.274889 4.069120 4.722040 8.313727 3.370433 5.292294 8.394251 
729 2.849123 4.352998 5.558535 4.232712 4.229856 4.129142 4.784350 8.345547 3.320765 5.326709 8.355027 
730 2.916513 4.402997 5.491708 4.199388 4.143385 4.178684 4.854191 8.369884 3.345609 5.361148 8.297547 
731 2.946781 4.397957 5.388258 4.154763 4.071635 4.180133 4.880630 8.367255 3.393423 5.358130 8.260964 
732 2.954729 4.424672 5.301967 4.149485 4.018103 4.210597 4.921776 8.396658 3.448260 5.392950 8.208012 
733 2.922083 4.466034 5.238476 4.186654 3.994429 4.230811 4.927696 8.420468 3.481824 5.452574 8.197182 
734 2.921936 4.530878 5.177684 4.248949 3.995065 4.245041 4.924431 8.457910 3.534959 5.525475 8.213783 
735 2.941600 4.598968 5.108177 4.301492 3.987312 4.275245 4.945321 8.516908 3.624887 5.596548 8.201162 
736 2.921358 4.602829 5.033784 4.322171 3.981871 4.254717 4.934430 8.538892 3.726002 5.605277 8.167512 
737 2.858153 4.553164 4.979413 4.317991 4.013416 4.177605 4.900125 8.527044 3.798350 5.549606 8.132957 
738 2.789372 4.525375 4.971455 4.329408 4.047197 4.117390 4.885932 8.540595 3.844422 5.496879 8.103963 
739 2.783449 4.538453 4.967719 4.356397 4.053774 4.073704 4.930291 8.575599 3.902247 5.454002 8.080531 
740 2.812181 4.536055 4.919215 4.351653 4.017054 4.015949 5.020611 8.556835 3.981903 5.402508 8.047514 
741 2.868886 4.536173 4.854564 4.331868 3.928916 3.962430 5.143530 8.507178 4.069418 5.387867 8.025680 
742 2.966249 4.565979 4.797953 4.310949 3.827080 3.928852 5.270316 8.475669 4.152897 5.412549 8.001307 
743 3.014369 4.562263 4.713901 4.259358 3.741901 3.893642 5.372318 8.409871 4.206631 5.433818 7.982222 
744 2.998445 4.517013 4.613260 4.184666 3.687735 3.836338 5.433851 8.296156 4.212082 5.433993 7.992385 
745 3.016141 4.482545 4.512028 4.088927 3.643154 3.829762 5.535636 8.183263 4.235215 5.454895 7.966580 
746 3.058795 4.475206 4.391960 4.016124 3.632229 3.864288 5.644694 8.083523 4.258716 5.519891 7.943925 
747 3.113166 4.526179 4.272575 4.016045 3.684632 3.897655 5.721926 8.026028 4.256763 5.618632 7.985688 
748 3.142687 4.580338 4.171966 4.028316 3.770254 3.935671 5.781684 7.967264 4.230532 5.674749 8.041396 
749 3.088119 4.581172 4.081779 4.036852 3.881952 3.907188 5.776202 7.841661 4.169405 5.635028 8.109265 
750 3.037935 4.614058 4.025192 4.069482 3.999017 3.888625 5.768250 7.734686 4.132398 5.577493 8.166686 
751 3.030227 4.636184 3.979571 4.072453 4.077605 3.915816 5.784011 7.638584 4.148625 5.517217 8.206882 
752 3.009305 4.645220 3.928882 4.061100 4.146030 3.938507 5.791931 7.553793 4.161991 5.457299 8.261917 
753 2.979909 4.661442 3.905555 4.056321 4.227922 3.957201 5.791111 7.499466 4.147399 5.371154 8.316653 
754 2.929968 4.661048 3.897507 4.042390 4.305725 3.995423 5.796445 7.450185 4.118046 5.237301 8.332752 
755 2.907657 4.680517 3.884711 4.056473 4.378192 4.030189 5.799759 7.469032 4.079979 5.133761 8.366428 
756 2.917979 4.705128 3.853873 4.050489 4.442864 4.075162 5.856069 7.519881 4.043128 5.058793 8.430385 
757 2.905167 4.734881 3.833658 4.044494 4.524808 4.140742 5.926169 7.574552 3.957692 5.043459 8.534486 
758 2.844882 4.731548 3.822423 4.003970 4.596130 4.199726 5.997535 7.604630 3.884603 5.037417 8.612975 
759 2.757196 4.664317 3.807319 3.940021 4.663079 4.260129 6.042358 7.594085 3.848332 4.977477 8.661950 
760 2.720878 4.658030 3.843784 3.926310 4.723951 4.374383 6.068968 7.652072 3.856235 5.000465 8.709957 
761 2.748780 4.695170 3.870296 3.919844 4.751976 4.490808 6.083635 7.724878 3.926470 5.043175 8.750960 
762 2.773844 4.677144 3.843529 3.872198 4.756380 4.556460 6.065015 7.717133 4.026786 5.045185 8.747429 
763 2.788299 4.650563 3.778392 3.844319 4.770866 4.532711 5.981847 7.688951 4.112834 5.072118 8.769092 
764 2.886711 4.648126 3.694018 3.815163 4.738803 4.509185 5.940498 7.709427 4.235273 5.150664 8.744917 
765 2.997648 4.619856 3.598019 3.738748 4.659593 4.509562 5.925057 7.717285 4.386862 5.196369 8.646997 
766 3.020769 4.564250 3.522420 3.682995 4.639214 4.415504 5.832278 7.681951 4.488330 5.175544 8.585655 
767 3.046935 4.533751 3.495565 3.621254 4.611788 4.344488 5.742655 7.659501 4.569588 5.127810 8.512474 
768 3.072402 4.512512 3.502896 3.551600 4.565280 4.332510 5.668597 7.650620 4.615210 5.089539 8.389730 
769 3.066306 4.531753 3.540862 3.571766 4.590579 4.291425 5.562449 7.679611 4.574103 5.083035 8.315349 
770 3.073520 4.566582 3.596550 3.636541 4.621922 4.281734 5.506199 7.730819 4.517861 5.066678 8.252210 
771 3.039155 4.548207 3.623426 3.677068 4.649908 4.280101 5.467222 7.725214 4.460120 4.999653 8.177885 
772 3.012324 4.519578 3.644622 3.729243 4.696896 4.246611 5.411864 7.735873 4.381513 4.950228 8.135102 
773 3.065123 4.496418 3.663401 3.740120 4.670781 4.288382 5.436356 7.828958 4.353361 4.968558 8.018897 
774 3.113218 4.438530 3.667540 3.758399 4.649390 4.287300 5.473670 7.914804 4.322809 4.994758 7.891754 
775 3.118674 4.297420 3.630844 3.760877 4.625955 4.169135 5.475553 7.905044 4.302546 4.948941 7.765803 
776 3.134311 4.146398 3.600140 3.732862 4.555632 4.056276 5.487835 7.875822 4.310021 4.874026 7.608155 
777 3.182124 4.102009 3.624045 3.781236 4.515913 3.964741 5.465597 7.941219 4.279253 4.867419 7.498226 
778 3.253869 4.086605 3.639642 3.855745 4.477740 3.888387 5.420926 8.016253 4.260401 4.897445 7.438948 
779 3.352985 3.985962 3.555980 3.831903 4.368169 3.822079 5.441408 8.009449 4.350451 4.918437 7.322271 
780 3.450603 3.873835 3.448338 3.799572 4.297733 3.729629 5.459969 7.989309 4.456528 4.963880 7.239698 
781 3.520783 3.779126 3.364724 3.768392 4.260753 3.642827 5.452670 8.005137 4.539024 5.030544 7.192841 
782 3.575612 3.617337 3.261819 3.681947 4.216615 3.513570 5.459582 7.986356 4.647105 5.038486 7.132586 
783 3.632412 3.493294 3.187825 3.629050 4.185461 3.394161 5.448953 7.995838 4.754161 5.050761 7.095159 
784 3.695339 3.446142 3.143024 3.601774 4.154746 3.344984 5.466312 8.056447 4.847721 5.101517 7.056225 
785 3.748703 3.391816 3.087558 3.532309 4.138789 3.285077 5.500546 8.068550 4.942555 5.134999 6.979315 
786 3.764384 3.422116 3.084692 3.536541 4.162643 3.267081 5.513036 8.107143 4.968966 5.200320 6.929332 
787 3.788907 3.482297 3.105802 3.557497 4.177729 3.295611 5.562456 8.132015 4.979270 5.273482 6.853214 
788 3.840137 3.478356 3.085215 3.502496 4.157144 3.276995 5.663433 8.038056 5.041952 5.305181 6.700847 
789 3.840734 3.465496 3.035187 3.477667 4.186673 3.153896 5.700461 7.881311 5.070010 5.287870 6.630412 
790 3.807486 3.509729 3.037723 3.477580 4.226655 3.040800 5.740481 7.779336 5.045382 5.263053 6.573143 
791 3.749585 3.676126 3.128963 3.562192 4.262897 2.996023 5.780511 7.785101 4.966986 5.264909 6.528894 
792 3.615364 3.797383 3.155152 3.699708 4.341778 2.867390 5.747720 7.723760 4.880437 5.216352 6.568520 
793 3.480477 3.843038 3.136460 3.784514 4.409560 2.712791 5.706433 7.599097 4.839650 5.137063 6.584822 
794 3.355993 3.955121 3.190567 3.887401 4.485277 2.653319 5.667838 7.551470 4.783270 5.100908 6.609841 
795 3.201329 4.105393 3.296213 4.043261 4.646176 2.654496 5.579607 7.569204 4.654933 5.065986 6.715254 
796 3.114180 4.170709 3.377476 4.133945 4.757790 2.710230 5.556693 7.538526 4.599491 5.008293 6.740430 
797 3.052341 4.159013 3.373101 4.203879 4.855675 2.716098 5.538141 7.442197 4.589530 4.929032 6.779613 
798 3.077147 4.178955 3.372358 4.277776 4.906898 2.771982 5.536705 7.430570 4.566033 4.927150 6.838825 
799 3.168203 4.225259 3.414948 4.327028 4.885854 2.894634 5.575290 7.498984 4.564371 4.975672 6.841784 
800 3.221430 4.268908 3.478566 4.403052 4.919494 2.969265 5.571298 7.593873 4.510808 4.976900 6.908766 
801 3.264493 4.301013 3.537261 4.486782 4.988537 3.017405 5.551300 7.688777 4.424369 4.948849 7.006132 
802 3.325656 4.277790 3.551194 4.519809 5.008653 3.040262 5.568183 7.755507 4.387587 4.922877 7.067101 
803 3.434574 4.282975 3.567260 4.551673 5.015003 3.085747 5.612653 7.874068 4.359721 4.954315 7.138186 
804 3.554543 4.330968 3.600265 4.594316 5.019159 3.135122 5.644620 8.005010 4.328507 5.011613 7.214389 
805 3.630125 4.310452 3.608984 4.609909 5.018225 3.118508 5.665501 8.024381 4.336890 5.013731 7.252281 
806 3.673693 4.237310 3.615729 4.639328 5.057534 3.039943 5.612694 7.956099 4.329130 4.966962 7.300127 
807 3.684509 4.213487 3.687452 4.715873 5.132455 2.991979 5.531656 7.903536 4.296299 4.935074 7.359043 
808 3.680577 4.269049 3.851995 4.835189 5.225320 3.023457 5.486623 7.926608 4.254823 4.932913 7.403252 
809 3.628306 4.301686 3.995716 4.971773 5.348315 3.010662 5.402940 7.899629 4.181818 4.889225 7.457674 
810 3.504699 4.251353 4.101109 5.013374 5.421378 2.953032 5.339682 7.786630 4.166902 4.769186 7.456383 
811 3.373454 4.242885 4.248564 5.015101 5.473406 2.943652 5.323003 7.742251 4.182764 4.660472 7.439185 
812 3.219475 4.298417 4.429831 5.065096 5.554372 2.934114 5.258775 7.768944 4.133028 4.577548 7.493231 
813 3.033354 4.300964 4.579302 5.106310 5.616445 2.874721 5.183540 7.772436 4.107173 4.466268 7.548748 
814 2.899646 4.280475 4.684587 5.123129 5.644179 2.800148 5.113962 7.796933 4.099031 4.399742 7.592503 
815 2.863625 4.323011 4.769521 5.164148 5.620964 2.797417 5.105075 7.919788 4.078247 4.454316 7.641939 
816 2.879082 4.380937 4.844298 5.173224 5.572140 2.820348 5.146096 8.066642 4.076391 4.517419 7.674034 
817 2.862025 4.425438 4.920846 5.229314 5.569242 2.794985 5.140163 8.172915 4.015026 4.519435 7.724256 
818 2.842279 4.459015 4.996181 5.267248 5.552378 2.785334 5.158030 8.243805 3.959954 4.480310 7.730946 
819 2.893930 4.449642 5.001254 5.223496 5.464717 2.774756 5.199699 8.293007 3.983429 4.434910 7.658086 
820 3.001323 4.440975 4.956218 5.177272 5.364273 2.750953 5.193098 8.341344 4.000460 4.441257 7.584771 
821 3.122639 4.497797 4.932119 5.147478 5.256704 2.774055 5.169324 8.457689 3.999272 4.519598 7.535263 
822 3.273093 4.607582 4.948825 5.141352 5.184564 2.839282 5.126420 8.622801 3.994560 4.645604 7.494822 
823 3.366679 4.689959 4.960081 5.109582 5.144948 2.843500 5.052727 8.716965 3.999613 4.727593 7.450149 
824 3.404804 4.754554 4.955047 5.037805 5.087886 2.816575 4.972759 8.755911 4.037142 4.780614 7.405443 
825 3.471427 4.859379 4.977531 4.964934 5.035779 2.809461 4.937591 8.831517 4.099479 4.884322 7.372178 
826 3.487103 4.911842 4.971987 4.889921 4.996435 2.752899 4.935923 8.859632 4.159779 4.973839 7.331729 
827 3.478818 4.881523 4.921346 4.763746 4.932359 2.705216 4.970383 8.804054 4.278813 5.025667 7.222901 
828 3.485370 4.910796 4.941948 4.694460 4.911476 2.725748 5.038454 8.809067 4.346777 5.123939 7.135362 
829 3.462160 5.004660 5.029707 4.701830 4.915956 2.841262 5.122391 8.886836 4.340999 5.264080 7.090116 
830 3.432887 5.024763 5.071142 4.654910 4.883622 2.934505 5.217401 8.900789 4.366814 5.387836 6.987236 
831 3.389861 4.978524 5.045453 4.568202 4.812250 2.917528 5.292662 8.870020 4.395080 5.500388 6.877582 
832 3.390862 4.948880 4.998803 4.498498 4.680989 2.896654 5.356354 8.882437 4.453060 5.650980 6.762520 
833 3.431899 4.924959 4.961874 4.427062 4.543480 2.907574 5.422131 8.910706 4.558455 5.795969 6.625904 
834 3.383790 4.855679 4.920480 4.369236 4.473512 2.823267 5.391188 8.867579 4.588813 5.844406 6.557877 
835 3.333033 4.847099 4.911244 4.343763 4.430127 2.774037 5.352839 8.845927 4.574896 5.890885 6.509489 
836 3.328963 4.922603 4.934666 4.338263 4.370525 2.797043 5.384956 8.873028 4.587608 5.987419 6.445100 
837 3.286786 4.963773 4.900570 4.320904 4.306663 2.775443 5.388920 8.865751 4.564726 6.063660 6.414525 
838 3.275127 4.997169 4.846565 4.269085 4.233436 2.789439 5.428456 8.871955 4.577055 6.167031 6.363191 
839 3.220938 4.978388 4.775247 4.178534 4.154432 2.767231 5.477079 8.847489 4.562747 6.236352 6.324372 
840 3.162117 4.909693 4.690765 4.068702 4.085405 2.738262 5.491671 8.801253 4.530261 6.277045 6.286915 
841 3.153338 4.856316 4.643039 3.972599 4.036123 2.791861 5.549207 8.800426 4.548021 6.369930 6.204829 
842 3.164145 4.832022 4.588922 3.864517 3.978795 2.816383 5.599336 8.795596 4.594280 6.462008 6.116204 
843 3.176553 4.840842 4.511384 3.758590 3.920317 2.810667 5.590198 8.798365 4.604359 6.528255 6.055780 
844 3.156109 4.833910 4.409289 3.683880 3.914075 2.750465 5.498926 8.807871 4.588027 6.547924 6.064171 
845 3.130407 4.865599 4.352941 3.651177 3.906339 2.726732 5.397044 8.869687 4.606205 6.572728 6.095478 
846 3.141788 4.939221 4.354262 3.615336 3.879596 2.822799 5.339126 8.985057 4.676023 6.620417 6.091172 
847 3.187290 4.955240 4.315868 3.495911 3.806356 2.923394 5.335649 9.035212 4.824881 6.634548 6.021018 
848 3.253598 4.953725 4.243219 3.346293 3.733624 2.971552 5.352431 9.019521 4.981439 6.619740 5.933211 
849 3.309198 4.963861 4.216619 3.294943 3.736775 3.006822 5.370936 9.014462 5.065219 6.584404 5.893332 
850 3.351023 4.979115 4.229846 3.305835 3.743280 3.015843 5.422911 9.016313 5.139558 6.539793 5.865235 
851 3.376892 4.949176 4.212735 3.289281 3.757782 2.924715 5.430973 8.951366 5.174812 6.447307 5.820830 
852 3.376699 4.944978 4.196591 3.290715 3.832704 2.839534 5.422242 8.893793 5.148607 6.335636 5.802134 
853 3.381449 5.062394 4.257586 3.362391 3.931916 2.816832 5.425204 8.912223 5.080261 6.252058 5.833302 
854 3.403160 5.194074 4.336655 3.418056 4.029888 2.794247 5.410355 8.921291 4.993581 6.166026 5.848534 
855 3.426618 5.253426 4.355344 3.377609 4.071311 2.713233 5.411880 8.849634 4.952730 6.058177 5.814316 
856 3.482985 5.295482 4.311638 3.297784 4.054588 2.620717 5.421105 8.748664 4.960690 5.968296 5.768346 
857 3.596899 5.424113 4.330393 3.279078 4.036405 2.686384 5.493136 8.761983 5.000186 5.949780 5.745557 
858 3.648414 5.506701 4.358938 3.276263 4.074936 2.743208 5.504998 8.759873 5.007661 5.873049 5.776010 
859 3.653116 5.560056 4.408337 3.272249 4.158565 2.781948 5.474344 8.737561 4.975327 5.764113 5.799666 
860 3.666699 5.630165 4.464784 3.286471 4.240726 2.866892 5.504785 8.782571 4.959099 5.708468 5.811577 
861 3.636192 5.617693 4.451889 3.282064 4.333664 2.843278 5.476511 8.763489 4.939309 5.625927 5.836332 
862 3.669552 5.607572 4.443133 3.259331 4.387936 2.826118 5.496518 8.763221 4.983841 5.581533 5.824373 
863 3.720048 5.580870 4.474467 3.251215 4.442426 2.849940 5.546352 8.791885 5.052745 5.545975 5.845999 
864 3.758945 5.511137 4.511268 3.231969 4.478523 2.870931 5.578437 8.779346 5.132470 5.489070 5.875829 
865 3.835471 5.423638 4.506481 3.212535 4.458218 2.935296 5.650870 8.777456 5.238472 5.475173 5.889963 
866 3.887751 5.325256 4.443300 3.239088 4.412937 3.006726 5.695495 8.786695 5.310815 5.504059 5.957181 
867 3.961748 5.289077 4.402384 3.307508 4.364240 3.117334 5.735913 8.846142 5.367403 5.596797 6.046607 
868 3.965848 5.202327 4.336593 3.263375 4.324054 3.101656 5.728301 8.816386 5.408959 5.606619 6.096777 
869 3.951423 5.126936 4.269495 3.169374 4.277111 3.016457 5.715693 8.755109 5.462160 5.566510 6.107425 
870 3.959708 5.149980 4.255900 3.131184 4.237825 2.997093 5.747574 8.761350 5.516855 5.557289 6.110252 
871 3.922344 5.136161 4.210906 3.119908 4.210475 2.924546 5.723747 8.734604 5.542981 5.521591 6.127936 
872 3.917480 5.122402 4.122149 3.137947 4.151860 2.833282 5.686172 8.697801 5.583837 5.513191 6.128572 
873 3.984014 5.127276 3.988128 3.120937 4.021088 2.775324 5.694560 8.662807 5.687394 5.552780 6.098270 
874 4.061904 5.166945 3.853600 3.124368 3.872989 2.779444 5.741059 8.635897 5.814186 5.627840 6.074583 
875 4.110476 5.221973 3.770822 3.217909 3.799991 2.822591 5.767517 8.657041 5.885799 5.700338 6.087383 
876 4.098384 5.216859 3.684055 3.327406 3.763850 2.839001 5.759276 8.643235 5.927320 5.719236 6.115201 
877 4.093571 5.196431 3.597929 3.402428 3.719417 2.846868 5.760108 8.587225 5.975364 5.731335 6.089006 
878 4.066492 5.128119 3.491839 3.453179 3.736325 2.797133 5.716435 8.480374 5.969933 5.713836 6.078715 
879 4.056490 5.101087 3.446654 3.485265 3.764447 2.793526 5.751120 8.419611 5.971993 5.749020 6.083754 
880 4.027680 5.147895 3.480737 3.569219 3.843829 2.825031 5.796093 8.421683 5.908775 5.814920 6.132169 
881 3.965173 5.146191 3.514833 3.591334 3.940346 2.753058 5.789534 8.370544 5.797736 5.831882 6.194008 
882 3.962181 5.123833 3.523538 3.486063 3.954909 2.646417 5.824543 8.262243 5.762970 5.851535 6.169328 
883 3.996629 5.201315 3.567623 3.435128 3.961202 2.650470 5.880723 8.249237 5.737873 5.935287 6.158035 
884 4.041952 5.296053 3.617702 3.409585 3.963528 2.718817 5.945779 8.303706 5.692726 6.049959 6.166963 
885 4.052779 5.294474 3.622734 3.321728 3.932869 2.714124 5.936955 8.276567 5.626404 6.089644 6.127116 
886 3.977361 5.244053 3.649608 3.276686 3.980884 2.678325 5.845277 8.233668 5.489957 6.056970 6.135885 
887 3.881214 5.255488 3.723954 3.312104 4.062403 2.744883 5.770430 8.274387 5.324005 6.034827 6.214506 
888 3.825854 5.310350 3.786500 3.348523 4.110259 2.866638 5.722250 8.323149 5.203905 6.031104 6.270146 
889 3.773579 5.296416 3.771487 3.308666 4.121227 2.892087 5.641672 8.295684 5.138673 5.984167 6.309270 
890 3.730617 5.268090 3.738266 3.247241 4.086921 2.903312 5.559475 8.267081 5.115491 5.932276 6.335200 
891 3.709386 5.299938 3.741262 3.237581 4.057307 2.945698 5.501310 8.275245 5.089843 5.901243 6.352393 
892 3.667782 5.284038 3.728887 3.219214 4.055999 2.946789 5.426210 8.249127 5.073193 5.844566 6.369158 
893 3.659260 5.258017 3.735591 3.182870 4.006559 2.993992 5.408301 8.221392 5.090624 5.811213 6.329428 
894 3.645522 5.224053 3.769330 3.173223 3.984868 3.010953 5.407816 8.197675 5.107406 5.777065 6.302721 
895 3.573692 5.145998 3.788985 3.190704 4.040224 2.926611 5.343033 8.159491 5.079809 5.702944 6.345326 
896 3.564462 5.154252 3.816135 3.241840 4.090452 2.882680 5.321899 8.196501 5.051156 5.699983 6.367700 
897 3.564253 5.179195 3.828560 3.308103 4.141281 2.857642 5.318604 8.260315 5.028870 5.755393 6.404776 
898 3.525436 5.118974 3.791564 3.324317 4.174106 2.808367 5.290817 8.245158 5.009605 5.794608 6.400951 
899 3.534334 5.105663 3.790293 3.348561 4.165617 2.825785 5.326924 8.247810 5.017334 5.873101 6.357594 
900 3.555289 5.106156 3.802427 3.399658 4.180838 2.840323 5.349312 8.270175 5.008635 5.948495 6.369695 
901 3.585660 5.079885 3.795069 3.446638 4.201995 2.818774 5.323325 8.275039 4.940641 5.995245 6.413144 
902 3.683156 5.076248 3.777991 3.449722 4.160035 2.815955 5.352680 8.257372 4.936512 6.040528 6.396756 
903 3.736184 5.035038 3.735619 3.433064 4.141608 2.736132 5.331912 8.198992 4.897732 6.011075 6.395305 
904 3.797642 5.090653 3.755685 3.462156 4.128462 2.723408 5.329545 8.203364 4.814762 6.014313 6.377973 
905 3.884805 5.250799 3.857291 3.524603 4.116327 2.800539 5.379387 8.295150 4.741704 6.086857 6.373338 
906 3.936109 5.309585 3.920576 3.495053 4.094425 2.796057 5.379470 8.312844 4.665798 6.116724 6.333282 
907 4.016120 5.308322 3.916353 3.391646 4.011724 2.762806 5.384015 8.265722 4.649199 6.159297 6.223163 
908 4.089314 5.272152 3.874846 3.337762 3.949907 2.730043 5.334778 8.230093 4.639010 6.228323 6.187335 
909 4.164453 5.253434 3.836423 3.354461 3.923217 2.751460 5.248234 8.255637 4.587590 6.327978 6.225650 
910 4.228823 5.285178 3.841083 3.403677 3.940839 2.817764 5.186320 8.318703 4.535957 6.417995 6.283661 
911 4.232224 5.280240 3.844946 3.436077 4.017977 2.794738 5.103995 8.344449 4.477002 6.402324 6.329111 
912 4.224977 5.317520 3.878493 3.494513 4.126410 2.769874 5.048190 8.384614 4.405217 6.373614 6.336921 
913 4.196027 5.385847 3.927309 3.578492 4.251550 2.737052 5.032460 8.434991 4.374153 6.369436 6.365378 
914 4.126360 5.447924 3.936720 3.639167 4.338027 2.684893 5.024069 8.448308 4.346162 6.352827 6.395410 
915 4.080319 5.510958 3.891302 3.637684 4.341512 2.713110 5.099314 8.415001 4.403259 6.377000 6.361633 
916 4.012378 5.556611 3.820620 3.650542 4.356843 2.771041 5.169317 8.389219 4.466640 6.415613 6.363574 
917 3.986422 5.623356 3.745925 3.673004 4.373275 2.865603 5.249317 8.396983 4.500582 6.490719 6.375996 
918 4.011731 5.686619 3.678671 3.685441 4.382677 2.968649 5.327892 8.418636 4.537786 6.590968 6.391092 
919 4.006622 5.662943 3.603007 3.654540 4.406307 2.952129 5.332200 8.388096 4.532426 6.618818 6.440907 
920 4.027545 5.589184 3.500978 3.534777 4.388694 2.884182 5.329937 8.288532 4.529801 6.608377 6.437892 
921 4.091323 5.558260 3.467430 3.453581 4.376011 2.876309 5.371952 8.263375 4.534503 6.634502 6.451987 
922 4.131303 5.513134 3.484500 3.457511 4.446521 2.841916 5.354309 8.291703 4.455986 6.614745 6.556063 
923 4.198754 5.468498 3.501446 3.436714 4.473955 2.793633 5.357176 8.304134 4.412408 6.594950 6.592693 
924 4.305342 5.455253 3.496419 3.389661 4.443702 2.765505 5.397733 8.324733 4.433712 6.636142 6.584035 
925 4.404626 5.440740 3.447194 3.374804 4.430730 2.721492 5.372157 8.349648 4.427033 6.679131 6.605150 
926 4.583211 5.533431 3.418002 3.374968 4.356846 2.778725 5.431094 8.399381 4.497542 6.816551 6.590426 
927 4.702133 5.607085 3.405829 3.357233 4.290320 2.820201 5.477734 8.409565 4.559958 6.919067 6.569660 
928 4.700480 5.597120 3.408138 3.352772 4.303516 2.811048 5.433897 8.368037 4.547962 6.903193 6.586116 
929 4.697165 5.621330 3.476151 3.322080 4.287799 2.844297 5.474032 8.339117 4.613700 6.878769 6.526757 
930 4.651217 5.587691 3.517147 3.338279 4.311826 2.840483 5.452619 8.304257 4.652779 6.799637 6.502142 
931 4.604532 5.564848 3.562434 3.458312 4.375934 2.885122 5.391948 8.323720 4.667972 6.714986 6.536986 
932 4.610291 5.582061 3.606680 3.525395 4.369816 2.994630 5.443961 8.364999 4.725830 6.703354 6.515947 
933 4.560299 5.519456 3.603759 3.566870 4.390269 3.022289 5.457125 8.337960 4.746891 6.635005 6.483476 
934 4.487806 5.489578 3.625905 3.646861 4.438248 3.036660 5.465983 8.327220 4.744910 6.563871 6.500111 
935 4.434421 5.501285 3.652434 3.683537 4.437595 3.019569 5.528823 8.298718 4.770466 6.531951 6.477292 
936 4.359921 5.512800 3.666375 3.724054 4.450765 2.951944 5.539789 8.262646 4.755902 6.507947 6.473194 
937 4.276261 5.516255 3.662027 3.747882 4.457882 2.861114 5.533799 8.224335 4.748034 6.500848 6.477632 
938 4.188305 5.471062 3.666198 3.748009 4.438345 2.741701 5.509814 8.182212 4.750838 6.503810 6.471418 
939 4.130326 5.497943 3.732675 3.785724 4.410614 2.700372 5.510894 8.248466 4.722810 6.537446 6.492989 
940 4.063659 5.501071 3.826141 3.819607 4.396404 2.686517 5.521791 8.343988 4.702787 6.567420 6.520311 
941 3.978733 5.442235 3.873404 3.781437 4.369048 2.623984 5.522925 8.367658 4.703057 6.546940 6.490544 
942 3.942538 5.402928 3.898854 3.724207 4.326138 2.627353 5.560253 8.416782 4.735629 6.550016 6.442699 
943 3.943426 5.365672 3.886505 3.619650 4.244284 2.691017 5.642679 8.468912 4.808550 6.569292 6.374429 
944 3.979974 5.368153 3.885893 3.491138 4.148159 2.786117 5.743648 8.508159 4.862882 6.575862 6.269790 
945 3.968531 5.332076 3.929785 3.450343 4.170673 2.826279 5.733133 8.514759 4.811666 6.512193 6.251260 
946 3.933508 5.291881 4.003591 3.427462 4.236213 2.793302 5.677158 8.466041 4.711233 6.427013 6.253400 
947 3.976224 5.367874 4.106762 3.418905 4.271908 2.807626 5.678674 8.469529 4.624559 6.419862 6.263797 
948 4.004329 5.428642 4.169137 3.426640 4.334030 2.768067 5.636107 8.472859 4.540303 6.433943 6.363588 
949 4.061632 5.445746 4.151054 3.340783 4.316399 2.679945 5.636491 8.428490 4.549781 6.486438 6.399591 
950 4.151136 5.517098 4.156500 3.239052 4.236876 2.664629 5.728466 8.426803 4.637423 6.567730 6.377790 
951 4.157048 5.545408 4.213074 3.214259 4.198017 2.668223 5.788924 8.433599 4.686293 6.614606 6.409628 
952 4.136045 5.548019 4.265678 3.192374 4.157885 2.705962 5.854637 8.415711 4.740851 6.655932 6.413110 
953 4.130819 5.536142 4.256158 3.135463 4.083706 2.754093 5.917095 8.357952 4.843451 6.698973 6.384313 
954 4.145806 5.547000 4.247474 3.114253 4.003053 2.839054 5.989542 8.356093 4.927762 6.749352 6.380950 
955 4.220663 5.583051 4.256604 3.095640 3.919869 2.927500 6.090579 8.379717 5.042130 6.789811 6.341497 
956 4.306321 5.577711 4.281720 3.077991 3.855085 2.937432 6.172668 8.348654 5.139226 6.762537 6.289300 
957 4.369501 5.586949 4.394164 3.134279 3.861609 2.945786 6.242697 8.385004 5.130194 6.729001 6.309506 
958 4.423872 5.591433 4.488564 3.162577 3.882517 2.943898 6.324962 8.396152 5.120327 6.709002 6.324115 
959 4.443360 5.536899 4.510211 3.167121 3.896470 2.894122 6.388751 8.333689 5.112836 6.700107 6.347922 
960 4.443705 5.541010 4.519773 3.221359 3.915928 2.893836 6.463682 8.306533 5.092038 6.772094 6.397139 
961 4.443347 5.557761 4.485895 3.229130 3.891170 2.875788 6.538871 8.234838 5.121523 6.862319 6.405352 
962 4.383984 5.508211 4.473565 3.224418 3.910540 2.795316 6.550236 8.124952 5.089230 6.868811 6.451108 
963 4.291145 5.457340 4.514584 3.247226 3.975923 2.728510 6.533256 8.003548 5.013183 6.841946 6.538486 
964 4.246621 5.447763 4.549572 3.268512 3.993057 2.728700 6.558914 7.890565 4.955613 6.822917 6.619246 
965 4.268762 5.432075 4.525971 3.282641 3.988839 2.770791 6.620934 7.780049 4.923178 6.817510 6.692501 
966 4.329443 5.408947 4.427536 3.265550 3.956798 2.809871 6.720234 7.650970 4.940211 6.852942 6.716370 
967 4.419295 5.440523 4.334345 3.284226 3.919457 2.872575 6.850254 7.587537 4.945336 6.919005 6.724348 
968 4.465794 5.461206 4.275762 3.311884 3.939191 2.892353 6.944499 7.552221 4.909771 6.924021 6.702463 
969 4.468160 5.398401 4.209376 3.324486 4.002895 2.825916 6.986777 7.478961 4.873848 6.870047 6.656955 
970 4.530675 5.406152 4.172110 3.368757 4.052826 2.847944 7.108668 7.466358 4.864315 6.849717 6.603265 
971 4.608486 5.423450 4.120566 3.433749 4.107354 2.895875 7.249014 7.468258 4.884045 6.848938 6.582616 
972 4.664423 5.409976 4.029475 3.464775 4.152881 2.871347 7.338820 7.414248 4.949265 6.839352 6.562256 
973 4.698607 5.413552 3.971472 3.509314 4.198922 2.852448 7.409843 7.416286 5.019790 6.821984 6.556561 
974 4.687963 5.421787 3.959166 3.597882 4.273298 2.812648 7.437462 7.453171 5.064914 6.784640 6.604889 
975 4.687983 5.432809 3.925143 3.656932 4.303581 2.755456 7.439138 7.473352 5.144662 6.755148 6.645620 
976 4.687189 5.457359 3.859354 3.705570 4.303469 2.719124 7.426824 7.495602 5.230463 6.758304 6.693667 
977 4.683523 5.506808 3.792887 3.786123 4.312741 2.701453 7.426824 7.570821 5.285008 6.817278 6.759880 
978 4.701131 5.589923 3.778535 3.869987 4.315497 2.747344 7.476747 7.681980 5.337360 6.894859 6.778717 
979 4.662732 5.597934 3.779145 3.933141 4.345482 2.769679 7.481400 7.755729 5.365784 6.929873 6.742988 
980 4.611034 5.527946 3.771433 3.929590 4.345193 2.771344 7.449563 7.767959 5.413619 6.922862 6.644064 
981 4.617119 5.474620 3.768457 3.881023 4.280251 2.827777 7.454055 7.795883 5.504957 6.938362 6.521424 
982 4.625542 5.431974 3.757257 3.856440 4.218435 2.885926 7.454701 7.843858 5.578864 6.996846 6.456044 
983 4.683064 5.437616 3.747277 3.823667 4.136505 2.939590 7.480918 7.914896 5.678601 7.097343 6.413468 
984 4.744219 5.440047 3.738065 3.783087 4.065762 2.973196 7.472465 7.982088 5.769569 7.196490 6.383075 
985 4.785116 5.446659 3.740876 3.768583 4.030179 2.962914 7.430267 8.049232 5.832309 7.259102 6.399134 
986 4.842936 5.472979 3.764119 3.758729 4.002692 2.934549 7.403332 8.129933 5.897172 7.277434 6.455468 
987 4.877072 5.455349 3.773644 3.721995 3.972849 2.866373 7.358160 8.159013 5.950208 7.267719 6.511931 
988 4.892317 5.436300 3.777943 3.678748 3.950117 2.795005 7.327635 8.167081 5.989632 7.237397 6.551695 
989 4.919694 5.467185 3.794082 3.618915 3.906744 2.817362 7.369022 8.207448 6.063253 7.242431 6.553702 
990 4.884058 5.464434 3.786135 3.555924 3.894566 2.822015 7.409705 8.197726 6.109011 7.218653 6.521312 
991 4.806703 5.427556 3.786496 3.530091 3.962677 2.793851 7.398467 8.136801 6.101215 7.114970 6.515361 
992 4.789492 5.456367 3.861617 3.527813 4.029824 2.843229 7.446841 8.143143 6.108490 7.030920 6.492483 
993 4.788647 5.487318 3.934226 3.493180 4.074124 2.892216 7.524736 8.120975 6.111621 6.960528 6.448607 
994 4.777152 5.447098 3.928595 3.405117 4.111959 2.861483 7.576404 8.005383 6.094035 6.893573 6.406758 
995 4.837337 5.480025 3.920148 3.333774 4.097606 2.880569 7.693567 7.944919 6.090559 6.920626 6.371597 
996 4.856096 5.512335 3.943996 3.329080 4.127000 2.889194 7.775567 7.952504 6.014282 6.956534 6.389769 
997 4.812330 5.479130 3.973165 3.277895 4.186407 2.835701 7.806902 7.957654 5.924603 6.975820 6.361589 
998 4.756499 5.442870 4.040467 3.201280 4.218714 2.793200 7.860754 8.002686 5.859905 6.971128 6.307313 
999 4.675365 5.410517 4.100934 3.185668 4.278860 2.764592 7.877524 8.058089 5.761753 6.980432 6.329502 
1000 4.654963 5.391810 4.103601 3.161771 4.255674 2.783849 7.946489 8.108337 5.737478 7.054358 6.341752 
1001 4.593988 5.309557 4.050852 3.147104 4.196628 2.766171 7.969502 8.054647 5.693412 7.078541 6.333601 
1002 4.476785 5.213754 4.021361 3.180090 4.180695 2.752969 7.938875 7.942123 5.599205 7.057056 6.351696 
1003 4.423106 5.207056 4.048417 3.212718 4.125698 2.839857 8.000872 7.875337 5.561052 7.091457 6.341930 
1004 4.346861 5.197511 4.045279 3.277963 4.100702 2.898477 8.028495 7.786057 5.460066 7.075922 6.374133 
1005 4.281041 5.173170 3.989964 3.347080 4.081862 2.891665 8.046310 7.691496 5.349778 7.050752 6.400135 
1006 4.218341 5.160789 3.941999 3.405996 4.055971 2.852412 8.079636 7.624918 5.264680 7.016882 6.401607 
1007 4.122121 5.116355 3.944971 3.457898 4.036991 2.795396 8.053721 7.575469 5.172220 6.889994 6.397860 
1008 4.049986 5.123205 4.037843 3.537885 4.031928 2.813023 8.047250 7.601968 5.117558 6.794547 6.421120 
1009 3.989617 5.157907 4.158552 3.643795 4.044044 2.837584 8.038142 7.652847 5.075316 6.726854 6.514397 
1010 3.943008 5.158895 4.231008 3.693793 4.069567 2.784941 7.980522 7.648884 5.059998 6.613017 6.606808 
1011 3.971487 5.232185 4.298246 3.693921 4.043997 2.790869 8.005447 7.701315 5.151736 6.565016 6.664226 
1012 3.992735 5.317127 4.362781 3.702093 4.024639 2.798936 8.010975 7.753116 5.245269 6.523396 6.731935 
1013 3.961218 5.323592 4.386654 3.750834 4.080479 2.752928 7.940786 7.755286 5.268693 6.394162 6.813610 
1014 3.942442 5.330033 4.391127 3.817106 4.152370 2.754460 7.902725 7.782682 5.273066 6.290107 6.907387 
1015 3.874125 5.279873 4.368960 3.879467 4.249979 2.729386 7.826317 7.778429 5.213573 6.160813 7.022225 
1016 3.803996 5.229923 4.356209 3.957825 4.363573 2.739871 7.774830 7.795776 5.112996 6.035239 7.129451 
1017 3.799053 5.240487 4.335378 4.011687 4.425859 2.796717 7.767598 7.835076 5.062283 5.979378 7.193004 
1018 3.752548 5.195896 4.290172 4.059115 4.518489 2.794293 7.697326 7.832219 4.965390 5.896315 7.238996 
1019 3.718421 5.119884 4.201798 4.010679 4.582018 2.765731 7.631551 7.765937 4.934200 5.818985 7.185419 
1020 3.681002 5.035210 4.119303 3.940510 4.660622 2.738982 7.538275 7.697487 4.937274 5.743402 7.118767 
1021 3.694123 5.011354 4.117483 3.948801 4.755074 2.806746 7.526510 7.747360 4.936317 5.727452 7.087080 
1022 3.728296 4.995192 4.103548 3.934871 4.815297 2.854212 7.529578 7.764839 4.975603 5.717858 7.032391 
1023 3.706163 4.973567 4.064985 3.886312 4.875544 2.794310 7.465361 7.715914 5.019481 5.694126 6.993829 
1024 3.689132 5.024381 4.057036 3.857351 4.935566 2.743447 7.417608 7.689688 5.051741 5.732586 6.979171 
1025 3.646149 5.086436 4.070716 3.866041 5.018005 2.707841 7.351706 7.675364 5.063356 5.791253 7.017467 
1026 3.592622 5.146314 4.093850 3.896832 5.112544 2.686873 7.289077 7.672412 5.052418 5.832523 7.082355 
1027 3.603825 5.232789 4.076114 3.860727 5.145298 2.682027 7.273727 7.620975 5.061334 5.888925 7.112916 
1028 3.643557 5.356157 4.043592 3.781819 5.127632 2.708906 7.294778 7.566813 5.081828 5.990415 7.164131 
1029 3.705169 5.497541 4.048651 3.714381 5.093535 2.769164 7.349736 7.549651 5.101832 6.102353 7.204244 
1030 3.746986 5.633145 4.108678 3.675665 5.071780 2.866110 7.365851 7.526530 5.116636 6.176777 7.214517 
1031 3.737803 5.724720 4.189994 3.662524 5.107143 2.924604 7.291151 7.478878 5.102332 6.188528 7.241343 
1032 3.717244 5.783781 4.239457 3.603731 5.142582 2.903790 7.190480 7.389389 5.093040 6.160626 7.219848 
1033 3.730397 5.867336 4.316918 3.566040 5.160596 2.898359 7.122024 7.352450 5.081199 6.131157 7.222187 
1034 3.707846 5.915157 4.432391 3.596931 5.198862 2.893200 7.106548 7.390391 5.020057 6.058017 7.282660 
1035 3.651014 5.885860 4.497279 3.588370 5.222801 2.819844 7.076025 7.340976 4.961845 5.894885 7.278878 
1036 3.601113 5.844788 4.502295 3.527189 5.202935 2.749225 7.027107 7.244447 4.964913 5.706035 7.211751 
1037 3.585853 5.865588 4.510890 3.512932 5.193734 2.753494 7.030652 7.255497 4.947361 5.595427 7.180993 
1038 3.617106 5.915306 4.490806 3.468199 5.126689 2.779027 7.016557 7.269859 4.962063 5.523026 7.102853 
1039 3.646694 5.945815 4.450735 3.393584 5.029312 2.802997 6.992698 7.259316 5.030258 5.428512 6.980956 
1040 3.628331 5.968302 4.456602 3.393749 4.995380 2.835923 6.941633 7.294798 5.045439 5.317217 6.936318 
1041 3.593684 6.011448 4.462112 3.411273 4.959666 2.853487 6.894042 7.321005 5.046224 5.204165 6.930844 
1042 3.547830 6.089904 4.475448 3.445760 4.942519 2.903162 6.857916 7.382020 5.042779 5.124631 6.967757 
1043 3.448245 6.099669 4.461183 3.488044 4.965019 2.876803 6.752030 7.382950 5.006533 5.023603 6.990755 
1044 3.356653 6.104890 4.417600 3.505165 4.949723 2.833776 6.650132 7.342786 4.995895 4.961603 6.966672 
1045 3.313735 6.165415 4.366217 3.528217 4.890512 2.865795 6.606523 7.336182 5.037291 4.994738 6.921058 
1046 3.275568 6.202008 4.291735 3.543286 4.845102 2.856461 6.548491 7.352592 5.081285 5.054029 6.907998 
1047 3.297242 6.314096 4.268950 3.550950 4.780653 2.919327 6.554132 7.389481 5.180342 5.147572 6.877717 
1048 3.287599 6.370140 4.253053 3.562366 4.766542 2.980046 6.537210 7.408896 5.245501 5.177906 6.798738 
1049 3.233697 6.331622 4.206267 3.574231 4.787837 2.950532 6.470788 7.336708 5.253668 5.127429 6.689798 
1050 3.238439 6.373282 4.212313 3.621221 4.785256 2.994828 6.482921 7.326635 5.302532 5.146434 6.579504 
1051 3.260308 6.388552 4.222426 3.650855 4.784952 3.028476 6.483932 7.340102 5.341553 5.180445 6.504240 
1052 3.275084 6.393112 4.260658 3.703905 4.805613 3.033280 6.426684 7.354896 5.346467 5.207456 6.481381 
1053 3.303540 6.400350 4.295874 3.753578 4.835906 3.048620 6.358707 7.349232 5.335975 5.224602 6.467102 
1054 3.365229 6.381850 4.272865 3.772943 4.851243 3.026133 6.268231 7.327785 5.312654 5.227865 6.436881 
1055 3.507516 6.434417 4.249601 3.798685 4.802648 3.029374 6.249169 7.355802 5.318834 5.298522 6.485041 
1056 3.655852 6.439350 4.174582 3.781954 4.737238 2.970177 6.184018 7.347146 5.329192 5.328932 6.549911 
1057 3.752310 6.440203 4.107455 3.776247 4.696564 2.877900 6.085792 7.340144 5.297244 5.297357 6.613912 
1058 3.785475 6.511085 4.130187 3.859347 4.698686 2.829597 6.010566 7.408712 5.206877 5.255134 6.720544 
1059 3.769464 6.574492 4.163199 3.958551 4.768904 2.775547 5.948024 7.496110 5.128278 5.180535 6.811991 
1060 3.745664 6.602321 4.148581 3.998235 4.838809 2.698480 5.868709 7.551250 5.090460 5.095845 6.888707 
1061 3.719164 6.601926 4.103259 3.995327 4.891423 2.625540 5.783970 7.567378 5.098567 5.025718 6.950460 
1062 3.686668 6.619853 4.075318 4.030881 4.968058 2.612134 5.697228 7.625388 5.106925 4.977082 7.001049 
1063 3.654387 6.665183 4.036016 4.035368 5.008662 2.659513 5.650630 7.678266 5.128827 4.947555 6.993218 
1064 3.626198 6.742889 3.998062 3.999748 5.018259 2.765831 5.675384 7.745796 5.176917 4.993127 6.920322 
1065 3.560410 6.809175 3.996000 3.999061 5.057201 2.872305 5.681605 7.853486 5.171141 5.075264 6.869393 
1066 3.426047 6.791272 3.989188 4.034158 5.127211 2.884465 5.611804 7.886199 5.116126 5.106902 6.851254 
1067 3.244900 6.697684 3.982176 4.074246 5.222926 2.820500 5.496581 7.854805 5.068400 5.084248 6.829184 
1068 3.076364 6.641730 4.008798 4.123704 5.277512 2.798511 5.411685 7.867950 5.011878 5.076914 6.843772 
1069 2.981457 6.626708 4.020380 4.122844 5.248577 2.814801 5.388871 7.916955 4.994732 5.091724 6.826485 
1070 2.924339 6.534093 3.967745 4.100010 5.199438 2.746386 5.328412 7.887504 5.004814 5.025299 6.784878 
1071 2.904887 6.495243 3.969470 4.127116 5.165616 2.732730 5.276120 7.900442 4.988657 4.959682 6.802682 
1072 2.950614 6.524221 4.011225 4.165411 5.141860 2.784437 5.255049 7.942353 4.975586 4.942972 6.837138 
1073 3.050355 6.514618 4.012058 4.172905 5.151882 2.808590 5.239497 7.930873 5.001536 4.900182 6.824945 
1074 3.163780 6.521387 4.026301 4.183219 5.153656 2.870257 5.238485 7.924832 5.028293 4.856782 6.794470 
1075 3.245195 6.516731 4.079679 4.241623 5.171906 2.934745 5.225245 7.922250 5.040079 4.806667 6.769184 
1076 3.263062 6.468910 4.158431 4.374584 5.256759 2.943851 5.152098 7.920416 5.003756 4.728423 6.808183 
1077 3.272754 6.417435 4.215949 4.496675 5.330098 2.930009 5.077559 7.905102 4.978676 4.675527 6.867332 
1078 3.373039 6.457273 4.265844 4.557783 5.311188 2.977882 5.119082 7.915274 5.058088 4.730719 6.894950 
1079 3.500559 6.537612 4.340380 4.608315 5.261582 3.042797 5.184556 7.961926 5.136197 4.825653 6.941914 
1080 3.596473 6.553751 4.386144 4.587866 5.220292 3.046173 5.208348 7.952746 5.200681 4.875830 6.972271 
1081 3.659524 6.566839 4.427551 4.514188 5.193828 3.034510 5.249031 7.933268 5.291631 4.905365 6.974551 
1082 3.659453 6.548584 4.464219 4.459018 5.220853 2.990262 5.220063 7.927239 5.347775 4.907245 7.020261 
1083 3.654036 6.494605 4.493414 4.379108 5.260838 2.942252 5.178086 7.917351 5.385994 4.899143 7.065022 
1084 3.651109 6.422211 4.516630 4.282318 5.322722 2.864109 5.117788 7.886013 5.420854 4.865253 7.084179 
1085 3.614714 6.353784 4.604977 4.262275 5.450485 2.787436 4.987234 7.905421 5.377144 4.821364 7.162202 
1086 3.590924 6.300408 4.724258 4.230319 5.537333 2.757041 4.908304 7.954668 5.330306 4.775183 7.204336 
1087 3.553011 6.169823 4.779771 4.140888 5.582200 2.645846 4.788373 7.912767 5.278610 4.647895 7.153054 
1088 3.529401 6.114765 4.847527 4.063128 5.570494 2.639327 4.716963 7.952837 5.225725 4.592261 7.099760 
1089 3.516222 6.120597 4.900665 3.968821 5.518637 2.699818 4.710551 8.041190 5.194762 4.585639 7.031357 
1090 3.483803 6.101782 4.911996 3.859127 5.466233 2.735434 4.684968 8.101234 5.175070 4.558691 6.982512 
1091 3.413750 6.062864 4.924636 3.799420 5.435098 2.780153 4.627882 8.149071 5.124322 4.525390 7.033914 
1092 3.299505 6.008230 4.937205 3.754941 5.410234 2.792270 4.570824 8.182066 5.069233 4.465801 7.123520 
1093 3.184859 6.031919 5.008945 3.743306 5.361551 2.880219 4.588351 8.273535 5.055375 4.460554 7.197552 
1094 3.026855 6.013228 5.070051 3.735971 5.365226 2.915748 4.580119 8.311235 5.017451 4.422395 7.272297 
1095 2.910796 6.000696 5.056897 3.650527 5.315052 2.894933 4.623442 8.306535 5.034685 4.391479 7.281578 
1096 2.887097 6.077117 5.001636 3.567477 5.206527 2.913831 4.729388 8.366784 5.104158 4.479359 7.278504 
1097 2.882451 6.108332 4.872898 3.502314 5.123790 2.857548 4.775278 8.346905 5.156713 4.552611 7.294047 
1098 2.948762 6.157346 4.705616 3.417501 4.998728 2.792316 4.836789 8.296549 5.247279 4.634433 7.247650 
1099 3.010156 6.195493 4.556281 3.397721 4.948586 2.734421 4.825971 8.249297 5.275978 4.686765 7.211729 
1100 3.044998 6.248887 4.459744 3.422549 4.951919 2.688505 4.760857 8.213436 5.249305 4.676426 7.194646 
1101 3.101586 6.338283 4.397411 3.400997 4.923702 2.695930 4.734898 8.184599 5.266838 4.650472 7.095216 
1102 3.128214 6.385417 4.350049 3.422431 4.959906 2.696191 4.677362 8.137230 5.231593 4.603494 7.042656 
1103 3.118202 6.397855 4.306193 3.438187 5.010990 2.663987 4.613644 8.080080 5.165551 4.550766 6.989079 
1104 3.102154 6.409704 4.281827 3.430866 5.032635 2.652440 4.594186 8.052658 5.134313 4.515399 6.909925 
1105 3.081651 6.425109 4.285574 3.453173 5.092800 2.664647 4.587047 8.050951 5.078732 4.505847 6.866633 
1106 3.121498 6.477886 4.281024 3.428266 5.100352 2.699086 4.645128 8.044397 5.060216 4.547728 6.829557 
1107 3.226238 6.583641 4.269992 3.390555 5.076766 2.809417 4.764172 8.062182 5.075747 4.654220 6.787095 
1108 3.238013 6.600790 4.229832 3.408744 5.126635 2.827338 4.769001 7.996306 5.026389 4.688975 6.834409 
1109 3.166813 6.597340 4.230660 3.462384 5.209152 2.836683 4.747088 7.940548 4.959641 4.684809 6.905593 
1110 3.077891 6.654924 4.309415 3.544750 5.273561 2.914547 4.765436 7.949021 4.905658 4.704602 6.980144 
1111 2.996073 6.687462 4.362652 3.601425 5.317284 2.921480 4.755636 7.893407 4.838837 4.693277 7.010928 
1112 3.027077 6.777331 4.370949 3.579367 5.290465 2.942600 4.816874 7.847040 4.835891 4.726829 6.959963 
1113 3.033583 6.837933 4.344508 3.605134 5.319143 2.905009 4.796445 7.800464 4.774087 4.741382 6.971505 
1114 3.025006 6.901801 4.296003 3.642726 5.360868 2.855391 4.760208 7.760971 4.690970 4.777391 6.972692 
1115 3.073016 7.034080 4.244464 3.606879 5.349130 2.867937 4.816330 7.740884 4.681054 4.864120 6.906816 
1116 3.092464 7.152365 4.212818 3.613412 5.348404 2.854283 4.858068 7.770913 4.640278 4.950103 6.901218 
1117 3.137586 7.287029 4.199843 3.600792 5.322650 2.852350 4.946760 7.810723 4.642567 5.039768 6.886672 
1118 3.149972 7.374263 4.186623 3.599298 5.352225 2.803876 4.988538 7.813618 4.637668 5.074989 6.902974 
1119 3.146403 7.458611 4.239300 3.677551 5.417257 2.787391 4.985332 7.861716 4.597078 5.126588 7.018580 
1120 3.139123 7.509641 4.280164 3.710565 5.426092 2.788319 4.992702 7.877521 4.621016 5.159137 7.045635 
1121 3.080217 7.516893 4.286659 3.739916 5.426313 2.759722 4.955871 7.847148 4.661325 5.154065 7.040301 
1122 3.036442 7.549678 4.316658 3.837528 5.419695 2.756191 4.902987 7.883131 4.647501 5.207157 7.117529 
1123 3.041728 7.626693 4.326420 3.910336 5.381958 2.790528 4.886391 7.935290 4.652526 5.298415 7.192483 
1124 3.050837 7.728613 4.312520 3.929085 5.313821 2.852943 4.910862 7.958925 4.708593 5.371259 7.250135 
1125 3.008621 7.752783 4.279675 3.911761 5.261215 2.852062 4.916873 7.903151 4.783614 5.362173 7.266450 
1126 2.965978 7.771498 4.289026 3.871921 5.227004 2.846080 4.936526 7.822789 4.875927 5.305539 7.244119 
1127 2.936464 7.820528 4.384830 3.902800 5.232318 2.867188 4.946763 7.806125 4.885609 5.254760 7.288367 
1128 2.905104 7.849698 4.485643 3.955274 5.270258 2.849580 4.924600 7.814456 4.827656 5.188333 7.351051 
1129 2.911064 7.925562 4.570299 3.960958 5.284996 2.851191 4.951416 7.842206 4.789926 5.127132 7.346513 
1130 2.898211 7.968154 4.667943 4.010153 5.334105 2.839941 4.945568 7.870891 4.713539 5.051911 7.352871 
1131 2.889868 8.002888 4.791714 4.073071 5.395665 2.871994 4.938712 7.922943 4.608068 5.003789 7.342213 
1132 2.891036 8.028248 4.892519 4.081286 5.419624 2.926687 4.950637 7.938290 4.530251 4.988052 7.276927 
1133 2.872089 8.001390 4.915428 4.048753 5.418380 2.915026 4.948934 7.873865 4.480586 4.973310 7.180577 
1134 2.902902 8.022652 4.849736 3.924721 5.345617 2.914575 5.039977 7.766766 4.533993 4.994871 6.994300 
1135 2.979675 8.088268 4.811841 3.817554 5.265007 2.952905 5.179142 7.677643 4.612323 5.055718 6.838460 
1136 3.008914 8.115376 4.839515 3.791161 5.263368 2.974782 5.252531 7.618710 4.623925 5.114902 6.822727 
1137 3.036937 8.126458 4.872930 3.768414 5.288422 2.971992 5.299657 7.567719 4.617035 5.166842 6.848937 
1138 3.095424 8.096461 4.830094 3.722290 5.285070 2.896144 5.330485 7.477618 4.606070 5.215396 6.852151 
1139 3.198587 8.046724 4.697484 3.627903 5.233347 2.756652 5.371398 7.366747 4.634465 5.261840 6.796288 
1140 3.351874 8.038169 4.546891 3.520558 5.171345 2.669483 5.440463 7.306560 4.699855 5.331811 6.728724 
1141 3.490956 8.057772 4.453101 3.450330 5.121951 2.645908 5.491875 7.280435 4.738307 5.388358 6.684868 
1142 3.611568 8.039430 4.377667 3.346344 5.067821 2.652289 5.540378 7.197990 4.792839 5.401299 6.597559 
1143 3.705921 8.039018 4.317497 3.254334 5.033919 2.701767 5.578174 7.112781 4.821799 5.416903 6.541184 
1144 3.782747 8.049339 4.273911 3.201486 5.006560 2.747187 5.600545 7.047256 4.814901 5.460015 6.559897 
1145 3.899461 8.088690 4.246436 3.147317 4.974607 2.802603 5.654215 7.033507 4.810863 5.545664 6.620935 
1146 3.981047 8.133241 4.250497 3.104834 4.951979 2.864582 5.708361 7.019129 4.803602 5.605056 6.681241 
1147 4.010688 8.165686 4.283605 3.114354 4.948027 2.910165 5.732821 7.018350 4.779127 5.624090 6.747427 
1148 4.024765 8.212839 4.308048 3.146121 4.951910 2.959459 5.761382 7.034619 4.764811 5.641107 6.810716 
1149 3.991778 8.236633 4.305139 3.157975 4.952511 2.969641 5.782475 7.021267 4.742689 5.625547 6.869801 
1150 3.977905 8.330765 4.329770 3.193974 4.928329 3.009346 5.843565 7.081166 4.716001 5.663526 6.942656 
1151 3.962071 8.438302 4.363225 3.190317 4.887112 3.040154 5.913510 7.126287 4.712162 5.723838 6.969179 
1152 3.877329 8.479411 4.374547 3.154733 4.864924 2.991416 5.911605 7.116795 4.684755 5.723981 6.965084 
1153 3.787149 8.571714 4.436220 3.201450 4.901004 2.971358 5.881715 7.193353 4.609550 5.728351 6.988287 
1154 3.691124 8.687099 4.477700 3.242913 4.956347 2.957467 5.817332 7.268377 4.529799 5.710925 7.007422 
1155 3.594210 8.782231 4.453250 3.213436 4.951987 2.902924 5.752261 7.284999 4.505111 5.669382 6.977100 
1156 3.562986 8.893229 4.364463 3.140509 4.870597 2.841203 5.742604 7.262319 4.577318 5.669156 6.863173 
1157 3.565271 9.021178 4.264635 3.076876 4.747833 2.792312 5.770675 7.205687 4.697311 5.693087 6.734886 
1158 3.504163 9.107658 4.214741 3.139208 4.692846 2.709405 5.707932 7.170811 4.729041 5.663360 6.720265 
1159 3.427382 9.199982 4.249255 3.274687 4.690569 2.678417 5.615755 7.178296 4.731275 5.628513 6.773757 
1160 3.383713 9.315627 4.298944 3.393153 4.654531 2.708570 5.571811 7.181636 4.766118 5.600834 6.791207 
1161 3.365163 9.425794 4.339494 3.519520 4.603254 2.753131 5.539303 7.183051 4.811351 5.554400 6.767633 
1162 3.388414 9.518033 4.358426 3.603326 4.536388 2.817083 5.552860 7.165178 4.889656 5.521044 6.694537 
1163 3.389686 9.558812 4.382076 3.683761 4.477580 2.862284 5.553648 7.144704 4.925863 5.461654 6.647069 
1164 3.351140 9.572807 4.436876 3.788048 4.463889 2.886374 5.544829 7.162691 4.924149 5.358820 6.640550 
1165 3.296028 9.565927 4.466772 3.851125 4.456626 2.872080 5.554289 7.160936 4.945341 5.203707 6.599622 
1166 3.262031 9.601180 4.497681 3.950914 4.459057 2.870272 5.580654 7.212536 4.923276 5.101058 6.608756 
1167 3.271421 9.700659 4.569198 4.100848 4.486639 2.913824 5.608010 7.356120 4.866604 5.091169 6.690419 
1168 3.255023 9.744992 4.619668 4.191021 4.512805 2.892430 5.573693 7.420447 4.798926 5.027528 6.781874 
1169 3.217501 9.770576 4.693209 4.230439 4.536862 2.855799 5.493647 7.444422 4.739796 4.914159 6.840101 
1170 3.181380 9.778346 4.771953 4.214441 4.563129 2.827690 5.420430 7.446517 4.713593 4.783036 6.873288 
1171 3.184547 9.797272 4.808192 4.161269 4.549344 2.823706 5.393541 7.440495 4.734380 4.671239 6.874480 
1172 3.214676 9.865532 4.806371 4.137143 4.520855 2.849139 5.423562 7.510850 4.780277 4.628057 6.899756 
1173 3.193645 9.863910 4.760866 4.135458 4.541789 2.813888 5.410084 7.577464 4.798142 4.585187 6.996908 
1174 3.169541 9.891691 4.697145 4.112463 4.525586 2.800309 5.443566 7.647907 4.845065 4.582030 7.064395 
1175 3.129649 9.975216 4.677457 4.149088 4.546346 2.836717 5.505946 7.769972 4.858283 4.621059 7.148175 
1176 3.058854 10.008192 4.674335 4.220756 4.583917 2.866914 5.527288 7.888569 4.817644 4.638650 7.253869 
1177 3.025238 10.033308 4.653641 4.194435 4.513226 2.910620 5.581139 7.939703 4.845320 4.648382 7.240277 
1178 2.987253 10.013268 4.638245 4.162559 4.465219 2.906119 5.556775 7.959734 4.847702 4.624763 7.245655 
1179 2.967082 10.000441 4.615275 4.119191 4.404305 2.873601 5.501489 7.959499 4.855559 4.592745 7.237154 
1180 2.969046 10.041066 4.607081 4.098479 4.333901 2.861832 5.442033 7.989598 4.867899 4.600091 7.231716 
1181 2.916581 10.016891 4.641532 4.156091 4.372273 2.803594 5.295017 8.067491 4.760614 4.595739 7.355465 
1182 2.883817 9.983282 4.691794 4.174338 4.374041 2.776942 5.181656 8.152267 4.663823 4.589435 7.433869 
1183 2.902729 9.985553 4.750427 4.171880 4.332870 2.809316 5.135741 8.253612 4.607430 4.625047 7.464859 
1184 2.911641 9.929570 4.792516 4.183837 4.320752 2.795113 5.088438 8.334473 4.539556 4.657655 7.537689 
1185 2.916855 9.869380 4.818372 4.124342 4.225837 2.794257 5.096863 8.352559 4.534488 4.688804 7.515725 
1186 2.900357 9.825377 4.892764 4.100503 4.157475 2.856827 5.128817 8.386332 4.497488 4.748517 7.481933 
1187 2.831811 9.713849 4.953074 4.056889 4.136116 2.872010 5.140829 8.377671 4.423234 4.770481 7.441725 
1188 2.792298 9.613364 4.983777 3.978267 4.091104 2.895960 5.190752 8.341064 4.379727 4.790932 7.325477 
1189 2.819402 9.563066 5.024466 3.964139 4.072059 2.980901 5.271310 8.359068 4.333221 4.883065 7.271101 
1190 2.870314 9.515100 5.037414 3.956324 4.074386 3.042183 5.337533 8.387299 4.290316 4.968260 7.285884 
1191 2.918848 9.415399 5.004544 3.878499 4.015382 3.070082 5.401171 8.324547 4.291111 4.999961 7.244669 
1192 2.959897 9.323609 4.977516 3.816014 3.963154 3.120026 5.452492 8.285725 4.275341 4.998795 7.198361 
1193 2.987339 9.222763 4.945817 3.810747 3.937954 3.177107 5.477764 8.284598 4.230773 5.019944 7.181481 
1194 3.011461 9.133637 4.885095 3.796548 3.890272 3.212164 5.498107 8.264474 4.200067 5.067508 7.154174 
1195 3.015235 8.980134 4.792738 3.770527 3.856410 3.173656 5.492284 8.247548 4.141993 5.141108 7.176797 
1196 2.998781 8.829447 4.706878 3.733645 3.811009 3.138952 5.495322 8.249487 4.094647 5.230508 7.179728 
1197 2.985955 8.701267 4.671615 3.727738 3.769044 3.163028 5.518025 8.302639 4.045089 5.333405 7.123287 
1198 2.931310 8.553968 4.661860 3.731157 3.775616 3.126530 5.489762 8.335815 3.979032 5.379354 7.076046 
1199 2.884495 8.425150 4.653323 3.708040 3.754445 3.043280 5.488381 8.317459 3.962502 5.422001 7.005857 
1200 2.886418 8.351954 4.625037 3.657659 3.687234 2.930478 5.523869 8.257335 3.984982 5.484237 6.924256 
1201 2.897928 8.282413 4.557462 3.571602 3.605291 2.761835 5.548689 8.139198 4.056280 5.538684 6.846896 
1202 2.953891 8.296537 4.563530 3.537656 3.507950 2.714433 5.635428 8.090684 4.140658 5.639781 6.761767 
1203 2.971333 8.305212 4.631786 3.581025 3.507632 2.708118 5.680678 8.076829 4.146935 5.699595 6.777184 
1204 2.953264 8.243062 4.682678 3.619180 3.571192 2.668393 5.679696 8.027864 4.131348 5.695889 6.836644 
1205 2.996620 8.216185 4.704169 3.651455 3.595793 2.678750 5.723333 7.975823 4.154570 5.687619 6.848997 
1206 3.064684 8.180390 4.692065 3.708628 3.641509 2.707748 5.769801 7.918968 4.171490 5.663163 6.862762 
1207 3.123076 8.133901 4.679948 3.723171 3.630876 2.743512 5.840835 7.835718 4.217061 5.606246 6.806435 
1208 3.174115 8.087723 4.701406 3.679825 3.592401 2.761092 5.886261 7.720315 4.265777 5.502561 6.695873 
1209 3.229475 8.075824 4.747769 3.623104 3.613127 2.773709 5.894678 7.629802 4.288376 5.402128 6.620582 
1210 3.273809 8.085960 4.779935 3.563062 3.648253 2.792924 5.898994 7.594948 4.323928 5.335349 6.566084 
1211 3.322088 8.108925 4.818161 3.500720 3.683261 2.802962 5.906614 7.571565 4.366636 5.292619 6.530645 
1212 3.347633 8.153142 4.876730 3.461771 3.735581 2.809441 5.939212 7.566317 4.410284 5.268668 6.529865 
1213 3.323144 8.177205 4.960587 3.421788 3.788752 2.831884 5.987463 7.558988 4.437126 5.225927 6.515888 
1214 3.264950 8.157370 5.035992 3.342251 3.822401 2.867277 6.015002 7.478323 4.438532 5.132558 6.452037 
1215 3.193580 8.121014 5.085051 3.292069 3.859705 2.911741 6.001821 7.388696 4.392249 5.045355 6.412867 
1216 3.165536 8.142282 5.138720 3.313635 3.859320 2.978653 6.015321 7.322235 4.339470 5.035491 6.378934 
1217 3.110477 8.136542 5.107776 3.321463 3.809866 2.939970 6.006872 7.166905 4.289102 5.003408 6.360158 
1218 3.078901 8.143924 5.067570 3.376982 3.725973 2.860677 6.007840 7.043121 4.271924 4.991138 6.360363 
1219 3.114100 8.234365 5.119836 3.554844 3.656391 2.867919 6.023403 7.023243 4.258040 5.044580 6.392855 
1220 3.142828 8.275605 5.164190 3.713079 3.595979 2.847013 5.983213 6.982728 4.247396 5.081572 6.470245 
1221 3.201579 8.339752 5.192182 3.773965 3.458746 2.821368 5.964044 6.926381 4.347124 5.111348 6.474156 
1222 3.254750 8.386891 5.190678 3.744798 3.334676 2.761567 5.918432 6.829152 4.475221 5.126636 6.450909 
1223 3.305074 8.446227 5.207778 3.687406 3.259923 2.753650 5.878714 6.787844 4.607222 5.150384 6.427938 
1224 3.307885 8.531558 5.314036 3.681569 3.252632 2.856119 5.874576 6.844405 4.722539 5.201067 6.433364 
1225 3.231226 8.577147 5.407936 3.677748 3.341876 2.922234 5.822382 6.871643 4.749727 5.212673 6.516095 
1226 3.147341 8.605609 5.454162 3.630227 3.406306 2.943637 5.793832 6.869698 4.808067 5.235344 6.571698 
1227 3.074520 8.633624 5.439406 3.585746 3.478338 2.883122 5.774039 6.839851 4.842143 5.320058 6.640305 
1228 3.062471 8.646641 5.417706 3.624914 3.604950 2.823501 5.759696 6.880718 4.826331 5.464939 6.762715 
1229 3.046316 8.665248 5.402992 3.645063 3.683260 2.775689 5.773302 6.938003 4.846350 5.553967 6.818434 
1230 2.948993 8.593349 5.371419 3.610384 3.777548 2.658307 5.710622 6.914819 4.802316 5.507727 6.842348 
1231 2.844581 8.553351 5.396680 3.634463 3.890833 2.629554 5.608407 6.925549 4.707530 5.438006 6.878790 
1232 2.794004 8.592669 5.454078 3.703557 3.967703 2.718041 5.537074 6.983461 4.638992 5.414536 6.897168 
1233 2.792080 8.615227 5.494820 3.761629 4.022575 2.789310 5.457390 6.981726 4.561643 5.413386 6.928730 
1234 2.848638 8.654827 5.498136 3.766482 4.000295 2.860813 5.440442 6.955085 4.547267 5.444672 6.926356 
1235 2.938294 8.689432 5.478483 3.687216 3.923132 2.895769 5.478094 6.902157 4.576797 5.480702 6.878654 
1236 3.029665 8.674427 5.479344 3.584256 3.870707 2.879785 5.480678 6.815847 4.579292 5.508892 6.856447 
1237 3.117073 8.675528 5.517920 3.513211 3.827561 2.883196 5.497982 6.777423 4.595614 5.558907 6.851641 
1238 3.160573 8.659611 5.554498 3.474086 3.799076 2.851007 5.531013 6.714174 4.626476 5.600561 6.848768 
1239 3.206720 8.614856 5.555895 3.467428 3.784288 2.779250 5.560751 6.650708 4.661237 5.656502 6.853518 
1240 3.261008 8.629233 5.584205 3.531522 3.781327 2.773919 5.618052 6.690031 4.699188 5.796562 6.847944 
1241 3.301026 8.673134 5.676719 3.643787 3.815142 2.816354 5.643108 6.754007 4.702561 5.954378 6.839591 
1242 3.231133 8.620320 5.770673 3.713889 3.892250 2.800543 5.546978 6.768713 4.656955 5.990808 6.853332 
1243 3.136840 8.578113 5.848302 3.752294 3.976435 2.772014 5.474476 6.768041 4.613851 5.998513 6.853928 
1244 3.113983 8.637938 5.906480 3.808336 4.016342 2.793769 5.537536 6.803538 4.590826 6.078619 6.839121 
1245 3.067948 8.673510 5.920730 3.838797 4.063795 2.805944 5.597557 6.851311 4.543363 6.135814 6.886351 
1246 3.008460 8.725086 5.952834 3.843123 4.128976 2.835652 5.651514 6.888520 4.445971 6.182745 6.956536 
1247 2.943792 8.752447 5.997957 3.858924 4.204530 2.850499 5.669372 6.944628 4.321947 6.212718 7.022915 
1248 2.817271 8.693075 6.016501 3.859447 4.346538 2.772924 5.585452 6.967311 4.156046 6.184952 7.146501 
1249 2.804232 8.698112 6.009461 3.857701 4.429303 2.747316 5.561135 6.985364 4.084332 6.226737 7.250343 
1250 2.909381 8.786055 5.979836 3.848457 4.426213 2.803121 5.585895 7.037362 4.125663 6.332896 7.316683 
1251 2.982046 8.791641 5.943848 3.791456 4.402592 2.830509 5.534304 7.007688 4.202239 6.379904 7.328232 
1252 3.002053 8.735527 5.899694 3.719999 4.361071 2.809069 5.456582 6.911408 4.297313 6.349755 7.257261 
1253 3.041939 8.754375 5.884784 3.728414 4.336743 2.862111 5.485920 6.932564 4.398431 6.391102 7.182846 
1254 3.068482 8.833367 5.899260 3.801393 4.333132 2.922031 5.602380 6.996446 4.493839 6.493613 7.133986 
1255 3.025672 8.841319 5.887265 3.834448 4.289518 2.878240 5.696395 6.989467 4.595771 6.538363 7.054687 
1256 2.978721 8.857661 5.870102 3.815551 4.229613 2.808773 5.777751 6.995245 4.696491 6.581941 6.952590 
1257 2.955185 8.906556 5.889717 3.818193 4.217739 2.773119 5.867779 7.071459 4.724355 6.664093 6.922787 
1258 2.951919 8.936087 5.927696 3.793623 4.221437 2.774298 5.945973 7.183770 4.700656 6.751642 6.910567 
1259 2.935065 8.920970 5.967961 3.697054 4.204716 2.744560 5.963696 7.234584 4.655596 6.795080 6.840308 
1260 2.920681 8.849949 5.976943 3.589944 4.157387 2.664476 5.935154 7.220893 4.599015 6.800455 6.734561 
1261 2.981665 8.834144 5.979097 3.527719 4.105139 2.643357 5.948511 7.238810 4.554206 6.870032 6.613016 
1262 3.117709 8.899876 5.979907 3.532405 4.037939 2.681345 6.002653 7.317786 4.509712 7.017810 6.504403 
1263 3.276264 8.961126 5.974613 3.549042 3.905393 2.714253 6.043065 7.365366 4.497827 7.159319 6.376243 
1264 3.409074 8.987951 5.962586 3.516677 3.737227 2.739616 6.025284 7.343150 4.532135 7.251484 6.251272 
1265 3.519948 8.982835 6.000000 3.548037 3.609178 2.814932 5.986151 7.345603 4.553324 7.300889 6.178935 
1266 3.590395 8.958428 6.049912 3.618331 3.540963 2.926655 5.953862 7.357924 4.577594 7.353674 6.128127 
1267 3.597740 8.959221 6.097782 3.683395 3.545152 3.029851 5.969985 7.385309 4.586320 7.420217 6.106480 
1268 3.578634 8.973285 6.154851 3.721567 3.533510 3.085896 6.025689 7.404020 4.608663 7.461030 6.084579 
1269 3.512707 8.953787 6.196077 3.704636 3.541530 3.063160 6.072024 7.362051 4.630950 7.455812 6.065269 
1270 3.450015 8.949283 6.270432 3.717102 3.619860 3.048995 6.134287 7.352330 4.605404 7.471398 6.068839 
1271 3.440239 9.029387 6.344621 3.775013 3.700429 3.099882 6.238647 7.374208 4.593257 7.544570 6.047052 
1272 3.436894 9.058512 6.370922 3.738452 3.703202 3.107434 6.285858 7.281086 4.621717 7.600304 5.989989 
1273 3.478802 9.083568 6.347005 3.629301 3.605955 3.105678 6.339104 7.153481 4.703796 7.651713 5.883193 
1274 3.559524 9.146290 6.337188 3.549446 3.513716 3.119561 6.398987 7.102832 4.780072 7.752421 5.779393 
1275 3.609609 9.209259 6.341855 3.517105 3.487390 3.117048 6.408344 7.118249 4.791077 7.855886 5.748621 
1276 3.611969 9.218224 6.374979 3.498306 3.485864 3.044054 6.332903 7.150684 4.737366 7.875738 5.791226 
1277 3.616983 9.208220 6.423956 3.485153 3.457371 2.964329 6.231444 7.180121 4.668189 7.865783 5.890813 
1278 3.667890 9.222804 6.463798 3.503577 3.448463 2.926966 6.172465 7.241662 4.611886 7.895545 5.990716 
1279 3.707299 9.230534 6.464292 3.543088 3.463046 2.868529 6.129261 7.309556 4.548704 7.900508 6.111083 
1280 3.742835 9.277953 6.460600 3.568568 3.469440 2.839492 6.085804 7.337913 4.527234 7.895837 6.216677 
1281 3.772808 9.337720 6.475052 3.554763 3.427372 2.837634 6.060999 7.336047 4.525343 7.857105 6.294065 
1282 3.759237 9.364933 6.501112 3.493842 3.386959 2.802181 6.041051 7.292311 4.515697 7.767373 6.351327 
1283 3.773709 9.404197 6.535728 3.430029 3.339192 2.828789 6.048640 7.245671 4.521086 7.702785 6.345222 
1284 3.756803 9.470770 6.550836 3.407957 3.361784 2.840581 6.061632 7.269163 4.470076 7.663120 6.404574 
1285 3.684273 9.532577 6.539454 3.397163 3.417588 2.781812 6.046218 7.295710 4.395128 7.618072 6.546871 
1286 3.631491 9.578517 6.533703 3.362188 3.428358 2.775648 6.004734 7.292629 4.365854 7.585246 6.641599 
1287 3.567030 9.625576 6.543142 3.353716 3.483459 2.824852 5.921705 7.317396 4.327344 7.531414 6.723447 
1288 3.466321 9.627139 6.572515 3.356922 3.570768 2.870322 5.780204 7.312071 4.282578 7.442765 6.802938 
1289 3.366494 9.611854 6.586847 3.336148 3.611679 2.894913 5.652026 7.275476 4.272164 7.344729 6.821693 
1290 3.299320 9.598492 6.568385 3.310022 3.621704 2.866439 5.571846 7.224724 4.287097 7.251767 6.792956 
1291 3.274538 9.626974 6.495430 3.317473 3.600672 2.850986 5.548304 7.209299 4.310299 7.207788 6.724929 
1292 3.337400 9.750136 6.431071 3.374957 3.550279 2.937640 5.609750 7.295629 4.352965 7.242061 6.622279 
1293 3.356655 9.852457 6.383984 3.439990 3.546380 2.964848 5.645643 7.354933 4.366621 7.229904 6.575110 
1294 3.286754 9.846692 6.321871 3.467807 3.583251 2.886667 5.585705 7.340377 4.332807 7.166435 6.595367 
1295 3.296654 9.890518 6.256523 3.481704 3.597346 2.855291 5.592060 7.360092 4.344007 7.162059 6.582418 
1296 3.334730 9.946026 6.166331 3.494107 3.606909 2.835330 5.620705 7.389320 4.370109 7.169121 6.572339 
1297 3.348397 9.972228 6.070620 3.477266 3.627276 2.810085 5.591136 7.412226 4.371537 7.190340 6.607608 
1298 3.380122 10.004862 6.010262 3.443778 3.670377 2.823093 5.566274 7.455143 4.383476 7.196167 6.663405 
1299 3.397642 10.044988 5.951869 3.431398 3.759757 2.852460 5.555684 7.499199 4.376785 7.222528 6.738602 
1300 3.472533 10.109940 5.884099 3.380432 3.807206 2.943389 5.606380 7.558512 4.438973 7.297907 6.755963 
1301 3.579934 10.197436 5.800037 3.311390 3.800780 3.022748 5.700725 7.601122 4.547489 7.369916 6.754497 
1302 3.658551 10.269217 5.701323 3.270117 3.781550 3.096090 5.787512 7.635352 4.619171 7.443158 6.783608 
1303 3.773897 10.352044 5.598553 3.216054 3.722345 3.165527 5.886289 7.679525 4.702951 7.509393 6.773260 
1304 3.848352 10.414946 5.503583 3.161182 3.685975 3.169796 5.956183 7.669294 4.757799 7.538624 6.799090 
1305 3.891375 10.493350 5.449119 3.165311 3.694713 3.189398 6.008041 7.701021 4.750576 7.585888 6.896079 
1306 3.943355 10.604191 5.435578 3.179823 3.716052 3.209342 6.038414 7.753934 4.730143 7.634120 6.997554 
1307 3.944217 10.660225 5.382301 3.144153 3.741736 3.167283 6.011378 7.692029 4.679761 7.639354 7.097032 
1308 3.985035 10.727922 5.323857 3.122511 3.764922 3.150343 6.004553 7.664186 4.620410 7.706523 7.192700 
1309 4.097347 10.829933 5.302044 3.077033 3.740983 3.192398 6.041030 7.654127 4.606784 7.822217 7.233880 
1310 4.174666 10.865908 5.288806 2.990368 3.711361 3.242200 6.036620 7.623218 4.574319 7.920092 7.237281 
1311 4.239817 10.885096 5.288585 2.868219 3.689224 3.270291 5.987893 7.625964 4.539182 7.997304 7.225484 
1312 4.283677 10.907859 5.273821 2.690313 3.637237 3.270127 5.942989 7.569793 4.543701 8.037787 7.170064 
1313 4.305962 10.947770 5.251708 2.585012 3.623785 3.258979 5.928030 7.552012 4.520981 8.101003 7.172259 
1314 4.361358 11.008347 5.253448 2.585453 3.634859 3.265747 5.985722 7.600034 4.482970 8.187102 7.205388 
1315 4.362292 10.988950 5.258668 2.593111 3.646541 3.259193 5.993408 7.608547 4.415512 8.197453 7.219222 
1316 4.297903 10.943494 5.316634 2.677996 3.715056 3.253759 5.956714 7.632405 4.314418 8.177332 7.261311 
1317 4.293867 10.956471 5.407518 2.763800 3.721709 3.302708 5.926787 7.678725 4.289859 8.163407 7.261513 
1318 4.345500 11.012968 5.479363 2.805158 3.639154 3.409085 5.931816 7.694268 4.346092 8.174025 7.210971 
1319 4.393608 11.047578 5.513296 2.788453 3.538176 3.456142 5.888767 7.689289 4.427038 8.163809 7.131761 
1320 4.418993 11.058051 5.534599 2.707926 3.438432 3.437767 5.793965 7.674008 4.484179 8.085637 7.009558 
1321 4.468201 11.113053 5.619519 2.747090 3.405462 3.497479 5.741007 7.763112 4.499924 8.046833 6.925769 
1322 4.547602 11.211226 5.736991 2.869177 3.431608 3.552308 5.731194 7.920212 4.496707 8.059830 6.913266 
1323 4.642900 11.269907 5.794443 2.930413 3.417343 3.622107 5.719223 8.027494 4.566429 8.069194 6.828473 
1324 4.693448 11.286931 5.798849 2.954581 3.384387 3.691644 5.692739 8.063930 4.677722 8.060978 6.708885 
1325 4.677625 11.256620 5.799979 2.969938 3.382541 3.731420 5.631368 8.088399 4.761351 8.023310 6.636642 
1326 4.607007 11.204653 5.821697 2.974061 3.401595 3.812613 5.553800 8.112881 4.850993 7.974137 6.587314 
1327 4.507247 11.138359 5.854569 2.986620 3.460178 3.868097 5.477661 8.125182 4.918583 7.911260 6.586172 
1328 4.443731 11.114243 5.882635 2.993858 3.501204 3.924085 5.439475 8.160991 4.999328 7.875492 6.593269 
1329 4.401967 11.111684 5.894243 3.018735 3.530740 4.000609 5.446885 8.212586 5.086195 7.862243 6.614931 
1330 4.359524 11.150330 5.887778 3.042117 3.549062 4.059467 5.485647 8.253994 5.172011 7.852836 6.667649 
1331 4.290561 11.156428 5.835560 2.954533 3.529433 4.092129 5.494184 8.243430 5.279549 7.806792 6.682539 
1332 4.198981 11.126548 5.744133 2.777079 3.464347 4.093960 5.467339 8.160510 5.414189 7.755788 6.629254 
1333 4.163189 11.216766 5.700103 2.675220 3.384829 4.130038 5.485538 8.149015 5.574481 7.795701 6.582815 
1334 4.077426 11.303508 5.719555 2.650351 3.374961 4.176889 5.494363 8.189742 5.667581 7.839546 6.598405 
1335 3.945739 11.378786 5.784042 2.683692 3.413598 4.182012 5.461553 8.207913 5.714332 7.823341 6.642747 
1336 3.791065 11.449094 5.870611 2.762095 3.482090 4.109078 5.419139 8.216511 5.707963 7.783815 6.724730 
1337 3.618252 11.455089 5.951884 2.811210 3.535553 3.997865 5.344948 8.170588 5.683924 7.704428 6.787309 
1338 3.502051 11.482819 6.062858 2.881888 3.534093 3.903525 5.267560 8.109804 5.704545 7.651230 6.802107 
1339 3.415596 11.459707 6.184388 2.948919 3.527921 3.813550 5.172174 8.048247 5.733027 7.594815 6.789562 
1340 3.381754 11.389509 6.289483 2.974944 3.484751 3.743009 5.083923 7.951503 5.793059 7.510454 6.714822 
1341 3.387691 11.343045 6.358160 3.010958 3.440309 3.659007 5.026715 7.840428 5.838055 7.462482 6.644536 
1342 3.385097 11.298283 6.396263 3.061993 3.472467 3.600472 5.007130 7.777241 5.836070 7.455003 6.618323 
1343 3.386620 11.279303 6.431066 3.130596 3.560519 3.558764 4.995396 7.712394 5.817270 7.451357 6.612146 
1344 3.338302 11.268702 6.467022 3.186195 3.698077 3.461470 4.946895 7.616560 5.727976 7.416925 6.643029 
1345 3.329427 11.278303 6.521668 3.208333 3.838723 3.429726 4.930083 7.561027 5.629801 7.398879 6.661705 
1346 3.331486 11.306054 6.534221 3.147508 3.927413 3.372837 4.915652 7.492493 5.564102 7.384175 6.636297 
1347 3.304519 11.305666 6.496826 3.046492 4.018534 3.267861 4.895217 7.390173 5.500779 7.381635 6.614062 
1348 3.329948 11.325442 6.454332 2.941553 4.061648 3.235291 4.925194 7.324009 5.497637 7.423760 6.567927 
1349 3.407170 11.384428 6.417329 2.833796 4.026055 3.217237 5.002064 7.258991 5.563118 7.504460 6.491465 
1350 3.478168 11.428246 6.358511 2.748830 4.001168 3.226167 5.071516 7.215493 5.631264 7.576092 6.419211 
1351 3.549264 11.445497 6.266636 2.658700 3.951699 3.234564 5.125325 7.156250 5.689885 7.596978 6.324072 
1352 3.635921 11.502681 6.187001 2.684244 3.897378 3.268713 5.231063 7.152843 5.725202 7.685910 6.266096 
1353 3.730751 11.516470 6.102152 2.754190 3.838894 3.351766 5.342350 7.136615 5.756796 7.781159 6.232680 
1354 3.782890 11.431412 5.988472 2.797126 3.793768 3.338459 5.389145 7.005322 5.752371 7.801549 6.224528 
1355 3.804771 11.331079 5.886636 2.889536 3.777300 3.292958 5.406705 6.874363 5.728453 7.825208 6.268011 
1356 3.799048 11.210484 5.805775 2.992423 3.742632 3.294513 5.395518 6.791004 5.711161 7.833262 6.331264 
1357 3.763989 11.097572 5.745032 3.117181 3.729613 3.284637 5.360277 6.765733 5.678527 7.830687 6.430011 
1358 3.724476 10.980685 5.692840 3.180567 3.713226 3.273565 5.316446 6.749352 5.672001 7.801363 6.488199 
1359 3.691823 10.874594 5.632932 3.161542 3.697944 3.250573 5.282516 6.739013 5.672935 7.724672 6.510602 
1360 3.676329 10.843612 5.583009 3.127642 3.671326 3.199684 5.258157 6.743689 5.675707 7.658667 6.525875 
1361 3.652884 10.789697 5.532709 3.056170 3.684587 3.133870 5.203892 6.725982 5.648950 7.546352 6.530550 
1362 3.577521 10.704984 5.505180 2.949323 3.711936 3.024242 5.123842 6.683078 5.588586 7.369541 6.509214 
1363 3.470657 10.603839 5.491746 2.841947 3.750768 2.881967 5.021476 6.628064 5.517673 7.176804 6.441782 
1364 3.374256 10.524795 5.480044 2.792644 3.814990 2.799882 4.989572 6.623959 5.439989 7.037109 6.382313 
1365 3.293197 10.519214 5.487646 2.878386 3.893088 2.749260 5.022959 6.712712 5.326393 7.009553 6.392552 
1366 3.261441 10.520235 5.514376 2.982220 3.952519 2.755368 5.055813 6.808990 5.251427 7.040909 6.373658 
1367 3.227234 10.441691 5.562970 3.034912 3.999742 2.756322 5.034520 6.843008 5.190262 7.004927 6.297644 
1368 3.222155 10.387784 5.636758 3.125061 4.045066 2.802222 5.027212 6.898769 5.144962 6.993465 6.188202 
1369 3.258032 10.345760 5.715318 3.199483 4.051255 2.911395 5.055793 6.959079 5.174451 7.020369 6.021921 
1370 3.287910 10.281392 5.789537 3.244381 4.057629 2.950356 5.066166 6.982530 5.205446 7.012146 5.856723 
1371 3.324935 10.239541 5.849122 3.278274 4.066954 2.944351 5.084790 7.003922 5.226791 7.003708 5.718946 
1372 3.337065 10.203111 5.878345 3.284310 4.107652 2.905872 5.060798 7.015850 5.206432 6.978954 5.631108 
1373 3.318849 10.209761 5.921242 3.342925 4.170202 2.827705 5.053229 7.057862 5.126403 7.002831 5.639817 
1374 3.360195 10.276535 5.955996 3.401533 4.168711 2.786800 5.124730 7.112234 5.088442 7.114404 5.656056 
1375 3.415740 10.286460 5.945253 3.366346 4.116261 2.715343 5.150036 7.081760 5.102113 7.162543 5.621247 
1376 3.483267 10.299051 5.912529 3.326638 4.039922 2.664897 5.172617 7.041686 5.113064 7.221244 5.597973 
1377 3.578843 10.282142 5.904011 3.261705 3.923864 2.678818 5.186980 6.975188 5.174605 7.262553 5.535738 
1378 3.640418 10.269565 5.959426 3.232425 3.856804 2.679796 5.164292 6.902286 5.206474 7.287921 5.511988 
1379 3.689863 10.309171 6.035283 3.303998 3.839625 2.694759 5.178055 6.888543 5.191001 7.364135 5.559336 
1380 3.751285 10.305880 6.068670 3.343942 3.798715 2.715460 5.198874 6.831442 5.219615 7.408630 5.549962 
1381 3.803486 10.273924 6.101326 3.365155 3.735594 2.717990 5.216371 6.755468 5.237653 7.447623 5.521841 
1382 3.857074 10.300346 6.177613 3.452729 3.704514 2.781831 5.285780 6.752312 5.239365 7.537277 5.531261 
1383 3.889644 10.322878 6.250555 3.550510 3.685074 2.865472 5.343889 6.747872 5.281210 7.577667 5.512885 
1384 3.892449 10.297295 6.284804 3.616594 3.672646 2.887497 5.357695 6.686075 5.333055 7.564063 5.472307 
1385 3.887358 10.327807 6.327212 3.739143 3.639308 2.932938 5.405180 6.679846 5.359313 7.581698 5.467487 
1386 3.895087 10.436980 6.387135 3.890787 3.603554 3.019064 5.482333 6.750518 5.366105 7.641756 5.494302 
1387 3.860815 10.530933 6.411167 3.945636 3.618306 3.042219 5.496012 6.798956 5.338228 7.678958 5.562583 
1388 3.806883 10.563803 6.403385 3.898353 3.600326 3.017936 5.441730 6.789718 5.365777 7.641259 5.606564 
1389 3.748703 10.591422 6.423178 3.868140 3.593218 3.014286 5.375130 6.777740 5.384259 7.599299 5.659755 
1390 3.682440 10.619321 6.479124 3.890950 3.594954 3.032250 5.324823 6.781211 5.376638 7.584230 5.734465 
1391 3.647531 10.595114 6.462186 3.872433 3.532677 3.031594 5.297204 6.716222 5.442368 7.551283 5.727411 
1392 3.620292 10.572089 6.373503 3.836754 3.464547 3.027554 5.306527 6.614310 5.522258 7.550063 5.692249 
1393 3.575823 10.541581 6.289445 3.805021 3.414417 3.012108 5.329925 6.515367 5.558867 7.557265 5.705290 
1394 3.520699 10.497840 6.261755 3.789977 3.379263 3.027106 5.340200 6.432473 5.556639 7.554961 5.731315 
1395 3.501488 10.507588 6.304473 3.835355 3.393572 3.100381 5.347875 6.404932 5.546095 7.602087 5.764446 
1396 3.492059 10.516565 6.335799 3.904408 3.447085 3.139655 5.302053 6.368868 5.529897 7.656512 5.838362 
1397 3.530576 10.496475 6.310934 3.916459 3.474456 3.133485 5.246263 6.267299 5.549526 7.693095 5.878074 
1398 3.618608 10.477222 6.278136 3.896792 3.475202 3.131629 5.197773 6.174581 5.585864 7.722487 5.867088 
1399 3.684214 10.473954 6.277838 3.927564 3.503854 3.141659 5.157111 6.129364 5.614431 7.729972 5.845938 
1400 3.715910 10.490912 6.301835 3.983356 3.569031 3.142704 5.119355 6.108322 5.631371 7.704568 5.858759 
1401 3.724812 10.485981 6.300196 4.017638 3.652796 3.082801 5.066894 6.062700 5.631049 7.652110 5.909296 
1402 3.709591 10.475046 6.258540 4.059846 3.747131 3.010150 5.004858 6.011035 5.592651 7.632734 5.996156 
1403 3.715898 10.502327 6.196187 4.147656 3.834071 2.989809 4.983946 6.006958 5.545909 7.703641 6.077736 
1404 3.732971 10.517963 6.144395 4.237664 3.895596 2.994759 4.973802 6.011509 5.526803 7.815429 6.120783 
1405 3.753002 10.466321 6.102681 4.277256 3.909842 2.987025 4.936644 5.972125 5.531405 7.879903 6.127650 
1406 3.771197 10.408201 6.103824 4.324301 3.877871 3.002036 4.914259 5.960882 5.549603 7.932964 6.113742 
1407 3.763858 10.326882 6.102847 4.374689 3.834447 2.983672 4.889534 5.944965 5.550015 7.974913 6.109158 
1408 3.743084 10.244196 6.090348 4.400281 3.798195 2.943580 4.872817 5.904920 5.565665 8.025171 6.109417 
1409 3.731608 10.230783 6.109271 4.449034 3.772411 2.948709 4.905655 5.923370 5.607459 8.127656 6.093031 
1410 3.681059 10.221234 6.173004 4.523151 3.810454 2.942595 4.932714 5.969873 5.614455 8.227525 6.101213 
1411 3.576257 10.183429 6.284586 4.617411 3.900153 2.910152 4.934319 6.030875 5.569911 8.287522 6.158966 
1412 3.480058 10.113723 6.409455 4.679208 3.944408 2.865306 4.903820 6.059744 5.546020 8.298837 6.161147 
1413 3.415188 10.006107 6.504540 4.677289 3.930203 2.793190 4.855463 6.031570 5.548788 8.288333 6.113497 
1414 3.392841 9.912795 6.573913 4.663147 3.896136 2.730583 4.828925 6.005741 5.549003 8.328679 6.064200 
1415 3.392490 9.830176 6.621683 4.629494 3.855042 2.699086 4.826480 5.979673 5.554891 8.395460 6.009233 
1416 3.368566 9.772320 6.684511 4.647295 3.857632 2.728295 4.829367 5.963711 5.514466 8.463961 6.001527 
1417 3.359155 9.790912 6.790555 4.750353 3.900185 2.848167 4.853683 6.007878 5.429582 8.552920 6.044991 
1418 3.335289 9.807986 6.886601 4.825864 3.942379 2.954091 4.848036 6.000861 5.324871 8.609959 6.082100 
1419 3.310609 9.827810 6.915820 4.846086 3.944400 3.007538 4.825087 5.934625 5.239063 8.648110 6.091999 
1420 3.294353 9.903757 6.884356 4.858119 3.927376 3.019724 4.836404 5.903861 5.162618 8.721939 6.118005 
1421 3.281013 9.955253 6.808273 4.857264 3.892964 2.949500 4.849567 5.858131 5.082607 8.772689 6.148189 
1422 3.342327 10.024513 6.740475 4.859654 3.805310 2.894125 4.916976 5.868871 5.077940 8.823256 6.117267 
1423 3.391860 10.094573 6.693473 4.876536 3.751112 2.852367 4.970496 5.902361 5.074653 8.849298 6.074795 
1424 3.397720 10.146201 6.649910 4.900559 3.772773 2.785606 4.989058 5.926775 5.046441 8.838364 6.048378 
1425 3.428061 10.236115 6.595021 4.935494 3.789210 2.767096 5.036689 5.981307 5.034017 8.848308 6.013807 
1426 3.427745 10.274358 6.472947 4.939879 3.792966 2.692552 5.051455 5.997579 4.979893 8.843233 5.995326 
1427 3.508054 10.338815 6.314694 4.919888 3.702813 2.698568 5.095524 6.017750 5.023364 8.883537 5.927845 
1428 3.585258 10.393102 6.176849 4.907915 3.602479 2.738505 5.144305 6.020710 5.032929 8.934801 5.882465 
1429 3.607072 10.379356 6.073441 4.895919 3.529625 2.759532 5.148943 5.977816 4.986905 8.921223 5.866472 
1430 3.596092 10.385307 6.032357 4.921377 3.498090 2.859614 5.146882 5.969861 4.954944 8.883012 5.867217 
1431 3.522610 10.385525 5.978495 4.952210 3.512951 2.912774 5.108581 5.954469 4.850834 8.822996 5.928162 
1432 3.483754 10.423010 5.887414 4.956918 3.502717 2.986656 5.107776 5.942293 4.821918 8.781675 5.943763 
1433 3.433466 10.475685 5.840090 4.964058 3.488029 3.085542 5.146823 5.923942 4.813940 8.745455 5.937579 
1434 3.331586 10.501796 5.859913 4.999633 3.512137 3.153255 5.155757 5.896553 4.760363 8.679122 5.970594 
1435 3.217260 10.510829 5.919082 5.025573 3.517450 3.240767 5.121111 5.844814 4.755287 8.574446 5.967307 
1436 3.058188 10.440261 5.932275 5.024415 3.526294 3.219524 5.026998 5.742764 4.733706 8.436269 5.981371 
1437 2.941015 10.386580 5.896148 5.009767 3.524842 3.133553 4.985991 5.653373 4.756253 8.349105 6.003656 
1438 2.934926 10.430578 5.827494 5.019000 3.496464 3.086447 5.056869 5.633749 4.841636 8.353641 6.018381 
1439 2.908262 10.472158 5.765541 5.067485 3.532807 2.975409 5.105761 5.598804 4.840074 8.358664 6.105125 
1440 2.846160 10.457419 5.731832 5.148770 3.633841 2.876008 5.088492 5.526670 4.773608 8.312634 6.196908 
1441 2.768904 10.398985 5.733250 5.254097 3.733341 2.869113 5.031960 5.459237 4.692505 8.246197 6.247051 
1442 2.773612 10.335598 5.743210 5.336029 3.788950 2.894556 5.001515 5.397460 4.635082 8.207050 6.247470 
1443 2.832780 10.248233 5.676414 5.290082 3.764390 2.894991 4.996091 5.258607 4.628512 8.167971 6.156541 
1444 2.943729 10.171328 5.565083 5.160965 3.700977 2.871873 5.007085 5.084447 4.625497 8.156280 6.042337 
1445 3.070261 10.131194 5.489125 5.041676 3.678412 2.869731 5.030058 4.965729 4.601128 8.174891 5.966795 
1446 3.127423 10.086317 5.456637 4.982009 3.723651 2.888683 5.054385 4.897116 4.588887 8.172793 5.951366 
1447 3.180812 10.068869 5.474147 4.990925 3.810156 2.899818 5.119905 4.900863 4.548765 8.185309 6.008964 
1448 3.232455 10.053733 5.468903 4.960671 3.861017 2.905563 5.196756 4.885007 4.583142 8.222329 6.061615 
1449 3.306647 9.991408 5.382652 4.844187 3.824326 2.857196 5.246644 4.787440 4.677505 8.239984 6.048795 
1450 3.396406 9.928535 5.290586 4.769151 3.805196 2.767962 5.298481 4.725619 4.761543 8.275059 6.055225 
1451 3.490704 9.915695 5.250490 4.714090 3.777872 2.778578 5.344216 4.714555 4.876086 8.292025 6.052155 
1452 3.548357 9.912432 5.267437 4.646739 3.725114 2.824309 5.326361 4.685345 4.985065 8.274960 6.027100 
1453 3.543048 9.925248 5.312743 4.591560 3.717680 2.814874 5.261340 4.644574 5.063660 8.261724 6.025681 
1454 3.520112 10.021530 5.354387 4.606976 3.747299 2.844736 5.240285 4.681680 5.119260 8.306868 6.069380 
1455 3.536348 10.178382 5.377616 4.680037 3.798557 2.881081 5.272454 4.766037 5.140436 8.409582 6.124372 
1456 3.561471 10.295074 5.367000 4.698515 3.834353 2.910873 5.282840 4.777770 5.188530 8.482012 6.098294 
1457 3.554419 10.347274 5.352822 4.643981 3.822579 2.917939 5.231263 4.709827 5.225519 8.512840 6.003572 
1458 3.541929 10.398371 5.396100 4.624356 3.841864 2.906815 5.172365 4.695547 5.204178 8.564606 5.958608 
1459 3.553416 10.481653 5.457266 4.607871 3.830583 2.945334 5.129957 4.737283 5.210755 8.655243 5.918952 
1460 3.590714 10.557423 5.472060 4.560020 3.784713 2.937648 5.089356 4.776940 5.195298 8.746218 5.874107 
1461 3.600057 10.597770 5.448489 4.520103 3.789354 2.850247 5.038122 4.792403 5.145653 8.801365 5.846216 
1462 3.605251 10.644805 5.427836 4.497693 3.778066 2.819452 5.003202 4.854582 5.131945 8.819001 5.778190 
1463 3.568584 10.707485 5.457959 4.543795 3.826677 2.833730 4.975574 4.974792 5.104625 8.814595 5.752117 
1464 3.521106 10.787012 5.511400 4.619857 3.874352 2.870849 4.969142 5.125284 5.133964 8.817225 5.749217 
1465 3.486157 10.836766 5.509173 4.620465 3.828493 2.901601 4.962841 5.220476 5.212263 8.794019 5.681584 
1466 3.375110 10.792162 5.440044 4.562447 3.778076 2.800665 4.920726 5.179662 5.238341 8.715111 5.632263 
1467 3.237677 10.782254 5.428980 4.586720 3.804775 2.762937 4.915337 5.180212 5.235433 8.662548 5.647453 
1468 3.116581 10.842731 5.503965 4.715222 3.897457 2.864228 4.972494 5.276759 5.184756 8.662621 5.715060 
1469 2.996168 10.838945 5.545057 4.787398 3.976162 2.893179 5.011727 5.296258 5.082613 8.630723 5.776617 
1470 2.956163 10.832382 5.555352 4.743478 3.943816 2.949722 5.036508 5.266324 5.073252 8.583612 5.748036 
1471 2.941832 10.866584 5.590994 4.722119 3.942155 3.028478 5.073971 5.257813 5.036089 8.550321 5.767123 
1472 2.977594 10.946559 5.624698 4.705586 3.926535 3.117226 5.134965 5.277357 5.040128 8.532344 5.771754 
1473 3.103730 11.031414 5.602442 4.607583 3.819838 3.233082 5.221233 5.273899 5.141665 8.520209 5.659612 
1474 3.199179 11.007375 5.491972 4.427276 3.716039 3.214619 5.244902 5.153744 5.212155 8.444519 5.532820 
1475 3.257440 10.991303 5.429667 4.318016 3.670483 3.190842 5.284801 5.092888 5.225971 8.373712 5.464295 
1476 3.266817 11.027217 5.470179 4.335731 3.720686 3.226874 5.352855 5.120555 5.164528 8.332798 5.500894 
1477 3.262742 11.060437 5.514815 4.366642 3.782094 3.241696 5.423174 5.156349 5.094106 8.298648 5.558653 
1478 3.281542 11.033076 5.475816 4.288570 3.753338 3.224854 5.484748 5.126286 5.109457 8.245144 5.512332 
1479 3.286666 10.938182 5.366123 4.160182 3.716430 3.142501 5.516576 5.024309 5.117796 8.183867 5.442926 
1480 3.329887 10.921780 5.299285 4.086779 3.689998 3.141245 5.610093 5.009179 5.158250 8.185790 5.366105 
1481 3.399626 10.958458 5.278761 4.047258 3.674439 3.220036 5.753209 5.057595 5.221601 8.224620 5.276271 
1482 3.431705 10.962913 5.229576 3.982473 3.674809 3.205117 5.842006 5.040517 5.242342 8.233477 5.205894 
1483 3.457753 10.923118 5.152478 3.871992 3.644982 3.139401 5.901921 4.958096 5.285990 8.213888 5.103529 
1484 3.473634 10.904937 5.121295 3.847749 3.692225 3.065713 5.964938 4.901109 5.283628 8.215095 5.092733 
1485 3.496365 10.980382 5.196431 3.946258 3.818402 3.043581 6.046477 4.940538 5.229529 8.264237 5.187256 
1486 3.527016 11.024640 5.248614 3.969204 3.893602 3.002730 6.084668 4.936648 5.205039 8.258851 5.231891 
1487 3.556337 11.020045 5.263160 3.902941 3.932058 2.913570 6.062998 4.828092 5.199588 8.189114 5.244324 
1488 3.618618 11.061252 5.313532 3.904088 3.968594 2.858472 6.051638 4.757412 5.200955 8.144927 5.280894 
1489 3.722537 11.129795 5.373930 3.970972 3.992530 2.865839 6.070197 4.752743 5.202668 8.125144 5.311636 
1490 3.838295 11.229857 5.486332 4.107285 4.038552 2.928848 6.090320 4.786968 5.183001 8.142158 5.356585 
1491 3.922175 11.268368 5.572746 4.182990 4.065859 2.928473 6.059845 4.754962 5.189602 8.123034 5.330310 
1492 3.971427 11.234888 5.622809 4.178865 4.074363 2.882662 6.005391 4.644522 5.211059 8.058609 5.248046 
1493 3.968332 11.238288 5.737388 4.286071 4.170741 2.874826 5.954549 4.627001 5.131927 8.005761 5.272698 
1494 3.952920 11.248693 5.891978 4.451276 4.289694 2.876690 5.925691 4.666324 5.025590 7.951590 5.319158 
1495 3.935756 11.176986 5.979440 4.502960 4.322084 2.809463 5.864745 4.595421 5.000561 7.854360 5.254887 
1496 3.874743 11.068355 5.989849 4.496600 4.340540 2.655226 5.794725 4.477424 4.982779 7.773221 5.172288 
1497 3.858393 11.046350 5.988687 4.524508 4.353450 2.583883 5.770272 4.464213 4.975760 7.794342 5.114528 
1498 3.866126 11.111383 6.014452 4.603599 4.405608 2.638077 5.777368 4.510698 4.944275 7.884183 5.123480 
1499 3.813480 11.134227 6.003678 4.620859 4.435181 2.643491 5.729491 4.446209 4.884845 7.906486 5.123302 
1500 3.797302 11.144117 5.948572 4.545550 4.372188 2.664759 5.670056 4.329838 4.909585 7.884424 5.029615 
1501 3.784781 11.265535 5.930613 4.545716 4.363730 2.783441 5.659133 4.319662 4.895427 7.937036 5.027987 
1502 3.729162 11.430300 5.941545 4.596640 4.431083 2.870695 5.637377 4.350533 4.812191 7.997427 5.121826 
1503 3.668293 11.503460 5.945308 4.586852 4.496333 2.872317 5.580032 4.351071 4.772833 7.972223 5.184192 
1504 3.589076 11.500875 5.965836 4.569796 4.541266 2.832307 5.507607 4.368762 4.750607 7.899644 5.249968 
1505 3.527584 11.510372 5.967515 4.571515 4.554671 2.771830 5.459751 4.421256 4.737255 7.830176 5.314142 
1506 3.604069 11.628190 5.959157 4.581116 4.511454 2.799370 5.539187 4.575913 4.805378 7.864735 5.335050 
1507 3.629587 11.707369 5.913991 4.578639 4.508747 2.756925 5.615752 4.686341 4.832465 7.885464 5.406920 
1508 3.604288 11.674402 5.822652 4.480937 4.477311 2.644386 5.630215 4.683611 4.880944 7.814437 5.427368 
1509 3.666369 11.706954 5.800261 4.402361 4.412874 2.701448 5.711477 4.723774 4.999345 7.801422 5.397466 
1510 3.647434 11.746793 5.784394 4.392905 4.390478 2.756356 5.756227 4.736500 5.015977 7.793795 5.430082 
1511 3.640475 11.780839 5.744156 4.377316 4.338100 2.824816 5.799629 4.723859 5.032763 7.803694 5.431618 
1512 3.614725 11.772511 5.707169 4.343809 4.287859 2.855489 5.806564 4.667486 5.017767 7.819749 5.437254 
1513 3.528627 11.739111 5.712003 4.332557 4.286867 2.833880 5.750880 4.590350 4.929646 7.811593 5.495965 
1514 3.514064 11.764123 5.746416 4.316937 4.253308 2.876880 5.730949 4.575488 4.880912 7.850932 5.537765 
1515 3.518308 11.823915 5.737561 4.341178 4.216889 2.878937 5.749655 4.604698 4.819032 7.929130 5.596759 
1516 3.524810 11.859504 5.697605 4.353240 4.160351 2.822063 5.778135 4.610847 4.767919 7.993752 5.630601 
1517 3.563703 11.824188 5.657974 4.283322 4.040568 2.753049 5.782574 4.550814 4.779599 8.014244 5.555535 
1518 3.577182 11.781687 5.687808 4.290323 3.987085 2.700626 5.788892 4.535680 4.725341 8.045668 5.535496 
1519 3.580838 11.761087 5.777839 4.365894 4.004138 2.705047 5.816545 4.571727 4.620498 8.100223 5.574176 
1520 3.582600 11.685597 5.843512 4.415734 4.004032 2.699522 5.829088 4.558294 4.563152 8.117085 5.570268 
1521 3.559318 11.569983 5.880752 4.466081 4.017200 2.638236 5.814381 4.501250 4.515591 8.090224 5.573411 
1522 3.533095 11.469172 5.966541 4.560154 4.073222 2.637229 5.796649 4.453179 4.478629 8.063251 5.613122 
1523 3.522376 11.422853 6.093846 4.683797 4.162464 2.713878 5.803193 4.442388 4.469350 8.066805 5.665993 
1524 3.492382 11.390313 6.173393 4.778429 4.254866 2.737842 5.790464 4.393303 4.510922 8.053773 5.698936 
1525 3.474158 11.354900 6.193814 4.803586 4.308978 2.743485 5.754794 4.302238 4.603320 8.026679 5.669934 
1526 3.455420 11.345235 6.221246 4.833712 4.349259 2.769698 5.714599 4.238652 4.693009 8.016591 5.642355 
1527 3.421260 11.362307 6.279886 4.896715 4.404438 2.822106 5.673349 4.224072 4.767144 8.027942 5.634377 
1528 3.393047 11.414829 6.364707 4.972061 4.484396 2.924919 5.651640 4.277314 4.791894 8.069211 5.630946 
1529 3.308737 11.423534 6.392159 4.976775 4.541979 2.918556 5.600623 4.284289 4.799057 8.059799 5.602647 
1530 3.216972 11.425230 6.392529 4.940588 4.571645 2.877952 5.583205 4.284860 4.821063 8.043298 5.551612 
1531 3.136093 11.476422 6.410368 4.930676 4.627293 2.885628 5.622949 4.358881 4.805055 8.055339 5.549158 
1532 3.016384 11.491807 6.407082 4.856828 4.673268 2.842338 5.650237 4.382443 4.801642 8.004230 5.509517 
1533 2.894481 11.500224 6.418843 4.739294 4.703720 2.811259 5.676301 4.374900 4.795729 7.939099 5.454371 
1534 2.792015 11.522574 6.436744 4.656980 4.749749 2.803294 5.693921 4.350350 4.771132 7.893765 5.424041 
1535 2.740542 11.562290 6.455623 4.578160 4.765624 2.815160 5.706383 4.331994 4.783452 7.869138 5.355646 
1536 2.744395 11.643722 6.477118 4.521578 4.805474 2.873415 5.701348 4.357848 4.772249 7.887864 5.307520 
1537 2.782935 11.719762 6.475782 4.437729 4.852783 2.907682 5.671329 4.380268 4.764687 7.905154 5.265094 
1538 2.854954 11.773348 6.467531 4.335700 4.878494 2.919889 5.640169 4.411598 4.782462 7.939734 5.197235 
1539 2.918077 11.811481 6.447528 4.276571 4.899462 2.931324 5.587291 4.469979 4.779901 7.986956 5.165647 
1540 2.972101 11.827847 6.405140 4.231885 4.909274 2.933284 5.508374 4.515992 4.765954 8.018548 5.122684 
1541 3.007776 11.829000 6.356542 4.187428 4.926653 2.940721 5.434029 4.549955 4.720440 8.035044 5.077891 
1542 3.034024 11.847589 6.329531 4.173487 4.983045 2.986177 5.389499 4.596982 4.653481 8.068812 5.074991 
1543 3.013978 11.825834 6.274377 4.125167 5.034662 2.971798 5.377157 4.584972 4.579054 8.071423 5.050089 
1544 2.979975 11.808711 6.197708 4.086211 5.092874 2.944929 5.392421 4.575663 4.463595 8.073609 5.048793 
1545 2.986777 11.825185 6.134615 4.075796 5.140365 2.946309 5.431777 4.587568 4.392487 8.089270 5.066210 
1546 3.011743 11.814936 6.059050 4.018465 5.117789 2.914002 5.459216 4.555240 4.426130 8.087544 5.007929 
1547 3.056458 11.848782 6.035390 3.996257 5.069199 2.914233 5.510752 4.564240 4.506432 8.110188 4.973772 
1548 3.075502 11.868989 6.010429 3.989182 5.053277 2.847518 5.520311 4.527193 4.523576 8.115808 4.983225 
1549 3.167058 11.926043 5.990719 3.977239 5.007577 2.791200 5.559647 4.507997 4.535605 8.164071 4.951534 
1550 3.302840 12.034223 5.999746 3.990861 4.944759 2.781090 5.630749 4.533778 4.525661 8.256315 4.927962 
1551 3.360187 12.071987 5.983190 3.956539 4.869158 2.704230 5.676026 4.463185 4.461293 8.298539 4.884216 
1552 3.429700 12.138103 6.035971 3.950742 4.767052 2.735128 5.817464 4.457908 4.416169 8.365527 4.783153 
1553 3.478063 12.227904 6.096946 3.997360 4.713220 2.784973 5.982007 4.485895 4.328637 8.429148 4.736711 
1554 3.490160 12.270117 6.094426 4.022871 4.677699 2.743229 6.094846 4.464001 4.208420 8.456292 4.714383 
1555 3.528694 12.319538 6.093719 4.029263 4.585277 2.727448 6.208503 4.475383 4.146265 8.488092 4.631509 
1556 3.553857 12.349954 6.106332 4.071714 4.534595 2.712886 6.290162 4.498748 4.058290 8.517750 4.606865 
1557 3.584832 12.381415 6.155699 4.173203 4.531891 2.745582 6.350100 4.548063 3.978032 8.561228 4.605579 
1558 3.589455 12.378294 6.198648 4.247323 4.531061 2.794670 6.375092 4.591674 3.932386 8.585084 4.596164 
1559 3.565289 12.328614 6.188178 4.284691 4.542118 2.778381 6.328776 4.568893 3.896199 8.582907 4.606779 
1560 3.590099 12.297696 6.147845 4.311532 4.506856 2.776173 6.308085 4.551860 3.953992 8.635151 4.581683 
1561 3.680806 12.340049 6.116449 4.378367 4.435326 2.841681 6.372544 4.610883 4.086980 8.767263 4.538535 
1562 3.731449 12.348796 6.057675 4.458707 4.406031 2.830557 6.412249 4.606257 4.176916 8.858420 4.529141 
1563 3.726322 12.332793 5.965356 4.516182 4.367279 2.790559 6.416564 4.549349 4.236806 8.883824 4.495234 
1564 3.748427 12.372653 5.906261 4.611494 4.321671 2.826431 6.438755 4.554008 4.243993 8.910796 4.462907 
1565 3.733508 12.392436 5.838383 4.725081 4.294415 2.809546 6.408562 4.530302 4.166943 8.916814 4.474275 
1566 3.702214 12.447402 5.775222 4.807630 4.232882 2.792608 6.409287 4.509426 4.112642 8.935082 4.462367 
1567 3.671055 12.478777 5.700338 4.847238 4.143867 2.754580 6.431645 4.484766 4.065521 8.947417 4.416088 
1568 3.625884 12.473631 5.634575 4.879759 4.082340 2.690875 6.425524 4.443716 3.987581 8.949706 4.411597 
1569 3.614687 12.500890 5.633323 4.912927 3.999215 2.732236 6.436110 4.456315 3.950076 8.975274 4.383698 
1570 3.615730 12.436277 5.628253 4.913706 3.894762 2.753814 6.409698 4.418015 3.934968 8.969063 4.321650 
1571 3.606658 12.351826 5.643054 4.953680 3.826520 2.789568 6.364899 4.382273 3.941790 8.965304 4.299670 
1572 3.597041 12.285344 5.684004 5.042734 3.806062 2.872475 6.326666 4.400866 3.945916 8.958704 4.314368 
1573 3.562555 12.164901 5.718172 5.125996 3.817695 2.912955 6.246834 4.375113 3.937326 8.902513 4.313850 
1574 3.513361 12.096436 5.777213 5.204097 3.838225 2.964176 6.156798 4.349136 3.933559 8.840707 4.283836 
1575 3.487163 12.054914 5.836769 5.253160 3.847289 3.021077 6.101556 4.339789 3.923369 8.790131 4.228469 
1576 3.462135 12.030445 5.880532 5.278095 3.847686 3.054753 6.040884 4.324557 3.933256 8.744074 4.143375 
1577 3.414076 12.026780 5.909124 5.275415 3.848877 3.086800 5.992523 4.319523 3.972373 8.676192 4.040203 
1578 3.368078 11.995131 5.926995 5.255767 3.845637 3.101029 5.950728 4.312441 4.013858 8.595272 3.917472 
1579 3.342130 11.998631 5.956393 5.263678 3.840132 3.118191 5.929056 4.332215 4.064516 8.550694 3.809033 
1580 3.338847 11.990796 5.943869 5.278919 3.808824 3.100028 5.937302 4.366177 4.106940 8.526648 3.757211 
1581 3.331159 11.985119 5.904753 5.308340 3.735017 3.061350 5.934217 4.386546 4.142122 8.507700 3.715725 
1582 3.284389 11.957732 5.874092 5.353385 3.640945 3.023711 5.882292 4.380176 4.177297 8.469133 3.666968 
1583 3.213368 11.904228 5.845629 5.404720 3.574113 2.971414 5.811636 4.367426 4.170189 8.403269 3.633284 
1584 3.163912 11.848399 5.794260 5.453841 3.506057 2.903424 5.744378 4.355938 4.174139 8.343909 3.568066 
1585 3.152000 11.807512 5.721364 5.508513 3.432001 2.813407 5.695031 4.343525 4.186760 8.297266 3.487312 
1586 3.161200 11.814715 5.698608 5.617104 3.393313 2.754005 5.675318 4.383370 4.155369 8.282063 3.456627 
1587 3.138922 11.798463 5.715710 5.700047 3.358234 2.696822 5.599576 4.398284 4.130619 8.238423 3.392889 
1588 3.106099 11.764565 5.768922 5.769158 3.328498 2.676619 5.499045 4.405517 4.118005 8.170144 3.321574 
1589 3.068478 11.806450 5.862955 5.938203 3.352782 2.730282 5.453817 4.495197 4.093562 8.143553 3.326299 
1590 3.012901 11.812459 5.915463 6.085283 3.358609 2.769703 5.414220 4.544813 4.115060 8.094176 3.313390 
1591 2.961826 11.784339 5.941398 6.187624 3.347885 2.813268 5.365843 4.570120 4.183822 8.008534 3.220539 
1592 2.858435 11.733318 5.941859 6.287566 3.372877 2.827148 5.297587 4.578866 4.215384 7.886104 3.147961 
1593 2.804118 11.731830 5.976233 6.415877 3.407916 2.921268 5.259770 4.630238 4.236065 7.773303 3.088718 
1594 2.810938 11.760071 6.030292 6.587394 3.463371 3.068801 5.286574 4.727804 4.240849 7.686931 3.057992 
1595 2.789953 11.724151 6.003415 6.702747 3.501271 3.094306 5.281043 4.722208 4.209275 7.566604 3.047799 
1596 2.834937 11.685728 5.949507 6.764269 3.518732 3.071566 5.279782 4.686572 4.206111 7.478922 3.022107 
1597 2.907644 11.690305 5.871145 6.784327 3.524073 3.015197 5.290667 4.651942 4.213937 7.447872 2.998775 
1598 2.977286 11.722799 5.786008 6.792557 3.529353 2.943981 5.300975 4.627721 4.235023 7.461945 2.994757 
1599 3.029464 11.744893 5.744994 6.775089 3.550250 2.927411 5.331600 4.628110 4.279244 7.467307 2.968191 
1600 2.983794 11.714142 5.727221 6.742870 3.600917 2.900808 5.341083 4.604403 4.282879 7.422176 2.973386 
1601 2.909948 11.667217 5.714793 6.695850 3.645450 2.884732 5.351400 4.589862 4.273119 7.380557 3.028648 
1602 2.916710 11.716172 5.707404 6.701019 3.683589 2.933994 5.420310 4.642766 4.329180 7.432323 3.122623 
1603 2.941361 11.802985 5.660039 6.725287 3.704629 2.944838 5.505763 4.670876 4.408312 7.524254 3.236529 
1604 2.953422 11.839437 5.591180 6.706401 3.692889 2.909664 5.546921 4.619093 4.477720 7.566245 3.322937 
1605 2.964838 11.845264 5.585398 6.708027 3.697439 2.935537 5.562737 4.575968 4.522173 7.567277 3.378525 
1606 2.968791 11.858082 5.601285 6.756533 3.738722 2.967664 5.542024 4.553816 4.492098 7.565129 3.478441 
1607 2.999717 11.875469 5.606116 6.802852 3.783731 2.988742 5.509307 4.512845 4.443058 7.576734 3.594805 
1608 3.060184 11.884539 5.613608 6.792172 3.778139 2.992092 5.479040 4.404513 4.450721 7.572937 3.628274 
1609 3.109644 11.893443 5.617921 6.768888 3.766999 2.974215 5.439163 4.277443 4.427632 7.570396 3.672797 
1610 3.153869 11.963813 5.663823 6.799542 3.786563 3.033516 5.447097 4.234080 4.372687 7.601734 3.752077 
1611 3.177057 12.007736 5.694703 6.802027 3.785311 3.064380 5.439247 4.177555 4.321759 7.608919 3.791123 
1612 3.150514 11.995600 5.684896 6.767499 3.807079 3.042045 5.401282 4.081929 4.241667 7.565347 3.835722 
1613 3.118161 12.014598 5.713083 6.748762 3.818464 3.073949 5.405288 4.034237 4.180331 7.541370 3.898234 
1614 3.107203 12.065988 5.735265 6.736054 3.784858 3.080362 5.435143 4.005824 4.158608 7.547320 3.956826 
1615 3.118787 12.168365 5.738244 6.782076 3.743929 3.064731 5.495941 4.020401 4.153194 7.598652 4.064098 
1616 3.141084 12.268432 5.739854 6.827153 3.666211 3.021039 5.540949 4.054309 4.179999 7.665847 4.154260 
1617 3.152913 12.314650 5.725762 6.811254 3.578725 2.964041 5.508563 4.078142 4.216575 7.688385 4.215279 
1618 3.159453 12.382484 5.765167 6.818037 3.506591 2.990167 5.481611 4.171855 4.212456 7.724697 4.302193 
1619 3.190668 12.477107 5.786713 6.812844 3.380054 3.013541 5.507294 4.270425 4.186985 7.790164 4.327491 
1620 3.254859 12.577074 5.746387 6.773895 3.222628 2.973905 5.562356 4.341237 4.122919 7.874755 4.300633 
1621 3.264172 12.635847 5.693606 6.703533 3.088942 2.901025 5.599680 4.391301 4.005580 7.952045 4.289404 
1622 3.206452 12.615795 5.671948 6.585080 2.987073 2.823424 5.588171 4.412748 3.884667 7.981508 4.268150 
1623 3.152793 12.645073 5.725555 6.564445 2.959270 2.863994 5.606739 4.507192 3.787284 8.038635 4.288770 
1624 3.087407 12.697317 5.774227 6.625012 2.986973 2.920823 5.649392 4.594269 3.707007 8.092464 4.339559 
1625 3.009221 12.645972 5.730820 6.614737 2.997082 2.856564 5.633183 4.521850 3.705647 8.052122 4.279143 
1626 2.975843 12.615668 5.674850 6.648643 3.031916 2.834203 5.659523 4.457607 3.734239 8.066003 4.263035 
1627 2.959085 12.627075 5.659026 6.755781 3.097323 2.861424 5.710096 4.453000 3.775649 8.156172 4.313147 
1628 2.920944 12.588397 5.657589 6.839940 3.146740 2.849927 5.695641 4.412446 3.857383 8.200562 4.322983 
1629 2.865269 12.529464 5.655173 6.933644 3.202977 2.829827 5.659566 4.398319 3.925735 8.224556 4.370445 
1630 2.854705 12.493722 5.663568 7.034837 3.227563 2.830868 5.636708 4.439279 3.987441 8.233923 4.447357 
1631 2.888701 12.477240 5.683374 7.131772 3.227162 2.837277 5.624438 4.492909 4.048463 8.257724 4.513670 
1632 2.871450 12.415035 5.669802 7.192183 3.245520 2.787849 5.592785 4.497438 4.062994 8.271877 4.572853 
1633 2.861006 12.329996 5.640271 7.210355 3.244170 2.711291 5.562637 4.453630 4.082534 8.275305 4.582648 
1634 2.876185 12.285711 5.631039 7.271415 3.255018 2.704910 5.561735 4.444699 4.101604 8.296413 4.631403 
1635 2.883368 12.260411 5.635919 7.381799 3.310090 2.754169 5.580308 4.457046 4.056710 8.312018 4.728965 
1636 2.896801 12.205594 5.636065 7.436497 3.345334 2.804599 5.584725 4.417963 4.039653 8.296237 4.740845 
1637 2.876311 12.117485 5.613821 7.468544 3.411507 2.824830 5.553215 4.359739 3.991552 8.260123 4.766474 
1638 2.911334 12.079382 5.590188 7.521171 3.470304 2.838043 5.561589 4.335202 3.956063 8.254686 4.786929 
1639 2.996600 12.059060 5.591075 7.552699 3.498744 2.862188 5.568256 4.321073 3.983529 8.259373 4.724885 
1640 3.057418 12.018258 5.613646 7.597849 3.566338 2.910738 5.548764 4.313455 3.986999 8.257730 4.662704 
1641 3.102477 11.954819 5.644410 7.626688 3.639740 2.951959 5.519376 4.289635 3.981908 8.219241 4.604655 
1642 3.146443 11.891734 5.638534 7.621248 3.653492 2.943545 5.478135 4.253880 4.004313 8.169619 4.545959 
1643 3.235853 11.895583 5.596591 7.657378 3.634108 2.902035 5.501803 4.264091 3.989964 8.195316 4.554151 
1644 3.366386 11.919247 5.548361 7.673916 3.548735 2.821751 5.573798 4.267708 4.028227 8.244188 4.540157 
1645 3.470935 11.941579 5.518939 7.671801 3.442724 2.766210 5.640151 4.243972 4.091991 8.259470 4.527065 
1646 3.532009 11.985902 5.539164 7.714494 3.386087 2.769109 5.683415 4.226165 4.070994 8.259068 4.563084 
1647 3.546839 12.014537 5.564132 7.743117 3.328141 2.768069 5.704138 4.200203 4.040591 8.222559 4.566496 
1648 3.621392 12.084516 5.583591 7.765030 3.242149 2.775468 5.770565 4.235965 4.047855 8.246825 4.535766 
1649 3.701740 12.144677 5.537193 7.724327 3.121924 2.707419 5.847898 4.216951 4.077198 8.256923 4.470417 
1650 3.805385 12.193141 5.471158 7.640274 2.985948 2.647907 5.911593 4.164113 4.150772 8.219871 4.357624 
1651 3.915629 12.311182 5.469364 7.675470 2.954111 2.700374 5.968823 4.207671 4.134251 8.221357 4.368651 
1652 3.996569 12.372199 5.469718 7.719265 2.968119 2.763251 5.954099 4.236287 4.080046 8.168437 4.377409 
1653 4.112107 12.418689 5.472383 7.747469 2.991554 2.829026 5.926962 4.251306 4.086853 8.107234 4.347146 
1654 4.170893 12.471670 5.485076 7.799472 3.080823 2.846578 5.858037 4.249135 4.050073 8.041656 4.389794 
1655 4.212164 12.508021 5.481965 7.862171 3.162926 2.851304 5.822237 4.257266 4.038313 7.985317 4.431516 
1656 4.259054 12.553940 5.482326 7.950364 3.245795 2.879898 5.859806 4.311539 4.039117 7.974665 4.510219 
1657 4.231250 12.504690 5.444865 7.975849 3.322140 2.841255 5.851332 4.295436 4.014700 7.919588 4.604322 
1658 4.229201 12.476069 5.446011 7.952899 3.368203 2.834275 5.859012 4.278677 4.041188 7.849988 4.684276 
1659 4.263403 12.491221 5.468462 7.909177 3.402210 2.839053 5.874171 4.256964 4.105956 7.792214 4.742842 
1660 4.291326 12.534807 5.448112 7.854302 3.403214 2.794541 5.891054 4.203243 4.191191 7.751389 4.758965 
1661 4.373806 12.677987 5.415255 7.869594 3.386367 2.779071 6.009995 4.233751 4.318311 7.820480 4.787383 
1662 4.453430 12.789699 5.366129 7.860280 3.361905 2.770294 6.131072 4.273379 4.456131 7.903521 4.800015 
1663 4.430831 12.805826 5.337403 7.809604 3.374049 2.739090 6.127254 4.222893 4.519796 7.884640 4.786839 
1664 4.380969 12.846914 5.420271 7.812377 3.482581 2.804741 6.085593 4.220717 4.495771 7.826294 4.807747 
1665 4.348943 12.919347 5.540386 7.810474 3.614198 2.901870 6.033434 4.268807 4.437965 7.771347 4.823915 
1666 4.345280 12.974472 5.618554 7.777812 3.690386 2.936119 6.004368 4.315049 4.384557 7.724058 4.820084 
1667 4.351671 13.029778 5.676966 7.747141 3.729623 2.960306 6.003604 4.364916 4.341367 7.688574 4.827590 
1668 4.322232 13.071742 5.735026 7.738344 3.771661 2.977930 5.996306 4.405572 4.279509 7.646479 4.855625 
1669 4.277997 13.143520 5.793378 7.766217 3.833773 2.992226 6.002777 4.457983 4.216499 7.611059 4.908471 
1670 4.275029 13.214700 5.803494 7.753435 3.879730 2.973321 6.062799 4.492708 4.221839 7.598790 4.945206 
1671 4.286781 13.271210 5.771371 7.727355 3.908899 2.934774 6.149663 4.520003 4.266553 7.612852 4.975909 
1672 4.290740 13.351359 5.747786 7.719783 3.946481 2.900106 6.227863 4.532919 4.311668 7.645727 5.028255 
1673 4.271340 13.363330 5.748205 7.672953 3.963576 2.830282 6.280511 4.475276 4.360946 7.657257 5.057422 
1674 4.255857 13.394468 5.786533 7.623402 3.961223 2.772890 6.322226 4.413306 4.431414 7.678343 5.072602 
1675 4.212849 13.425530 5.859549 7.590910 3.973583 2.748211 6.317188 4.328617 4.497901 7.682934 5.110771 
1676 4.172439 13.451231 5.939555 7.586346 4.009357 2.759645 6.309322 4.243129 4.549115 7.693320 5.159818 
1677 4.163633 13.511445 6.019746 7.618553 4.041906 2.797385 6.326376 4.206543 4.589787 7.733550 5.220570 
1678 4.149303 13.510334 6.009489 7.600814 4.012117 2.783854 6.298474 4.171624 4.641005 7.766563 5.248980 
1679 4.215118 13.527725 5.915482 7.523690 3.869010 2.724583 6.346735 4.155456 4.765300 7.831154 5.202057 
1680 4.300004 13.554436 5.819370 7.439506 3.713362 2.661924 6.396175 4.131820 4.884509 7.880868 5.138923 
1681 4.331994 13.526791 5.774233 7.373322 3.618994 2.651990 6.436968 4.075201 4.919231 7.869888 5.091772 
1682 4.302595 13.511236 5.825689 7.343016 3.608537 2.719123 6.422095 4.030010 4.844368 7.826714 5.083599 
1683 4.226317 13.506431 5.878844 7.326665 3.639814 2.802138 6.353581 3.983757 4.745664 7.810564 5.120518 
1684 4.169909 13.504947 5.837696 7.267525 3.625494 2.842534 6.270677 3.923760 4.693435 7.836012 5.118328 
1685 4.137303 13.522940 5.778472 7.189981 3.586769 2.852885 6.219086 3.856051 4.663577 7.868211 5.101452 
1686 4.129847 13.579111 5.767087 7.184577 3.598814 2.942316 6.214043 3.840400 4.625586 7.920719 5.107176 
1687 4.125152 13.619713 5.771071 7.147813 3.602102 3.001579 6.187916 3.806614 4.601141 7.941967 5.090663 
1688 4.114018 13.623080 5.740723 7.058732 3.575243 2.971617 6.147588 3.730322 4.634010 7.937168 5.034311 
1689 4.159209 13.648159 5.687161 7.009155 3.564262 2.956037 6.152725 3.711281 4.732620 7.979405 4.991017 
1690 4.205500 13.712803 5.608651 6.997896 3.561287 2.909946 6.191911 3.715074 4.856974 8.026118 4.948740 
1691 4.208093 13.743158 5.550374 7.023487 3.562503 2.839153 6.227585 3.690550 4.987035 8.038805 4.950729 
1692 4.168960 13.724518 5.503162 7.049989 3.576806 2.761045 6.221884 3.622150 5.085231 8.015001 4.994836 
1693 4.100532 13.708645 5.478229 7.089561 3.623711 2.686921 6.199238 3.561882 5.156935 7.980050 5.075096 
1694 4.074570 13.708917 5.459184 7.191764 3.690885 2.680594 6.218006 3.551336 5.231192 7.992978 5.157958 
1695 4.065117 13.710355 5.397255 7.290007 3.727371 2.669079 6.249673 3.543424 5.269687 8.035700 5.244935 
1696 4.084826 13.696143 5.312726 7.339906 3.718724 2.642536 6.315824 3.526276 5.304135 8.104352 5.309686 
1697 4.124062 13.662208 5.221963 7.357783 3.699664 2.671170 6.388911 3.494989 5.323801 8.175753 5.341497 
1698 4.145636 13.637572 5.141230 7.359230 3.699252 2.745297 6.416166 3.454333 5.285524 8.212455 5.359317 
1699 4.150873 13.603188 5.100239 7.389856 3.763929 2.860819 6.399416 3.388216 5.224679 8.207352 5.390316 
1700 4.136291 13.516299 5.073464 7.390939 3.857606 2.933053 6.331192 3.270886 5.178403 8.147182 5.386820 
1701 4.130790 13.453906 5.043671 7.368795 3.931451 2.948858 6.285199 3.184486 5.172475 8.095866 5.345523 
1702 4.150765 13.445607 5.020553 7.388049 3.947861 2.969783 6.280189 3.173244 5.200715 8.083504 5.316122 
1703 4.158566 13.442278 4.984370 7.407971 3.960551 2.947945 6.230748 3.181898 5.209699 8.062796 5.294531 
1704 4.141405 13.371931 4.931835 7.375000 3.970053 2.872673 6.114179 3.130836 5.211337 7.985550 5.230171 
1705 4.117075 13.284725 4.918623 7.360433 4.031662 2.844879 6.003612 3.070185 5.211014 7.921799 5.134746 
1706 4.110714 13.265206 4.916719 7.363826 4.062023 2.860919 5.962259 3.069714 5.209989 7.936217 5.027267 
1707 4.064028 13.262995 4.881374 7.355494 4.041723 2.823207 5.937781 3.070865 5.202317 7.976399 4.905360 
1708 4.006897 13.266296 4.860152 7.336904 4.025186 2.789929 5.920859 3.070208 5.173557 8.024352 4.811431 
1709 3.947829 13.248252 4.895881 7.295786 4.070451 2.788569 5.859498 3.067292 5.091733 8.036291 4.737017 
1710 3.870800 13.171719 4.965710 7.251671 4.181876 2.827587 5.738086 3.043781 4.972607 7.993638 4.687538 
1711 3.862520 13.163121 5.032494 7.279195 4.270826 2.936023 5.679180 3.069523 4.880210 7.996378 4.640055 
1712 3.893059 13.196789 5.038444 7.322754 4.305072 2.999362 5.688148 3.114685 4.822845 8.041376 4.599827 
1713 3.911985 13.183536 4.973487 7.303095 4.285807 2.983988 5.725598 3.082907 4.805385 8.075827 4.510411 
1714 3.920091 13.156297 4.902237 7.275436 4.271455 2.953230 5.770331 3.037852 4.796062 8.105343 4.432043 
1715 3.951359 13.141460 4.835013 7.257155 4.244023 2.949009 5.833004 3.004190 4.817423 8.162254 4.345080 
1716 3.975777 13.116238 4.753731 7.228266 4.183110 2.951414 5.879539 2.958476 4.858946 8.231766 4.259079 
1717 3.962397 13.084520 4.696082 7.194869 4.139454 2.923846 5.905128 2.910609 4.872313 8.285144 4.190605 
1718 3.927843 13.073284 4.691313 7.178959 4.126482 2.918546 5.931487 2.897079 4.842214 8.340528 4.164812 
1719 3.875048 13.062830 4.701792 7.158967 4.149306 2.902828 5.941664 2.912978 4.794461 8.385318 4.181263 
1720 3.842376 13.055386 4.650801 7.098332 4.128443 2.841109 5.940419 2.939626 4.770955 8.422668 4.140083 
1721 3.843970 13.091760 4.574244 7.048471 4.065466 2.845980 5.953126 2.990708 4.765741 8.491897 4.095625 
1722 3.834278 13.132317 4.505379 7.001720 4.000259 2.916177 5.935399 3.013623 4.760145 8.542923 4.027543 
1723 3.793019 13.151505 4.435070 6.945215 3.943969 3.003654 5.882766 2.988917 4.730557 8.529443 3.932624 
1724 3.756386 13.234192 4.359004 6.952527 3.903543 3.108733 5.871086 3.001753 4.689508 8.547626 3.862710 
1725 3.740178 13.370204 4.232413 7.011154 3.859294 3.156874 5.896424 3.062294 4.663453 8.595887 3.836556 
1726 3.716901 13.469359 4.065450 7.055395 3.814106 3.137611 5.904650 3.081931 4.647816 8.609626 3.803525 
1727 3.680704 13.574871 3.960040 7.124308 3.799999 3.146234 5.904945 3.095759 4.621059 8.609600 3.789819 
1728 3.614686 13.699748 3.918368 7.228178 3.808181 3.172359 5.886281 3.121335 4.567121 8.593770 3.790718 
1729 3.597349 13.836712 3.866417 7.299829 3.742391 3.215350 5.908888 3.139997 4.586181 8.592477 3.727113 
1730 3.624338 13.932555 3.771259 7.281491 3.633039 3.206042 5.957513 3.119151 4.717670 8.578596 3.642833 
1731 3.612817 14.002310 3.716667 7.269724 3.590547 3.163832 5.969317 3.091079 4.816761 8.523255 3.618348 
1732 3.595213 14.087536 3.744080 7.276043 3.561105 3.203839 6.011846 3.106465 4.918920 8.490246 3.620765 
1733 3.540822 14.122766 3.803459 7.281008 3.555589 3.228040 6.042217 3.139923 5.009235 8.446082 3.641960 
1734 3.483423 14.111127 3.867663 7.306774 3.565280 3.212595 6.038384 3.189229 5.032968 8.384261 3.695348 
1735 3.487635 14.103106 3.906741 7.311806 3.526785 3.220686 6.058437 3.264785 5.074286 8.331098 3.758449 
1736 3.480535 14.075769 3.908585 7.289175 3.484627 3.180400 6.056136 3.318970 5.113505 8.256303 3.794779 
1737 3.418812 14.029140 3.924447 7.297556 3.484571 3.129511 6.016114 3.338842 5.093088 8.155549 3.836571 
1738 3.348920 13.968330 3.964224 7.271619 3.509418 3.099425 5.935435 3.321476 5.098741 8.016034 3.863919 
1739 3.297883 13.929262 4.025758 7.262486 3.527018 3.088344 5.836864 3.310636 5.126461 7.876505 3.880946 
1740 3.266984 13.937225 4.094858 7.294139 3.539967 3.108476 5.767317 3.334373 5.121136 7.806729 3.932888 
1741 3.256213 13.929139 4.142304 7.261771 3.548439 3.116754 5.703288 3.328384 5.165533 7.746398 3.957521 
1742 3.260470 13.889536 4.173507 7.181312 3.569805 3.076521 5.608574 3.249110 5.229153 7.661165 3.945783 
1743 3.265845 13.878375 4.251743 7.142318 3.643919 3.046983 5.531559 3.144675 5.232464 7.606055 4.006983 
1744 3.323727 13.890137 4.317033 7.085967 3.685562 3.031111 5.520485 3.047035 5.287294 7.607270 4.028891 
1745 3.378249 13.878445 4.366828 7.024381 3.711276 2.999061 5.506321 2.926522 5.317398 7.620136 4.036474 
1746 3.389909 13.874002 4.422266 7.012979 3.774249 2.994711 5.485173 2.858501 5.279498 7.659532 4.146911 
1747 3.412374 13.857815 4.458716 6.984930 3.835319 3.024637 5.468156 2.802752 5.273199 7.664768 4.225998 
1748 3.459730 13.812840 4.451383 6.895091 3.880615 3.058291 5.447137 2.762356 5.269539 7.655249 4.255919 
1749 3.531715 13.773026 4.393229 6.797057 3.916334 3.069966 5.470273 2.775560 5.261186 7.685950 4.309990 
1750 3.657819 13.743039 4.304197 6.693316 3.921609 3.098771 5.528651 2.792534 5.294385 7.694788 4.330023 
1751 3.784191 13.738143 4.211614 6.618713 3.921934 3.180757 5.600770 2.812009 5.317311 7.723022 4.367671 
1752 3.873335 13.744818 4.110405 6.580449 3.911087 3.251745 5.683066 2.854261 5.356756 7.753458 4.413841 
1753 3.947262 13.806424 4.020612 6.581542 3.871450 3.357620 5.813546 2.918282 5.412578 7.803572 4.459875 
1754 3.925493 13.835304 3.967600 6.592193 3.881218 3.434021 5.925487 2.912705 5.393452 7.827193 4.561483 
1755 3.848045 13.818763 3.942141 6.588399 3.922281 3.473670 5.986691 2.851956 5.351307 7.809842 4.671867 
1756 3.807260 13.861675 3.957081 6.574220 3.935181 3.584464 6.062137 2.807133 5.352548 7.862914 4.742151 
1757 3.750537 13.875566 3.914295 6.525953 3.910964 3.617687 6.101409 2.755380 5.343146 7.961957 4.788480 
1758 3.766768 13.901687 3.859243 6.432194 3.823422 3.647553 6.180648 2.763428 5.419587 8.122173 4.766428 
1759 3.828268 13.949573 3.857543 6.333179 3.724224 3.739303 6.276978 2.805611 5.523620 8.302041 4.716547 
1760 3.810659 13.889061 3.853654 6.237200 3.660845 3.735397 6.276278 2.800704 5.546170 8.391768 4.710484 
1761 3.830665 13.846551 3.867481 6.092627 3.555070 3.731567 6.291543 2.818377 5.624383 8.470840 4.639677 
1762 3.867174 13.866109 3.900168 5.980900 3.481392 3.716627 6.310738 2.858485 5.672921 8.586126 4.585155 
1763 3.854817 13.850674 3.919514 5.914041 3.476955 3.603723 6.265693 2.840534 5.640396 8.630295 4.569765 
1764 3.859315 13.817839 3.956737 5.823289 3.477667 3.521907 6.197156 2.778085 5.634262 8.623687 4.498589 
1765 3.847912 13.810504 3.980287 5.808120 3.530755 3.480535 6.112105 2.745533 5.566792 8.628569 4.491338 
1766 3.843660 13.808691 3.948380 5.807721 3.575640 3.422886 6.030630 2.753891 5.503562 8.627465 4.516660 
1767 3.905423 13.786673 3.869820 5.713953 3.533686 3.414588 5.986701 2.747315 5.560223 8.632360 4.441387 
1768 3.925594 13.804250 3.828684 5.709612 3.555221 3.419925 5.947856 2.794378 5.555020 8.640588 4.444940 
1769 3.939384 13.861584 3.807825 5.735713 3.589469 3.470988 5.938003 2.884000 5.575540 8.651837 4.459755 
1770 3.972885 13.902939 3.785236 5.722134 3.582890 3.537368 5.946816 2.962541 5.657764 8.663608 4.448292 
1771 3.917210 13.890287 3.774406 5.751908 3.610005 3.494714 5.891623 3.019834 5.639565 8.641948 4.530777 
1772 3.863067 13.868134 3.811007 5.805956 3.637585 3.470169 5.817533 3.067145 5.637187 8.616488 4.608562 
1773 3.831140 13.826983 3.880067 5.838253 3.662406 3.472448 5.734030 3.096574 5.661243 8.577649 4.644686 
1774 3.790510 13.778898 3.954883 5.868423 3.685623 3.433710 5.652845 3.124666 5.641739 8.523010 4.687829 
1775 3.781707 13.779458 4.006769 5.878159 3.649616 3.398281 5.626070 3.162932 5.666178 8.503243 4.708505 
1776 3.786407 13.779778 4.033248 5.849020 3.574507 3.385013 5.589855 3.192487 5.724253 8.461643 4.689641 
1777 3.748707 13.782171 4.048728 5.841916 3.586522 3.371873 5.503843 3.210912 5.703767 8.393680 4.737548 
1778 3.769222 13.815507 4.043646 5.823112 3.627214 3.416391 5.438262 3.237773 5.697636 8.369353 4.778877 
1779 3.838223 13.860066 3.991466 5.758941 3.634696 3.454128 5.408027 3.283998 5.715297 8.398370 4.777759 
1780 3.895061 13.896154 3.895298 5.686954 3.621815 3.426060 5.384604 3.306484 5.687229 8.470447 4.796558 
1781 3.928247 13.935527 3.860641 5.652586 3.634448 3.438066 5.366117 3.334246 5.630769 8.579226 4.849422 
1782 3.862408 13.942846 3.886817 5.659658 3.749233 3.418249 5.309422 3.358883 5.486881 8.656581 4.969368 
1783 3.743300 13.882889 3.892420 5.621776 3.867452 3.347450 5.252361 3.345402 5.358108 8.705417 5.067710 
1784 3.678967 13.842588 3.890617 5.567901 3.940061 3.307454 5.253836 3.349394 5.325754 8.777714 5.097064 
1785 3.614378 13.852702 3.931568 5.588295 4.028986 3.262263 5.279699 3.372941 5.269746 8.864725 5.173187 
1786 3.543422 13.842114 3.981688 5.600713 4.106936 3.251519 5.268025 3.332740 5.237172 8.914564 5.208813 
1787 3.455038 13.775211 3.970035 5.563657 4.180862 3.218622 5.196451 3.211078 5.210816 8.899635 5.203782 
1788 3.385433 13.756198 3.924172 5.569902 4.267514 3.196529 5.146763 3.106820 5.171889 8.903481 5.214456 
1789 3.354888 13.746870 3.830007 5.559786 4.294843 3.205009 5.124145 2.999843 5.176207 8.903638 5.158439 
1790 3.262814 13.698911 3.764514 5.557842 4.343875 3.154802 5.076065 2.885515 5.105047 8.858524 5.145773 
1791 3.201953 13.741662 3.799946 5.650046 4.439813 3.182712 5.088355 2.865468 5.013717 8.872265 5.197520 
1792 3.149525 13.764975 3.829139 5.712375 4.513887 3.171643 5.085057 2.840213 4.918801 8.865457 5.253406 
1793 3.078933 13.760759 3.828989 5.738366 4.536453 3.099056 5.062534 2.778252 4.822544 8.834374 5.275111 
1794 3.097881 13.810952 3.832771 5.803338 4.531543 3.091834 5.086342 2.790283 4.752116 8.839289 5.274396 
1795 3.111793 13.799859 3.816857 5.845830 4.523299 3.075269 5.099340 2.815162 4.675382 8.816366 5.271965 
1796 3.156951 13.781835 3.826458 5.902595 4.544196 3.075031 5.157597 2.842611 4.601017 8.828376 5.280823 
1797 3.196829 13.726532 3.836569 5.967058 4.554233 3.061181 5.231952 2.848683 4.543164 8.857458 5.263216 
1798 3.255848 13.652717 3.864868 6.023839 4.533659 3.072345 5.289331 2.814075 4.530174 8.882930 5.226950 
1799 3.300790 13.649149 3.988921 6.144265 4.582632 3.149366 5.344755 2.847240 4.513201 8.939130 5.282282 
1800 3.295671 13.616403 4.077787 6.201932 4.666169 3.174534 5.355763 2.888307 4.464170 8.953602 5.358815 
1801 3.292080 13.562323 4.111720 6.128543 4.683052 3.166469 5.370198 2.892800 4.467112 8.953195 5.355827 
1802 3.256238 13.560434 4.104148 6.069519 4.687805 3.108851 5.427440 2.936948 4.443827 8.974201 5.410766 
1803 3.288134 13.650949 4.074613 6.059625 4.657883 3.108525 5.554627 3.027066 4.460376 9.049129 5.480161 
1804 3.367339 13.770023 4.004611 6.010084 4.580000 3.175642 5.701912 3.069800 4.568282 9.136029 5.487998 
1805 3.398758 13.888899 3.923746 5.984322 4.543643 3.208430 5.820169 3.155791 4.602348 9.203803 5.528263 
1806 3.424779 13.964316 3.837701 5.941311 4.479546 3.257760 5.887786 3.201619 4.656644 9.267916 5.521227 
1807 3.408024 14.002819 3.759222 5.908088 4.415866 3.260882 5.905063 3.247479 4.668256 9.328756 5.511453 
1808 3.411699 14.071941 3.729274 5.949340 4.389328 3.259027 5.927352 3.357568 4.613831 9.418967 5.555387 
1809 3.466989 14.136106 3.726952 5.980445 4.340170 3.291477 5.942435 3.426693 4.608787 9.531703 5.561426 
1810 3.457719 14.142503 3.749965 5.988145 4.309178 3.265189 5.904522 3.465428 4.576342 9.610078 5.560814 
1811 3.424877 14.130444 3.786584 6.017646 4.332821 3.210798 5.828254 3.520619 4.465143 9.647604 5.587217 
1812 3.408591 14.138898 3.850614 6.056217 4.359224 3.194089 5.777282 3.575427 4.389136 9.686649 5.613432 
1813 3.411309 14.146569 3.894176 6.110085 4.376951 3.163591 5.761042 3.659512 4.321373 9.717963 5.652895 
1814 3.443240 14.123647 3.873047 6.136034 4.351459 3.116610 5.761769 3.732767 4.286028 9.746165 5.683545 
1815 3.455541 14.107497 3.877257 6.116514 4.282304 3.110160 5.759557 3.765508 4.320128 9.765549 5.664250 
1816 3.415333 14.149237 3.948267 6.159744 4.306479 3.096561 5.738712 3.838071 4.288550 9.763956 5.730324 
1817 3.329069 14.203449 4.053885 6.244565 4.417016 3.083354 5.695928 3.918256 4.210741 9.742033 5.872271 
1818 3.226424 14.188219 4.130358 6.239711 4.448119 3.059083 5.639721 3.907842 4.194228 9.684770 5.927817 
1819 3.142487 14.149506 4.165834 6.250716 4.489928 3.000595 5.600354 3.921834 4.121700 9.616550 6.005395 
1820 3.159033 14.184734 4.170037 6.272804 4.525380 2.983058 5.628474 3.967213 4.082275 9.618858 6.063193 
1821 3.243159 14.238504 4.130391 6.248991 4.479117 2.975978 5.707118 3.967376 4.132624 9.668159 6.015278 
1822 3.309817 14.274169 4.045629 6.250482 4.456427 2.905599 5.769137 3.956580 4.127032 9.698950 6.003003 
1823 3.363810 14.331923 3.986106 6.262713 4.444498 2.856183 5.817860 3.930234 4.142608 9.710402 6.002553 
1824 3.453892 14.437390 3.989328 6.302227 4.452346 2.863390 5.876698 3.915576 4.162758 9.721584 5.979921 
1825 3.534437 14.514462 3.960841 6.322751 4.462565 2.826562 5.908423 3.876868 4.158203 9.705787 5.955105 
1826 3.629650 14.611619 3.906314 6.304021 4.403227 2.791452 5.953697 3.808418 4.200295 9.709840 5.893027 
1827 3.746110 14.683603 3.849383 6.293056 4.340497 2.773919 5.996379 3.743297 4.221298 9.721533 5.855622 
1828 3.789777 14.695934 3.748264 6.253533 4.318397 2.724211 5.965099 3.645506 4.194489 9.681767 5.856636 
1829 3.822742 14.723601 3.706669 6.233313 4.371740 2.742413 5.948558 3.575006 4.159236 9.657347 5.868352 
1830 3.895545 14.784175 3.683940 6.251533 4.457526 2.811927 5.990907 3.571982 4.112336 9.705254 5.898510 
1831 3.962156 14.843973 3.601836 6.216719 4.475166 2.861738 6.067790 3.545386 4.146586 9.797558 5.886128 
1832 4.003164 14.881087 3.525511 6.162166 4.503181 2.866620 6.143066 3.493796 4.222004 9.863492 5.864782 
1833 4.010984 14.912576 3.551657 6.159406 4.612256 2.876585 6.195065 3.480316 4.251710 9.889268 5.919207 
1834 3.995557 14.952001 3.663929 6.187372 4.760869 2.918440 6.214761 3.484511 4.272955 9.882524 5.981019 
1835 3.995545 14.915341 3.750652 6.175293 4.867762 2.920355 6.208450 3.429847 4.335634 9.852356 5.964900 
1836 4.010010 14.904207 3.797273 6.191352 4.964948 2.907297 6.208162 3.389603 4.393919 9.860147 5.946925 
1837 4.027744 14.921226 3.806526 6.242705 5.072914 2.895190 6.223221 3.371738 4.426765 9.890612 5.966862 
1838 4.064346 14.921239 3.787484 6.304070 5.178030 2.907011 6.233271 3.344477 4.420560 9.910122 5.998274 
1839 4.060273 14.917136 3.759361 6.357074 5.285315 2.917430 6.197620 3.318693 4.370353 9.904944 6.072497 
1840 4.060995 14.875587 3.736761 6.387656 5.383552 2.939283 6.141578 3.289613 4.313107 9.885262 6.138090 
1841 4.119524 14.869428 3.731036 6.432469 5.459136 3.013519 6.122583 3.281546 4.278385 9.911675 6.184151 
1842 4.126065 14.817768 3.679578 6.461955 5.522538 3.030470 6.066079 3.248762 4.236510 9.913132 6.232128 
1843 4.140012 14.743317 3.652254 6.491190 5.582351 3.068520 6.004390 3.203089 4.196702 9.910884 6.272654 
1844 4.132170 14.675501 3.656395 6.538150 5.663851 3.130555 5.941952 3.179128 4.172027 9.912541 6.337926 
1845 4.075420 14.525234 3.619443 6.549714 5.723282 3.166656 5.833016 3.110017 4.180665 9.864614 6.383543 
1846 4.052537 14.427527 3.616423 6.604202 5.768570 3.252375 5.771796 3.088979 4.231557 9.843668 6.421489 
1847 4.031270 14.416445 3.638264 6.712729 5.835942 3.323291 5.765865 3.148107 4.283654 9.870867 6.458423 
1848 3.974816 14.391479 3.623988 6.803247 5.903540 3.323223 5.768075 3.199710 4.319655 9.888944 6.489889 
1849 3.893006 14.317479 3.566707 6.806773 5.905467 3.271550 5.752749 3.178871 4.370246 9.863674 6.452052 
1850 3.834602 14.259134 3.546460 6.819264 5.898653 3.236769 5.734242 3.177434 4.395041 9.837202 6.427817 
1851 3.787662 14.256216 3.594968 6.904532 5.936393 3.260601 5.725600 3.240215 4.365285 9.823092 6.454807 
1852 3.749441 14.245213 3.603651 6.953630 5.955775 3.275458 5.673519 3.274447 4.365885 9.783285 6.446501 
1853 3.701267 14.240386 3.552602 6.955225 5.947261 3.244515 5.584318 3.268751 4.397498 9.738987 6.391139 
1854 3.698925 14.345913 3.540810 6.992143 5.961882 3.239707 5.537159 3.348022 4.439714 9.752292 6.361270 
1855 3.771798 14.520668 3.555647 7.026014 5.958871 3.293067 5.540896 3.457924 4.537865 9.795093 6.324347 
1856 3.821039 14.608715 3.528983 7.004605 5.910967 3.310441 5.500702 3.506805 4.647709 9.781076 6.283021 
1857 3.889651 14.654472 3.507550 6.945974 5.804593 3.340380 5.454612 3.548305 4.774360 9.757695 6.245569 
1858 3.985832 14.678083 3.507530 6.857100 5.671160 3.387577 5.450634 3.587893 4.915104 9.750604 6.191466 
1859 4.084479 14.703085 3.538634 6.781972 5.578225 3.422976 5.475670 3.645123 5.032835 9.739985 6.166844 
1860 4.199659 14.754294 3.624862 6.770291 5.528362 3.487961 5.514428 3.717127 5.139835 9.714216 6.182002 
1861 4.275987 14.760292 3.706600 6.752422 5.465815 3.512141 5.507179 3.731914 5.213193 9.624969 6.194142 
1862 4.383120 14.770823 3.808826 6.723480 5.405681 3.552182 5.494950 3.759359 5.270083 9.514473 6.203296 
1863 4.505833 14.753725 3.857578 6.629129 5.319404 3.560627 5.475455 3.766534 5.325102 9.384712 6.195261 
1864 4.613407 14.701740 3.836004 6.495053 5.183776 3.518098 5.455906 3.716808 5.369525 9.244665 6.142295 
1865 4.676035 14.682755 3.826398 6.433627 5.062046 3.476544 5.446163 3.704683 5.375975 9.138731 6.099533 
1866 4.666746 14.653594 3.825502 6.382216 4.959576 3.417879 5.405065 3.671420 5.352871 9.038115 6.043384 
1867 4.665552 14.634747 3.852860 6.329353 4.873012 3.399780 5.362940 3.624115 5.350772 8.964541 5.946123 
1868 4.600365 14.670074 3.934538 6.387574 4.854726 3.418621 5.313104 3.662162 5.280893 8.953534 5.937898 
1869 4.517599 14.717172 3.981394 6.478511 4.806653 3.424469 5.272620 3.707020 5.189344 8.978962 5.933896 
1870 4.498245 14.696868 3.915644 6.446199 4.658352 3.379512 5.236944 3.648448 5.187529 8.959479 5.805281 
1871 4.500382 14.698168 3.864327 6.438737 4.575068 3.342871 5.200105 3.617771 5.168895 8.947912 5.708171 
1872 4.586474 14.748302 3.854380 6.448891 4.496937 3.393247 5.197936 3.571994 5.183756 8.954008 5.592787 
1873 4.672492 14.729421 3.791611 6.387976 4.359549 3.387585 5.154687 3.449615 5.248827 8.877918 5.432859 
1874 4.736476 14.718069 3.765307 6.363707 4.263201 3.372281 5.084016 3.342576 5.271044 8.802776 5.344715 
1875 4.805314 14.746743 3.780526 6.378376 4.230505 3.370863 5.031916 3.274307 5.283020 8.740955 5.309176 
1876 4.836315 14.742281 3.776116 6.379228 4.209563 3.321708 4.972867 3.195480 5.298004 8.640375 5.304569 
1877 4.862009 14.722416 3.778184 6.360228 4.163821 3.265148 4.938440 3.110152 5.332081 8.546529 5.280278 
1878 4.905594 14.739211 3.818783 6.340081 4.143555 3.244040 4.938132 3.058657 5.381608 8.477049 5.239635 
1879 4.919967 14.770148 3.873296 6.309575 4.156035 3.224834 4.926859 3.000104 5.397854 8.386646 5.221465 
1880 4.907876 14.741406 3.868386 6.212316 4.127973 3.151286 4.901243 2.895718 5.403546 8.252457 5.202945 
1881 4.925560 14.755499 3.870535 6.162788 4.113511 3.124388 4.909547 2.866559 5.392135 8.158191 5.244736 
1882 5.010819 14.865791 3.920535 6.183748 4.122838 3.221221 4.989000 2.928721 5.403044 8.163107 5.314965 
1883 5.066204 14.931686 3.935225 6.142926 4.127304 3.257974 5.047132 2.974612 5.430454 8.152194 5.360468 
1884 5.063466 14.924735 3.932504 6.052947 4.144962 3.232416 5.034408 2.987304 5.424360 8.111670 5.420840 
1885 5.070694 14.938597 3.987259 6.007819 4.201159 3.265464 5.028833 3.029519 5.408812 8.113895 5.512629 
1886 5.070937 14.903922 4.022481 5.940691 4.252769 3.263512 5.045685 3.065539 5.409381 8.112754 5.607321 
1887 5.090311 14.808983 4.016512 5.832185 4.263052 3.228090 5.073795 3.035881 5.444425 8.106228 5.652067 
1888 5.153587 14.755339 4.043905 5.759638 4.267767 3.217146 5.150659 3.021441 5.506759 8.139528 5.679203 
1889 5.162251 14.709127 4.086212 5.730386 4.305340 3.157734 5.200384 3.043855 5.512065 8.157832 5.750224 
1890 5.158037 14.691994 4.141944 5.729876 4.339513 3.123024 5.258954 3.086612 5.494997 8.181442 5.829362 
1891 5.170426 14.708848 4.208742 5.728498 4.335066 3.105577 5.363388 3.130343 5.503700 8.199179 5.853377 
1892 5.155400 14.722756 4.260213 5.695468 4.325253 3.068898 5.458223 3.142913 5.499393 8.186059 5.842444 
1893 5.185701 14.753292 4.307939 5.631323 4.293492 3.066975 5.574285 3.115552 5.542354 8.206846 5.764615 
1894 5.179064 14.756461 4.304343 5.557841 4.281486 3.001987 5.665744 3.090051 5.565955 8.245945 5.689621 
1895 5.144616 14.763271 4.296445 5.527944 4.309953 2.927223 5.717567 3.101067 5.526831 8.304292 5.673822 
1896 5.179167 14.810719 4.301143 5.518513 4.329197 2.900766 5.786283 3.115865 5.526397 8.384615 5.651902 
1897 5.156911 14.779883 4.296290 5.505290 4.397501 2.813902 5.780362 3.109136 5.463066 8.409573 5.697241 
1898 5.118414 14.708976 4.292501 5.527834 4.490664 2.761182 5.769538 3.124074 5.350079 8.447428 5.791407 
1899 5.182668 14.699147 4.253049 5.553785 4.505777 2.797873 5.874669 3.151477 5.324390 8.557178 5.804016 
1900 5.269683 14.701133 4.174306 5.544375 4.484792 2.843243 6.007514 3.157878 5.305057 8.658526 5.772158 
1901 5.345635 14.652215 4.047574 5.454571 4.434549 2.857595 6.113922 3.087484 5.304845 8.696967 5.691673 
1902 5.404871 14.628939 3.967271 5.351614 4.407418 2.894541 6.177809 3.008166 5.291052 8.705611 5.605382 
1903 5.374747 14.646710 3.981046 5.322130 4.490374 2.967952 6.149753 3.022569 5.157788 8.699635 5.646994 
1904 5.318997 14.699511 4.024023 5.296953 4.586162 3.022871 6.108155 3.080471 5.029591 8.697052 5.700185 
1905 5.319334 14.760408 4.038944 5.219517 4.629966 3.024350 6.119367 3.129503 4.976467 8.711165 5.698008 
1906 5.290595 14.803129 4.058972 5.173917 4.706226 3.007195 6.120804 3.219916 4.906953 8.761764 5.755346 
1907 5.292384 14.859282 4.032612 5.118495 4.726096 2.971995 6.159122 3.268157 4.908414 8.845570 5.759623 
1908 5.329901 14.907528 3.969182 5.022875 4.694861 2.903294 6.214396 3.222693 4.951375 8.906589 5.694666 
1909 5.343471 14.910559 3.912182 4.953494 4.689497 2.813974 6.241489 3.162852 4.959349 8.959614 5.646386 
1910 5.410933 14.951223 3.855103 4.906745 4.644814 2.780118 6.311806 3.095182 4.987381 9.064026 5.545454 
1911 5.413075 14.995766 3.820693 4.901245 4.643929 2.772118 6.328189 3.064614 4.945943 9.181321 5.504433 
1912 5.318316 15.083993 3.827007 4.971234 4.728437 2.805192 6.286176 3.105429 4.824767 9.278583 5.547437 
1913 5.244842 15.200927 3.860392 5.029256 4.798413 2.866891 6.283430 3.111772 4.741840 9.324621 5.548105 
1914 5.170027 15.210486 3.854722 4.991206 4.815419 2.853933 6.248848 3.057289 4.706110 9.221651 5.516225 
1915 5.140940 15.258071 3.872820 4.963343 4.803346 2.906127 6.255852 3.056241 4.712097 9.126113 5.468461 
1916 5.183455 15.396403 3.896689 4.952010 4.769841 3.012825 6.319357 3.101948 4.756305 9.104384 5.398497 
1917 5.156868 15.469274 3.882336 4.935254 4.798299 3.047523 6.314660 3.177829 4.766552 9.093053 5.381860 
1918 5.128198 15.499841 3.864549 4.904756 4.809109 3.031422 6.296789 3.237357 4.788001 9.093101 5.343873 
1919 5.098963 15.508044 3.888697 4.899439 4.845687 3.016741 6.257185 3.310435 4.781844 9.087310 5.323349 
1920 5.016119 15.502464 3.958758 4.957516 4.944378 3.023486 6.184935 3.435652 4.712481 9.059374 5.374088 
1921 4.896951 15.484416 4.008602 5.005431 5.063497 3.002291 6.127126 3.509007 4.639251 9.008629 5.424718 
1922 4.852548 15.452626 4.000432 4.964923 5.100050 2.946841 6.139709 3.485385 4.656044 8.941251 5.370577 
1923 4.819790 15.472904 4.004583 4.945566 5.098097 2.919871 6.194040 3.506474 4.689700 8.900423 5.300461 
1924 4.783134 15.485041 3.998758 4.903900 5.049107 2.889279 6.227999 3.491908 4.751863 8.864788 5.201557 
1925 4.718485 15.456583 3.972841 4.846882 4.996691 2.838187 6.206303 3.444935 4.811521 8.816511 5.120230 
1926 4.630580 15.495961 4.010098 4.878491 5.019876 2.836247 6.190148 3.459003 4.798993 8.822538 5.114691 
1927 4.560616 15.546332 4.034624 4.920554 5.031507 2.829377 6.199446 3.466970 4.753880 8.873940 5.116507 
1928 4.547514 15.547871 4.027396 4.908198 4.981854 2.836597 6.243210 3.448417 4.754877 8.916006 5.055320 
1929 4.544352 15.548236 4.028621 4.945201 4.976456 2.879405 6.259812 3.444471 4.725316 8.982434 5.030045 
1930 4.557033 15.511482 3.997620 4.976902 4.989975 2.903359 6.229981 3.409709 4.694214 9.029502 5.011698 
1931 4.587350 15.478840 3.980165 4.990660 5.004826 2.938465 6.183059 3.380326 4.687916 9.050714 4.971458 
1932 4.651658 15.474786 3.927974 5.013478 4.988511 2.973957 6.176731 3.365932 4.716294 9.084025 4.905202 
1933 4.727592 15.481135 3.848586 5.044372 4.980415 2.981273 6.206277 3.392790 4.768589 9.125303 4.859999 
1934 4.783267 15.524181 3.806712 5.114725 5.020673 2.990548 6.265669 3.464934 4.803529 9.160739 4.862737 
1935 4.798440 15.554662 3.751986 5.189386 5.052952 2.953567 6.305949 3.530578 4.806034 9.174238 4.891529 
1936 4.797947 15.578914 3.702267 5.234714 5.066841 2.904802 6.329729 3.594970 4.803042 9.172322 4.904326 
1937 4.793370 15.617970 3.698113 5.288881 5.093228 2.874035 6.350978 3.667586 4.785098 9.189421 4.919436 
1938 4.847194 15.644009 3.662087 5.260224 5.054515 2.832957 6.402007 3.661267 4.831320 9.213737 4.851293 
1939 4.916209 15.666695 3.668238 5.173478 4.995155 2.827763 6.478669 3.588605 4.920588 9.243834 4.744131 
1940 4.915899 15.658719 3.723650 5.100375 4.987520 2.827993 6.523189 3.502704 4.950278 9.265153 4.698917 
1941 4.878470 15.602289 3.772986 5.038247 5.021684 2.787585 6.537101 3.403551 4.960633 9.281252 4.684072 
1942 4.871259 15.593007 3.859795 5.002131 5.076892 2.801977 6.571052 3.329825 4.989362 9.329044 4.645902 
1943 4.870202 15.638535 3.974492 5.036455 5.170737 2.864780 6.593447 3.324814 4.979020 9.408807 4.636111 
1944 4.849303 15.609631 3.987734 4.983117 5.212545 2.866187 6.576689 3.278190 4.987731 9.429541 4.602345 
1945 4.807224 15.523868 3.951390 4.876225 5.216608 2.843111 6.542598 3.220365 5.007355 9.375385 4.575861 
1946 4.763388 15.456069 3.938411 4.828569 5.237534 2.846161 6.502069 3.231602 4.994513 9.314525 4.589780 
1947 4.773849 15.397143 3.901799 4.758883 5.202093 2.868857 6.497281 3.216199 5.042418 9.235566 4.512866 
1948 4.759593 15.348306 3.902425 4.730188 5.172979 2.912033 6.494440 3.218913 5.030085 9.158874 4.452353 
1949 4.703205 15.309690 3.945617 4.753326 5.171233 2.922004 6.472614 3.255813 4.926202 9.094502 4.456500 
1950 4.679042 15.339737 3.999098 4.786999 5.155115 2.942646 6.467369 3.295239 4.830891 9.076403 4.454951 
1951 4.648709 15.373158 4.072389 4.836085 5.150734 2.943305 6.431631 3.331995 4.729654 9.058863 4.471798 
1952 4.654804 15.383671 4.096800 4.844480 5.100804 2.920191 6.411508 3.305432 4.717002 9.011450 4.419476 
1953 4.712750 15.412526 4.066989 4.809246 5.024949 2.929655 6.454622 3.233912 4.806654 8.970288 4.275040 
1954 4.724589 15.443861 4.045974 4.832293 5.002079 2.904716 6.504034 3.213561 4.851985 8.917083 4.212041 
1955 4.756749 15.497465 4.044029 4.891355 5.004546 2.890724 6.599287 3.231400 4.913314 8.884452 4.160546 
1956 4.780961 15.515413 4.029993 4.890965 4.979582 2.859272 6.700018 3.222798 5.009560 8.840925 4.094804 
1957 4.750490 15.504657 4.053897 4.913613 4.994252 2.789638 6.743648 3.221211 5.052048 8.787871 4.090021 
1958 4.771514 15.539987 4.138144 4.969088 5.033681 2.801677 6.808986 3.226532 5.092481 8.783914 4.069682 
1959 4.775340 15.517571 4.223001 4.990922 5.053207 2.811476 6.868213 3.200345 5.082988 8.744236 4.061082 
1960 4.760844 15.418519 4.305408 4.998744 5.068653 2.783091 6.881722 3.141537 4.989585 8.644475 4.092279 
1961 4.787631 15.296301 4.380456 4.953360 5.061129 2.774815 6.892472 3.044359 4.906309 8.536914 4.101581 
1962 4.779978 15.202251 4.472375 4.952802 5.095882 2.792450 6.876885 3.011706 4.766006 8.467061 4.169020 
1963 4.747786 15.176824 4.567134 5.023721 5.185932 2.843293 6.843327 3.054327 4.591341 8.464126 4.281615 
1964 4.780018 15.194398 4.640787 5.039320 5.214418 2.939475 6.872981 3.076697 4.522963 8.486229 4.276761 
1965 4.765690 15.202923 4.703707 5.032382 5.238470 2.992599 6.898738 3.083780 4.468532 8.472656 4.283590 
1966 4.702178 15.174162 4.728486 5.006512 5.241793 2.964909 6.900938 3.077050 4.429832 8.421017 4.327465 
1967 4.686255 15.180142 4.743855 4.978882 5.205446 2.984303 6.969995 3.110732 4.452212 8.417998 4.313297 
1968 4.606043 15.142263 4.715763 4.959305 5.140782 2.944469 6.996252 3.160284 4.436944 8.403202 4.354470 
1969 4.544043 15.091150 4.640165 4.925995 5.062377 2.889638 7.022561 3.188438 4.460463 8.390962 4.370583 
1970 4.560010 15.088554 4.581648 4.885915 4.975699 2.903342 7.123925 3.220533 4.548030 8.422709 4.335986 
1971 4.553457 15.080094 4.536509 4.869449 4.876862 2.894854 7.200879 3.270305 4.592086 8.438214 4.356602 
1972 4.572046 15.112164 4.514392 4.890692 4.793939 2.924251 7.303624 3.356553 4.633121 8.497234 4.380493 
1973 4.576641 15.068085 4.429424 4.858818 4.682653 2.904302 7.375675 3.391235 4.702803 8.515101 4.397227 
1974 4.600152 15.006257 4.304733 4.822908 4.609330 2.871814 7.410616 3.380286 4.784405 8.530360 4.420883 
1975 4.691490 15.059537 4.264321 4.842015 4.588758 2.989413 7.484920 3.386571 4.876367 8.635845 4.394952 
1976 4.731506 15.080307 4.222571 4.822752 4.566807 3.043840 7.495858 3.370137 4.922212 8.690800 4.386385 
1977 4.767313 15.113975 4.191112 4.845083 4.586067 3.063071 7.486708 3.403379 4.926640 8.756984 4.395305 
1978 4.811950 15.155471 4.144481 4.889838 4.618298 3.050475 7.488676 3.460877 4.908596 8.835011 4.408794 
1979 4.859194 15.182652 4.072598 4.885624 4.592266 2.962341 7.482158 3.473485 4.870215 8.891987 4.399482 
1980 4.929533 15.281043 4.104596 4.935880 4.584727 2.949728 7.507628 3.493416 4.804553 9.000350 4.374934 
1981 4.950485 15.318023 4.132861 4.962792 4.586730 2.916698 7.511946 3.475301 4.709007 9.060938 4.358989 
1982 4.956165 15.347452 4.162622 5.000064 4.612073 2.897349 7.550175 3.432398 4.619816 9.109351 4.343868 
1983 4.923383 15.370030 4.163802 5.044505 4.639308 2.890531 7.604977 3.393617 4.546996 9.141429 4.325601 
1984 4.875303 15.358081 4.099926 5.039128 4.610763 2.859632 7.637004 3.329972 4.527965 9.114288 4.292131 
1985 4.890161 15.439257 4.123685 5.092565 4.606628 2.950023 7.718736 3.314370 4.573484 9.158187 4.246049 
1986 4.860119 15.516994 4.153021 5.192262 4.650459 3.030600 7.738246 3.336253 4.596053 9.207698 4.257639 
1987 4.816939 15.514400 4.102256 5.212898 4.645268 3.036616 7.719886 3.317047 4.640271 9.207717 4.229149 
1988 4.795287 15.529552 4.070425 5.249962 4.644345 3.061096 7.731394 3.322469 4.692475 9.221785 4.194588 
1989 4.761539 15.580081 4.066235 5.345037 4.701304 3.114084 7.746601 3.395921 4.693367 9.253896 4.227107 
1990 4.753155 15.596330 4.027514 5.382829 4.691973 3.150327 7.794431 3.421909 4.729115 9.283475 4.201375 
1991 4.696171 15.533388 3.934162 5.382998 4.632259 3.106317 7.803817 3.402259 4.752820 9.261389 4.168035 
1992 4.612826 15.447513 3.816764 5.412178 4.600386 3.031723 7.783351 3.399115 4.723978 9.217151 4.196296 
1993 4.601533 15.429837 3.762484 5.501956 4.611474 3.004730 7.821555 3.440191 4.717158 9.266839 4.218494 
1994 4.604484 15.427674 3.763438 5.635725 4.658544 3.006518 7.873576 3.516434 4.700397 9.366718 4.275071 
1995 4.605601 15.370647 3.710533 5.679761 4.627537 2.982430 7.916715 3.521544 4.717020 9.406281 4.309902 
1996 4.625822 15.375767 3.658815 5.681095 4.571001 2.985648 7.981501 3.504748 4.776625 9.459105 4.324396 
1997 4.607068 15.423376 3.620406 5.706209 4.570758 2.987879 8.021754 3.513625 4.796427 9.498817 4.413764 
1998 4.575320 15.419168 3.550841 5.672574 4.547579 2.958250 8.041492 3.468918 4.824624 9.492856 4.488695 
1999 4.578231 15.428844 3.518615 5.623977 4.518129 2.972880 8.099619 3.417042 4.890653 9.512753 4.522723 
2000 4.569197 15.477862 3.508891 5.628182 4.537988 3.026285 8.148054 3.391906 4.924514 9.568935 4.581713 
2001 4.538875 15.526250 3.481759 5.606030 4.558280 3.066628 8.153605 3.332510 4.938667 9.592650 4.645421 
2002 4.481131 15.569622 3.475574 5.576084 4.587708 3.092792 8.132468 3.278894 4.926030 9.572373 4.717442 
2003 4.445204 15.625479 3.481121 5.574745 4.628883 3.146928 8.119961 3.238765 4.907013 9.541784 4.789833 
2004 4.414186 15.635621 3.433972 5.467841 4.600022 3.149720 8.095981 3.119074 4.916852 9.461610 4.797019 
2005 4.368135 15.637339 3.375942 5.337170 4.574554 3.094537 8.048015 2.991701 4.884253 9.364153 4.817614 
2006 4.295146 15.651087 3.382717 5.313738 4.640586 3.030276 7.964203 2.949789 4.747913 9.274754 4.933029 
2007 4.219487 15.650113 3.466630 5.294003 4.709878 2.984218 7.912703 2.934990 4.626978 9.198123 5.032983 
2008 4.174670 15.654839 3.588770 5.282662 4.772189 2.980637 7.895008 2.936074 4.529303 9.143484 5.100571 
2009 4.111397 15.617349 3.685148 5.228797 4.810164 2.954315 7.831940 2.912031 4.440401 9.042455 5.156444 
2010 4.099217 15.569951 3.767749 5.129243 4.803923 2.958876 7.804303 2.877696 4.438770 8.962564 5.152352 
2011 4.104352 15.551235 3.850952 5.080854 4.827111 2.996514 7.784001 2.881938 4.445036 8.907628 5.156797 
2012 4.082065 15.503524 3.885478 5.032883 4.819043 3.008025 7.765617 2.837890 4.488043 8.828686 5.125104 
2013 4.140244 15.567339 3.929700 5.006801 4.772809 3.095826 7.845397 2.800393 4.597995 8.834307 5.021007 
2014 4.165686 15.661069 3.977576 5.075657 4.799657 3.192911 7.887941 2.802948 4.648258 8.831687 4.995844 
2015 4.179255 15.746747 4.034579 5.177438 4.864852 3.300123 7.923584 2.853566 4.691582 8.836907 4.996146 
2016 4.175382 15.762765 4.013401 5.215058 4.873524 3.350641 7.942127 2.889505 4.739885 8.799131 4.956276 
2017 4.109810 15.697672 3.907669 5.198428 4.839962 3.320929 7.913922 2.875902 4.788677 8.689844 4.899140 
2018 4.121099 15.726038 3.868493 5.215942 4.815116 3.380139 7.976995 2.939137 4.893118 8.675022 4.787164 
2019 4.095781 15.734893 3.863677 5.246090 4.825604 3.413765 7.996281 3.023645 4.949605 8.632666 4.714359 
2020 4.031206 15.700368 3.893224 5.288738 4.873262 3.416847 7.950607 3.116153 4.968630 8.555881 4.686583 
2021 3.992526 15.639392 3.947739 5.278477 4.897929 3.418080 7.915775 3.204165 5.000034 8.490314 4.622276 
2022 3.897331 15.515210 3.934818 5.235765 4.916415 3.316880 7.827567 3.265159 4.981227 8.357582 4.572322 
2023 3.842595 15.458076 3.958178 5.232415 4.969267 3.264881 7.771781 3.360089 4.955930 8.273451 4.524353 
2024 3.795018 15.443438 3.997749 5.244344 5.036474 3.216187 7.709957 3.456830 4.911925 8.185645 4.480244 
2025 3.703491 15.400296 3.994707 5.248134 5.110148 3.109393 7.611936 3.511993 4.851315 8.038345 4.465564 
2026 3.624311 15.321494 3.978798 5.213645 5.119368 2.982279 7.561537 3.519974 4.838867 7.906563 4.390577 
2027 3.556588 15.237403 3.978268 5.201076 5.109695 2.861999 7.515856 3.533471 4.816306 7.782537 4.339089 
2028 3.558418 15.226199 4.058423 5.261414 5.138256 2.829253 7.499018 3.600185 4.819640 7.734574 4.316986 
2029 3.536941 15.146290 4.085142 5.250761 5.117618 2.731681 7.458996 3.610337 4.820211 7.655822 4.282602 
2030 3.507064 15.054787 4.070474 5.209592 5.100364 2.619687 7.397296 3.568191 4.813859 7.541176 4.262212 
2031 3.589086 15.099588 4.124726 5.238431 5.130077 2.667759 7.403166 3.588565 4.875102 7.542542 4.211126 
2032 3.647205 15.105425 4.168140 5.258744 5.144871 2.713223 7.358538 3.600872 4.898996 7.518759 4.198666 
2033 3.712011 15.080704 4.157471 5.262330 5.117495 2.737348 7.293338 3.590128 4.925368 7.490175 4.223104 
2034 3.779926 15.056153 4.128416 5.270185 5.068267 2.722133 7.221612 3.593984 4.932034 7.471650 4.268226 
2035 3.879109 15.078711 4.137133 5.285974 5.022271 2.716702 7.166711 3.608822 4.936261 7.479304 4.309873 
2036 4.031443 15.145583 4.167761 5.301054 4.991355 2.738056 7.144532 3.621419 4.978512 7.529097 4.328720 
2037 4.105797 15.114342 4.164407 5.243858 4.964300 2.664768 7.086954 3.577411 4.969939 7.516375 4.361915 
2038 4.242432 15.128335 4.141768 5.201580 4.940032 2.645881 7.100392 3.552779 4.999619 7.562278 4.360763 
2039 4.374074 15.134561 4.082575 5.134359 4.888893 2.643188 7.150006 3.517189 5.046723 7.621327 4.325680 
2040 4.455838 15.103673 4.050098 5.051958 4.829618 2.653705 7.189635 3.458958 5.072413 7.670458 4.291592 
2041 4.602406 15.173542 4.070898 5.016478 4.795270 2.805858 7.302386 3.455349 5.157203 7.820119 4.226217 
2042 4.668801 15.181517 4.060762 4.925762 4.736658 2.895648 7.364842 3.425336 5.192383 7.898898 4.178872 
2043 4.663567 15.156141 4.057713 4.882735 4.696614 2.940626 7.380174 3.423037 5.156082 7.917990 4.167109 
2044 4.628819 15.129317 4.089390 4.918181 4.716926 3.001389 7.363455 3.490404 5.059314 7.904622 4.208139 
2045 4.578539 15.083633 4.136054 4.967196 4.745433 3.025938 7.326257 3.569709 4.946192 7.856762 4.281226 
2046 4.578070 15.111654 4.197917 5.003706 4.749449 3.063462 7.369162 3.666945 4.906181 7.870993 4.305383 
2047 4.598722 15.166491 4.219971 5.032286 4.724939 3.058613 7.457460 3.777209 4.899913 7.913451 4.312133 
2048 4.589059 15.163240 4.205544 5.024567 4.675533 2.966089 7.549794 3.813052 4.925226 7.952281 4.292659 
2049 4.556057 15.135268 4.183832 5.022051 4.662334 2.852879 7.625634 3.798874 4.970712 7.989015 4.271698 
2050 4.540277 15.154630 4.201084 5.052034 4.682582 2.790626 7.712759 3.796788 5.029985 8.061213 4.260682 
2051 4.556077 15.202520 4.219862 5.038435 4.668373 2.756239 7.825443 3.747242 5.124781 8.178306 4.201969 
2052 4.512646 15.228667 4.202459 5.023854 4.692803 2.698972 7.902655 3.650620 5.144714 8.249095 4.172752 
2053 4.488773 15.285055 4.211045 5.029833 4.775227 2.658818 7.955200 3.550396 5.127866 8.284420 4.151456 
2054 4.488035 15.365408 4.244459 5.065714 4.885242 2.630588 7.973999 3.481291 5.088429 8.270975 4.163210 
2055 4.499383 15.432159 4.240146 5.086903 4.980690 2.616835 7.965116 3.447094 5.045528 8.239357 4.157381 
2056 4.515893 15.425427 4.171992 5.030234 4.974652 2.605602 7.982278 3.381782 5.030092 8.196244 4.091648 
2057 4.575676 15.431597 4.095819 5.013925 4.963334 2.677990 8.045120 3.387187 5.026618 8.222320 4.033716 
2058 4.624595 15.437452 4.026988 5.069423 4.994962 2.766508 8.080594 3.484640 4.961886 8.243679 4.054120 
2059 4.684047 15.437094 4.002927 5.150286 5.022073 2.849759 8.093873 3.588272 4.876451 8.259251 4.097974 
2060 4.758741 15.470293 4.033916 5.271815 5.064078 2.973212 8.113688 3.713715 4.802984 8.318936 4.154495 
2061 4.762112 15.434391 4.067336 5.356614 5.086565 3.020431 8.073927 3.789017 4.674997 8.310950 4.220074 
2062 4.776483 15.386627 4.087690 5.372276 5.039764 3.046381 8.069470 3.796824 4.572044 8.313801 4.251354 
2063 4.777679 15.324057 4.103170 5.399637 5.001468 3.071422 8.046366 3.827046 4.465660 8.318912 4.327353 
2064 4.780952 15.219268 4.132162 5.467576 4.985779 3.058691 7.986830 3.862755 4.334580 8.297497 4.446540 
2065 4.857485 15.132385 4.166795 5.524878 4.929076 3.081071 7.993581 3.857754 4.267219 8.340410 4.480942 
2066 4.914030 15.038730 4.205860 5.589252 4.884342 3.093687 7.992211 3.835908 4.184716 8.390798 4.515623 
2067 4.932902 14.934291 4.207742 5.654186 4.867497 3.051922 7.943565 3.795345 4.064075 8.403769 4.580395 
2068 4.986050 14.881676 4.147388 5.670440 4.825123 3.011359 7.910222 3.721950 4.010019 8.416627 4.599028 
2069 4.980886 14.822350 4.071224 5.673272 4.814372 2.926151 7.834019 3.653160 3.929896 8.381040 4.654047 
2070 4.983068 14.757552 3.998264 5.665010 4.825053 2.832528 7.762112 3.564863 3.846690 8.336144 4.710418 
2071 5.043843 14.730507 3.973693 5.679372 4.854818 2.796668 7.708359 3.479476 3.802388 8.328959 4.723583 
2072 5.085579 14.690743 3.965473 5.748680 4.930620 2.746437 7.614420 3.420885 3.725640 8.290160 4.784271 
2073 5.128822 14.653969 3.892486 5.789557 4.984161 2.686657 7.546239 3.358910 3.645619 8.239101 4.833878 
2074 5.200628 14.667284 3.799916 5.823154 5.006695 2.673795 7.562264 3.328509 3.617988 8.231460 4.859945 
2075 5.250165 14.702816 3.767784 5.890504 5.052405 2.693364 7.562878 3.335634 3.578414 8.227498 4.909652 
2076 5.312881 14.752881 3.787434 5.955894 5.103562 2.763941 7.549811 3.342981 3.558159 8.216668 4.929431 
2077 5.301202 14.752123 3.833374 6.000033 5.140261 2.800968 7.505546 3.303917 3.536333 8.154735 4.943355 
2078 5.265810 14.742749 3.896669 6.054969 5.203152 2.856249 7.446315 3.293466 3.518397 8.106367 4.994732 
2079 5.252559 14.780588 3.929658 6.113456 5.266295 2.947340 7.422870 3.318571 3.552890 8.121184 5.032669 
2080 5.190062 14.809615 3.891304 6.137511 5.290144 3.009984 7.421490 3.293592 3.596877 8.136262 5.038446 
2081 5.163054 14.904144 3.864074 6.216229 5.361314 3.117277 7.456063 3.299084 3.603691 8.165114 5.067157 
2082 5.109132 14.996194 3.820220 6.294259 5.413748 3.203366 7.510960 3.281754 3.606531 8.174294 5.051659 
2083 5.015966 15.043880 3.762716 6.328950 5.425255 3.272611 7.551875 3.220361 3.623077 8.146756 4.972816 
2084 4.948086 15.108099 3.691000 6.381607 5.460414 3.331120 7.580147 3.180700 3.647450 8.133511 4.914672 
2085 4.858052 15.165649 3.602932 6.399036 5.481727 3.336213 7.598392 3.133347 3.656104 8.111917 4.860206 
2086 4.820392 15.243977 3.547458 6.423901 5.515152 3.372948 7.619009 3.104072 3.623978 8.114419 4.818925 
2087 4.793835 15.259334 3.514698 6.446993 5.566682 3.381784 7.594368 3.053191 3.553652 8.092625 4.785221 
2088 4.739439 15.215148 3.520372 6.468336 5.629957 3.392835 7.536633 2.970945 3.487535 8.050396 4.742618 
2089 4.711481 15.161943 3.533287 6.497295 5.716321 3.420624 7.489430 2.918755 3.446163 8.020272 4.706975 
2090 4.667764 15.104096 3.545124 6.523479 5.797663 3.371354 7.444980 2.895800 3.420998 7.982002 4.691268 
2091 4.662735 15.105931 3.558949 6.522747 5.837528 3.369040 7.462549 2.921258 3.461368 7.989885 4.632267 
2092 4.673750 15.110527 3.543953 6.476809 5.852087 3.361485 7.488327 2.920110 3.528559 7.984740 4.529698 
2093 4.628345 15.080301 3.499045 6.414698 5.884847 3.305771 7.482807 2.899073 3.583269 7.929374 4.446643 
2094 4.535941 15.031653 3.433344 6.314141 5.901634 3.277348 7.496093 2.873475 3.640420 7.843402 4.349620 
2095 4.409956 14.999218 3.379293 6.225710 5.948227 3.233432 7.505902 2.891862 3.681081 7.739768 4.316048 
2096 4.263110 14.981877 3.356006 6.171253 6.014846 3.127904 7.495525 2.956846 3.698004 7.629794 4.328687 
2097 4.140103 14.944622 3.316962 6.048820 6.007575 3.083232 7.509232 2.994080 3.764229 7.547168 4.269324 
2098 4.084351 14.950829 3.376635 5.987011 6.017014 3.116558 7.561078 3.063710 3.841818 7.554546 4.218195 
2099 3.975880 14.890537 3.422530 5.908102 6.017987 3.063223 7.567923 3.070682 3.880434 7.529986 4.226742 
2100 3.832364 14.723517 3.388571 5.758340 5.968321 2.946645 7.525393 2.977215 3.918642 7.430978 4.241722 
2101 3.812718 14.637885 3.425831 5.662490 5.931583 2.906188 7.532146 2.937531 3.985250 7.437875 4.256797 
2102 3.870152 14.598330 3.492247 5.592496 5.894240 2.943846 7.565845 2.921670 4.064398 7.505537 4.240339 
2103 3.926979 14.574714 3.575888 5.544064 5.881059 2.985062 7.568334 2.908679 4.096920 7.541731 4.254934 
2104 3.950760 14.526432 3.659981 5.520510 5.901987 2.970162 7.511701 2.901855 4.071698 7.542766 4.327717 
2105 3.963375 14.515819 3.723705 5.503421 5.930171 2.979607 7.455965 2.924109 4.040409 7.575220 4.409755 
2106 3.962319 14.512803 3.778152 5.489771 5.938720 2.991287 7.406778 2.936051 4.020869 7.632670 4.477755 
2107 3.897217 14.451268 3.770529 5.430030 5.894395 2.969795 7.350664 2.873271 4.022099 7.637545 4.513432 
2108 3.912737 14.465755 3.778793 5.392973 5.815554 3.038175 7.393327 2.877129 4.085007 7.694162 4.509336 
2109 3.903813 14.463818 3.813351 5.386517 5.744960 3.078042 7.445310 2.906510 4.142571 7.737359 4.558354 
2110 3.831063 14.418216 3.804957 5.376858 5.693953 3.068561 7.441787 2.914505 4.194067 7.749322 4.643214 
2111 3.824295 14.421321 3.837668 5.400436 5.658387 3.131336 7.437498 2.951498 4.258443 7.820353 4.712342 
2112 3.783665 14.353279 3.861672 5.427279 5.661551 3.117874 7.367910 2.947408 4.276226 7.822845 4.829528 
2113 3.757523 14.279376 3.812083 5.391081 5.597490 3.105906 7.354091 2.917557 4.329347 7.812605 4.869825 
2114 3.744003 14.183151 3.758984 5.346676 5.517515 3.037496 7.368675 2.900180 4.382349 7.815196 4.900179 
2115 3.749086 14.100559 3.718702 5.361667 5.501697 2.931763 7.370365 2.924650 4.400749 7.855425 4.970289 
2116 3.832885 14.068625 3.714538 5.401681 5.497423 2.891428 7.391726 3.006056 4.415549 7.945726 4.992973 
2117 3.859265 13.947494 3.697673 5.392725 5.471505 2.789153 7.333378 3.031279 4.393420 7.963519 5.018556 
2118 3.932466 13.886669 3.734776 5.432355 5.461128 2.774155 7.282751 3.104065 4.374725 8.036094 5.020906 
2119 4.017834 13.843419 3.785887 5.460918 5.446688 2.797409 7.255183 3.168639 4.394591 8.122909 4.963299 
2120 4.055627 13.740718 3.819827 5.467467 5.437243 2.791687 7.203781 3.132182 4.399416 8.147513 4.888774 
2121 4.119136 13.658815 3.906040 5.525264 5.467738 2.878547 7.166545 3.100783 4.381795 8.204014 4.824356 
2122 4.103759 13.521623 4.017159 5.589202 5.512311 2.936189 7.083991 3.038574 4.323810 8.195986 4.807156 
2123 4.083431 13.385575 4.085135 5.621892 5.537590 2.998710 7.040738 2.927566 4.294509 8.178698 4.758653 
2124 4.131260 13.371647 4.161931 5.699491 5.597074 3.090108 7.068749 2.913225 4.305908 8.261866 4.718567 
2125 4.134426 13.339147 4.188109 5.751591 5.665697 3.113809 7.092549 2.904215 4.291012 8.333066 4.697701 
2126 4.080531 13.289587 4.156828 5.758049 5.732908 3.100762 7.103836 2.847896 4.267553 8.346488 4.689481 
2127 4.030623 13.238597 4.183364 5.832555 5.863052 3.096009 7.075331 2.873347 4.195110 8.331380 4.774956 
2128 4.011204 13.208611 4.215309 5.896870 5.949159 3.100995 7.064003 2.907954 4.140729 8.301615 4.839595 
2129 4.011491 13.206636 4.199895 5.887936 5.940667 3.105445 7.106103 2.880319 4.174184 8.278646 4.796423 
2130 3.970474 13.159158 4.188514 5.880367 5.932024 3.031625 7.121442 2.855917 4.172938 8.240954 4.777761 
2131 3.967587 13.141398 4.173486 5.845927 5.895294 2.961723 7.170535 2.836643 4.191967 8.218816 4.733415 
2132 4.005719 13.129437 4.193378 5.842455 5.877604 2.928747 7.222887 2.882049 4.183638 8.224247 4.713401 
2133 4.016973 13.045087 4.179061 5.823454 5.849942 2.854083 7.236453 2.922749 4.149209 8.200535 4.709599 
2134 4.098455 13.034375 4.147368 5.787241 5.782873 2.845367 7.305279 2.941159 4.165374 8.247860 4.640392 
2135 4.159836 12.996664 4.127236 5.787007 5.763820 2.792156 7.328570 3.006099 4.140000 8.287540 4.640917 
2136 4.181777 12.934652 4.067668 5.752585 5.735788 2.691780 7.314118 3.068359 4.077463 8.275887 4.670629 
2137 4.270135 12.943299 4.064609 5.726736 5.700954 2.698181 7.333135 3.164515 4.052875 8.315331 4.672176 
2138 4.285741 12.875379 4.049433 5.674750 5.675104 2.671766 7.289027 3.241148 3.965490 8.309484 4.709564 
2139 4.289428 12.806461 4.020748 5.609960 5.653962 2.704383 7.242230 3.259447 3.904977 8.303461 4.721096 
2140 4.359277 12.854905 4.074408 5.617227 5.679870 2.837720 7.242699 3.320951 3.877663 8.362818 4.723382 
2141 4.345757 12.858496 4.058677 5.623255 5.710923 2.886124 7.198152 3.368219 3.808615 8.351937 4.772892 
2142 4.327881 12.858665 3.976085 5.553608 5.641803 2.920645 7.200021 3.329569 3.820254 8.358595 4.742113 
2143 4.344615 12.870958 3.960980 5.494558 5.559405 3.007072 7.221123 3.274309 3.864184 8.421105 4.682421 
2144 4.335463 12.853903 3.987748 5.444481 5.528792 3.061567 7.191931 3.214774 3.860638 8.444348 4.677722 
2145 4.334949 12.810720 4.032162 5.355535 5.482924 3.070661 7.169661 3.106668 3.838831 8.432416 4.658494 
2146 4.386814 12.806054 4.095901 5.330428 5.471685 3.053090 7.182571 3.074971 3.828176 8.463519 4.670320 
2147 4.465941 12.847997 4.132259 5.373127 5.506468 3.008254 7.212143 3.089819 3.818592 8.548041 4.721416 
2148 4.493713 12.825339 4.103691 5.365091 5.468040 2.908478 7.228420 3.005709 3.843596 8.585145 4.699480 
2149 4.463072 12.776391 4.089546 5.365012 5.477173 2.815273 7.197797 2.929230 3.819853 8.600696 4.697246 
2150 4.463947 12.783287 4.150531 5.420680 5.575252 2.833252 7.174425 2.883630 3.770103 8.674502 4.709093 
2151 4.435702 12.721075 4.173410 5.413398 5.586239 2.862136 7.154826 2.753977 3.725185 8.694695 4.649875 
2152 4.353422 12.609046 4.131579 5.387828 5.595915 2.844806 7.110116 2.633818 3.673196 8.656188 4.643693 
2153 4.345727 12.628328 4.170974 5.475041 5.659279 2.897167 7.135124 2.682315 3.651250 8.704218 4.681727 
2154 4.316937 12.658268 4.220734 5.536808 5.687908 2.963630 7.192679 2.782832 3.652032 8.738974 4.688398 
2155 4.192376 12.594111 4.208961 5.516992 5.687866 2.999299 7.201204 2.794032 3.636847 8.688461 4.688222 
2156 4.069967 12.559585 4.268223 5.574463 5.730594 3.076663 7.204601 2.861297 3.591756 8.656605 4.741252 
2157 3.953230 12.574234 4.323376 5.660723 5.775945 3.156451 7.209185 2.988546 3.559190 8.640217 4.828267 
2158 3.848176 12.613055 4.328413 5.728668 5.796085 3.193721 7.222723 3.096213 3.543882 8.621318 4.920628 
2159 3.721723 12.627287 4.292700 5.770963 5.782778 3.159545 7.236279 3.152803 3.538302 8.580103 4.991504 
2160 3.582420 12.618996 4.228772 5.773566 5.738820 3.106001 7.227203 3.146402 3.527404 8.517926 5.029344 
2161 3.522517 12.665573 4.294002 5.844161 5.735907 3.138692 7.214631 3.134742 3.497814 8.507719 5.060287 
2162 3.471570 12.704227 4.395720 5.940233 5.754848 3.165105 7.165532 3.130131 3.434192 8.458561 5.125235 
2163 3.421219 12.699661 4.450872 5.968295 5.726516 3.138646 7.133638 3.077063 3.396900 8.369179 5.130208 
2164 3.392915 12.665587 4.478117 5.953195 5.656200 3.051982 7.119488 2.984390 3.400336 8.273479 5.088808 
2165 3.400952 12.661255 4.482228 5.930946 5.555646 2.955032 7.117651 2.918557 3.422448 8.220203 5.044162 
2166 3.481488 12.713642 4.548838 5.969960 5.507297 2.934379 7.126847 2.928383 3.419604 8.256573 5.017218 
2167 3.501308 12.693158 4.632926 6.028692 5.486110 2.885315 7.062850 2.916052 3.347783 8.264421 5.035604 
2168 3.493443 12.634183 4.695773 6.049709 5.453172 2.827275 7.001190 2.883518 3.294043 8.258450 4.996124 
2169 3.527493 12.615750 4.784217 6.093296 5.431925 2.786232 6.979608 2.918398 3.287159 8.310337 4.930893 
2170 3.549822 12.562047 4.785516 6.098789 5.381171 2.682158 6.957052 2.966037 3.335089 8.345222 4.877926 
2171 3.609819 12.536814 4.757153 6.053283 5.263397 2.630611 7.018624 3.028013 3.460989 8.401752 4.774706 
2172 3.696552 12.542952 4.802487 6.050483 5.157966 2.698321 7.105472 3.118839 3.557873 8.503100 4.654404 
2173 3.745381 12.513487 4.828489 6.031961 5.036034 2.775511 7.168499 3.185967 3.642148 8.558955 4.522490 
2174 3.755002 12.457640 4.791235 5.990868 4.905395 2.819550 7.202532 3.276659 3.715249 8.563327 4.405881 
2175 3.799804 12.465670 4.733965 5.982553 4.810495 2.893992 7.242549 3.458692 3.791352 8.609168 4.339269 
2176 3.895708 12.549818 4.668417 5.959832 4.687091 3.008121 7.341335 3.666390 3.865262 8.696103 4.259688 
2177 3.911452 12.571425 4.536749 5.861009 4.533627 3.037869 7.391006 3.788695 3.921337 8.707648 4.201188 
2178 3.873765 12.554377 4.428310 5.801687 4.473113 3.043439 7.345396 3.827464 3.874169 8.671874 4.244204 
2179 3.855261 12.581445 4.434444 5.812682 4.509505 3.126056 7.291246 3.881973 3.746164 8.635101 4.344710 
2180 3.828624 12.592600 4.423177 5.772874 4.496451 3.187248 7.261988 3.888972 3.650702 8.577508 4.382517 
2181 3.807790 12.592096 4.350036 5.687410 4.439874 3.177043 7.248338 3.878981 3.623711 8.527482 4.418149 
2182 3.815045 12.607479 4.272035 5.585823 4.362513 3.142059 7.277566 3.859743 3.628856 8.499560 4.442704 
2183 3.840929 12.633233 4.234743 5.534959 4.310534 3.116655 7.306674 3.816811 3.610606 8.475202 4.450373 
2184 3.840797 12.658171 4.252022 5.565898 4.335147 3.059264 7.273826 3.791359 3.529020 8.424170 4.519772 
2185 3.811599 12.659128 4.239563 5.583088 4.320181 2.945543 7.231083 3.738806 3.452431 8.362092 4.562389 
2186 3.796324 12.665839 4.196735 5.560002 4.247003 2.828411 7.217062 3.677998 3.422873 8.329763 4.513454 
2187 3.822497 12.732914 4.206505 5.598522 4.261604 2.750974 7.188008 3.696835 3.390724 8.328943 4.539156 
2188 3.852920 12.824950 4.237903 5.688369 4.347781 2.693250 7.125084 3.745457 3.331621 8.312909 4.591350 
2189 3.836768 12.869332 4.237246 5.698034 4.402064 2.604120 7.034455 3.725472 3.272365 8.208737 4.585608 
2190 3.840765 12.911023 4.201341 5.690232 4.447274 2.555528 6.962151 3.728881 3.233840 8.088042 4.612122 
2191 3.920697 13.034275 4.169120 5.679152 4.487081 2.665863 7.030077 3.785135 3.254378 8.068508 4.593970 
2192 3.947416 13.144953 4.087117 5.644772 4.538850 2.778500 7.097320 3.867090 3.284883 8.060350 4.602516 
2193 3.939168 13.216339 3.973549 5.628350 4.608225 2.858055 7.121589 3.979083 3.293804 8.034554 4.675996 
2194 3.971081 13.262149 3.857772 5.588622 4.621070 2.962849 7.182647 4.047183 3.307405 8.018292 4.650853 
2195 3.979457 13.302052 3.766653 5.544332 4.632845 3.016766 7.198556 4.122018 3.278121 8.004166 4.649689 
2196 3.972326 13.321271 3.695522 5.530128 4.638021 3.039949 7.207210 4.174479 3.223860 8.000326 4.666216 
2197 3.961629 13.337777 3.679279 5.466743 4.622442 3.060632 7.254106 4.210319 3.168793 8.019884 4.621395 
2198 3.958833 13.333736 3.706166 5.441816 4.659859 3.046662 7.253275 4.281948 3.097256 8.050483 4.640593 
2199 3.938595 13.299254 3.740743 5.409562 4.672479 3.012384 7.272779 4.268799 3.041601 8.097244 4.585423 
2200 3.889647 13.257638 3.791827 5.341240 4.659063 2.973999 7.290471 4.179824 2.998362 8.145763 4.450038 
2201 3.828051 13.198877 3.828340 5.315663 4.660545 2.885946 7.244096 4.108943 2.961962 8.159112 4.416149 
2202 3.759881 13.121698 3.847468 5.298853 4.637311 2.765821 7.214304 4.052964 2.943546 8.155348 4.392932 
2203 3.707120 13.108142 3.904975 5.308938 4.638143 2.696692 7.229085 4.006051 2.943904 8.212268 4.359049 
2204 3.673610 13.122611 3.957573 5.368074 4.675349 2.658414 7.244789 3.981777 2.957290 8.288290 4.385847 
2205 3.633414 13.114122 3.974471 5.346313 4.648642 2.625370 7.262875 3.877228 3.015325 8.303357 4.354718 
2206 3.586401 13.120332 4.011004 5.324652 4.643152 2.650326 7.245800 3.783916 3.049311 8.284099 4.339790 
2207 3.531663 13.112391 4.053373 5.375646 4.708882 2.684681 7.155554 3.736876 3.035030 8.231880 4.438373 
2208 3.448802 13.071756 4.056555 5.371292 4.717390 2.705584 7.094159 3.635175 3.018494 8.163464 4.470923 
2209 3.443191 13.084136 4.045563 5.403023 4.736193 2.786796 7.055954 3.573201 2.997520 8.113382 4.494992 
2210 3.489126 13.159128 4.073266 5.522302 4.798708 2.929069 7.029691 3.571734 2.981876 8.100385 4.527291 
2211 3.502248 13.200953 4.111063 5.555485 4.802216 3.036577 7.008692 3.497907 2.988348 8.064761 4.440331 
2212 3.443008 13.199232 4.149370 5.566506 4.826355 3.062677 6.939129 3.396925 2.996888 7.998394 4.369411 
2213 3.408137 13.220782 4.227807 5.580368 4.872823 3.083952 6.887987 3.334307 3.042245 7.970564 4.301991 
2214 3.443277 13.288507 4.328088 5.581379 4.900357 3.141555 6.889924 3.299392 3.127262 8.010223 4.190871 
2215 3.432784 13.313236 4.381769 5.564225 4.904630 3.123038 6.870744 3.259892 3.188059 8.027966 4.134753 
2216 3.401746 13.294259 4.410617 5.529681 4.898928 3.045345 6.826219 3.193962 3.257462 8.012512 4.110290 
2217 3.391171 13.296606 4.452168 5.543783 4.935448 2.986333 6.786496 3.165229 3.287267 8.018659 4.103374 
2218 3.369719 13.293929 4.496873 5.621504 5.010205 2.934159 6.724587 3.195212 3.293817 8.026290 4.182590 
2219 3.346786 13.258581 4.504980 5.668354 5.060975 2.884798 6.671430 3.225069 3.287736 8.007767 4.248595 
2220 3.313340 13.215403 4.479255 5.702652 5.078155 2.837879 6.646117 3.273726 3.289039 7.987292 4.310071 
2221 3.287467 13.201095 4.434336 5.740003 5.092610 2.798392 6.642800 3.319963 3.312729 7.992991 4.363743 
2222 3.278045 13.218749 4.387939 5.735256 5.063766 2.775050 6.677639 3.361235 3.384697 8.012026 4.358182 
2223 3.297530 13.275956 4.371549 5.730904 5.043302 2.788406 6.696428 3.420024 3.448752 8.064265 4.360967 
2224 3.343334 13.376081 4.406425 5.760543 5.081799 2.837745 6.671975 3.539306 3.490401 8.142162 4.416664 
2225 3.348181 13.412910 4.437124 5.708329 5.092744 2.831813 6.610658 3.574952 3.542939 8.154443 4.426342 
2226 3.324882 13.449646 4.501718 5.683388 5.162397 2.822533 6.514119 3.590007 3.555386 8.161850 4.467037 
2227 3.352863 13.559892 4.573600 5.735328 5.278162 2.868698 6.443150 3.688636 3.564572 8.241409 4.518489 
2228 3.398237 13.653786 4.595335 5.764762 5.321759 2.867620 6.411113 3.721746 3.632393 8.306444 4.488923 
2229 3.434775 13.733800 4.579623 5.794371 5.371381 2.820286 6.368417 3.763570 3.719991 8.335096 4.485473 
2230 3.444751 13.797946 4.528612 5.805412 5.422411 2.713625 6.306546 3.815032 3.790572 8.315504 4.509169 
2231 3.483848 13.893039 4.507247 5.824079 5.465714 2.661411 6.281016 3.881579 3.840830 8.316868 4.513612 
2232 3.570283 14.032198 4.497496 5.924490 5.552549 2.701015 6.288672 4.007394 3.843011 8.367001 4.565262 
2233 3.590756 14.062918 4.375468 5.926091 5.547820 2.643235 6.271708 4.001430 3.842796 8.328348 4.566981 
2234 3.616515 14.090672 4.282002 5.948939 5.536626 2.638300 6.258635 3.996071 3.824945 8.296914 4.566590 
2235 3.653910 14.123923 4.269651 6.054916 5.601023 2.732691 6.208514 4.072755 3.735465 8.268357 4.632620 
2236 3.662996 14.044167 4.240579 6.075275 5.584849 2.770737 6.168694 4.036954 3.677865 8.169870 4.613374 
2237 3.675146 13.930841 4.205328 6.071831 5.552741 2.788723 6.147627 3.982610 3.648651 8.079155 4.574831 
2238 3.693658 13.837463 4.183281 6.115805 5.559055 2.830100 6.119977 3.974597 3.596786 8.035191 4.607772 
2239 3.770849 13.784142 4.201980 6.145464 5.539732 2.906492 6.146588 3.994066 3.576566 8.022143 4.604915 
2240 3.791941 13.675116 4.185052 6.149025 5.503860 2.893365 6.124928 3.989504 3.543747 7.914868 4.608065 
2241 3.743963 13.557981 4.160573 6.173135 5.486997 2.827075 6.042029 3.946895 3.487485 7.760979 4.668605 
2242 3.769765 13.541046 4.193269 6.199124 5.443875 2.827005 6.041289 3.928278 3.490420 7.671066 4.667850 
2243 3.762493 13.524842 4.153044 6.162671 5.343567 2.774105 6.035463 3.877218 3.505390 7.563789 4.640531 
2244 3.723875 13.532449 4.104731 6.137416 5.295641 2.716129 6.014573 3.845262 3.511048 7.457113 4.641313 
2245 3.717238 13.591245 4.045834 6.150686 5.315152 2.700571 6.014500 3.873158 3.518214 7.427368 4.644685 
2246 3.679617 13.628347 3.931519 6.155116 5.329423 2.664861 6.002362 3.867960 3.514071 7.420357 4.641776 
2247 3.660902 13.680357 3.889517 6.159731 5.335003 2.671442 6.037036 3.873135 3.507997 7.431554 4.631711 
2248 3.666472 13.750773 3.930716 6.199236 5.374803 2.741894 6.067986 3.903303 3.476824 7.458314 4.637606 
2249 3.641501 13.791550 3.976960 6.215531 5.406123 2.793748 6.093880 3.908156 3.438480 7.460608 4.624062 
2250 3.645851 13.830162 4.026953 6.176196 5.385957 2.811634 6.167036 3.918895 3.446225 7.452966 4.552897 
2251 3.677484 13.907054 4.069494 6.146870 5.365228 2.813704 6.266316 3.949487 3.465571 7.467232 4.497676 
2252 3.756165 14.025801 4.139549 6.131674 5.341483 2.820062 6.368824 3.984896 3.477680 7.499749 4.474770 
2253 3.838544 14.089977 4.234753 6.092192 5.288630 2.807748 6.455561 4.001867 3.488875 7.531955 4.436413 
2254 3.966038 14.064201 4.322641 6.059893 5.227353 2.805503 6.548320 3.991888 3.522425 7.603277 4.369339 
2255 4.115002 14.046947 4.482245 6.101250 5.237747 2.849830 6.626791 4.037704 3.560709 7.708704 4.343641 
2256 4.167328 13.998246 4.562470 6.070391 5.206717 2.802683 6.674057 4.030148 3.591460 7.742167 4.322858 
2257 4.142514 13.929489 4.572163 6.002131 5.149820 2.709854 6.716946 3.979076 3.617221 7.730926 4.266418 
2258 4.097297 13.888967 4.611953 5.991467 5.139333 2.675498 6.746748 3.981973 3.627333 7.754976 4.227843 
2259 4.016745 13.798723 4.554041 5.952101 5.089967 2.621066 6.755298 3.944823 3.642575 7.753197 4.162906 
2260 4.003329 13.772079 4.513435 5.952426 5.039674 2.639673 6.780024 3.921066 3.668107 7.780793 4.093726 
2261 4.001954 13.798778 4.496535 6.037449 5.056219 2.739884 6.777203 3.972908 3.659700 7.828746 4.105167 
2262 4.023124 13.826922 4.420713 6.090243 5.036508 2.805936 6.799864 3.994220 3.689229 7.869415 4.079520 
2263 4.039081 13.810386 4.326821 6.084905 4.964947 2.813898 6.836989 3.965981 3.758735 7.866521 4.010818 
2264 4.020081 13.753048 4.235839 6.026985 4.879099 2.791546 6.851522 3.881211 3.818836 7.793962 3.959285 
2265 4.002013 13.713558 4.210137 5.965546 4.819974 2.800999 6.856958 3.764427 3.866719 7.714509 3.940704 
2266 3.919857 13.634062 4.212715 5.931043 4.816044 2.786647 6.792822 3.660631 3.866464 7.605684 4.007159 
2267 3.846719 13.555573 4.207224 5.912608 4.846230 2.778992 6.724632 3.591271 3.874919 7.522247 4.071846 
2268 3.858587 13.537992 4.256508 5.931687 4.887631 2.819037 6.697151 3.570562 3.914461 7.514482 4.110679 
2269 3.818994 13.506098 4.271819 5.951046 4.935471 2.835613 6.627610 3.589517 3.911159 7.503897 4.178153 
2270 3.742215 13.436696 4.250268 5.936244 4.964517 2.805983 6.530762 3.601144 3.909257 7.484418 4.230412 
2271 3.695054 13.362632 4.244090 5.908473 5.000762 2.768005 6.429803 3.604279 3.904430 7.473262 4.265915 
2272 3.679630 13.281364 4.227346 5.858273 5.030288 2.746777 6.349068 3.602855 3.909760 7.458426 4.260337 
2273 3.702481 13.222551 4.227622 5.784148 5.054813 2.752869 6.324214 3.573207 3.921933 7.458822 4.230473 
2274 3.693826 13.193320 4.249649 5.755682 5.112384 2.760198 6.305185 3.571172 3.884272 7.455083 4.252285 
2275 3.671676 13.201145 4.264986 5.762837 5.191270 2.794253 6.303836 3.590392 3.824180 7.457214 4.291396 
2276 3.666436 13.240444 4.272764 5.798716 5.273784 2.837851 6.318288 3.618357 3.761631 7.467699 4.335958 
2277 3.616529 13.246279 4.264613 5.817111 5.320436 2.816622 6.310200 3.636592 3.692107 7.438913 4.364546 
2278 3.612999 13.264282 4.281785 5.829076 5.348207 2.803236 6.327324 3.622330 3.678292 7.431227 4.338312 
2279 3.675210 13.331941 4.312881 5.858981 5.373037 2.810871 6.364496 3.638129 3.706955 7.485594 4.320868 
2280 3.728469 13.402146 4.303532 5.897931 5.376121 2.763654 6.391388 3.661712 3.751969 7.542241 4.337153 
2281 3.855916 13.486483 4.291855 5.901798 5.346472 2.747040 6.465537 3.647113 3.842169 7.625484 4.298820 
2282 3.942647 13.535558 4.293661 5.925461 5.345576 2.718592 6.511076 3.636467 3.889862 7.699343 4.304506 
2283 3.964198 13.554237 4.340767 6.027663 5.413073 2.685344 6.497536 3.643623 3.885178 7.751039 4.398538 
2284 4.047764 13.615286 4.435797 6.103936 5.468797 2.730685 6.525446 3.667741 3.935083 7.855029 4.435577 
2285 4.050197 13.633444 4.468323 6.118029 5.449171 2.698318 6.512474 3.643744 3.990067 7.917983 4.475615 
2286 4.018477 13.689427 4.550116 6.161705 5.451571 2.709437 6.465696 3.634385 4.006889 7.953770 4.545438 
2287 4.002605 13.765565 4.669951 6.215712 5.438633 2.790417 6.408489 3.628040 3.987694 7.951753 4.575559 
2288 3.896403 13.747298 4.734898 6.229196 5.392872 2.777845 6.263400 3.557327 3.932172 7.849518 4.638506 
2289 3.849711 13.753843 4.818603 6.251279 5.343280 2.805542 6.153842 3.528172 3.897131 7.798960 4.688502 
2290 3.860471 13.782403 4.882813 6.260355 5.273574 2.828861 6.080896 3.535605 3.892165 7.800731 4.714065 
2291 3.838650 13.785427 4.961974 6.309895 5.251392 2.824593 5.983977 3.558728 3.856401 7.798343 4.814585 
2292 3.873220 13.806529 5.059963 6.389677 5.236547 2.872894 5.955434 3.622164 3.848007 7.846999 4.869749 
2293 3.856365 13.753656 5.083669 6.362510 5.144455 2.830548 5.969660 3.596831 3.835855 7.857423 4.849640 
2294 3.733754 13.643667 5.092265 6.325459 5.096469 2.743948 5.980761 3.557033 3.759426 7.810102 4.885307 
2295 3.671134 13.582026 5.132972 6.272672 5.059935 2.727508 6.081086 3.578805 3.720078 7.828474 4.868735 
2296 3.590620 13.497270 5.154926 6.224599 5.029585 2.683333 6.168574 3.581662 3.691066 7.826807 4.863951 
2297 3.491405 13.410315 5.141489 6.180907 4.997687 2.633860 6.226708 3.604541 3.675915 7.808560 4.894860 
2298 3.432451 13.371626 5.113978 6.136395 4.945936 2.629634 6.298367 3.642326 3.708703 7.822503 4.893443 
2299 3.391187 13.357865 5.124847 6.126111 4.917674 2.693925 6.351073 3.719045 3.744500 7.860000 4.928073 
2300 3.394268 13.365343 5.160167 6.122334 4.919413 2.821119 6.415570 3.829140 3.791826 7.938455 4.941861 
2301 3.360073 13.318077 5.132921 6.019263 4.829385 2.842552 6.464986 3.839152 3.884332 7.942932 4.880269 
2302 3.327829 13.285981 5.108528 5.912733 4.721822 2.864336 6.505631 3.852636 3.954259 7.928249 4.803834 
2303 3.346989 13.285992 5.166118 5.868240 4.651841 2.960909 6.535524 3.926775 4.005043 7.931553 4.746486 
2304 3.298915 13.222869 5.231005 5.844852 4.612422 3.025565 6.515378 3.970968 3.995543 7.867582 4.742361 
2305 3.260370 13.166793 5.338826 5.868487 4.613914 3.101190 6.486536 4.035836 3.969448 7.805432 4.731555 
2306 3.241426 13.145175 5.447379 5.919770 4.642152 3.174821 6.468333 4.126961 3.949474 7.744869 4.728766 
2307 3.213818 13.132051 5.510659 5.939110 4.648048 3.228472 6.441597 4.200918 3.929772 7.649771 4.712074 
2308 3.216677 13.095298 5.583241 5.908864 4.629926 3.287846 6.393895 4.226635 3.946473 7.557896 4.651964 
2309 3.184689 12.993917 5.612231 5.858188 4.614511 3.295572 6.315805 4.174169 3.974068 7.456360 4.598154 
2310 3.181824 12.888603 5.630572 5.756086 4.556284 3.248230 6.277428 4.103123 4.062729 7.404795 4.481009 
2311 3.245046 12.845412 5.612531 5.667593 4.488183 3.199282 6.299622 4.079725 4.210222 7.447878 4.357091 
2312 3.338079 12.867434 5.587413 5.656498 4.487767 3.147127 6.335767 4.153535 4.299929 7.545579 4.327063 
2313 3.412882 12.839094 5.604490 5.626461 4.501324 3.079875 6.350239 4.202333 4.323023 7.642086 4.328467 
2314 3.476767 12.766279 5.634332 5.554052 4.480715 2.968602 6.373468 4.189135 4.347166 7.727191 4.284365 
2315 3.489140 12.685104 5.644382 5.453026 4.441030 2.798307 6.397147 4.170194 4.345005 7.779407 4.244364 
2316 3.508657 12.618845 5.660384 5.337562 4.373961 2.649822 6.442845 4.144650 4.352694 7.829278 4.196216 
2317 3.601575 12.629650 5.706470 5.286613 4.337930 2.637924 6.535725 4.187401 4.401414 7.932323 4.145541 
2318 3.614035 12.585304 5.697436 5.204850 4.274404 2.626562 6.562414 4.159982 4.426558 7.960331 4.125331 
2319 3.636780 12.560628 5.687637 5.136850 4.191959 2.674236 6.546958 4.103963 4.466031 7.995214 4.118648 
2320 3.694212 12.602921 5.711612 5.142014 4.134475 2.789965 6.509912 4.127620 4.503687 8.078156 4.143099 
2321 3.651122 12.582660 5.731453 5.118207 4.047994 2.856863 6.392349 4.083913 4.481719 8.071782 4.237781 
2322 3.630114 12.568802 5.778765 5.092275 3.942985 2.936803 6.294346 4.020869 4.483027 8.071072 4.306365 
2323 3.569353 12.515449 5.789180 5.022472 3.813776 2.957758 6.163282 3.931352 4.466186 8.038940 4.385030 
2324 3.533220 12.465941 5.773770 4.959046 3.693908 2.957581 6.057375 3.852046 4.443057 8.008669 4.464210 
2325 3.599460 12.522058 5.753540 4.999797 3.667625 3.017821 6.015964 3.911007 4.411972 8.070919 4.549899 
2326 3.621786 12.559286 5.693335 5.005805 3.655285 3.030837 5.979082 3.927193 4.380023 8.117012 4.607762 
2327 3.606846 12.560409 5.612534 4.927687 3.622534 2.979285 5.957227 3.858813 4.360384 8.110029 4.642164 
2328 3.622412 12.593620 5.527323 4.860508 3.610520 2.907070 5.958579 3.832235 4.345918 8.136153 4.678456 
2329 3.695291 12.670672 5.489626 4.837635 3.636911 2.910517 5.997866 3.832104 4.341643 8.193605 4.708325 
2330 3.740914 12.726617 5.498963 4.858179 3.712881 2.948570 6.015050 3.831959 4.322678 8.201371 4.766659 
2331 3.702223 12.697417 5.520133 4.834966 3.782695 2.941336 5.951337 3.738128 4.314477 8.139701 4.822167 
2332 3.713441 12.705205 5.555525 4.828441 3.839486 2.986256 5.930577 3.639071 4.373357 8.109535 4.823146 
2333 3.746164 12.766842 5.543209 4.885959 3.939598 2.995573 5.923077 3.647157 4.408421 8.120326 4.865024 
2334 3.766586 12.780585 5.478260 4.865242 3.971980 2.947191 5.935565 3.611696 4.501458 8.123172 4.846303 
2335 3.794267 12.778392 5.429661 4.820372 3.962106 2.913738 6.009422 3.568339 4.643859 8.128609 4.771980 
2336 3.812220 12.833937 5.429228 4.875554 4.038600 2.897799 6.066195 3.613590 4.721761 8.179041 4.754028 
2337 3.796670 12.876807 5.433140 4.882213 4.085962 2.869293 6.123751 3.612947 4.801410 8.215412 4.693741 
2338 3.719319 12.891042 5.401731 4.840862 4.114373 2.783508 6.181054 3.604329 4.874105 8.229698 4.644398 
2339 3.708145 12.976197 5.390358 4.867794 4.167924 2.760724 6.250751 3.672989 4.927240 8.334992 4.606816 
2340 3.741239 13.059825 5.389380 4.881667 4.190943 2.794043 6.345374 3.746145 4.994479 8.456530 4.532970 
2341 3.664923 13.031728 5.348829 4.828977 4.213084 2.750626 6.359992 3.742836 4.993119 8.474266 4.533114 
2342 3.626365 13.049273 5.355731 4.826088 4.292526 2.816788 6.333216 3.755055 4.946904 8.508059 4.543353 
2343 3.641675 13.111811 5.375871 4.851276 4.392602 2.965671 6.322054 3.817319 4.892336 8.574192 4.535917 
2344 3.651399 13.125504 5.339164 4.807056 4.440668 3.034821 6.350327 3.853649 4.864818 8.621319 4.496528 
2345 3.656222 13.100514 5.273131 4.714317 4.443371 3.043399 6.361638 3.840856 4.842577 8.626305 4.433718 
2346 3.636271 13.058502 5.231863 4.651506 4.462788 3.036932 6.367654 3.792515 4.767129 8.609923 4.440071 
2347 3.664152 13.071801 5.279768 4.650073 4.522674 3.118968 6.372087 3.756134 4.673643 8.619901 4.476770 
2348 3.645150 13.042892 5.342603 4.636732 4.613502 3.172857 6.313222 3.655029 4.567235 8.565306 4.569203 
2349 3.567611 12.969975 5.384807 4.566417 4.701587 3.143433 6.253002 3.526131 4.469638 8.487469 4.702611 
2350 3.567617 12.973547 5.458881 4.523313 4.759626 3.170962 6.237010 3.444028 4.414477 8.480166 4.805425 
2351 3.510830 12.936852 5.508808 4.465432 4.809236 3.141608 6.186125 3.339774 4.348872 8.431151 4.928105 
2352 3.456039 12.913117 5.569830 4.419772 4.848650 3.103569 6.161262 3.252372 4.306635 8.404061 5.041743 
2353 3.439246 12.912321 5.659348 4.407447 4.871014 3.080574 6.139030 3.158000 4.287564 8.391367 5.077562 
2354 3.353194 12.837431 5.718632 4.382659 4.901482 2.993862 6.080568 3.028214 4.230630 8.333214 5.123529 
2355 3.322676 12.818253 5.739453 4.392647 4.911935 2.925493 6.053382 2.984605 4.182013 8.336976 5.135248 
2356 3.383090 12.873199 5.691564 4.412405 4.867568 2.866056 6.092444 3.025161 4.202650 8.424212 5.093818 
2357 3.460062 12.947753 5.589239 4.435302 4.818096 2.786287 6.160753 3.100860 4.238046 8.528454 5.068046 
2358 3.550305 13.018607 5.520561 4.452784 4.755180 2.768165 6.218669 3.149734 4.265827 8.613034 5.014426 
2359 3.562408 12.993065 5.507652 4.464411 4.684937 2.780325 6.217149 3.135016 4.231029 8.613736 4.957314 
2360 3.490762 12.925549 5.500391 4.511470 4.662635 2.799025 6.178111 3.113200 4.136044 8.586910 4.969026 
2361 3.462706 12.925761 5.466047 4.590237 4.623646 2.849214 6.188887 3.122768 4.090851 8.618601 4.965084 
2362 3.446821 12.937960 5.379889 4.624782 4.549359 2.838482 6.257637 3.139114 4.114521 8.689705 4.941517 
2363 3.396473 12.923723 5.297510 4.643762 4.481149 2.777236 6.274100 3.150706 4.134502 8.743389 4.952596 
2364 3.360564 12.930699 5.308754 4.683107 4.391829 2.801461 6.264716 3.180184 4.155251 8.813377 4.931393 
2365 3.276433 12.904084 5.382398 4.759363 4.378313 2.844050 6.175969 3.222080 4.119427 8.852582 4.991334 
2366 3.173956 12.827464 5.430703 4.780839 4.372538 2.835125 6.043691 3.222058 4.097095 8.824456 5.050251 
2367 3.160987 12.768611 5.423516 4.688737 4.252449 2.825476 5.990873 3.204759 4.173460 8.817725 4.957464 
2368 3.144898 12.726765 5.392211 4.636598 4.184259 2.809129 5.943506 3.239775 4.207183 8.812208 4.919930 
2369 3.138841 12.723163 5.378166 4.629313 4.165924 2.829268 5.904921 3.293017 4.221682 8.807040 4.924489 
2370 3.159164 12.724371 5.404118 4.598902 4.111990 2.887841 5.900090 3.320958 4.242695 8.810540 4.892603 
2371 3.107838 12.664489 5.438589 4.558820 4.097582 2.913988 5.838668 3.299897 4.194547 8.757256 4.928822 
2372 3.120562 12.621994 5.460841 4.481128 4.024218 2.959852 5.836408 3.269283 4.191613 8.734488 4.887976 
2373 3.180402 12.636058 5.455256 4.421026 3.984158 2.998942 5.878318 3.293090 4.183611 8.764463 4.837367 
2374 3.223280 12.660804 5.422232 4.374814 3.970027 2.977436 5.910604 3.323913 4.157579 8.794677 4.806397 
2375 3.305428 12.673653 5.422545 4.277090 3.884895 2.969554 5.972583 3.293792 4.184456 8.817830 4.681921 
2376 3.382205 12.684781 5.476889 4.228949 3.834182 2.993487 6.005277 3.244773 4.187150 8.870993 4.585100 
2377 3.468552 12.733269 5.547881 4.290532 3.886872 3.048255 5.995968 3.238320 4.151428 8.948406 4.582190 
2378 3.560523 12.786072 5.605845 4.358003 3.940022 3.110610 6.007974 3.239815 4.147354 9.049087 4.563879 
2379 3.567566 12.784988 5.574413 4.330324 3.926382 3.054395 5.989690 3.178212 4.163434 9.115423 4.556577 
2380 3.576768 12.818441 5.507740 4.258426 3.859570 2.999598 6.021780 3.139451 4.240710 9.183534 4.479990 
2381 3.654761 12.951061 5.469978 4.282910 3.846804 3.033465 6.081093 3.202715 4.307525 9.311815 4.420233 
2382 3.644284 13.003489 5.426639 4.296230 3.890746 3.028989 6.030800 3.201198 4.301628 9.338924 4.461769 
2383 3.609770 12.981938 5.361967 4.198383 3.866666 3.003430 5.970605 3.121234 4.324737 9.265554 4.452299 
2384 3.600664 13.011373 5.301303 4.152471 3.853830 2.995953 5.946358 3.081898 4.358536 9.232485 4.462220 
2385 3.557581 13.071373 5.211177 4.167035 3.912880 2.949854 5.959864 3.104271 4.375594 9.227215 4.564524 
2386 3.558272 13.152667 5.139806 4.189987 3.913318 2.953653 6.083728 3.158707 4.438822 9.255221 4.628158 
2387 3.505835 13.243512 5.099018 4.230454 3.967535 2.956825 6.160553 3.213838 4.427182 9.273443 4.767750 
2388 3.401032 13.307416 5.063790 4.261948 4.056643 2.917875 6.161026 3.243206 4.360832 9.262375 4.956662 
2389 3.359415 13.340928 5.037945 4.245360 4.092129 2.872903 6.192904 3.238714 4.352102 9.279247 5.033510 
2390 3.300475 13.364001 4.993527 4.244301 4.169268 2.773412 6.195779 3.269911 4.312228 9.329356 5.136558 
2391 3.261647 13.449043 4.955619 4.300667 4.251861 2.725463 6.237663 3.397372 4.267445 9.436686 5.232560 
2392 3.296867 13.539331 4.942014 4.312526 4.257167 2.726480 6.325732 3.518206 4.273637 9.558108 5.203904 
2393 3.232675 13.532049 4.920790 4.269942 4.300004 2.654701 6.321771 3.578520 4.237111 9.573585 5.230319 
2394 3.181278 13.519843 4.994904 4.267182 4.379906 2.704406 6.297975 3.638797 4.176313 9.548747 5.259543 
2395 3.152619 13.513949 5.123890 4.259660 4.454165 2.835838 6.274987 3.667994 4.115898 9.493327 5.239713 
2396 3.066141 13.487057 5.193880 4.210831 4.512369 2.896114 6.229157 3.680334 4.060870 9.383802 5.241334 
2397 3.089038 13.553175 5.245991 4.215200 4.524693 2.981916 6.256204 3.762661 4.068985 9.361579 5.226110 
2398 3.136373 13.658566 5.300826 4.281643 4.570963 3.055906 6.293333 3.874326 4.075012 9.390156 5.271942 
2399 3.095624 13.701192 5.352829 4.353925 4.624619 3.065147 6.263267 3.957455 4.041197 9.379754 5.355268 
2400 3.065428 13.740771 5.445924 4.391757 4.631298 3.085725 6.266181 4.025024 4.005433 9.397608 5.337401 
2401 3.029960 13.793328 5.522015 4.459281 4.657178 3.078465 6.239848 4.081778 3.952536 9.447413 5.334978 
2402 3.016357 13.846776 5.535012 4.519591 4.656826 2.991891 6.260933 4.154349 3.952766 9.512891 5.337292 
2403 3.085324 13.939882 5.522801 4.599867 4.594519 2.915040 6.353044 4.239477 4.023115 9.635457 5.293668 
2404 3.140503 14.018892 5.560585 4.688062 4.561737 2.860400 6.405153 4.318665 4.064475 9.740308 5.265517 
2405 3.134381 14.039945 5.672296 4.731383 4.544103 2.813424 6.386422 4.349159 4.044920 9.774291 5.228637 
2406 3.120817 14.043302 5.837667 4.765843 4.543636 2.802192 6.355287 4.329516 3.990522 9.779934 5.194870 
2407 3.110507 14.066112 5.976432 4.800125 4.561487 2.785379 6.325774 4.353316 3.941310 9.783138 5.195107 
2408 3.161771 14.159633 6.061151 4.855649 4.543661 2.776610 6.365638 4.462223 3.955385 9.844088 5.178399 
2409 3.201923 14.228522 6.100669 4.876116 4.501604 2.730492 6.423175 4.548190 3.968457 9.873188 5.170332 
2410 3.163274 14.243638 6.159717 4.861562 4.473170 2.668450 6.424547 4.599334 3.944532 9.850598 5.203313 
2411 3.095006 14.267119 6.302580 4.889369 4.510302 2.728972 6.384853 4.634193 3.860884 9.843749 5.294413 
2412 2.967456 14.230195 6.449591 4.913226 4.570748 2.797259 6.291066 4.617459 3.732689 9.792811 5.423328 
2413 2.902393 14.219025 6.583114 4.916486 4.562113 2.888907 6.275194 4.641570 3.713710 9.809344 5.456311 
2414 2.886360 14.238946 6.649150 4.949766 4.536541 2.949768 6.307518 4.726623 3.751618 9.877819 5.440475 
2415 2.823378 14.192057 6.647276 4.928005 4.465448 2.934747 6.312591 4.768201 3.805778 9.911264 5.391660 
2416 2.748882 14.134658 6.661020 4.886998 4.373925 2.959100 6.303840 4.797807 3.871519 9.931252 5.311180 
2417 2.664941 14.067126 6.717312 4.913502 4.371477 3.013868 6.210805 4.797701 3.860542 9.895359 5.331933 
2418 2.681327 14.029076 6.828824 4.952992 4.366532 3.098094 6.159184 4.810925 3.864770 9.897797 5.336941 
2419 2.752574 14.011218 6.899366 4.940096 4.289548 3.153461 6.196104 4.833234 3.929546 9.937284 5.260572 
2420 2.802103 14.002196 6.856097 4.914323 4.218182 3.111124 6.248622 4.870216 3.952930 9.953486 5.250015 
2421 2.834526 14.006472 6.825781 4.885430 4.173420 3.087092 6.339314 4.939218 3.969240 9.974548 5.210567 
2422 2.827394 13.975139 6.859391 4.890455 4.199044 3.122763 6.388697 4.983923 3.936718 9.953756 5.164905 
2423 2.807507 13.908398 6.915788 4.898201 4.259833 3.169629 6.378989 4.980007 3.839956 9.911466 5.166176 
2424 2.789558 13.840081 6.935915 4.817153 4.242612 3.172514 6.402081 4.932076 3.816664 9.891989 5.109982 
2425 2.819348 13.854637 6.883438 4.771672 4.207961 3.130896 6.450185 4.907334 3.827151 9.942314 5.067838 
2426 2.892546 13.928705 6.806317 4.817929 4.222811 3.050529 6.479062 4.924379 3.797266 10.054532 5.105011 
2427 2.888460 13.936198 6.757982 4.858585 4.226912 2.970563 6.457615 4.906802 3.761983 10.133318 5.130809 
2428 2.851555 13.879666 6.747530 4.862040 4.213368 2.901266 6.410999 4.849042 3.730615 10.171984 5.122818 
2429 2.830196 13.852099 6.738245 4.881982 4.221121 2.843199 6.377380 4.831041 3.735730 10.220533 5.110660 
2430 2.864248 13.873688 6.673206 4.859449 4.167537 2.776375 6.418570 4.876615 3.861579 10.307322 5.014321 
2431 2.908056 13.888546 6.523461 4.803013 4.073707 2.647209 6.482780 4.906109 3.967347 10.380755 4.932027 
2432 2.959937 13.915945 6.382946 4.770896 3.982273 2.583510 6.554818 4.942191 4.049106 10.477626 4.878497 
2433 3.052158 13.954086 6.351768 4.801810 3.940507 2.715341 6.631464 5.023522 4.153336 10.599900 4.798239 
2434 3.069234 13.908973 6.340627 4.821296 3.913620 2.849221 6.603629 5.050220 4.169331 10.628344 4.761448 
2435 3.039873 13.848645 6.322235 4.833836 3.887993 2.985605 6.554666 5.085847 4.185762 10.643439 4.716030 
2436 3.065427 13.854430 6.266811 4.912999 3.888378 3.119437 6.555244 5.202463 4.211213 10.745206 4.686503 
2437 3.040730 13.817744 6.126321 4.957960 3.856502 3.103424 6.562463 5.248591 4.175553 10.832698 4.685266 
2438 2.977362 13.706836 6.022968 4.946467 3.778071 2.997864 6.564762 5.226178 4.160248 10.870339 4.620662 
2439 2.935545 13.620211 5.968997 4.994957 3.796659 2.911683 6.517738 5.223552 4.105957 10.904055 4.626973 
2440 2.940403 13.605066 5.952661 5.098811 3.909690 2.914298 6.455177 5.266990 4.038174 10.975344 4.677063 
2441 2.892005 13.527491 5.905174 5.092381 3.913939 2.893974 6.413687 5.273037 4.029735 10.985306 4.609870 
2442 2.841363 13.428399 5.822687 5.085119 3.885476 2.802852 6.345056 5.268384 4.004882 10.937130 4.576574 
2443 2.843985 13.413957 5.824988 5.127254 3.879919 2.787148 6.330772 5.332860 3.975250 10.931661 4.557945 
2444 2.854160 13.405204 5.856153 5.136495 3.870293 2.807548 6.322904 5.377416 3.945689 10.911396 4.527782 
2445 2.822322 13.370083 5.876636 5.141680 3.897575 2.797741 6.236034 5.348769 3.857403 10.851707 4.554591 
2446 2.793637 13.336435 5.907109 5.135736 3.911236 2.829742 6.152206 5.318895 3.774167 10.830716 4.542234 
2447 2.780221 13.309199 5.902134 5.121046 3.890217 2.857807 6.072807 5.285956 3.710156 10.807269 4.524669 
2448 2.801026 13.365042 5.895429 5.182497 3.895009 2.901371 6.033267 5.309990 3.633476 10.803828 4.570266 
2449 2.828098 13.446007 5.915130 5.256667 3.896942 2.987786 6.031155 5.356757 3.573070 10.794410 4.592152 
2450 2.833184 13.482688 5.954777 5.296935 3.871655 3.058827 6.003430 5.361788 3.518881 10.734716 4.590005 
2451 2.785451 13.490760 6.016440 5.302327 3.822471 3.105070 5.980185 5.291699 3.482233 10.662229 4.557264 
2452 2.779083 13.531082 6.049770 5.317564 3.775303 3.128846 5.996096 5.248483 3.509897 10.628530 4.516403 
2453 2.813171 13.609199 6.020404 5.380078 3.738644 3.110249 6.052764 5.254282 3.581162 10.624829 4.498643 
2454 2.762469 13.626081 5.927599 5.404133 3.668065 2.996822 6.080106 5.238598 3.639447 10.571125 4.501728 
2455 2.748358 13.634772 5.872750 5.412309 3.602955 2.907497 6.122945 5.247520 3.728142 10.532427 4.442561 
2456 2.822561 13.719213 5.876729 5.525338 3.650856 2.882208 6.199559 5.332807 3.788894 10.532230 4.451412 
2457 2.856259 13.795332 5.842713 5.632959 3.718843 2.817844 6.262717 5.375947 3.805290 10.524130 4.516801 
2458 2.889517 13.851746 5.773234 5.636130 3.688212 2.765117 6.374640 5.414250 3.881784 10.531347 4.455886 
2459 2.886223 13.909731 5.718756 5.668854 3.678424 2.697860 6.468047 5.468953 3.914010 10.490137 4.444795 
2460 2.859813 13.959311 5.724711 5.706862 3.695468 2.701405 6.509013 5.501901 3.904979 10.430901 4.486118 
2461 2.856805 14.006067 5.774721 5.715365 3.707855 2.783406 6.541967 5.501229 3.906396 10.373385 4.483139 
2462 2.823930 14.051777 5.785779 5.762213 3.767917 2.826221 6.498734 5.440901 3.834615 10.256183 4.584610 
2463 2.835050 14.115117 5.831506 5.812050 3.838769 2.966465 6.483120 5.417776 3.796061 10.181353 4.638699 
2464 2.833058 14.145153 5.883508 5.835770 3.877901 3.090192 6.455025 5.399302 3.773473 10.113051 4.666785 
2465 2.794351 14.171131 5.939291 5.890308 3.935321 3.130450 6.368368 5.385721 3.701594 10.037806 4.781010 
2466 2.789510 14.217625 6.022967 5.898075 3.978417 3.178347 6.321510 5.375338 3.689468 9.979666 4.816402 
2467 2.749112 14.207102 6.086700 5.866549 3.993707 3.138706 6.222720 5.292097 3.641322 9.833785 4.870350 
2468 2.718187 14.177742 6.190870 5.863464 4.034312 3.143075 6.116605 5.224319 3.573658 9.709098 4.912977 
2469 2.756180 14.182505 6.371925 5.856724 4.062357 3.226083 6.095635 5.248249 3.565821 9.625867 4.878264 
2470 2.799522 14.192650 6.565030 5.848487 4.082716 3.252273 6.102311 5.306937 3.581913 9.537954 4.834321 
2471 2.821701 14.197771 6.737502 5.839534 4.105594 3.245139 6.134563 5.353737 3.598986 9.452700 4.809523 
2472 2.876226 14.202973 6.903184 5.803119 4.113552 3.234226 6.215075 5.418249 3.642378 9.417291 4.735613 
2473 2.900151 14.191438 7.042451 5.748053 4.124449 3.212128 6.267278 5.459258 3.659865 9.391591 4.660925 
2474 2.882031 14.189972 7.103294 5.666770 4.128116 3.193883 6.304117 5.482282 3.672678 9.374516 4.599030 
2475 2.888117 14.221478 7.099428 5.579873 4.110942 3.153835 6.325062 5.529750 3.727347 9.377669 4.524600 
2476 2.879808 14.250211 7.061975 5.540474 4.117130 3.099476 6.283671 5.571640 3.761846 9.391713 4.502635 
2477 2.868412 14.281400 7.053794 5.532597 4.150105 3.101106 6.229867 5.604145 3.763896 9.396194 4.510516 
2478 2.824414 14.276189 7.035876 5.515190 4.186800 3.106935 6.158613 5.587623 3.688496 9.341777 4.515862 
2479 2.756681 14.287029 6.975533 5.496822 4.200773 3.119819 6.106152 5.551131 3.584260 9.297068 4.520046 
2480 2.779192 14.372966 6.895957 5.493032 4.168188 3.158119 6.164166 5.577726 3.559258 9.348302 4.451240 
2481 2.797117 14.409026 6.838930 5.483688 4.110502 3.133845 6.196841 5.563797 3.534561 9.373325 4.383403 
2482 2.808374 14.432957 6.842127 5.466241 4.060180 3.144598 6.229522 5.526669 3.517859 9.394951 4.308416 
2483 2.814893 14.463875 6.850625 5.431656 4.036383 3.132413 6.221982 5.476048 3.483016 9.389813 4.245717 
2484 2.819905 14.473865 6.828699 5.376897 4.023137 3.054658 6.156331 5.362075 3.434339 9.397152 4.193904 
2485 2.872418 14.508232 6.828953 5.353467 4.037304 3.001906 6.135138 5.297108 3.446180 9.482529 4.135190 
2486 2.838647 14.445881 6.826091 5.319613 4.055499 2.885842 6.062740 5.212781 3.434861 9.482235 4.130521 
2487 2.758914 14.353426 6.853811 5.280717 4.084701 2.828343 5.985223 5.175677 3.428448 9.465924 4.097601 
2488 2.749755 14.351759 6.935125 5.289505 4.148160 2.907801 5.998552 5.274930 3.481155 9.561839 4.040497 
2489 2.687122 14.294694 6.979260 5.244071 4.196722 2.924585 5.953039 5.307679 3.488927 9.593968 4.035567 
2490 2.638933 14.246678 7.021084 5.159244 4.205902 2.954844 5.922586 5.300848 3.502876 9.618966 4.008119 
2491 2.648246 14.227356 7.068928 5.105835 4.213276 2.989018 5.931676 5.316387 3.531551 9.664732 4.014661 
2492 2.691613 14.190103 7.075907 5.101025 4.249914 3.010770 5.931614 5.317760 3.524968 9.715194 4.067529 
2493 2.795719 14.184855 7.055190 5.150134 4.320482 3.080508 5.966922 5.350725 3.535813 9.821191 4.146074 
2494 2.827707 14.106008 6.979153 5.159229 4.361290 3.085947 5.930441 5.309485 3.489977 9.824549 4.251933 
2495 2.860379 14.016548 6.880388 5.134493 4.353271 3.096662 5.893563 5.224533 3.428705 9.784521 4.326342 
2496 2.905843 13.976601 6.773913 5.118223 4.322576 3.142815 5.880772 5.190142 3.414800 9.780274 4.369091 
2497 2.882447 13.907732 6.636931 5.063609 4.263065 3.114417 5.873625 5.147553 3.414303 9.743691 4.395795 
2498 2.896584 13.906487 6.527583 5.026256 4.207482 3.080127 5.905564 5.164491 3.473481 9.775755 4.400534 
2499 2.885205 13.937444 6.424366 4.991599 4.135520 2.993021 5.920151 5.201780 3.569390 9.815424 4.402241 
2500 2.855355 13.948745 6.334777 4.965817 4.070820 2.890051 5.923761 5.226300 3.648716 9.830600 4.438671 
2501 2.875057 13.977734 6.303744 4.988554 4.069969 2.856064 5.949640 5.244457 3.735128 9.879024 4.495711 
2502 2.856771 13.958887 6.273258 4.976946 4.066548 2.819581 5.986650 5.204739 3.800645 9.887627 4.545870 
2503 2.831440 13.935593 6.229683 4.961539 4.043680 2.778905 6.047596 5.107362 3.843974 9.897685 4.598341 
2504 2.830457 13.925063 6.200295 4.977357 4.026817 2.759950 6.114615 5.000709 3.853905 9.935019 4.637153 
2505 2.785481 13.863817 6.185252 5.009836 4.054826 2.751631 6.139599 4.899437 3.776311 9.924578 4.692440 
2506 2.773855 13.829526 6.241140 5.104199 4.151927 2.839555 6.144218 4.865469 3.668476 9.944455 4.772597 
2507 2.775331 13.804399 6.303104 5.175580 4.217877 2.973004 6.163836 4.867042 3.577798 9.957811 4.806037 
2508 2.749145 13.744724 6.285033 5.183804 4.209629 3.040061 6.175930 4.819762 3.526091 9.935678 4.824501 
2509 2.758910 13.693713 6.227763 5.207756 4.199219 3.099267 6.183854 4.752209 3.507731 9.938315 4.831863 
2510 2.778100 13.655992 6.168122 5.237973 4.208469 3.155723 6.153111 4.727181 3.478830 9.933074 4.817375 
2511 2.783046 13.623956 6.118899 5.239638 4.217124 3.205582 6.117867 4.712777 3.451468 9.930901 4.779866 
2512 2.801937 13.595075 6.084162 5.233959 4.224639 3.221575 6.076985 4.690887 3.444678 9.938820 4.732247 
2513 2.852637 13.601725 6.030724 5.280136 4.249901 3.177011 6.040395 4.691372 3.450235 9.982577 4.694701 
2514 2.956684 13.666184 5.990846 5.348840 4.265723 3.155046 6.095220 4.717258 3.514370 10.095770 4.597411 
2515 3.074448 13.712812 5.932218 5.386623 4.253123 3.106551 6.170364 4.765505 3.591608 10.205218 4.455543 
2516 3.134596 13.684019 5.886257 5.390880 4.237011 3.008842 6.201207 4.782774 3.634675 10.269613 4.331063 
2517 3.177084 13.623736 5.922513 5.434943 4.269154 2.964153 6.187807 4.795942 3.629831 10.319289 4.258682 
2518 3.190095 13.530494 5.974614 5.518558 4.344302 2.914628 6.094275 4.811407 3.575943 10.322599 4.269167 
2519 3.208796 13.476531 6.012934 5.616989 4.418280 2.881971 6.017111 4.856826 3.570556 10.368059 4.298190 
2520 3.282507 13.486424 6.028713 5.690271 4.437873 2.873792 6.020182 4.982756 3.659126 10.471354 4.261315 
2521 3.331266 13.480894 6.030213 5.734483 4.451933 2.847170 6.024606 5.101695 3.751660 10.515114 4.225796 
2522 3.322758 13.445343 6.073824 5.783724 4.508430 2.850025 6.010007 5.178832 3.772778 10.483718 4.235592 
2523 3.263718 13.366501 6.140453 5.811126 4.561898 2.832328 5.951744 5.238928 3.707514 10.372999 4.267267 
2524 3.189712 13.305400 6.172101 5.804564 4.557823 2.788851 5.918086 5.281331 3.644775 10.269792 4.263258 
2525 3.174392 13.320075 6.158689 5.819700 4.542005 2.778341 5.941937 5.371080 3.644035 10.263341 4.257260 
2526 3.164028 13.337811 6.102427 5.857967 4.543899 2.768802 5.921810 5.448615 3.633693 10.301315 4.310258 
2527 3.126029 13.353080 6.098564 5.935000 4.585732 2.819969 5.862211 5.510190 3.577018 10.373225 4.404685 
2528 3.034520 13.317419 6.144050 5.995783 4.628516 2.888570 5.765855 5.538234 3.453003 10.392921 4.511971 
2529 2.936019 13.271659 6.189233 6.032707 4.649209 2.920861 5.669202 5.525878 3.318136 10.397861 4.627542 
2530 2.924434 13.307863 6.198534 6.058038 4.630949 2.958118 5.680401 5.548117 3.268373 10.475388 4.698129 
2531 2.922015 13.330181 6.116538 6.021974 4.570695 2.899538 5.709804 5.514606 3.266393 10.511354 4.776138 
2532 2.955452 13.383512 6.040307 6.008678 4.517791 2.849683 5.775914 5.497295 3.285466 10.576350 4.816399 
2533 3.014343 13.463148 6.029916 6.020290 4.499671 2.852934 5.854354 5.524311 3.286594 10.657947 4.825402 
2534 2.979320 13.463552 6.016502 5.996185 4.500539 2.809357 5.827275 5.485934 3.192072 10.654131 4.898609 
2535 2.934159 13.483986 6.031957 5.997039 4.535460 2.832357 5.773508 5.495684 3.072756 10.671414 4.972445 
2536 2.949075 13.548641 6.017328 6.011093 4.588682 2.892876 5.749917 5.575058 2.992013 10.697329 5.029870 
2537 2.977923 13.589250 5.927121 5.995994 4.585561 2.852326 5.763424 5.619524 3.009796 10.692674 5.063527 
2538 3.066301 13.643559 5.798814 5.952006 4.512796 2.782745 5.859855 5.691156 3.125063 10.728245 5.039488 
2539 3.183764 13.705515 5.726165 5.929085 4.428941 2.744200 5.942887 5.798306 3.232018 10.767360 5.029512 
2540 3.267995 13.758363 5.747492 5.965618 4.406245 2.772747 5.948802 5.930346 3.264974 10.787589 5.054143 
2541 3.291985 13.758502 5.778650 5.973283 4.377853 2.782343 5.912359 5.994843 3.269867 10.752060 5.048567 
2542 3.321334 13.762504 5.740795 5.947969 4.309505 2.735788 5.864829 6.001219 3.325669 10.716194 5.003968 
2543 3.426633 13.872853 5.696382 5.974085 4.259614 2.759165 5.858283 6.087740 3.412973 10.792826 4.957111 
2544 3.518699 13.960780 5.644220 5.952878 4.193244 2.781035 5.863440 6.149676 3.477046 10.862674 4.872043 
2545 3.536864 13.940055 5.614163 5.892317 4.137584 2.759728 5.819801 6.143749 3.467007 10.858620 4.766520 
2546 3.525111 13.865061 5.668356 5.846905 4.146598 2.781671 5.746247 6.145756 3.364452 10.836281 4.700797 
2547 3.521912 13.785840 5.730658 5.786693 4.140285 2.799143 5.676691 6.155560 3.265477 10.801074 4.623068 
2548 3.585237 13.795437 5.765617 5.737332 4.137208 2.831940 5.677321 6.220366 3.242633 10.861103 4.520713 
2549 3.653345 13.836212 5.744523 5.708018 4.142308 2.830338 5.727665 6.273580 3.260101 10.964585 4.459538 
2550 3.687263 13.840452 5.672879 5.678692 4.112503 2.773992 5.742707 6.267360 3.298039 11.009043 4.400129 
2551 3.755665 13.867801 5.675040 5.713051 4.128588 2.801927 5.757586 6.328215 3.318292 11.077093 4.338216 
2552 3.776749 13.863916 5.699937 5.763482 4.182420 2.834530 5.716329 6.377680 3.301423 11.072657 4.356661 
2553 3.762205 13.844646 5.669060 5.771651 4.218885 2.822508 5.658058 6.387501 3.350847 11.013310 4.370999 
2554 3.776662 13.859210 5.585157 5.766333 4.222553 2.801425 5.698593 6.424823 3.477753 10.990295 4.327841 
2555 3.767529 13.909779 5.442909 5.791458 4.233807 2.774485 5.768363 6.484721 3.604453 10.981911 4.320696 
2556 3.807446 14.015930 5.356722 5.840994 4.267107 2.827363 5.833615 6.632279 3.710271 11.021963 4.278025 
2557 3.844869 14.081270 5.322567 5.816785 4.273567 2.893946 5.903824 6.778512 3.793641 11.045402 4.176770 
2558 3.838670 14.110000 5.314440 5.791533 4.323598 2.939605 5.928749 6.910506 3.828294 11.032800 4.124457 
2559 3.841844 14.102096 5.285440 5.709257 4.327642 2.908214 5.939635 6.995597 3.876562 11.022192 4.011183 
2560 3.854329 14.086351 5.178519 5.587121 4.296189 2.810756 5.976394 7.023020 3.926311 11.017397 3.913347 
2561 3.913328 14.169598 5.121326 5.608336 4.372823 2.800308 6.012176 7.102482 3.907071 11.098180 3.928031 
2562 3.954983 14.254835 5.090277 5.598674 4.445205 2.822025 6.037182 7.150957 3.881888 11.177498 3.919499 
2563 3.891862 14.236538 5.045157 5.509783 4.466354 2.771409 6.014920 7.085173 3.814245 11.162047 3.933330 
2564 3.754600 14.192426 5.031359 5.477643 4.558406 2.731980 5.872725 7.016277 3.665617 11.131450 4.064608 
2565 3.707429 14.220097 5.088122 5.465904 4.646522 2.786070 5.748148 7.020095 3.528464 11.167918 4.150623 
2566 3.694894 14.279830 5.141766 5.429860 4.628743 2.794140 5.708161 7.011124 3.446825 11.219048 4.186895 
2567 3.641395 14.352491 5.134767 5.387858 4.558355 2.717119 5.680840 6.972060 3.414442 11.237222 4.229494 
2568 3.647499 14.434491 5.196085 5.398202 4.524603 2.748901 5.654783 6.985438 3.361303 11.284232 4.245407 
2569 3.640278 14.473094 5.319292 5.440144 4.535287 2.834958 5.606195 6.989489 3.248269 11.307721 4.288099 
2570 3.578320 14.457767 5.413290 5.418563 4.516298 2.883795 5.539161 6.936306 3.130917 11.228580 4.292541 
2571 3.551265 14.463677 5.503592 5.402368 4.471148 2.944993 5.527163 6.893959 3.060322 11.156787 4.250865 
2572 3.518538 14.492364 5.537633 5.419112 4.452630 2.939793 5.513288 6.866665 3.050009 11.109262 4.270270 
2573 3.470030 14.498000 5.532139 5.426683 4.442579 2.904342 5.471347 6.840817 3.076101 11.097958 4.316607 
2574 3.467449 14.490552 5.559195 5.393856 4.393542 2.893481 5.462499 6.834260 3.126769 11.124960 4.304336 
2575 3.447936 14.491366 5.567298 5.387472 4.367227 2.875673 5.416133 6.843480 3.174336 11.191302 4.345506 
2576 3.409471 14.476721 5.541502 5.391053 4.336662 2.861188 5.365543 6.856881 3.241486 11.235034 4.384730 
2577 3.443934 14.465123 5.554019 5.396453 4.272530 2.869863 5.391046 6.911620 3.341444 11.332410 4.351443 
2578 3.448115 14.442348 5.559379 5.432979 4.257429 2.846153 5.393460 6.975231 3.437150 11.429270 4.386669 
2579 3.449630 14.410436 5.546401 5.455751 4.231037 2.777913 5.423667 7.014380 3.556980 11.480803 4.401616 
2580 3.492306 14.414167 5.560307 5.474528 4.202595 2.752014 5.477144 7.049174 3.663205 11.536328 4.372717 
2581 3.431430 14.383883 5.588713 5.513638 4.212434 2.748217 5.433642 7.043107 3.682694 11.508003 4.427508 
2582 3.358516 14.338551 5.639742 5.536554 4.237891 2.802779 5.398923 7.010280 3.670309 11.454688 4.488777 
2583 3.295388 14.310745 5.648245 5.530900 4.264242 2.830992 5.373167 6.966171 3.696081 11.414194 4.566346 
2584 3.259971 14.349271 5.585975 5.557734 4.295890 2.831356 5.371422 6.976623 3.766056 11.411680 4.669918 
2585 3.318876 14.428349 5.539860 5.631299 4.320169 2.885805 5.425237 7.044620 3.860180 11.490561 4.734861 
2586 3.331710 14.400621 5.509390 5.634216 4.297159 2.901617 5.428990 7.028512 3.952377 11.508070 4.781881 
2587 3.312382 14.307369 5.550119 5.645764 4.318423 2.981887 5.380994 6.965202 3.971580 11.455156 4.818703 
2588 3.311865 14.241074 5.627390 5.671319 4.355275 3.088560 5.319063 6.905169 3.970288 11.405004 4.807600 
2589 3.273676 14.175983 5.611464 5.656314 4.352777 3.070672 5.253536 6.832716 4.015008 11.337381 4.780931 
2590 3.261127 14.145810 5.559907 5.669608 4.349641 3.039621 5.232898 6.799996 4.072186 11.301751 4.769318 
2591 3.272989 14.142642 5.542724 5.700435 4.379642 3.014380 5.191813 6.778975 4.083652 11.284724 4.771461 
2592 3.285340 14.153414 5.557475 5.715909 4.436464 3.021556 5.137375 6.748273 4.039951 11.266596 4.736542 
2593 3.258338 14.141179 5.580950 5.720478 4.500922 3.019467 5.063886 6.700104 3.974846 11.228705 4.707542 
2594 3.189216 14.061720 5.574966 5.688337 4.547057 2.940181 4.959778 6.621165 3.914578 11.191374 4.700984 
2595 3.181232 13.997744 5.579170 5.682640 4.556968 2.916720 4.895159 6.584141 3.863627 11.211603 4.673820 
2596 3.175578 13.926229 5.568351 5.625130 4.491768 2.867032 4.865211 6.529845 3.858027 11.212618 4.568009 
2597 3.144583 13.845155 5.513824 5.566689 4.421372 2.772594 4.835521 6.467912 3.840019 11.212055 4.468747 
2598 3.159837 13.792413 5.528226 5.572571 4.411473 2.783408 4.823542 6.456638 3.776269 11.240320 4.374315 
2599 3.165553 13.718609 5.625957 5.612554 4.461468 2.847314 4.750528 6.448760 3.655672 11.228960 4.319176 
2600 3.091294 13.587633 5.726921 5.631842 4.497759 2.897978 4.626787 6.394032 3.510672 11.162871 4.317785 
2601 3.011068 13.466441 5.819924 5.579931 4.452589 2.906057 4.556098 6.301514 3.452246 11.093511 4.220664 
2602 2.988085 13.438332 5.884951 5.581182 4.419485 2.894185 4.536882 6.270714 3.418436 11.100102 4.140031 
2603 2.953345 13.436085 5.929699 5.609242 4.401558 2.903565 4.542605 6.249026 3.376128 11.127183 4.091030 
2604 2.900620 13.410810 6.016118 5.617056 4.378494 2.933164 4.503662 6.199981 3.304942 11.098490 4.057893 
2605 2.831149 13.365720 6.111049 5.647352 4.381217 2.955295 4.427021 6.129930 3.203569 11.041971 4.104643 
2606 2.776950 13.350668 6.158802 5.690946 4.382697 2.986065 4.402578 6.072017 3.143263 11.009925 4.147428 
2607 2.801396 13.384621 6.112618 5.697063 4.312365 2.967895 4.457552 6.053774 3.170080 11.023976 4.139388 
2608 2.834806 13.404691 5.998492 5.664304 4.189943 2.891425 4.515346 6.015824 3.257123 11.037911 4.139138 
2609 2.924815 13.444501 5.938163 5.688319 4.118692 2.883767 4.554559 6.018096 3.323197 11.070779 4.151668 
2610 2.996776 13.434226 5.929822 5.740000 4.099795 2.886788 4.540606 5.991441 3.354762 11.059854 4.185156 
2611 3.003608 13.379109 5.887347 5.791324 4.077090 2.872444 4.500732 5.915874 3.360107 11.010697 4.222174 
2612 3.066779 13.409467 5.859902 5.861735 4.038815 2.917462 4.517344 5.910151 3.380333 11.008798 4.162807 
2613 3.150247 13.476687 5.823857 5.956363 4.003638 2.917349 4.579942 5.941586 3.421398 11.012294 4.121281 
2614 3.188946 13.526497 5.777722 6.057968 4.012516 2.883941 4.623800 5.997633 3.450308 10.984094 4.173404 
2615 3.204733 13.541260 5.790312 6.090454 4.020612 2.842456 4.637105 6.050499 3.475660 10.917969 4.227247 
2616 3.210242 13.554486 5.854162 6.121392 4.076613 2.843363 4.610141 6.119507 3.441060 10.855198 4.341773 
2617 3.234064 13.607650 5.987684 6.141312 4.156051 2.930496 4.581533 6.212602 3.384510 10.863163 4.429599 
2618 3.227621 13.618423 6.100889 6.042541 4.150374 2.958032 4.578438 6.234743 3.399003 10.849739 4.403502 
2619 3.199998 13.639004 6.135477 5.938901 4.139795 2.924388 4.592164 6.273695 3.423495 10.871545 4.394128 
2620 3.268392 13.754508 6.157840 5.911623 4.140124 2.924799 4.675323 6.412868 3.450090 10.987232 4.369058 
2621 3.329720 13.845601 6.163404 5.881641 4.088109 2.903754 4.787014 6.513580 3.518238 11.093873 4.297999 
2622 3.276608 13.854884 6.182672 5.883812 4.050346 2.869529 4.806599 6.533468 3.536338 11.125179 4.283210 
2623 3.237686 13.871120 6.253969 5.891115 4.047156 2.901305 4.823387 6.550998 3.538762 11.130981 4.254399 
2624 3.204157 13.894769 6.305011 5.870424 4.042728 2.945501 4.856274 6.555984 3.537536 11.114895 4.194075 
2625 3.168541 13.913761 6.307373 5.839364 4.037278 2.965561 4.881074 6.560874 3.539543 11.081409 4.154972 
2626 3.172399 13.952937 6.299026 5.797951 4.022664 2.972983 4.944025 6.579328 3.560384 11.048843 4.107590 
2627 3.124670 13.942395 6.279027 5.700254 3.974601 2.952018 4.989498 6.542362 3.577808 10.963272 4.034635 
2628 3.070396 13.901500 6.291523 5.609449 3.947083 2.928628 5.009774 6.497356 3.555207 10.837130 3.992664 
2629 3.036959 13.865492 6.281163 5.510835 3.917722 2.876084 5.065556 6.470787 3.542827 10.702192 3.955542 
2630 3.025156 13.876330 6.208607 5.406322 3.863905 2.811833 5.152764 6.472934 3.556095 10.621155 3.929838 
2631 3.034483 13.927432 6.126495 5.326731 3.814316 2.750075 5.247302 6.491758 3.565440 10.569913 3.979967 
2632 2.983736 13.922238 6.051079 5.194169 3.729074 2.686584 5.313809 6.430518 3.605985 10.490374 4.023050 
2633 2.943778 13.919016 6.057677 5.160946 3.738856 2.767433 5.321100 6.399009 3.569927 10.457309 4.121749 
2634 2.923349 13.921073 6.087134 5.180415 3.807826 2.913631 5.278049 6.386505 3.511023 10.433321 4.270257 
2635 2.906737 13.932325 6.067089 5.128736 3.796740 3.019915 5.242296 6.323946 3.508396 10.416665 4.338057 
2636 2.944629 14.013712 5.999054 5.080098 3.757177 3.108999 5.238124 6.306136 3.530840 10.447911 4.385241 
2637 2.982685 14.079437 5.871478 5.059740 3.732140 3.114951 5.225810 6.315609 3.538744 10.457230 4.484945 
2638 3.024691 14.122582 5.763024 5.049563 3.696309 3.122494 5.240640 6.320584 3.564492 10.492863 4.542733 
2639 3.075805 14.172459 5.698667 5.081312 3.698226 3.155612 5.272198 6.321012 3.552001 10.528138 4.620338 
2640 3.081015 14.198424 5.626527 5.116118 3.719034 3.154370 5.273596 6.298187 3.511416 10.519374 4.728329 
2641 3.026367 14.212777 5.527667 5.081000 3.669194 3.107342 5.294021 6.238195 3.518813 10.462254 4.769573 
2642 2.982097 14.273623 5.426168 5.078494 3.654992 3.056450 5.352024 6.218623 3.539683 10.423295 4.839684 
2643 2.988550 14.425840 5.337605 5.136028 3.670307 3.062191 5.457027 6.248713 3.617834 10.477268 4.924700 
2644 2.963459 14.524349 5.281233 5.092786 3.591371 3.051505 5.572777 6.184248 3.743700 10.472754 4.918052 
2645 2.888368 14.560173 5.278328 5.035633 3.524600 3.014941 5.628047 6.067495 3.808719 10.419497 4.905582 
2646 2.814909 14.594817 5.339769 5.076928 3.571459 3.044882 5.615684 6.010342 3.779716 10.402526 4.950552 
2647 2.778631 14.623645 5.395699 5.107696 3.591841 3.060813 5.638165 5.960986 3.770768 10.392005 4.972510 
2648 2.764313 14.642425 5.384741 5.099523 3.526568 2.968502 5.692585 5.881719 3.821916 10.388378 4.957757 
2649 2.763656 14.669013 5.368509 5.098568 3.427397 2.873641 5.724614 5.790419 3.865955 10.408518 4.932491 
2650 2.820757 14.718121 5.425834 5.157855 3.404446 2.891087 5.722760 5.716185 3.839998 10.484620 4.916025 
2651 2.835858 14.724844 5.508951 5.198200 3.434245 2.902189 5.642084 5.614431 3.774822 10.511943 4.947052 
2652 2.858883 14.714051 5.565755 5.165863 3.395129 2.875600 5.585175 5.510131 3.772795 10.482995 4.923434 
2653 2.999654 14.796627 5.630317 5.151036 3.344926 2.885942 5.612487 5.482861 3.822623 10.549262 4.848133 
2654 3.099221 14.880060 5.665864 5.142882 3.343225 2.852626 5.631292 5.453252 3.862355 10.590835 4.800928 
2655 3.077782 14.876932 5.742270 5.060801 3.343542 2.793212 5.586900 5.344273 3.860909 10.498435 4.760186 
2656 2.988334 14.842613 5.888990 5.007036 3.441114 2.746706 5.465518 5.230383 3.777241 10.358830 4.786122 
2657 2.937341 14.839195 6.062709 5.003654 3.575828 2.763522 5.345860 5.176754 3.699538 10.262081 4.803151 
2658 2.950306 14.830954 6.183050 4.967956 3.647402 2.785884 5.270268 5.119362 3.718359 10.191228 4.741201 
2659 2.971543 14.829801 6.257348 4.974746 3.739457 2.769163 5.205309 5.076186 3.768876 10.135417 4.726549 
2660 3.009660 14.810601 6.332290 4.972069 3.802529 2.757221 5.169568 5.034903 3.820149 10.062275 4.708047 
2661 3.041342 14.738504 6.424340 4.926334 3.837824 2.759530 5.166405 4.962967 3.863557 9.958650 4.675272 
2662 3.087384 14.702602 6.535230 4.922216 3.943042 2.818854 5.159391 4.940617 3.872514 9.878405 4.684804 
2663 3.155046 14.686188 6.620776 4.893177 4.030769 2.878970 5.155951 4.936017 3.891490 9.823644 4.665517 
2664 3.192540 14.692493 6.681972 4.886288 4.124907 2.916466 5.127125 4.955362 3.883071 9.794209 4.675867 
2665 3.235676 14.767507 6.728703 4.950475 4.250901 2.940937 5.085266 5.035564 3.825363 9.813687 4.720680 
2666 3.224785 14.778920 6.764503 4.936089 4.324338 2.932004 5.036945 5.046856 3.781197 9.789956 4.728675 
2667 3.168107 14.751354 6.798731 4.926498 4.403476 2.933935 4.973599 5.026626 3.738607 9.749032 4.734332 
2668 3.111181 14.695598 6.835185 4.912465 4.478806 2.981406 4.903631 4.993722 3.716162 9.730790 4.719900 
2669 3.076581 14.640639 6.829795 4.859295 4.501879 3.023255 4.883834 4.936082 3.765476 9.730889 4.643064 
2670 3.056938 14.657467 6.800819 4.874701 4.563576 3.030912 4.865392 4.953802 3.804323 9.785934 4.610113 
2671 3.022109 14.676481 6.779069 4.906552 4.635580 3.035050 4.817393 4.995226 3.825226 9.844262 4.593197 
2672 2.975167 14.660623 6.791114 4.893996 4.694441 3.097506 4.743473 4.998516 3.843665 9.859375 4.524620 
2673 2.889832 14.598022 6.838072 4.891964 4.777050 3.178642 4.622880 4.996940 3.816550 9.818577 4.509971 
2674 2.782796 14.502264 6.869714 4.871067 4.831911 3.214267 4.531340 4.961802 3.828613 9.767022 4.495298 
2675 2.746879 14.438313 6.891593 4.819067 4.836871 3.230899 4.521638 4.897346 3.897116 9.753892 4.395199 
2676 2.749300 14.424150 6.908819 4.855505 4.894616 3.265743 4.500372 4.888564 3.887646 9.820755 4.360020 
2677 2.750315 14.391804 6.918293 4.861333 4.918136 3.310643 4.458681 4.854536 3.869580 9.865928 4.307000 
2678 2.795161 14.360876 6.937620 4.844342 4.919031 3.377589 4.435136 4.815041 3.868330 9.905827 4.231868 
2679 2.814582 14.319445 6.962811 4.888226 4.929388 3.416471 4.385041 4.807207 3.843781 9.970288 4.255389 
2680 2.840067 14.253843 6.992325 4.818845 4.855265 3.449953 4.366295 4.722712 3.897752 10.018959 4.207235 
2681 2.931046 14.259180 7.041761 4.772306 4.813481 3.521919 4.372633 4.689880 3.932114 10.145050 4.161137 
2682 2.942474 14.285074 7.091894 4.789799 4.785714 3.560393 4.322993 4.678748 3.912163 10.237233 4.187735 
2683 2.911547 14.279159 7.124912 4.707977 4.673825 3.553441 4.287949 4.567376 3.963149 10.232299 4.116458 
2684 2.881648 14.283712 7.145187 4.661965 4.573009 3.520425 4.239877 4.480349 3.980811 10.213155 4.067430 
2685 2.857651 14.360930 7.163126 4.706725 4.536450 3.506712 4.186719 4.483835 3.948691 10.230507 4.120893 
2686 2.918614 14.468214 7.189158 4.681102 4.460545 3.538834 4.194386 4.448942 3.975236 10.258347 4.102262 
2687 2.912021 14.553426 7.169216 4.704006 4.385073 3.506551 4.163851 4.396009 3.996475 10.239929 4.137205 
2688 2.850901 14.631455 7.108007 4.797445 4.344666 3.453039 4.089405 4.376375 3.994827 10.203145 4.211643 
2689 2.878136 14.689839 7.058369 4.815887 4.298276 3.450567 4.059570 4.340098 4.039475 10.174513 4.201418 
2690 2.891854 14.732978 7.035921 4.844903 4.280185 3.448872 4.014057 4.336234 4.056826 10.129378 4.210043 
2691 2.881908 14.750352 7.030541 4.862563 4.287849 3.458105 3.949167 4.318718 4.042647 10.081244 4.242743 
2692 2.916020 14.742400 6.999712 4.774043 4.270529 3.481449 3.928759 4.260550 4.073111 10.037687 4.209179 
2693 2.905646 14.754210 6.910328 4.724655 4.231118 3.452326 3.900879 4.221460 4.081741 10.029598 4.222332 
2694 2.957965 14.829724 6.783595 4.703043 4.170233 3.391826 3.920084 4.248197 4.102833 10.092296 4.199324 
2695 3.058752 14.943159 6.662044 4.603902 4.066877 3.355870 3.996800 4.240213 4.211716 10.177249 4.051759 
2696 3.030093 14.996861 6.552528 4.556624 3.960919 3.265357 3.978034 4.216208 4.287309 10.181976 3.972528 
2697 2.999331 15.001583 6.511062 4.505213 3.887932 3.239685 3.941643 4.172269 4.372025 10.162663 3.911432 
2698 3.014089 15.034779 6.515353 4.454098 3.853661 3.309852 3.937246 4.195470 4.484692 10.205015 3.848296 
2699 2.979397 15.070368 6.482347 4.462111 3.797797 3.346152 3.894830 4.243402 4.579832 10.228810 3.849263 
2700 2.952254 15.108284 6.397407 4.412878 3.688838 3.373220 3.899152 4.249222 4.755397 10.233630 3.786190 
2701 2.893663 15.099581 6.297616 4.351864 3.549395 3.389216 3.907372 4.217939 4.945281 10.201634 3.735668 
2702 2.843460 15.092837 6.253908 4.378000 3.475599 3.428824 3.861589 4.237419 5.053895 10.178364 3.754896 
2703 2.835381 15.122836 6.270655 4.432647 3.457982 3.525702 3.819174 4.293355 5.136519 10.192348 3.749256 
2704 2.761901 15.121014 6.257477 4.468766 3.384580 3.563437 3.794203 4.305255 5.236793 10.138341 3.723852 
2705 2.703800 15.115384 6.196858 4.491323 3.289530 3.551476 3.787313 4.327618 5.333110 10.056539 3.677884 
2706 2.728023 15.164965 6.115684 4.475925 3.197080 3.578159 3.833365 4.373509 5.417677 10.032905 3.584281 
2707 2.746316 15.210885 6.013030 4.499691 3.140315 3.579112 3.843851 4.457594 5.409296 9.989980 3.576357 
2708 2.748185 15.228255 5.935106 4.520941 3.128808 3.596760 3.826179 4.536714 5.348378 9.934515 3.610098 
2709 2.772062 15.248147 5.937803 4.447368 3.130934 3.706342 3.824369 4.558543 5.303541 9.875361 3.600848 
2710 2.800591 15.259576 5.982359 4.422844 3.207123 3.793800 3.779148 4.614437 5.192226 9.806624 3.666831 
2711 2.812650 15.277168 5.968431 4.407115 3.238027 3.789585 3.715715 4.658465 5.089117 9.740726 3.762758 
2712 2.840540 15.328960 5.901206 4.353349 3.227115 3.747885 3.708180 4.700016 5.067665 9.740762 3.825523 
2713 2.862950 15.380383 5.833312 4.375872 3.271127 3.681228 3.661188 4.776243 5.034257 9.779341 3.961663 
2714 2.875460 15.448920 5.797264 4.407229 3.335052 3.651071 3.628391 4.844216 5.022436 9.847496 4.099572 
2715 2.915978 15.543423 5.768185 4.451039 3.425843 3.613762 3.619287 4.924955 5.013282 9.954764 4.231677 
2716 2.987720 15.676238 5.726536 4.538887 3.551715 3.546909 3.620889 5.037488 4.959553 10.118154 4.378726 
2717 3.059033 15.815051 5.662972 4.520896 3.611832 3.478357 3.691176 5.073648 4.991928 10.298102 4.405977 
2718 3.044589 15.877480 5.603356 4.455151 3.610800 3.359649 3.731696 5.016662 5.051322 10.364279 4.417555 
2719 3.029466 15.922835 5.627636 4.457747 3.663252 3.310000 3.731772 4.967082 5.037628 10.379725 4.476652 
2720 3.035372 15.972230 5.694537 4.470592 3.727278 3.305538 3.726105 4.919529 5.001515 10.363736 4.533867 
2721 2.964294 15.961332 5.704488 4.485457 3.713096 3.185022 3.684052 4.836570 4.957018 10.276973 4.628628 
2722 2.962121 15.995802 5.713507 4.521138 3.718555 3.105495 3.711133 4.787079 4.938616 10.270269 4.670396 
2723 2.987340 16.045404 5.738076 4.576118 3.728952 3.051062 3.763322 4.751723 4.944890 10.287204 4.689635 
2724 2.930739 16.023548 5.757795 4.647703 3.713418 2.964428 3.769940 4.702879 4.949201 10.231889 4.752937 
2725 2.839421 15.968119 5.798856 4.692633 3.684348 2.947038 3.739213 4.639300 4.963000 10.150948 4.802305 
2726 2.767121 15.933044 5.847019 4.693330 3.657501 2.971210 3.676707 4.590460 5.007211 10.062646 4.819369 
2727 2.755857 15.950239 5.887379 4.709918 3.668990 3.024861 3.622890 4.610087 5.043149 10.023036 4.824202 
2728 2.751158 15.965147 5.913856 4.702806 3.659089 3.090140 3.577655 4.640314 5.091005 9.962289 4.811480 
2729 2.722673 15.953788 5.955333 4.705740 3.660715 3.130997 3.507116 4.663205 5.072591 9.853042 4.842948 
2730 2.720969 15.953725 6.023192 4.746109 3.710073 3.207248 3.456380 4.725874 4.967405 9.762605 4.892858 
2731 2.727068 15.941807 6.027152 4.732530 3.715710 3.233375 3.481727 4.752694 4.920029 9.666767 4.876089 
2732 2.763102 15.970216 5.938911 4.701848 3.705658 3.181423 3.548762 4.797104 4.936916 9.596491 4.815554 
2733 2.834039 16.036251 5.825837 4.681229 3.711177 3.129552 3.637100 4.865902 4.963300 9.555393 4.733611 
2734 2.900344 16.074993 5.770388 4.633308 3.718785 3.109851 3.737274 4.875632 4.996765 9.472094 4.628303 
2735 2.878732 16.033842 5.779008 4.622845 3.735142 3.058249 3.762672 4.840280 4.949355 9.318408 4.616920 
2736 2.859957 15.979260 5.791504 4.605260 3.732036 3.002531 3.823475 4.781186 4.907337 9.197137 4.616524 
2737 2.904756 15.983111 5.760190 4.595264 3.753922 2.959725 3.951180 4.738931 4.904122 9.168248 4.598135 
2738 2.976837 16.017694 5.690338 4.624601 3.785321 2.930928 4.095454 4.717549 4.897116 9.200209 4.596104 
2739 3.030379 16.014105 5.620156 4.625030 3.771857 2.917343 4.215664 4.646092 4.920728 9.215006 4.560162 
2740 3.050951 15.979895 5.572401 4.612647 3.749638 2.933589 4.298498 4.530957 4.961314 9.229006 4.500119 
2741 3.075496 15.955297 5.553703 4.630267 3.737214 2.991288 4.358754 4.425777 5.014125 9.263352 4.445418 
2742 3.093661 15.919383 5.526545 4.646643 3.701354 3.025997 4.402256 4.304981 5.077627 9.271776 4.399879 
2743 3.125249 15.886862 5.491758 4.663701 3.669222 3.042102 4.435750 4.191945 5.124279 9.285569 4.368829 
2744 3.189088 15.869288 5.466468 4.704995 3.665008 3.053777 4.451341 4.111225 5.125046 9.323824 4.369730 
2745 3.255101 15.864845 5.445068 4.765535 3.698580 3.042528 4.435199 4.060898 5.086426 9.362546 4.402888 
2746 3.322437 15.877460 5.432786 4.811499 3.749132 3.066721 4.421328 4.027072 5.037915 9.417391 4.425899 
2747 3.394152 15.865736 5.414151 4.853091 3.786528 3.092881 4.420129 4.014420 4.994202 9.464299 4.461642 
2748 3.450999 15.844968 5.355125 4.854291 3.779495 3.049731 4.463135 3.995295 4.982187 9.524673 4.473715 
2749 3.501451 15.830676 5.291575 4.851525 3.755562 2.953388 4.531765 4.006732 4.958467 9.621254 4.475170 
2750 3.564756 15.818559 5.288212 4.908359 3.785786 2.866179 4.558901 4.042262 4.896517 9.722153 4.524690 
2751 3.639879 15.803696 5.366262 4.969185 3.866428 2.860138 4.558895 4.049325 4.838773 9.814256 4.599926 
2752 3.668354 15.733040 5.465490 4.986852 3.908058 2.888332 4.531099 4.002108 4.808918 9.843981 4.686841 
2753 3.666369 15.626812 5.564567 4.975742 3.910538 2.896450 4.499120 3.929197 4.802999 9.838251 4.762525 
2754 3.675081 15.554818 5.669901 5.003801 3.961218 2.914804 4.491289 3.925423 4.779233 9.864712 4.850702 
2755 3.723962 15.511648 5.787360 5.039432 4.015722 2.952911 4.542134 3.970445 4.765218 9.920183 4.913829 
2756 3.765761 15.439314 5.876441 4.996050 4.018308 2.967741 4.651648 3.949029 4.812338 9.935423 4.892416 
2757 3.749814 15.345270 5.964432 4.968577 3.999229 2.976287 4.724665 3.917791 4.834946 9.933471 4.882029 
2758 3.750966 15.301345 6.079729 4.988130 4.008815 3.025154 4.759986 3.902410 4.794160 9.968505 4.898601 
2759 3.753042 15.283811 6.228993 5.046024 4.057799 3.069125 4.745566 3.945134 4.685900 10.007242 4.970160 
2760 3.700049 15.207199 6.359370 5.085436 4.054470 3.066742 4.703356 3.978938 4.572724 10.006054 5.078062 
2761 3.676783 15.143738 6.444750 5.072245 4.002133 3.036543 4.703256 3.991610 4.528697 10.039557 5.140812 
2762 3.690820 15.135721 6.522205 5.069482 3.968024 2.996307 4.720633 4.031826 4.503619 10.096313 5.180116 
2763 3.699421 15.124966 6.589474 5.045620 3.914017 2.969025 4.721892 4.015660 4.499422 10.160948 5.196459 
2764 3.708168 15.115920 6.640273 5.015296 3.889794 2.952095 4.696219 3.987333 4.531804 10.212705 5.220969 
2765 3.657198 15.079478 6.634434 5.002074 3.862448 2.888702 4.643099 3.957355 4.580694 10.221151 5.281456 
2766 3.631860 15.061930 6.575152 4.974850 3.793137 2.818373 4.641610 3.938151 4.692254 10.227143 5.310012 
2767 3.692616 15.144892 6.518262 5.002081 3.797305 2.801883 4.676491 4.007697 4.799763 10.293325 5.335916 
2768 3.688587 15.200071 6.496452 5.094823 3.851867 2.792181 4.640676 4.103893 4.835911 10.322030 5.433130 
2769 3.606835 15.171287 6.509866 5.172376 3.903863 2.793580 4.552174 4.114291 4.853283 10.295606 5.528335 
2770 3.503602 15.108155 6.539249 5.240897 3.960395 2.794636 4.480741 4.069391 4.917589 10.227365 5.579856 
2771 3.424465 15.080256 6.569197 5.346203 4.022370 2.809397 4.423486 4.088682 4.987640 10.196509 5.631915 
2772 3.392073 15.084589 6.575928 5.400236 4.065391 2.843869 4.409975 4.110309 5.097724 10.213884 5.625074 
2773 3.355492 15.059422 6.575860 5.431464 4.082008 2.861924 4.394580 4.107768 5.191312 10.236110 5.603403 
2774 3.315068 15.047902 6.597642 5.528529 4.120230 2.875660 4.337547 4.092481 5.175176 10.255424 5.644185 
2775 3.307946 15.056587 6.649014 5.603982 4.177220 2.912713 4.284270 4.071669 5.099104 10.258873 5.677126 
2776 3.281071 15.058224 6.715860 5.662349 4.223269 2.931234 4.210107 4.046266 4.971395 10.217232 5.713230 
2777 3.267687 15.094790 6.775436 5.679307 4.234548 2.953525 4.152259 4.020887 4.855371 10.185301 5.723773 
2778 3.265632 15.111819 6.796849 5.614875 4.192222 2.954349 4.145391 3.953064 4.818801 10.151688 5.684041 
2779 3.247921 15.139958 6.814675 5.584560 4.155291 2.923616 4.107556 3.906348 4.738848 10.112781 5.698995 
2780 3.289557 15.187964 6.836719 5.515979 4.127432 2.891550 4.095485 3.836653 4.693001 10.090282 5.688138 
2781 3.338672 15.213157 6.869430 5.443534 4.137768 2.851370 4.074558 3.764617 4.660715 10.055396 5.693855 
2782 3.402656 15.292203 6.914380 5.465769 4.205535 2.809426 4.039452 3.771161 4.596050 10.061000 5.772061 
2783 3.489420 15.340161 6.943326 5.424714 4.223828 2.749248 4.067429 3.730444 4.642828 10.061558 5.767607 
2784 3.498096 15.316462 6.991978 5.398927 4.236727 2.680341 4.041138 3.661403 4.677745 9.994542 5.784633 
2785 3.552193 15.339541 7.078143 5.427518 4.288281 2.719651 3.983177 3.635196 4.656068 9.972487 5.838541 
2786 3.610017 15.347479 7.134116 5.425081 4.301498 2.777496 3.920681 3.578898 4.660717 9.930094 5.853153 
2787 3.606024 15.327303 7.155966 5.463884 4.290113 2.807227 3.812510 3.510102 4.653332 9.819204 5.911539 
2788 3.650724 15.350593 7.157878 5.511235 4.288136 2.871584 3.725280 3.470354 4.643067 9.739490 5.977721 
2789 3.703972 15.372262 7.125952 5.518314 4.274531 2.935851 3.666885 3.434911 4.649343 9.675125 6.019368 
2790 3.700549 15.385707 7.056001 5.566286 4.287252 2.962719 3.588015 3.404479 4.591634 9.618877 6.106805 
2791 3.694808 15.400223 6.972630 5.610055 4.333454 2.961964 3.523511 3.391988 4.532035 9.603850 6.195520 
2792 3.696495 15.390506 6.909565 5.621800 4.395613 2.976147 3.476770 3.363764 4.500600 9.592120 6.278414 
2793 3.638159 15.328293 6.850296 5.629818 4.436403 2.955315 3.408209 3.315896 4.462380 9.544250 6.388832 
2794 3.598782 15.226204 6.752341 5.539010 4.399076 2.889839 3.400020 3.231050 4.518889 9.496551 6.405913 
2795 3.655877 15.250277 6.627203 5.469839 4.373593 2.868260 3.456525 3.235268 4.584420 9.563865 6.385912 
2796 3.682407 15.317144 6.503897 5.467286 4.373684 2.819350 3.497910 3.300581 4.607478 9.628553 6.407724 
2797 3.639770 15.331779 6.389351 5.427069 4.327522 2.731896 3.538631 3.308686 4.671735 9.602587 6.416033 
2798 3.621338 15.371161 6.293591 5.408952 4.285890 2.689397 3.599628 3.350064 4.726735 9.582875 6.433392 
2799 3.675505 15.449168 6.201087 5.414438 4.278193 2.715377 3.708363 3.460337 4.767966 9.634831 6.437234 
2800 3.693526 15.462994 6.083085 5.336255 4.213778 2.719246 3.852265 3.477870 4.869588 9.608559 6.358278 
2801 3.626421 15.427838 5.986609 5.283119 4.171062 2.705089 3.959572 3.472781 4.920067 9.507729 6.306624 
2802 3.634958 15.475071 5.952844 5.313683 4.280321 2.821695 4.075275 3.578877 4.877407 9.514380 6.306257 
2803 3.621460 15.487961 5.915540 5.341700 4.395185 2.934898 4.180512 3.644750 4.841590 9.483171 6.316988 
2804 3.558383 15.421574 5.838868 5.337991 4.432538 2.964364 4.282601 3.667865 4.858328 9.370250 6.307316 
2805 3.562233 15.438409 5.772952 5.388105 4.520371 3.052852 4.387129 3.766703 4.812560 9.318607 6.316950 
2806 3.592445 15.495189 5.731053 5.415476 4.632434 3.187386 4.459577 3.852057 4.750929 9.315474 6.323892 
2807 3.591843 15.503850 5.694213 5.372125 4.704335 3.274773 4.507613 3.877416 4.745731 9.301740 6.317038 
2808 3.504092 15.430140 5.640903 5.330261 4.750347 3.284881 4.501428 3.865899 4.746408 9.240110 6.356525 
2809 3.467392 15.394732 5.581595 5.267040 4.780839 3.337236 4.539280 3.881470 4.781933 9.254098 6.377690 
2810 3.514042 15.412029 5.552801 5.205061 4.830742 3.447373 4.582677 3.951113 4.833047 9.395619 6.366459 
2811 3.453341 15.371059 5.513451 5.199265 4.842276 3.473612 4.502137 3.962636 4.853972 9.471584 6.388204 
2812 3.452611 15.378491 5.498785 5.200535 4.853251 3.526330 4.439053 3.985172 4.882387 9.578477 6.364251 
2813 3.448598 15.394248 5.462951 5.218263 4.846750 3.549437 4.386913 3.998938 4.910189 9.677913 6.324702 
2814 3.397118 15.375727 5.395393 5.220969 4.798723 3.522557 4.363735 3.962263 4.954968 9.717882 6.262818 
2815 3.389443 15.424213 5.346539 5.211990 4.769480 3.523300 4.395302 3.959734 4.985694 9.750804 6.164097 
2816 3.373534 15.469323 5.303356 5.166502 4.703041 3.493039 4.420005 3.928381 5.012137 9.712239 6.034250 
2817 3.372785 15.519629 5.273719 5.074008 4.599741 3.461626 4.434587 3.878420 5.048342 9.640288 5.890972 
2818 3.367784 15.564034 5.260168 5.030209 4.545384 3.423611 4.410870 3.869476 5.044193 9.572074 5.816855 
2819 3.342682 15.607803 5.228186 5.042719 4.539404 3.357795 4.353578 3.888728 5.025256 9.512980 5.794635 
2820 3.338821 15.629356 5.194983 5.029136 4.522529 3.287904 4.319216 3.884310 5.064154 9.484484 5.744639 
2821 3.320568 15.620497 5.158281 5.018123 4.494891 3.198308 4.289413 3.872302 5.134076 9.465990 5.695308 
2822 3.330160 15.622229 5.127654 4.999404 4.482710 3.122375 4.269617 3.872887 5.230909 9.497380 5.620554 
2823 3.354113 15.575217 5.073930 4.979304 4.468403 3.018680 4.243958 3.886346 5.355764 9.532645 5.525778 
2824 3.372318 15.521416 5.009476 4.996026 4.463068 2.880059 4.203451 3.917088 5.460618 9.553324 5.451473 
2825 3.413505 15.491343 4.976792 5.022239 4.469557 2.779482 4.186656 3.950919 5.539685 9.590328 5.373453 
2826 3.427113 15.463040 4.951435 5.040587 4.452977 2.691251 4.168122 3.947641 5.595146 9.595872 5.317402 
2827 3.432217 15.474747 4.944614 5.066385 4.445786 2.661779 4.144080 3.938825 5.619781 9.596276 5.298679 
2828 3.417293 15.495268 4.922061 5.077991 4.433173 2.657519 4.133526 3.950261 5.632581 9.600624 5.291861 
2829 3.335668 15.495985 4.889688 5.115029 4.416977 2.645413 4.079146 3.978175 5.578385 9.561313 5.339195 
2830 3.295138 15.522451 4.863925 5.080882 4.363608 2.684790 4.061718 3.966640 5.554311 9.506842 5.341112 
2831 3.290469 15.508675 4.845712 5.020189 4.279583 2.738567 4.076625 3.919837 5.585142 9.418362 5.326040 
2832 3.306055 15.544902 4.859514 5.037859 4.240932 2.827863 4.065034 3.929949 5.567015 9.377480 5.342317 
2833 3.382310 15.654799 4.892139 5.041628 4.206297 2.960182 4.115454 3.966470 5.591702 9.413834 5.307908 
2834 3.418923 15.748863 4.912095 5.065347 4.174814 3.061675 4.178119 4.006324 5.632447 9.454625 5.291788 
2835 3.394785 15.781754 4.880894 5.100246 4.124630 3.085541 4.231855 3.984923 5.688599 9.477487 5.298735 
2836 3.425504 15.813089 4.862743 5.091207 4.076877 3.115406 4.322561 3.957876 5.806307 9.566676 5.248816 
2837 3.441998 15.838253 4.883608 5.136166 4.074330 3.147753 4.343142 3.981443 5.886301 9.652250 5.258591 
2838 3.401705 15.803726 4.891279 5.158774 4.029947 3.091639 4.327212 3.929697 5.950541 9.657587 5.297397 
2839 3.410399 15.794096 4.880786 5.140984 3.968904 3.020511 4.356376 3.885149 6.058734 9.663289 5.319304 
2840 3.435271 15.840549 4.866377 5.196413 3.959507 2.966082 4.350945 3.918196 6.093823 9.696255 5.398999 
2841 3.464190 15.906227 4.852471 5.256609 3.959763 2.873197 4.331034 3.980195 6.081497 9.731342 5.459621 
2842 3.480855 15.960488 4.845041 5.207437 3.894411 2.749603 4.348632 3.976862 6.124057 9.733508 5.395289 
2843 3.487686 16.047373 4.877665 5.176969 3.857128 2.674764 4.330046 3.962391 6.086794 9.715019 5.320729 
2844 3.547786 16.178989 4.960874 5.153406 3.858835 2.686027 4.350198 3.977196 6.036868 9.735203 5.253557 
2845 3.530170 16.226805 5.009503 5.066178 3.785559 2.647432 4.386382 3.896362 6.025056 9.674168 5.184537 
2846 3.502851 16.285662 5.090217 5.003613 3.736337 2.663015 4.385681 3.841373 5.998121 9.642287 5.173456 
2847 3.558999 16.422018 5.194807 5.009871 3.789871 2.795411 4.330510 3.900172 5.953064 9.706624 5.231020 
2848 3.555933 16.491482 5.215445 5.019463 3.844893 2.882244 4.251578 3.924592 5.903838 9.706902 5.313938 
2849 3.556992 16.522766 5.209255 4.993465 3.877671 2.918178 4.217557 3.924729 5.898631 9.668014 5.340945 
2850 3.590371 16.580137 5.217331 5.029797 3.966717 2.947387 4.186038 3.977980 5.896899 9.650455 5.370894 
2851 3.630721 16.632875 5.211312 5.089431 4.038849 2.959281 4.181103 4.031389 5.908456 9.632575 5.393270 
2852 3.648801 16.615444 5.170353 5.071699 4.001277 2.886636 4.216733 4.003578 5.974345 9.579715 5.377776 
2853 3.642284 16.600138 5.162520 5.131005 4.030140 2.845717 4.179211 3.992756 5.954984 9.527149 5.484303 
2854 3.650306 16.631907 5.231101 5.236279 4.117605 2.907815 4.116076 4.031684 5.906988 9.512911 5.652779 
2855 3.596301 16.624708 5.268492 5.297188 4.164361 2.904821 4.058410 4.017034 5.886414 9.467813 5.787709 
2856 3.498650 16.625578 5.251993 5.359582 4.194843 2.871479 3.998954 4.012918 5.855692 9.401290 5.865542 
2857 3.476818 16.712597 5.253130 5.408119 4.206894 2.901001 4.019392 4.064229 5.859842 9.419177 5.848065 
2858 3.461416 16.804651 5.258367 5.451869 4.227605 2.931656 4.056822 4.132708 5.843594 9.437231 5.817662 
2859 3.409183 16.845802 5.260511 5.431649 4.206539 2.944962 4.104911 4.125382 5.841703 9.391376 5.745723 
2860 3.366877 16.883718 5.296330 5.389256 4.182217 2.963761 4.137367 4.106675 5.831191 9.350269 5.675230 
2861 3.298219 16.919525 5.327232 5.388559 4.203782 2.969808 4.109451 4.090424 5.764510 9.329586 5.663615 
2862 3.205377 16.927839 5.337907 5.383860 4.205714 2.959380 4.072968 4.073102 5.704774 9.291911 5.654633 
2863 3.112743 16.922232 5.352923 5.406708 4.214354 2.947078 4.008590 4.056632 5.635314 9.286214 5.681395 
2864 3.024684 16.922861 5.382170 5.497746 4.278542 2.979976 3.884984 4.075377 5.514682 9.313367 5.763329 
2865 2.951175 16.891687 5.416322 5.553648 4.291170 3.007650 3.762703 4.080417 5.426981 9.356431 5.841936 
2866 2.924603 16.868336 5.457340 5.579093 4.274312 2.994776 3.680358 4.091461 5.363607 9.435213 5.918094 
2867 3.005307 16.929468 5.511242 5.580679 4.224562 3.003799 3.683813 4.130002 5.334487 9.561136 5.951537 
2868 3.083283 16.971615 5.519259 5.486468 4.090923 2.927357 3.762444 4.117726 5.365549 9.635148 5.930344 
2869 3.132551 16.991926 5.518239 5.396422 3.998931 2.811737 3.822268 4.075058 5.337347 9.635108 5.957198 
2870 3.210367 17.029758 5.552693 5.346839 3.979984 2.775452 3.871725 4.076502 5.271530 9.634386 6.016142 
2871 3.288534 17.046017 5.575705 5.312760 4.001812 2.754563 3.900086 4.082298 5.207254 9.637563 6.086751 
2872 3.403648 17.082731 5.562540 5.294277 4.006201 2.727850 3.952737 4.096218 5.186248 9.642228 6.117072 
2873 3.494185 17.084280 5.501256 5.243166 3.935744 2.654018 4.016063 4.061064 5.219916 9.610615 6.099653 
2874 3.594429 17.097019 5.481764 5.241220 3.899393 2.633129 4.041161 4.020000 5.219471 9.632759 6.130387 
2875 3.705891 17.115316 5.508870 5.303740 3.890872 2.695875 4.017570 4.011939 5.187734 9.679723 6.207011 
2876 3.719893 17.054081 5.484115 5.299374 3.831883 2.712463 3.980851 3.938576 5.211021 9.661746 6.257609 
2877 3.793023 17.030632 5.460154 5.272400 3.770431 2.765497 3.964363 3.860182 5.257368 9.710315 6.286345 
2878 3.866297 17.043989 5.451021 5.317897 3.747817 2.846613 3.904920 3.844741 5.238217 9.785026 6.356683 
2879 3.891099 17.034956 5.457636 5.341126 3.729022 2.900326 3.837032 3.771903 5.231502 9.836576 6.416915 
2880 3.890515 17.002258 5.464221 5.347140 3.710376 2.921008 3.757242 3.704964 5.242504 9.870789 6.470219 
2881 3.855066 16.991674 5.466377 5.362664 3.693257 2.935733 3.672948 3.688680 5.253648 9.897326 6.527767 
2882 3.862166 17.040112 5.488561 5.336221 3.654969 2.951170 3.637133 3.655515 5.317247 9.971473 6.520898 
2883 3.836761 17.090538 5.498842 5.352616 3.615487 2.940838 3.583039 3.644124 5.347588 10.019684 6.520137 
2884 3.819231 17.132687 5.503654 5.381814 3.596509 2.911055 3.515015 3.658285 5.353670 10.051258 6.536617 
2885 3.887090 17.189182 5.510960 5.354272 3.539516 2.883193 3.508778 3.656066 5.401167 10.101199 6.505538 
2886 3.933660 17.232182 5.505834 5.361556 3.503500 2.843524 3.490341 3.694436 5.397002 10.137196 6.505845 
2887 3.949513 17.259497 5.477036 5.371528 3.504021 2.793047 3.474495 3.733055 5.362478 10.170152 6.518435 
2888 3.996437 17.275126 5.455828 5.335564 3.470797 2.737956 3.491220 3.736322 5.346917 10.210745 6.485367 
2889 4.016912 17.251965 5.390560 5.285129 3.434603 2.646631 3.507935 3.744580 5.309967 10.222850 6.443787 
2890 4.016789 17.225412 5.309230 5.228240 3.413825 2.583001 3.534740 3.754313 5.243614 10.256115 6.400939 
2891 4.060176 17.260738 5.283681 5.207280 3.431428 2.630827 3.576094 3.815214 5.149598 10.325897 6.393419 
2892 4.051103 17.281120 5.266654 5.233717 3.507211 2.662806 3.585096 3.889416 5.024602 10.343709 6.462730 
2893 4.026196 17.269598 5.242850 5.241291 3.567009 2.652560 3.556688 3.903700 4.952772 10.314785 6.536757 
2894 4.057319 17.293198 5.250421 5.249785 3.627826 2.666040 3.514685 3.932947 4.933149 10.288049 6.594024 
2895 4.082026 17.340414 5.243471 5.289860 3.712965 2.691193 3.444523 3.983341 4.906260 10.279941 6.651381 
2896 4.143614 17.377773 5.228789 5.268331 3.741390 2.726825 3.409403 3.990056 4.928554 10.278322 6.645318 
2897 4.221059 17.407253 5.246047 5.283804 3.802316 2.789801 3.378335 4.020880 4.927547 10.269982 6.664781 
2898 4.276253 17.422342 5.264982 5.343820 3.876344 2.844600 3.334867 4.048132 4.890562 10.263693 6.706104 
2899 4.365931 17.424046 5.279952 5.352935 3.916173 2.873822 3.314831 4.051433 4.882666 10.265877 6.695655 
2900 4.455653 17.434608 5.304117 5.399665 4.022202 2.911465 3.283961 4.119464 4.845651 10.305079 6.737403 
2901 4.541815 17.437471 5.289248 5.448119 4.109089 2.930584 3.262369 4.199881 4.802590 10.369128 6.793193 
2902 4.629777 17.413960 5.231262 5.479936 4.154037 2.931183 3.270322 4.274961 4.814901 10.415120 6.813737 
2903 4.667180 17.383968 5.153524 5.587377 4.200572 2.929655 3.249417 4.374923 4.805984 10.452390 6.867045 
2904 4.736149 17.374146 5.079385 5.715739 4.200960 2.937953 3.227394 4.453135 4.784179 10.503712 6.909625 
2905 4.835373 17.370377 5.018505 5.834057 4.174636 2.938389 3.187970 4.523288 4.761961 10.524840 6.944419 
2906 4.864602 17.333807 4.904224 5.918007 4.117196 2.843664 3.111626 4.526066 4.748496 10.444866 6.977983 
2907 4.883762 17.320633 4.831023 5.968125 4.069613 2.760797 3.014799 4.510732 4.702848 10.353992 7.006081 
2908 4.923801 17.347061 4.878543 6.048483 4.135285 2.780635 2.903105 4.544794 4.582081 10.284442 7.088291 
2909 4.945162 17.313961 4.940840 6.090116 4.184217 2.753732 2.778463 4.503129 4.458140 10.180459 7.178732 
2910 4.974527 17.256632 5.018537 6.101292 4.213223 2.704489 2.684577 4.425950 4.351393 10.070488 7.268032 
2911 5.031403 17.233490 5.101339 6.122682 4.291482 2.703447 2.652148 4.418571 4.245380 10.001852 7.366640 
2912 5.123940 17.215702 5.142460 6.099399 4.318501 2.691523 2.706913 4.430707 4.198221 9.979989 7.399759 
2913 5.191204 17.161873 5.142854 6.081117 4.332047 2.667080 2.773425 4.456583 4.173057 9.950626 7.417194 
2914 5.238983 17.085567 5.140677 6.091693 4.353558 2.683267 2.840942 4.478668 4.154011 9.899836 7.452201 
2915 5.289329 17.033936 5.189360 6.108958 4.381424 2.769094 2.917402 4.495097 4.131720 9.862531 7.513709 
2916 5.287449 16.998678 5.261384 6.180789 4.467114 2.886730 2.956861 4.565816 4.068243 9.797178 7.634835 
2917 5.308143 16.989653 5.317937 6.252430 4.507794 2.993363 3.034506 4.621380 4.020709 9.747666 7.723857 
2918 5.333556 16.966379 5.342945 6.280199 4.475472 3.032299 3.148228 4.630466 4.040548 9.716105 7.757680 
2919 5.329868 16.922884 5.353354 6.300693 4.444091 3.049477 3.259733 4.656797 4.078923 9.693615 7.762161 
2920 5.383150 16.884203 5.369241 6.259693 4.370770 3.078615 3.394589 4.680180 4.158486 9.709441 7.691551 
2921 5.447738 16.838760 5.389583 6.189150 4.303502 3.084278 3.504898 4.677857 4.220115 9.722428 7.604586 
2922 5.473688 16.796875 5.409301 6.151262 4.277557 3.060857 3.585802 4.683247 4.259293 9.720734 7.532133 
2923 5.514398 16.775246 5.474200 6.102517 4.246500 3.049847 3.672847 4.670766 4.266741 9.764091 7.448215 
2924 5.518189 16.752819 5.576361 6.082407 4.302142 3.070439 3.717983 4.674580 4.200078 9.835821 7.422725 
2925 5.451531 16.650637 5.643363 6.020953 4.321045 3.033823 3.685400 4.616323 4.108491 9.838940 7.385413 
2926 5.362684 16.488544 5.669219 5.945306 4.269951 2.911685 3.586027 4.497255 4.032225 9.784504 7.321517 
2927 5.375598 16.434986 5.755590 5.930904 4.302914 2.885767 3.511841 4.467198 3.941447 9.817719 7.291265 
2928 5.438919 16.418093 5.837777 5.890156 4.311018 2.884348 3.449655 4.445391 3.907947 9.862039 7.264099 
2929 5.445390 16.328690 5.832793 5.809515 4.249888 2.773154 3.339609 4.335172 3.929631 9.805304 7.239758 
2930 5.472432 16.293291 5.836305 5.755723 4.185305 2.713712 3.240235 4.252229 3.970956 9.756273 7.251647 
2931 5.496495 16.301918 5.867754 5.728537 4.131437 2.713530 3.139782 4.195479 4.003983 9.726227 7.292174 
2932 5.480413 16.276077 5.893338 5.692590 4.080337 2.700478 3.028609 4.100949 4.040981 9.655167 7.373967 
2933 5.413968 16.241936 5.929807 5.684205 4.081934 2.715209 2.904007 4.005613 4.030427 9.547986 7.511045 
2934 5.347440 16.224640 5.966159 5.683779 4.093943 2.749624 2.799503 3.896086 3.989715 9.453974 7.652511 
2935 5.312424 16.206669 5.973073 5.630102 4.083797 2.759836 2.766963 3.786247 3.984867 9.408954 7.698615 
2936 5.273036 16.171774 5.951159 5.556902 4.057033 2.744343 2.756655 3.699352 3.989940 9.382791 7.726387 
2937 5.273366 16.164282 5.944925 5.463956 4.033354 2.747678 2.785144 3.652762 3.995513 9.388589 7.724693 
2938 5.280591 16.163633 5.962962 5.395820 4.030063 2.747615 2.836335 3.662192 3.998071 9.394492 7.755095 
2939 5.214418 16.144089 5.965218 5.378761 4.025052 2.710700 2.845393 3.682103 3.994759 9.374414 7.780780 
2940 5.199855 16.172075 5.970810 5.340579 4.023867 2.707617 2.893606 3.739192 4.009608 9.403844 7.749598 
2941 5.211857 16.218533 6.001284 5.349593 4.065686 2.761821 2.953806 3.852544 3.994690 9.470592 7.760550 
2942 5.217705 16.198307 6.030348 5.356411 4.053220 2.775361 2.952551 3.859711 3.988384 9.484237 7.746978 
2943 5.190348 16.136852 6.042191 5.384701 4.051326 2.754347 2.898944 3.834578 3.962411 9.466307 7.733546 
2944 5.147179 16.138027 6.033888 5.458323 4.085961 2.769626 2.857497 3.891259 3.895588 9.502437 7.756677 
2945 5.200218 16.199730 6.020972 5.425905 4.060719 2.827088 2.890597 3.919462 3.903677 9.604468 7.690741 
2946 5.238990 16.254225 5.994420 5.405193 4.048326 2.888397 2.920266 3.953579 3.912317 9.691066 7.641421 
2947 5.246365 16.271597 5.979921 5.407165 4.049737 2.928414 2.887235 3.955468 3.898714 9.742961 7.628071 
2948 5.268418 16.298744 6.014257 5.427597 4.098351 2.994442 2.822605 3.934973 3.850264 9.804799 7.643901 
2949 5.259980 16.356611 6.072581 5.529237 4.236077 3.073778 2.741676 3.995540 3.709879 9.888153 7.720909 
2950 5.294620 16.406471 6.111250 5.550339 4.316160 3.107438 2.696612 4.002302 3.618742 9.976710 7.727370 
2951 5.323270 16.417490 6.064043 5.507014 4.333754 3.059735 2.685490 3.969813 3.592689 10.037052 7.663564 
2952 5.395242 16.474005 5.983839 5.467462 4.324893 3.009093 2.766657 3.988211 3.596536 10.147585 7.591755 
2953 5.543509 16.567095 5.914992 5.402340 4.304445 3.002311 2.915930 3.992559 3.626706 10.273055 7.525498 
2954 5.629354 16.610086 5.826525 5.352525 4.306784 2.970441 3.005444 3.968985 3.648950 10.295620 7.486614 
2955 5.690211 16.629717 5.742601 5.302931 4.292080 2.930790 3.070537 3.922433 3.711530 10.272392 7.440622 
2956 5.770759 16.654299 5.664234 5.217530 4.246544 2.882744 3.156710 3.848143 3.838309 10.242650 7.378524 
2957 5.816377 16.675678 5.589129 5.147701 4.226031 2.837919 3.230929 3.800101 3.960443 10.220237 7.365676 
2958 5.812026 16.690170 5.552195 5.103762 4.248801 2.820895 3.267013 3.776550 4.034430 10.204975 7.426965 
2959 5.786325 16.698542 5.524002 5.031924 4.280520 2.825077 3.277580 3.730071 4.091765 10.166889 7.477965 
2960 5.727297 16.699554 5.473848 5.003258 4.319461 2.820876 3.254696 3.705425 4.125849 10.117561 7.537007 
2961 5.708962 16.761543 5.412163 5.002019 4.296448 2.816566 3.280167 3.710358 4.176253 10.125645 7.563550 
2962 5.778538 16.899172 5.356830 4.985328 4.211539 2.843196 3.378251 3.760098 4.258754 10.207747 7.528411 
2963 5.831227 17.024338 5.286424 5.006687 4.117585 2.833488 3.430243 3.818489 4.304179 10.279706 7.494841 
2964 5.885785 17.081139 5.191628 4.969573 3.943077 2.776051 3.442794 3.795872 4.354917 10.298071 7.408915 
2965 5.884523 17.096220 5.136491 4.969514 3.819956 2.726282 3.382479 3.769396 4.334575 10.292697 7.368676 
2966 5.828973 17.110344 5.138426 5.057185 3.778966 2.719616 3.267415 3.769998 4.225614 10.310112 7.416258 
2967 5.816712 17.122913 5.117962 5.091126 3.680486 2.719465 3.212137 3.741428 4.193520 10.360793 7.397248 
2968 5.753088 17.088970 5.043914 5.147822 3.568289 2.688033 3.158673 3.683168 4.203058 10.386945 7.367546 
2969 5.709170 17.087603 5.035919 5.228127 3.505519 2.726009 3.160699 3.635163 4.215344 10.446872 7.357782 
2970 5.631739 17.051611 5.043458 5.288232 3.461830 2.745796 3.175437 3.551843 4.256364 10.427738 7.337247 
2971 5.502903 16.951138 5.045184 5.335443 3.431195 2.692733 3.137002 3.421046 4.287537 10.324719 7.331454 
2972 5.454129 16.874891 5.076440 5.340451 3.400427 2.666466 3.140447 3.292602 4.340214 10.283044 7.305673 
2973 5.420933 16.817854 5.111081 5.357993 3.411667 2.656963 3.151843 3.187479 4.386418 10.252924 7.289330 
2974 5.416894 16.827646 5.205516 5.416973 3.483322 2.716607 3.185391 3.150053 4.393123 10.309975 7.333038 
2975 5.407765 16.850298 5.347066 5.495437 3.587618 2.814037 3.197430 3.138709 4.365641 10.363552 7.421358 
2976 5.297146 16.821102 5.486235 5.635929 3.762549 2.872420 3.099303 3.166011 4.247054 10.340074 7.584560 
2977 5.280798 16.833908 5.668664 5.726933 3.898744 2.980008 3.049509 3.182094 4.136278 10.382763 7.737174 
2978 5.341673 16.908621 5.826206 5.747729 3.979037 3.079330 3.090971 3.204561 4.068553 10.481007 7.831626 
2979 5.382416 16.982595 5.919358 5.764970 4.048880 3.138440 3.106926 3.248163 3.997153 10.585972 7.910637 
2980 5.464615 17.007540 5.985069 5.654867 4.016760 3.142184 3.093422 3.216021 4.009092 10.672933 7.895780 
2981 5.479257 16.979834 6.046531 5.562458 4.004176 3.103235 2.994138 3.173891 4.010207 10.670336 7.866196 
2982 5.454037 16.994568 6.130330 5.583459 4.078276 3.122650 2.846432 3.232216 3.935090 10.692383 7.891359 
2983 5.480027 17.056032 6.196969 5.599319 4.133549 3.152137 2.792999 3.322774 3.910791 10.757424 7.869924 
2984 5.414105 17.051289 6.176806 5.602440 4.158822 3.090037 2.723851 3.331039 3.916155 10.726512 7.815786 
2985 5.354861 17.071491 6.103814 5.595183 4.143594 3.002234 2.714498 3.321431 3.951564 10.722245 7.746068 
2986 5.369092 17.145737 6.051239 5.561114 4.104666 2.940836 2.827891 3.317902 4.028622 10.767483 7.640553 
2987 5.304446 17.151161 6.000978 5.604694 4.112250 2.887466 2.904420 3.295165 4.067327 10.766924 7.585134 
2988 5.286739 17.122276 5.968843 5.602247 4.088286 2.848842 3.022847 3.247818 4.149108 10.791794 7.516085 
2989 5.308302 17.086552 5.926167 5.545568 4.006067 2.801184 3.188293 3.175385 4.284811 10.822247 7.406315 
2990 5.320545 17.100109 5.866432 5.571556 3.958775 2.791245 3.333792 3.192894 4.364582 10.892904 7.356705 
2991 5.417840 17.197500 5.873220 5.612650 3.955244 2.861368 3.502182 3.276917 4.396321 11.030123 7.347498 
2992 5.481146 17.246307 5.894469 5.640048 3.975947 2.930369 3.590500 3.325499 4.376973 11.094530 7.362736 
2993 5.514276 17.210266 5.889918 5.610193 3.980710 2.941600 3.589646 3.316103 4.351338 11.090225 7.395517 
2994 5.604374 17.180643 5.907894 5.512330 3.956038 2.924022 3.600027 3.288131 4.357642 11.086234 7.398851 
2995 5.703176 17.187099 5.940160 5.419995 3.948849 2.892355 3.628008 3.301513 4.370314 11.139890 7.404609 
2996 5.779658 17.236462 5.978063 5.356733 3.972765 2.856410 3.677585 3.365145 4.380682 11.262996 7.417801 
2997 5.750660 17.226519 5.963799 5.313885 3.986218 2.754534 3.682484 3.370563 4.403409 11.293737 7.407584 
2998 5.678223 17.181566 5.945633 5.302866 4.017341 2.676367 3.641377 3.352146 4.409428 11.285783 7.414379 
2999 5.631792 17.186863 6.030754 5.361994 4.147340 2.757603 3.588085 3.368447 4.369631 11.315275 7.473139 
3000 5.599709 17.184216 6.121881 5.395420 4.246174 2.851688 3.540398 3.360177 4.381450 11.305255 7.507401 
3001 5.563332 17.134148 6.112524 5.360991 4.237501 2.864693 3.505146 3.323362 4.460679 11.237334 7.507046 
3002 5.507115 17.084679 6.032769 5.334753 4.188414 2.832493 3.484767 3.301435 4.543302 11.154099 7.504026 
3003 5.514671 17.077272 5.991991 5.310372 4.122345 2.854509 3.517480 3.292351 4.645996 11.106794 7.489591 
3004 5.541023 17.090971 5.989982 5.310339 4.083119 2.940975 3.557941 3.299794 4.721818 11.084059 7.490109 
3005 5.543682 17.065765 5.991419 5.295890 4.063687 2.994808 3.571214 3.258798 4.731167 11.013131 7.504778 
3006 5.569749 17.036127 5.956481 5.239039 4.023621 2.999828 3.591092 3.226072 4.707818 10.956187 7.505333 
3007 5.582777 17.028109 5.878361 5.216643 4.003122 2.966725 3.599574 3.247472 4.640604 10.929906 7.528130 
3008 5.627036 17.047691 5.800148 5.188170 3.980554 2.923327 3.624021 3.299136 4.592776 10.941065 7.523829 
3009 5.658479 17.011375 5.702751 5.067163 3.901116 2.840827 3.625955 3.283008 4.593256 10.912093 7.475775 
3010 5.669633 16.950884 5.617653 4.931549 3.845093 2.752131 3.589720 3.227985 4.592700 10.870795 7.439081 
3011 5.707949 16.950335 5.564157 4.860360 3.843170 2.734497 3.550502 3.232685 4.581016 10.877223 7.433051 
3012 5.727067 16.925987 5.459300 4.796267 3.817024 2.680522 3.499406 3.238185 4.577153 10.839042 7.428408 
3013 5.829686 16.949493 5.404053 4.737381 3.782438 2.677169 3.504146 3.286673 4.610940 10.833190 7.408412 
3014 5.986177 17.010546 5.392914 4.683969 3.740283 2.728468 3.521780 3.365529 4.668863 10.835460 7.385755 
3015 6.054315 16.960983 5.308865 4.573149 3.658219 2.700218 3.449617 3.334686 4.739674 10.741726 7.374934 
3016 6.089754 16.912205 5.291836 4.528523 3.659225 2.755991 3.344594 3.328485 4.757413 10.641610 7.448004 
3017 6.130976 16.913868 5.353921 4.559457 3.721659 2.882167 3.269932 3.399569 4.719653 10.557505 7.578844 
3018 6.165377 16.885000 5.374004 4.527864 3.712410 2.913705 3.227739 3.430513 4.733053 10.456015 7.618711 
3019 6.157043 16.837950 5.344728 4.504054 3.682909 2.866996 3.197200 3.461326 4.759685 10.363890 7.604424 
3020 6.143036 16.831083 5.322482 4.528380 3.669339 2.855702 3.193246 3.541147 4.777109 10.314854 7.588259 
3021 6.185577 16.847008 5.357583 4.568514 3.696853 2.904821 3.210550 3.606975 4.792215 10.301678 7.596904 
3022 6.176481 16.785034 5.392433 4.584653 3.740297 2.906605 3.177683 3.601901 4.797087 10.202137 7.636025 
3023 6.162313 16.702465 5.388463 4.543229 3.765030 2.841399 3.160908 3.538002 4.849535 10.068553 7.638157 
3024 6.192164 16.697412 5.378165 4.552012 3.828539 2.823508 3.208130 3.545484 4.912828 10.007418 7.625834 
3025 6.236884 16.739346 5.344682 4.632178 3.912730 2.831310 3.254137 3.608980 4.948213 9.996881 7.624610 
3026 6.216768 16.719843 5.271099 4.702073 3.976320 2.769902 3.218508 3.570203 4.959733 9.915330 7.634183 
3027 6.169562 16.708958 5.248686 4.771250 4.052096 2.741514 3.141682 3.468891 4.942422 9.786031 7.654560 
3028 6.073200 16.726789 5.270289 4.894826 4.161514 2.806234 3.059575 3.389368 4.874355 9.680124 7.703991 
3029 6.009952 16.765579 5.240400 4.996099 4.225016 2.864229 3.039348 3.312514 4.835796 9.594836 7.700982 
3030 6.001179 16.827950 5.168659 5.066464 4.238270 2.909220 3.087514 3.277045 4.813608 9.572075 7.639884 
3031 5.968068 16.870058 5.063613 5.102120 4.213006 2.898134 3.127650 3.204627 4.783411 9.529565 7.570831 
3032 5.915524 16.882259 4.999341 5.127686 4.177099 2.881214 3.165729 3.106921 4.737312 9.469531 7.519923 
3033 5.845284 16.884876 4.993312 5.197811 4.182893 2.933875 3.198783 3.063967 4.650531 9.429367 7.515592 
3034 5.745244 16.869102 4.976804 5.283817 4.200810 2.983351 3.217226 3.057681 4.560555 9.367794 7.526715 
3035 5.712517 16.895689 4.952409 5.316222 4.168855 3.006554 3.303809 3.063323 4.542633 9.338066 7.480565 
3036 5.663179 16.907286 4.907350 5.336174 4.136875 2.981804 3.388922 3.098408 4.547389 9.296594 7.430685 
3037 5.623177 16.870113 4.882507 5.305540 4.086092 2.915308 3.475131 3.088194 4.566218 9.219382 7.374897 
3038 5.611480 16.810867 4.928109 5.251481 4.044535 2.885167 3.559800 3.057221 4.562352 9.124864 7.329696 
3039 5.545386 16.720623 4.986897 5.207486 4.031243 2.824556 3.559635 2.987569 4.516534 8.954799 7.330133 
3040 5.510420 16.672113 5.051265 5.144368 3.989063 2.754012 3.513660 2.909251 4.472985 8.810472 7.320247 
3041 5.530812 16.680689 5.098885 5.131575 3.964625 2.717950 3.484112 2.907894 4.421529 8.751404 7.312555 
3042 5.560209 16.707970 5.138390 5.205227 3.997348 2.711943 3.429930 2.968002 4.331439 8.731462 7.350078 
3043 5.614984 16.738392 5.185295 5.265639 4.011903 2.730473 3.393653 3.040985 4.246097 8.706015 7.378112 
3044 5.615664 16.698477 5.185141 5.274737 4.008225 2.719672 3.310673 3.051406 4.159987 8.598651 7.410846 
3045 5.633680 16.648640 5.159046 5.242095 3.987774 2.718203 3.202786 3.055107 4.097804 8.514987 7.430365 
3046 5.777397 16.666090 5.129614 5.162711 3.932970 2.766653 3.194338 3.108830 4.107355 8.579834 7.375449 
3047 5.920980 16.677406 5.030503 5.050004 3.828567 2.785149 3.216402 3.174189 4.177948 8.664722 7.263106 
3048 6.033882 16.685925 4.932147 4.971063 3.743001 2.802727 3.239035 3.256607 4.255205 8.753868 7.174047 
3049 6.147516 16.701910 4.905048 4.900256 3.703214 2.856059 3.289504 3.338834 4.325130 8.859222 7.108542 
3050 6.189445 16.687376 4.921164 4.833058 3.725328 2.908027 3.316847 3.391483 4.328875 8.923113 7.115039 
3051 6.195353 16.642754 4.958321 4.767299 3.748181 2.926563 3.314527 3.415180 4.299229 8.954369 7.162933 
3052 6.197198 16.583595 4.938782 4.717160 3.732405 2.883566 3.325991 3.420498 4.296594 8.937518 7.185528 
3053 6.148039 16.548485 4.862367 4.756680 3.729974 2.817675 3.320404 3.439876 4.298310 8.869607 7.201897 
3054 6.099004 16.531851 4.791577 4.834684 3.714290 2.770573 3.316801 3.467391 4.327217 8.801076 7.185907 
3055 6.106636 16.525093 4.751099 4.912298 3.714525 2.811033 3.324980 3.510147 4.376143 8.782511 7.142447 
3056 6.100300 16.491301 4.734706 5.013709 3.758166 2.883818 3.268679 3.565942 4.382716 8.752409 7.148576 
3057 6.069552 16.384340 4.694093 5.051869 3.738963 2.876868 3.193469 3.592963 4.414828 8.661777 7.122833 
3058 6.043759 16.313950 4.642277 5.086859 3.716839 2.875964 3.138409 3.645991 4.447548 8.594004 7.081259 
3059 5.962970 16.255404 4.605426 5.147872 3.692601 2.847992 3.057348 3.698778 4.422549 8.527843 7.076779 
3060 5.897463 16.157866 4.587231 5.133322 3.629009 2.797879 2.983537 3.683072 4.394872 8.468917 7.056910 
3061 5.841586 16.059078 4.577969 5.095409 3.595074 2.783014 2.876081 3.641453 4.322896 8.418204 7.070120 
3062 5.781621 15.970298 4.610950 5.086629 3.610031 2.797521 2.762209 3.656135 4.204854 8.385800 7.146513 
3063 5.777559 15.901224 4.633148 5.045855 3.600688 2.803441 2.739922 3.695886 4.147093 8.407042 7.175451 
3064 5.750776 15.832632 4.619571 5.002982 3.551752 2.761169 2.749769 3.734595 4.085375 8.437427 7.170182 
3065 5.780487 15.784037 4.629610 4.968018 3.464667 2.731471 2.812573 3.784668 4.067806 8.500662 7.126255 
3066 5.845042 15.757865 4.657946 4.937979 3.382430 2.725235 2.903001 3.814702 4.084914 8.571393 7.070266 
3067 5.821120 15.709197 4.692551 4.947999 3.333018 2.687569 2.937820 3.810094 4.068151 8.587632 7.053459 
3068 5.794431 15.674483 4.819834 4.996397 3.342297 2.705251 2.990155 3.807309 4.026428 8.615351 7.071817 
3069 5.785227 15.667754 4.971694 5.064154 3.387921 2.777500 3.046576 3.794781 3.978965 8.648474 7.117650 
3070 5.747468 15.658071 5.071693 5.118331 3.401290 2.800841 3.061255 3.755297 3.937441 8.659562 7.161214 
3071 5.761330 15.672910 5.144620 5.151545 3.401433 2.818700 3.115659 3.706089 3.936577 8.743681 7.160143 
3072 5.818935 15.741189 5.219576 5.186193 3.419836 2.891013 3.196694 3.692614 3.933681 8.885611 7.154226 
3073 5.853506 15.780880 5.319165 5.190346 3.449355 2.946092 3.261722 3.643378 3.926347 8.976460 7.184645 
3074 5.894006 15.770199 5.426555 5.160236 3.487197 2.982999 3.314819 3.546564 3.935285 9.023088 7.254981 
3075 5.926633 15.749904 5.540498 5.139539 3.560414 3.020063 3.331052 3.452973 3.938783 9.064106 7.350867 
3076 5.934561 15.738087 5.643955 5.178163 3.672466 3.035962 3.324979 3.395558 3.934686 9.108369 7.465906 
3077 5.928079 15.703411 5.691192 5.233782 3.790788 3.017430 3.273121 3.368550 3.929580 9.102273 7.590522 
3078 5.883962 15.639503 5.721755 5.277877 3.907629 2.965185 3.161786 3.322613 3.871413 9.008169 7.721786 
3079 5.901371 15.618562 5.799079 5.357670 4.039900 2.971066 3.104938 3.290883 3.776670 8.953468 7.822546 
3080 5.960663 15.610005 5.877001 5.446762 4.163344 2.999848 3.059106 3.282017 3.672327 8.931843 7.883693 
3081 6.000788 15.567514 5.903604 5.507078 4.229033 2.964628 2.988434 3.253118 3.579174 8.869841 7.907484 
3082 6.078590 15.532338 5.869075 5.537717 4.210797 2.903511 2.976486 3.219218 3.571231 8.813869 7.871459 
3083 6.151133 15.515390 5.812981 5.574663 4.180912 2.857007 2.977892 3.218060 3.595264 8.786484 7.806735 
3084 6.201213 15.541856 5.788815 5.636781 4.187222 2.853109 3.005112 3.251204 3.609616 8.800070 7.751740 
3085 6.205967 15.555193 5.756145 5.664830 4.195562 2.851170 2.988113 3.276857 3.614648 8.800778 7.744481 
3086 6.139297 15.569954 5.714609 5.709520 4.261222 2.835924 2.914400 3.355809 3.549568 8.787921 7.830307 
3087 6.164210 15.670504 5.697854 5.780890 4.332593 2.874090 2.946599 3.450248 3.530302 8.828691 7.895346 
3088 6.251392 15.783223 5.629616 5.808818 4.335348 2.896437 3.031396 3.509347 3.575918 8.918157 7.897024 
3089 6.281549 15.834465 5.547009 5.793366 4.305394 2.865697 3.058979 3.522353 3.605371 8.987004 7.913506 
3090 6.300993 15.853713 5.503846 5.751126 4.258634 2.854410 3.060292 3.469432 3.607745 9.013467 7.955472 
3091 6.296723 15.864506 5.507018 5.737841 4.272347 2.866575 3.047029 3.464245 3.563684 9.050075 8.047484 
3092 6.259054 15.890494 5.501610 5.760395 4.335695 2.860573 3.035908 3.509141 3.513771 9.103895 8.141080 
3093 6.236322 15.939579 5.433503 5.787895 4.342491 2.823588 3.061751 3.557029 3.545052 9.195152 8.161704 
3094 6.158261 15.961739 5.350885 5.828047 4.325179 2.756793 3.062644 3.621753 3.565103 9.268847 8.194883 
3095 6.018167 15.926533 5.331915 5.842041 4.323166 2.735010 3.000108 3.640965 3.519228 9.256628 8.298541 
3096 5.875979 15.824679 5.395786 5.810407 4.341340 2.770185 2.868964 3.592217 3.432937 9.186199 8.455049 
3097 5.786841 15.749754 5.536460 5.803298 4.432506 2.857674 2.774604 3.603184 3.331670 9.153056 8.629326 
3098 5.780684 15.718719 5.643437 5.777235 4.513747 2.911482 2.747724 3.617853 3.300858 9.161231 8.727990 
3099 5.829598 15.713048 5.725380 5.719606 4.556708 2.894439 2.757197 3.618399 3.333862 9.195278 8.765728 
3100 5.864066 15.740039 5.827780 5.737288 4.676084 2.892676 2.792649 3.669554 3.325595 9.246276 8.859936 
3101 5.865275 15.696547 5.910285 5.715482 4.767123 2.869885 2.777117 3.635019 3.297028 9.239353 8.984152 
3102 5.896661 15.652398 6.003004 5.688138 4.829488 2.851565 2.776968 3.568293 3.267485 9.244566 9.082854 
3103 5.935370 15.641785 6.088221 5.717435 4.911592 2.849050 2.818130 3.571660 3.225485 9.284465 9.167543 
3104 5.954761 15.621044 6.151867 5.767532 4.972316 2.834495 2.851025 3.583227 3.190391 9.312474 9.214863 
3105 5.956481 15.625793 6.203062 5.858761 5.016451 2.826201 2.884373 3.638787 3.199786 9.359260 9.218925 
3106 5.920911 15.623257 6.192983 5.930534 5.030088 2.816005 2.872579 3.683210 3.229515 9.372089 9.203773 
3107 5.952302 15.665796 6.175344 5.996686 5.001797 2.821797 2.897570 3.738533 3.334595 9.431742 9.104624 
3108 5.964073 15.682828 6.128630 6.040273 4.961363 2.831609 2.889980 3.801978 3.435872 9.454977 9.005681 
3109 5.955158 15.676412 6.051884 6.054850 4.909643 2.846508 2.840951 3.842915 3.504967 9.423429 8.921885 
3110 6.021828 15.737193 6.036896 6.137185 4.891992 2.922637 2.882262 3.951854 3.603105 9.469473 8.836095 
3111 6.050529 15.776258 6.007665 6.210421 4.889199 3.019500 2.895811 4.044363 3.658783 9.497448 8.780962 
3112 6.068994 15.762524 5.980173 6.246511 4.866850 3.120567 2.883032 4.066917 3.681420 9.487776 8.723850 
3113 6.080885 15.728312 5.972061 6.290209 4.858897 3.215475 2.854521 4.064579 3.684271 9.462288 8.674533 
3114 6.098217 15.737174 5.947934 6.374479 4.892211 3.292182 2.869941 4.080663 3.657748 9.463817 8.640917 
3115 6.172869 15.756524 5.908055 6.422404 4.885766 3.283189 2.922693 4.079402 3.684144 9.492394 8.552917 
3116 6.245940 15.716108 5.818443 6.416104 4.820793 3.182066 2.946295 4.039176 3.736776 9.480245 8.415822 
3117 6.341458 15.729232 5.752510 6.449795 4.811507 3.116715 3.027097 4.054615 3.792566 9.491283 8.274346 
3118 6.421607 15.745631 5.727951 6.474974 4.814502 3.066261 3.089625 4.073813 3.837411 9.488012 8.154037 
3119 6.412241 15.728047 5.715672 6.495508 4.856071 3.038297 3.082139 4.072134 3.819845 9.417806 8.110157 
3120 6.417403 15.723405 5.730028 6.508910 4.909244 3.032267 3.069863 4.055434 3.805234 9.335803 8.064357 
3121 6.452461 15.714928 5.757850 6.481716 4.900586 2.993423 3.059318 3.998422 3.837667 9.249735 7.967237 
3122 6.475965 15.747976 5.786204 6.489716 4.910634 2.972231 3.064278 3.965409 3.869201 9.172922 7.877028 
3123 6.516532 15.775333 5.859459 6.496686 4.903136 2.969648 3.051396 3.925275 3.890953 9.090503 7.799003 
3124 6.593731 15.777787 5.971044 6.503401 4.879869 3.007453 3.024018 3.860893 3.911072 8.997555 7.731616 
3125 6.660696 15.786400 6.055232 6.532130 4.869641 3.075881 3.003821 3.832742 3.908402 8.888579 7.696505 
3126 6.745791 15.786609 6.098318 6.513241 4.842685 3.093450 2.982099 3.807576 3.911079 8.799850 7.636516 
3127 6.859395 15.796412 6.091308 6.483187 4.830386 3.072746 2.989627 3.803714 3.947243 8.756160 7.537859 
3128 6.946671 15.768505 6.056773 6.471337 4.853838 3.034532 3.006437 3.842021 3.944139 8.713161 7.446928 
3129 7.006753 15.667750 6.046371 6.434171 4.851875 2.977551 3.014914 3.879812 3.945657 8.667891 7.367068 
3130 7.032093 15.543139 6.038682 6.382063 4.855999 2.927919 3.021649 3.916034 3.919834 8.607227 7.315084 
3131 7.035459 15.446491 6.047520 6.354278 4.900790 2.905251 3.041167 3.989502 3.909642 8.564577 7.287935 
3132 7.086787 15.362288 6.069492 6.305048 4.907418 2.881976 3.086030 4.047208 3.941547 8.556226 7.211508 
3133 7.169310 15.287045 6.081170 6.243129 4.855600 2.852538 3.132402 4.065492 4.007268 8.560866 7.096200 
3134 7.188632 15.189715 6.107989 6.186658 4.776342 2.812131 3.118485 4.063845 4.040612 8.537021 6.978315 
3135 7.208258 15.127158 6.171479 6.158719 4.721188 2.842790 3.124852 4.063188 4.053413 8.539186 6.854662 
3136 7.213879 15.106229 6.239378 6.182653 4.707104 2.936680 3.153178 4.097116 4.029426 8.561562 6.744002 
3137 7.141254 15.053140 6.238572 6.171487 4.647124 2.988418 3.133700 4.088445 3.996913 8.555585 6.629192 
3138 7.093790 15.022161 6.204167 6.119854 4.531556 3.024778 3.138114 4.049897 4.022795 8.587648 6.471543 
3139 7.007560 15.000835 6.173435 6.098691 4.446762 3.058362 3.138614 4.040542 4.016920 8.581256 6.363555 
3140 6.980220 15.003947 6.192910 6.052355 4.370662 3.101932 3.161135 4.028121 4.021951 8.586855 6.258527 
3141 7.034656 15.003004 6.221066 5.931711 4.246635 3.108877 3.168066 3.954672 4.065508 8.584616 6.126697 
3142 7.042140 14.976991 6.233886 5.796210 4.120633 3.048470 3.120818 3.868979 4.071989 8.506015 6.014368 
3143 7.116828 15.026836 6.268154 5.661666 3.995430 2.988991 3.161041 3.801145 4.152114 8.499475 5.870583 
3144 7.169330 15.085055 6.278112 5.546158 3.889984 2.895379 3.202874 3.722193 4.263792 8.475818 5.731247 
3145 7.174664 15.120461 6.284330 5.444887 3.805163 2.787571 3.209115 3.607255 4.347821 8.421654 5.631087 
3146 7.171819 15.143199 6.265460 5.333076 3.740274 2.686520 3.196609 3.454025 4.469979 8.365729 5.557529 
3147 7.099645 15.127817 6.193558 5.263870 3.763159 2.606655 3.121030 3.311054 4.516263 8.245543 5.550794 
3148 7.097275 15.147652 6.147570 5.252591 3.855910 2.621887 3.129338 3.238072 4.592924 8.224250 5.552041 
3149 7.094747 15.107095 6.050287 5.195673 3.920974 2.650261 3.126026 3.135435 4.687593 8.208909 5.541003 
3150 7.068873 15.065338 5.927937 5.171127 3.987293 2.697745 3.138344 3.047984 4.759032 8.151393 5.545355 
3151 7.063407 15.050913 5.835380 5.170942 4.061908 2.767646 3.207471 2.983115 4.825287 8.144873 5.553519 
3152 6.971541 14.964355 5.715519 5.158704 4.160013 2.786251 3.208776 2.901188 4.820095 8.054988 5.605283 
3153 6.927033 14.899858 5.622508 5.168964 4.277286 2.804270 3.230805 2.871387 4.805657 7.979544 5.682719 
3154 6.950825 14.850383 5.516261 5.156519 4.351458 2.795889 3.268547 2.866210 4.832361 7.926412 5.734812 
3155 7.014764 14.833226 5.367785 5.165857 4.387597 2.771864 3.318636 2.916778 4.882491 7.884464 5.741357 
3156 7.081645 14.835249 5.238418 5.214918 4.426043 2.765857 3.361367 3.006300 4.937591 7.838801 5.727758 
3157 7.143662 14.818172 5.150739 5.240497 4.461875 2.795196 3.358527 3.058564 4.971629 7.777524 5.715127 
3158 7.199359 14.819308 5.140490 5.265953 4.514550 2.856317 3.327732 3.076665 4.978693 7.678758 5.711462 
3159 7.264404 14.841300 5.172073 5.261853 4.532392 2.888447 3.295312 3.039794 4.986677 7.574037 5.670874 
3160 7.329184 14.893396 5.189617 5.258016 4.538463 2.896771 3.277102 3.043451 4.976351 7.510304 5.606796 
3161 7.339612 14.973208 5.200325 5.283295 4.560215 2.900202 3.276403 3.133121 4.945951 7.457361 5.557483 
3162 7.341867 15.045336 5.207655 5.257283 4.551544 2.915841 3.299942 3.227666 4.953389 7.430270 5.504256 
3163 7.332336 15.081296 5.207622 5.154602 4.504615 2.912977 3.309172 3.255718 4.961242 7.393122 5.461396 
3164 7.305168 15.128836 5.253772 5.098429 4.511098 2.947751 3.321851 3.297571 4.934922 7.347442 5.472234 
3165 7.310830 15.184813 5.307268 5.042055 4.506324 3.017754 3.352235 3.350011 4.903420 7.349842 5.485058 
3166 7.254325 15.161922 5.300968 4.955302 4.416008 3.002679 3.320686 3.374123 4.871047 7.284338 5.478385 
3167 7.175822 15.175154 5.321068 4.960135 4.359299 3.016457 3.308280 3.447357 4.834136 7.228801 5.488841 
3168 7.120464 15.218114 5.392773 5.063340 4.373955 3.099662 3.301718 3.537051 4.761388 7.222305 5.541365 
3169 7.055246 15.230997 5.489557 5.172577 4.385605 3.146919 3.253507 3.556400 4.659258 7.169985 5.618277 
3170 7.043247 15.238219 5.610326 5.234571 4.388558 3.206599 3.215966 3.516550 4.563236 7.147693 5.698957 
3171 7.052574 15.202200 5.679631 5.237396 4.372306 3.226307 3.149902 3.418643 4.494455 7.149767 5.776269 
3172 7.087229 15.176770 5.727100 5.216681 4.332466 3.208056 3.122503 3.274654 4.487020 7.191678 5.798691 
3173 7.152785 15.212628 5.796191 5.223835 4.290372 3.235548 3.141697 3.155146 4.503778 7.316783 5.782452 
3174 7.159523 15.233590 5.844991 5.239339 4.271961 3.234842 3.112441 3.056312 4.511890 7.409088 5.782728 
3175 7.150692 15.211417 5.891740 5.233626 4.272398 3.213974 3.075792 2.973187 4.532682 7.457252 5.803789 
3176 7.108338 15.151529 5.870213 5.199996 4.269588 3.149167 3.003853 2.891722 4.564186 7.484117 5.841180 
3177 7.058811 15.140467 5.802156 5.188151 4.267754 3.088263 2.987622 2.875406 4.608377 7.534522 5.845040 
3178 7.022012 15.166260 5.728707 5.203915 4.235316 3.054466 3.038066 2.903915 4.673318 7.577887 5.784826 
3179 6.979482 15.110256 5.603623 5.201024 4.162031 2.937415 3.034723 2.918013 4.711969 7.551034 5.679322 
3180 7.035778 15.070159 5.523820 5.201513 4.070260 2.856440 3.105070 2.935252 4.767045 7.551979 5.555046 
3181 7.130503 15.077471 5.507102 5.200076 3.979119 2.853401 3.223153 3.013406 4.821609 7.597947 5.453741 
3182 7.148609 15.061437 5.476966 5.184378 3.900731 2.811116 3.275174 3.098303 4.838017 7.620591 5.392743 
3183 7.137472 15.048820 5.465654 5.153602 3.816764 2.748020 3.336623 3.176124 4.870527 7.648690 5.341817 
3184 7.107557 15.056790 5.482374 5.122380 3.750863 2.704119 3.384957 3.272590 4.900555 7.681152 5.321639 
3185 7.059703 15.078875 5.511873 5.112628 3.728115 2.691660 3.394735 3.373068 4.895924 7.711683 5.336252 
3186 7.015570 15.082016 5.573546 5.098754 3.716118 2.719055 3.375746 3.431038 4.881736 7.693114 5.362964 
3187 6.946727 15.033563 5.628886 5.092765 3.742087 2.760255 3.298321 3.449892 4.850321 7.654837 5.413234 
3188 6.900075 14.985723 5.686486 5.114375 3.768300 2.812878 3.227311 3.425841 4.813576 7.651271 5.462646 
3189 6.884864 14.958820 5.749826 5.147519 3.782604 2.892433 3.173284 3.352754 4.792677 7.637654 5.515700 
3190 6.872715 14.928021 5.792218 5.185631 3.798131 2.959030 3.116244 3.270883 4.748611 7.611887 5.577937 
3191 6.863995 14.908212 5.858343 5.272190 3.838373 3.031513 3.071997 3.198239 4.661707 7.563830 5.671523 
3192 6.841002 14.882165 5.931530 5.382317 3.911885 3.113786 3.000686 3.162133 4.540195 7.494059 5.810525 
3193 6.797269 14.822141 5.962879 5.455330 3.970552 3.119811 2.881226 3.107325 4.389870 7.376895 5.944021 
3194 6.799902 14.804332 6.000185 5.539337 4.009723 3.113815 2.832825 3.070570 4.283318 7.287398 6.035949 
3195 6.828892 14.832800 6.028575 5.617378 4.069165 3.122329 2.884715 3.071583 4.223963 7.247500 6.108911 
3196 6.881375 14.837942 6.045975 5.614722 4.108317 3.115075 2.955982 3.033577 4.172272 7.238202 6.148534 
3197 6.952665 14.817834 6.085382 5.576519 4.128768 3.118731 3.045100 2.978027 4.154328 7.213075 6.165720 
3198 6.990160 14.785055 6.134448 5.568863 4.176686 3.135000 3.108766 2.981753 4.104695 7.168794 6.196075 
3199 7.023767 14.781773 6.218929 5.610633 4.217960 3.163055 3.169419 3.042271 4.040248 7.142850 6.221686 
3200 7.052991 14.783515 6.278866 5.618656 4.204927 3.177989 3.207303 3.099733 4.017053 7.095056 6.208387 
3201 7.062373 14.791813 6.303326 5.609002 4.188885 3.140074 3.226813 3.174393 3.995805 7.065122 6.158165 
3202 7.097948 14.845165 6.347071 5.634974 4.198235 3.119772 3.292300 3.310582 3.981777 7.065473 6.094837 
3203 7.116649 14.861087 6.384097 5.653284 4.200990 3.100069 3.343413 3.444973 3.960385 7.037815 6.047710 
3204 7.110114 14.835382 6.428692 5.650310 4.209816 3.057152 3.360397 3.576871 3.921281 7.021225 6.025217 
3205 7.130721 14.813321 6.448171 5.642073 4.218864 3.027452 3.394321 3.718070 3.904456 7.012731 5.981796 
3206 7.175426 14.809125 6.395041 5.646827 4.207661 2.994986 3.432455 3.849017 3.907280 7.020132 5.906104 
3207 7.245746 14.840436 6.323068 5.720684 4.205281 2.971115 3.490808 3.970387 3.902637 7.038039 5.843016 
3208 7.318251 14.830239 6.244834 5.796425 4.184587 2.959650 3.529058 4.014201 3.892442 7.013411 5.793967 
3209 7.322803 14.745990 6.149821 5.828556 4.133023 2.929474 3.502242 3.968314 3.842292 6.948586 5.767028 
3210 7.322639 14.662499 6.058544 5.852655 4.088557 2.905825 3.478149 3.903171 3.799337 6.903850 5.740389 
3211 7.363271 14.614785 5.940323 5.862127 4.020216 2.901019 3.514501 3.868112 3.811211 6.913405 5.677566 
3212 7.364336 14.604945 5.806472 5.900299 3.973548 2.902013 3.590542 3.897801 3.836274 6.971957 5.614770 
3213 7.313649 14.575526 5.692096 5.940774 3.963507 2.891618 3.648487 3.933156 3.845067 6.993970 5.550768 
3214 7.273391 14.511713 5.613078 5.951302 3.937875 2.901128 3.688112 3.913015 3.848121 7.003553 5.480224 
3215 7.228853 14.474025 5.591392 6.009382 3.979237 2.931450 3.725839 3.934507 3.806468 7.013271 5.426940 
3216 7.173624 14.436017 5.593429 6.076805 4.001151 2.931617 3.746055 3.978102 3.770858 6.980852 5.341770 
3217 7.129486 14.349474 5.573074 6.072009 3.920404 2.859757 3.743151 3.957527 3.794273 6.925632 5.189018 
3218 7.074605 14.277719 5.559316 6.083381 3.882601 2.774274 3.738084 3.951533 3.797814 6.869528 5.053494 
3219 7.111441 14.252980 5.576339 6.098630 3.863389 2.756820 3.791710 3.943478 3.829998 6.884035 4.933112 
3220 7.129841 14.222346 5.569142 6.099795 3.842854 2.735684 3.821230 3.939872 3.849659 6.904159 4.813729 
3221 7.033824 14.164402 5.544034 6.137371 3.843670 2.672541 3.771737 3.971503 3.811107 6.860535 4.734053 
3222 6.978948 14.112080 5.569316 6.175421 3.850610 2.702332 3.758790 3.997092 3.789435 6.872908 4.683678 
3223 6.908018 14.028039 5.572862 6.172469 3.854165 2.741475 3.707711 3.999845 3.781844 6.879801 4.670510 
3224 6.790904 13.915245 5.533068 6.160228 3.854480 2.745312 3.615508 4.005803 3.752430 6.824872 4.685608 
3225 6.732538 13.819575 5.509836 6.129477 3.838795 2.785227 3.537536 3.988867 3.754802 6.829503 4.704817 
3226 6.655313 13.708119 5.479491 6.096706 3.813606 2.788360 3.413789 3.964023 3.748178 6.814437 4.749530 
3227 6.609033 13.589959 5.451148 6.048248 3.765075 2.780533 3.294990 3.923898 3.739821 6.804961 4.792825 
3228 6.679510 13.535399 5.481577 5.977930 3.718355 2.820151 3.255277 3.874828 3.790320 6.910334 4.836912 
3229 6.732582 13.542815 5.539067 5.961981 3.725327 2.865960 3.242480 3.872132 3.817552 7.034636 4.932535 
3230 6.737927 13.530800 5.572886 5.934780 3.695263 2.862726 3.204580 3.841964 3.833467 7.137791 5.013108 
3231 6.725420 13.483989 5.618125 5.849083 3.604447 2.828450 3.109880 3.742480 3.843545 7.204996 5.076077 
3232 6.721702 13.496100 5.715927 5.832652 3.586368 2.840793 3.034818 3.695730 3.797830 7.263766 5.182902 
3233 6.716115 13.533035 5.855937 5.833907 3.611056 2.880595 2.987073 3.693247 3.728809 7.312548 5.280119 
3234 6.665592 13.537443 5.967241 5.786063 3.609363 2.867279 2.876519 3.674933 3.667517 7.255564 5.330628 
3235 6.612668 13.588962 6.027411 5.780873 3.611522 2.842810 2.811479 3.684926 3.634173 7.198849 5.342416 
3236 6.610123 13.652463 6.067297 5.770662 3.589850 2.819278 2.793111 3.650756 3.637425 7.179235 5.323997 
3237 6.665953 13.732912 6.141660 5.727476 3.541595 2.846775 2.783570 3.547621 3.675588 7.171384 5.316990 
3238 6.731223 13.786388 6.250143 5.679714 3.516541 2.926006 2.793592 3.447212 3.701330 7.192616 5.338109 
3239 6.689447 13.704195 6.338606 5.567781 3.456679 2.924568 2.709255 3.283396 3.685724 7.105435 5.304104 
3240 6.676064 13.655049 6.430260 5.536613 3.455525 2.954322 2.702235 3.189074 3.676543 7.050296 5.271737 
3241 6.664892 13.655509 6.511914 5.610782 3.534203 3.008445 2.781162 3.189101 3.678559 7.070855 5.273511 
3242 6.605294 13.607574 6.572413 5.651930 3.589235 3.026227 2.810786 3.153915 3.698958 7.042380 5.273281 
3243 6.538470 13.544424 6.590906 5.654585 3.614684 3.029787 2.819588 3.104231 3.750454 7.000399 5.277686 
3244 6.468279 13.487983 6.556139 5.646449 3.626275 2.998927 2.827555 3.081535 3.829457 6.970949 5.258888 
3245 6.471621 13.501074 6.511204 5.671963 3.619749 2.998309 2.893099 3.105799 3.982560 6.993923 5.228859 
3246 6.490230 13.510325 6.446531 5.716383 3.577104 2.987673 2.958251 3.139278 4.156316 7.019372 5.204114 
3247 6.498750 13.486223 6.396913 5.717812 3.497444 2.953850 3.007723 3.144384 4.324959 7.008437 5.145947 
3248 6.533601 13.500342 6.401163 5.713881 3.424783 2.968660 3.063001 3.166923 4.477726 7.005045 5.073037 
3249 6.540279 13.532466 6.410547 5.743440 3.411564 2.972321 3.110626 3.208828 4.565607 6.990412 5.004449 
3250 6.535631 13.562619 6.422357 5.760148 3.406569 2.961649 3.164874 3.232802 4.661303 6.937396 4.892660 
3251 6.471467 13.560419 6.389602 5.782919 3.402962 2.916562 3.178694 3.257438 4.742527 6.833239 4.761897 
3252 6.408401 13.578062 6.338042 5.827472 3.458078 2.893372 3.209225 3.332577 4.804549 6.757709 4.682111 
3253 6.373239 13.592369 6.296944 5.837823 3.490735 2.907723 3.246592 3.391979 4.884873 6.685262 4.619870 
3254 6.353445 13.573888 6.263583 5.842493 3.515833 2.933258 3.261333 3.421182 4.956848 6.632827 4.606764 
3255 6.368667 13.554336 6.275954 5.829278 3.545306 2.976859 3.278534 3.421832 5.038481 6.629895 4.641101 
3256 6.387857 13.476679 6.300172 5.747892 3.511566 2.988164 3.237637 3.348283 5.135924 6.594951 4.688394 
3257 6.392982 13.385046 6.315663 5.729272 3.518810 2.993403 3.178676 3.302128 5.172426 6.552248 4.810713 
3258 6.447671 13.301210 6.369701 5.709082 3.503845 3.008620 3.123887 3.241463 5.206616 6.508595 4.928341 
3259 6.545923 13.240487 6.449950 5.707412 3.491027 3.044414 3.085677 3.197210 5.241863 6.515676 5.027539 
3260 6.585956 13.183072 6.482546 5.705471 3.509345 3.030650 3.034568 3.170813 5.212284 6.486045 5.148999 
3261 6.617389 13.121177 6.506229 5.658617 3.467071 2.966776 2.986830 3.102845 5.204688 6.408896 5.220868 
3262 6.674673 13.145551 6.556983 5.699015 3.472078 2.952073 3.011936 3.077474 5.215623 6.412659 5.310864 
3263 6.647878 13.182991 6.578398 5.797104 3.539845 2.923186 3.011487 3.086632 5.156252 6.388378 5.388344 
3264 6.635417 13.219182 6.589999 5.833206 3.564454 2.892744 3.033854 3.056078 5.143233 6.356189 5.412337 
3265 6.639958 13.284192 6.593829 5.884122 3.628957 2.878994 3.110482 3.033701 5.152196 6.370888 5.384387 
3266 6.604555 13.343662 6.592549 5.930848 3.707080 2.830283 3.155933 3.015500 5.145188 6.359152 5.333364 
3267 6.618807 13.384456 6.609655 5.910391 3.734799 2.798205 3.208327 2.937220 5.193715 6.375517 5.190262 
3268 6.603223 13.409081 6.624896 5.903157 3.818047 2.770424 3.206206 2.879864 5.181159 6.375828 5.054501 
3269 6.607838 13.469572 6.681264 5.927396 3.941725 2.797151 3.176377 2.884966 5.126139 6.389342 5.009100 
3270 6.679469 13.520044 6.727951 5.951242 4.048163 2.835707 3.161084 2.907922 5.112604 6.428808 4.976677 
3271 6.678135 13.523467 6.726140 5.998282 4.162291 2.826153 3.077894 2.962076 5.043659 6.388102 4.963416 
3272 6.727291 13.554931 6.767055 6.070744 4.265310 2.870551 3.029941 3.038883 5.002741 6.402312 5.021158 
3273 6.838807 13.591616 6.803217 6.135158 4.352462 2.939746 3.043929 3.108689 5.014127 6.456301 5.122892 
3274 6.855020 13.559733 6.801828 6.161234 4.415307 2.937989 2.991281 3.147876 4.969905 6.411549 5.250875 
3275 6.869791 13.517314 6.777754 6.133511 4.410444 2.889863 2.961211 3.131571 4.978765 6.358507 5.346389 
3276 6.878695 13.540645 6.752613 6.171879 4.493585 2.871071 2.994228 3.188496 4.991939 6.347482 5.443793 
3277 6.853016 13.602999 6.754438 6.249773 4.618181 2.891039 3.033202 3.286242 5.003872 6.353733 5.564345 
3278 6.835357 13.624084 6.737727 6.277246 4.679222 2.878297 3.074626 3.336547 5.042017 6.340691 5.654537 
3279 6.763418 13.597725 6.696540 6.259993 4.732565 2.827387 3.075882 3.352534 5.028450 6.261107 5.722899 
3280 6.692348 13.596638 6.672537 6.258348 4.803624 2.785161 3.076619 3.371120 4.999860 6.205284 5.787413 
3281 6.645156 13.627194 6.621706 6.284733 4.914160 2.761411 3.121294 3.432002 4.980982 6.191265 5.829087 
3282 6.576829 13.651860 6.547122 6.296947 5.029410 2.761252 3.145763 3.495351 4.957269 6.172216 5.839740 
3283 6.545455 13.662229 6.479084 6.263463 5.099466 2.795314 3.161662 3.523129 4.978194 6.174060 5.827812 
3284 6.489248 13.638649 6.400934 6.246668 5.168327 2.832231 3.144146 3.572744 4.965760 6.142637 5.835104 
3285 6.471526 13.642801 6.384497 6.265271 5.278280 2.922462 3.122555 3.643460 4.957273 6.149809 5.870672 
3286 6.486820 13.621063 6.395175 6.276386 5.364813 2.986486 3.076433 3.666096 4.984746 6.145083 5.885791 
3287 6.482903 13.550173 6.389236 6.242543 5.422029 3.004572 2.974798 3.625173 5.027352 6.086796 5.879281 
3288 6.496682 13.509655 6.434994 6.226176 5.490372 3.056810 2.889209 3.578674 5.083925 6.076218 5.893666 
3289 6.495032 13.484505 6.499959 6.255720 5.579958 3.123653 2.823742 3.554652 5.093817 6.087363 5.957989 
3290 6.478095 13.513902 6.574197 6.346264 5.722601 3.225402 2.799701 3.610965 5.042230 6.133780 6.069291 
3291 6.405596 13.547254 6.654206 6.404591 5.842980 3.289175 2.748973 3.668641 4.944182 6.137028 6.168625 
3292 6.320736 13.542078 6.712279 6.381235 5.880359 3.291251 2.668865 3.681010 4.860308 6.055007 6.229130 
3293 6.230487 13.589299 6.821414 6.411136 5.947345 3.348910 2.670027 3.763608 4.753552 6.007646 6.332394 
3294 6.119195 13.623874 6.979335 6.442779 5.989511 3.426651 2.689475 3.844133 4.656920 5.949379 6.457527 
3295 6.072237 13.620748 7.104940 6.410970 5.960808 3.484881 2.721783 3.881482 4.644011 5.870353 6.555323 
3296 6.026905 13.612708 7.169939 6.386266 5.918633 3.524043 2.770583 3.935361 4.642341 5.797153 6.618665 
3297 6.054076 13.657909 7.198235 6.406488 5.870546 3.559645 2.895798 3.990694 4.689140 5.782151 6.630887 
3298 6.139370 13.731690 7.202463 6.470005 5.830760 3.589840 3.049722 4.033884 4.764281 5.809083 6.628592 
3299 6.210242 13.766945 7.222302 6.531927 5.790923 3.595695 3.123450 4.027425 4.813535 5.823834 6.633680 
3300 6.325852 13.800220 7.279634 6.586059 5.740659 3.608646 3.158467 3.992414 4.892549 5.873372 6.644433 
3301 6.419943 13.827915 7.317886 6.637102 5.699160 3.620599 3.155859 3.988452 4.953113 5.923008 6.649127 
3302 6.473447 13.843794 7.322070 6.683969 5.652349 3.605282 3.123854 3.993049 5.000113 5.973973 6.631402 
3303 6.520142 13.879397 7.305090 6.738844 5.610616 3.579294 3.086056 3.999506 5.054124 6.048429 6.598469 
3304 6.552514 13.938547 7.280123 6.791787 5.582283 3.553127 3.030594 4.018404 5.082683 6.124526 6.574017 
3305 6.554890 13.988629 7.277371 6.824931 5.556189 3.514560 2.928477 3.998151 5.099523 6.164150 6.567039 
3306 6.561388 14.057160 7.261396 6.870100 5.522613 3.473472 2.842569 3.970315 5.139533 6.200262 6.550841 
3307 6.598126 14.170356 7.221392 6.933541 5.468509 3.425033 2.823890 3.970695 5.232111 6.278924 6.491174 
3308 6.596509 14.273982 7.150007 6.967507 5.396430 3.337049 2.821151 3.954849 5.338277 6.333328 6.396550 
3309 6.611418 14.399814 7.120973 6.999203 5.335605 3.280922 2.848766 3.930376 5.448609 6.420103 6.315565 
3310 6.579690 14.458348 7.125409 7.025695 5.293494 3.230521 2.812900 3.885272 5.495970 6.452799 6.285326 
3311 6.502929 14.471472 7.141638 7.047977 5.253728 3.176209 2.731840 3.831980 5.491753 6.420498 6.269245 
3312 6.513655 14.538149 7.175848 7.081392 5.202758 3.152891 2.721549 3.820431 5.510177 6.460052 6.253985 
3313 6.509554 14.557273 7.172296 7.082899 5.141970 3.077282 2.689754 3.781987 5.487903 6.452696 6.219467 
3314 6.527075 14.590498 7.169992 7.089068 5.097790 3.020693 2.710329 3.737193 5.461520 6.467698 6.177004 
3315 6.590531 14.640471 7.180361 7.089078 5.081073 3.006631 2.773083 3.695616 5.450722 6.525993 6.155516 
3316 6.648008 14.673297 7.188787 7.032337 5.060723 2.994240 2.800045 3.611034 5.460903 6.570824 6.150683 
3317 6.632958 14.679327 7.193860 6.935901 5.051791 2.980918 2.778967 3.506057 5.462693 6.594237 6.133141 
3318 6.543168 14.636206 7.205956 6.852060 5.081080 2.967388 2.718221 3.399429 5.412628 6.582462 6.137075 
3319 6.498031 14.660862 7.286949 6.850511 5.170477 3.042294 2.760424 3.344322 5.365595 6.659064 6.207747 
3320 6.442510 14.684322 7.373590 6.870163 5.302953 3.125634 2.829685 3.328292 5.282530 6.741430 6.287186 
3321 6.391746 14.617113 7.414697 6.811175 5.380798 3.147800 2.827103 3.249218 5.211225 6.722599 6.330152 
3322 6.411212 14.594040 7.472302 6.777730 5.432031 3.229589 2.887584 3.187502 5.208495 6.748897 6.370749 
3323 6.456244 14.592804 7.535257 6.784493 5.503297 3.344555 2.979668 3.174251 5.212863 6.787451 6.419892 
3324 6.500300 14.549811 7.569974 6.752494 5.543468 3.423270 3.019922 3.131703 5.242566 6.790382 6.462511 
3325 6.540511 14.506347 7.567192 6.729932 5.569390 3.479306 3.039332 3.115154 5.294500 6.796750 6.460022 
3326 6.548338 14.478540 7.544846 6.781577 5.642960 3.525823 3.073585 3.153041 5.321493 6.810013 6.478597 
3327 6.526881 14.468717 7.501060 6.865192 5.741389 3.558473 3.102223 3.222869 5.323810 6.823063 6.500395 
3328 6.464820 14.464572 7.459230 6.911681 5.820664 3.567879 3.079265 3.287687 5.309468 6.814344 6.484274 
3329 6.387056 14.436152 7.424158 6.921714 5.864701 3.545501 2.989393 3.354780 5.268044 6.761976 6.463813 
3330 6.393903 14.427803 7.391336 6.916263 5.863420 3.536018 2.908472 3.404672 5.259932 6.771377 6.426951 
3331 6.429185 14.422039 7.344151 6.882267 5.851391 3.525856 2.842134 3.459793 5.249460 6.806430 6.365282 
3332 6.445987 14.406706 7.276585 6.848012 5.865082 3.505377 2.786659 3.541706 5.210231 6.819743 6.316910 
3333 6.557194 14.463148 7.236248 6.833924 5.893498 3.536493 2.815909 3.632179 5.257607 6.909372 6.278962 
3334 6.635606 14.488882 7.220896 6.816569 5.968565 3.549737 2.810014 3.712690 5.276751 6.937629 6.261815 
3335 6.677815 14.469033 7.200304 6.784797 6.105843 3.548712 2.751866 3.759279 5.231203 6.888966 6.295405 
3336 6.723298 14.459371 7.178947 6.725506 6.268379 3.548133 2.709490 3.767322 5.186977 6.845971 6.319699 
3337 6.738518 14.457805 7.131437 6.667078 6.404377 3.517072 2.686364 3.765947 5.133784 6.794401 6.307603 
3338 6.803948 14.497132 7.067300 6.616601 6.484302 3.486982 2.714834 3.739723 5.117671 6.790649 6.277758 
3339 6.849374 14.515045 6.983497 6.553404 6.521401 3.450205 2.743516 3.690269 5.104840 6.764529 6.250393 
3340 6.868954 14.530308 6.961014 6.545679 6.581748 3.439279 2.800789 3.698842 5.056524 6.741027 6.288876 
3341 6.937884 14.561490 6.974470 6.555136 6.630046 3.457170 2.886477 3.707296 5.030059 6.756950 6.346853 
3342 6.979804 14.541401 6.970618 6.487723 6.581630 3.433070 2.913696 3.632616 5.032725 6.737372 6.328676 
3343 7.012908 14.515359 6.969985 6.411468 6.519316 3.384239 2.913991 3.543017 5.031230 6.719223 6.287941 
3344 7.046570 14.526046 6.985460 6.400224 6.505593 3.361412 2.919830 3.487619 4.994229 6.733489 6.285007 
3345 7.034716 14.562776 7.037048 6.467243 6.552560 3.375772 2.952921 3.504563 4.906665 6.761405 6.339041 
3346 7.001312 14.563586 7.059304 6.522916 6.579741 3.380124 2.963256 3.520198 4.814433 6.752961 6.391071 
3347 7.035651 14.550485 7.028351 6.533989 6.519825 3.369018 2.965373 3.478363 4.823573 6.751971 6.384429 
3348 7.097289 14.604168 6.991490 6.594667 6.483178 3.368207 3.012260 3.477825 4.878211 6.804263 6.364534 
3349 7.148500 14.664145 6.955801 6.644542 6.455458 3.366984 3.032458 3.448173 4.945169 6.843562 6.312783 
3350 7.174816 14.665616 6.968726 6.666481 6.436185 3.384690 2.992382 3.372997 4.993490 6.846760 6.249743 
3351 7.151942 14.611069 7.004394 6.675219 6.437900 3.408326 2.898876 3.288989 5.005521 6.832120 6.172508 
3352 7.181611 14.589112 7.037098 6.691718 6.415654 3.456743 2.845819 3.198833 5.070261 6.872896 6.077557 
3353 7.203033 14.605343 7.063876 6.763415 6.407054 3.507584 2.827822 3.165657 5.127148 6.933494 5.993510 
3354 7.180157 14.613022 7.077136 6.833546 6.401337 3.535713 2.782964 3.145345 5.156366 6.973086 5.905092 
3355 7.165358 14.592735 7.075287 6.865832 6.335808 3.536543 2.725359 3.072528 5.199818 7.005910 5.826393 
3356 7.096122 14.560531 7.062108 6.939735 6.318782 3.506869 2.677416 3.048723 5.196581 7.032132 5.809544 
3357 7.070431 14.602906 7.070091 7.085903 6.318843 3.489836 2.724135 3.076245 5.243336 7.137787 5.841178 
3358 7.024706 14.603455 7.044138 7.185071 6.292197 3.427962 2.743994 3.098341 5.267513 7.184412 5.859964 
3359 6.956163 14.570995 7.025424 7.227543 6.296160 3.351129 2.730413 3.149981 5.230373 7.176364 5.877761 
3360 6.953037 14.602063 7.038003 7.233736 6.293978 3.329354 2.785311 3.235170 5.246165 7.231185 5.896368 
3361 6.923551 14.615992 7.029946 7.207548 6.310007 3.301509 2.829842 3.341839 5.253084 7.250794 5.900366 
3362 6.916251 14.638817 7.035706 7.212327 6.371472 3.305878 2.900656 3.497930 5.274271 7.273237 5.931938 
3363 6.969720 14.640817 7.040898 7.185087 6.383206 3.306988 2.961509 3.588785 5.347288 7.302176 5.928421 
3364 6.997389 14.562809 7.058714 7.121285 6.403842 3.281952 2.939686 3.618736 5.359002 7.265351 5.913809 
3365 7.002560 14.439404 7.082202 7.027299 6.415925 3.236494 2.861554 3.624178 5.322478 7.184744 5.885930 
3366 7.028944 14.334592 7.117459 6.947092 6.400644 3.232356 2.801016 3.611078 5.296594 7.138020 5.856045 
3367 7.037306 14.259244 7.181385 6.927952 6.460506 3.262647 2.763220 3.673650 5.201054 7.119096 5.892162 
3368 7.015602 14.169996 7.211536 6.883659 6.504201 3.267818 2.722357 3.708270 5.098424 7.093527 5.928650 
3369 6.967219 14.070122 7.199830 6.836790 6.535219 3.253707 2.687863 3.692226 5.048983 7.086903 5.934905 
3370 6.885404 14.002244 7.204464 6.845289 6.641121 3.292893 2.707584 3.754963 5.000643 7.121373 5.985978 
3371 6.884811 13.993841 7.244142 6.870541 6.717847 3.353892 2.781147 3.799168 5.019380 7.234869 6.052480 
3372 6.881745 13.942564 7.291007 6.804726 6.742120 3.350825 2.761707 3.726537 5.046172 7.292657 6.074833 
3373 6.836913 13.873401 7.319616 6.720173 6.766661 3.338725 2.703685 3.666353 5.036779 7.277512 6.102461 
3374 6.817481 13.867024 7.315122 6.685288 6.767835 3.362435 2.716060 3.616612 5.081438 7.291343 6.115507 
3375 6.800235 13.883179 7.302465 6.669908 6.763456 3.385044 2.756474 3.582566 5.148440 7.297616 6.120957 
3376 6.760711 13.900574 7.300897 6.673063 6.759645 3.437816 2.809691 3.587555 5.184587 7.284538 6.144981 
3377 6.691280 13.887468 7.294437 6.677108 6.750502 3.470977 2.824671 3.567503 5.183670 7.238611 6.162209 
3378 6.630754 13.884485 7.290473 6.700387 6.724629 3.479742 2.850833 3.584544 5.191386 7.203352 6.167562 
3379 6.513647 13.885428 7.240482 6.717638 6.702383 3.477879 2.871072 3.627817 5.188767 7.121827 6.151113 
3380 6.391453 13.883379 7.150129 6.671217 6.632187 3.426883 2.837384 3.592063 5.243801 6.998757 6.071613 
3381 6.343090 13.951038 7.087374 6.649330 6.574109 3.410754 2.830687 3.611353 5.345431 6.931241 6.007705 
3382 6.300945 14.041112 7.062486 6.665655 6.563340 3.437431 2.850347 3.676621 5.403373 6.898872 5.980963 
3383 6.310090 14.148808 7.069681 6.689964 6.533964 3.452814 2.875130 3.721264 5.489440 6.915879 5.939170 
3384 6.348061 14.231444 7.042235 6.674017 6.496574 3.458337 2.874372 3.745763 5.582213 6.941394 5.874396 
3385 6.386934 14.259290 6.970669 6.621383 6.433368 3.441096 2.860100 3.722060 5.691893 6.973527 5.789951 
3386 6.465379 14.273515 6.923232 6.580295 6.376550 3.440961 2.845154 3.711395 5.806621 7.035751 5.722067 
3387 6.498926 14.241111 6.893267 6.552528 6.378612 3.448544 2.798381 3.711626 5.835074 7.058640 5.701258 
3388 6.534381 14.207156 6.886683 6.544649 6.415424 3.473785 2.749312 3.717695 5.815908 7.085814 5.715910 
3389 6.565460 14.193304 6.884277 6.557066 6.455124 3.511465 2.697007 3.747761 5.767330 7.103336 5.737159 
3390 6.610573 14.189298 6.867653 6.561559 6.479367 3.546075 2.657087 3.747326 5.716915 7.117007 5.727417 
3391 6.663552 14.195029 6.864888 6.558866 6.482336 3.570438 2.633360 3.723427 5.665997 7.122442 5.696897 
3392 6.735617 14.211136 6.866596 6.545239 6.479034 3.615040 2.649052 3.709183 5.591311 7.108670 5.676832 
3393 6.808005 14.235940 6.875064 6.500778 6.464805 3.663763 2.719593 3.656865 5.506629 7.087985 5.656404 
3394 6.889325 14.261550 6.914658 6.445050 6.437751 3.713569 2.805328 3.587780 5.430124 7.043591 5.646741 
3395 6.947394 14.288941 6.996821 6.408129 6.441252 3.775320 2.897087 3.551891 5.350032 6.998236 5.666625 
3396 6.945218 14.311218 7.108577 6.381133 6.457113 3.843822 2.992957 3.537099 5.289329 6.952830 5.698838 
3397 6.947529 14.359805 7.192468 6.357700 6.451260 3.913772 3.128601 3.584695 5.297191 6.950653 5.746347 
3398 6.876906 14.348887 7.184530 6.316679 6.442717 3.926395 3.194955 3.606337 5.311008 6.925160 5.798437 
3399 6.811609 14.311679 7.108009 6.263878 6.384400 3.863747 3.229748 3.557081 5.382590 6.876903 5.824347 
3400 6.842545 14.356153 7.007514 6.291789 6.326227 3.802474 3.311085 3.555071 5.495182 6.902162 5.857303 
3401 6.867687 14.357687 6.873315 6.328591 6.311300 3.731202 3.323823 3.557862 5.543500 6.888862 5.892573 
3402 6.899588 14.297070 6.695455 6.259718 6.229328 3.620526 3.279458 3.495136 5.623134 6.809806 5.822025 
3403 6.903165 14.219186 6.540146 6.203600 6.212881 3.545723 3.180124 3.469082 5.643846 6.722269 5.751033 
3404 6.890166 14.175235 6.454245 6.212627 6.263248 3.542072 3.105096 3.503246 5.617910 6.663059 5.721199 
3405 6.976861 14.192222 6.405912 6.223940 6.278035 3.567925 3.097016 3.556572 5.662404 6.671350 5.677053 
3406 6.945145 14.123695 6.305171 6.156223 6.333653 3.518629 2.976654 3.560226 5.608958 6.561680 5.620911 
3407 6.882396 14.071988 6.197824 6.098670 6.407514 3.449427 2.867032 3.553118 5.565540 6.434268 5.558584 
3408 6.980030 14.165302 6.189922 6.146890 6.453382 3.449144 2.903460 3.611641 5.615773 6.461559 5.531178 
3409 7.020115 14.205859 6.190137 6.205044 6.527709 3.412449 2.863513 3.602091 5.587091 6.425674 5.525135 
3410 6.966955 14.156628 6.175789 6.206434 6.574562 3.306875 2.726021 3.471959 5.512290 6.296114 5.501231 
3411 7.015611 14.180838 6.209301 6.240871 6.574673 3.261228 2.693321 3.364719 5.484501 6.266263 5.522827 
3412 7.043495 14.245100 6.275578 6.341884 6.624131 3.266777 2.724063 3.318582 5.406392 6.271827 5.623442 
3413 7.037277 14.304976 6.354174 6.415015 6.669706 3.262679 2.772771 3.266944 5.332318 6.275693 5.705570 
3414 7.095340 14.372292 6.465988 6.439862 6.669263 3.268643 2.871257 3.209093 5.306884 6.326605 5.766118 
3415 7.120622 14.403161 6.602860 6.491511 6.735207 3.303535 2.934428 3.165233 5.241632 6.389799 5.869572 
3416 7.187430 14.413292 6.686704 6.487398 6.739622 3.317008 2.984532 3.081730 5.240932 6.480507 5.918159 
3417 7.247843 14.401876 6.706158 6.435181 6.735723 3.326840 2.989417 2.977307 5.245949 6.525587 5.931199 
3418 7.287127 14.429108 6.745044 6.466168 6.833097 3.405714 2.980489 2.959008 5.198376 6.572448 6.008992 
3419 7.425490 14.567073 6.833464 6.556028 6.912031 3.513714 3.084026 3.037202 5.248498 6.748014 6.080019 
3420 7.496794 14.649122 6.867429 6.585840 6.936782 3.568178 3.124305 3.070905 5.276025 6.877823 6.100489 
3421 7.514092 14.672832 6.887688 6.593841 6.943371 3.626817 3.115076 3.092379 5.261074 6.966166 6.138196 
3422 7.562577 14.699201 6.932718 6.577830 6.923722 3.716838 3.131533 3.136924 5.255052 7.069530 6.197731 
3423 7.529293 14.668637 6.965424 6.550213 6.955408 3.775881 3.074281 3.130121 5.188545 7.090528 6.262640 
3424 7.491261 14.673401 6.986233 6.538900 7.010699 3.799188 3.036950 3.138364 5.138687 7.118752 6.318808 
3425 7.453112 14.709316 6.981036 6.524805 7.078594 3.786900 3.015473 3.169108 5.114072 7.120635 6.345966 
3426 7.449251 14.797142 6.997805 6.546104 7.146094 3.811785 3.043586 3.257898 5.122684 7.153405 6.387082 
3427 7.501460 14.887109 7.041885 6.557857 7.222955 3.856416 3.120261 3.356913 5.176586 7.223100 6.437599 
3428 7.500501 14.890882 7.034215 6.485498 7.252846 3.817948 3.117920 3.362903 5.238830 7.212019 6.437897 
3429 7.510845 14.882524 7.023865 6.416246 7.288074 3.786752 3.111517 3.384542 5.331977 7.206618 6.459030 
3430 7.539776 14.893884 6.995603 6.358649 7.315483 3.738291 3.114538 3.441544 5.434853 7.201783 6.444226 
3431 7.555184 14.904681 6.992903 6.321476 7.306657 3.701821 3.121020 3.514823 5.509773 7.192923 6.435861 
3432 7.586475 14.925024 7.067257 6.319391 7.329309 3.715246 3.154229 3.620035 5.553372 7.235502 6.488369 
3433 7.569950 14.895453 7.161125 6.289837 7.322096 3.706440 3.127748 3.665834 5.567033 7.234809 6.516942 
3434 7.481105 14.815757 7.228478 6.237442 7.285743 3.656554 3.023036 3.631659 5.564360 7.172302 6.500677 
3435 7.408855 14.771204 7.300498 6.276071 7.310648 3.691657 2.955348 3.657458 5.579893 7.167018 6.514128 
3436 7.358362 14.734490 7.323883 6.309422 7.284353 3.722011 2.905181 3.647845 5.625326 7.172346 6.505594 
3437 7.279548 14.622039 7.288280 6.252665 7.241494 3.699118 2.803746 3.544148 5.638885 7.113470 6.462265 
3438 7.247860 14.521624 7.289711 6.210874 7.212577 3.712522 2.758857 3.454358 5.628927 7.086634 6.463218 
3439 7.194773 14.433222 7.324375 6.203283 7.214494 3.766872 2.738399 3.414513 5.566276 7.063031 6.503928 
3440 7.157149 14.367950 7.366036 6.193061 7.261375 3.838716 2.737287 3.395738 5.491342 7.060797 6.536033 
3441 7.152901 14.309794 7.377870 6.138072 7.246896 3.852634 2.730849 3.333114 5.459112 7.068865 6.530719 
3442 7.176964 14.272285 7.378948 6.075669 7.219008 3.851407 2.730101 3.254914 5.462769 7.106026 6.513257 
3443 7.224904 14.295654 7.424254 6.081686 7.249686 3.927651 2.795850 3.274359 5.457302 7.210300 6.567053 
3444 7.233356 14.294902 7.471350 6.055027 7.280611 4.003520 2.820956 3.287991 5.417710 7.286834 6.604236 
3445 7.275121 14.290451 7.508389 5.994313 7.297582 4.060060 2.820434 3.266696 5.399652 7.366944 6.596083 
3446 7.345406 14.313680 7.540531 5.969491 7.310364 4.134697 2.838340 3.280349 5.355595 7.460654 6.592145 
3447 7.415871 14.349743 7.524756 5.906621 7.281506 4.156779 2.843243 3.260089 5.304922 7.517823 6.525467 
3448 7.499010 14.445850 7.504089 5.848946 7.260092 4.185421 2.854667 3.264418 5.224592 7.581176 6.488677 
3449 7.541800 14.550037 7.523077 5.871637 7.296706 4.231962 2.867108 3.344385 5.092680 7.630659 6.526824 
3450 7.544634 14.587619 7.557192 5.886807 7.352852 4.269945 2.867979 3.412162 4.956954 7.645911 6.562281 
3451 7.514081 14.577515 7.566804 5.844112 7.356529 4.242891 2.831101 3.433819 4.855686 7.614624 6.567138 
3452 7.492997 14.640968 7.559706 5.834566 7.368804 4.217905 2.835859 3.496828 4.832910 7.628521 6.631246 
3453 7.491675 14.746317 7.500199 5.829354 7.382400 4.157773 2.869705 3.556316 4.861769 7.651793 6.671197 
3454 7.493405 14.834265 7.439175 5.827281 7.380826 4.115789 2.918244 3.631457 4.881907 7.660979 6.737201 
3455 7.467606 14.906403 7.398029 5.821181 7.362946 4.077728 2.956829 3.710694 4.862484 7.640637 6.803333 
3456 7.462941 14.988389 7.378759 5.792460 7.301878 4.040131 3.004525 3.768654 4.842594 7.622296 6.863207 
3457 7.501839 15.125318 7.383552 5.823042 7.236026 4.023284 3.091603 3.866819 4.853734 7.656623 6.980802 
3458 7.502898 15.226624 7.315614 5.832338 7.159823 3.942340 3.110963 3.915550 4.877650 7.628109 7.056167 
3459 7.545627 15.347281 7.209476 5.846495 7.025593 3.828616 3.113667 3.894128 4.947858 7.592491 7.071904 
3460 7.595205 15.472171 7.160767 5.924516 6.953631 3.752305 3.104653 3.885881 5.001245 7.570493 7.089262 
3461 7.618009 15.548553 7.144289 6.011298 6.953812 3.666879 3.038926 3.854437 5.012412 7.546037 7.097102 
3462 7.652597 15.583750 7.161079 6.091462 6.966030 3.581985 2.962833 3.801328 5.045151 7.560693 7.104800 
3463 7.622935 15.608891 7.149745 6.154734 7.029334 3.484521 2.852081 3.763162 5.043693 7.539739 7.095946 
3464 7.626597 15.664960 7.112474 6.169007 7.042875 3.382333 2.766093 3.685688 5.082908 7.525711 7.054635 
3465 7.650941 15.713893 7.052117 6.146452 7.007779 3.246707 2.721349 3.582463 5.150514 7.513505 7.009249 
3466 7.634241 15.725079 7.062852 6.151624 7.013643 3.152580 2.714771 3.531885 5.160499 7.501596 7.032448 
3467 7.662097 15.708455 7.158162 6.175314 6.986660 3.113410 2.777658 3.492913 5.165445 7.537257 7.078355 
3468 7.662912 15.636245 7.214933 6.134351 6.954142 3.039454 2.822470 3.418813 5.130850 7.511061 7.051612 
3469 7.654897 15.573847 7.225783 6.079328 6.932338 2.945384 2.868832 3.346552 5.076962 7.466199 6.991271 
3470 7.677742 15.549335 7.258120 6.090002 6.950490 2.915693 2.956723 3.355622 5.028545 7.464322 6.990161 
3471 7.707989 15.517260 7.295424 6.110961 7.001044 2.948375 3.050361 3.410186 4.960170 7.456276 7.027713 
3472 7.687189 15.419782 7.305764 6.073770 7.051081 3.003360 3.030501 3.459088 4.843877 7.364944 7.044740 
3473 7.678970 15.340343 7.324982 6.041512 7.106205 3.085379 3.006335 3.518283 4.737531 7.282110 7.081347 
3474 7.704043 15.277364 7.316744 5.977509 7.110815 3.175566 3.008034 3.540852 4.671770 7.214946 7.101720 
3475 7.703239 15.237795 7.271434 5.927735 7.120488 3.263281 2.981667 3.566971 4.606968 7.140573 7.112701 
3476 7.744854 15.276944 7.218470 5.937976 7.124820 3.363487 3.035638 3.551810 4.614842 7.105435 7.117805 
3477 7.779652 15.274762 7.154681 5.946945 7.132902 3.448949 3.063547 3.440619 4.617299 7.026848 7.109492 
3478 7.778685 15.246450 7.146120 6.007617 7.240108 3.567993 3.060578 3.356359 4.589376 6.955965 7.172161 
3479 7.790592 15.240868 7.146065 6.078775 7.335396 3.655855 3.093907 3.259735 4.595230 6.928319 7.234098 
3480 7.770530 15.251278 7.112821 6.159882 7.423132 3.696958 3.087720 3.180469 4.606315 6.908828 7.260025 
3481 7.728695 15.320568 7.060117 6.280983 7.532235 3.709945 3.082581 3.158074 4.646844 6.914710 7.269964 
3482 7.682114 15.371363 7.003299 6.325100 7.574502 3.676813 3.084435 3.076068 4.705287 6.893898 7.250714 
3483 7.636943 15.428660 7.010813 6.396462 7.639993 3.676096 3.084768 3.052012 4.748310 6.903755 7.289272 
3484 7.630678 15.504552 7.074897 6.492402 7.712339 3.714816 3.135651 3.085357 4.779026 6.957702 7.364474 
3485 7.646082 15.513900 7.088036 6.485726 7.720012 3.696628 3.126430 3.057132 4.790528 6.947232 7.370848 
3486 7.682270 15.528749 7.092425 6.465394 7.728231 3.666090 3.091384 3.052923 4.792098 6.948728 7.377837 
3487 7.762496 15.634354 7.131797 6.526020 7.743807 3.669542 3.138780 3.117899 4.804838 7.039395 7.440234 
3488 7.843694 15.742565 7.156128 6.576946 7.738546 3.665072 3.165631 3.175967 4.822564 7.125696 7.498236 
3489 7.860558 15.788548 7.150548 6.575936 7.723420 3.645500 3.132038 3.217839 4.854583 7.151077 7.515593 
3490 7.855514 15.859028 7.187047 6.586580 7.698135 3.669903 3.117357 3.289254 4.859330 7.191298 7.584502 
3491 7.833719 15.903458 7.254214 6.605095 7.694859 3.714537 3.062517 3.369935 4.824272 7.208766 7.681810 
3492 7.795576 15.918292 7.316550 6.641815 7.696793 3.764730 3.015403 3.477659 4.769662 7.200488 7.778112 
3493 7.776394 15.948272 7.339729 6.673183 7.659504 3.798311 2.986256 3.572922 4.746019 7.212073 7.833472 
3494 7.806705 16.035715 7.328792 6.674282 7.571311 3.805737 2.991749 3.653767 4.773451 7.265702 7.856204 
3495 7.832989 16.125746 7.326536 6.673612 7.465423 3.842315 3.019298 3.742204 4.768067 7.315763 7.892784 
3496 7.867546 16.135876 7.316061 6.593470 7.326975 3.861588 2.975844 3.746657 4.753774 7.303064 7.892833 
3497 7.909786 16.137426 7.344380 6.519784 7.211216 3.908464 2.950804 3.786729 4.747540 7.311029 7.917324 
3498 7.907892 16.152218 7.386643 6.487774 7.136555 3.950346 2.954259 3.866982 4.721530 7.330325 7.950897 
3499 7.909184 16.182899 7.379500 6.397118 7.028150 3.941030 2.925630 3.875479 4.758617 7.329475 7.907543 
3500 7.881642 16.196085 7.370593 6.360627 6.939596 3.949575 2.916361 3.905320 4.791937 7.326822 7.884677 
3501 7.821362 16.197680 7.392990 6.452612 6.899852 4.019239 2.912821 3.952346 4.776178 7.345433 7.930614 
3502 7.789641 16.177660 7.406044 6.552246 6.842319 4.067924 2.871573 3.924540 4.797223 7.362191 7.957240 
3503 7.763203 16.138638 7.380198 6.605178 6.746326 4.064764 2.814172 3.867917 4.853628 7.360987 7.932552 
3504 7.774598 16.139858 7.329079 6.635553 6.636255 4.030931 2.778153 3.796156 4.965644 7.387705 7.878015 
3505 7.751630 16.128336 7.252641 6.678353 6.537325 3.943844 2.731685 3.725571 5.064270 7.387963 7.817105 
3506 7.713120 16.101480 7.205676 6.757085 6.441253 3.860151 2.737789 3.688424 5.121896 7.398549 7.802768 
3507 7.655264 16.049765 7.186820 6.813775 6.380641 3.800853 2.758948 3.671024 5.133744 7.393209 7.811853 
3508 7.613624 16.000088 7.184749 6.863367 6.327548 3.771446 2.829532 3.690665 5.130981 7.386712 7.840396 
3509 7.592842 16.006634 7.204417 6.972115 6.322887 3.764719 2.968390 3.753043 5.111656 7.412027 7.898535 
3510 7.515602 15.968248 7.165804 7.027890 6.337763 3.673632 3.026395 3.761808 5.078181 7.335481 7.895632 
3511 7.500398 15.950166 7.105560 6.998156 6.285378 3.564075 3.085264 3.714313 5.104192 7.231028 7.831580 
3512 7.480034 15.924313 7.064094 6.959476 6.270317 3.512014 3.117308 3.698380 5.109046 7.096626 7.774955 
3513 7.455301 15.898993 7.063721 6.940467 6.290199 3.515996 3.121094 3.717135 5.118691 6.968681 7.736057 
3514 7.507364 15.950933 7.119612 6.948688 6.296582 3.567509 3.205953 3.789049 5.192285 6.939238 7.736537 
3515 7.473314 15.938398 7.127051 6.909354 6.327584 3.548326 3.173366 3.854515 5.220543 6.838128 7.686661 
3516 7.461572 15.894703 7.102296 6.784993 6.299352 3.491487 3.087876 3.871899 5.289659 6.727784 7.558330 
3517 7.521333 15.914748 7.101314 6.672674 6.263400 3.454360 3.065431 3.884770 5.394809 6.695297 7.440152 
3518 7.562997 15.922301 7.134189 6.610196 6.293261 3.446071 2.989905 3.903611 5.475401 6.668402 7.361716 
3519 7.612117 15.884646 7.185170 6.532703 6.319601 3.435849 2.891341 3.884172 5.562029 6.627706 7.277472 
3520 7.651129 15.817351 7.233442 6.449194 6.343623 3.419060 2.778680 3.868664 5.619400 6.576363 7.167120 
3521 7.723205 15.801651 7.273166 6.394659 6.345519 3.392275 2.715504 3.836122 5.711145 6.578775 7.045380 
3522 7.785175 15.796535 7.290659 6.336197 6.335010 3.341995 2.676036 3.771243 5.800831 6.570373 6.919134 
3523 7.778462 15.753998 7.285147 6.285740 6.368742 3.298588 2.614535 3.698593 5.837327 6.492199 6.808393 
3524 7.809495 15.770051 7.285269 6.257007 6.412359 3.304126 2.662350 3.638805 5.893270 6.431473 6.744684 
3525 7.814362 15.813286 7.264295 6.279659 6.471750 3.318267 2.768529 3.602885 5.911416 6.345018 6.713201 
3526 7.777128 15.868130 7.191208 6.296344 6.492804 3.293421 2.850295 3.525269 5.930918 6.233159 6.645055 
3527 7.761758 15.904770 7.092697 6.266045 6.456547 3.239084 2.906204 3.420695 5.961956 6.141584 6.539882 
3528 7.776786 15.968914 7.024496 6.220031 6.412054 3.209478 2.959480 3.342224 5.969390 6.090294 6.457861 
3529 7.784007 15.994518 6.995318 6.157239 6.377611 3.188234 2.957503 3.272270 5.961213 6.024215 6.405734 
3530 7.761158 15.971452 6.988536 6.096094 6.365424 3.166884 2.927859 3.230080 5.939007 5.948231 6.395733 
3531 7.776771 15.972085 6.993974 6.053336 6.346456 3.160002 2.952065 3.208462 5.939644 5.949457 6.407578 
3532 7.856338 16.015486 7.023385 6.015238 6.305374 3.166563 3.000042 3.192889 5.985052 6.024826 6.423722 
3533 7.897721 16.019163 7.052399 5.955291 6.268544 3.162968 2.994615 3.189771 5.995169 6.065833 6.440686 
3534 7.891511 15.975810 7.084228 5.888268 6.259390 3.160184 2.926348 3.194100 5.971498 6.039700 6.450414 
3535 7.944962 15.952881 7.155850 5.828714 6.251862 3.176605 2.908453 3.195855 5.987610 6.027101 6.491938 
3536 8.013715 15.945743 7.242765 5.785910 6.255901 3.224280 2.920245 3.199601 6.009919 5.997284 6.569118 
3537 8.058408 15.947694 7.318828 5.783455 6.283274 3.286849 2.924991 3.206586 6.033011 5.963295 6.661752 
3538 8.122337 16.003567 7.356398 5.794090 6.286975 3.331223 2.982285 3.215468 6.100943 5.941938 6.749941 
3539 8.134198 16.033783 7.327883 5.809790 6.283988 3.334886 3.022325 3.225661 6.146292 5.855283 6.815980 
3540 8.132323 16.054523 7.293502 5.817190 6.268586 3.342166 3.059685 3.208270 6.208646 5.760665 6.879739 
3541 8.152250 16.044197 7.285295 5.781413 6.233564 3.366615 3.130219 3.151297 6.303417 5.679496 6.944757 
3542 8.188254 16.037321 7.290516 5.743888 6.224225 3.403351 3.208381 3.087245 6.411829 5.596127 6.999593 
3543 8.203740 16.060543 7.269185 5.758583 6.233085 3.428071 3.288182 3.048524 6.520194 5.521087 7.038674 
3544 8.188567 16.100143 7.192629 5.783319 6.234189 3.432379 3.362978 3.047470 6.595837 5.435661 7.062312 
3545 8.165147 16.104767 7.094495 5.751508 6.208607 3.419128 3.384987 3.036385 6.624697 5.343657 7.057486 
3546 8.147746 16.136791 7.054413 5.726487 6.203099 3.439319 3.392908 3.054210 6.601472 5.307931 7.093642 
3547 8.145410 16.155876 7.055904 5.728904 6.215055 3.493941 3.385237 3.116221 6.524992 5.318565 7.180834 
3548 8.131330 16.072723 7.028634 5.632840 6.144971 3.480451 3.288274 3.044292 6.461818 5.260500 7.200059 
3549 8.124516 16.013659 6.967504 5.559144 6.057489 3.465508 3.217845 2.966675 6.414795 5.221358 7.185506 
3550 8.176103 16.071156 6.882708 5.557245 5.951388 3.494245 3.240486 2.971926 6.413556 5.246971 7.146526 
3551 8.234788 16.166088 6.791646 5.560924 5.818008 3.494806 3.272226 2.975620 6.452562 5.238036 7.048013 
3552 8.197598 16.178797 6.672337 5.542225 5.685190 3.405387 3.230616 2.952867 6.442819 5.097755 6.901235 
3553 8.161634 16.190742 6.554732 5.516489 5.548521 3.297444 3.179023 2.934442 6.430997 4.942619 6.736311 
3554 8.164618 16.286396 6.478677 5.584265 5.472365 3.246601 3.185692 3.016476 6.430059 4.889291 6.625089 
3555 8.138653 16.368504 6.404156 5.684361 5.428045 3.177586 3.153952 3.097526 6.398436 4.836443 6.527544 
3556 8.135241 16.418358 6.338725 5.729825 5.355803 3.088450 3.102969 3.110713 6.399140 4.785957 6.395751 
3557 8.136141 16.444334 6.317074 5.785634 5.331350 3.049461 3.054852 3.169322 6.380201 4.787338 6.298309 
3558 8.095551 16.427149 6.292027 5.840844 5.367724 2.999291 2.979921 3.242906 6.303524 4.768047 6.239350 
3559 8.116700 16.398289 6.320917 5.883823 5.390044 3.003455 2.937776 3.297379 6.276554 4.789089 6.206800 
3560 8.156178 16.336075 6.393297 5.947969 5.425780 3.047892 2.898085 3.357767 6.249425 4.860627 6.218631 
3561 8.206374 16.235714 6.472988 5.991440 5.456470 3.079087 2.867913 3.384329 6.208225 4.956969 6.242671 
3562 8.244678 16.156376 6.567952 6.058461 5.523596 3.111262 2.851248 3.436454 6.156205 5.064788 6.284217 
3563 8.216353 16.081776 6.645652 6.126104 5.638504 3.083116 2.782291 3.489644 6.055781 5.121366 6.330242 
3564 8.228496 16.004427 6.731284 6.158424 5.709888 3.047889 2.757973 3.492396 6.008477 5.184949 6.358965 
3565 8.298374 15.957490 6.873044 6.190166 5.766095 3.054524 2.815102 3.499308 6.007232 5.308910 6.399698 
3566 8.328764 15.909158 7.021542 6.194325 5.832662 3.051544 2.852907 3.486009 5.953904 5.394987 6.460338 
3567 8.359338 15.894112 7.143939 6.193620 5.882843 3.065987 2.921673 3.488239 5.930467 5.480032 6.504489 
3568 8.374662 15.920863 7.224462 6.251067 5.959718 3.100305 2.998257 3.538768 5.902404 5.551231 6.531175 
3569 8.340682 15.893317 7.247031 6.249850 6.030222 3.084797 3.018931 3.524735 5.848361 5.536040 6.519683 
3570 8.344079 15.872592 7.284502 6.184401 6.066782 3.071692 3.053620 3.446686 5.866244 5.529256 6.482041 
3571 8.307737 15.913898 7.354992 6.192654 6.161515 3.074206 3.076346 3.425421 5.840604 5.550432 6.476451 
3572 8.235304 15.941157 7.425770 6.251070 6.271089 3.090497 3.084688 3.460957 5.782287 5.565781 6.511000 
3573 8.190934 15.941456 7.448763 6.251928 6.329494 3.096400 3.074393 3.453346 5.790420 5.546822 6.506592 
3574 8.102489 15.930457 7.410047 6.205576 6.337886 3.038312 3.016503 3.392807 5.796122 5.463202 6.463006 
3575 8.039459 15.993387 7.359489 6.196128 6.333820 2.980887 3.029419 3.389426 5.846020 5.437517 6.456348 
3576 8.009205 16.042765 7.309724 6.193902 6.325722 2.927414 3.050812 3.388816 5.931671 5.449626 6.468994 
3577 7.958936 16.049452 7.251945 6.174349 6.306337 2.876290 3.036096 3.373075 6.016798 5.456429 6.497707 
3578 7.941104 16.102886 7.214730 6.147311 6.265494 2.843098 3.037666 3.378301 6.139591 5.484722 6.539736 
3579 7.884093 16.146223 7.166705 6.118207 6.266465 2.785901 3.004474 3.380636 6.232159 5.474656 6.591399 
3580 7.822437 16.252495 7.133496 6.189315 6.332523 2.763801 3.022975 3.485745 6.279346 5.513182 6.704095 
3581 7.794940 16.392300 7.126443 6.318835 6.422887 2.779741 3.070467 3.647154 6.332573 5.590436 6.850973 
3582 7.750212 16.449270 7.080629 6.367269 6.488040 2.765162 3.056936 3.693923 6.384997 5.588507 6.948102 
3583 7.737227 16.509916 7.062246 6.399517 6.522130 2.796195 3.062645 3.703580 6.442904 5.592020 7.055547 
3584 7.797154 16.620481 7.104776 6.442743 6.598897 2.881911 3.108982 3.720699 6.529644 5.638814 7.182169 
3585 7.848750 16.717901 7.148998 6.487661 6.710768 2.939349 3.138588 3.737113 6.583631 5.654458 7.282200 
3586 7.837138 16.759270 7.146554 6.427799 6.805120 2.928556 3.080383 3.716258 6.609658 5.592289 7.316659 
3587 7.819653 16.826485 7.147957 6.352551 6.894960 2.915302 2.999877 3.701598 6.642321 5.547532 7.330786 
3588 7.830870 16.960869 7.191869 6.395211 6.983200 2.959255 2.994469 3.779734 6.656546 5.616472 7.396530 
3589 7.809772 17.057819 7.224432 6.463212 7.109722 2.999614 2.951351 3.860550 6.586428 5.670199 7.493112 
3590 7.793395 17.083548 7.188579 6.445985 7.167195 2.967648 2.863213 3.801658 6.495428 5.652466 7.503566 
3591 7.767880 17.115070 7.104564 6.418393 7.165983 2.889465 2.806711 3.724453 6.372370 5.624259 7.462189 
3592 7.778273 17.188976 7.015038 6.409846 7.150794 2.815477 2.808019 3.670324 6.284331 5.640624 7.415834 
3593 7.863557 17.303457 6.972486 6.435746 7.092044 2.770288 2.893910 3.633083 6.254330 5.715181 7.379952 
3594 7.903812 17.384403 6.971180 6.490816 7.071256 2.749085 2.970495 3.644217 6.163690 5.749252 7.373832 
3595 7.922029 17.424181 6.965030 6.505496 7.057556 2.726887 3.008909 3.640028 6.072068 5.725149 7.348947 
3596 7.958893 17.450773 6.940178 6.505323 6.993787 2.721685 3.085265 3.636618 6.009275 5.725461 7.303147 
3597 8.013902 17.495230 6.892229 6.470027 6.916945 2.714672 3.162577 3.617640 5.986072 5.729102 7.235624 
3598 8.069077 17.564102 6.838539 6.385857 6.814666 2.710365 3.235690 3.561184 6.008117 5.701268 7.148108 
3599 8.088478 17.652464 6.836906 6.350693 6.736995 2.764793 3.345509 3.561463 6.025950 5.704885 7.101234 
