# Supplementary material for: Redox-Based Defect Detection in Packed DNA: Insights from Hybrid Quantum Mechanical/Molecular Mechanics Molecular Dynamics Simulations
Source: J Chem Theory Comput. 2023 Nov 14;19(22):8434–45. doi: 10.1021/acs.jctc.3c01013 (PMC10687876; doi:10.1021/acs.jctc.3c01013)
Supplement: Supplementary file 2 — ct3c01013_si_002.zip [file ct3c01013_si_002.zip › packed_dna_8oxog-main/QMMM_MD/water_counts_qmmm_N7/wt_red_reg1_waterdistances.dat]

0 7.462945 2.921757 4.024339 4.054923 3.659178 6.567623 4.619663 10.195683 7.866034 13.131966 5.070017 14.852985 10.369924 
1 7.454974 2.926039 3.995645 4.066617 3.602915 6.566076 4.673384 10.205137 7.882793 13.069915 5.045492 14.865536 10.333833 
2 7.394998 2.910009 3.923035 4.046849 3.475352 6.533823 4.743338 10.213590 7.861325 12.977687 4.972357 14.862973 10.247856 
3 7.385361 2.912162 3.872451 4.061634 3.407095 6.526790 4.811991 10.229266 7.861473 12.937426 4.920443 14.881729 10.198512 
4 7.419976 2.936224 3.891582 4.140848 3.394913 6.562405 4.838655 10.249418 7.916274 12.973229 4.930830 14.892843 10.184167 
5 7.493683 3.014424 3.955380 4.233445 3.458472 6.585941 4.806780 10.276189 7.968525 13.066694 4.989460 14.917423 10.207350 
6 7.515059 3.090612 3.996020 4.284235 3.515185 6.542343 4.773440 10.285027 7.971002 13.151390 5.016929 14.934649 10.189163 
7 7.462037 3.111592 3.985823 4.267914 3.500466 6.480934 4.750810 10.268479 7.939982 13.160960 4.990252 14.922679 10.082518 
8 7.407653 3.075468 3.944627 4.225281 3.494766 6.473004 4.694290 10.197710 7.895305 13.075911 4.929298 14.887450 9.953107 
9 7.378754 3.047875 3.930541 4.151904 3.521181 6.480571 4.666766 10.159356 7.864246 13.025226 4.894477 14.889622 9.867312 
10 7.336259 3.001774 3.926222 4.074644 3.538254 6.495097 4.630590 10.126114 7.853587 12.961740 4.865509 14.894109 9.811239 
11 7.318042 2.936798 3.917758 4.010365 3.579266 6.514991 4.588799 10.088783 7.841671 12.887467 4.832673 14.883712 9.825110 
12 7.268661 2.851062 3.930143 3.930700 3.578888 6.523951 4.611175 10.064772 7.818622 12.813844 4.767948 14.862071 9.834298 
13 7.237239 2.776502 3.937707 3.863596 3.607234 6.526150 4.607323 10.020645 7.783360 12.725200 4.702281 14.822640 9.873658 
14 7.227691 2.707908 3.955115 3.801370 3.652632 6.513303 4.619641 9.998085 7.760541 12.645771 4.640056 14.793320 9.923018 
15 7.198722 2.626780 3.992827 3.750502 3.653630 6.494492 4.648338 10.000197 7.760584 12.569400 4.580676 14.742797 9.948668 
16 7.178193 2.576771 4.043232 3.709543 3.653059 6.482960 4.665864 10.022121 7.770925 12.505812 4.547872 14.696379 9.983751 
17 7.152730 2.598787 4.125234 3.644467 3.647785 6.442295 4.746155 10.105610 7.768874 12.493766 4.510660 14.690351 10.020405 
18 7.119995 2.643110 4.147055 3.585809 3.669917 6.381912 4.785022 10.158957 7.745653 12.468786 4.470384 14.638716 10.066463 
19 7.062855 2.642519 4.138872 3.506949 3.666173 6.317618 4.797205 10.191907 7.715054 12.396568 4.383765 14.538095 10.081257 
20 7.029342 2.665875 4.161728 3.445648 3.697142 6.260712 4.803908 10.241415 7.664685 12.362859 4.318625 14.457580 10.128466 
21 6.998545 2.708631 4.224000 3.410389 3.712857 6.205672 4.816997 10.308216 7.614933 12.375401 4.268104 14.392664 10.180086 
22 6.956343 2.765698 4.323758 3.367925 3.684672 6.147650 4.869851 10.408941 7.582269 12.422060 4.212854 14.368347 10.196812 
23 6.901286 2.808512 4.390192 3.347980 3.662072 6.116949 4.884880 10.468015 7.564024 12.449991 4.175472 14.317833 10.216122 
24 6.793193 2.776970 4.424348 3.354114 3.567030 6.118739 4.885601 10.468551 7.542563 12.423313 4.122535 14.219173 10.158157 
25 6.760123 2.827538 4.479369 3.374692 3.548253 6.130305 4.896267 10.493430 7.511119 12.456610 4.131859 14.201590 10.180410 
26 6.716028 2.906750 4.513135 3.377625 3.546989 6.114012 4.927544 10.521534 7.447403 12.503239 4.163369 14.200759 10.229406 
27 6.639139 2.965286 4.500780 3.398485 3.544080 6.096654 4.948946 10.508246 7.373469 12.491327 4.184111 14.173688 10.280196 
28 6.570911 3.028956 4.484522 3.424602 3.568948 6.093291 4.951037 10.483061 7.310835 12.436861 4.203561 14.136381 10.333472 
29 6.526467 3.077573 4.460338 3.472868 3.594250 6.120734 4.911372 10.418422 7.279685 12.374828 4.220442 14.064936 10.361110 
30 6.554363 3.168286 4.453276 3.539289 3.639369 6.158257 4.877681 10.373695 7.266150 12.369731 4.264791 14.023456 10.392582 
31 6.593185 3.245637 4.460958 3.579765 3.658530 6.166988 4.888939 10.387062 7.241414 12.398921 4.310700 14.011219 10.409248 
32 6.591245 3.215362 4.412633 3.608579 3.613855 6.174064 4.889022 10.336344 7.217093 12.374866 4.317126 13.944325 10.368491 
33 6.605418 3.162373 4.388639 3.642777 3.560896 6.177939 4.902581 10.280761 7.198064 12.380931 4.331685 13.900868 10.309713 
34 6.696453 3.143232 4.385139 3.683881 3.570378 6.201005 4.883806 10.235723 7.196674 12.412644 4.381314 13.886846 10.286959 
35 6.796594 3.094878 4.350989 3.713247 3.553614 6.228419 4.845678 10.159081 7.208069 12.400933 4.386099 13.842514 10.225832 
36 6.892194 3.075958 4.326762 3.696024 3.524493 6.213115 4.848638 10.116925 7.186084 12.402558 4.373920 13.828730 10.148873 
37 6.972722 3.080422 4.312041 3.633761 3.491303 6.163827 4.882150 10.088914 7.134362 12.416053 4.347729 13.841784 10.072749 
38 7.032859 3.062066 4.259945 3.565439 3.463025 6.104393 4.884166 9.983421 7.070177 12.386466 4.320845 13.830362 10.021241 
39 7.072587 3.054675 4.221952 3.468938 3.426917 6.022360 4.889719 9.922164 6.975892 12.342289 4.278052 13.836362 9.960790 
40 7.096262 2.990724 4.172488 3.404089 3.389145 5.960584 4.830834 9.825237 6.898241 12.278221 4.225984 13.779586 9.901340 
41 7.144922 2.931131 4.172504 3.388640 3.385674 5.919079 4.789820 9.738986 6.852023 12.266175 4.225379 13.745271 9.880147 
42 7.216354 2.921692 4.207753 3.369183 3.436296 5.868637 4.787040 9.701155 6.824885 12.296477 4.255445 13.768213 9.925507 
43 7.275265 2.928199 4.159327 3.336222 3.525123 5.815593 4.764132 9.608163 6.799145 12.315494 4.275273 13.747759 10.013654 
44 7.277873 2.920418 4.062159 3.249291 3.564163 5.727778 4.792641 9.500309 6.733593 12.304517 4.266860 13.692175 10.035307 
45 7.286972 2.935267 3.973082 3.131091 3.598061 5.610943 4.845121 9.425355 6.649045 12.325658 4.257421 13.638660 10.010530 
46 7.227714 2.880259 3.877114 3.022693 3.555731 5.489409 4.895198 9.332461 6.565261 12.334873 4.222126 13.543191 9.883420 
47 7.215466 2.901117 3.808583 2.926023 3.565409 5.369834 4.968341 9.295932 6.494034 12.420428 4.252459 13.535249 9.812230 
48 7.227062 2.949249 3.756908 2.858679 3.606412 5.271544 5.010166 9.261098 6.444645 12.509433 4.312273 13.568875 9.787240 
49 7.228780 2.936366 3.690037 2.853284 3.653940 5.230749 5.000847 9.155600 6.436554 12.554051 4.400229 13.584003 9.791920 
50 7.241552 2.865226 3.625735 2.889918 3.710933 5.239963 4.967727 9.044141 6.461380 12.559472 4.524115 13.606755 9.812612 
51 7.314592 2.832714 3.625475 2.962147 3.801978 5.263635 4.936332 8.995059 6.514160 12.583200 4.698868 13.686827 9.875840 
52 7.358814 2.770726 3.602067 3.038628 3.859005 5.307230 4.877503 8.897207 6.540060 12.530606 4.848885 13.710735 9.932000 
53 7.364578 2.682382 3.571928 3.079898 3.870330 5.357456 4.821931 8.798233 6.528085 12.472333 4.956229 13.687146 9.960643 
54 7.325650 2.581871 3.510103 3.110894 3.848625 5.425354 4.758675 8.673017 6.506671 12.401769 5.023808 13.602159 9.945742 
55 7.312840 2.569653 3.439404 3.123235 3.850994 5.464699 4.718845 8.582778 6.475183 12.403095 5.092651 13.521372 9.935839 
56 7.329932 2.684940 3.411659 3.109486 3.886028 5.435251 4.713582 8.567031 6.431588 12.497310 5.145925 13.511539 9.943467 
57 7.319077 2.805643 3.395133 3.112805 3.906513 5.387717 4.716275 8.532061 6.407374 12.570704 5.148991 13.490726 9.934473 
58 7.269880 2.828798 3.335388 3.161759 3.895769 5.379974 4.683661 8.414377 6.392580 12.553061 5.093667 13.407254 9.909694 
59 7.295220 2.876566 3.320727 3.249559 3.931923 5.388973 4.651081 8.347864 6.406049 12.569562 5.079102 13.397987 9.939750 
60 7.325383 2.917412 3.340453 3.328202 3.956499 5.393051 4.647580 8.317760 6.403156 12.571847 5.089900 13.422691 9.959412 
61 7.359750 2.970048 3.360179 3.367100 3.976566 5.380326 4.674810 8.316893 6.377687 12.584167 5.134911 13.461599 9.972016 
62 7.270586 2.909486 3.323069 3.336602 3.900128 5.356485 4.707424 8.266277 6.326449 12.489205 5.120018 13.411629 9.887794 
63 7.189602 2.836673 3.243673 3.310435 3.883353 5.387093 4.689082 8.143252 6.294617 12.346456 5.125832 13.316700 9.865581 
64 7.200786 2.833946 3.235467 3.325802 3.972155 5.443273 4.676839 8.073586 6.300396 12.308208 5.212029 13.305961 9.932513 
65 7.261523 2.882864 3.303409 3.363181 4.092879 5.520409 4.653305 8.052647 6.351174 12.344254 5.340376 13.376002 10.046643 
66 7.258669 2.890734 3.366673 3.383324 4.137919 5.588923 4.598033 8.001624 6.383065 12.340138 5.418075 13.417655 10.118385 
67 7.218299 2.878873 3.407856 3.377659 4.139415 5.617898 4.525694 7.953964 6.386056 12.336297 5.451658 13.453400 10.176520 
68 7.212395 2.888215 3.422498 3.367040 4.169660 5.647094 4.441807 7.906208 6.404243 12.339603 5.480004 13.502493 10.276912 
69 7.238623 2.922086 3.468885 3.353247 4.210512 5.654160 4.433267 7.897053 6.440474 12.363951 5.507689 13.574544 10.373490 
70 7.261901 2.896806 3.531471 3.327821 4.209273 5.649045 4.452161 7.880678 6.494667 12.370929 5.478976 13.620286 10.395509 
71 7.287380 2.810336 3.573098 3.293955 4.169784 5.652283 4.467493 7.815110 6.578474 12.321203 5.394714 13.632546 10.353757 
72 7.370224 2.767377 3.616803 3.303174 4.163187 5.634447 4.535833 7.796438 6.696902 12.319366 5.339334 13.691949 10.360571 
73 7.495042 2.757771 3.571917 3.349284 4.223177 5.644871 4.505363 7.728889 6.861125 12.284724 5.323451 13.711395 10.454357 
74 7.622825 2.770141 3.528080 3.391165 4.275887 5.645500 4.469055 7.697566 7.034449 12.275987 5.332120 13.756521 10.554432 
75 7.694476 2.734247 3.516948 3.386178 4.249564 5.593814 4.486415 7.731186 7.169290 12.278683 5.310204 13.816727 10.566034 
76 7.795764 2.725627 3.504934 3.387232 4.260425 5.555331 4.467850 7.776597 7.304087 12.335938 5.334643 13.895288 10.609189 
77 7.824944 2.686384 3.525699 3.371961 4.214793 5.506920 4.489617 7.847481 7.418737 12.376199 5.348691 13.971960 10.555099 
78 7.905143 2.717455 3.529219 3.374152 4.253801 5.504322 4.442452 7.887232 7.541323 12.434543 5.403917 14.037079 10.581932 
79 7.904191 2.696125 3.478159 3.343129 4.223162 5.517669 4.354402 7.873013 7.605979 12.405944 5.400946 14.020743 10.544999 
80 7.956336 2.787264 3.441530 3.300462 4.246736 5.503485 4.349920 7.945169 7.637094 12.427006 5.406404 14.063963 10.569970 
81 8.050646 2.928813 3.401415 3.249942 4.299150 5.472417 4.379805 8.047626 7.638998 12.480032 5.413970 14.124373 10.646985 
82 8.057056 2.999216 3.357353 3.213628 4.290220 5.453714 4.413131 8.096945 7.609464 12.465361 5.394145 14.130695 10.651416 
83 7.996044 2.981592 3.257018 3.182470 4.225253 5.469912 4.386230 8.026115 7.536389 12.327194 5.326439 14.036692 10.596708 
84 7.955433 2.966922 3.194057 3.178058 4.177983 5.495065 4.393807 7.978356 7.468287 12.213592 5.298866 13.982291 10.556454 
85 7.978331 2.984730 3.178239 3.199392 4.182688 5.509536 4.440536 7.996152 7.412326 12.153434 5.326102 13.982618 10.539724 
86 8.077495 3.070393 3.196413 3.249935 4.246544 5.512420 4.487936 8.044451 7.371683 12.163642 5.423727 14.026016 10.580438 
87 8.139546 3.105880 3.229964 3.305530 4.276032 5.507609 4.539618 8.098139 7.310787 12.195192 5.534534 14.095145 10.559103 
88 8.182767 3.109261 3.172091 3.344369 4.292629 5.529682 4.488884 8.039506 7.220810 12.175697 5.622172 14.092717 10.552964 
89 8.218802 3.141259 3.131311 3.353716 4.285197 5.499985 4.478320 8.002064 7.120058 12.170210 5.673261 14.111800 10.557327 
90 8.208539 3.153047 3.135736 3.345153 4.249208 5.443541 4.480000 8.003101 7.035021 12.177628 5.689992 14.118818 10.544814 
91 8.155051 3.146109 3.146541 3.340270 4.199007 5.395755 4.487854 7.992446 6.979788 12.173346 5.694932 14.085627 10.528009 
92 8.095412 3.128768 3.243769 3.347757 4.146015 5.383563 4.584608 8.049386 6.964553 12.255506 5.683331 14.090223 10.468714 
93 8.031919 3.071847 3.291224 3.371309 4.096624 5.461952 4.581280 8.044415 6.950434 12.288035 5.667118 14.035011 10.397077 
94 8.020745 3.047906 3.347829 3.395365 4.079981 5.547191 4.564842 8.053503 6.959618 12.337724 5.678858 13.996305 10.345811 
95 8.117620 3.144794 3.476433 3.434935 4.166557 5.615739 4.614560 8.165783 7.008987 12.517406 5.762015 14.074504 10.342011 
96 8.176372 3.211956 3.570753 3.457206 4.224908 5.691339 4.651715 8.237273 7.057292 12.637773 5.833655 14.106126 10.332097 
97 8.135170 3.183235 3.590109 3.417817 4.174632 5.746328 4.651447 8.230939 7.043583 12.630237 5.841487 14.033896 10.249091 
98 8.107318 3.158407 3.571703 3.356905 4.149650 5.741229 4.640232 8.243941 6.996290 12.632786 5.849236 13.973104 10.203205 
99 8.112226 3.122187 3.559500 3.307998 4.170594 5.713803 4.629310 8.275730 6.951138 12.639890 5.863825 13.922294 10.177258 
100 8.146839 3.081928 3.587012 3.291031 4.230085 5.674185 4.657246 8.360774 6.932015 12.687164 5.884104 13.945214 10.139241 
101 8.188073 3.011283 3.608194 3.292016 4.311232 5.628886 4.716830 8.454486 6.955309 12.735016 5.898286 13.975220 10.105523 
102 8.204055 2.922966 3.610661 3.284204 4.400194 5.581498 4.769112 8.527203 7.011596 12.766079 5.893147 14.009825 10.088758 
103 8.214998 2.849079 3.548946 3.301873 4.475509 5.550357 4.704198 8.508310 7.068068 12.779428 5.889777 13.981468 10.116488 
104 8.180627 2.756122 3.509512 3.322181 4.507493 5.518014 4.627071 8.493454 7.095463 12.812349 5.879647 13.936117 10.115169 
105 8.117571 2.678023 3.445610 3.312226 4.484596 5.500034 4.548028 8.453866 7.094667 12.824759 5.844793 13.861828 10.105666 
106 8.052012 2.657813 3.407397 3.261105 4.417292 5.487059 4.513585 8.446853 7.056949 12.870540 5.799693 13.823049 10.081524 
107 8.000618 2.682102 3.373352 3.184096 4.354363 5.487032 4.488065 8.435400 6.976105 12.926343 5.727623 13.793786 10.075452 
108 7.925113 2.700321 3.321193 3.084961 4.242675 5.490898 4.461865 8.363100 6.864894 12.906490 5.641270 13.715096 10.031355 
109 7.878098 2.737370 3.257255 3.022147 4.128328 5.510087 4.422950 8.252867 6.755534 12.850250 5.582286 13.614942 9.994821 
110 7.862385 2.791716 3.250683 2.980104 4.064847 5.518463 4.472871 8.223125 6.670798 12.817643 5.546735 13.591830 9.965136 
111 7.896599 2.899369 3.229866 2.961033 4.077821 5.533767 4.506246 8.222196 6.618299 12.782804 5.531321 13.577360 10.008398 
112 7.943718 3.009321 3.242897 2.955666 4.102046 5.532984 4.575813 8.269959 6.589249 12.766337 5.538305 13.602436 10.073213 
113 7.945834 3.049473 3.213753 2.951116 4.074301 5.551093 4.632546 8.259000 6.566962 12.669176 5.527419 13.573147 10.128999 
114 7.893542 3.038219 3.191537 2.953926 4.005988 5.552189 4.684362 8.219050 6.564028 12.541280 5.519240 13.501765 10.137584 
115 7.856698 3.019182 3.228091 2.988954 3.967867 5.548619 4.740358 8.219491 6.588461 12.463661 5.540156 13.497874 10.173906 
116 7.889697 3.053372 3.311414 3.042453 4.012668 5.550543 4.804134 8.280066 6.631907 12.468567 5.609424 13.554055 10.288069 
117 7.848609 3.043492 3.323432 3.057831 4.013363 5.537638 4.808187 8.286615 6.623634 12.443329 5.639278 13.540082 10.359668 
118 7.794383 3.041467 3.297489 3.047768 4.023851 5.531857 4.804148 8.285326 6.588098 12.426520 5.669299 13.525895 10.451193 
119 7.684984 2.961773 3.274967 3.025619 3.984035 5.535520 4.794044 8.277557 6.548250 12.390599 5.676050 13.468019 10.472742 
120 7.641510 2.894184 3.301190 3.066531 4.014930 5.592975 4.759793 8.277920 6.560927 12.407643 5.737893 13.464586 10.543808 
121 7.625347 2.834432 3.374758 3.094860 4.058418 5.647261 4.761052 8.303182 6.591492 12.428507 5.801674 13.504627 10.617155 
122 7.633728 2.795246 3.426469 3.079520 4.097210 5.667849 4.780657 8.335455 6.589924 12.427801 5.855328 13.548731 10.675980 
123 7.631638 2.735212 3.386276 3.028959 4.093948 5.658579 4.764582 8.309000 6.542302 12.339115 5.837802 13.562879 10.693595 
124 7.682331 2.721499 3.342362 2.980598 4.119371 5.659946 4.760469 8.288099 6.485368 12.257031 5.829353 13.582845 10.748704 
125 7.768472 2.745613 3.328261 2.970875 4.174513 5.670816 4.751575 8.297200 6.458530 12.234763 5.847164 13.660381 10.833368 
126 7.899075 2.842624 3.340362 3.006628 4.254898 5.662997 4.780668 8.345757 6.452705 12.269364 5.905465 13.789584 10.962323 
127 7.966635 2.857429 3.338415 3.027043 4.237942 5.612244 4.800055 8.379571 6.426213 12.286744 5.920833 13.880762 10.998704 
128 8.007132 2.840848 3.297066 3.029638 4.192316 5.523325 4.794899 8.383823 6.386798 12.310887 5.887724 13.943340 11.002307 
129 8.062703 2.877600 3.272518 3.028221 4.142738 5.424679 4.813957 8.413826 6.353102 12.364027 5.861364 14.004182 11.020616 
130 8.079857 2.892066 3.268530 3.023583 4.088421 5.342642 4.827929 8.444388 6.340174 12.411123 5.855690 14.042373 10.985147 
131 8.087569 2.868651 3.274677 3.050781 4.059632 5.298901 4.817366 8.457397 6.374677 12.429541 5.867710 14.059174 10.954639 
132 8.136145 2.868802 3.296261 3.152790 4.119835 5.301331 4.784148 8.468041 6.441150 12.440598 5.926292 14.062028 10.972656 
133 8.168092 2.879155 3.293632 3.270496 4.197299 5.324891 4.712092 8.469010 6.484553 12.456612 5.988168 14.034899 11.007074 
134 8.149748 2.908898 3.242553 3.301584 4.224090 5.311619 4.701692 8.496476 6.469693 12.471150 6.022983 13.978078 11.013933 
135 8.064302 2.908642 3.177143 3.222411 4.172208 5.270657 4.730328 8.533798 6.373517 12.457265 5.992126 13.892971 10.945420 
136 8.010438 2.917271 3.118579 3.130728 4.142909 5.274923 4.773534 8.565460 6.291226 12.457016 5.997501 13.825405 10.912033 
137 7.943469 2.868418 3.098210 3.052820 4.082910 5.273808 4.853682 8.598619 6.235307 12.426463 6.012616 13.777767 10.847129 
138 7.939693 2.845175 3.076336 3.040309 4.107883 5.321322 4.862594 8.598332 6.217467 12.391622 6.096704 13.737024 10.839405 
139 7.961394 2.797670 3.120873 3.042480 4.096656 5.339947 4.910905 8.648000 6.214989 12.359460 6.184382 13.739828 10.818277 
140 8.030886 2.802197 3.195266 3.062858 4.107254 5.346081 4.965821 8.745179 6.241026 12.356137 6.302852 13.812054 10.833136 
141 8.009763 2.767162 3.188681 3.050774 4.070477 5.352583 4.918853 8.747633 6.237322 12.269993 6.380394 13.814456 10.784431 
142 7.978974 2.756254 3.194644 3.041379 4.046160 5.334209 4.910203 8.747406 6.256536 12.214188 6.435255 13.828456 10.724204 
143 7.991067 2.761935 3.210849 3.102852 4.098882 5.384772 4.890187 8.728625 6.344782 12.208521 6.521870 13.863600 10.703629 
144 7.972240 2.726379 3.226892 3.188592 4.137208 5.456213 4.886910 8.693285 6.453261 12.211083 6.571127 13.887350 10.646483 
145 7.911248 2.647061 3.200414 3.221276 4.131382 5.522007 4.931878 8.652913 6.541324 12.197522 6.568758 13.899969 10.564250 
146 7.875724 2.653702 3.106767 3.208267 4.147133 5.560029 4.933654 8.619435 6.585277 12.203733 6.574218 13.916187 10.547130 
147 7.837003 2.689878 2.985011 3.168586 4.145944 5.576017 4.919830 8.593507 6.594516 12.213235 6.576322 13.907767 10.546915 
148 7.814313 2.730423 2.936957 3.155432 4.127901 5.561696 4.964322 8.631047 6.615742 12.260139 6.570528 13.944647 10.559525 
149 7.805579 2.782344 2.931544 3.209721 4.179829 5.583578 4.987264 8.694750 6.669962 12.319466 6.580551 14.001460 10.572256 
150 7.784766 2.778279 2.981592 3.295048 4.224703 5.619633 5.064627 8.795223 6.750834 12.386045 6.581172 14.051232 10.529106 
151 7.841367 2.800740 3.042326 3.426019 4.335344 5.700086 5.111160 8.897768 6.872941 12.453164 6.620990 14.093804 10.529696 
152 7.881536 2.808007 3.128703 3.532302 4.402055 5.762256 5.165068 9.006070 6.967736 12.488075 6.645528 14.106191 10.457030 
153 7.932109 2.826914 3.202126 3.616527 4.434189 5.839552 5.230328 9.099970 7.045404 12.503316 6.646818 14.100867 10.397434 
154 7.998447 2.874854 3.270221 3.640635 4.417823 5.884516 5.324167 9.236873 7.081619 12.515534 6.617729 14.086474 10.348875 
155 8.049458 2.913957 3.311443 3.633445 4.384341 5.950013 5.384676 9.366814 7.117166 12.491229 6.615391 14.045904 10.292240 
156 8.110277 2.961287 3.338411 3.651499 4.386540 6.076493 5.391901 9.469333 7.220129 12.459364 6.650420 14.024830 10.266031 
157 8.168242 3.039540 3.387645 3.676476 4.397939 6.208889 5.406558 9.597691 7.334148 12.455145 6.685048 14.044943 10.248882 
158 8.129446 2.998548 3.392232 3.701124 4.359199 6.352358 5.363386 9.609830 7.413589 12.360453 6.691791 13.977071 10.165572 
159 8.099654 2.941360 3.412103 3.681839 4.283951 6.449003 5.353765 9.616307 7.454049 12.280375 6.674476 13.940877 10.106845 
160 8.066980 2.899225 3.471572 3.659045 4.198273 6.473181 5.360759 9.657701 7.442845 12.232051 6.677476 13.928110 10.047158 
161 8.050970 2.866029 3.497970 3.682305 4.159472 6.504074 5.291993 9.626187 7.428991 12.178123 6.711108 13.875540 10.043089 
162 8.013933 2.819155 3.530780 3.696798 4.104540 6.503728 5.249815 9.568698 7.417922 12.137229 6.716085 13.809709 9.974321 
163 7.992198 2.787357 3.534808 3.711243 4.080171 6.494410 5.209234 9.507351 7.384522 12.112579 6.700513 13.742004 9.919847 
164 7.917237 2.688364 3.493325 3.713663 4.021972 6.463356 5.193263 9.418974 7.333929 12.035849 6.636661 13.637710 9.834442 
165 7.878205 2.655668 3.440020 3.643204 3.968212 6.373375 5.262297 9.415125 7.259171 11.971874 6.561179 13.595141 9.772034 
166 7.844265 2.622710 3.361170 3.589124 3.922394 6.278208 5.310429 9.384252 7.165579 11.846587 6.491842 13.548607 9.685457 
167 7.859133 2.640147 3.306451 3.549223 3.924654 6.197076 5.389352 9.357232 7.093598 11.737194 6.454192 13.567354 9.632333 
168 7.882725 2.695570 3.329384 3.512062 3.942831 6.106500 5.518957 9.380555 7.045269 11.645033 6.451159 13.648245 9.574010 
169 7.906043 2.780866 3.347798 3.510231 3.999170 6.040828 5.613170 9.400850 7.026898 11.539609 6.487859 13.731009 9.558662 
170 7.868437 2.824284 3.339837 3.429473 4.003871 5.953691 5.741706 9.422151 6.997094 11.405680 6.473516 13.780240 9.497058 
171 7.832069 2.857613 3.283280 3.309598 4.001980 5.852823 5.838953 9.440707 6.919144 11.240207 6.433197 13.776220 9.442519 
172 7.752111 2.835511 3.199902 3.179701 3.963688 5.755996 5.928308 9.429064 6.824612 11.052727 6.339571 13.716161 9.360418 
173 7.693603 2.822871 3.176868 3.052418 3.966141 5.701643 6.028375 9.470816 6.801547 10.930497 6.257751 13.713591 9.316063 
174 7.691912 2.843972 3.230821 2.993627 4.003447 5.707893 6.092484 9.565051 6.827173 10.897870 6.242885 13.764170 9.306500 
175 7.647329 2.808540 3.270833 2.955843 3.979358 5.731309 6.123713 9.622178 6.865696 10.829926 6.198903 13.758107 9.275006 
176 7.706605 2.802035 3.315198 2.926504 3.974576 5.754511 6.117854 9.698450 6.932340 10.782650 6.191294 13.778056 9.288985 
177 7.807837 2.826624 3.340081 2.917386 3.972577 5.729685 6.080053 9.794504 6.965341 10.758247 6.208724 13.799601 9.334360 
178 7.878080 2.879345 3.350993 2.891418 3.979797 5.648820 6.038781 9.905198 6.980308 10.730013 6.212319 13.794998 9.373107 
179 7.911891 2.910794 3.366243 2.865341 3.989820 5.570295 5.961608 9.972720 6.990286 10.685451 6.211038 13.757903 9.363029 
180 7.897895 2.920625 3.384222 2.861186 4.015267 5.524441 5.847211 9.984765 6.984724 10.600054 6.224302 13.688218 9.323582 
181 7.871274 2.879678 3.352184 2.854681 4.052363 5.497544 5.706960 9.926368 6.977804 10.453938 6.247906 13.585884 9.265904 
182 7.947460 2.890438 3.327881 2.896555 4.158826 5.505869 5.573422 9.890183 7.016935 10.344684 6.341893 13.517656 9.277631 
183 8.047136 2.939319 3.356841 2.957252 4.270010 5.500941 5.545543 9.906165 7.065966 10.286102 6.467389 13.474512 9.310876 
184 8.148611 2.979138 3.405726 2.998423 4.366371 5.491667 5.605095 9.932056 7.131550 10.251595 6.561154 13.423903 9.361089 
185 8.225777 2.961312 3.395675 3.013984 4.400240 5.481774 5.666991 9.912902 7.136997 10.168151 6.544369 13.325415 9.403182 
186 8.304677 2.960105 3.342292 3.009687 4.425785 5.469906 5.718147 9.888415 7.094044 10.067129 6.492042 13.220145 9.471442 
187 8.428867 2.988279 3.260409 2.987057 4.462303 5.465970 5.748993 9.889848 7.040284 9.990544 6.460951 13.138927 9.592607 
188 8.549429 3.033165 3.212239 2.977828 4.476980 5.437748 5.801581 9.934311 6.983669 9.950752 6.420282 13.085539 9.698040 
189 8.598676 3.040200 3.187142 2.952108 4.437068 5.393303 5.909444 9.976360 6.928545 9.921371 6.354583 13.022378 9.703005 
190 8.728305 3.114255 3.189419 3.004694 4.481039 5.411622 5.971598 10.018529 6.957694 9.968281 6.377604 12.999946 9.794240 
191 8.845750 3.176631 3.204968 3.100255 4.522837 5.442728 6.013091 10.044151 6.991167 10.029340 6.416196 12.944849 9.902558 
192 8.931190 3.182988 3.169751 3.183614 4.527771 5.461744 6.019182 10.007733 7.037660 10.049357 6.459582 12.824060 9.991870 
193 8.964166 3.120586 3.114738 3.243861 4.464788 5.462555 5.999614 9.952037 7.075899 10.022617 6.481485 12.707739 10.017526 
194 9.008633 3.073830 3.082556 3.316525 4.418179 5.476528 5.965591 9.919353 7.114132 9.997867 6.534005 12.646563 10.057472 
195 9.119271 3.090417 3.101899 3.426450 4.418449 5.513496 5.939321 9.947418 7.168190 10.007487 6.606713 12.692364 10.149475 
196 9.221424 3.103077 3.108770 3.516829 4.431771 5.538559 5.896213 9.968749 7.201550 9.978481 6.655229 12.721765 10.223630 
197 9.252464 3.067467 3.058374 3.532506 4.411091 5.524308 5.832601 9.924891 7.191379 9.888964 6.652249 12.668208 10.228085 
198 9.239120 3.007306 3.066988 3.512559 4.353457 5.449177 5.849731 9.948208 7.158490 9.816439 6.611795 12.671698 10.192887 
199 9.226099 2.967077 3.116423 3.524446 4.334093 5.406058 5.882500 10.009081 7.147810 9.767039 6.607914 12.715161 10.205138 
200 9.220052 2.930210 3.161519 3.556811 4.344329 5.394805 5.900950 10.048169 7.193400 9.756431 6.604488 12.756653 10.231818 
201 9.197812 2.859729 3.195859 3.593391 4.338616 5.392077 5.887446 10.054576 7.240707 9.739116 6.563362 12.810214 10.237785 
202 9.161972 2.767528 3.185326 3.623078 4.337241 5.407805 5.799672 10.008457 7.275255 9.665049 6.511314 12.819037 10.205982 
203 9.138222 2.713319 3.196964 3.646616 4.346282 5.404958 5.750361 9.989745 7.297686 9.629279 6.475645 12.877382 10.170108 
204 9.160540 2.752424 3.281185 3.696659 4.391735 5.376424 5.792869 10.060524 7.298675 9.672734 6.498540 12.995267 10.170095 
205 9.118914 2.738187 3.272908 3.731688 4.399398 5.379489 5.701816 9.998096 7.268832 9.625709 6.518781 12.996441 10.125467 
206 9.076467 2.727136 3.284002 3.783907 4.390129 5.396539 5.594439 9.922851 7.260988 9.599919 6.551858 13.022797 10.086368 
207 9.072232 2.776507 3.329192 3.862224 4.432352 5.445991 5.466083 9.882218 7.290482 9.624201 6.635591 13.106915 10.125639 
208 9.026583 2.844875 3.401301 3.922217 4.462685 5.498861 5.356672 9.864517 7.323956 9.664702 6.712394 13.193242 10.165682 
209 8.925836 2.890274 3.457324 3.923958 4.424139 5.493551 5.302489 9.876716 7.303973 9.679941 6.734267 13.248517 10.171638 
210 8.794387 2.923835 3.474519 3.865510 4.352199 5.458530 5.245106 9.898186 7.227276 9.645990 6.719057 13.252422 10.139615 
211 8.638691 2.901705 3.436185 3.758636 4.265220 5.447671 5.139017 9.842916 7.143184 9.545647 6.695950 13.168292 10.073281 
212 8.541742 2.905225 3.459985 3.686138 4.230011 5.442532 5.080497 9.871840 7.074733 9.550193 6.743051 13.170169 10.071043 
213 8.414340 2.851347 3.505264 3.608841 4.208983 5.469385 5.021438 9.910184 7.020189 9.553272 6.793747 13.180863 10.028413 
214 8.287900 2.780413 3.596617 3.555101 4.202341 5.480814 5.030767 10.007445 7.005344 9.614325 6.829824 13.264948 9.968584 
215 8.186740 2.750954 3.663082 3.499961 4.226033 5.456090 5.032519 10.071752 6.996881 9.691871 6.869348 13.352670 9.948012 
216 8.093560 2.759145 3.681475 3.399614 4.262295 5.399747 5.023458 10.051211 6.972678 9.736531 6.895139 13.381827 9.915433 
217 8.012076 2.769091 3.665887 3.279179 4.265707 5.316597 4.995006 9.988194 6.924376 9.735613 6.892941 13.363613 9.879272 
218 7.956700 2.802811 3.675062 3.165629 4.244287 5.226596 4.967674 9.981410 6.854190 9.743567 6.884128 13.365272 9.822468 
219 7.856456 2.793407 3.687876 3.053149 4.159414 5.124836 4.940438 9.988884 6.770814 9.712036 6.857295 13.345371 9.695013 
220 7.775652 2.825691 3.691329 2.968440 4.077979 5.011073 4.903285 9.998217 6.703259 9.689332 6.839777 13.337203 9.629175 
221 7.744823 2.911051 3.669878 2.902047 4.059330 4.897512 4.857255 10.003031 6.644598 9.697483 6.833431 13.339662 9.637511 
222 7.705442 2.945940 3.658459 2.832932 4.005897 4.783161 4.854722 10.007426 6.601874 9.708714 6.812696 13.329330 9.642056 
223 7.690396 2.910119 3.689814 2.789477 3.929627 4.687703 4.896424 10.053582 6.550453 9.733835 6.793863 13.358382 9.634788 
224 7.644716 2.817762 3.744279 2.773456 3.838816 4.644482 4.959355 10.096759 6.469445 9.751563 6.741881 13.376860 9.582245 
225 7.570388 2.713153 3.776736 2.777165 3.757490 4.651315 5.006483 10.095097 6.384551 9.739872 6.676068 13.383925 9.529363 
226 7.561590 2.719531 3.776393 2.815356 3.802547 4.707634 5.008830 10.059959 6.316060 9.753634 6.690457 13.402304 9.602646 
227 7.524762 2.717600 3.817900 2.879591 3.816051 4.734310 5.053187 10.051660 6.272388 9.756959 6.732319 13.404045 9.654801 
228 7.460172 2.695095 3.832937 2.940847 3.798855 4.756751 5.065391 9.999111 6.218464 9.699574 6.756829 13.325638 9.711131 
229 7.425301 2.737005 3.891877 3.016248 3.813163 4.753270 5.130456 9.978692 6.169873 9.696983 6.797944 13.296219 9.819035 
230 7.406500 2.822443 3.969414 3.118399 3.841976 4.759101 5.202584 9.937057 6.154400 9.682597 6.856235 13.297534 9.937879 
231 7.390640 2.861033 4.016678 3.185851 3.856997 4.792541 5.219706 9.867596 6.172803 9.613806 6.913549 13.274102 10.024850 
232 7.284961 2.784416 4.059354 3.181424 3.766078 4.768466 5.239086 9.813943 6.146966 9.517120 6.901346 13.190199 9.987760 
233 7.200211 2.760327 4.085548 3.115877 3.684407 4.718414 5.292253 9.802480 6.112661 9.457992 6.881979 13.099394 9.976917 
234 7.200294 2.850048 4.147398 3.060876 3.710352 4.674540 5.407624 9.875830 6.114375 9.510728 6.917254 13.123164 10.089899 
235 7.130207 2.878078 4.209948 3.010048 3.719971 4.635827 5.494099 9.901979 6.126277 9.543633 6.926984 13.123689 10.147044 
236 7.021998 2.841488 4.164716 2.954324 3.729876 4.668374 5.442976 9.787744 6.132970 9.468086 6.924623 13.052485 10.160707 
237 6.909081 2.844692 4.166509 2.957486 3.720176 4.674057 5.452623 9.740638 6.145365 9.459407 6.953181 13.066706 10.171414 
238 6.825534 2.956005 4.156750 3.004792 3.772611 4.670864 5.489662 9.715986 6.147830 9.488556 7.018666 13.143945 10.250827 
239 6.690086 3.042565 4.154564 3.051403 3.786717 4.604362 5.544769 9.715114 6.170709 9.496936 7.042189 13.208131 10.279739 
240 6.476521 3.054245 4.142623 3.090681 3.747290 4.502436 5.600805 9.709468 6.127025 9.454721 6.996590 13.229526 10.223610 
241 6.241852 3.014344 4.037986 3.114814 3.723841 4.441580 5.576544 9.630075 6.042838 9.322595 6.916792 13.206782 10.144217 
242 6.037159 3.023557 3.999781 3.173672 3.704623 4.352309 5.636114 9.663511 5.981297 9.295900 6.871075 13.287126 10.114173 
243 5.907686 3.080371 3.955595 3.246417 3.693181 4.298079 5.686897 9.694539 5.977280 9.285026 6.886920 13.403256 10.155336 
244 5.849322 3.098660 3.925842 3.330602 3.618837 4.275570 5.719658 9.706968 6.017626 9.265866 6.941795 13.509983 10.199790 
245 5.876325 3.101874 3.893220 3.426413 3.505917 4.257791 5.738441 9.709148 6.116211 9.252186 7.034880 13.617946 10.253847 
246 5.947847 3.138345 3.764921 3.489346 3.433630 4.241252 5.705758 9.648710 6.222431 9.201622 7.131269 13.668279 10.355849 
247 5.921510 3.071490 3.646381 3.495946 3.249577 4.179549 5.674402 9.604445 6.294167 9.117068 7.142723 13.626945 10.353127 
248 5.949156 3.048467 3.566294 3.540086 3.119193 4.156379 5.672209 9.609308 6.413916 9.096664 7.189803 13.626136 10.426996 
249 5.966283 3.005672 3.543332 3.591749 3.002946 4.172926 5.676277 9.664310 6.546199 9.102537 7.253087 13.628427 10.502134 
250 5.997828 2.977883 3.559692 3.654033 2.969994 4.235963 5.646667 9.742040 6.683324 9.157727 7.342988 13.653586 10.618810 
251 6.099287 3.034630 3.534245 3.715407 3.095843 4.346567 5.554863 9.769646 6.819788 9.200288 7.457115 13.689096 10.802615 
252 6.099523 2.996208 3.522495 3.728291 3.165515 4.423438 5.479328 9.757729 6.881436 9.178749 7.476957 13.669870 10.839944 
253 6.131827 2.959232 3.492644 3.759591 3.282190 4.519380 5.396994 9.697376 6.920821 9.119169 7.481978 13.682140 10.874313 
254 6.164713 2.930272 3.567844 3.850500 3.398838 4.608896 5.380797 9.706950 6.974019 9.119649 7.483302 13.757000 10.868562 
255 6.204860 2.838879 3.656101 3.974226 3.558031 4.755088 5.298629 9.682775 7.052733 9.094714 7.513122 13.805704 10.868039 
256 6.309710 2.817093 3.757540 4.119783 3.745842 4.900394 5.227860 9.675483 7.133940 9.116812 7.568928 13.890048 10.926229 
257 6.373150 2.862702 3.874350 4.223686 3.888699 4.955777 5.274188 9.732631 7.147769 9.178283 7.578507 13.992239 10.951261 
258 6.382180 2.800389 3.869972 4.226616 3.975258 5.005386 5.208768 9.653519 7.151498 9.087058 7.538805 13.971562 10.906289 
259 6.401551 2.782053 3.889204 4.202151 4.001766 4.966125 5.203156 9.612714 7.146306 9.027490 7.469252 13.965768 10.835384 
260 6.451332 2.827611 3.938545 4.201756 4.044652 4.916732 5.219467 9.635621 7.136646 9.013793 7.433384 13.984841 10.784911 
261 6.535969 2.876285 3.957926 4.208845 4.111763 4.911949 5.169785 9.628789 7.135516 8.998680 7.438113 13.987206 10.780995 
262 6.522515 2.849855 4.001361 4.180617 4.050691 4.876473 5.211874 9.658425 7.132670 8.981779 7.385214 13.947351 10.676159 
263 6.485407 2.784475 3.966718 4.123238 4.002274 4.870279 5.219678 9.631249 7.136835 8.908842 7.325669 13.862145 10.594495 
264 6.419950 2.747761 3.930328 4.050884 3.936471 4.831782 5.249630 9.608138 7.120254 8.840532 7.240623 13.778851 10.508234 
265 6.434705 2.879808 3.869654 3.994037 3.967063 4.775516 5.310554 9.630105 7.039252 8.837718 7.183165 13.778343 10.521991 
266 6.404052 2.902677 3.688030 3.867960 3.941569 4.771104 5.248871 9.516656 6.950267 8.702511 7.110654 13.676260 10.496767 
267 6.373230 2.871224 3.537476 3.762395 3.880085 4.818627 5.192719 9.390581 6.916724 8.588773 7.072381 13.577974 10.453086 
268 6.440194 2.935723 3.457805 3.734809 3.928994 4.919603 5.156178 9.334854 6.946963 8.575507 7.114916 13.595921 10.519086 
269 6.470378 2.976590 3.410718 3.689768 3.972141 4.998134 5.138765 9.307369 6.932446 8.569761 7.117660 13.613873 10.581024 
270 6.430709 2.973547 3.297745 3.579635 3.969731 5.052104 5.095825 9.214809 6.858663 8.479419 7.053759 13.550468 10.594794 
271 6.360484 2.939589 3.162505 3.444870 3.944549 5.095243 5.088098 9.138028 6.798050 8.387184 6.977983 13.467653 10.551861 
272 6.304396 2.867459 3.036943 3.334101 3.914778 5.155136 5.071674 9.078209 6.768980 8.315994 6.937324 13.379702 10.475553 
273 6.388295 2.883885 2.967102 3.337620 4.001084 5.265386 5.024032 9.066988 6.815347 8.337183 6.997724 13.396249 10.496908 
274 6.447551 2.850979 2.956926 3.345246 4.036981 5.341369 5.021431 9.093323 6.865330 8.351882 7.040846 13.430911 10.453540 
275 6.460580 2.752031 2.944584 3.339227 4.008153 5.401726 4.999398 9.056799 6.910957 8.298558 7.040245 13.388677 10.362317 
276 6.503528 2.714284 2.948597 3.369205 4.026965 5.460111 4.996444 9.028005 6.966133 8.279062 7.042022 13.357287 10.337355 
277 6.508194 2.726697 2.988790 3.388768 4.032054 5.454143 5.077236 9.062455 6.976039 8.321825 7.014603 13.356500 10.314850 
278 6.473150 2.762400 2.976356 3.381855 4.027493 5.432128 5.098755 9.010728 6.948717 8.309636 6.967806 13.326584 10.312532 
279 6.401454 2.804241 3.051487 3.384882 3.989991 5.377052 5.197032 9.017633 6.916130 8.333529 6.925686 13.338674 10.288942 
280 6.354748 2.823565 3.160727 3.447605 3.954140 5.373460 5.288854 9.048480 6.922133 8.383426 6.942483 13.367468 10.295937 
281 6.370475 2.852327 3.227065 3.569833 3.958145 5.448722 5.285768 9.035354 6.968100 8.419159 7.012589 13.369163 10.367482 
282 6.422783 2.933502 3.297463 3.722264 4.011826 5.527601 5.280342 9.090684 7.020633 8.496441 7.112829 13.405695 10.484920 
283 6.430401 2.945728 3.336055 3.856061 4.017139 5.596364 5.231360 9.113666 7.040078 8.506781 7.160610 13.372261 10.546920 
284 6.442283 2.940948 3.364008 3.972863 4.010613 5.627642 5.197509 9.138922 7.035403 8.521223 7.189681 13.337417 10.573769 
285 6.435769 2.896669 3.372562 4.033654 3.955155 5.634686 5.207543 9.185253 7.000991 8.526801 7.193488 13.286617 10.554426 
286 6.461033 2.876750 3.309562 4.052125 3.906736 5.666651 5.154772 9.185135 6.926381 8.496268 7.167981 13.209023 10.570610 
287 6.438811 2.823185 3.271431 4.015824 3.803118 5.648413 5.148580 9.184525 6.827519 8.463658 7.071286 13.117702 10.523719 
288 6.423906 2.753403 3.234639 3.977271 3.723534 5.644808 5.093338 9.175984 6.773063 8.402020 6.977759 13.025059 10.508340 
289 6.415585 2.683225 3.203481 3.948761 3.645237 5.642437 5.050899 9.184342 6.754067 8.343058 6.902365 12.972601 10.483567 
290 6.465701 2.722846 3.155545 3.922093 3.627343 5.638659 5.044358 9.202662 6.739188 8.324347 6.878646 12.988416 10.521194 
291 6.511363 2.792852 3.078461 3.885132 3.643249 5.662823 4.988129 9.149049 6.690098 8.270062 6.879975 12.967564 10.603108 
292 6.439069 2.730653 3.040400 3.804135 3.542061 5.637960 4.974540 9.088112 6.602350 8.202168 6.838986 12.895754 10.564032 
293 6.301580 2.618068 3.002348 3.738107 3.419324 5.647354 4.895429 8.994967 6.529287 8.087988 6.805843 12.788697 10.518964 
294 6.197818 2.596281 2.990625 3.711223 3.358744 5.659402 4.835268 8.956935 6.456715 8.039162 6.806365 12.770303 10.519871 
295 6.122414 2.669343 2.985237 3.679393 3.361296 5.610669 4.873767 8.983699 6.342328 8.077088 6.806468 12.819696 10.530419 
296 6.087892 2.788369 2.912133 3.669807 3.451924 5.618009 4.832790 8.935255 6.252546 8.071148 6.827381 12.806501 10.611952 
297 5.940757 2.808479 2.882298 3.603160 3.449587 5.575233 4.856102 8.910639 6.161407 8.081094 6.806978 12.753695 10.585810 
298 5.832391 2.849324 2.889702 3.550354 3.493865 5.565701 4.841382 8.884055 6.107666 8.096826 6.834342 12.716064 10.619952 
299 5.819792 2.954298 2.971438 3.534996 3.565727 5.586151 4.833855 8.955111 6.116344 8.176474 6.937262 12.754799 10.713878 
300 5.807055 2.977076 3.085732 3.514003 3.517960 5.591287 4.879466 9.041260 6.128416 8.236473 7.017182 12.756749 10.721876 
301 5.865999 2.986606 3.147359 3.505845 3.468694 5.623755 4.890958 9.061743 6.164508 8.236741 7.107538 12.716268 10.743263 
302 5.925834 2.987516 3.213778 3.482679 3.396835 5.630401 4.905913 9.107932 6.224868 8.257319 7.183158 12.681448 10.760687 
303 6.059903 3.050007 3.276407 3.498555 3.429074 5.667254 4.860310 9.141102 6.316073 8.319848 7.311841 12.700685 10.849842 
304 6.202013 3.129866 3.339542 3.527301 3.504287 5.728467 4.770356 9.149001 6.410347 8.388361 7.453613 12.728724 10.926967 
305 6.256237 3.172601 3.394403 3.554261 3.539049 5.776756 4.677030 9.120708 6.465409 8.443106 7.566423 12.725388 10.955256 
306 6.296453 3.187962 3.407406 3.589899 3.596899 5.829859 4.549481 9.013380 6.453824 8.457653 7.661182 12.691278 10.985987 
307 6.284559 3.198992 3.466832 3.591275 3.604611 5.772038 4.556944 9.018598 6.366418 8.546355 7.709500 12.708869 10.965602 
308 6.209607 3.142882 3.456173 3.565630 3.579333 5.711248 4.543739 8.951597 6.242684 8.522104 7.693442 12.637488 10.905251 
309 6.141048 3.069975 3.449766 3.500193 3.540456 5.601892 4.590942 8.944723 6.101782 8.507502 7.646793 12.579285 10.828217 
310 6.068689 2.980646 3.462051 3.434078 3.499165 5.493412 4.659328 9.008976 6.006203 8.498769 7.599212 12.532624 10.767241 
311 6.130103 2.956802 3.429401 3.467570 3.603245 5.513564 4.599491 9.010407 6.004365 8.464133 7.668044 12.516127 10.851353 
312 6.183001 2.891241 3.465054 3.512314 3.671290 5.519478 4.601367 9.075186 6.044026 8.486360 7.741702 12.532791 10.898063 
313 6.258935 2.858617 3.483283 3.592292 3.748287 5.564880 4.573430 9.121030 6.139464 8.504632 7.823199 12.550197 11.003546 
314 6.253201 2.742994 3.450443 3.599185 3.708614 5.557894 4.567123 9.108855 6.196530 8.457811 7.792237 12.469523 11.016381 
315 6.298312 2.710928 3.466268 3.569761 3.675812 5.510571 4.640912 9.199059 6.275760 8.510187 7.757320 12.444907 11.022194 
316 6.398672 2.764883 3.484574 3.580274 3.713493 5.537558 4.664698 9.257512 6.385015 8.569753 7.766048 12.441858 11.100564 
317 6.496870 2.831395 3.528962 3.590201 3.755112 5.529236 4.705523 9.330972 6.460569 8.651356 7.742921 12.468599 11.137780 
318 6.539818 2.853829 3.559359 3.580983 3.771127 5.468679 4.745318 9.388360 6.502853 8.719795 7.673876 12.482585 11.147326 
319 6.545114 2.826109 3.533690 3.589730 3.809029 5.451127 4.690682 9.329289 6.530714 8.702499 7.595428 12.428589 11.167977 
320 6.540906 2.805004 3.528418 3.612997 3.883766 5.416289 4.630366 9.278250 6.547919 8.704436 7.527045 12.393646 11.199781 
321 6.613018 2.887094 3.543184 3.690583 4.048549 5.394184 4.566653 9.302077 6.570835 8.764655 7.538183 12.439956 11.309981 
322 6.635029 2.889908 3.573140 3.775665 4.140090 5.400745 4.531431 9.325888 6.606273 8.809068 7.556503 12.479772 11.341022 
323 6.665941 2.863321 3.609423 3.867057 4.199114 5.430395 4.493693 9.356892 6.649684 8.853465 7.604919 12.538330 11.334822 
324 6.706861 2.852973 3.628065 3.956186 4.243182 5.445964 4.467989 9.402001 6.681843 8.896394 7.659571 12.603996 11.346752 
325 6.726756 2.856074 3.623687 4.010273 4.242329 5.419698 4.501664 9.452098 6.653833 8.933892 7.663805 12.663887 11.348574 
326 6.723417 2.849899 3.561480 4.026021 4.200702 5.380389 4.505196 9.445610 6.596259 8.917258 7.638469 12.664762 11.355367 
327 6.647635 2.839089 3.507627 3.979901 4.067430 5.271576 4.574911 9.475210 6.540426 8.915616 7.566972 12.653974 11.286833 
328 6.575788 2.849571 3.413913 3.893355 3.954452 5.178916 4.594731 9.448242 6.489609 8.889735 7.516214 12.637938 11.251375 
329 6.571407 2.991641 3.335954 3.806531 3.946565 5.070503 4.616656 9.450497 6.433206 8.925460 7.495303 12.682531 11.303239 
330 6.469752 3.102709 3.281775 3.674008 3.873319 4.898690 4.701259 9.474589 6.371032 8.967341 7.391335 12.691461 11.275211 
331 6.279573 3.124425 3.170966 3.519222 3.739796 4.751556 4.728647 9.412078 6.296261 8.928074 7.234892 12.597801 11.196917 
332 6.116101 3.164023 3.109603 3.416121 3.615625 4.629106 4.786672 9.415753 6.245657 8.954593 7.101157 12.542717 11.112299 
333 6.037548 3.250149 3.106603 3.393085 3.550491 4.543864 4.875515 9.487228 6.198453 9.068449 7.013515 12.592006 11.065544 
334 6.029136 3.325552 3.009116 3.411786 3.554143 4.573168 4.814637 9.443292 6.182126 9.095222 6.961373 12.614141 11.080537 
335 5.988875 3.334105 2.996923 3.464305 3.515424 4.596003 4.815760 9.436821 6.187296 9.145480 6.910913 12.648073 11.019496 
336 5.967137 3.315814 2.987899 3.533256 3.487652 4.664559 4.783696 9.395546 6.234220 9.150312 6.902142 12.663121 10.999466 
337 5.914279 3.303654 3.022354 3.589476 3.453616 4.684056 4.798644 9.370305 6.233253 9.173989 6.884355 12.673358 10.979761 
338 5.855603 3.358996 3.096259 3.629895 3.448639 4.649453 4.879114 9.411588 6.202969 9.231654 6.871836 12.715689 10.980722 
339 5.772621 3.366611 3.112153 3.605527 3.413600 4.595247 4.907400 9.344050 6.180073 9.216693 6.870176 12.697578 10.976644 
340 5.705922 3.357884 3.128299 3.573448 3.360867 4.552770 4.938738 9.274824 6.149483 9.205275 6.868944 12.680616 10.965826 
341 5.686902 3.405087 3.193149 3.587325 3.320688 4.546138 4.992625 9.284909 6.144764 9.250402 6.903179 12.762761 10.987598 
342 5.720143 3.465716 3.258964 3.638993 3.326596 4.595619 4.962890 9.248625 6.197722 9.289458 6.969193 12.881306 11.068067 
343 5.723596 3.510803 3.373240 3.674874 3.289697 4.606730 4.960744 9.258991 6.240798 9.327836 7.003557 12.963338 11.089208 
344 5.737163 3.582570 3.429896 3.672064 3.278071 4.619480 4.905953 9.221032 6.265963 9.325778 7.028007 13.019661 11.148252 
345 5.686642 3.598125 3.460355 3.601447 3.176024 4.600990 4.889248 9.184004 6.233261 9.282549 6.988412 13.033630 11.122789 
346 5.644845 3.691106 3.477352 3.543312 3.104206 4.588536 4.907110 9.165704 6.160568 9.244130 6.934999 13.057180 11.123535 
347 5.569774 3.752513 3.529644 3.486942 3.005384 4.580003 4.969611 9.152218 6.114778 9.204367 6.864614 13.069968 11.090024 
348 5.518696 3.759751 3.592479 3.450856 2.935211 4.597911 5.007037 9.122206 6.110412 9.163138 6.813426 13.068355 11.050908 
349 5.504675 3.796532 3.655675 3.429697 2.946106 4.649879 5.032275 9.095200 6.128840 9.155654 6.795278 13.108257 11.052835 
350 5.489984 3.855965 3.733784 3.392060 3.007452 4.667120 5.095849 9.108926 6.167725 9.194528 6.791682 13.188184 11.064695 
351 5.465880 3.900744 3.792539 3.332675 3.076592 4.661162 5.153893 9.092965 6.180160 9.198172 6.748172 13.230859 11.082821 
352 5.400264 3.914500 3.849807 3.254329 3.113249 4.633560 5.221817 9.054027 6.169616 9.198362 6.650668 13.229928 11.064753 
353 5.362939 3.890117 3.895586 3.188390 3.136753 4.610576 5.272261 8.999660 6.145661 9.189290 6.531574 13.243732 11.042533 
354 5.370972 3.878164 3.873274 3.156295 3.175484 4.619693 5.236465 8.903031 6.128654 9.149090 6.434792 13.268305 11.055734 
355 5.415107 3.903629 3.883034 3.163659 3.210223 4.640298 5.207909 8.876008 6.158825 9.180478 6.373073 13.321092 11.067502 
356 5.499016 3.962068 3.937155 3.193415 3.260302 4.644846 5.189090 8.922910 6.201370 9.287620 6.361467 13.424327 11.125131 
357 5.537107 3.998197 3.982549 3.182971 3.277300 4.652974 5.137694 8.941442 6.198066 9.357015 6.333463 13.486530 11.194928 
358 5.523201 3.979341 4.012589 3.124015 3.257854 4.645967 5.079839 8.923675 6.190363 9.367013 6.295744 13.509960 11.234485 
359 5.532165 3.946935 3.985137 3.075894 3.272463 4.650774 4.981397 8.872319 6.181245 9.305678 6.273027 13.512766 11.295347 
360 5.536590 3.902245 3.920341 3.059236 3.296353 4.685317 4.854398 8.802442 6.175344 9.210940 6.250847 13.472091 11.342114 
361 5.510650 3.847287 3.888736 3.055580 3.284856 4.688546 4.797262 8.783692 6.192779 9.131157 6.206439 13.426403 11.342152 
362 5.453098 3.787120 3.848803 3.025203 3.233219 4.675865 4.753953 8.766140 6.179146 9.033667 6.136133 13.355794 11.286176 
363 5.412860 3.747165 3.770662 2.987208 3.196336 4.687385 4.689997 8.738887 6.145936 8.930541 6.065588 13.264533 11.268128 
364 5.420870 3.734737 3.698138 2.988621 3.187030 4.707159 4.642622 8.731414 6.125614 8.864256 6.029001 13.210095 11.260774 
365 5.441985 3.761673 3.612111 3.030722 3.213191 4.755611 4.594845 8.706534 6.071548 8.808414 6.005491 13.184178 11.297253 
366 5.404614 3.748636 3.540236 3.062690 3.183643 4.769712 4.599291 8.683653 6.001175 8.740833 5.972866 13.157937 11.326802 
367 5.389330 3.768153 3.511130 3.100435 3.157851 4.748808 4.648248 8.710573 5.938740 8.717401 5.984398 13.183178 11.362037 
368 5.347510 3.771990 3.492636 3.128635 3.117105 4.734477 4.681771 8.744923 5.879088 8.706367 6.015162 13.201109 11.385449 
369 5.328675 3.754181 3.481898 3.170057 3.101829 4.724503 4.702534 8.801558 5.865878 8.747586 6.072155 13.212783 11.430589 
370 5.339657 3.744527 3.482944 3.237695 3.122432 4.716387 4.715732 8.866307 5.889273 8.806323 6.146468 13.244867 11.478722 
371 5.379607 3.721354 3.499985 3.316675 3.154401 4.717419 4.731104 8.931504 5.930126 8.883706 6.233377 13.288152 11.514846 
372 5.455249 3.673172 3.491015 3.400416 3.197603 4.745508 4.706563 8.948008 6.016904 8.902666 6.330891 13.297622 11.550364 
373 5.542488 3.690727 3.486595 3.488991 3.265188 4.768863 4.706358 8.993816 6.118398 8.971848 6.424374 13.335375 11.572815 
374 5.593180 3.673871 3.461495 3.539824 3.299763 4.792181 4.700019 9.016107 6.192472 9.031252 6.469297 13.345207 11.548217 
375 5.635802 3.660836 3.416882 3.565993 3.325561 4.786266 4.691791 9.011364 6.261615 9.086427 6.473606 13.346822 11.528054 
376 5.624010 3.651536 3.419906 3.577299 3.316309 4.743406 4.748837 9.041260 6.305252 9.194664 6.448413 13.361441 11.458092 
377 5.625883 3.605248 3.407815 3.607029 3.300414 4.748132 4.791932 9.033000 6.346702 9.285995 6.437573 13.336211 11.422140 
378 5.625502 3.559987 3.343301 3.646370 3.286814 4.821308 4.782322 8.960800 6.405892 9.320778 6.424201 13.278147 11.433634 
379 5.639544 3.537940 3.297261 3.689270 3.278254 4.899210 4.769465 8.903359 6.441114 9.365983 6.438886 13.240754 11.465745 
380 5.727387 3.554334 3.241733 3.753116 3.333285 5.008107 4.693774 8.827716 6.468326 9.384261 6.498226 13.221617 11.598269 
381 5.750695 3.593097 3.214308 3.786785 3.358022 5.068525 4.647009 8.785810 6.466969 9.386046 6.533432 13.214603 11.667866 
382 5.758255 3.642859 3.176993 3.794567 3.381427 5.063249 4.631205 8.753682 6.423546 9.383617 6.551259 13.153789 11.703868 
383 5.736680 3.660942 3.139138 3.769270 3.362865 5.001423 4.671222 8.732470 6.410745 9.351407 6.517879 13.051494 11.709961 
384 5.697952 3.629563 3.116198 3.749810 3.325124 4.952579 4.695821 8.688940 6.434925 9.268816 6.481124 12.916286 11.686447 
385 5.659021 3.558995 3.116761 3.737163 3.271181 4.905504 4.733442 8.661577 6.465968 9.213154 6.441437 12.823380 11.644553 
386 5.662017 3.577495 3.098011 3.713120 3.266670 4.856938 4.789423 8.654000 6.473151 9.203153 6.393595 12.770005 11.641720 
387 5.718221 3.671623 3.064020 3.661577 3.316788 4.821272 4.834127 8.648926 6.416454 9.223969 6.362901 12.771405 11.689708 
388 5.699116 3.682307 3.051163 3.576605 3.298614 4.799029 4.889330 8.644150 6.366374 9.224483 6.287411 12.742206 11.671421 
389 5.668768 3.660780 3.014004 3.498592 3.296112 4.847409 4.895966 8.582386 6.325146 9.109404 6.212502 12.701490 11.678358 
390 5.669957 3.625417 3.006070 3.451057 3.306130 4.956860 4.897707 8.518075 6.298092 8.990371 6.170515 12.669661 11.677711 
391 5.726381 3.629192 3.066238 3.456134 3.349174 5.089666 4.922091 8.509977 6.323647 8.954277 6.180968 12.683141 11.693407 
392 5.830612 3.674136 3.160189 3.508740 3.432696 5.222424 4.934217 8.512625 6.354893 8.923289 6.243372 12.753905 11.755086 
393 5.858641 3.631969 3.267852 3.531619 3.440929 5.309859 4.969340 8.499478 6.369628 8.879941 6.252878 12.776906 11.713164 
394 5.918077 3.646626 3.328267 3.539238 3.467797 5.337485 4.996045 8.460349 6.364353 8.828176 6.237679 12.800097 11.691362 
395 5.971391 3.648866 3.349366 3.516562 3.480301 5.305207 5.004815 8.411589 6.322733 8.736730 6.181643 12.810802 11.659767 
396 6.061565 3.663268 3.343275 3.532144 3.553559 5.297344 4.934947 8.354150 6.335163 8.670404 6.134677 12.833073 11.657686 
397 6.135589 3.679426 3.390111 3.580201 3.629050 5.276719 4.876137 8.356277 6.389097 8.643856 6.131301 12.905213 11.653795 
398 6.103914 3.576990 3.453849 3.590412 3.615412 5.235367 4.846620 8.361635 6.430370 8.607579 6.104049 12.908525 11.550325 
399 6.081705 3.473453 3.501059 3.616270 3.631960 5.214359 4.829724 8.352588 6.470714 8.605845 6.095966 12.891821 11.494224 
400 6.091640 3.436000 3.640343 3.653759 3.647121 5.136817 4.947861 8.457981 6.467529 8.691563 6.139472 12.971853 11.483933 
401 6.140009 3.413730 3.680173 3.667677 3.709986 5.112148 4.992830 8.469196 6.453751 8.706251 6.162498 12.990218 11.554137 
402 6.151011 3.360571 3.673728 3.634897 3.730064 5.102576 5.018210 8.442644 6.443706 8.680167 6.168485 12.930418 11.598880 
403 6.239478 3.371736 3.742068 3.639403 3.769560 5.098108 5.054908 8.500604 6.424628 8.723420 6.218283 12.928399 11.660116 
404 6.330862 3.331006 3.755629 3.665825 3.826901 5.169072 4.974809 8.491933 6.420141 8.730126 6.219432 12.860744 11.723788 
405 6.316089 3.254395 3.798491 3.638771 3.788990 5.165911 4.973691 8.519596 6.365781 8.681228 6.122699 12.752912 11.679854 
406 6.305529 3.217310 3.808089 3.550102 3.754597 5.111183 4.977393 8.544202 6.230036 8.611183 5.941568 12.642848 11.622553 
407 6.308815 3.224882 3.796240 3.440932 3.771899 5.067439 4.954812 8.579133 6.095544 8.579389 5.753986 12.557950 11.572539 
408 6.367683 3.269135 3.864359 3.382369 3.821266 5.076026 4.963085 8.708828 6.033697 8.602370 5.646992 12.544184 11.519088 
409 6.429753 3.214893 3.870483 3.330007 3.869524 5.160125 4.879528 8.767790 6.032836 8.608027 5.572204 12.521872 11.458356 
410 6.368972 3.037472 3.826375 3.225606 3.821394 5.224680 4.795852 8.763071 6.057993 8.528962 5.485626 12.416043 11.301588 
411 6.402685 2.964241 3.797063 3.156553 3.864924 5.287913 4.729681 8.789984 6.096521 8.509173 5.472294 12.396174 11.252117 
412 6.465312 2.969399 3.806237 3.109421 3.946282 5.312070 4.716328 8.861777 6.126503 8.567658 5.492945 12.434703 11.263043 
413 6.459165 2.964402 3.801535 3.043688 3.982796 5.301845 4.730795 8.914365 6.144932 8.545276 5.467648 12.427378 11.296758 
414 6.451355 2.950157 3.764251 2.972944 4.001356 5.278474 4.734417 8.932454 6.121658 8.512324 5.404668 12.399746 11.365786 
415 6.336339 2.857826 3.727849 2.865438 3.939560 5.193026 4.768075 8.964228 6.062102 8.403518 5.300026 12.319758 11.339529 
416 6.307417 2.810514 3.663027 2.824642 3.973885 5.183949 4.706566 8.955945 6.024479 8.250832 5.212365 12.260108 11.390365 
417 6.352888 2.789686 3.652010 2.811474 4.043847 5.177577 4.666902 9.009435 5.988791 8.176248 5.167421 12.262545 11.431420 
418 6.389147 2.802768 3.620143 2.779694 4.085424 5.151486 4.625878 9.052346 5.935350 8.091535 5.105090 12.258064 11.453632 
419 6.485718 2.903535 3.508816 2.776516 4.147031 5.167469 4.517177 9.031570 5.850464 8.000306 5.018466 12.251801 11.542944 
420 6.566481 2.971357 3.417993 2.769593 4.161633 5.170876 4.446577 9.039591 5.750476 7.948026 4.891274 12.247788 11.555054 
421 6.629930 3.029504 3.290638 2.831493 4.206838 5.222818 4.312924 8.990964 5.717881 7.837864 4.761220 12.200125 11.577804 
422 6.686112 3.063476 3.198065 2.926354 4.261982 5.294444 4.183762 8.972596 5.746766 7.803570 4.652681 12.176878 11.597492 
423 6.695035 3.071515 3.180929 2.997063 4.282284 5.322633 4.119416 9.031466 5.801538 7.823246 4.585424 12.200627 11.615194 
424 6.681515 3.106004 3.177783 3.048488 4.313225 5.345844 4.062149 9.079515 5.868848 7.869037 4.571343 12.233985 11.699867 
425 6.681777 3.143383 3.192662 3.084828 4.369583 5.372624 4.016887 9.128760 5.920029 7.987244 4.633275 12.272716 11.798746 
426 6.685406 3.202279 3.205740 3.127884 4.457030 5.419236 3.957961 9.134268 5.974545 8.081579 4.737169 12.277330 11.924999 
427 6.678985 3.224827 3.256212 3.167655 4.533196 5.464315 3.919845 9.124201 6.035903 8.199183 4.816346 12.248824 12.020904 
428 6.687915 3.229064 3.356293 3.219842 4.604950 5.524686 3.908907 9.127425 6.093148 8.336048 4.876121 12.250594 12.104753 
429 6.681355 3.228964 3.453239 3.256245 4.660388 5.586833 3.895266 9.103980 6.144671 8.444357 4.908792 12.228068 12.206475 
430 6.677641 3.238590 3.563139 3.253362 4.671988 5.598370 3.928279 9.101198 6.147027 8.596733 4.876512 12.201396 12.310996 
431 6.644545 3.263959 3.602213 3.212731 4.658508 5.587441 3.935063 9.054300 6.091400 8.675069 4.780361 12.131021 12.409671 
432 6.564264 3.307829 3.614390 3.126204 4.616902 5.523213 3.944973 9.005754 6.011560 8.744888 4.643399 12.029886 12.491396 
433 6.517125 3.375297 3.648565 3.073709 4.609653 5.469393 3.960646 9.005794 5.964737 8.815962 4.540179 11.965871 12.561563 
434 6.548140 3.481702 3.692962 3.110757 4.691740 5.496047 3.939675 9.021603 5.991998 8.863741 4.541237 11.968927 12.703409 
435 6.550595 3.507949 3.741892 3.131158 4.726503 5.510926 3.857735 9.033798 6.072847 8.858084 4.563540 11.933004 12.787875 
436 6.586624 3.584661 3.832254 3.148515 4.764340 5.508049 3.814496 9.089308 6.134005 8.838627 4.646859 11.941676 12.838084 
437 6.544020 3.628636 3.882396 3.101673 4.745333 5.459877 3.747748 9.117513 6.144799 8.769914 4.700834 11.895997 12.822450 
438 6.493512 3.699808 3.941540 3.030636 4.717951 5.338631 3.729356 9.184977 6.124519 8.744956 4.762473 11.849307 12.781681 
439 6.458638 3.768926 3.979874 3.012943 4.721937 5.264611 3.684106 9.231216 6.110299 8.694792 4.825137 11.825776 12.775191 
440 6.421968 3.782213 4.041349 3.025285 4.707065 5.238844 3.619577 9.274533 6.133273 8.653582 4.902016 11.833651 12.765915 
441 6.380748 3.765110 4.063545 3.054874 4.683352 5.253471 3.513193 9.272507 6.179887 8.567935 4.952425 11.819090 12.739836 
442 6.367130 3.798455 4.141960 3.056677 4.657497 5.231554 3.513170 9.332142 6.159560 8.574307 5.028584 11.863067 12.702972 
443 6.300084 3.788391 4.194847 2.978796 4.554701 5.154902 3.531544 9.365109 6.099285 8.609556 5.039391 11.848757 12.597877 
444 6.243083 3.818028 4.249334 2.918807 4.483629 5.063802 3.598306 9.406954 6.017211 8.700834 5.033512 11.897228 12.521079 
445 6.112109 3.764220 4.291831 2.871516 4.376874 5.019956 3.601700 9.408572 5.959550 8.723179 4.984835 11.895494 12.409499 
446 5.998424 3.705961 4.290114 2.873054 4.316082 5.034259 3.527144 9.352931 5.960558 8.717718 4.926328 11.863476 12.312681 
447 5.896668 3.666842 4.320530 2.887684 4.272487 5.040912 3.473503 9.326234 5.969176 8.691593 4.896644 11.882464 12.205176 
448 5.873551 3.717570 4.378165 2.913669 4.294760 5.029261 3.450290 9.292382 5.964118 8.699719 4.933754 11.923708 12.143088 
449 5.803225 3.727070 4.467105 2.906950 4.281801 4.988286 3.414977 9.253546 5.970286 8.649011 4.966444 11.944228 12.016889 
450 5.743807 3.761703 4.584687 2.944228 4.315375 4.924566 3.410411 9.259258 5.971060 8.662875 5.037109 12.014389 11.925762 
451 5.690248 3.778944 4.681206 2.969040 4.332591 4.823808 3.403517 9.234187 5.966856 8.658143 5.063296 12.072201 11.813056 
452 5.639580 3.797382 4.747108 2.956475 4.315451 4.674930 3.461714 9.197075 5.935135 8.653231 5.067536 12.129853 11.675613 
453 5.625338 3.812510 4.818764 2.938432 4.284949 4.524835 3.575702 9.179493 5.881749 8.652190 5.097157 12.168192 11.537910 
454 5.610001 3.777658 4.779075 2.919108 4.244445 4.455611 3.602811 9.074311 5.860861 8.564409 5.092093 12.082416 11.395750 
455 5.639227 3.786155 4.722358 2.957573 4.245278 4.428981 3.640986 9.017715 5.850709 8.499141 5.141897 12.041062 11.320231 
456 5.694368 3.864101 4.654818 3.045474 4.290562 4.455984 3.695001 8.982111 5.828242 8.492785 5.236346 12.040958 11.318850 
457 5.728859 3.909903 4.610146 3.114748 4.294551 4.523071 3.732000 8.920352 5.812653 8.489341 5.291660 12.045478 11.283636 
458 5.700379 3.917079 4.625735 3.158959 4.235727 4.586005 3.777406 8.869261 5.787159 8.487699 5.328403 12.080308 11.218808 
459 5.722417 3.969542 4.724909 3.190411 4.162230 4.610923 3.876579 8.910680 5.753557 8.557004 5.411124 12.178241 11.176683 
460 5.719127 3.958119 4.776436 3.181123 4.047007 4.621325 3.905262 8.919023 5.739362 8.546135 5.442713 12.206011 11.117306 
461 5.744915 3.999331 4.844751 3.161045 3.974627 4.548587 3.980779 8.996085 5.698864 8.595382 5.495046 12.262006 11.092472 
462 5.735216 4.035811 4.851940 3.133461 3.910580 4.471120 3.989921 9.015888 5.660577 8.606810 5.506973 12.271567 11.058593 
463 5.749854 4.053245 4.771226 3.111910 3.866498 4.416349 3.937263 8.959515 5.649644 8.572743 5.502154 12.254667 11.050628 
464 5.776549 4.098765 4.692388 3.092843 3.826387 4.348002 3.923678 8.929921 5.628405 8.549330 5.507382 12.266307 11.034931 
465 5.847120 4.169342 4.625066 3.068559 3.802988 4.290646 3.947200 8.937926 5.614991 8.543485 5.526416 12.302995 11.013330 
466 5.871780 4.127177 4.497003 3.024358 3.744431 4.303826 3.904446 8.892999 5.633111 8.447918 5.521945 12.293489 10.933616 
467 5.942006 4.102616 4.473552 3.044986 3.733881 4.367459 3.897070 8.933326 5.697702 8.432952 5.617749 12.408381 10.882716 
468 5.968812 4.001576 4.423466 3.046671 3.715710 4.466229 3.837035 8.933743 5.772901 8.369768 5.679039 12.487159 10.802678 
469 6.005999 3.923274 4.323751 3.031332 3.727716 4.561614 3.761103 8.877988 5.804782 8.312670 5.696474 12.559699 10.737737 
470 6.028259 3.892959 4.251118 2.982602 3.731681 4.593530 3.744302 8.855713 5.785967 8.278761 5.674312 12.660493 10.659098 
471 6.092560 3.852872 4.151072 2.949827 3.767632 4.647484 3.690051 8.815536 5.796520 8.219832 5.670815 12.726035 10.658347 
472 6.172422 3.832368 4.117918 2.949106 3.803118 4.689932 3.697960 8.850908 5.831359 8.185271 5.714864 12.844003 10.683974 
473 6.244484 3.805293 4.088854 2.975180 3.841129 4.735961 3.701320 8.878986 5.881654 8.169265 5.773170 12.955915 10.723272 
474 6.256289 3.728076 4.011767 2.958476 3.821306 4.746189 3.681628 8.854512 5.901543 8.103619 5.787909 12.995445 10.706015 
475 6.270993 3.743464 3.931896 2.939308 3.848706 4.717721 3.721770 8.861928 5.876885 8.118625 5.786330 13.080842 10.720710 
476 6.281820 3.773347 3.883093 2.932102 3.888996 4.679938 3.810732 8.929502 5.846683 8.200403 5.763425 13.173301 10.719871 
477 6.243829 3.753900 3.765338 2.925208 3.910786 4.683700 3.850547 8.910715 5.827379 8.202674 5.704767 13.167211 10.684217 
478 6.212410 3.777034 3.663581 2.948895 3.958365 4.709748 3.927385 8.920068 5.827192 8.244478 5.690533 13.206279 10.663239 
479 6.204775 3.789071 3.570218 3.004839 4.013309 4.793071 3.973434 8.936859 5.867240 8.312091 5.737454 13.232451 10.669974 
480 6.239324 3.792669 3.543240 3.052162 4.057891 4.881887 4.014520 8.975645 5.921257 8.381054 5.798115 13.264140 10.687199 
481 6.287070 3.755903 3.519166 3.052291 4.069135 4.942174 4.045210 8.987061 5.950066 8.457558 5.838383 13.294563 10.711210 
482 6.276146 3.656771 3.504651 2.966283 3.990668 4.910705 4.106355 9.016502 5.913254 8.505798 5.827598 13.294702 10.663900 
483 6.266323 3.569925 3.397639 2.864596 3.925597 4.891537 4.088536 8.969146 5.838539 8.507057 5.792608 13.286441 10.639768 
484 6.283615 3.506297 3.320665 2.827564 3.917453 4.880666 4.101439 8.962215 5.762239 8.563286 5.804008 13.360007 10.655240 
485 6.287034 3.406444 3.243420 2.842778 3.922975 4.916603 4.060435 8.912922 5.726736 8.566860 5.807152 13.408391 10.652403 
486 6.322993 3.345043 3.211718 2.915539 3.974916 4.967046 4.014688 8.881047 5.722421 8.625834 5.847596 13.491980 10.673136 
487 6.308264 3.267996 3.208989 2.973183 3.997029 4.999347 3.973345 8.870701 5.724377 8.707074 5.870730 13.568328 10.671636 
488 6.284146 3.228356 3.191722 3.006989 4.022280 5.022008 3.908642 8.827609 5.710660 8.786652 5.869165 13.572996 10.696749 
489 6.275627 3.235494 3.169298 3.052897 4.082691 5.031500 3.872762 8.771214 5.682565 8.900774 5.882858 13.603390 10.772000 
490 6.186090 3.197372 3.133374 3.084080 4.084801 5.051939 3.828495 8.678373 5.672925 8.949734 5.842525 13.588098 10.800040 
491 6.102627 3.183418 3.142775 3.141642 4.071458 5.078143 3.798974 8.609042 5.707047 8.985701 5.809214 13.603765 10.834621 
492 6.059612 3.172797 3.192633 3.263859 4.094119 5.114312 3.765811 8.570553 5.808888 9.055355 5.830407 13.686708 10.923598 
493 6.017445 3.151219 3.255000 3.401945 4.121747 5.172894 3.702570 8.515205 5.940152 9.104370 5.846705 13.760214 10.997151 
494 5.967412 3.126795 3.296480 3.496415 4.141448 5.219814 3.644410 8.423854 6.039831 9.121003 5.826820 13.787740 11.035442 
495 5.908912 3.135063 3.345698 3.515645 4.131203 5.198847 3.670511 8.344922 6.093302 9.132350 5.785406 13.807354 11.043608 
496 5.872801 3.162122 3.350237 3.519802 4.100446 5.200532 3.673575 8.207158 6.145146 9.116149 5.742685 13.788018 11.069430 
497 5.842769 3.118201 3.422898 3.515321 4.023478 5.186856 3.748976 8.159870 6.216754 9.135887 5.752510 13.810194 11.042929 
498 5.854070 3.063655 3.414032 3.551568 4.018003 5.246411 3.726278 8.042300 6.347554 9.127541 5.813937 13.802153 11.052364 
499 5.848569 2.966752 3.392086 3.534364 3.974986 5.302162 3.712539 7.943498 6.454005 9.105158 5.877264 13.774724 11.003379 
500 5.854058 2.900227 3.366460 3.477669 3.953569 5.345324 3.715382 7.839663 6.509886 9.096129 5.947031 13.765713 10.973583 
501 5.888872 2.904778 3.325022 3.409170 3.980679 5.352640 3.732911 7.720530 6.516071 9.089022 6.000740 13.771421 10.965302 
502 5.940020 2.932605 3.262727 3.376176 4.072163 5.371067 3.767247 7.592032 6.464478 9.092891 6.022025 13.767277 10.952583 
503 5.988571 2.960708 3.224313 3.375497 4.191670 5.413486 3.829440 7.469947 6.404838 9.121139 6.042194 13.774562 10.934103 
504 5.960713 2.925736 3.146480 3.358977 4.257830 5.488499 3.821599 7.289489 6.385533 9.072206 6.020273 13.718701 10.873114 
505 5.910792 2.882183 3.111188 3.305666 4.266498 5.523891 3.844197 7.163161 6.341648 9.035329 6.009168 13.682492 10.790011 
506 5.938022 2.963847 3.099575 3.259527 4.334594 5.498292 3.893234 7.077068 6.265201 9.038761 6.030511 13.708772 10.768567 
507 5.867712 2.992219 3.030904 3.170558 4.345788 5.447625 3.897057 6.952142 6.165726 8.961868 5.986571 13.645651 10.664374 
508 5.790953 3.013588 2.987005 3.125412 4.372244 5.409472 3.895502 6.845317 6.074909 8.928154 5.958265 13.629549 10.580037 
509 5.768929 3.064142 2.998547 3.155371 4.423645 5.375542 3.917790 6.768601 6.033370 8.974230 5.978606 13.703028 10.541768 
510 5.772418 3.100423 2.988368 3.235179 4.493845 5.377042 3.891684 6.644899 6.038014 9.052750 6.016980 13.745379 10.542659 
511 5.763311 3.115841 3.010051 3.290284 4.511711 5.336080 3.892437 6.570282 6.034083 9.142458 6.030262 13.765656 10.492790 
512 5.758010 3.127681 3.041497 3.311205 4.478118 5.260194 3.914216 6.516584 6.022924 9.198639 6.005754 13.764729 10.407282 
513 5.717735 3.102958 3.013012 3.317593 4.419279 5.222975 3.883091 6.416553 6.010280 9.187591 5.947469 13.696046 10.321974 
514 5.721760 3.129655 3.033695 3.322962 4.364285 5.139583 3.957432 6.402379 5.988925 9.203251 5.905464 13.677997 10.246547 
515 5.689664 3.105240 3.039717 3.344882 4.295693 5.094324 4.000883 6.330810 5.993510 9.141567 5.837701 13.614875 10.164532 
516 5.655813 3.054762 3.085504 3.406198 4.218056 5.106225 4.028505 6.249407 6.024230 9.075229 5.796451 13.557510 10.069168 
517 5.690377 3.051654 3.214892 3.509664 4.167696 5.139259 4.099268 6.243309 6.096762 9.070481 5.816974 13.590164 9.988211 
518 5.717636 3.013042 3.306238 3.593239 4.114016 5.181799 4.128577 6.208526 6.189014 9.022595 5.822558 13.583649 9.875295 
519 5.748256 3.002222 3.356382 3.650843 4.082919 5.218738 4.114433 6.174842 6.250632 8.955363 5.826964 13.567201 9.767911 
520 5.758887 3.014320 3.438540 3.674522 4.025122 5.194280 4.146975 6.195932 6.280977 8.920209 5.836371 13.581002 9.656944 
521 5.699168 2.948272 3.474416 3.676157 3.947379 5.217975 4.062859 6.127737 6.322644 8.812132 5.833076 13.512365 9.554788 
522 5.622523 2.894869 3.536356 3.673468 3.859245 5.221847 3.991234 6.098725 6.359902 8.738461 5.859447 13.478662 9.480983 
523 5.623043 2.913639 3.612497 3.703812 3.841707 5.220950 3.962592 6.111948 6.407301 8.757159 5.961391 13.516809 9.509290 
524 5.569184 2.878662 3.669139 3.701437 3.783333 5.232637 3.911994 6.124652 6.467477 8.723980 6.057360 13.519464 9.529925 
525 5.509340 2.867118 3.739764 3.696324 3.728333 5.227369 3.891881 6.155795 6.512662 8.714689 6.144988 13.554062 9.565619 
526 5.419584 2.805055 3.820670 3.696848 3.648787 5.195150 3.905515 6.205014 6.549566 8.691161 6.175838 13.570326 9.551111 
527 5.379803 2.755795 3.877512 3.755861 3.638593 5.215050 3.871257 6.195548 6.598456 8.651922 6.202198 13.593840 9.603450 
528 5.384636 2.747860 3.976158 3.850074 3.634807 5.240900 3.882116 6.209228 6.658392 8.648920 6.253402 13.680440 9.695231 
529 5.374246 2.711495 4.062614 3.944287 3.611055 5.303387 3.865319 6.177245 6.732820 8.603416 6.316013 13.745233 9.762894 
530 5.337218 2.651607 4.133822 4.009961 3.585761 5.401405 3.799705 6.076071 6.812596 8.493551 6.372556 13.779316 9.810037 
531 5.367559 2.708574 4.226243 4.073995 3.615225 5.469099 3.813416 6.000959 6.835152 8.459622 6.460157 13.846550 9.899966 
532 5.353096 2.760954 4.325786 4.118066 3.594625 5.515059 3.854726 5.938610 6.825898 8.406780 6.480461 13.868830 9.923664 
533 5.301593 2.816151 4.436380 4.159631 3.553229 5.545053 3.904131 5.886803 6.813573 8.353903 6.478424 13.893181 9.937587 
534 5.225934 2.851931 4.557634 4.182860 3.480837 5.529886 3.961292 5.886348 6.795380 8.327938 6.472644 13.937484 9.882582 
535 5.192019 2.892179 4.665062 4.186592 3.440116 5.512810 3.919898 5.880723 6.774002 8.290202 6.513745 13.980865 9.832924 
536 5.221510 2.945869 4.759189 4.184864 3.454076 5.526803 3.812181 5.845493 6.758914 8.289691 6.577240 14.025464 9.849932 
537 5.263171 2.954433 4.817321 4.165772 3.455724 5.549894 3.686425 5.809126 6.747723 8.288452 6.602631 14.020955 9.844098 
538 5.300678 2.907296 4.823118 4.110662 3.456387 5.554240 3.534378 5.727628 6.722664 8.241448 6.585251 13.960217 9.821536 
539 5.365694 2.915827 4.841811 4.037347 3.481737 5.507711 3.483135 5.683418 6.677818 8.277253 6.595766 13.970904 9.803385 
540 5.434409 2.957176 4.859966 3.956755 3.531661 5.471635 3.479543 5.649215 6.619925 8.365156 6.631606 14.025966 9.781606 
541 5.437243 2.936000 4.877996 3.883848 3.551067 5.478221 3.497636 5.628815 6.583627 8.405979 6.643498 14.070202 9.751349 
542 5.414369 2.907761 4.887417 3.844191 3.590899 5.522340 3.531699 5.601554 6.550820 8.455597 6.642559 14.097615 9.745581 
543 5.389338 2.877949 4.868036 3.799834 3.621758 5.555349 3.544049 5.531756 6.495049 8.479393 6.625192 14.082901 9.729073 
544 5.402016 2.909905 4.806204 3.738731 3.667563 5.543664 3.556458 5.427741 6.407008 8.505087 6.600286 14.064147 9.765067 
545 5.427861 2.985203 4.731370 3.671764 3.698622 5.484967 3.598786 5.326761 6.275474 8.546877 6.565662 14.056165 9.783870 
546 5.494296 3.078949 4.654853 3.641982 3.744667 5.435119 3.642301 5.209855 6.161515 8.560315 6.563310 14.048998 9.814376 
547 5.490500 3.108771 4.605911 3.629162 3.734878 5.374256 3.688833 5.133247 6.080553 8.538415 6.551120 14.022632 9.797687 
548 5.482990 3.123660 4.571383 3.666786 3.746811 5.344044 3.693499 5.071311 6.016499 8.534935 6.573400 14.019478 9.797998 
549 5.448252 3.089992 4.559247 3.744161 3.753305 5.322288 3.663924 5.040318 6.005289 8.489891 6.607881 14.033808 9.807016 
550 5.441606 3.114564 4.568689 3.876693 3.801961 5.302295 3.643805 5.018186 6.012559 8.480939 6.673073 14.103965 9.892665 
551 5.380884 3.090997 4.539447 3.957366 3.800334 5.255507 3.598908 4.977849 6.011897 8.386982 6.696739 14.134995 9.937469 
552 5.317287 3.064930 4.472193 4.000720 3.776968 5.162140 3.577017 4.920238 5.996610 8.270875 6.713376 14.130301 9.969025 
553 5.325097 3.123737 4.406183 4.072970 3.812638 5.077017 3.591075 4.825307 5.978024 8.254512 6.780549 14.155417 10.054145 
554 5.383247 3.175441 4.372529 4.166830 3.857948 5.048962 3.608773 4.729908 5.965859 8.284235 6.862940 14.220222 10.148620 
555 5.384085 3.120243 4.388360 4.245008 3.841590 5.058498 3.578469 4.635878 5.999418 8.296681 6.913949 14.253808 10.164854 
556 5.415421 3.063740 4.427597 4.344752 3.837705 5.082009 3.546542 4.566928 6.030580 8.369833 7.005463 14.327188 10.163596 
557 5.449024 2.996261 4.458581 4.429386 3.833535 5.101554 3.518927 4.517724 6.028848 8.425611 7.114168 14.381584 10.140522 
558 5.485227 2.995560 4.482084 4.501041 3.845727 5.097499 3.555573 4.493160 6.001775 8.479045 7.220046 14.422829 10.124659 
559 5.506155 3.007391 4.480519 4.550097 3.858175 5.087854 3.604670 4.452276 5.951792 8.500957 7.283202 14.458442 10.106133 
560 5.477293 2.956039 4.450180 4.564073 3.854177 5.075455 3.595354 4.371984 5.904285 8.429078 7.258740 14.447380 10.068703 
561 5.487824 2.952884 4.416728 4.595866 3.904683 5.074420 3.570185 4.278313 5.886472 8.351619 7.214193 14.446075 10.085496 
562 5.548655 2.994457 4.396280 4.642193 3.977641 5.093266 3.577740 4.236506 5.853024 8.301709 7.186497 14.478378 10.117832 
563 5.571029 2.994566 4.346411 4.672678 4.029118 5.121726 3.558937 4.176137 5.831343 8.205270 7.151438 14.449114 10.138036 
564 5.562173 2.975004 4.308326 4.655218 4.011312 5.057738 3.628023 4.165848 5.780625 8.157958 7.082716 14.413393 10.116549 
565 5.542938 2.907745 4.243785 4.621670 4.008662 4.995238 3.692986 4.109781 5.702312 8.107419 7.000248 14.355110 10.111565 
566 5.575223 2.884746 4.214193 4.623234 4.058867 4.970614 3.801740 4.085284 5.650042 8.120402 6.979728 14.342098 10.171005 
567 5.635466 2.863544 4.225803 4.626972 4.101317 4.973763 3.899664 4.104066 5.635919 8.209629 7.009569 14.399105 10.239100 
568 5.617105 2.751010 4.169126 4.578062 4.089019 5.014296 3.893657 4.054770 5.653610 8.223978 7.016173 14.398877 10.256722 
569 5.617831 2.681176 4.138851 4.560786 4.087731 5.068773 3.869899 4.014461 5.685457 8.238489 7.037026 14.423768 10.283483 
570 5.703373 2.760902 4.187883 4.588778 4.118885 5.082289 3.949808 4.062333 5.687865 8.368603 7.130112 14.552198 10.352745 
571 5.746086 2.804413 4.142862 4.594977 4.123027 5.096869 3.961207 4.016365 5.670456 8.399740 7.160996 14.585724 10.411008 
572 5.730495 2.794173 4.061232 4.529628 4.008639 5.031000 3.981134 3.978918 5.647837 8.423852 7.103841 14.551921 10.365618 
573 5.726330 2.780140 3.972595 4.481333 3.900883 4.979455 4.015231 3.924532 5.626116 8.470183 7.042780 14.524225 10.327476 
574 5.764513 2.789742 3.905351 4.466058 3.851052 4.995931 4.013714 3.838930 5.620830 8.491936 7.017176 14.517558 10.350180 
575 5.823379 2.809164 3.878686 4.454541 3.805619 5.027387 4.032644 3.803029 5.641511 8.525384 7.024150 14.548623 10.375955 
576 5.885017 2.846406 3.878421 4.468594 3.801541 5.073086 4.039609 3.763853 5.644800 8.554579 7.059373 14.576061 10.428170 
577 5.908074 2.865469 3.856597 4.470048 3.775964 5.084316 4.036223 3.707267 5.613666 8.530312 7.037382 14.545347 10.445382 
578 5.965667 2.941133 3.864247 4.502709 3.788008 5.082085 4.112011 3.677992 5.580253 8.554582 7.048066 14.537006 10.474712 
579 6.007508 2.984063 3.863958 4.529487 3.793241 5.085836 4.180555 3.651423 5.564366 8.557980 7.043221 14.525916 10.527733 
580 6.042317 2.964787 3.875686 4.567490 3.779814 5.105145 4.212814 3.635490 5.604399 8.559693 7.014613 14.499917 10.572698 
581 6.096261 2.912541 3.933990 4.678272 3.796010 5.163832 4.244545 3.627856 5.695240 8.606085 7.027223 14.496246 10.622374 
582 6.109792 2.826795 4.003577 4.797232 3.776381 5.221384 4.281354 3.618080 5.783980 8.626042 7.061561 14.459063 10.627257 
583 6.155034 2.776779 4.070144 4.911254 3.810864 5.268086 4.347239 3.607512 5.858019 8.664932 7.114347 14.440499 10.625515 
584 6.237328 2.798368 4.141257 4.997916 3.899620 5.292090 4.470450 3.627030 5.891743 8.762458 7.214071 14.473223 10.607914 
585 6.256865 2.804161 4.194440 5.019693 3.922472 5.295810 4.563781 3.683635 5.926707 8.830980 7.284776 14.486811 10.496012 
586 6.278179 2.779800 4.262644 5.063627 3.972973 5.372751 4.554608 3.724334 6.006190 8.876319 7.371582 14.522690 10.403735 
587 6.363902 2.835059 4.376278 5.135543 4.059610 5.450848 4.608816 3.863328 6.102963 9.010376 7.523292 14.631911 10.362282 
588 6.431094 2.818636 4.437714 5.165531 4.088211 5.529143 4.559375 3.963651 6.208943 9.068232 7.628323 14.677529 10.337475 
589 6.476122 2.801190 4.436046 5.144176 4.102042 5.559143 4.531783 4.062827 6.267251 9.106390 7.694376 14.676511 10.310129 
590 6.496130 2.790272 4.364333 5.066821 4.093419 5.538047 4.539153 4.133434 6.265941 9.091607 7.712834 14.613809 10.273028 
591 6.494536 2.750405 4.240975 4.972361 4.086961 5.497179 4.520065 4.139452 6.246029 9.015906 7.693878 14.495296 10.263952 
592 6.524790 2.730163 4.172975 4.932355 4.116360 5.462662 4.565084 4.165232 6.253268 8.996363 7.716193 14.403378 10.299000 
593 6.617273 2.730855 4.168663 4.955627 4.159808 5.468077 4.651646 4.228447 6.329678 9.032202 7.772102 14.359600 10.382785 
594 6.684594 2.667538 4.165033 4.960915 4.133052 5.502352 4.691113 4.242671 6.435383 9.018664 7.778983 14.290828 10.423714 
595 6.697870 2.652665 4.148606 4.926011 4.088452 5.489283 4.812987 4.258236 6.488028 9.009583 7.752172 14.201148 10.391779 
596 6.644223 2.625314 4.084071 4.871371 4.043749 5.475633 4.892673 4.199678 6.506430 8.965693 7.677691 14.084218 10.341807 
597 6.658465 2.729303 4.059159 4.852693 4.105997 5.450173 5.020639 4.191318 6.488861 9.025455 7.631154 14.049360 10.319415 
598 6.677274 2.878120 4.068052 4.841762 4.191251 5.435106 5.181019 4.222498 6.463765 9.113947 7.599201 14.058978 10.284899 
599 6.551803 2.870448 4.060544 4.791706 4.159171 5.489742 5.194720 4.173212 6.461343 9.078090 7.516261 13.991979 10.188572 
600 6.418980 2.876556 4.091162 4.778935 4.153794 5.564987 5.206490 4.158907 6.461652 9.063896 7.481461 13.965053 10.092225 
601 6.386656 2.931575 4.143296 4.846316 4.230795 5.661146 5.202726 4.139368 6.436356 9.101637 7.508665 14.010964 10.116324 
602 6.346157 3.012875 4.186222 4.852700 4.293902 5.663834 5.244367 4.164198 6.356692 9.140319 7.463447 14.021442 10.100155 
603 6.283828 3.070865 4.196163 4.805241 4.315903 5.624551 5.289094 4.187199 6.245890 9.153128 7.384514 13.994911 10.049715 
604 6.179152 3.070714 4.176502 4.706927 4.279282 5.562352 5.301886 4.200056 6.140808 9.085532 7.267236 13.920273 9.963196 
605 6.057542 3.003974 4.157139 4.625683 4.230122 5.526913 5.252865 4.182064 6.075512 8.980480 7.152184 13.840450 9.900835 
606 6.028412 2.967793 4.175874 4.643481 4.240983 5.556717 5.205564 4.183888 6.041046 8.928162 7.136128 13.853633 9.934644 
607 5.967437 2.897376 4.163960 4.634580 4.192904 5.571755 5.131499 4.203001 6.005855 8.832631 7.087764 13.813046 9.926042 
608 5.910661 2.873640 4.149755 4.583593 4.138993 5.557611 5.120247 4.276192 5.945719 8.804346 7.040114 13.746086 9.857913 
609 5.852499 2.840312 4.131385 4.529134 4.099874 5.578069 5.102003 4.310597 5.881746 8.796714 7.023344 13.667539 9.788879 
610 5.799332 2.834808 4.160059 4.490863 4.085833 5.604730 5.071913 4.367445 5.857308 8.820568 7.034624 13.606551 9.730761 
611 5.728682 2.789295 4.195000 4.473301 4.052742 5.647902 4.991236 4.405154 5.878728 8.836449 7.078345 13.551600 9.682730 
612 5.647046 2.724277 4.240394 4.450792 3.995742 5.684517 4.907121 4.450600 5.922482 8.862895 7.116636 13.501917 9.623878 
613 5.573223 2.690135 4.268934 4.399183 3.929033 5.673254 4.843473 4.500694 5.962748 8.888054 7.120892 13.439359 9.547211 
614 5.620192 2.786532 4.305609 4.385837 3.994341 5.644084 4.840487 4.543214 5.945132 8.994466 7.152454 13.465996 9.592835 
615 5.617168 2.843189 4.275174 4.346140 4.036291 5.598753 4.797914 4.516994 5.876672 9.016866 7.118845 13.449841 9.654997 
616 5.519100 2.838420 4.187861 4.259492 4.011499 5.529180 4.738866 4.455003 5.809409 8.950074 7.026895 13.373302 9.672098 
617 5.465772 2.880761 4.142090 4.208544 4.048747 5.491501 4.719727 4.429048 5.770832 8.965736 6.993782 13.376749 9.738995 
618 5.403638 2.922180 4.121892 4.170395 4.102589 5.466537 4.675674 4.430989 5.743736 8.995469 6.966197 13.404435 9.799035 
619 5.345760 2.947854 4.108221 4.174109 4.188931 5.468983 4.594908 4.406846 5.735271 9.034251 6.979243 13.447861 9.884966 
620 5.237706 2.955084 4.091120 4.168251 4.246163 5.446348 4.540183 4.397109 5.708510 9.028881 6.962406 13.459615 9.912511 
621 5.112902 2.904262 4.034636 4.171289 4.295649 5.436055 4.458543 4.320708 5.668011 8.999363 6.932941 13.450046 9.959865 
622 5.051922 2.919764 4.012712 4.193872 4.389533 5.402888 4.464959 4.274652 5.619721 9.017978 6.920112 13.478144 10.018629 
623 5.091986 3.030925 4.070987 4.251642 4.538062 5.357072 4.535191 4.308814 5.591103 9.106431 6.958599 13.580681 10.057654 
624 5.082247 2.993634 4.066340 4.288925 4.572507 5.376259 4.473118 4.264945 5.628140 9.112194 6.999760 13.618537 10.054548 
625 5.048118 2.950974 4.112592 4.312831 4.548015 5.372056 4.441584 4.307358 5.720084 9.122913 7.056912 13.640747 9.977600 
626 4.992462 2.851792 4.124298 4.347310 4.497936 5.379832 4.351669 4.316189 5.812959 9.086597 7.092577 13.618604 9.902660 
627 4.989424 2.798821 4.115615 4.347023 4.510744 5.334975 4.326581 4.285449 5.836368 9.047577 7.117236 13.583946 9.895785 
628 5.044987 2.833412 4.131706 4.322575 4.620334 5.219187 4.407768 4.288682 5.798584 9.039143 7.125000 13.553241 9.924965 
629 5.105431 2.841260 4.137441 4.323734 4.738514 5.150496 4.454803 4.277306 5.778648 9.017266 7.114863 13.513100 9.975998 
630 5.084493 2.758331 4.088130 4.309925 4.762322 5.129600 4.433370 4.208311 5.804669 8.896152 7.059915 13.412404 9.991555 
631 5.143649 2.771173 4.102386 4.352374 4.863281 5.113475 4.443422 4.160206 5.852922 8.837899 7.057590 13.399321 10.061344 
632 5.221612 2.791409 4.111392 4.393922 4.953722 5.102610 4.445582 4.093065 5.880310 8.794737 7.037833 13.391365 10.131916 
633 5.223783 2.826589 4.112249 4.357725 4.998577 4.994236 4.534822 4.096088 5.840639 8.755393 6.949203 13.338264 10.087870 
634 5.222158 2.880391 4.072141 4.319676 5.066785 4.877568 4.612322 4.067408 5.763443 8.700507 6.849201 13.282858 10.021898 
635 5.188893 2.945492 4.023962 4.259225 5.085774 4.718397 4.728593 4.074632 5.670026 8.627741 6.742856 13.220671 9.896391 
636 5.261008 3.030582 4.063409 4.334520 5.117422 4.687034 4.768990 4.050971 5.690283 8.629776 6.765341 13.260056 9.924658 
637 5.388579 3.112007 4.186826 4.483194 5.104301 4.725362 4.772328 4.091981 5.809108 8.718447 6.888393 13.361216 9.996617 
638 5.386051 3.092895 4.274930 4.509014 4.949769 4.694589 4.780739 4.172895 5.906480 8.730503 6.934461 13.337454 9.935807 
639 5.425682 3.064498 4.342598 4.539646 4.850124 4.715806 4.747851 4.190360 6.009042 8.724792 7.007051 13.310668 9.927863 
640 5.500531 3.121989 4.432901 4.542200 4.814236 4.677974 4.813540 4.271840 6.055755 8.752577 7.084874 13.310963 9.902673 
641 5.534257 3.078832 4.443039 4.535358 4.746428 4.674872 4.799716 4.267793 6.102060 8.695560 7.123544 13.276769 9.913477 
642 5.545582 3.008686 4.438400 4.543405 4.669778 4.695627 4.746581 4.283243 6.170736 8.624311 7.156278 13.272252 9.901999 
643 5.500379 2.917019 4.420877 4.533432 4.533802 4.714771 4.702227 4.358899 6.245386 8.553316 7.147322 13.269443 9.807492 
644 5.558892 2.862549 4.459090 4.650796 4.483534 4.830438 4.606147 4.407504 6.386315 8.598386 7.233315 13.406319 9.884849 
645 5.636706 2.859978 4.507961 4.778911 4.467764 4.917315 4.532925 4.469874 6.505088 8.695232 7.328609 13.577111 9.992364 
646 5.633018 2.763336 4.473022 4.839602 4.399501 4.970938 4.420181 4.426173 6.545863 8.688891 7.338731 13.650279 10.074005 
647 5.574207 2.631466 4.381859 4.838277 4.328395 4.992470 4.308664 4.345816 6.551881 8.609527 7.288575 13.639524 10.109830 
648 5.548162 2.632681 4.373697 4.834017 4.310994 4.968668 4.337171 4.412810 6.535563 8.637425 7.261377 13.674835 10.087177 
649 5.523287 2.594112 4.363556 4.868554 4.259237 4.994151 4.292146 4.419550 6.549076 8.664333 7.248804 13.692630 10.128688 
650 5.546673 2.687993 4.407701 4.902921 4.244596 4.974149 4.329967 4.498770 6.583327 8.750261 7.276072 13.758936 10.161969 
651 5.528200 2.732801 4.384337 4.906408 4.201706 4.954668 4.332459 4.486057 6.580495 8.778862 7.274788 13.769577 10.189095 
652 5.499909 2.770569 4.303417 4.875415 4.198412 4.909347 4.340373 4.398777 6.524308 8.790605 7.247805 13.745579 10.249251 
653 5.446074 2.888338 4.213438 4.776248 4.226506 4.777697 4.455296 4.367787 6.404918 8.781577 7.180727 13.707935 10.248813 
654 5.386709 2.899474 4.088808 4.723214 4.252025 4.706913 4.473128 4.235009 6.291707 8.703665 7.125945 13.634408 10.326022 
655 5.276904 2.909247 3.989628 4.634827 4.251975 4.628484 4.519550 4.181070 6.204165 8.591474 7.061302 13.530243 10.314725 
656 5.212016 2.890497 3.954386 4.604450 4.260117 4.640269 4.492835 4.138307 6.172699 8.506123 7.062982 13.471932 10.338377 
657 5.200324 2.857217 3.952103 4.601278 4.285418 4.685713 4.428936 4.105011 6.162001 8.454202 7.102040 13.445432 10.391731 
658 5.185825 2.891519 3.972305 4.538888 4.327162 4.632234 4.439815 4.144589 6.106862 8.437672 7.120718 13.422321 10.388827 
659 5.221427 2.885173 3.992209 4.526075 4.427040 4.607714 4.391042 4.070871 6.032931 8.412444 7.163202 13.432854 10.485684 
660 5.102968 2.771349 3.913935 4.410385 4.392098 4.557164 4.340385 3.956825 5.931093 8.278667 7.077603 13.309797 10.454194 
661 5.055887 2.708714 3.899044 4.371420 4.411897 4.557306 4.304021 3.874279 5.866517 8.235361 7.042823 13.243547 10.462081 
662 5.112141 2.710530 3.947161 4.427495 4.468857 4.603048 4.274900 3.817044 5.851386 8.293593 7.083169 13.245628 10.517426 
663 5.128637 2.789575 4.010332 4.415645 4.480021 4.543168 4.374859 3.882169 5.818462 8.398501 7.076241 13.227795 10.440392 
664 5.097189 2.776308 4.041402 4.406839 4.435077 4.518634 4.383174 3.870762 5.794394 8.412475 7.039052 13.140596 10.379509 
665 5.061419 2.771360 4.072962 4.384573 4.369835 4.459504 4.443049 3.870906 5.738140 8.378738 6.993296 13.035526 10.304065 
666 5.080237 2.801896 4.128932 4.405689 4.347615 4.419432 4.493337 3.852874 5.681152 8.375257 6.983387 12.969632 10.282263 
667 5.217556 2.933536 4.250515 4.507659 4.439192 4.398645 4.543831 3.825092 5.619060 8.482036 7.064970 13.007701 10.352856 
668 5.214797 2.952739 4.279194 4.482304 4.408512 4.315635 4.597436 3.814337 5.564629 8.435494 7.041642 12.943064 10.266912 
669 5.200968 2.861848 4.279869 4.494748 4.373509 4.324955 4.505950 3.720710 5.568069 8.335118 7.018511 12.863620 10.254314 
670 5.257916 2.843350 4.353354 4.544623 4.411751 4.317535 4.483643 3.664913 5.550283 8.295744 7.050109 12.849887 10.292209 
671 5.342439 2.846300 4.431911 4.604321 4.468407 4.296215 4.502745 3.615287 5.508860 8.294173 7.092639 12.860826 10.310218 
672 5.426908 2.822430 4.480187 4.667232 4.518471 4.303165 4.469687 3.541442 5.459287 8.307557 7.144412 12.858842 10.334617 
673 5.440515 2.851055 4.525287 4.631238 4.534024 4.192121 4.571598 3.585347 5.378752 8.326214 7.129136 12.825939 10.253587 
674 5.449505 2.774791 4.513590 4.640354 4.540586 4.209773 4.498636 3.515900 5.370306 8.304129 7.139600 12.779511 10.283486 
675 5.489245 2.783362 4.520626 4.670248 4.580590 4.228756 4.452907 3.486992 5.355045 8.345357 7.208622 12.772037 10.334059 
676 5.469211 2.788022 4.496615 4.649328 4.590052 4.223379 4.455989 3.480025 5.335439 8.335567 7.251059 12.734234 10.319901 
677 5.401839 2.728872 4.447261 4.637122 4.546826 4.261438 4.366343 3.419270 5.351151 8.287371 7.280961 12.655109 10.325098 
678 5.334058 2.822867 4.501226 4.583669 4.503345 4.195101 4.448400 3.534215 5.359331 8.358348 7.316483 12.631475 10.261301 
679 5.355103 2.905240 4.576909 4.600150 4.536090 4.221871 4.454172 3.592768 5.423904 8.442483 7.423474 12.670466 10.312630 
680 5.296906 2.884446 4.600931 4.582119 4.496284 4.268620 4.408245 3.623183 5.523925 8.421039 7.483518 12.645024 10.295888 
681 5.236379 2.866531 4.668184 4.570942 4.440583 4.301272 4.449176 3.757313 5.658906 8.412799 7.540898 12.661665 10.209648 
682 5.187531 2.747551 4.712449 4.616063 4.381504 4.427824 4.381777 3.833682 5.837162 8.348948 7.598466 12.679624 10.161869 
683 5.155430 2.731417 4.805886 4.660465 4.384838 4.513031 4.408390 3.966463 5.961142 8.353579 7.658221 12.743510 10.100443 
684 5.155828 2.743592 4.876009 4.702766 4.459311 4.597604 4.399573 4.029519 6.015856 8.366473 7.709321 12.806939 10.099589 
685 5.120453 2.668262 4.879972 4.732614 4.489155 4.695960 4.304495 3.986480 6.029854 8.303891 7.723608 12.801100 10.088805 
686 5.068200 2.683580 4.912787 4.689989 4.513772 4.699027 4.332843 4.012448 6.000079 8.276707 7.716855 12.799743 9.990144 
687 5.101228 2.702956 4.947346 4.684982 4.601421 4.724305 4.333762 3.977194 5.991709 8.265580 7.750042 12.833788 9.977766 
688 5.084650 2.731627 4.959466 4.668548 4.620598 4.700917 4.400502 3.970648 5.991556 8.239807 7.721347 12.830456 9.882692 
689 5.122048 2.759388 4.951636 4.685514 4.656389 4.693697 4.424461 3.953569 6.005871 8.238364 7.693790 12.831927 9.842000 
690 5.150832 2.729628 4.902178 4.724365 4.661705 4.719792 4.381574 3.906384 6.063129 8.209249 7.651992 12.810390 9.833311 
691 5.113558 2.706591 4.825533 4.722941 4.591273 4.704161 4.380461 3.899236 6.104903 8.167968 7.557804 12.744511 9.734619 
692 5.178772 2.746162 4.751674 4.756102 4.651933 4.700691 4.335454 3.812733 6.084486 8.185166 7.499585 12.716941 9.774684 
693 5.148713 2.834924 4.685927 4.723497 4.660472 4.617566 4.412155 3.846207 6.018142 8.185740 7.352491 12.648365 9.699739 
694 5.153488 2.854205 4.613359 4.730359 4.654305 4.596722 4.403983 3.829201 5.944790 8.155522 7.220105 12.568130 9.675412 
695 5.137322 2.826382 4.545735 4.719315 4.601149 4.601739 4.392517 3.817614 5.904992 8.104441 7.121437 12.482141 9.638607 
696 5.074463 2.799464 4.483589 4.674494 4.477194 4.597026 4.453655 3.856219 5.879747 8.063596 7.052854 12.372679 9.529126 
697 5.097196 2.832494 4.447327 4.639625 4.465265 4.612929 4.531072 3.868975 5.841513 8.092549 7.065121 12.293826 9.487137 
698 5.049243 2.859788 4.408942 4.537502 4.467353 4.587401 4.673434 3.933875 5.803536 8.088617 7.043566 12.176240 9.375017 
699 4.981847 2.762364 4.348104 4.441663 4.440467 4.611119 4.699846 3.956537 5.793740 8.013971 7.029493 12.035955 9.287301 
700 4.974948 2.629699 4.320347 4.394080 4.464732 4.698911 4.598932 3.944138 5.820164 7.955716 7.072626 11.961545 9.276920 
701 5.001752 2.621306 4.376954 4.353598 4.524215 4.735042 4.572346 4.015409 5.846637 7.972106 7.136383 11.959762 9.260450 
702 5.052989 2.577181 4.381820 4.357245 4.541514 4.833499 4.472111 3.984308 5.859270 7.938507 7.178580 11.926085 9.301057 
703 5.032733 2.593044 4.365173 4.299128 4.546016 4.840753 4.494575 4.011841 5.832438 7.879283 7.132555 11.878531 9.268593 
704 5.048858 2.579040 4.305768 4.252454 4.528328 4.854341 4.531035 3.970223 5.776102 7.787337 7.082425 11.827157 9.295516 
705 5.134700 2.619719 4.275527 4.252456 4.554027 4.889719 4.594187 3.940583 5.699488 7.747245 7.084679 11.826262 9.359484 
706 5.189157 2.696197 4.282711 4.231875 4.535436 4.919937 4.702765 3.996551 5.666680 7.720352 7.067261 11.833256 9.358134 
707 5.238254 2.757537 4.305239 4.224154 4.445509 4.968966 4.778231 4.059847 5.676556 7.676080 7.023431 11.838907 9.352284 
708 5.281878 2.853203 4.372155 4.236798 4.366280 5.010151 4.864253 4.176250 5.718174 7.645611 6.971504 11.841684 9.332375 
709 5.362394 2.955137 4.445879 4.288060 4.319959 5.075696 4.922019 4.252133 5.795283 7.632706 6.955587 11.869961 9.347455 
710 5.427215 2.977348 4.447799 4.359019 4.282991 5.193247 4.903349 4.223219 5.851709 7.579058 6.933815 11.865145 9.402842 
711 5.376645 2.993508 4.422006 4.355547 4.222191 5.247304 4.936203 4.254481 5.875068 7.506597 6.842381 11.818654 9.361848 
712 5.396760 3.015399 4.406845 4.384430 4.208985 5.321785 4.933720 4.233972 5.896628 7.465970 6.789070 11.818169 9.390730 
713 5.379787 3.084136 4.408691 4.348715 4.220476 5.300224 5.017156 4.288313 5.871614 7.452764 6.726487 11.811146 9.325562 
714 5.342774 3.116709 4.379873 4.310147 4.242543 5.295122 5.041998 4.290064 5.847769 7.425862 6.700704 11.801049 9.310046 
715 5.287212 3.086411 4.307227 4.248255 4.221911 5.291281 5.017467 4.237236 5.833534 7.380787 6.690624 11.773627 9.338107 
716 5.195734 3.086749 4.237540 4.135591 4.207535 5.223041 5.048525 4.242695 5.784201 7.352759 6.669977 11.764727 9.345768 
717 5.217558 3.130578 4.200335 4.125974 4.286616 5.207190 5.060271 4.203981 5.734075 7.412070 6.737930 11.841997 9.503231 
718 5.154623 3.125159 4.156583 4.051504 4.279024 5.116472 5.110072 4.213401 5.665070 7.438106 6.745695 11.850634 9.545779 
719 5.076702 2.999349 4.070826 3.997301 4.234475 5.071972 5.070543 4.150214 5.610324 7.404938 6.728221 11.744555 9.569961 
720 5.012589 2.862076 3.981853 3.960874 4.173450 5.036718 5.021932 4.077994 5.580451 7.362319 6.706313 11.584974 9.612192 
721 4.937735 2.802066 3.915340 3.896617 4.165564 4.949384 5.029176 4.064275 5.518505 7.339657 6.685524 11.413109 9.601162 
722 4.925725 2.764369 3.872879 3.906049 4.214941 4.897177 5.019615 4.027236 5.480251 7.376688 6.736825 11.318473 9.660305 
723 4.933131 2.755560 3.918488 3.953892 4.258358 4.828447 5.058413 4.080637 5.518926 7.464458 6.835668 11.319604 9.725760 
724 4.932174 2.686438 3.930980 4.021935 4.286563 4.801634 5.020377 4.078054 5.569234 7.490697 6.927143 11.280910 9.796058 
725 4.941350 2.632533 3.926876 4.111566 4.296611 4.797742 4.960361 4.078105 5.653567 7.495683 7.013262 11.262440 9.873729 
726 4.886756 2.620692 3.921828 4.123580 4.263927 4.733218 4.931602 4.182352 5.709292 7.469396 7.036127 11.253378 9.849043 
727 4.896818 2.678012 3.912144 4.181267 4.291787 4.715808 4.848150 4.233696 5.752774 7.456255 7.097581 11.294404 9.901188 
728 4.901903 2.833741 3.943489 4.217850 4.307161 4.649318 4.879395 4.364445 5.766084 7.468760 7.147579 11.407650 9.906975 
729 4.926711 2.920006 3.952195 4.281228 4.350543 4.641151 4.864809 4.414578 5.764714 7.454254 7.199415 11.478830 9.966733 
730 4.921803 2.946357 3.917567 4.353907 4.348195 4.674524 4.785431 4.400228 5.757618 7.419847 7.210827 11.461232 10.021509 
731 4.945259 3.008720 3.938302 4.429791 4.362335 4.682863 4.793946 4.472348 5.784273 7.449606 7.213778 11.480901 10.037108 
732 5.037941 3.037378 3.957594 4.559202 4.470210 4.764008 4.745149 4.455473 5.843905 7.510327 7.255961 11.484663 10.165801 
733 5.069028 3.105369 3.993055 4.641956 4.493134 4.790712 4.754897 4.496660 5.926691 7.562141 7.245868 11.476038 10.211526 
734 5.101486 3.150809 4.022222 4.720873 4.504491 4.806576 4.743205 4.514089 5.983914 7.620060 7.208856 11.453451 10.245585 
735 5.112138 3.135692 4.040670 4.798434 4.444425 4.845639 4.640780 4.482820 6.039633 7.657164 7.184272 11.381196 10.250674 
736 5.086371 3.164655 4.108720 4.830202 4.298466 4.866303 4.583076 4.533535 6.115253 7.698787 7.191590 11.339135 10.180962 
737 5.158379 3.269806 4.191554 4.857532 4.270517 4.896949 4.533051 4.553045 6.164224 7.786868 7.298637 11.367736 10.235257 
738 5.131478 3.347345 4.259512 4.783624 4.169282 4.866746 4.494900 4.597102 6.178006 7.806664 7.354319 11.340203 10.209562 
739 5.122221 3.395730 4.318182 4.732486 4.134010 4.866114 4.401558 4.581611 6.163055 7.829096 7.409931 11.322392 10.228804 
740 5.100289 3.423565 4.377381 4.684693 4.115425 4.892403 4.311006 4.549841 6.137209 7.857263 7.460542 11.313804 10.248427 
741 5.014429 3.446965 4.425045 4.604447 4.036510 4.898760 4.245156 4.542152 6.116935 7.859726 7.460618 11.276515 10.205428 
742 4.970016 3.447832 4.455576 4.557956 4.032783 4.918135 4.156810 4.495764 6.100035 7.846478 7.448480 11.252198 10.205508 
743 4.926336 3.533925 4.527888 4.499127 3.991155 4.868891 4.206728 4.567569 6.072001 7.868349 7.426705 11.271931 10.159869 
744 4.915054 3.578954 4.575875 4.478866 4.026148 4.850996 4.235185 4.579441 6.054438 7.904758 7.410970 11.279075 10.163384 
745 4.957334 3.628073 4.613770 4.480692 4.126707 4.839042 4.308072 4.548978 6.019486 7.975404 7.392379 11.309664 10.197797 
746 4.962261 3.622633 4.592804 4.431924 4.171481 4.813255 4.365687 4.491879 5.975310 7.972232 7.328367 11.295893 10.201702 
747 4.972112 3.528522 4.540157 4.416391 4.249408 4.833187 4.321050 4.363714 5.975771 7.891996 7.263659 11.241634 10.241067 
748 5.018411 3.532389 4.574630 4.433094 4.312602 4.821629 4.348428 4.350594 5.992013 7.877447 7.233419 11.257064 10.299357 
749 5.081243 3.553269 4.616700 4.463488 4.424163 4.819714 4.336686 4.344061 6.023088 7.888506 7.205910 11.286656 10.385717 
750 5.101828 3.516730 4.605335 4.477375 4.508555 4.828196 4.286557 4.265775 6.061889 7.837568 7.125655 11.254920 10.438161 
751 5.074393 3.521950 4.615805 4.431879 4.494864 4.784988 4.355729 4.261249 6.097846 7.774661 7.018618 11.209413 10.404850 
752 5.021360 3.411035 4.567913 4.388458 4.536788 4.790635 4.281505 4.157913 6.130742 7.640993 6.936182 11.090525 10.389655 
753 5.009739 3.395513 4.605237 4.385886 4.578031 4.799757 4.307704 4.140987 6.187592 7.597555 6.922573 11.046782 10.377201 
754 5.071346 3.433082 4.707997 4.445127 4.696537 4.858353 4.369241 4.137040 6.230006 7.652125 6.990049 11.093776 10.453344 
755 5.066714 3.385582 4.769754 4.469615 4.797092 4.938431 4.380907 4.082220 6.258883 7.645885 7.019407 11.089785 10.508101 
756 4.989927 3.310269 4.777173 4.416285 4.802634 4.945769 4.432027 4.027180 6.232521 7.569317 6.961490 11.033591 10.469926 
757 4.918800 3.223094 4.729505 4.327896 4.872401 4.908215 4.449219 3.913210 6.146495 7.445104 6.923042 10.977967 10.469627 
758 4.814610 3.151373 4.655634 4.197908 4.912088 4.788309 4.495915 3.817605 6.044481 7.304691 6.853984 10.897920 10.430074 
759 4.800618 3.180890 4.647055 4.131349 5.003267 4.645509 4.607914 3.778624 5.957486 7.266683 6.851193 10.914764 10.452110 
760 4.767608 3.167287 4.628160 4.070495 5.063520 4.539156 4.673062 3.719247 5.898292 7.228896 6.840671 10.940893 10.483129 
761 4.716750 3.153218 4.610572 3.992254 5.052825 4.422946 4.760727 3.684600 5.853219 7.213799 6.792157 10.946403 10.493040 
762 4.714436 3.137565 4.605221 3.970240 5.080232 4.335159 4.821121 3.633434 5.803681 7.251664 6.770312 10.990401 10.580155 
763 4.662832 3.097389 4.580735 3.935174 5.049784 4.261812 4.866981 3.606256 5.736532 7.251195 6.730340 10.996078 10.616079 
764 4.592462 3.038713 4.523192 3.889877 4.951160 4.214300 4.872900 3.559258 5.663702 7.228791 6.654559 10.954381 10.611621 
765 4.565370 2.998365 4.468386 3.899574 4.883685 4.197152 4.853620 3.504758 5.598124 7.240819 6.615799 10.958947 10.642740 
766 4.536393 2.954361 4.432004 3.889589 4.772317 4.191068 4.818096 3.509118 5.565767 7.268340 6.566624 10.974795 10.636971 
767 4.576190 2.874119 4.435557 3.973486 4.712742 4.289238 4.697542 3.512012 5.623932 7.337695 6.582758 11.043705 10.691831 
768 4.588862 2.829789 4.471100 4.035261 4.635831 4.356061 4.661119 3.585626 5.699727 7.422801 6.576757 11.121882 10.681529 
769 4.595590 2.769189 4.480332 4.080115 4.551413 4.427611 4.639853 3.622795 5.778923 7.471107 6.549935 11.162212 10.636366 
770 4.719733 2.742440 4.507859 4.185143 4.578004 4.505820 4.619719 3.609360 5.853209 7.566095 6.603208 11.266441 10.688155 
771 4.760910 2.731667 4.519161 4.222773 4.536585 4.507561 4.654114 3.625782 5.872303 7.606710 6.622304 11.331799 10.664193 
772 4.749369 2.633255 4.504765 4.246313 4.502597 4.586485 4.578481 3.589610 5.899498 7.557298 6.605527 11.325889 10.645483 
773 4.711637 2.609126 4.510613 4.245201 4.448415 4.651255 4.553009 3.606314 5.918883 7.517139 6.545786 11.335623 10.619412 
774 4.711333 2.682591 4.531805 4.258786 4.430376 4.711082 4.560493 3.654338 5.956010 7.534596 6.554140 11.401399 10.640590 
775 4.777924 2.789263 4.585542 4.299988 4.454715 4.801369 4.535459 3.702789 6.016209 7.610362 6.659590 11.480926 10.748608 
776 4.816217 2.909546 4.670148 4.346989 4.447739 4.868267 4.576203 3.795145 6.066182 7.685881 6.772544 11.544819 10.827945 
777 4.825618 2.975189 4.727204 4.388927 4.460201 4.949160 4.591984 3.847861 6.121208 7.716577 6.847475 11.561008 10.888999 
778 4.782444 3.015489 4.761195 4.366741 4.397740 4.974253 4.657777 3.926364 6.145075 7.718249 6.871975 11.514501 10.858104 
779 4.764630 3.094757 4.812251 4.362770 4.381413 4.979174 4.761428 4.009022 6.146323 7.744515 6.933790 11.514365 10.871160 
780 4.728445 3.128730 4.834087 4.329342 4.361479 4.980580 4.825064 4.072941 6.118728 7.721402 6.981260 11.479843 10.864810 
781 4.695797 3.199534 4.846794 4.278426 4.372965 4.931422 4.929396 4.136443 6.046705 7.735589 7.014686 11.447160 10.871276 
782 4.623694 3.186650 4.804947 4.253440 4.410909 4.924397 4.928257 4.103508 5.996424 7.699969 7.028619 11.366735 10.880023 
783 4.585631 3.197870 4.806156 4.238038 4.448817 4.930803 4.911599 4.074417 6.002682 7.689010 7.065925 11.313733 10.885898 
784 4.537256 3.219249 4.820834 4.245752 4.491846 4.934811 4.883975 4.048446 6.033941 7.689881 7.096211 11.282485 10.886601 
785 4.538772 3.249310 4.835615 4.299111 4.609439 4.951056 4.834491 3.986053 6.060928 7.748621 7.163836 11.294345 10.953931 
786 4.504467 3.287997 4.859552 4.286346 4.646511 4.924196 4.847438 3.986403 6.074865 7.826596 7.181846 11.277454 10.960052 
787 4.483294 3.304928 4.904108 4.318588 4.728836 4.940233 4.824933 3.966022 6.076617 7.914073 7.235535 11.265021 11.021225 
788 4.404955 3.247033 4.926226 4.325040 4.742415 4.965227 4.777644 3.942859 6.063085 7.956418 7.247173 11.175037 11.046299 
789 4.353985 3.216656 4.983849 4.331153 4.751120 4.979415 4.776727 3.972198 6.038774 8.061005 7.275370 11.093464 11.099361 
790 4.362408 3.148099 5.050582 4.434443 4.818772 5.066503 4.739197 3.987010 6.036799 8.198617 7.358547 11.049894 11.234180 
791 4.292621 3.033067 5.079757 4.477254 4.758065 5.139719 4.751125 4.030758 6.082086 8.301050 7.356027 10.953399 11.261291 
792 4.266008 2.890504 5.115436 4.588038 4.774221 5.273350 4.701943 4.034737 6.139277 8.461709 7.392440 10.875786 11.365789 
793 4.271064 2.814871 5.144217 4.692703 4.770899 5.345342 4.708534 4.078169 6.153872 8.670251 7.416086 10.817679 11.458122 
794 4.268917 2.764948 5.118244 4.733104 4.730282 5.356824 4.724783 4.130287 6.144461 8.815264 7.415853 10.748485 11.511086 
795 4.187459 2.674598 5.019838 4.717784 4.661872 5.343102 4.687511 4.145547 6.127034 8.824889 7.350982 10.662373 11.491845 
796 4.068497 2.619306 4.904459 4.652429 4.552374 5.288373 4.681655 4.186540 6.113330 8.771410 7.233390 10.621853 11.413160 
797 4.037237 2.605121 4.802182 4.641654 4.594189 5.284779 4.606173 4.171813 6.112794 8.743842 7.178937 10.641853 11.427650 
798 4.054136 2.691132 4.736649 4.660626 4.665830 5.270311 4.561710 4.186665 6.111791 8.760818 7.162325 10.712942 11.455512 
799 4.010549 2.758976 4.651905 4.616164 4.630597 5.240941 4.536189 4.212426 6.124727 8.722514 7.110626 10.703546 11.390169 
800 3.971478 2.821471 4.536796 4.537014 4.608236 5.209289 4.504716 4.197452 6.129768 8.656131 7.036106 10.664918 11.320915 
801 3.937059 2.944668 4.398722 4.391660 4.556207 5.108297 4.553895 4.201512 6.078524 8.605991 6.915213 10.608426 11.185863 
802 3.912422 3.012241 4.239115 4.249485 4.540703 5.039942 4.557500 4.149630 6.020878 8.525637 6.808170 10.509459 11.054117 
803 3.896059 3.045995 4.103802 4.135353 4.539566 5.018545 4.547447 4.100541 6.000046 8.443225 6.722046 10.431712 10.923865 
804 3.878360 3.055288 3.994969 4.053482 4.502732 5.026455 4.543251 4.074476 6.002191 8.374076 6.659954 10.379482 10.780934 
805 3.882139 3.019480 3.906586 4.010007 4.520032 5.110689 4.475539 3.997545 6.022809 8.312658 6.670945 10.352963 10.685138 
806 3.927578 3.065830 3.890537 3.960312 4.546062 5.177221 4.472765 3.990549 6.027593 8.328360 6.712958 10.374480 10.587163 
807 3.952887 3.071250 3.874685 3.924720 4.554039 5.254398 4.418657 3.982416 6.042933 8.331821 6.731824 10.358894 10.497200 
808 3.910312 3.063971 3.843846 3.853476 4.517930 5.285029 4.386740 4.002944 6.048012 8.315532 6.686124 10.291622 10.373714 
809 3.792262 3.068714 3.780844 3.744597 4.429240 5.250288 4.411221 4.060308 6.017717 8.274773 6.561491 10.190924 10.188211 
810 3.728014 3.078162 3.734002 3.690162 4.430848 5.233261 4.405098 4.078074 5.976936 8.251491 6.475722 10.114957 10.088293 
811 3.657387 3.120038 3.721937 3.608049 4.442291 5.192588 4.450261 4.144479 5.937738 8.238214 6.380422 10.073888 9.983213 
812 3.601465 3.132691 3.703410 3.557575 4.473527 5.172078 4.456030 4.203637 5.903442 8.198128 6.299366 10.047056 9.915413 
813 3.520571 3.084446 3.639479 3.511707 4.508136 5.179713 4.420912 4.244570 5.873368 8.067346 6.220294 9.973679 9.841996 
814 3.546829 3.111253 3.663057 3.507695 4.609835 5.179176 4.442305 4.331215 5.833861 7.986470 6.184312 10.008431 9.831191 
815 3.650838 3.128550 3.714888 3.545848 4.754481 5.206461 4.433316 4.405075 5.808912 7.922845 6.184198 10.099658 9.888053 
816 3.717254 3.115282 3.765420 3.568773 4.827742 5.214053 4.438118 4.498858 5.808252 7.846916 6.171679 10.169798 9.906916 
817 3.740275 3.070329 3.800747 3.572362 4.808760 5.206336 4.430060 4.563623 5.817584 7.732877 6.142277 10.195247 9.897391 
818 3.758919 3.047315 3.801395 3.559260 4.787046 5.155420 4.435287 4.579679 5.795830 7.594106 6.108219 10.170330 9.882936 
819 3.802925 3.091074 3.809538 3.514342 4.770316 5.055660 4.507217 4.567636 5.729840 7.480987 6.067146 10.157327 9.873826 
820 3.884257 3.135268 3.804903 3.485984 4.775866 4.971287 4.560595 4.514496 5.655805 7.391802 6.035892 10.163272 9.919422 
821 3.940109 3.153867 3.748367 3.437569 4.758682 4.879910 4.610722 4.451742 5.577725 7.276549 5.963965 10.130285 9.928696 
822 3.987335 3.133354 3.648245 3.392046 4.765198 4.832290 4.614894 4.357460 5.526163 7.136292 5.919184 10.077010 9.941384 
823 4.128273 3.116470 3.633760 3.450103 4.822989 4.840173 4.627913 4.337543 5.543798 7.122451 6.004185 10.147989 10.034780 
824 4.227098 3.089195 3.698021 3.538107 4.799743 4.860496 4.670310 4.449753 5.646191 7.172951 6.124434 10.261252 10.073415 
825 4.260158 3.012723 3.759013 3.636919 4.757152 4.945202 4.639060 4.552341 5.805775 7.176598 6.239024 10.335041 10.097536 
826 4.217278 2.936549 3.784993 3.700527 4.669680 5.006107 4.624047 4.666074 5.939449 7.103435 6.287826 10.319983 10.054505 
827 4.236230 2.916324 3.799687 3.743984 4.679039 5.040004 4.634919 4.701252 6.022623 7.057121 6.343711 10.293521 10.068960 
828 4.330070 2.897039 3.806280 3.802176 4.762385 5.109455 4.614961 4.628904 6.096095 7.045748 6.429899 10.283381 10.177542 
829 4.383402 2.898794 3.839874 3.829413 4.783460 5.152087 4.652770 4.613012 6.166596 7.052193 6.466062 10.272166 10.222247 
830 4.340731 2.795340 3.871329 3.873237 4.767278 5.253491 4.590477 4.540024 6.289334 6.996429 6.462122 10.221657 10.240337 
831 4.324226 2.728599 3.934388 3.936433 4.761643 5.334514 4.544080 4.509226 6.408272 6.999835 6.476032 10.228487 10.298705 
832 4.330032 2.753892 4.032332 3.985148 4.766673 5.360032 4.557360 4.562437 6.500854 7.071235 6.499679 10.256042 10.352591 
833 4.340073 2.750587 4.109950 4.046790 4.773969 5.424847 4.479332 4.556735 6.604564 7.108387 6.519653 10.250709 10.420650 
834 4.308384 2.739731 4.194337 4.049340 4.696647 5.463037 4.436333 4.607137 6.676982 7.125647 6.472463 10.228069 10.387357 
835 4.350514 2.777700 4.270567 4.055323 4.704799 5.495764 4.392126 4.618917 6.712217 7.165275 6.449418 10.214526 10.392617 
836 4.443906 2.837025 4.327308 4.062597 4.782593 5.541978 4.311955 4.603795 6.729125 7.199019 6.457074 10.207417 10.439913 
837 4.470284 2.882540 4.345053 4.049111 4.863719 5.569386 4.270939 4.582700 6.718767 7.164459 6.427600 10.168186 10.459835 
838 4.393592 2.856221 4.300467 3.980084 4.937179 5.575578 4.223656 4.492003 6.671820 7.041397 6.324108 10.045068 10.429670 
839 4.248792 2.798891 4.228240 3.850433 4.949048 5.533301 4.220450 4.415917 6.585511 6.901115 6.150890 9.875177 10.303929 
840 4.232161 2.838738 4.208235 3.789157 5.030808 5.487377 4.298953 4.367841 6.505799 6.919091 6.076993 9.789859 10.287642 
841 4.254187 2.887219 4.248329 3.778398 5.079763 5.467095 4.374237 4.350044 6.478487 6.996819 6.069960 9.770848 10.341214 
842 4.229901 2.835413 4.301930 3.782935 5.038129 5.470293 4.382299 4.354450 6.497379 7.030976 6.050103 9.752983 10.346346 
843 4.246214 2.754472 4.353652 3.863703 5.037426 5.533401 4.345262 4.310758 6.573546 7.068074 6.098938 9.753058 10.383635 
844 4.326057 2.760215 4.389170 3.892138 5.037591 5.535180 4.394254 4.294805 6.632199 7.121364 6.125783 9.777284 10.394050 
845 4.456784 2.786119 4.357491 3.928307 5.103120 5.536538 4.388191 4.197716 6.664591 7.192472 6.135564 9.791263 10.469446 
846 4.541390 2.827844 4.262223 3.863868 5.124240 5.470161 4.420120 4.106668 6.625902 7.222313 6.053976 9.761899 10.461887 
847 4.530404 2.827232 4.119709 3.727894 5.062695 5.386537 4.420615 4.001510 6.551545 7.150617 5.924512 9.701729 10.342858 
848 4.577617 2.841884 4.022011 3.652842 5.012809 5.361236 4.417968 3.917557 6.503500 7.102462 5.894161 9.718096 10.273020 
849 4.663491 2.857092 3.980348 3.615811 4.951616 5.371927 4.449869 3.866079 6.468040 7.086122 5.901187 9.782778 10.233323 
850 4.757329 2.833560 3.992415 3.645251 4.892897 5.421894 4.441405 3.820749 6.450508 7.099739 5.953514 9.879264 10.224435 
851 4.796198 2.758115 3.999197 3.700393 4.815917 5.496387 4.415533 3.761376 6.436127 7.097573 6.017148 9.958307 10.176963 
852 4.801136 2.671792 3.973995 3.740712 4.735170 5.559592 4.375880 3.704763 6.418475 7.066067 6.049877 10.011312 10.091988 
853 4.833450 2.632174 3.944979 3.821034 4.729680 5.632820 4.282185 3.625502 6.402807 7.062486 6.104318 10.088264 10.079918 
854 4.916544 2.748116 3.976361 3.906271 4.779189 5.662879 4.310553 3.631115 6.372427 7.162184 6.190054 10.226356 10.128817 
855 4.863177 2.781228 3.937570 3.911041 4.774064 5.665005 4.277826 3.577918 6.284261 7.104651 6.138186 10.205601 10.095275 
856 4.721959 2.762988 3.833198 3.846318 4.750640 5.615422 4.224184 3.518642 6.137937 6.968328 5.972054 10.089655 9.993607 
857 4.614791 2.820639 3.765386 3.770471 4.748246 5.540877 4.254030 3.519902 5.997525 6.870132 5.808409 10.000264 9.909801 
858 4.661967 2.929428 3.781347 3.825450 4.877808 5.522522 4.240446 3.519882 5.931745 6.906874 5.812715 10.033155 9.995663 
859 4.630518 2.960319 3.823869 3.838882 4.898226 5.507308 4.281722 3.576455 5.917913 6.941497 5.774330 10.038495 10.000976 
860 4.546868 2.911308 3.855455 3.854872 4.848725 5.566688 4.297242 3.600894 5.958762 6.951108 5.712149 9.996736 9.990262 
861 4.450575 2.822432 3.892690 3.888433 4.775769 5.651576 4.275723 3.605397 6.022884 6.950480 5.677989 9.944672 9.980793 
862 4.431311 2.808096 3.971348 3.943403 4.729348 5.701546 4.329735 3.657648 6.077485 7.035557 5.725803 9.959836 10.013991 
863 4.409094 2.779235 4.006393 3.992884 4.710727 5.760719 4.329004 3.655117 6.099362 7.060761 5.786525 9.928694 10.038556 
864 4.308180 2.724421 3.964839 3.954544 4.665863 5.772983 4.319472 3.637639 6.063609 7.010515 5.754839 9.833624 9.979939 
865 4.252652 2.776593 3.938933 3.877893 4.654971 5.743014 4.389597 3.645369 6.001511 7.017887 5.736626 9.794052 9.969666 
866 4.239434 2.837377 3.944740 3.858537 4.701684 5.757342 4.393527 3.618222 5.954629 7.042872 5.784143 9.777031 10.039890 
867 4.184800 2.893060 4.001164 3.847765 4.703899 5.761756 4.417113 3.660847 5.929977 7.096181 5.810343 9.785322 10.079131 
868 4.082368 2.895349 4.055344 3.872548 4.676656 5.831614 4.365160 3.671628 5.933639 7.123601 5.829445 9.758224 10.111611 
869 3.891368 2.842530 4.065484 3.838729 4.585382 5.860074 4.296311 3.713214 5.943167 7.079365 5.783741 9.708880 10.048743 
870 3.772701 2.813222 4.102807 3.854229 4.533696 5.893163 4.254800 3.783360 5.985506 7.092487 5.803395 9.750584 10.048143 
871 3.751549 2.839906 4.184031 3.915888 4.541549 5.937192 4.249422 3.873055 6.035215 7.172686 5.889781 9.882800 10.129353 
872 3.647720 2.765568 4.203483 3.978034 4.521526 5.983947 4.194975 3.891223 6.069079 7.174384 5.934482 9.944267 10.165474 
873 3.522537 2.677900 4.186330 4.004355 4.454696 6.006054 4.187562 3.884067 6.083464 7.156567 5.946697 9.978519 10.173308 
874 3.400243 2.609658 4.167739 4.026032 4.355586 6.022631 4.209339 3.902104 6.106115 7.138252 5.951897 10.002166 10.182652 
875 3.360411 2.634896 4.188646 4.053688 4.294897 6.004125 4.321882 3.976563 6.117032 7.215096 5.977185 10.068906 10.233140 
876 3.363040 2.708506 4.197966 4.077508 4.295504 5.950691 4.463060 4.021944 6.091534 7.328019 6.001786 10.129013 10.300192 
877 3.273008 2.749537 4.148732 4.030085 4.227946 5.869036 4.595587 4.046241 6.051070 7.378623 5.950793 10.116542 10.250932 
878 3.126779 2.723375 4.075409 3.998691 4.164514 5.827291 4.644837 4.000637 6.036413 7.356838 5.877082 10.043276 10.159238 
879 3.073689 2.774059 4.058547 3.997177 4.150398 5.827220 4.706673 3.991479 6.052119 7.390346 5.853144 10.047072 10.133178 
880 3.060727 2.807612 4.082355 4.016084 4.186821 5.863735 4.729190 3.986794 6.074495 7.432601 5.876488 10.091069 10.160772 
881 3.082885 2.846236 4.092241 4.046805 4.309134 5.899385 4.721021 3.930276 6.073183 7.474427 5.939119 10.130159 10.250662 
882 3.003453 2.894828 4.048572 3.994856 4.327374 5.902908 4.728712 3.874868 6.051255 7.454631 5.905208 10.098881 10.244084 
883 2.942874 2.897394 4.018513 3.972638 4.371807 5.928219 4.669745 3.798819 6.009324 7.432755 5.899909 10.056517 10.283360 
884 2.929851 2.989924 4.023658 3.931775 4.411050 5.901824 4.702411 3.823335 5.952512 7.466715 5.904921 10.090362 10.314007 
885 2.832792 3.085204 3.992198 3.850641 4.350343 5.850586 4.721405 3.882229 5.914079 7.437179 5.855859 10.104928 10.258358 
886 2.632411 3.092365 3.891366 3.757577 4.222219 5.812686 4.643799 3.893651 5.898939 7.297992 5.740618 10.006083 10.134521 
887 2.604117 3.177277 3.861064 3.709977 4.161358 5.749378 4.617133 3.955585 5.885364 7.265616 5.713183 9.996252 10.127492 
888 2.753198 3.323827 3.916377 3.735030 4.204333 5.685602 4.590020 4.043235 5.864661 7.338098 5.811512 10.109313 10.252769 
889 2.887979 3.445350 3.951270 3.765229 4.244817 5.631378 4.574380 4.115685 5.852779 7.382175 5.899031 10.189672 10.345114 
890 2.858476 3.505372 3.945831 3.727242 4.136442 5.591967 4.597109 4.218472 5.885837 7.325673 5.862323 10.157389 10.253467 
891 2.890442 3.535575 3.958374 3.739560 4.138035 5.600452 4.582184 4.269776 5.909531 7.318639 5.887771 10.123388 10.244006 
892 3.019174 3.664005 4.011676 3.733151 4.208891 5.553151 4.700015 4.400864 5.905698 7.416097 5.940821 10.201246 10.280574 
893 3.114889 3.786271 4.059076 3.734224 4.334326 5.516058 4.784667 4.520782 5.867131 7.476332 5.988491 10.320812 10.311831 
894 2.980125 3.823950 4.053179 3.664945 4.311010 5.496957 4.839801 4.626051 5.871559 7.402074 5.888472 10.314011 10.182077 
895 2.847866 3.905823 4.003392 3.551370 4.283822 5.425224 4.915138 4.687040 5.868094 7.337956 5.739672 10.269074 10.065736 
896 2.849564 4.057016 3.940721 3.454254 4.336497 5.297668 4.984255 4.713456 5.842971 7.367487 5.641346 10.282971 10.054120 
897 2.892529 4.200373 3.908313 3.382283 4.376206 5.166419 5.059026 4.754742 5.820829 7.446918 5.559072 10.323601 10.074468 
898 2.877446 4.231464 3.884171 3.335233 4.377172 5.103014 5.072381 4.742133 5.809158 7.465159 5.468323 10.301082 10.047809 
899 2.815846 4.208464 3.905838 3.275126 4.315761 5.070059 5.074051 4.754434 5.817659 7.480312 5.391704 10.284576 9.955350 
900 2.812817 4.190205 3.967670 3.232739 4.283184 5.046333 5.106466 4.778471 5.841522 7.536960 5.383840 10.311874 9.897717 
901 2.923529 4.220428 4.042361 3.221305 4.345336 5.027176 5.130104 4.769677 5.852813 7.634571 5.455117 10.411868 9.913285 
902 2.972887 4.272482 4.082215 3.138385 4.330245 4.989366 5.173077 4.737323 5.848609 7.675486 5.445467 10.464011 9.839122 
903 2.977797 4.295981 4.072066 3.071131 4.281043 4.975559 5.181921 4.613578 5.839510 7.652691 5.393561 10.434420 9.749104 
904 3.029159 4.325943 4.111410 3.057300 4.273997 4.988005 5.210423 4.534369 5.844823 7.665739 5.394084 10.446006 9.702255 
905 3.069807 4.311154 4.180067 3.083167 4.254499 5.048502 5.233189 4.495915 5.880105 7.678205 5.425474 10.442634 9.684574 
906 3.067777 4.230608 4.212999 3.115068 4.245561 5.134956 5.228326 4.421145 5.920204 7.642773 5.446501 10.354279 9.662130 
907 2.975247 4.152773 4.256370 3.101946 4.141969 5.209835 5.241172 4.403037 5.990993 7.558910 5.399855 10.223653 9.542018 
908 2.969454 4.069598 4.308520 3.165525 4.146873 5.303947 5.182620 4.335783 6.059825 7.517213 5.442356 10.133680 9.558782 
909 3.054146 4.044242 4.398477 3.246964 4.244458 5.399055 5.180624 4.306356 6.126039 7.544013 5.570735 10.144050 9.641437 
910 3.100283 4.005297 4.487731 3.327989 4.353927 5.514609 5.165531 4.296570 6.172656 7.561674 5.709969 10.187218 9.719417 
911 3.010166 3.902001 4.543372 3.393503 4.369714 5.666529 5.102813 4.273783 6.247292 7.512622 5.779739 10.135235 9.729454 
912 2.896805 3.803159 4.615012 3.446382 4.338256 5.806446 5.081424 4.284809 6.358690 7.479629 5.817997 10.100842 9.695771 
913 2.829276 3.720711 4.677554 3.510048 4.337341 5.946293 5.032556 4.273970 6.449747 7.467709 5.870094 10.102335 9.707305 
914 2.829949 3.712429 4.703501 3.552753 4.356975 6.030400 5.043593 4.249064 6.480617 7.466753 5.920817 10.123326 9.739663 
915 2.822819 3.761727 4.703887 3.562316 4.323006 6.056451 5.132708 4.271939 6.470402 7.446607 5.905879 10.157278 9.704175 
916 2.756587 3.724290 4.687796 3.647571 4.263008 6.150502 5.107059 4.255265 6.476975 7.379270 5.874510 10.127337 9.663314 
917 2.720392 3.696159 4.726168 3.794567 4.191446 6.245382 5.133037 4.314265 6.572147 7.363956 5.878605 10.140511 9.604502 
918 2.800764 3.652865 4.753703 4.027138 4.301013 6.345822 5.077614 4.313302 6.683523 7.407620 5.971569 10.221367 9.687886 
919 2.890629 3.695958 4.774894 4.210972 4.361132 6.394101 5.092989 4.367267 6.776058 7.433512 6.018677 10.293348 9.735861 
920 2.849352 3.724009 4.750454 4.341331 4.287936 6.415939 5.108881 4.398079 6.848278 7.353565 5.985925 10.265372 9.667100 
921 2.762656 3.721348 4.690150 4.442578 4.230963 6.435611 5.051569 4.376687 6.878016 7.247422 5.956701 10.160917 9.589273 
922 2.729310 3.793403 4.638297 4.477386 4.222281 6.419577 4.997674 4.346125 6.853423 7.181657 5.958494 10.048869 9.588182 
923 2.778579 3.911440 4.575221 4.472000 4.289220 6.415768 4.946800 4.263852 6.800351 7.140991 5.973189 9.963750 9.706614 
924 2.758124 3.985640 4.514699 4.440004 4.233874 6.464080 4.892428 4.194839 6.786523 7.035895 5.919136 9.808963 9.731873 
925 2.720032 4.048512 4.515214 4.440747 4.132829 6.548429 4.863044 4.177554 6.825324 6.957675 5.880377 9.662180 9.696572 
926 2.760515 4.105282 4.554276 4.494447 4.180599 6.623500 4.823357 4.132537 6.874460 6.965592 5.951549 9.592092 9.780166 
927 2.834316 4.188553 4.584731 4.508218 4.256408 6.651447 4.835687 4.106090 6.906856 6.972538 6.008298 9.570631 9.869082 
928 2.794189 4.185689 4.548948 4.511950 4.272381 6.698066 4.801055 4.043795 6.941804 6.882753 6.001093 9.490208 9.898263 
929 2.730822 4.179052 4.521932 4.517770 4.218996 6.701890 4.822247 4.032568 6.988580 6.788163 5.944593 9.427731 9.847836 
930 2.758123 4.248204 4.540886 4.528433 4.205242 6.675184 4.887709 4.067793 7.023852 6.747971 5.897501 9.449277 9.803207 
931 2.840379 4.331889 4.547769 4.546105 4.315451 6.641655 4.907321 4.028223 7.025828 6.744374 5.916265 9.505669 9.846240 
932 2.874717 4.412928 4.530248 4.530735 4.357384 6.595069 4.954008 4.029062 7.035088 6.693217 5.877408 9.528529 9.799550 
933 2.820949 4.416646 4.447659 4.531539 4.365658 6.611516 4.880971 3.955821 7.061199 6.603560 5.821959 9.452449 9.739351 
934 2.792021 4.464485 4.424119 4.554488 4.346569 6.600039 4.872830 3.976800 7.110073 6.586518 5.753549 9.435515 9.675354 
935 2.864337 4.525989 4.482129 4.627251 4.423108 6.576613 4.880827 4.040457 7.184341 6.678024 5.764312 9.516645 9.679464 
936 2.936698 4.554599 4.510015 4.695400 4.530310 6.563050 4.811807 4.038631 7.258739 6.784137 5.826593 9.587910 9.720150 
937 2.953557 4.558705 4.483867 4.713388 4.551479 6.507646 4.770606 4.035550 7.311880 6.835502 5.825575 9.604312 9.670766 
938 2.957478 4.548982 4.440274 4.737413 4.558437 6.469593 4.699176 4.005652 7.343421 6.864362 5.821451 9.587488 9.607974 
939 2.941096 4.532992 4.392637 4.793110 4.553024 6.457527 4.592707 3.933001 7.363442 6.868068 5.833974 9.570145 9.576728 
940 2.958626 4.567918 4.351914 4.823259 4.530086 6.401402 4.577995 3.906575 7.367825 6.874518 5.800790 9.580135 9.513602 
941 2.955740 4.540911 4.273517 4.872702 4.553550 6.390570 4.472099 3.805318 7.402789 6.876815 5.803593 9.578479 9.496314 
942 2.936461 4.551690 4.245518 4.933564 4.517933 6.367687 4.475227 3.806723 7.498026 6.918009 5.794889 9.639209 9.432933 
943 2.939737 4.528583 4.266177 5.045486 4.551150 6.378413 4.452220 3.821582 7.594315 6.990016 5.845220 9.727934 9.419586 
944 2.975718 4.567087 4.336428 5.137803 4.604083 6.371524 4.483421 3.899692 7.660096 7.105546 5.894632 9.847548 9.445382 
945 2.960974 4.595257 4.372250 5.181445 4.582533 6.347070 4.511097 3.980044 7.664205 7.157219 5.882676 9.924696 9.440707 
946 2.941079 4.572632 4.332398 5.196727 4.578255 6.327875 4.480632 3.982490 7.601930 7.179341 5.859363 9.915403 9.459947 
947 2.877536 4.550994 4.236274 5.173151 4.466485 6.294347 4.484962 3.987914 7.532866 7.142643 5.772871 9.818257 9.401931 
948 2.891118 4.549032 4.168620 5.140104 4.420965 6.256588 4.495842 3.977157 7.451591 7.139088 5.727741 9.745342 9.409672 
949 2.982075 4.583035 4.151322 5.108075 4.446467 6.217996 4.565832 3.986709 7.369630 7.199722 5.729567 9.734821 9.476261 
950 3.038066 4.638193 4.136611 5.061389 4.401972 6.203903 4.673724 4.045735 7.320141 7.239271 5.695232 9.752923 9.457963 
951 3.016083 4.586920 4.095381 5.062953 4.349350 6.279722 4.668236 4.048095 7.300185 7.202154 5.683532 9.732924 9.413383 
952 3.040204 4.569511 4.080176 5.068724 4.323132 6.334550 4.715794 4.094941 7.290590 7.195261 5.676491 9.756404 9.367340 
953 3.049998 4.531919 4.046481 5.056506 4.315885 6.388037 4.713085 4.094347 7.289384 7.172537 5.681468 9.765673 9.316000 
954 3.043992 4.487321 4.001300 5.050809 4.317296 6.432448 4.687746 4.082415 7.300584 7.161863 5.694715 9.752316 9.243593 
955 2.961810 4.466835 3.946495 5.060437 4.264927 6.494461 4.637621 4.082135 7.337070 7.111500 5.670154 9.690843 9.065093 
956 2.846519 4.411358 3.896883 5.082361 4.296091 6.626341 4.461997 3.990252 7.351946 7.046527 5.706468 9.608067 8.967941 
957 2.835893 4.441228 3.931556 5.074389 4.390641 6.704744 4.411508 3.966698 7.316839 7.073462 5.759439 9.614770 8.930299 
958 2.851215 4.476689 3.969350 5.052697 4.509937 6.774678 4.394911 3.953640 7.282629 7.152795 5.818619 9.656768 8.916940 
959 2.769980 4.460283 3.941332 5.012610 4.505316 6.835568 4.401431 3.965778 7.288386 7.154854 5.789032 9.625688 8.786284 
960 2.733299 4.479621 3.915591 4.973574 4.482444 6.864214 4.494102 4.048466 7.311219 7.171236 5.746430 9.641768 8.668972 
961 2.748725 4.488640 3.939086 4.968633 4.504231 6.911319 4.569592 4.122320 7.348863 7.235986 5.777587 9.718810 8.664284 
962 2.771997 4.491560 3.998446 4.996480 4.512264 6.972027 4.626614 4.182783 7.394739 7.298252 5.830960 9.817563 8.718294 
963 2.783080 4.523209 4.023420 5.016057 4.460310 6.998820 4.682599 4.226628 7.444982 7.310041 5.821035 9.915185 8.738913 
964 2.760062 4.560139 3.991911 4.988785 4.409737 7.015124 4.640928 4.170924 7.465858 7.269078 5.775833 9.934437 8.770700 
965 2.787177 4.656511 3.969608 4.930012 4.378939 6.990705 4.631683 4.134970 7.443661 7.261236 5.718647 9.947815 8.811450 
966 2.836195 4.704480 3.976967 4.895715 4.439709 7.005260 4.549617 4.038556 7.397312 7.289947 5.724808 9.961481 8.937356 
967 2.809017 4.723026 3.971364 4.890081 4.409547 7.027715 4.493417 3.983088 7.359509 7.247161 5.701519 9.935966 8.929699 
968 2.751563 4.713358 3.945512 4.902681 4.340624 7.043937 4.467507 3.941581 7.317266 7.181166 5.679031 9.892364 8.868643 
969 2.750281 4.745897 3.934638 4.912345 4.307876 7.039709 4.499450 3.916655 7.283522 7.128797 5.689282 9.883826 8.824054 
970 2.749741 4.791877 3.925119 4.898591 4.257504 7.023617 4.558704 3.916260 7.282339 7.069653 5.696163 9.873394 8.754347 
971 2.755115 4.788707 3.923645 4.856074 4.255021 7.027446 4.554216 3.862687 7.292786 7.009364 5.732995 9.862913 8.748366 
972 2.782016 4.830688 3.905941 4.767936 4.243542 6.987968 4.559616 3.842018 7.272405 6.928051 5.734439 9.842813 8.697886 
973 2.780499 4.849543 3.836871 4.633935 4.198051 6.938598 4.521547 3.802828 7.223588 6.807091 5.687559 9.766527 8.622521 
974 2.816057 4.855756 3.772523 4.515871 4.168394 6.932671 4.464895 3.745996 7.180465 6.724957 5.660085 9.734831 8.608238 
975 2.886215 4.924157 3.747549 4.430293 4.101810 6.924776 4.449614 3.781125 7.166669 6.678547 5.639441 9.765498 8.569447 
976 2.930646 4.968250 3.734589 4.358529 4.042822 6.936880 4.392386 3.811294 7.148004 6.638894 5.632449 9.774023 8.547165 
977 2.917552 5.001400 3.709518 4.301847 3.924930 6.927612 4.320233 3.881608 7.105746 6.528343 5.588677 9.787475 8.455499 
978 2.892662 5.061090 3.711725 4.268779 3.798723 6.902403 4.301219 4.008909 7.078080 6.437645 5.554746 9.844629 8.323178 
979 2.898636 5.093394 3.735884 4.233782 3.785993 6.905630 4.283426 4.062490 7.072622 6.415051 5.580816 9.936427 8.319787 
980 2.921859 5.160650 3.776954 4.200854 3.776221 6.871958 4.325322 4.158354 7.068690 6.462926 5.595717 10.087646 8.327853 
981 2.848203 5.130279 3.740824 4.144321 3.797719 6.900092 4.249822 4.135009 7.058358 6.497484 5.595185 10.085883 8.372718 
982 2.735085 5.074966 3.704185 4.106592 3.765364 6.954694 4.185696 4.138422 7.042436 6.557710 5.578734 10.053758 8.400619 
983 2.734108 5.116169 3.725565 4.089915 3.751662 6.991575 4.212611 4.198835 6.999033 6.718626 5.593431 10.095614 8.473123 
984 2.738239 5.147559 3.733995 4.069565 3.757794 7.008083 4.226314 4.233260 6.911511 6.893585 5.603251 10.109708 8.577550 
985 2.696100 5.144246 3.680900 4.009573 3.667756 6.976831 4.202219 4.271031 6.798630 6.989312 5.558627 10.096615 8.605210 
986 2.649685 5.125028 3.618426 3.939012 3.577605 6.946571 4.140890 4.305789 6.714320 7.076673 5.531343 10.072561 8.624308 
987 2.666764 5.125111 3.634650 3.905289 3.552522 6.930458 4.141784 4.393507 6.671827 7.231812 5.579908 10.129601 8.726296 
988 2.695107 5.171170 3.656034 3.895028 3.485363 6.888515 4.203911 4.566413 6.624728 7.384829 5.630947 10.250612 8.767747 
989 2.723714 5.225054 3.660053 3.874280 3.542918 6.891221 4.215026 4.634240 6.559227 7.535441 5.702343 10.317500 8.876621 
990 2.681636 5.266802 3.564722 3.777921 3.511102 6.840908 4.227242 4.707652 6.450969 7.569785 5.667387 10.292612 8.853111 
991 2.674881 5.339762 3.500385 3.662680 3.599155 6.794756 4.203746 4.683443 6.317596 7.621037 5.673194 10.267229 8.895847 
992 2.721761 5.427080 3.485926 3.561631 3.686386 6.721637 4.243307 4.743930 6.181083 7.679865 5.696038 10.277444 8.930706 
993 2.756250 5.472157 3.523057 3.498312 3.762301 6.669887 4.272198 4.849270 6.081942 7.714387 5.738698 10.307845 8.939319 
994 2.728767 5.449872 3.557469 3.438411 3.824501 6.663559 4.215284 4.909678 6.027247 7.713016 5.780398 10.300097 8.912593 
995 2.707787 5.457457 3.593110 3.338205 3.847055 6.620678 4.214548 4.988365 5.984158 7.673502 5.813841 10.288304 8.852767 
996 2.694371 5.491115 3.638852 3.237658 3.912728 6.579926 4.187019 4.987267 5.934717 7.653381 5.884790 10.276159 8.824938 
997 2.742451 5.563468 3.732507 3.141949 3.980324 6.508238 4.181957 4.995031 5.870537 7.640851 5.973910 10.272291 8.801510 
998 2.797733 5.597277 3.826333 3.070928 4.008135 6.412978 4.188139 5.044231 5.813268 7.603340 6.037028 10.258470 8.731644 
999 2.762908 5.558151 3.890263 3.050247 4.034461 6.371694 4.098709 5.048207 5.808124 7.546730 6.086617 10.223193 8.640816 
1000 2.695066 5.505767 3.910007 3.045210 4.005411 6.319901 4.012850 5.097567 5.845025 7.492002 6.079431 10.174505 8.514127 
1001 2.677857 5.462612 3.947182 3.058180 4.043951 6.273026 3.940369 5.119121 5.887093 7.486820 6.060992 10.167253 8.438034 
1002 2.746903 5.488782 4.050091 3.079565 4.153101 6.231724 3.903181 5.121371 5.915720 7.533381 6.061586 10.210112 8.429656 
1003 2.826165 5.541782 4.149355 3.077639 4.204959 6.170240 3.926172 5.189815 5.954699 7.576563 6.047180 10.270740 8.417375 
1004 2.839195 5.533234 4.226086 3.113919 4.278092 6.182096 3.883945 5.199751 6.034065 7.593034 6.039693 10.281270 8.406653 
1005 2.797752 5.490437 4.248765 3.159950 4.261211 6.166200 3.860805 5.289041 6.129334 7.587263 5.999219 10.242872 8.322302 
1006 2.849576 5.483857 4.323669 3.214963 4.302081 6.132107 3.891288 5.380856 6.220727 7.642669 6.021370 10.221358 8.334051 
1007 2.889560 5.498199 4.377671 3.277224 4.260984 6.042922 3.970342 5.529225 6.305253 7.691299 6.035428 10.242695 8.286432 
1008 2.872506 5.491685 4.398949 3.343196 4.160963 5.958338 4.024589 5.645327 6.385413 7.716510 6.054080 10.250597 8.221539 
1009 2.849273 5.460578 4.434499 3.413455 4.133462 5.893142 4.018533 5.679496 6.436577 7.740577 6.097337 10.242026 8.213966 
1010 2.839499 5.477184 4.492116 3.461803 4.164870 5.784360 3.988680 5.707499 6.442736 7.775009 6.135087 10.258615 8.231144 
1011 2.762766 5.457809 4.506099 3.512072 4.157687 5.662066 3.883132 5.718733 6.436752 7.753364 6.120725 10.203554 8.201434 
1012 2.670494 5.419961 4.517625 3.594049 4.140239 5.585087 3.766395 5.722549 6.437266 7.717442 6.108585 10.148009 8.122522 
1013 2.658041 5.450752 4.581604 3.694048 4.131495 5.474634 3.784600 5.809178 6.462325 7.753500 6.113038 10.207321 8.037951 
1014 2.703418 5.474370 4.710173 3.783449 4.242297 5.445698 3.775666 5.831691 6.485906 7.813705 6.163329 10.250419 8.068789 
1015 2.671646 5.455019 4.744404 3.865051 4.284032 5.351632 3.765865 5.874540 6.511737 7.805429 6.145129 10.257059 8.007956 
1016 2.613388 5.409437 4.760122 3.944499 4.306952 5.255773 3.708470 5.820034 6.532984 7.761843 6.085045 10.237742 7.926627 
1017 2.602828 5.376471 4.794279 3.998545 4.304172 5.176053 3.679363 5.758994 6.548072 7.713064 6.018995 10.224035 7.866397 
1018 2.690493 5.384212 4.864469 4.000563 4.369569 5.068314 3.700646 5.715629 6.559709 7.704571 5.983724 10.262335 7.864023 
1019 2.744480 5.345190 4.890422 3.967731 4.421165 4.999904 3.691387 5.639340 6.588269 7.661762 5.965287 10.269066 7.859869 
1020 2.752358 5.254970 4.891849 3.966448 4.421384 4.953351 3.651620 5.566213 6.652677 7.593807 5.976371 10.247007 7.842586 
1021 2.761438 5.183804 4.890745 3.995911 4.376428 4.875486 3.669302 5.561784 6.748074 7.575275 5.996026 10.286449 7.805435 
1022 2.800172 5.171485 4.918440 4.008029 4.376531 4.797523 3.735482 5.573100 6.822913 7.583589 6.033642 10.334175 7.793888 
1023 2.849751 5.228859 4.950516 3.982809 4.427953 4.636286 3.835821 5.610601 6.832459 7.596403 6.057625 10.381110 7.801178 
1024 2.870600 5.266929 4.983835 3.926662 4.531178 4.508904 3.853968 5.579583 6.805777 7.575274 6.062864 10.396841 7.818977 
1025 2.852860 5.298970 5.018869 3.872007 4.608352 4.423184 3.828814 5.532350 6.759049 7.538735 6.038303 10.359928 7.820403 
1026 2.827737 5.321453 5.028853 3.828261 4.631503 4.329359 3.799600 5.507625 6.700440 7.512300 5.995579 10.324150 7.804983 
1027 2.840293 5.320150 5.043253 3.794790 4.667166 4.291679 3.781618 5.459430 6.654928 7.510644 5.963255 10.308586 7.804649 
1028 2.819503 5.310835 5.004241 3.768480 4.625688 4.200161 3.829940 5.472409 6.604491 7.514572 5.892284 10.295900 7.754230 
1029 2.826844 5.288920 4.987132 3.780602 4.616852 4.137962 3.859393 5.443500 6.564689 7.528899 5.874042 10.301953 7.739246 
1030 2.804598 5.293962 4.952868 3.794340 4.586235 4.086963 3.886839 5.393129 6.509002 7.520094 5.840115 10.288596 7.688439 
1031 2.794210 5.320015 4.946756 3.818891 4.565937 4.039319 3.904629 5.330913 6.430401 7.484344 5.819930 10.236820 7.683794 
1032 2.786573 5.311487 4.941610 3.836620 4.541528 4.006302 3.864675 5.253780 6.356455 7.426663 5.805179 10.181496 7.688818 
1033 2.808091 5.297252 4.974067 3.888610 4.541524 4.007195 3.843168 5.215153 6.322986 7.414537 5.824378 10.148952 7.729066 
1034 2.798443 5.244311 5.004353 3.947414 4.533329 4.036971 3.759876 5.192489 6.339969 7.394292 5.876403 10.100760 7.798917 
1035 2.766380 5.170179 5.028861 3.992582 4.528290 4.108787 3.630229 5.145068 6.371493 7.357452 5.943996 10.063038 7.872825 
1036 2.737565 5.126318 5.050528 4.041361 4.525984 4.140050 3.558216 5.170218 6.401519 7.324116 5.996670 10.041228 7.929334 
1037 2.774871 5.122789 5.105398 4.102327 4.555970 4.159802 3.554250 5.208258 6.436927 7.323347 6.092324 10.088952 7.999882 
1038 2.720089 5.100542 5.061064 4.123807 4.460318 4.136111 3.564499 5.254364 6.447556 7.252879 6.093407 10.113024 7.921746 
1039 2.678435 5.071501 5.028769 4.171782 4.397177 4.140057 3.584208 5.195133 6.443760 7.185996 6.104957 10.097476 7.897938 
1040 2.679259 5.044372 5.010795 4.229951 4.324852 4.140233 3.624873 5.129855 6.447879 7.165328 6.133479 10.111287 7.886748 
1041 2.739401 4.998045 5.036134 4.332340 4.311887 4.166221 3.686677 5.058693 6.472270 7.228566 6.183353 10.133618 7.921235 
1042 2.735171 4.910903 4.997006 4.411417 4.299598 4.102041 3.715736 4.996889 6.480123 7.273376 6.169747 10.077077 7.932228 
1043 2.723257 4.885889 4.952860 4.429945 4.306157 3.960541 3.764798 4.997163 6.436944 7.314903 6.145237 10.039845 7.928864 
1044 2.715428 4.907465 4.924188 4.430271 4.352773 3.791234 3.814267 5.028471 6.366727 7.342496 6.113939 10.002261 7.920406 
1045 2.734350 4.962772 4.946654 4.426034 4.410235 3.624302 3.862213 5.119748 6.313002 7.391711 6.101601 10.007433 7.903187 
1046 2.695252 4.973150 4.943249 4.397813 4.392009 3.498594 3.834408 5.212065 6.326312 7.390013 6.078214 9.998673 7.809186 
1047 2.704860 5.002598 5.004886 4.395081 4.443970 3.430260 3.787921 5.281183 6.382954 7.399909 6.092486 10.022739 7.800981 
1048 2.739457 5.096165 5.066039 4.362837 4.479853 3.356829 3.776074 5.373704 6.421403 7.423468 6.112982 10.091465 7.809887 
1049 2.784849 5.222897 5.107135 4.304777 4.525765 3.322709 3.758685 5.413683 6.441710 7.439531 6.142805 10.156438 7.850692 
1050 2.782655 5.363127 5.061318 4.220939 4.524845 3.243218 3.732736 5.449984 6.464122 7.401077 6.113524 10.169272 7.821574 
1051 2.866116 5.554386 5.051491 4.131187 4.522116 3.230311 3.778418 5.511261 6.481527 7.428750 6.124540 10.264458 7.827235 
1052 2.945987 5.704690 5.024086 4.069206 4.520219 3.255581 3.798639 5.516319 6.520995 7.439395 6.153878 10.354597 7.846507 
1053 3.016147 5.836067 4.997077 4.010687 4.465911 3.295920 3.825722 5.553588 6.549592 7.446736 6.160381 10.468202 7.841455 
1054 3.041382 5.892682 4.957277 3.957202 4.386458 3.385024 3.773350 5.516108 6.549287 7.395140 6.167951 10.535847 7.786219 
1055 3.044887 5.943120 4.917861 3.918801 4.312139 3.445109 3.742643 5.473590 6.535054 7.325324 6.133179 10.556441 7.720270 
1056 3.057897 5.977524 4.939374 3.873747 4.280120 3.551314 3.706310 5.403220 6.538261 7.285100 6.073697 10.541142 7.713635 
1057 3.061393 5.977779 4.993935 3.855927 4.274373 3.659911 3.680194 5.334254 6.565069 7.264507 6.038121 10.527688 7.735784 
1058 2.975688 5.924199 4.992446 3.869607 4.288857 3.712877 3.611984 5.256789 6.600083 7.182761 5.981879 10.482493 7.687693 
1059 2.899936 5.864424 4.999782 3.889824 4.333336 3.762189 3.576322 5.219309 6.619914 7.160328 5.951816 10.489290 7.628695 
1060 2.836567 5.813378 4.975022 3.910066 4.394914 3.756940 3.559682 5.186207 6.640442 7.158580 5.956479 10.510612 7.589261 
1061 2.755951 5.746183 4.901110 3.921998 4.416910 3.671408 3.519873 5.160217 6.665843 7.135102 5.928374 10.525935 7.532621 
1062 2.705513 5.680868 4.842649 3.916694 4.393881 3.566774 3.482174 5.127867 6.688741 7.118782 5.899678 10.538524 7.489524 
1063 2.690958 5.636396 4.800077 3.912360 4.344140 3.410828 3.470412 5.091949 6.711611 7.116719 5.854311 10.556968 7.472097 
1064 2.744121 5.616435 4.797710 3.877511 4.350103 3.329340 3.449700 5.009833 6.711236 7.137461 5.815810 10.593211 7.561607 
1065 2.804569 5.618875 4.790144 3.814308 4.314050 3.249748 3.479470 4.972419 6.707536 7.141973 5.779057 10.610388 7.637119 
1066 2.839247 5.612570 4.753878 3.755098 4.268223 3.182159 3.503123 4.926288 6.708223 7.095733 5.741634 10.601276 7.685736 
1067 2.830824 5.584981 4.689029 3.687346 4.214484 3.153006 3.494951 4.882535 6.695795 7.030664 5.709475 10.577698 7.687995 
1068 2.882254 5.601091 4.707202 3.657896 4.243146 3.222284 3.523135 4.853696 6.710754 7.056759 5.753721 10.623719 7.754179 
1069 2.887214 5.606685 4.710899 3.646561 4.280295 3.352246 3.485783 4.783381 6.736095 7.074666 5.778934 10.645512 7.800890 
1070 2.908112 5.639773 4.714592 3.622661 4.336624 3.508586 3.468726 4.718851 6.737704 7.122102 5.814255 10.661952 7.852655 
1071 2.903777 5.692331 4.679155 3.620045 4.363094 3.652207 3.466662 4.656836 6.737408 7.160982 5.820323 10.639893 7.877693 
1072 2.921922 5.776055 4.678112 3.607318 4.412505 3.805140 3.488730 4.636479 6.707050 7.226912 5.854326 10.644659 7.904496 
1073 2.920731 5.836240 4.682245 3.599142 4.421999 3.968993 3.508712 4.629857 6.688994 7.280393 5.906754 10.624313 7.897137 
1074 2.930432 5.933568 4.686676 3.573328 4.408207 4.084940 3.559679 4.645452 6.650729 7.316133 5.909703 10.606359 7.874503 
1075 2.883842 5.995587 4.634669 3.501262 4.374990 4.157290 3.559446 4.610279 6.572438 7.268702 5.869016 10.546559 7.805667 
1076 2.863830 6.058846 4.587100 3.416523 4.338495 4.195618 3.585197 4.570068 6.490766 7.211543 5.810723 10.492827 7.732205 
1077 2.833704 6.109276 4.523935 3.336202 4.290217 4.229755 3.552879 4.471266 6.420919 7.108132 5.712955 10.414287 7.647905 
1078 2.874744 6.211302 4.531474 3.237368 4.305697 4.281563 3.566125 4.392506 6.355451 7.044405 5.656079 10.397549 7.614750 
1079 2.903477 6.302346 4.534374 3.164343 4.318258 4.308398 3.576425 4.323909 6.313721 6.963808 5.597301 10.392429 7.568315 
1080 2.921937 6.373517 4.535450 3.105893 4.309027 4.306402 3.583006 4.284388 6.269091 6.903748 5.569323 10.419535 7.521186 
1081 2.926092 6.371664 4.522647 3.057894 4.297368 4.302205 3.583591 4.235749 6.238280 6.841510 5.576435 10.415146 7.489369 
1082 2.974952 6.385314 4.533443 3.016562 4.305147 4.290154 3.577349 4.194982 6.201410 6.805616 5.571056 10.426761 7.503707 
1083 2.960644 6.310772 4.485494 2.983443 4.246782 4.279577 3.533827 4.137260 6.158655 6.710127 5.535686 10.404636 7.494995 
1084 2.917091 6.158016 4.437251 3.028687 4.184152 4.310233 3.463390 4.082248 6.179530 6.609654 5.525681 10.376860 7.504002 
1085 2.896972 5.998457 4.413054 3.114954 4.118203 4.320660 3.411324 4.075200 6.198292 6.561934 5.512909 10.389027 7.524376 
1086 2.945848 5.880936 4.481664 3.202154 4.106404 4.341370 3.409254 4.102938 6.219771 6.612832 5.536927 10.463463 7.596195 
1087 2.980125 5.790103 4.543923 3.299855 4.115281 4.358698 3.418892 4.114440 6.235677 6.677602 5.566733 10.498777 7.658134 
1088 2.929531 5.736027 4.526679 3.374805 4.083175 4.323509 3.413646 4.118229 6.201367 6.689072 5.555630 10.468433 7.638669 
1089 2.853799 5.727306 4.494218 3.424463 4.081633 4.300425 3.420059 4.107387 6.181993 6.694955 5.544394 10.428687 7.644031 
1090 2.792683 5.751287 4.465993 3.433891 4.109057 4.268674 3.445846 4.085733 6.153339 6.719699 5.519375 10.381866 7.665847 
1091 2.746318 5.824831 4.459024 3.359550 4.132280 4.221367 3.465204 4.037479 6.113931 6.761516 5.484715 10.340669 7.688986 
1092 2.650521 5.879571 4.430008 3.253104 4.118396 4.171009 3.460032 3.979441 6.084400 6.754966 5.454288 10.254663 7.675458 
1093 2.629824 5.957280 4.441718 3.164989 4.141376 4.123458 3.435511 3.935998 6.056171 6.754421 5.460628 10.216079 7.686937 
1094 2.690291 6.028474 4.509699 3.089848 4.193452 4.083321 3.416180 3.925544 6.071889 6.784006 5.523341 10.250348 7.739052 
1095 2.834427 6.113223 4.638954 3.079596 4.249596 4.082327 3.432801 3.967794 6.129703 6.861718 5.631675 10.354557 7.833871 
1096 2.913150 6.120376 4.689147 3.107596 4.229730 4.061877 3.393083 4.018762 6.202698 6.866176 5.677330 10.371313 7.839206 
1097 2.956332 6.076379 4.710888 3.144352 4.184608 4.052684 3.345553 4.049640 6.288962 6.841393 5.685286 10.337366 7.833462 
1098 3.011275 6.037132 4.777428 3.204566 4.136600 4.039283 3.336555 4.109799 6.332808 6.825897 5.649370 10.299917 7.841914 
1099 3.097029 5.986645 4.899704 3.290439 4.123954 4.049259 3.327765 4.158143 6.404326 6.849075 5.610259 10.284714 7.901301 
1100 3.136226 5.904135 5.036103 3.396753 4.112279 4.062338 3.361021 4.194732 6.493016 6.880262 5.585848 10.293697 7.960427 
1101 3.171156 5.865657 5.150428 3.505078 4.120170 4.078229 3.415013 4.212253 6.540967 6.916851 5.541548 10.309345 8.013872 
1102 3.229037 5.854537 5.265199 3.591240 4.189264 4.143458 3.444503 4.160482 6.589209 6.973889 5.516907 10.324979 8.075851 
1103 3.244936 5.799137 5.342945 3.656926 4.237887 4.187340 3.473931 4.102666 6.641156 7.011492 5.510245 10.341817 8.077477 
1104 3.233883 5.719607 5.388688 3.742847 4.274501 4.221815 3.402522 4.011363 6.719963 7.020398 5.530980 10.329262 8.030738 
1105 3.227993 5.580540 5.420592 3.812756 4.300018 4.211416 3.313215 3.913208 6.821652 7.033928 5.593713 10.331094 7.962240 
1106 3.217217 5.488466 5.432065 3.864506 4.293106 4.170343 3.269088 3.859016 6.879490 7.064673 5.664546 10.360579 7.897526 
1107 3.265996 5.485796 5.459822 3.890343 4.339472 4.185942 3.207305 3.768173 6.925788 7.113204 5.716902 10.388136 7.913572 
1108 3.318634 5.549482 5.438860 3.866984 4.364419 4.182693 3.221453 3.668423 6.933720 7.150228 5.707524 10.407811 7.936142 
1109 3.312349 5.638371 5.388136 3.845318 4.340659 4.168764 3.252814 3.554081 6.895888 7.150512 5.642039 10.386164 7.938118 
1110 3.267757 5.708156 5.309776 3.824422 4.294748 4.102830 3.246982 3.427008 6.875001 7.119827 5.524406 10.325448 7.909677 
1111 3.220642 5.757603 5.247758 3.828128 4.273477 4.020314 3.254863 3.344305 6.863237 7.111489 5.439013 10.290710 7.905787 
1112 3.245862 5.817046 5.260014 3.892663 4.289288 3.975373 3.240474 3.302132 6.883442 7.124186 5.434267 10.308876 7.969507 
1113 3.220381 5.805296 5.248540 3.963115 4.271091 3.962325 3.184882 3.264531 6.948236 7.055593 5.429778 10.265016 7.975250 
1114 3.128768 5.791607 5.231061 4.019307 4.216857 3.965736 3.138973 3.238619 6.987720 6.937215 5.419694 10.162117 7.917570 
1115 3.099727 5.831578 5.251162 4.048908 4.197853 4.014924 3.148281 3.265096 7.021097 6.871722 5.441361 10.114024 7.892920 
1116 3.125006 5.885491 5.286468 4.039177 4.188965 4.048128 3.233647 3.371169 7.042832 6.880544 5.482609 10.151396 7.875297 
1117 3.082366 5.895454 5.274283 4.103854 4.199636 4.133704 3.217015 3.390053 7.074776 6.851789 5.550299 10.128454 7.851674 
1118 2.984372 5.834754 5.180912 4.171444 4.158536 4.179606 3.161839 3.407736 7.125501 6.776781 5.588491 10.099981 7.758905 
1119 2.880198 5.765326 5.071177 4.232662 4.132870 4.232544 3.112791 3.404621 7.175546 6.711594 5.622204 10.115819 7.664538 
1120 2.894761 5.763398 5.039681 4.311492 4.142526 4.314049 3.122541 3.460780 7.219706 6.754140 5.693491 10.244109 7.635862 
1121 2.866130 5.722857 4.960645 4.393149 4.097422 4.368995 3.162957 3.547404 7.262990 6.786649 5.710487 10.362147 7.551118 
1122 2.812670 5.707111 4.888994 4.473142 4.086935 4.444079 3.206007 3.569810 7.275368 6.835432 5.719628 10.446981 7.514640 
1123 2.753808 5.698251 4.775933 4.524469 4.024689 4.456376 3.267506 3.576550 7.255323 6.861651 5.704473 10.470484 7.457451 
1124 2.753558 5.720448 4.750905 4.549958 4.021338 4.486826 3.357704 3.573842 7.246774 6.936543 5.727668 10.510318 7.489611 
1125 2.675045 5.675197 4.707011 4.620451 3.986530 4.553024 3.350686 3.488548 7.257271 6.938149 5.776994 10.447155 7.506633 
1126 2.600776 5.596261 4.643241 4.695402 3.922311 4.590176 3.362644 3.413920 7.271164 6.895335 5.824936 10.356127 7.518593 
1127 2.589945 5.522972 4.624222 4.736966 3.927296 4.635019 3.418190 3.351193 7.272438 6.851018 5.901355 10.302333 7.602616 
1128 2.687329 5.470351 4.630346 4.736804 3.913186 4.632385 3.535414 3.358675 7.266422 6.836077 6.001458 10.299357 7.691472 
1129 2.799779 5.436481 4.635050 4.705133 3.902168 4.630721 3.644351 3.370923 7.283992 6.824980 6.102523 10.300935 7.779626 
1130 2.845811 5.412151 4.588713 4.611754 3.859905 4.583602 3.777098 3.369498 7.255963 6.779868 6.148663 10.251275 7.812100 
1131 2.882196 5.393320 4.512838 4.501143 3.793854 4.523604 3.889468 3.380386 7.186301 6.720549 6.163393 10.183306 7.808353 
1132 2.930298 5.394825 4.473835 4.402087 3.783691 4.496370 3.992316 3.403128 7.113024 6.700397 6.194609 10.155405 7.836712 
1133 2.948892 5.387090 4.450881 4.364066 3.768164 4.505260 4.044347 3.453372 7.057218 6.706741 6.255459 10.157051 7.829380 
1134 2.952419 5.350234 4.436001 4.402038 3.750707 4.555593 4.061898 3.492447 7.040174 6.702778 6.342547 10.162664 7.764039 
1135 2.999817 5.375308 4.488564 4.430638 3.772029 4.592634 4.136029 3.593387 7.034530 6.729366 6.439871 10.219120 7.701876 
1136 3.053063 5.420030 4.572024 4.456534 3.814838 4.612748 4.227241 3.715218 7.024309 6.754848 6.527785 10.283522 7.635473 
1137 3.079930 5.425967 4.654981 4.513204 3.900346 4.669699 4.267102 3.781573 7.045960 6.765764 6.605090 10.331846 7.599443 
1138 3.060628 5.443377 4.687428 4.517196 3.959982 4.693726 4.329771 3.857624 7.051587 6.759888 6.634384 10.383860 7.556833 
1139 2.987673 5.473984 4.656698 4.498523 4.023268 4.699195 4.365207 3.862616 7.040112 6.701111 6.635437 10.395143 7.526524 
1140 2.883736 5.543368 4.554089 4.417557 4.054687 4.653585 4.419883 3.845685 6.988258 6.617900 6.593939 10.388618 7.512302 
1141 2.780581 5.646459 4.437791 4.309759 4.053898 4.584812 4.478858 3.854661 6.932146 6.543244 6.550349 10.390099 7.549086 
1142 2.718764 5.729444 4.374695 4.250552 4.072355 4.548145 4.467299 3.863375 6.903443 6.481270 6.536218 10.418393 7.638409 
1143 2.715357 5.832499 4.365959 4.196114 4.078399 4.455624 4.513329 3.972318 6.852576 6.465607 6.531163 10.509039 7.754108 
1144 2.743159 5.958802 4.387608 4.148864 4.085978 4.343389 4.582377 4.116616 6.791567 6.468523 6.547163 10.614179 7.905182 
1145 2.720584 6.042744 4.348699 4.094915 4.049285 4.209655 4.626551 4.222295 6.726411 6.419696 6.552400 10.668070 7.989436 
1146 2.719136 6.136058 4.303533 4.000840 4.019836 4.066480 4.688012 4.334575 6.646135 6.374445 6.557798 10.742026 8.055688 
1147 2.714975 6.194439 4.237710 3.913843 3.994212 3.989583 4.682233 4.349554 6.567117 6.288351 6.552442 10.774992 8.104823 
1148 2.721298 6.219533 4.181242 3.826328 3.980697 3.952024 4.650872 4.323985 6.484219 6.203000 6.522170 10.781723 8.125763 
1149 2.770463 6.259414 4.198373 3.805428 3.980940 3.948751 4.660038 4.339455 6.415954 6.176843 6.515048 10.814098 8.157954 
1150 2.847751 6.286896 4.279102 3.857701 4.006062 4.009310 4.638122 4.332603 6.389903 6.183790 6.566628 10.855894 8.175259 
1151 2.949661 6.319966 4.370073 3.920457 4.037230 4.053482 4.641689 4.375422 6.364578 6.221959 6.623262 10.922071 8.136262 
1152 2.974674 6.321471 4.392529 3.907914 3.977029 4.035633 4.670117 4.435785 6.316429 6.212261 6.613544 10.958696 8.012161 
1153 2.921807 6.244345 4.360023 3.898911 3.883858 4.041112 4.659406 4.419297 6.269023 6.146884 6.568508 10.911282 7.842211 
1154 2.901917 6.179654 4.370440 3.890517 3.828831 4.056558 4.684511 4.450440 6.229217 6.123458 6.555421 10.874084 7.709422 
1155 2.901484 6.102851 4.453667 3.920335 3.821274 4.170660 4.664813 4.425879 6.242420 6.122081 6.597438 10.851011 7.677055 
1156 2.826646 5.977730 4.467884 3.948648 3.747658 4.283439 4.562219 4.321416 6.303487 6.081229 6.607624 10.754487 7.590968 
1157 2.751790 5.888789 4.495765 3.955727 3.679816 4.379171 4.470579 4.236176 6.376212 6.056304 6.639355 10.672886 7.511092 
1158 2.712799 5.831138 4.538892 3.957932 3.627038 4.471794 4.378210 4.168306 6.428693 6.042883 6.687008 10.651685 7.456401 
1159 2.695946 5.814655 4.544575 3.899178 3.546947 4.470108 4.371497 4.169215 6.400540 6.033672 6.688409 10.645442 7.335088 
1160 2.677063 5.800439 4.568396 3.815956 3.516416 4.487079 4.365202 4.129622 6.365481 5.987679 6.686084 10.616717 7.261496 
1161 2.635670 5.757327 4.552908 3.730301 3.454243 4.478988 4.393825 4.048387 6.326980 5.917476 6.643643 10.600898 7.165252 
1162 2.635377 5.723386 4.558927 3.676458 3.447534 4.504281 4.408598 3.949030 6.289861 5.858396 6.622231 10.597221 7.123915 
1163 2.673900 5.705804 4.597802 3.629232 3.503465 4.559453 4.414080 3.823234 6.254626 5.816947 6.594585 10.594539 7.167327 
1164 2.673691 5.673882 4.575948 3.553934 3.520853 4.570442 4.414052 3.685005 6.199784 5.739462 6.497361 10.559208 7.156563 
1165 2.696032 5.665445 4.595609 3.498035 3.605849 4.623886 4.418406 3.569821 6.152171 5.696452 6.421251 10.534193 7.205202 
1166 2.764246 5.712146 4.669193 3.462404 3.719028 4.671200 4.465803 3.518862 6.150945 5.741706 6.355052 10.569482 7.313554 
1167 2.777212 5.763419 4.714580 3.448528 3.780099 4.682034 4.504331 3.509737 6.172843 5.769182 6.282110 10.600967 7.356196 
1168 2.754113 5.839663 4.760410 3.462068 3.823664 4.704134 4.533140 3.541637 6.199994 5.777299 6.225392 10.615961 7.400531 
1169 2.702771 5.931741 4.763668 3.448974 3.805408 4.655842 4.576263 3.612849 6.216564 5.769499 6.125226 10.577408 7.390574 
1170 2.702517 6.045754 4.802363 3.449489 3.857122 4.640614 4.614896 3.698863 6.229434 5.741039 6.077160 10.545510 7.399258 
1171 2.798607 6.177515 4.874277 3.442203 3.946409 4.639357 4.679989 3.774312 6.225796 5.723332 6.042968 10.527420 7.430422 
1172 2.843721 6.214598 4.894479 3.458606 4.000882 4.625989 4.688150 3.746627 6.219053 5.645540 5.989544 10.472254 7.396538 
1173 2.826977 6.200882 4.889451 3.482162 4.026932 4.604501 4.684232 3.681549 6.188758 5.537203 5.946655 10.433784 7.313701 
1174 2.889962 6.258585 4.932333 3.475312 4.071569 4.535710 4.761079 3.709451 6.132293 5.552917 5.920757 10.500717 7.251367 
1175 2.913624 6.303530 4.974729 3.480902 4.120827 4.469094 4.799386 3.693727 6.063746 5.580292 5.940564 10.546663 7.194820 
1176 2.875919 6.344149 4.930954 3.429407 4.083334 4.350770 4.869455 3.639977 5.952416 5.550873 5.944150 10.546273 7.058163 
1177 2.880318 6.415372 4.889553 3.376831 4.075261 4.250724 4.955620 3.551201 5.834975 5.545586 5.947147 10.517654 6.967723 
1178 2.888120 6.485640 4.840817 3.327493 4.085303 4.199376 5.001169 3.409441 5.740844 5.486759 6.003276 10.431301 6.915483 
1179 2.934166 6.566765 4.822757 3.286422 4.081767 4.174809 5.041591 3.341853 5.700184 5.459354 6.095482 10.396124 6.912405 
1180 2.937472 6.597137 4.823387 3.318039 4.054213 4.175434 4.968942 3.278132 5.705357 5.436905 6.214024 10.337003 6.924124 
1181 2.898061 6.588400 4.810158 3.367499 3.982743 4.181080 4.860055 3.258477 5.723160 5.384883 6.332949 10.312152 6.903638 
1182 2.898384 6.602370 4.842758 3.419514 3.951141 4.199968 4.761505 3.323771 5.754772 5.377891 6.451311 10.419565 6.954126 
1183 2.912306 6.631818 4.861939 3.426902 3.928679 4.169642 4.687748 3.398920 5.749201 5.371966 6.513734 10.525793 7.006917 
1184 2.895233 6.636102 4.829748 3.401136 3.859524 4.138584 4.624133 3.452017 5.769351 5.316273 6.539252 10.574636 7.009241 
1185 2.954382 6.664676 4.866599 3.419260 3.839878 4.090764 4.615337 3.589357 5.838115 5.377158 6.631374 10.706870 7.057464 
1186 2.950077 6.668859 4.896311 3.461688 3.804559 4.041705 4.585907 3.685040 5.905084 5.438218 6.725806 10.777491 7.077950 
1187 2.859692 6.658242 4.914787 3.487920 3.780083 4.066652 4.529921 3.706698 5.969790 5.410840 6.788840 10.773208 7.096618 
1188 2.733027 6.657875 4.946252 3.497386 3.778034 4.086141 4.503024 3.685653 5.997504 5.352026 6.820910 10.744711 7.124215 
1189 2.626258 6.641896 4.978172 3.501070 3.781919 4.097174 4.508816 3.651070 5.966287 5.281710 6.834998 10.686755 7.135324 
1190 2.583071 6.611982 4.978959 3.495714 3.739246 4.078385 4.573493 3.645502 5.920306 5.227589 6.822702 10.648047 7.106979 
1191 2.651988 6.600145 5.041830 3.522754 3.729820 4.023516 4.693111 3.719438 5.876967 5.308260 6.850714 10.705911 7.092008 
1192 2.654931 6.516278 5.087483 3.571286 3.680186 4.006781 4.742074 3.751405 5.859352 5.383020 6.877853 10.743248 7.011380 
1193 2.734011 6.433319 5.214258 3.655726 3.695319 4.033588 4.795190 3.847655 5.914661 5.531488 6.952267 10.846898 6.980525 
1194 2.777571 6.344934 5.323024 3.701045 3.671227 4.056406 4.813873 3.942976 5.975702 5.665364 7.012022 10.943000 6.949766 
1195 2.833072 6.292192 5.409219 3.682388 3.630248 4.082422 4.841846 4.031636 6.024422 5.751950 7.036704 11.003618 6.932852 
1196 2.910374 6.289954 5.470723 3.631181 3.608388 4.088423 4.884541 4.091824 6.057535 5.771201 7.030656 11.036189 6.959525 
1197 3.039665 6.355174 5.586798 3.624444 3.676835 4.147562 4.936960 4.167645 6.088298 5.802702 7.066994 11.115812 7.063586 
1198 3.073033 6.369338 5.633952 3.590889 3.660994 4.153375 4.982213 4.230818 6.139978 5.790195 7.054904 11.149485 7.070724 
1199 3.069785 6.352407 5.679646 3.566621 3.613327 4.147958 4.992037 4.274013 6.238398 5.790115 7.059345 11.165674 7.068041 
1200 3.054633 6.331627 5.711364 3.521959 3.551061 4.127907 5.017390 4.337560 6.307960 5.804010 7.072121 11.182219 7.025297 
1201 3.103368 6.328935 5.796571 3.509255 3.599097 4.172829 5.077293 4.433185 6.378020 5.846695 7.127982 11.225308 7.049073 
1202 3.112484 6.347546 5.842875 3.475087 3.636787 4.206540 5.123102 4.478083 6.393778 5.864083 7.172262 11.224666 7.044829 
1203 3.072762 6.376931 5.842665 3.406973 3.628195 4.204486 5.158194 4.511109 6.337262 5.855558 7.176936 11.206804 6.972212 
1204 3.008230 6.399270 5.847308 3.349668 3.636895 4.219651 5.136189 4.496459 6.274033 5.833481 7.177349 11.184798 6.932148 
1205 2.974571 6.421101 5.905458 3.319374 3.706850 4.249250 5.058254 4.474386 6.211344 5.844551 7.198959 11.203064 6.961714 
1206 2.916700 6.372332 5.937586 3.285732 3.727270 4.236308 4.986315 4.463002 6.144124 5.852212 7.165180 11.228813 6.942389 
1207 2.846231 6.314630 5.917630 3.223653 3.690458 4.168588 4.932552 4.426414 6.059317 5.836574 7.073870 11.225009 6.925559 
1208 2.837174 6.324483 5.887113 3.136108 3.672792 4.073181 4.934356 4.445851 5.906439 5.832823 6.974568 11.235290 6.943801 
1209 2.864656 6.358345 5.856014 3.058254 3.697245 3.993862 4.977739 4.533119 5.761824 5.839316 6.897305 11.259298 6.992274 
1210 2.880745 6.409380 5.825598 2.996210 3.746812 3.928197 5.003228 4.617295 5.639232 5.845395 6.850983 11.267600 7.067530 
1211 2.804224 6.416418 5.752368 2.930107 3.743136 3.875958 4.971676 4.637072 5.517638 5.779073 6.783845 11.207111 7.081089 
1212 2.781938 6.457766 5.719955 2.883697 3.766138 3.866976 4.981493 4.669987 5.439462 5.730760 6.747803 11.171792 7.106185 
1213 2.817114 6.564141 5.727443 2.849274 3.827083 3.894399 5.027809 4.696743 5.382033 5.706545 6.757058 11.162778 7.197398 
1214 2.852412 6.670834 5.718783 2.822541 3.879784 3.914114 5.090733 4.735406 5.330235 5.690610 6.764675 11.155820 7.263432 
1215 2.867813 6.733300 5.699740 2.810496 3.897393 3.901331 5.138008 4.761462 5.302811 5.686598 6.762442 11.141800 7.326418 
1216 2.904536 6.785705 5.707209 2.800340 3.919446 3.867608 5.132122 4.789571 5.278433 5.708251 6.786855 11.147295 7.374767 
1217 2.919454 6.759725 5.725856 2.826713 3.913914 3.847646 5.046836 4.794328 5.282117 5.721962 6.812096 11.150109 7.393869 
1218 3.015619 6.727991 5.833105 2.919634 3.961350 3.862600 4.986101 4.863328 5.374727 5.837331 6.924306 11.235289 7.497562 
1219 3.022169 6.661527 5.895513 2.990504 3.966731 3.859244 4.893913 4.886946 5.451005 5.880147 7.001070 11.244294 7.558253 
1220 2.982119 6.594745 5.924775 3.017438 3.962451 3.842994 4.811148 4.891294 5.490016 5.874589 7.019966 11.215284 7.589155 
1221 2.925202 6.561316 5.914026 3.004702 3.947948 3.797258 4.758430 4.877790 5.471726 5.834775 6.999577 11.139284 7.603213 
1222 2.843355 6.496634 5.906258 3.010134 3.941237 3.795572 4.650528 4.806447 5.433396 5.760767 6.993680 11.058080 7.641024 
1223 2.785256 6.443013 5.838715 2.998075 3.868739 3.726658 4.591328 4.740337 5.374245 5.700411 6.944856 10.997622 7.609522 
1224 2.816856 6.442912 5.844046 2.974283 3.853775 3.694872 4.564298 4.659241 5.321535 5.691764 6.945674 10.984009 7.648092 
1225 2.848861 6.443855 5.863132 2.942346 3.861630 3.685816 4.550806 4.579755 5.275416 5.694932 6.928689 10.992911 7.690331 
1226 2.893429 6.481529 5.945446 2.943301 3.954281 3.768026 4.503245 4.505208 5.271121 5.728867 6.927211 11.023340 7.820399 
1227 2.934547 6.518748 6.007181 2.948044 4.032300 3.803794 4.456577 4.499488 5.274626 5.775467 6.923858 11.051453 7.908807 
1228 2.904024 6.571550 5.993474 2.925240 4.071227 3.811032 4.396431 4.492170 5.223432 5.780004 6.874057 11.027484 7.936622 
1229 2.900818 6.676980 5.942750 2.874846 4.101965 3.762668 4.406963 4.558567 5.143101 5.811738 6.808240 10.990540 7.928672 
1230 2.923545 6.746948 5.914992 2.847337 4.164845 3.709607 4.454829 4.628800 5.059768 5.831453 6.783388 10.948116 7.909391 
1231 2.919687 6.771311 5.909719 2.859694 4.222315 3.680415 4.478189 4.662566 4.991478 5.821906 6.761846 10.904399 7.852702 
1232 2.910798 6.743783 5.951304 2.887070 4.290729 3.673441 4.479091 4.682335 4.961032 5.819586 6.754401 10.857948 7.795499 
1233 2.914599 6.702115 6.053689 2.929256 4.392616 3.691701 4.447843 4.704284 4.967432 5.868079 6.791803 10.850815 7.768548 
1234 2.873842 6.661640 6.107891 2.945101 4.435766 3.696692 4.438038 4.700644 4.942115 5.914321 6.778818 10.822364 7.704082 
1235 2.869623 6.629833 6.180786 2.930520 4.488321 3.700765 4.459957 4.705501 4.940894 5.986357 6.777668 10.833943 7.671453 
1236 2.854717 6.630268 6.231721 2.873266 4.506225 3.690473 4.505076 4.694235 4.965855 6.046334 6.753071 10.860547 7.637062 
1237 2.823015 6.642992 6.246569 2.771145 4.471227 3.659191 4.585381 4.682156 4.996346 6.081157 6.686592 10.865171 7.595044 
1238 2.787072 6.628285 6.280672 2.676251 4.424116 3.628177 4.662330 4.660919 5.021161 6.098898 6.655434 10.856256 7.589887 
1239 2.752931 6.600646 6.340824 2.657187 4.382648 3.640528 4.703712 4.646863 5.044844 6.123826 6.680290 10.880153 7.587045 
1240 2.772481 6.572949 6.420955 2.714679 4.390788 3.701125 4.727687 4.647710 5.073102 6.200164 6.780187 10.937709 7.628692 
1241 2.867454 6.616050 6.529061 2.799399 4.477303 3.787060 4.748047 4.655209 5.093935 6.311798 6.946733 11.040800 7.734302 
1242 2.902061 6.686049 6.520298 2.841279 4.476122 3.804446 4.782753 4.636795 5.031600 6.342552 7.049408 11.096310 7.707749 
1243 2.896644 6.734481 6.461267 2.871596 4.419363 3.782349 4.787239 4.612918 4.945485 6.338181 7.148062 11.098457 7.619746 
1244 2.971615 6.786178 6.494230 2.962251 4.414919 3.798813 4.796915 4.684278 4.942889 6.417327 7.346656 11.190603 7.592290 
1245 2.995106 6.792700 6.511406 3.021950 4.379087 3.836008 4.772973 4.733191 4.938081 6.453669 7.493957 11.237776 7.532798 
1246 3.023314 6.778788 6.539103 3.076982 4.370386 3.894975 4.752279 4.767143 4.980429 6.484590 7.629342 11.282600 7.499167 
1247 3.021898 6.774646 6.531989 3.099303 4.349962 3.937958 4.752777 4.792372 5.046832 6.492168 7.716150 11.321143 7.422708 
1248 3.025026 6.766196 6.535954 3.105628 4.367562 4.030303 4.727088 4.794993 5.133165 6.494076 7.772540 11.360767 7.383707 
1249 3.046878 6.778141 6.558067 3.116528 4.416229 4.129015 4.721397 4.815511 5.235617 6.519024 7.840154 11.413869 7.406851 
1250 2.990439 6.759290 6.496253 3.098481 4.379099 4.159088 4.732193 4.833746 5.295455 6.487743 7.826580 11.417642 7.356257 
1251 2.918509 6.689318 6.414762 3.088908 4.342320 4.196962 4.708321 4.819978 5.358677 6.439563 7.801026 11.369846 7.317859 
1252 2.989027 6.690919 6.400636 3.085467 4.373126 4.213445 4.775073 4.896086 5.477989 6.498002 7.857363 11.390323 7.330616 
1253 2.965361 6.673363 6.362693 3.075965 4.382424 4.253422 4.771612 4.862246 5.517503 6.476004 7.835432 11.334044 7.334869 
1254 2.913603 6.729162 6.286863 3.006816 4.358656 4.255608 4.828461 4.821361 5.481672 6.409978 7.780725 11.287302 7.320670 
1255 2.890576 6.828187 6.266468 2.945323 4.401616 4.301732 4.893274 4.810134 5.442797 6.352675 7.791812 11.298532 7.338151 
1256 2.817802 6.850780 6.223480 2.919052 4.411508 4.364053 4.913768 4.784678 5.390347 6.246261 7.804997 11.322590 7.293944 
1257 2.797530 6.852599 6.248985 2.965176 4.451183 4.454885 4.935706 4.825237 5.397665 6.185333 7.876874 11.412951 7.280690 
1258 2.782742 6.812602 6.252796 3.007387 4.434668 4.497536 4.965260 4.870631 5.402847 6.125613 7.929118 11.487234 7.211972 
1259 2.776532 6.800222 6.246504 3.029426 4.385027 4.521712 4.992957 4.910570 5.385406 6.065455 7.929300 11.541368 7.137457 
1260 2.791206 6.856497 6.256104 3.022913 4.317264 4.501052 5.067900 4.944070 5.337367 6.034249 7.915144 11.556558 7.069139 
1261 2.795209 6.898038 6.276216 3.023183 4.243955 4.492392 5.113028 4.894550 5.278993 6.024026 7.856411 11.522867 7.032677 
1262 2.831556 6.975945 6.316991 3.040669 4.179914 4.484122 5.170625 4.852023 5.233763 6.062176 7.790184 11.490368 7.035186 
1263 2.874686 7.039383 6.394524 3.108227 4.179866 4.528868 5.197704 4.820951 5.241323 6.156433 7.771900 11.454217 7.100763 
1264 2.793654 7.022119 6.366697 3.136584 4.073182 4.514825 5.199235 4.757799 5.256093 6.201221 7.686511 11.367405 7.067286 
1265 2.658324 6.986417 6.303744 3.132518 3.906786 4.485677 5.199031 4.692876 5.285875 6.218790 7.563558 11.243039 7.015359 
1266 2.648153 6.970659 6.368881 3.161683 3.880652 4.557290 5.213198 4.685918 5.386214 6.326460 7.534688 11.209324 7.084790 
1267 2.676703 6.987853 6.419089 3.154253 3.863460 4.594325 5.290079 4.728912 5.469672 6.435511 7.516376 11.227698 7.151350 
1268 2.628050 6.947871 6.425307 3.162543 3.840612 4.643124 5.297642 4.743731 5.488088 6.465746 7.489091 11.202907 7.200730 
1269 2.553506 6.832292 6.398507 3.207050 3.789220 4.672324 5.277298 4.779448 5.514899 6.458365 7.458835 11.203145 7.213840 
1270 2.547538 6.722963 6.414098 3.315305 3.786687 4.778146 5.195485 4.830386 5.564099 6.454372 7.478336 11.236528 7.293446 
1271 2.646724 6.699365 6.493002 3.438119 3.859504 4.916907 5.121747 4.909226 5.637764 6.473675 7.548856 11.311180 7.446118 
1272 2.710655 6.683087 6.475564 3.468274 3.841920 4.944565 5.054946 4.941008 5.651245 6.448762 7.551081 11.343979 7.496975 
1273 2.704224 6.668076 6.370193 3.439088 3.756075 4.924150 4.958220 4.886387 5.570911 6.348227 7.514412 11.296970 7.471486 
1274 2.790634 6.710705 6.339097 3.430032 3.765429 4.926219 4.920705 4.900926 5.517051 6.342188 7.564483 11.312024 7.516608 
1275 2.866871 6.745589 6.303338 3.409235 3.764176 4.925899 4.889941 4.933435 5.486537 6.361669 7.619027 11.353798 7.581040 
1276 2.879752 6.718812 6.233218 3.381878 3.707300 4.917406 4.838010 4.933052 5.490798 6.346991 7.640135 11.351543 7.602919 
1277 2.909499 6.678276 6.173721 3.346514 3.643078 4.879490 4.838536 4.948280 5.551846 6.376335 7.657251 11.367055 7.612995 
1278 2.974171 6.694207 6.176592 3.334476 3.664966 4.910657 4.842581 4.932158 5.598802 6.434750 7.682327 11.403409 7.699609 
1279 3.051302 6.755128 6.175536 3.281008 3.698240 4.903294 4.914501 4.903631 5.586812 6.484105 7.661719 11.406278 7.767299 
1280 3.040148 6.782933 6.123857 3.191456 3.682696 4.840549 4.954374 4.823681 5.516051 6.492141 7.591828 11.340865 7.803144 
1281 2.941252 6.784020 6.013897 3.092820 3.587597 4.733703 4.964504 4.725283 5.403701 6.447671 7.490890 11.251597 7.756342 
1282 2.941506 6.773884 6.023510 3.085764 3.578512 4.704931 5.014122 4.754554 5.409206 6.541595 7.506912 11.276172 7.773591 
1283 2.924528 6.730732 6.054972 3.122337 3.570494 4.747270 5.019096 4.793363 5.449219 6.653735 7.543931 11.329403 7.818032 
1284 2.883354 6.686745 6.076672 3.169223 3.558841 4.825975 5.002951 4.815114 5.477107 6.740556 7.574834 11.379077 7.848310 
1285 2.861727 6.671944 6.099574 3.185919 3.578005 4.862390 5.036964 4.854939 5.480299 6.825392 7.595177 11.408496 7.871937 
1286 2.868791 6.713144 6.153393 3.196672 3.685522 4.917247 5.057581 4.885705 5.444313 6.892136 7.625978 11.414325 7.933615 
1287 2.894038 6.735862 6.149076 3.156713 3.739379 4.865595 5.154831 4.972392 5.388593 6.946296 7.619542 11.430434 7.877376 
1288 2.941932 6.706424 6.185997 3.167096 3.852893 4.846555 5.178771 5.066153 5.382006 7.031937 7.662342 11.466472 7.884802 
1289 2.926974 6.631683 6.164787 3.170405 3.882063 4.769217 5.156397 5.111556 5.342270 7.039475 7.665669 11.473495 7.802882 
1290 2.926405 6.560056 6.173784 3.179781 3.927446 4.717919 5.132034 5.119446 5.315476 7.037099 7.663497 11.492104 7.752619 
1291 2.885184 6.554753 6.188262 3.174568 4.014493 4.710359 5.044817 5.061421 5.260542 7.002265 7.622875 11.455692 7.723295 
1292 2.851661 6.631603 6.163351 3.140415 4.080894 4.685249 4.994038 4.990505 5.188947 6.948483 7.516370 11.420057 7.647994 
1293 2.920869 6.778649 6.177962 3.097804 4.210831 4.676394 4.997215 4.958566 5.159647 6.972624 7.411237 11.446341 7.616107 
1294 2.957764 6.925256 6.104778 3.006889 4.226837 4.578349 4.996634 4.913617 5.089435 6.944814 7.259160 11.429338 7.486686 
1295 2.906497 7.006320 5.951025 2.925109 4.153677 4.482331 4.941912 4.793198 4.985532 6.821400 7.077358 11.351075 7.292654 
1296 2.880933 7.034140 5.880471 2.926738 4.155710 4.493557 4.843344 4.727150 4.948138 6.749212 6.990271 11.276862 7.177511 
1297 2.873549 7.072767 5.882091 2.955535 4.178518 4.538959 4.763207 4.725063 4.931254 6.696115 6.960718 11.189979 7.113770 
1298 2.827425 7.066694 5.854217 2.942224 4.111469 4.538483 4.707893 4.715930 4.868728 6.578630 6.894989 11.040012 7.021670 
1299 2.807789 7.017775 5.883246 2.946611 4.078011 4.563183 4.664745 4.731096 4.833735 6.496588 6.873170 10.900900 6.970298 
1300 2.781847 6.920364 5.907214 2.992387 4.028189 4.577662 4.622801 4.733957 4.834090 6.408537 6.870828 10.794137 6.919916 
1301 2.803201 6.811614 6.007709 3.097050 4.077445 4.675522 4.560936 4.720428 4.887542 6.373922 6.918844 10.771105 6.972633 
1302 2.817394 6.670954 6.061089 3.152366 4.037497 4.664575 4.531841 4.733635 4.933276 6.350945 6.923143 10.767149 6.962058 
1303 2.777362 6.525423 6.027640 3.156233 3.920470 4.577384 4.515592 4.702587 4.904261 6.262563 6.843901 10.748092 6.910665 
1304 2.826832 6.465016 6.040627 3.119536 3.897032 4.523809 4.552672 4.709904 4.862009 6.216769 6.761393 10.812316 6.901480 
1305 2.924999 6.452287 6.068898 3.046850 3.906267 4.443357 4.644443 4.768911 4.827727 6.195006 6.680686 10.920249 6.898632 
1306 2.923913 6.406267 6.007674 2.975863 3.864920 4.350156 4.647415 4.739559 4.734186 6.079729 6.572051 10.937169 6.874231 
1307 2.982711 6.346740 5.990794 2.922289 3.888347 4.280271 4.646823 4.779128 4.690854 6.060448 6.523697 10.980476 6.849294 
1308 3.046189 6.288625 5.972300 2.908586 3.960624 4.244373 4.627481 4.817239 4.660968 6.082006 6.524298 10.965979 6.864019 
1309 3.078408 6.260396 5.924067 2.902112 4.029918 4.217796 4.626180 4.855724 4.636191 6.095181 6.516245 10.908396 6.860220 
1310 3.106220 6.300950 5.852366 2.865937 4.081253 4.177702 4.686890 4.944692 4.625210 6.106786 6.478367 10.843435 6.831038 
1311 3.031755 6.367017 5.700915 2.811650 4.067469 4.150726 4.703337 4.976320 4.549578 6.035433 6.378146 10.723832 6.791453 
1312 2.948565 6.431770 5.558835 2.776288 4.033837 4.171411 4.694781 5.018702 4.486353 5.996005 6.292271 10.680765 6.732413 
1313 2.908820 6.452309 5.513368 2.817069 4.073806 4.273835 4.660387 5.053313 4.502399 6.037811 6.311156 10.715786 6.763974 
1314 2.797393 6.445356 5.408595 2.864706 4.050682 4.331840 4.579707 5.060043 4.485389 6.012147 6.278434 10.735976 6.747508 
1315 2.788517 6.476863 5.388361 2.936292 4.079515 4.373371 4.555513 5.143099 4.528953 6.062680 6.250477 10.812990 6.754439 
1316 2.802698 6.519914 5.406355 3.000282 4.078558 4.351215 4.562338 5.273390 4.583466 6.111165 6.192241 10.843681 6.753855 
1317 2.773693 6.568310 5.397035 3.049700 4.016156 4.292514 4.504371 5.364830 4.611516 6.091771 6.102241 10.817491 6.745425 
1318 2.833727 6.636290 5.433882 3.093341 4.015409 4.295122 4.474811 5.452919 4.683553 6.127071 6.069678 10.803477 6.779677 
1319 2.954115 6.723629 5.519436 3.141129 4.071297 4.360052 4.453347 5.519582 4.780853 6.202026 6.104954 10.806755 6.869207 
1320 3.020348 6.808961 5.518043 3.127321 4.020440 4.381895 4.422595 5.570685 4.828972 6.176497 6.089239 10.764480 6.895890 
1321 3.103959 6.866396 5.501762 3.073413 3.971722 4.407312 4.434979 5.617700 4.867199 6.124572 6.066758 10.679316 6.930316 
1322 3.146122 6.891767 5.438416 2.987461 3.899828 4.425127 4.436406 5.634952 4.868411 6.032259 6.009924 10.584340 6.936997 
1323 3.207972 6.887965 5.412987 2.920334 3.870481 4.501871 4.439779 5.648643 4.864939 5.986402 5.986702 10.505078 6.953164 
1324 3.301614 6.841918 5.468589 2.908123 3.919973 4.661413 4.446950 5.646290 4.905530 5.992633 6.039468 10.468995 7.021968 
1325 3.267015 6.785561 5.415469 2.840246 3.825123 4.688215 4.450413 5.665044 4.908698 5.921194 5.996356 10.423479 6.973555 
1326 3.210220 6.701563 5.384047 2.823114 3.799006 4.773307 4.422332 5.610408 4.902770 5.850961 5.980750 10.370677 6.998869 
1327 3.282640 6.692523 5.486666 2.850315 3.876217 4.862808 4.515240 5.669736 4.984630 5.954535 6.031983 10.469106 7.086617 
1328 3.222687 6.635146 5.510499 2.899734 3.876599 4.922607 4.493758 5.666663 5.000632 5.948904 6.057918 10.505425 7.117474 
1329 3.152946 6.569279 5.523049 2.949397 3.869620 4.983495 4.456460 5.655034 5.000119 5.914436 6.078974 10.506284 7.106290 
1330 3.144130 6.583841 5.567398 2.991310 3.876227 5.019499 4.458586 5.660257 5.012271 5.909159 6.090940 10.560433 7.077082 
1331 3.112704 6.602856 5.602534 3.055782 3.893514 5.070038 4.430439 5.586972 5.015408 5.901976 6.091774 10.578451 7.076558 
1332 3.104020 6.613150 5.627839 3.123208 3.917485 5.111352 4.451008 5.564802 5.056361 5.924241 6.092156 10.605965 7.066506 
1333 3.072368 6.624919 5.595954 3.174104 3.896832 5.126228 4.480020 5.571455 5.105364 5.935054 6.067557 10.616764 7.025267 
1334 2.997182 6.639248 5.521574 3.192908 3.841070 5.134540 4.498816 5.574416 5.125868 5.913115 6.018363 10.547169 6.957934 
1335 3.042949 6.727617 5.546288 3.219079 3.876292 5.188227 4.596806 5.598882 5.158223 5.986938 6.018650 10.517756 6.995102 
1336 3.014115 6.812340 5.475932 3.226536 3.840132 5.188830 4.636950 5.584462 5.147893 6.003828 5.977688 10.444252 6.980541 
1337 2.925220 6.890477 5.347039 3.214636 3.754645 5.147933 4.664020 5.567381 5.090087 5.981227 5.899004 10.333131 6.908410 
1338 2.917178 7.012600 5.296258 3.223922 3.748398 5.155570 4.729664 5.569514 5.021821 6.001144 5.839509 10.308970 6.893669 
1339 2.856354 7.123348 5.227378 3.232455 3.715249 5.166851 4.754065 5.510399 4.901982 5.952926 5.763415 10.296860 6.890728 
1340 2.829125 7.224669 5.185559 3.226854 3.692362 5.161279 4.812466 5.497999 4.805146 5.916759 5.715424 10.329304 6.904138 
1341 2.808437 7.335001 5.136550 3.215652 3.721337 5.167853 4.846107 5.447556 4.689239 5.835443 5.687911 10.351266 6.943628 
1342 2.753472 7.478293 5.023622 3.143734 3.698978 5.101110 4.902239 5.395128 4.525534 5.714797 5.594819 10.336132 6.935564 
1343 2.779814 7.656917 4.966527 3.102699 3.768252 5.097351 4.998684 5.327703 4.357356 5.620809 5.519145 10.337343 7.006666 
1344 2.851951 7.841712 4.956361 3.133335 3.888592 5.142544 5.096206 5.234992 4.210298 5.579746 5.501524 10.386109 7.157237 
1345 2.828846 7.944247 4.887346 3.144345 3.902948 5.113605 5.177305 5.178508 4.071921 5.521054 5.446489 10.413970 7.234905 
1346 2.840711 7.987183 4.925170 3.207837 3.959508 5.138249 5.275657 5.195870 4.018179 5.574660 5.485850 10.524010 7.359912 
1347 2.772719 7.988225 4.874429 3.213098 3.911527 5.098232 5.356975 5.216713 3.932783 5.542044 5.451473 10.544874 7.393594 
1348 2.731349 7.944563 4.855031 3.242294 3.884890 5.131533 5.432096 5.206299 3.851567 5.500778 5.443460 10.566957 7.472755 
1349 2.785122 7.906917 4.936266 3.322276 3.932840 5.264930 5.553193 5.222160 3.839921 5.525292 5.497353 10.667656 7.602486 
1350 2.795305 7.852497 4.957308 3.376638 3.937739 5.368480 5.652797 5.213222 3.813498 5.486876 5.489146 10.733588 7.675289 
1351 2.760322 7.768517 4.912633 3.390064 3.910346 5.413269 5.751764 5.171739 3.763413 5.383766 5.436144 10.729077 7.699752 
1352 2.771418 7.688981 4.887808 3.405902 3.922748 5.457612 5.885045 5.149213 3.763658 5.349427 5.433727 10.741590 7.766037 
1353 2.757006 7.575034 4.839185 3.434056 3.939421 5.541199 5.955869 5.077095 3.721386 5.293557 5.450915 10.729968 7.854849 
1354 2.787891 7.470148 4.847977 3.464411 3.995865 5.687753 6.023855 5.048228 3.699255 5.319403 5.520074 10.759820 7.962825 
1355 2.818768 7.409946 4.807436 3.456517 4.027427 5.815503 6.083429 5.030041 3.632922 5.340541 5.559047 10.732663 8.038393 
1356 2.820851 7.353281 4.698987 3.391734 3.979536 5.861749 6.129613 5.037267 3.520849 5.312201 5.530510 10.651373 8.047695 
1357 2.912543 7.347115 4.702606 3.386736 4.045491 5.952249 6.223864 5.141737 3.489671 5.407680 5.580788 10.673186 8.130285 
1358 2.952735 7.368585 4.632571 3.354876 4.091692 6.011153 6.289411 5.208788 3.406884 5.433513 5.548041 10.613634 8.176630 
1359 2.940804 7.408656 4.482091 3.289756 4.085360 6.009633 6.340384 5.238296 3.270784 5.361688 5.421517 10.483934 8.170802 
1360 2.985043 7.481862 4.415680 3.306827 4.173530 6.033994 6.386027 5.288500 3.203076 5.377098 5.375777 10.433945 8.241376 
1361 3.022236 7.559222 4.363621 3.370776 4.269481 6.060503 6.381513 5.315351 3.144995 5.391225 5.356900 10.408641 8.324820 
1362 3.044750 7.625510 4.303366 3.407174 4.315236 6.050442 6.361845 5.335721 3.096372 5.370888 5.315440 10.391768 8.348841 
1363 3.041740 7.733912 4.240083 3.388259 4.308527 6.011393 6.365712 5.345694 3.008998 5.310874 5.222666 10.311174 8.300255 
1364 3.028810 7.869071 4.173009 3.313751 4.283364 5.983130 6.375644 5.316550 2.876431 5.203939 5.078302 10.196634 8.241029 
1365 3.089799 8.029181 4.237833 3.257975 4.337669 6.010620 6.439234 5.357489 2.868113 5.208097 5.024502 10.216372 8.248363 
1366 3.154370 8.181418 4.338257 3.239995 4.407162 6.082564 6.485531 5.412220 2.907438 5.239056 5.012609 10.264606 8.291225 
1367 3.140644 8.264088 4.309827 3.167372 4.332381 6.047797 6.512750 5.457028 2.876653 5.173861 4.871390 10.212190 8.201911 
1368 3.142048 8.291747 4.315080 3.127985 4.296422 6.072112 6.527307 5.520063 2.909792 5.167285 4.791828 10.200656 8.133486 
1369 3.121132 8.280183 4.333882 3.117125 4.238707 6.090004 6.544584 5.629154 3.008429 5.237246 4.774467 10.202546 8.071123 
1370 3.087612 8.212989 4.354970 3.119156 4.175630 6.101301 6.540260 5.727789 3.144763 5.332431 4.811475 10.221122 8.011381 
1371 3.039383 8.140345 4.428205 3.152668 4.146394 6.109770 6.525052 5.830732 3.326696 5.436800 4.899645 10.253231 7.959176 
1372 2.956513 8.051691 4.467084 3.202751 4.127464 6.131390 6.446041 5.843171 3.439910 5.447683 4.929986 10.210708 7.923190 
1373 2.856234 7.929543 4.466005 3.284117 4.132369 6.180882 6.308781 5.796985 3.514125 5.381103 4.934581 10.131297 7.893949 
1374 2.765833 7.804076 4.516725 3.401844 4.165126 6.241296 6.167758 5.793727 3.649296 5.336736 5.006603 10.103377 7.910867 
1375 2.656726 7.678449 4.507164 3.488720 4.107466 6.190557 6.038560 5.785425 3.770728 5.254666 5.027054 10.073550 7.861000 
1376 2.626414 7.611620 4.550968 3.503420 4.038571 6.064744 5.985724 5.852419 3.955800 5.240016 5.050829 10.105477 7.794780 
1377 2.684850 7.622581 4.647700 3.499079 4.011107 5.981966 5.943120 5.937580 4.146834 5.252889 5.064119 10.192078 7.795378 
1378 2.748269 7.634004 4.638089 3.475915 3.935586 5.916325 5.846331 5.950161 4.258314 5.198082 5.005714 10.221180 7.791045 
1379 2.844880 7.653476 4.623079 3.470401 3.904101 5.893372 5.719951 5.942728 4.349903 5.157785 4.982791 10.256462 7.829959 
1380 2.957087 7.683909 4.611909 3.465346 3.851917 5.828307 5.623659 5.976030 4.460490 5.156676 4.972236 10.283314 7.845831 
1381 3.024824 7.691680 4.511660 3.449591 3.746445 5.700656 5.520238 5.966703 4.490584 5.088451 4.912415 10.212491 7.781582 
1382 3.094045 7.697826 4.495176 3.471241 3.719160 5.659635 5.425946 5.995215 4.526404 5.079758 4.909057 10.170354 7.765928 
1383 3.117126 7.692385 4.488228 3.497905 3.704227 5.647947 5.330850 6.010618 4.532958 5.093942 4.900226 10.113014 7.769866 
1384 3.101447 7.662430 4.442903 3.487886 3.691944 5.624938 5.239316 6.015153 4.481854 5.099190 4.869633 10.045735 7.763356 
1385 3.052633 7.623481 4.426663 3.477186 3.645263 5.551185 5.207669 6.119678 4.500654 5.170781 4.882658 10.054129 7.704747 
1386 2.977834 7.552611 4.413696 3.497630 3.592853 5.496126 5.170720 6.247045 4.532996 5.271200 4.939816 10.106746 7.653734 
1387 2.914311 7.465654 4.433096 3.505254 3.594995 5.506591 5.131634 6.399578 4.562189 5.377069 5.021742 10.185072 7.621088 
1388 2.877238 7.418384 4.495331 3.503703 3.632635 5.525609 5.121574 6.563132 4.558198 5.495558 5.083040 10.235140 7.607334 
1389 2.776895 7.368943 4.441414 3.473332 3.638489 5.492383 5.085827 6.575824 4.413832 5.501496 5.012642 10.174896 7.548857 
1390 2.731678 7.367550 4.408751 3.413660 3.701733 5.474430 5.079783 6.578897 4.268753 5.502223 4.921127 10.149598 7.502858 
1391 2.760243 7.409611 4.479627 3.386664 3.840620 5.510334 5.084773 6.589571 4.186203 5.576301 4.903662 10.176496 7.539496 
1392 2.751041 7.432314 4.486784 3.334483 3.908043 5.517536 5.108846 6.591031 4.087943 5.623139 4.855886 10.168806 7.518206 
1393 2.763084 7.448998 4.511134 3.285512 3.944011 5.531412 5.148317 6.621083 4.016777 5.683227 4.789561 10.169306 7.506047 
1394 2.715811 7.457709 4.491370 3.263047 3.900281 5.524508 5.150687 6.650445 3.955949 5.723890 4.672125 10.167485 7.479199 
1395 2.666979 7.448889 4.497859 3.268241 3.859873 5.551760 5.106953 6.706022 3.934208 5.789311 4.600432 10.211886 7.441635 
1396 2.653838 7.452756 4.542656 3.278877 3.833066 5.575564 5.070797 6.781384 3.963853 5.850762 4.578984 10.247862 7.390317 
1397 2.677736 7.527244 4.572510 3.213526 3.822572 5.572791 5.078061 6.799367 3.987076 5.870000 4.538362 10.266995 7.339298 
1398 2.724755 7.624291 4.535548 3.082015 3.808413 5.549350 5.135368 6.775258 3.967665 5.815517 4.444483 10.194835 7.268626 
1399 2.821490 7.721109 4.610726 3.034265 3.920873 5.607219 5.177935 6.764737 4.017936 5.807314 4.465369 10.213292 7.319271 
1400 2.828981 7.785490 4.624552 2.990305 3.957461 5.565323 5.246283 6.745887 4.076076 5.764296 4.468225 10.231051 7.287563 
1401 2.840266 7.790173 4.671799 3.011961 4.029974 5.569858 5.275724 6.711402 4.107381 5.728035 4.517729 10.234472 7.308716 
1402 2.833355 7.798744 4.718932 3.029998 4.050189 5.524809 5.351188 6.705430 4.174204 5.710427 4.561713 10.250636 7.314835 
1403 2.836110 7.815940 4.755169 3.023092 4.054233 5.476018 5.438972 6.728289 4.223404 5.706577 4.579312 10.284355 7.304919 
1404 2.857182 7.816759 4.833453 3.043286 4.079687 5.467782 5.530888 6.824966 4.277100 5.755577 4.623852 10.337793 7.286497 
1405 2.817447 7.803096 4.901887 3.044472 4.057775 5.428998 5.646521 6.961308 4.351782 5.799187 4.673640 10.414111 7.221900 
1406 2.753316 7.750742 4.946084 3.053656 4.031690 5.421522 5.698156 7.024113 4.333547 5.778953 4.704477 10.411401 7.189330 
1407 2.706165 7.691329 5.044239 3.086323 4.046599 5.440528 5.734876 7.091651 4.326649 5.783503 4.781063 10.440698 7.210191 
1408 2.676094 7.655602 5.128047 3.082000 4.053439 5.463500 5.753179 7.122083 4.318789 5.732643 4.846819 10.458664 7.239100 
1409 2.696018 7.655190 5.193260 3.031132 4.041221 5.482296 5.813953 7.188845 4.331252 5.689115 4.871379 10.491124 7.229106 
1410 2.790498 7.713363 5.317095 2.974795 4.092344 5.519715 5.926313 7.315269 4.402120 5.719936 4.904705 10.611603 7.264321 
1411 2.846898 7.772463 5.355977 2.893880 4.096963 5.525239 6.006669 7.360405 4.417144 5.703555 4.887097 10.673402 7.286576 
1412 2.894494 7.792621 5.397376 2.847850 4.158729 5.554024 6.038349 7.402180 4.413697 5.721329 4.901217 10.726346 7.348959 
1413 2.932708 7.819947 5.439227 2.796518 4.257056 5.573586 6.059350 7.428049 4.425733 5.723584 4.927172 10.783861 7.408887 
1414 2.961136 7.847022 5.452842 2.755883 4.352437 5.599289 6.046950 7.393900 4.405142 5.669287 4.925563 10.762550 7.460741 
1415 2.951154 7.847598 5.503426 2.782432 4.404696 5.580283 6.060861 7.433867 4.438700 5.642096 4.951376 10.791883 7.459746 
1416 2.899538 7.803583 5.603780 2.869360 4.440170 5.593454 6.023783 7.425654 4.455027 5.601502 5.012069 10.829272 7.479478 
1417 2.829245 7.735918 5.659097 2.955141 4.439990 5.609609 5.975700 7.367580 4.432223 5.536781 5.036817 10.824053 7.480463 
1418 2.789354 7.670343 5.744363 3.039403 4.467734 5.641943 5.983313 7.381888 4.469003 5.560828 5.100905 10.906831 7.486814 
1419 2.766502 7.583946 5.830647 3.116063 4.536243 5.733830 5.958510 7.355293 4.483549 5.596308 5.203830 10.974589 7.533745 
1420 2.758042 7.498950 5.921974 3.184109 4.609433 5.792388 5.971730 7.388599 4.529252 5.694267 5.314767 11.086046 7.553386 
1421 2.761931 7.438627 6.026403 3.226246 4.723201 5.877246 5.992166 7.403313 4.537232 5.798620 5.402449 11.197234 7.593490 
1422 2.737406 7.421648 6.044963 3.216610 4.758781 5.926793 6.017309 7.352174 4.478965 5.818974 5.392480 11.198192 7.585272 
1423 2.719981 7.444359 6.023230 3.163966 4.720207 5.916348 6.101184 7.314317 4.418966 5.814018 5.324385 11.179781 7.532028 
1424 2.755423 7.493796 6.024065 3.118394 4.716661 5.923774 6.201944 7.282381 4.394025 5.841535 5.288288 11.196232 7.517721 
1425 2.788076 7.546665 6.048745 3.093765 4.691362 5.868531 6.321777 7.289657 4.415320 5.879023 5.259547 11.228672 7.472085 
1426 2.840025 7.559112 6.130458 3.124288 4.718544 5.876367 6.390607 7.288914 4.419306 5.922329 5.280239 11.279145 7.494584 
1427 2.892201 7.574101 6.249187 3.183897 4.756386 5.884324 6.439854 7.337431 4.497036 6.025238 5.350497 11.362300 7.537138 
1428 2.896190 7.554586 6.322326 3.259309 4.745924 5.869465 6.446707 7.384845 4.578107 6.127631 5.432050 11.433046 7.544145 
1429 2.862226 7.538353 6.348591 3.311841 4.736594 5.850992 6.449476 7.406883 4.627346 6.210907 5.523190 11.462414 7.551956 
1430 2.873704 7.573222 6.375351 3.338193 4.764699 5.869456 6.479479 7.407548 4.681200 6.287261 5.606112 11.492844 7.604067 
1431 2.842473 7.567933 6.337911 3.327656 4.751998 5.883668 6.506177 7.352918 4.685103 6.319062 5.647989 11.491610 7.644542 
1432 2.800269 7.532927 6.290143 3.363122 4.737234 5.935470 6.486764 7.258461 4.667300 6.356173 5.708641 11.483320 7.696654 
1433 2.749337 7.507603 6.212863 3.398448 4.696331 5.946381 6.463014 7.167888 4.659476 6.413974 5.750448 11.477724 7.705385 
1434 2.703075 7.464957 6.095566 3.413925 4.653105 5.942612 6.449601 7.050286 4.603755 6.455218 5.762782 11.441083 7.707345 
1435 2.762296 7.476811 6.033085 3.412739 4.685535 5.949892 6.505523 6.988336 4.598761 6.553182 5.797926 11.436434 7.743932 
1436 2.785808 7.455088 5.927989 3.412804 4.660381 5.912549 6.539110 6.907421 4.561708 6.613126 5.804230 11.393541 7.738696 
1437 2.797480 7.380234 5.828072 3.468165 4.627300 5.882167 6.528719 6.833101 4.475190 6.659529 5.801910 11.331693 7.758358 
1438 2.829960 7.325297 5.733584 3.560412 4.591774 5.838211 6.519778 6.782694 4.409616 6.699038 5.789849 11.297797 7.791929 
1439 2.809477 7.250754 5.597969 3.683706 4.521051 5.839636 6.456135 6.659759 4.261382 6.619823 5.753881 11.231000 7.835158 
1440 2.829757 7.216700 5.518142 3.801646 4.451560 5.839445 6.449106 6.638161 4.172098 6.527409 5.737864 11.228835 7.844647 
1441 2.871743 7.220546 5.474913 3.923131 4.374405 5.845717 6.441556 6.633024 4.136330 6.418820 5.717641 11.259717 7.851512 
1442 2.891661 7.222631 5.421860 4.005880 4.251095 5.812753 6.457034 6.652793 4.089494 6.293248 5.647124 11.296154 7.825856 
1443 2.986246 7.254941 5.437639 4.065335 4.185717 5.795505 6.535329 6.745486 4.104807 6.226279 5.597515 11.362076 7.831856 
1444 3.051876 7.263010 5.474772 4.122550 4.138405 5.804874 6.595036 6.798198 4.129240 6.193023 5.587070 11.433781 7.855142 
1445 2.998436 7.213763 5.436350 4.127384 3.983991 5.733068 6.624076 6.831900 4.061817 6.139459 5.531196 11.440629 7.782947 
1446 2.996850 7.232779 5.442032 4.100503 3.891366 5.695448 6.671366 6.896956 4.024201 6.151151 5.468497 11.460654 7.757786 
1447 2.917396 7.246842 5.384605 4.060939 3.798053 5.662179 6.682121 6.877086 3.940672 6.136036 5.384877 11.416603 7.741372 
1448 2.873741 7.258842 5.356069 4.073121 3.773892 5.655877 6.701540 6.881268 3.898725 6.157721 5.350726 11.399638 7.766266 
1449 2.907152 7.301596 5.420506 4.077821 3.807025 5.627637 6.761638 6.943772 3.996574 6.211855 5.353496 11.460853 7.803317 
1450 2.855796 7.298046 5.456042 4.078534 3.772796 5.567798 6.767945 6.953048 4.068485 6.153386 5.283020 11.469716 7.783629 
1451 2.790334 7.283000 5.485031 4.077731 3.736224 5.523483 6.747573 6.985754 4.158559 6.099328 5.189260 11.474276 7.722983 
1452 2.791578 7.261181 5.554151 4.119398 3.765980 5.507249 6.745476 7.041659 4.319819 6.124468 5.157034 11.546569 7.675973 
1453 2.751760 7.189526 5.572948 4.199915 3.767267 5.489214 6.714880 7.070243 4.409143 6.153546 5.131268 11.583723 7.614236 
1454 2.764799 7.167630 5.568346 4.246815 3.734970 5.427261 6.711924 7.125629 4.499690 6.219900 5.093474 11.574323 7.535988 
1455 2.788690 7.145240 5.542489 4.330154 3.719064 5.406950 6.673610 7.113183 4.515823 6.268448 5.052456 11.494162 7.486357 
1456 2.742616 7.088791 5.443529 4.418300 3.639036 5.386855 6.576100 7.061243 4.431649 6.260867 5.000430 11.352721 7.417553 
1457 2.826423 7.061925 5.450413 4.555416 3.707441 5.489430 6.482006 7.023509 4.404892 6.347779 5.054293 11.302005 7.509861 
1458 2.869616 7.004899 5.398128 4.643306 3.709998 5.483405 6.410983 7.008714 4.395672 6.390271 5.095572 11.246163 7.532959 
1459 2.893352 6.977492 5.304999 4.636019 3.655690 5.427176 6.368581 7.002600 4.371443 6.386806 5.088866 11.187264 7.519491 
1460 2.960973 7.017655 5.210320 4.586597 3.634245 5.371239 6.397034 6.984161 4.353889 6.365933 5.020698 11.126757 7.520085 
1461 3.026525 7.111460 5.123194 4.536683 3.635075 5.312661 6.465752 6.986073 4.299273 6.308584 4.907801 11.068140 7.527177 
1462 2.995121 7.190095 5.023853 4.489244 3.620072 5.269415 6.495454 6.974241 4.234020 6.198613 4.792021 10.960962 7.525460 
1463 2.995255 7.246394 4.983385 4.448953 3.658414 5.256895 6.525417 6.984664 4.251872 6.129381 4.748089 10.905975 7.551547 
1464 2.908031 7.253180 4.888917 4.399861 3.629251 5.195941 6.517357 6.990538 4.249393 5.991267 4.697659 10.808259 7.529246 
1465 2.856947 7.253175 4.856709 4.395243 3.665076 5.177005 6.499461 6.997424 4.287046 5.908656 4.714616 10.757977 7.566954 
1466 2.815288 7.247375 4.820691 4.395559 3.711570 5.176653 6.501310 6.992182 4.306204 5.830137 4.739083 10.692069 7.572270 
1467 2.714790 7.269124 4.711036 4.358472 3.687438 5.130764 6.485199 6.980678 4.264021 5.673213 4.691999 10.550034 7.485917 
1468 2.727165 7.359553 4.691249 4.307732 3.729968 5.103831 6.511996 7.036633 4.295781 5.607924 4.669651 10.491158 7.444139 
1469 2.762390 7.413406 4.698311 4.277887 3.761928 5.051116 6.528784 7.126134 4.332247 5.576158 4.681401 10.484828 7.390484 
1470 2.765724 7.414285 4.727801 4.323881 3.791534 5.034610 6.472548 7.193467 4.344988 5.542450 4.758174 10.493295 7.367754 
1471 2.747622 7.412457 4.737546 4.385171 3.806489 5.017559 6.408627 7.247716 4.351348 5.518491 4.835991 10.512123 7.320519 
1472 2.732854 7.412389 4.756184 4.455972 3.822323 5.020076 6.328894 7.283546 4.335669 5.468440 4.884753 10.510291 7.286376 
1473 2.722601 7.446506 4.791272 4.504914 3.823756 5.001346 6.290016 7.329780 4.343659 5.389317 4.897192 10.496379 7.263391 
1474 2.759092 7.480842 4.890768 4.573943 3.863544 5.005644 6.330425 7.395389 4.391832 5.354530 4.941298 10.549191 7.287180 
1475 2.680795 7.452094 4.929461 4.665069 3.835005 4.986982 6.305680 7.422205 4.391039 5.238173 4.950541 10.536283 7.255152 
1476 2.660226 7.434873 5.024235 4.764595 3.837981 4.981659 6.272832 7.485430 4.471498 5.218795 5.023394 10.595713 7.248002 
1477 2.681579 7.348255 5.138328 4.911876 3.878988 5.046204 6.217028 7.543293 4.545536 5.242701 5.158671 10.697046 7.278310 
1478 2.683409 7.282663 5.194993 4.959208 3.848363 5.044182 6.208481 7.647606 4.649014 5.263060 5.257448 10.748569 7.218580 
1479 2.693713 7.272367 5.226437 4.944663 3.835373 5.034481 6.267261 7.744482 4.715149 5.281803 5.330254 10.730400 7.129748 
1480 2.735029 7.304723 5.271275 4.906722 3.865991 5.018437 6.353335 7.812210 4.721873 5.295493 5.378001 10.669160 7.047662 
1481 2.721388 7.346953 5.239784 4.857101 3.886028 4.939465 6.381321 7.821996 4.681968 5.269715 5.376785 10.527169 6.948951 
1482 2.782691 7.362423 5.280293 4.885954 3.988691 4.911417 6.373656 7.836748 4.649708 5.356559 5.458738 10.467831 6.963900 
1483 2.808373 7.335892 5.294998 4.915363 4.031559 4.832779 6.338270 7.873376 4.632678 5.430347 5.539899 10.407856 6.963874 
1484 2.874269 7.357862 5.346540 4.918663 4.083762 4.724542 6.342113 7.951292 4.677335 5.560630 5.630795 10.378713 6.979641 
1485 2.933542 7.377851 5.405183 4.912904 4.129498 4.632179 6.370560 8.004280 4.683929 5.669854 5.703748 10.365664 6.977537 
1486 2.904534 7.394973 5.420828 4.857229 4.106544 4.523782 6.395243 8.042238 4.650145 5.698449 5.711019 10.317605 6.894731 
1487 2.895710 7.404130 5.478062 4.820227 4.136173 4.483982 6.392998 8.011541 4.577058 5.692923 5.718260 10.294920 6.845237 
1488 2.955554 7.385390 5.581419 4.805668 4.206292 4.490015 6.397825 8.010330 4.530182 5.681323 5.744281 10.348286 6.830076 
1489 2.966145 7.329379 5.658338 4.789163 4.216492 4.474653 6.370271 7.968953 4.496600 5.615145 5.733994 10.391859 6.780966 
1490 3.012898 7.266502 5.764318 4.796381 4.253832 4.492146 6.342696 7.917555 4.480747 5.571561 5.751906 10.489733 6.774743 
1491 3.033823 7.145745 5.851144 4.788648 4.249865 4.527547 6.300700 7.866059 4.451152 5.525476 5.769752 10.589219 6.757039 
1492 3.019641 7.016785 5.922440 4.806996 4.225284 4.576459 6.225415 7.759942 4.393955 5.438776 5.782932 10.671388 6.755677 
1493 3.068191 6.946647 6.017735 4.803521 4.209606 4.626739 6.221230 7.702280 4.387796 5.408888 5.791431 10.771769 6.788147 
1494 3.046509 6.864600 6.060549 4.777752 4.141513 4.661675 6.186001 7.615011 4.340940 5.329156 5.731457 10.804860 6.790829 
1495 3.016718 6.880130 6.107755 4.708426 4.088305 4.665414 6.165215 7.546319 4.284474 5.249063 5.637152 10.807799 6.790999 
1496 3.033405 6.971277 6.182505 4.617929 4.069749 4.670580 6.200950 7.519911 4.228217 5.195417 5.576692 10.815680 6.803295 
1497 2.976145 7.048797 6.216732 4.545140 4.006486 4.665974 6.213666 7.472350 4.152310 5.102397 5.524707 10.788277 6.771312 
1498 2.957371 7.126341 6.266024 4.507804 3.950617 4.658679 6.234834 7.454027 4.109969 5.049072 5.524511 10.792150 6.757041 
1499 3.028191 7.217857 6.350299 4.475135 3.971165 4.715710 6.250071 7.479052 4.083825 5.032844 5.545622 10.834410 6.808746 
1500 2.976710 7.250772 6.292541 4.386799 3.924383 4.723299 6.231117 7.474496 4.012533 4.909973 5.483582 10.771801 6.768200 
1501 2.923103 7.327914 6.207489 4.258794 3.871452 4.706046 6.276750 7.506777 3.958868 4.778040 5.407419 10.699262 6.679763 
1502 2.893996 7.394472 6.163762 4.170350 3.856159 4.755572 6.320817 7.547847 3.919730 4.661042 5.393051 10.669907 6.603455 
1503 2.843911 7.437112 6.117218 4.101020 3.817346 4.787440 6.338436 7.582815 3.908693 4.567342 5.393723 10.641676 6.510688 
1504 2.884101 7.526452 6.123186 4.072318 3.836432 4.871226 6.384983 7.666680 3.940304 4.577002 5.426556 10.692028 6.506011 
1505 2.834003 7.542974 6.041213 4.073287 3.817756 4.909522 6.410987 7.702398 3.921716 4.541084 5.390038 10.681001 6.465899 
1506 2.777121 7.549141 5.988540 4.090965 3.808281 4.914839 6.455650 7.740369 3.895099 4.531174 5.343629 10.670616 6.451359 
1507 2.835081 7.603715 6.045722 4.123499 3.856464 4.947947 6.550331 7.818859 3.938322 4.584803 5.367698 10.741941 6.524443 
1508 2.845150 7.619558 6.077137 4.135013 3.850982 4.918540 6.639266 7.855609 3.978998 4.565353 5.382559 10.777876 6.568526 
1509 2.751537 7.595055 6.048238 4.121910 3.773143 4.821815 6.685048 7.831456 3.950440 4.458127 5.350835 10.740302 6.526414 
1510 2.794867 7.629419 6.168042 4.186047 3.803958 4.848392 6.710129 7.821675 3.945698 4.463743 5.425099 10.812104 6.601340 
1511 2.751892 7.618905 6.206999 4.244674 3.768326 4.843930 6.671820 7.741253 3.884229 4.399592 5.427370 10.792104 6.608953 
1512 2.733706 7.617912 6.276343 4.324663 3.737782 4.886632 6.623826 7.674061 3.877558 4.383186 5.444221 10.803232 6.648932 
1513 2.700728 7.627773 6.291980 4.378559 3.650803 4.904882 6.542163 7.620322 3.878361 4.370566 5.428553 10.786227 6.633029 
1514 2.655220 7.583978 6.287893 4.471875 3.557161 4.943672 6.404774 7.542679 3.886595 4.383845 5.437376 10.775319 6.590270 
1515 2.686764 7.537311 6.339067 4.619041 3.535419 5.052274 6.274777 7.479093 3.897896 4.463123 5.500423 10.825436 6.584772 
1516 2.768828 7.531615 6.382738 4.729618 3.528902 5.100007 6.189361 7.450298 3.982718 4.542013 5.529609 10.876992 6.552941 
1517 2.684789 7.413442 6.301890 4.800284 3.473181 5.105003 6.051937 7.299386 3.987882 4.455950 5.447452 10.815130 6.430058 
1518 2.699052 7.381760 6.309422 4.817508 3.478400 5.130569 6.023923 7.231547 4.052567 4.401645 5.373975 10.816955 6.365366 
1519 2.714293 7.376713 6.321253 4.801497 3.490310 5.129420 6.055595 7.165344 4.141511 4.305299 5.324323 10.820553 6.290704 
1520 2.707528 7.322608 6.361782 4.836968 3.563216 5.171029 6.060310 7.031781 4.184759 4.202264 5.335581 10.837767 6.246582 
1521 2.767762 7.336942 6.460523 4.861283 3.633367 5.194747 6.125962 7.002643 4.333422 4.178808 5.384827 10.908863 6.222097 
1522 2.764765 7.317827 6.504898 4.897148 3.663461 5.215225 6.150905 6.925735 4.456575 4.126518 5.411356 10.948380 6.160285 
1523 2.747478 7.288558 6.551501 4.963540 3.704749 5.293723 6.154492 6.829194 4.500570 4.041718 5.425898 10.977065 6.144570 
1524 2.760578 7.343123 6.594461 4.988429 3.696671 5.329839 6.234912 6.862972 4.542934 4.008286 5.419111 10.999011 6.146779 
1525 2.703129 7.319088 6.559214 5.069489 3.680835 5.412663 6.218511 6.844402 4.464622 3.929019 5.401882 10.972715 6.187506 
1526 2.713583 7.315919 6.503971 5.107317 3.630225 5.428893 6.258759 6.958670 4.457965 3.936182 5.371370 10.969168 6.245324 
1527 2.773066 7.358055 6.488465 5.143831 3.647667 5.467671 6.324389 7.124054 4.468662 4.027481 5.365593 10.998717 6.358057 
1528 2.761065 7.323269 6.405083 5.193818 3.645000 5.520339 6.344410 7.185455 4.405606 4.041610 5.318220 10.968247 6.430031 
1529 2.757898 7.299901 6.310622 5.237256 3.634066 5.552836 6.396310 7.271976 4.403171 4.074662 5.258416 10.958967 6.466617 
1530 2.766426 7.262167 6.243983 5.327307 3.664316 5.616491 6.398078 7.290769 4.406210 4.112506 5.221726 10.978381 6.520761 
1531 2.767169 7.197317 6.188512 5.371448 3.636097 5.596902 6.418401 7.354351 4.471206 4.155190 5.153590 10.999890 6.514385 
1532 2.808192 7.140415 6.215420 5.449141 3.653485 5.613171 6.430327 7.416925 4.514642 4.243207 5.153025 11.067951 6.532176 
1533 2.806442 7.066774 6.234258 5.509341 3.645508 5.607820 6.439900 7.450509 4.559284 4.316322 5.142321 11.114430 6.479561 
1534 2.783754 6.954627 6.261096 5.579085 3.644244 5.616708 6.423962 7.426589 4.567667 4.340527 5.133057 11.146399 6.392807 
1535 2.849130 6.871149 6.382876 5.739744 3.742309 5.727817 6.365338 7.362960 4.571511 4.426493 5.200097 11.250459 6.420938 
1536 2.865036 6.765441 6.428946 5.873266 3.771387 5.772622 6.297667 7.272381 4.581907 4.462424 5.244011 11.327032 6.398704 
1537 2.962012 6.710927 6.509935 5.986540 3.826906 5.815848 6.259661 7.218833 4.608313 4.532244 5.331030 11.439438 6.445158 
1538 3.046349 6.692348 6.579459 6.058184 3.869606 5.841335 6.213827 7.186787 4.629277 4.566662 5.417565 11.519504 6.484190 
1539 3.092737 6.708950 6.604538 6.058684 3.847931 5.786254 6.194160 7.170508 4.659033 4.517039 5.438326 11.503427 6.444226 
1540 3.158979 6.783113 6.626559 6.048064 3.862538 5.756773 6.182475 7.124333 4.652193 4.430505 5.441837 11.440025 6.392335 
1541 3.252315 6.929845 6.684597 5.996848 3.888795 5.699198 6.244071 7.138867 4.701706 4.393011 5.466511 11.400636 6.364787 
1542 3.291734 7.043870 6.683043 5.946033 3.893449 5.642681 6.255837 7.125089 4.723698 4.327339 5.499642 11.322645 6.346238 
1543 3.314057 7.154463 6.671290 5.910755 3.900602 5.604959 6.236280 7.147064 4.729459 4.311387 5.565233 11.281890 6.370529 
1544 3.247278 7.219109 6.593584 5.894949 3.839821 5.583252 6.183720 7.165693 4.701837 4.250842 5.603251 11.229959 6.379570 
1545 3.244781 7.283410 6.564588 5.887195 3.820533 5.608642 6.170635 7.248620 4.693022 4.220244 5.658477 11.226050 6.469087 
1546 3.264899 7.370457 6.551871 5.829648 3.803425 5.613178 6.219117 7.375718 4.683607 4.190147 5.687796 11.217769 6.575112 
1547 3.228112 7.416677 6.491057 5.753423 3.743064 5.612404 6.272936 7.444992 4.640475 4.080616 5.692476 11.164862 6.641952 
1548 3.157438 7.437845 6.406990 5.682837 3.673261 5.614772 6.309080 7.505726 4.587485 3.979713 5.718850 11.091175 6.670382 
1549 3.109286 7.455666 6.394451 5.638775 3.656734 5.622891 6.364426 7.615148 4.603076 3.967653 5.802808 11.051449 6.732836 
1550 2.984601 7.387732 6.311400 5.650280 3.652908 5.655111 6.330137 7.639575 4.552184 3.916774 5.887742 10.926182 6.768263 
1551 2.902930 7.368087 6.267224 5.617536 3.667712 5.606542 6.382051 7.769202 4.598704 3.945140 5.967632 10.823363 6.806285 
1552 2.830486 7.313724 6.242889 5.618793 3.732393 5.610423 6.431090 7.817136 4.621208 3.960873 6.047838 10.733994 6.879684 
1553 2.787337 7.244950 6.251936 5.644212 3.835500 5.659309 6.480092 7.811087 4.639387 3.963237 6.112819 10.651462 6.968903 
1554 2.750990 7.171669 6.285572 5.666087 3.922427 5.686885 6.540143 7.835667 4.674954 3.979600 6.150196 10.572886 7.032763 
1555 2.710459 7.061497 6.335166 5.722939 4.008843 5.731561 6.560419 7.828424 4.716203 3.977734 6.208804 10.514905 7.103413 
1556 2.650296 6.957078 6.325751 5.747670 4.009866 5.709305 6.556218 7.872023 4.778666 3.936006 6.235411 10.450754 7.083559 
1557 2.752074 6.925994 6.397705 5.737934 4.068237 5.712049 6.578532 7.988362 4.881540 3.979337 6.291139 10.452156 7.120992 
1558 2.774361 6.863704 6.372961 5.718117 4.055853 5.708221 6.530751 8.027230 4.894716 3.948565 6.285858 10.380041 7.063987 
1559 2.855862 6.890991 6.339143 5.648247 4.039573 5.686985 6.524777 8.087046 4.872047 3.929232 6.250216 10.285898 6.994956 
1560 2.975949 6.967444 6.330451 5.587100 4.052038 5.693007 6.520022 8.133867 4.808747 3.941303 6.227043 10.212276 6.955753 
1561 3.081268 7.062912 6.306639 5.528143 4.049309 5.683867 6.496639 8.193772 4.750192 3.982148 6.176124 10.181591 6.890808 
1562 3.155128 7.132780 6.242537 5.462484 4.013111 5.633905 6.445444 8.257098 4.692713 4.030566 6.098660 10.180922 6.758688 
1563 3.214406 7.151815 6.215577 5.434679 4.013898 5.622400 6.350168 8.265615 4.626060 4.111641 6.083356 10.224604 6.675825 
1564 3.155675 7.116010 6.145544 5.418980 3.981829 5.578749 6.233324 8.215608 4.532108 4.179740 6.055671 10.250090 6.595495 
1565 3.105689 7.099150 6.136963 5.441729 4.049507 5.585369 6.139784 8.150187 4.437339 4.314683 6.081757 10.327240 6.650126 
1566 2.960687 7.098434 6.076324 5.442611 4.055005 5.529939 6.091642 8.116432 4.363784 4.432902 6.078720 10.371794 6.683915 
1567 2.762947 7.078688 5.951453 5.456720 4.019681 5.466997 6.024663 8.058262 4.245707 4.506143 6.054590 10.371542 6.687144 
1568 2.662381 7.058180 5.904393 5.472764 4.040812 5.413490 5.989202 8.054015 4.187843 4.604228 6.069010 10.431146 6.733161 
1569 2.578176 6.993698 5.893052 5.514037 4.051923 5.351694 5.964808 8.082634 4.162067 4.711789 6.103289 10.519834 6.767455 
1570 2.519996 6.886344 5.901724 5.604354 4.053311 5.317354 5.928599 8.117212 4.108147 4.788680 6.144008 10.594141 6.804296 
1571 2.593539 6.827253 5.955922 5.667080 4.022274 5.284411 5.971175 8.197999 4.109010 4.846934 6.150206 10.673614 6.846859 
1572 2.676643 6.800221 5.975069 5.696151 3.894665 5.272326 6.006644 8.253168 4.103593 4.867453 6.103067 10.700614 6.856678 
1573 2.768611 6.786277 5.958898 5.723983 3.739035 5.290405 5.981781 8.268076 4.063521 4.841970 6.036890 10.700319 6.856243 
1574 2.933354 6.836232 5.985039 5.713784 3.581149 5.276966 6.029477 8.315464 4.099269 4.858685 6.003541 10.737940 6.867614 
1575 2.987654 6.844525 5.984760 5.747053 3.424543 5.304336 6.041548 8.289548 4.066747 4.860905 5.986742 10.743852 6.858576 
1576 3.090472 6.896670 6.039494 5.736480 3.350959 5.329324 6.132760 8.326961 4.083869 4.909225 5.986288 10.804990 6.878130 
1577 3.169574 6.957383 6.071946 5.662880 3.290888 5.309247 6.257619 8.356954 4.130105 4.935450 5.957621 10.858223 6.845153 
1578 3.196879 6.992878 6.097951 5.605291 3.277192 5.310935 6.335148 8.321012 4.142971 4.921990 5.937421 10.895579 6.814079 
1579 3.189368 7.021122 6.095504 5.504880 3.235410 5.255482 6.421146 8.297529 4.182579 4.854908 5.911278 10.917056 6.730246 
1580 3.206278 7.044603 6.126626 5.416076 3.241763 5.250185 6.490964 8.246118 4.217952 4.801615 5.936009 10.949195 6.711507 
1581 3.176910 7.016448 6.134898 5.358847 3.240462 5.267922 6.532282 8.175457 4.218460 4.737784 5.986309 10.963755 6.698659 
1582 3.213903 6.979653 6.220995 5.358094 3.331460 5.353199 6.555480 8.108408 4.238480 4.740326 6.108712 11.019557 6.760984 
1583 3.191609 6.902464 6.253544 5.393581 3.394455 5.444921 6.540757 7.991428 4.219158 4.698847 6.215362 11.038511 6.788947 
1584 3.128614 6.788007 6.252623 5.438233 3.407824 5.530446 6.499177 7.872478 4.185405 4.620453 6.319559 11.070728 6.782454 
1585 3.099386 6.702183 6.283374 5.471397 3.438503 5.625077 6.477301 7.802602 4.190014 4.578217 6.424613 11.190623 6.787719 
1586 3.095047 6.651116 6.334320 5.481761 3.483892 5.723905 6.494137 7.755570 4.191908 4.556386 6.493896 11.353228 6.812986 
1587 3.090144 6.639436 6.359224 5.449800 3.508733 5.753704 6.562070 7.720971 4.160353 4.505579 6.492193 11.487495 6.826722 
1588 3.062047 6.641093 6.355183 5.413131 3.530715 5.763626 6.620065 7.647216 4.078590 4.436389 6.464083 11.578913 6.864142 
1589 3.008778 6.640605 6.316198 5.373815 3.514097 5.729460 6.681848 7.604031 4.029837 4.369741 6.449775 11.640368 6.890608 
1590 2.925720 6.636329 6.267615 5.360723 3.520890 5.711004 6.670309 7.521292 3.944490 4.300145 6.450400 11.663084 6.937800 
1591 2.886353 6.681492 6.244047 5.318807 3.519968 5.671895 6.691786 7.500412 3.910299 4.292768 6.454189 11.694724 6.995229 
1592 2.849772 6.718393 6.205323 5.230791 3.484178 5.613755 6.724900 7.503072 3.885443 4.266312 6.423445 11.702349 7.043633 
1593 2.841629 6.744989 6.216633 5.163443 3.491913 5.626495 6.747041 7.472476 3.861066 4.261491 6.408080 11.728846 7.143619 
1594 2.772031 6.738447 6.172748 5.125937 3.433988 5.625746 6.727225 7.409391 3.833147 4.231109 6.351565 11.708372 7.164841 
1595 2.760126 6.747175 6.146988 5.092967 3.390637 5.645720 6.720654 7.363760 3.828083 4.228830 6.294697 11.697839 7.177186 
1596 2.774446 6.783916 6.134753 5.046874 3.361926 5.679008 6.725040 7.284738 3.811158 4.237315 6.226952 11.660192 7.194566 
1597 2.799034 6.843717 6.130352 4.947600 3.304349 5.653440 6.812954 7.267595 3.864772 4.289148 6.165429 11.644517 7.206925 
1598 2.751545 6.840003 6.106884 4.871703 3.270540 5.661855 6.845874 7.170210 3.880737 4.299070 6.115534 11.608499 7.224866 
1599 2.710630 6.855358 6.082922 4.766012 3.234527 5.651803 6.898221 7.091018 3.925216 4.317013 6.056056 11.595784 7.256893 
1600 2.678242 6.852484 6.028772 4.668782 3.218257 5.689767 6.897096 6.937923 3.917675 4.285917 5.966740 11.558538 7.312049 
1601 2.709868 6.878436 5.970405 4.519001 3.215822 5.704548 6.899288 6.818496 3.923732 4.263329 5.864147 11.545902 7.364192 
1602 2.759718 6.906512 5.890323 4.363399 3.187041 5.660195 6.900098 6.778480 3.966120 4.251564 5.773923 11.557583 7.344160 
1603 2.807725 6.877242 5.846743 4.298676 3.237702 5.688019 6.833783 6.707110 3.944423 4.244410 5.716156 11.586009 7.356532 
1604 2.849995 6.840422 5.795710 4.229324 3.265292 5.695218 6.795602 6.660005 3.930087 4.229864 5.644417 11.604321 7.355362 
1605 2.847397 6.777652 5.732866 4.196939 3.284830 5.765717 6.706397 6.545827 3.861716 4.175267 5.567720 11.586605 7.384023 
1606 2.834825 6.672806 5.648361 4.194972 3.295340 5.833101 6.631320 6.462093 3.839545 4.134314 5.505072 11.583214 7.414943 
1607 2.877006 6.613082 5.621456 4.218974 3.336872 5.880186 6.642583 6.487376 3.890835 4.167454 5.476218 11.642667 7.485784 
1608 2.884942 6.570695 5.582736 4.217866 3.388593 5.925982 6.653895 6.471719 3.894854 4.159070 5.446182 11.676638 7.559691 
1609 2.825144 6.521451 5.457232 4.179626 3.383472 5.915978 6.675024 6.418965 3.858366 4.054718 5.396954 11.642598 7.557401 
1610 2.759523 6.499714 5.323635 4.127807 3.383257 5.878363 6.719436 6.411525 3.846959 3.922424 5.393533 11.601748 7.521889 
1611 2.669680 6.412935 5.235397 4.124388 3.415042 5.889454 6.683949 6.342660 3.807313 3.768662 5.406941 11.547214 7.501640 
1612 2.676932 6.420209 5.217046 4.032947 3.392647 5.808644 6.771276 6.455534 3.909129 3.676877 5.388808 11.548207 7.481106 
1613 2.713040 6.464928 5.237310 3.945484 3.396390 5.759534 6.849790 6.524191 3.981146 3.590987 5.361818 11.520519 7.488878 
1614 2.789214 6.523744 5.254754 3.814856 3.369297 5.689009 6.971734 6.602828 4.044093 3.488941 5.313900 11.468280 7.469578 
1615 2.802238 6.582964 5.241899 3.642019 3.303340 5.620673 7.067410 6.645071 4.065763 3.338380 5.210441 11.351279 7.386649 
1616 2.912558 6.660442 5.322121 3.469395 3.322495 5.631715 7.151821 6.673781 4.095767 3.208857 5.100496 11.276732 7.372258 
1617 2.979579 6.706220 5.320178 3.330885 3.292851 5.604724 7.205939 6.737850 4.084252 3.052669 4.947309 11.152807 7.292059 
1618 3.065789 6.745289 5.381197 3.297979 3.336494 5.663521 7.201180 6.839323 4.046526 2.998095 4.850387 11.087491 7.302865 
1619 3.079402 6.741803 5.355180 3.276766 3.330170 5.685536 7.174434 6.918687 3.982831 2.900584 4.732285 11.001431 7.267762 
1620 3.080833 6.743885 5.308023 3.280842 3.344633 5.711060 7.175281 6.992475 3.929203 2.801247 4.607663 10.925059 7.252704 
1621 3.125359 6.770891 5.325156 3.323440 3.428822 5.781251 7.214503 7.081272 3.925343 2.767782 4.539398 10.909576 7.299549 
1622 3.212056 6.795722 5.337991 3.347752 3.481490 5.780462 7.332085 7.268510 4.007364 2.764698 4.528600 10.949419 7.309419 
1623 3.225126 6.789926 5.304056 3.427526 3.530432 5.798457 7.387319 7.381559 4.020353 2.760338 4.533935 10.955602 7.278354 
1624 3.266066 6.770701 5.308577 3.516420 3.549799 5.817120 7.459001 7.534096 4.106807 2.828280 4.580390 11.014457 7.246504 
1625 3.244792 6.705717 5.301911 3.647621 3.568641 5.859432 7.487947 7.618299 4.142140 2.838151 4.606953 11.037436 7.205376 
1626 3.164413 6.637935 5.291289 3.797297 3.605587 5.924445 7.426802 7.661913 4.129139 2.828741 4.630215 11.044545 7.175339 
1627 3.123561 6.580263 5.314385 3.928048 3.617152 5.954329 7.358536 7.769640 4.151395 2.862041 4.682939 11.086565 7.137302 
1628 3.054332 6.505663 5.322436 4.097704 3.642618 6.014385 7.240661 7.833779 4.133386 2.881685 4.726602 11.100882 7.099256 
1629 3.068072 6.486111 5.400999 4.260997 3.689914 6.083765 7.198442 7.951855 4.172900 2.944998 4.771769 11.145659 7.087646 
1630 3.103489 6.477630 5.456824 4.371514 3.690912 6.112593 7.213144 8.076049 4.223210 2.960340 4.797965 11.145043 7.020536 
1631 3.088893 6.479580 5.467597 4.450817 3.685524 6.156738 7.200346 8.086276 4.202737 2.908576 4.812968 11.078934 6.927777 
1632 3.114769 6.557722 5.474646 4.427857 3.626030 6.124576 7.274819 8.144306 4.227065 2.871349 4.851257 11.023344 6.801260 
1633 3.149464 6.643394 5.487741 4.387177 3.560210 6.096039 7.359440 8.219452 4.265311 2.855765 4.913301 11.002089 6.696266 
1634 3.161543 6.702670 5.514588 4.382300 3.543127 6.115263 7.389297 8.300957 4.281013 2.871478 5.000800 11.016183 6.643385 
1635 3.200368 6.748228 5.571886 4.372808 3.538673 6.097438 7.423220 8.453997 4.347591 2.952878 5.128212 11.085734 6.593300 
1636 3.113985 6.731367 5.593883 4.419551 3.616894 6.158983 7.327388 8.496576 4.272852 3.000891 5.228018 11.120556 6.575623 
1637 3.012478 6.743774 5.551740 4.409966 3.604744 6.091860 7.305885 8.581497 4.253807 3.056421 5.325338 11.172318 6.463112 
1638 2.922754 6.756268 5.563547 4.431842 3.674910 6.094668 7.267003 8.625697 4.217916 3.130803 5.389068 11.251190 6.427972 
1639 2.874160 6.818135 5.496775 4.373902 3.658074 6.033472 7.316683 8.706203 4.234813 3.145920 5.386521 11.295868 6.340137 
1640 2.811574 6.859903 5.387436 4.296772 3.631540 5.978373 7.363132 8.718988 4.218658 3.120108 5.314554 11.290103 6.244368 
1641 2.727032 6.854589 5.301539 4.263609 3.671355 6.010717 7.332864 8.648862 4.131569 3.080280 5.211292 11.261879 6.203951 
1642 2.718223 6.857535 5.240308 4.204089 3.679604 6.022570 7.324331 8.648114 4.113585 3.075601 5.129834 11.257360 6.180978 
1643 2.764313 6.825490 5.240728 4.188584 3.741871 6.102283 7.232260 8.631675 4.087837 3.114095 5.090135 11.281183 6.250224 
1644 2.836879 6.796939 5.177096 4.137388 3.749024 6.149634 7.099329 8.595546 4.051852 3.081561 5.032698 11.247840 6.289143 
1645 2.917289 6.769971 5.036938 4.037385 3.687705 6.151593 6.977010 8.517932 4.001256 2.978153 4.938465 11.157021 6.276796 
1646 2.985906 6.710713 4.981191 4.013680 3.718160 6.254479 6.812119 8.374274 3.896682 2.899500 4.878438 11.109876 6.338693 
1647 3.096503 6.649733 4.953722 3.961724 3.709919 6.312255 6.770588 8.327235 3.886149 2.869196 4.871256 11.110193 6.354704 
1648 3.183203 6.566982 4.966637 3.925041 3.729581 6.385249 6.833962 8.296563 3.904325 2.888701 4.901304 11.126839 6.377347 
1649 3.244045 6.505342 4.980698 3.874142 3.744115 6.443658 6.932546 8.285069 3.940779 2.903738 4.923406 11.118352 6.371564 
1650 3.307314 6.459125 4.970163 3.817997 3.750721 6.472132 7.037519 8.312590 3.989898 2.909801 4.919278 11.088656 6.342816 
1651 3.298223 6.385976 5.009961 3.867190 3.871276 6.612657 7.032449 8.263010 3.943565 2.929127 4.912987 11.071138 6.419847 
1652 3.359950 6.394887 5.019310 3.853812 3.927647 6.689732 7.096366 8.272726 3.932163 2.934051 4.861984 11.040159 6.475507 
1653 3.411806 6.431803 5.007804 3.845266 3.973697 6.765578 7.151742 8.246150 3.892676 2.919655 4.793551 10.999798 6.550282 
1654 3.476982 6.506314 4.992265 3.823127 4.017342 6.806786 7.211521 8.218970 3.867929 2.916096 4.725639 10.970779 6.626337 
1655 3.548144 6.590749 4.979429 3.810377 4.076143 6.854746 7.248800 8.163381 3.825228 2.884669 4.652344 10.961832 6.706564 
1656 3.589221 6.668158 4.977408 3.820255 4.166474 6.926157 7.227581 8.065727 3.753764 2.834596 4.597958 10.979548 6.801055 
1657 3.654139 6.785832 4.980196 3.795018 4.224760 6.966881 7.243290 7.987710 3.700789 2.785655 4.534888 10.996333 6.853425 
1658 3.755347 6.912213 5.001142 3.780520 4.286094 7.009678 7.293162 7.913135 3.659979 2.755317 4.484398 11.009257 6.896658 
1659 3.833127 7.011470 5.015281 3.769989 4.308871 7.034320 7.340934 7.864610 3.640330 2.721069 4.446367 11.026388 6.915796 
1660 3.915395 7.079511 5.034324 3.745770 4.276917 7.029903 7.400229 7.890582 3.664796 2.726571 4.421477 11.075312 6.901458 
1661 3.928083 7.062255 5.072602 3.814727 4.295003 7.111713 7.359964 7.833689 3.622367 2.732210 4.425133 11.130793 6.927942 
1662 3.916175 7.044780 5.074093 3.828382 4.242811 7.097168 7.362828 7.837322 3.645742 2.729538 4.404717 11.171633 6.881564 
1663 3.903149 7.024777 5.156844 3.899922 4.269809 7.138672 7.382701 7.862928 3.663722 2.772829 4.430371 11.241888 6.905200 
1664 3.860100 6.973443 5.237487 3.994352 4.295758 7.193313 7.393559 7.854493 3.650319 2.802168 4.481201 11.280682 6.947763 
1665 3.840848 6.941625 5.358751 4.109583 4.344901 7.242042 7.421347 7.879913 3.668588 2.901664 4.603132 11.337911 7.047646 
1666 3.783906 6.859419 5.437735 4.251410 4.383539 7.303559 7.402985 7.850456 3.635344 2.949083 4.727201 11.324800 7.144793 
1667 3.733406 6.774761 5.456963 4.367970 4.371484 7.340541 7.366127 7.805097 3.616571 2.954190 4.831665 11.272888 7.203952 
1668 3.738302 6.711939 5.483127 4.451053 4.352410 7.349837 7.367363 7.796094 3.633469 3.001138 4.924729 11.238603 7.274485 
1669 3.827612 6.667964 5.589687 4.559003 4.381777 7.384373 7.377789 7.837033 3.694935 3.117236 5.030638 11.262687 7.415232 
1670 3.862494 6.612507 5.642282 4.641174 4.349342 7.392316 7.313046 7.858007 3.727070 3.166820 5.091581 11.251952 7.495800 
1671 3.899976 6.536447 5.728292 4.760304 4.358221 7.467904 7.205306 7.846870 3.743829 3.226089 5.150548 11.243928 7.600091 
1672 3.916034 6.478993 5.798099 4.862744 4.361768 7.567216 7.069897 7.816102 3.753395 3.265724 5.196658 11.215905 7.671737 
1673 3.929741 6.475408 5.872513 4.945797 4.378412 7.654233 6.939134 7.780892 3.773805 3.304839 5.249086 11.187034 7.718009 
1674 3.969548 6.516849 5.945933 4.981739 4.404996 7.714639 6.846435 7.744703 3.777479 3.330105 5.257272 11.148660 7.736179 
1675 4.008029 6.613194 5.956527 4.932908 4.350389 7.661723 6.812161 7.786529 3.845595 3.317599 5.197636 11.107166 7.650741 
1676 4.012983 6.675759 5.985187 4.928454 4.332111 7.672212 6.739410 7.794856 3.884867 3.304893 5.106714 11.067059 7.585397 
1677 4.027140 6.730360 6.006649 4.889055 4.249601 7.622972 6.701173 7.890635 3.987565 3.320598 5.046346 11.061085 7.472949 
1678 3.990167 6.755718 6.008899 4.879042 4.183627 7.618656 6.613436 7.913351 4.004474 3.302906 4.997101 11.015925 7.358023 
1679 3.993622 6.759582 6.060830 4.893889 4.187069 7.660643 6.524065 7.925843 3.988796 3.333127 5.016430 10.985557 7.305469 
1680 4.043985 6.795426 6.132360 4.893930 4.192750 7.671927 6.464048 7.979341 4.003478 3.384379 5.090300 10.963198 7.266207 
1681 4.023288 6.804732 6.146148 4.863434 4.184292 7.681370 6.373428 7.957551 3.936456 3.336676 5.095008 10.872105 7.209242 
1682 4.013148 6.833068 6.117656 4.784952 4.116453 7.638628 6.328939 7.935507 3.853170 3.227093 5.045198 10.764609 7.139421 
1683 4.058045 6.906791 6.103565 4.707869 4.027914 7.545700 6.325663 7.964823 3.821240 3.140300 5.009785 10.710946 7.089164 
1684 4.066493 6.930262 6.114136 4.695148 4.001388 7.545777 6.247790 7.913455 3.751151 3.059027 5.001506 10.673738 7.109317 
1685 4.098219 6.968524 6.123908 4.654898 3.930933 7.457433 6.216586 7.943228 3.789904 3.026942 5.059724 10.695389 7.118763 
1686 4.038808 6.997231 6.127079 4.663383 3.907390 7.408234 6.154314 7.918760 3.780903 2.976249 5.116191 10.703283 7.163920 
1687 3.949556 7.051715 6.128827 4.654819 3.908656 7.366384 6.103312 7.879207 3.763809 2.920382 5.151854 10.700700 7.197466 
1688 3.876581 7.150309 6.090273 4.593238 3.883912 7.290790 6.113036 7.833775 3.743386 2.836156 5.144105 10.658816 7.132427 
1689 3.809494 7.230689 6.054504 4.538819 3.889164 7.252993 6.152205 7.733419 3.690077 2.745319 5.095600 10.601867 7.025154 
1690 3.734706 7.271909 5.958079 4.425532 3.846354 7.166476 6.236961 7.632950 3.657632 2.661418 5.020676 10.525747 6.844100 
1691 3.686650 7.297291 5.951936 4.384314 3.898177 7.130194 6.305939 7.560284 3.664963 2.697108 4.993932 10.515775 6.750862 
1692 3.605989 7.290324 5.954440 4.353354 3.959159 7.096942 6.353361 7.519353 3.690112 2.757260 5.005593 10.504733 6.664170 
1693 3.513279 7.288220 5.927326 4.303077 3.994530 7.017338 6.389423 7.501637 3.717726 2.826062 5.052037 10.473452 6.566882 
1694 3.442418 7.341351 5.907206 4.277394 4.054899 6.941087 6.403817 7.461490 3.691061 2.892577 5.106312 10.441228 6.497241 
1695 3.452253 7.491080 5.891996 4.197343 4.081530 6.800653 6.470755 7.467448 3.690487 2.935112 5.157012 10.434278 6.402220 
1696 3.471180 7.648822 5.942453 4.200233 4.196403 6.743194 6.488554 7.449811 3.668601 3.025553 5.251932 10.456675 6.396827 
1697 3.465602 7.809114 5.946824 4.154957 4.193719 6.633042 6.544122 7.458155 3.680892 3.059737 5.330568 10.469402 6.322594 
1698 3.409375 7.918026 5.830522 4.046552 4.086040 6.489485 6.615844 7.407275 3.634383 2.982676 5.336302 10.382293 6.182825 
1699 3.377561 7.988470 5.744823 3.982232 4.003417 6.419127 6.694119 7.322650 3.555005 2.901037 5.301274 10.272020 6.136056 
1700 3.443248 8.067169 5.706489 3.882444 3.903222 6.327113 6.828486 7.319169 3.551363 2.865196 5.222730 10.240939 6.132025 
1701 3.508720 8.104666 5.671411 3.829280 3.872117 6.312532 6.906294 7.262884 3.491637 2.846071 5.101625 10.210675 6.198819 
1702 3.534612 8.107426 5.565124 3.737254 3.746272 6.238193 6.973512 7.253588 3.458024 2.801050 4.960623 10.157300 6.185694 
1703 3.542638 8.058853 5.446286 3.657932 3.595963 6.172339 7.020797 7.256609 3.464740 2.765073 4.848240 10.103312 6.150337 
1704 3.538497 7.992283 5.369109 3.690064 3.536459 6.187362 7.030883 7.233661 3.487855 2.778257 4.797028 10.085958 6.170644 
1705 3.548930 7.969090 5.346918 3.753471 3.498291 6.210907 7.060136 7.255691 3.560418 2.837154 4.772683 10.129016 6.192232 
1706 3.528046 7.990027 5.247586 3.784832 3.462650 6.228918 7.072240 7.244801 3.580235 2.811000 4.719039 10.104654 6.148614 
1707 3.512085 8.056887 5.118123 3.801071 3.433507 6.252721 7.087353 7.237915 3.586402 2.751355 4.662085 10.038917 6.090543 
1708 3.487353 8.116003 5.020773 3.835905 3.427299 6.305089 7.084045 7.246203 3.593340 2.735903 4.625376 9.969362 6.055993 
1709 3.448157 8.114538 4.961070 3.933429 3.481498 6.381571 7.039498 7.263117 3.599385 2.779783 4.630743 9.921160 6.073487 
1710 3.455126 8.108301 4.894083 3.983684 3.463232 6.366448 7.031463 7.359859 3.654070 2.817526 4.618478 9.901902 6.050277 
1711 3.481275 8.090587 4.851473 4.020896 3.443984 6.345523 7.028871 7.448276 3.702257 2.817502 4.589441 9.872965 6.038240 
1712 3.542362 8.074470 4.829426 3.999236 3.392234 6.318311 7.073038 7.558252 3.784446 2.762132 4.536084 9.833715 6.022021 
1713 3.584299 8.023382 4.844880 4.009364 3.373860 6.366880 7.110367 7.673153 3.866276 2.724626 4.511034 9.871382 6.046337 
1714 3.547434 7.911535 4.817463 4.063305 3.414286 6.492188 7.063577 7.694122 3.854949 2.687135 4.525464 9.907428 6.080120 
1715 3.565441 7.826740 4.771159 4.066112 3.423673 6.551268 7.051152 7.769634 3.910490 2.684525 4.571687 9.953096 6.073724 
1716 3.572787 7.717945 4.758416 4.120330 3.489867 6.650735 7.007679 7.811140 3.937874 2.724951 4.674125 10.009356 6.100478 
1717 3.618551 7.614090 4.753073 4.142678 3.544376 6.704288 7.012588 7.867213 3.978483 2.786551 4.785592 10.089328 6.129485 
1718 3.682291 7.536474 4.736947 4.159394 3.593123 6.735812 7.060736 7.926467 4.024355 2.836020 4.897395 10.180269 6.187824 
1719 3.719857 7.463264 4.677850 4.146132 3.623293 6.745901 7.104147 7.945154 4.034854 2.847845 4.970891 10.209541 6.219886 
1720 3.752862 7.440367 4.524679 4.059952 3.606670 6.695751 7.151130 7.937310 4.035325 2.818074 4.970230 10.136217 6.175700 
1721 3.869252 7.513370 4.432937 3.995726 3.679662 6.660148 7.238086 7.950871 4.071869 2.806392 4.903078 10.082492 6.190484 
1722 3.978735 7.582930 4.394756 4.019940 3.830670 6.679755 7.256180 7.911394 4.062484 2.797449 4.820759 10.048782 6.238421 
1723 4.102569 7.670276 4.399520 4.064454 3.988416 6.697677 7.276039 7.890866 4.070120 2.816350 4.742418 10.048501 6.297793 
1724 4.129642 7.676879 4.349865 4.091033 4.074832 6.726457 7.211713 7.840407 4.022169 2.776214 4.656826 10.011875 6.295114 
1725 4.161413 7.657248 4.311192 4.086015 4.132327 6.735694 7.129398 7.825987 3.999927 2.750666 4.585183 9.998736 6.285980 
1726 4.224426 7.643043 4.310540 4.099135 4.222326 6.737250 7.072712 7.854587 4.014030 2.762604 4.555973 10.042440 6.348697 
1727 4.325312 7.632459 4.373791 4.103602 4.333487 6.705341 7.060557 7.925155 4.083568 2.819676 4.550610 10.145213 6.467847 
1728 4.309449 7.542004 4.302693 4.055717 4.342427 6.661219 6.986776 7.899123 4.061082 2.810997 4.531984 10.132708 6.482099 
1729 4.259184 7.416610 4.255991 4.045562 4.355372 6.671510 6.879297 7.869246 4.040411 2.815680 4.549865 10.116967 6.528131 
1730 4.263187 7.296553 4.313552 4.098646 4.424468 6.730698 6.792567 7.890716 4.094525 2.883049 4.618954 10.159218 6.647922 
1731 4.271838 7.243850 4.380302 4.138440 4.498003 6.775257 6.744419 7.907853 4.179123 2.941386 4.696033 10.171984 6.777953 
1732 4.238565 7.244571 4.399658 4.137804 4.533182 6.755042 6.724305 7.920179 4.228285 2.927590 4.732005 10.093332 6.862228 
1733 4.197963 7.248248 4.355433 4.060380 4.486951 6.642567 6.735368 7.950035 4.279573 2.894260 4.742441 9.981600 6.872312 
1734 4.125420 7.232392 4.361799 4.064459 4.523199 6.625820 6.704400 7.929048 4.287176 2.887062 4.804814 9.931060 6.946202 
1735 4.110291 7.233500 4.420676 4.055845 4.575696 6.595497 6.741630 7.957374 4.352950 2.948923 4.885377 9.961609 7.033906 
1736 4.104514 7.249273 4.437859 4.024377 4.626341 6.570752 6.803928 7.974533 4.387867 2.988927 4.947102 9.986623 7.072929 
1737 4.081177 7.282263 4.418902 3.987066 4.668537 6.559693 6.874370 7.965447 4.364842 2.983086 4.974971 9.976285 7.066532 
1738 4.130407 7.344790 4.463183 3.966800 4.752469 6.540656 7.000721 7.996390 4.373701 3.016789 4.989289 10.007734 7.109632 
1739 4.166245 7.394653 4.492288 3.939180 4.836359 6.554230 7.117662 7.998511 4.371701 3.038136 4.996910 10.035694 7.127176 
1740 4.167098 7.450155 4.465281 3.888590 4.841174 6.549331 7.219394 7.975742 4.365537 3.024343 5.008824 10.043012 7.073171 
1741 4.156005 7.491956 4.410430 3.828678 4.773777 6.510716 7.297156 7.940336 4.351876 2.987486 5.029139 10.037524 6.966698 
1742 4.151144 7.529116 4.389395 3.808112 4.708974 6.486722 7.350513 7.905009 4.349552 2.985795 5.050077 10.056221 6.907727 
1743 4.137579 7.567046 4.394730 3.865489 4.698733 6.517827 7.352784 7.820227 4.294224 2.956837 5.038822 10.044116 6.924221 
1744 4.133653 7.601024 4.388683 3.963281 4.696747 6.564945 7.346598 7.716765 4.209805 2.922306 5.014571 9.998368 6.977996 
1745 4.087542 7.623199 4.350716 4.062038 4.661699 6.587718 7.325324 7.617158 4.104812 2.882846 4.973325 9.923705 7.014750 
1746 4.050732 7.669096 4.326693 4.128053 4.618824 6.582925 7.317029 7.557831 4.017104 2.835479 4.889198 9.846603 7.064544 
1747 4.052451 7.733762 4.315202 4.144087 4.594472 6.566133 7.335560 7.518505 3.949236 2.799928 4.751458 9.769411 7.110096 
1748 4.069505 7.829019 4.236638 4.079404 4.526619 6.517626 7.379673 7.520002 3.897337 2.731715 4.582105 9.690970 7.108791 
1749 4.077834 7.924473 4.197963 4.038062 4.493994 6.522528 7.398817 7.497105 3.837060 2.683229 4.444808 9.654156 7.145025 
1750 4.072161 7.998955 4.128122 3.944194 4.394752 6.444795 7.447669 7.524615 3.840667 2.692037 4.346256 9.686984 7.136046 
1751 3.993145 8.041831 4.081484 3.935977 4.366282 6.436684 7.421523 7.459228 3.745833 2.666212 4.232229 9.696774 7.131906 
1752 3.915098 8.086567 4.080112 3.953233 4.378122 6.443748 7.393350 7.352561 3.645791 2.636331 4.132302 9.681919 7.129323 
1753 3.808053 8.105137 4.108498 4.001671 4.419075 6.474294 7.348448 7.202741 3.558447 2.620744 4.105955 9.637337 7.109396 
1754 3.710968 8.140159 4.178409 4.083810 4.502346 6.529704 7.298788 7.051124 3.488072 2.637226 4.136779 9.601445 7.130312 
1755 3.642214 8.199610 4.238167 4.101207 4.528660 6.512502 7.303929 6.949973 3.481797 2.645682 4.171825 9.565455 7.102639 
1756 3.597546 8.233748 4.330334 4.108843 4.525762 6.468843 7.350705 6.892762 3.542030 2.681527 4.219151 9.559028 7.069552 
1757 3.523704 8.250516 4.389026 4.108084 4.470114 6.416667 7.396259 6.876699 3.647815 2.717126 4.287868 9.575936 7.020020 
1758 3.396018 8.213426 4.446033 4.139562 4.438178 6.391027 7.399190 6.862455 3.742552 2.755919 4.373039 9.613894 6.951832 
1759 3.235859 8.169579 4.505352 4.199587 4.468230 6.421506 7.372887 6.847516 3.787914 2.822503 4.447718 9.671029 6.943197 
1760 3.107683 8.145635 4.537970 4.241267 4.515995 6.448120 7.363640 6.861280 3.839606 2.919688 4.506331 9.741632 6.998807 
1761 2.960602 8.066829 4.577315 4.315133 4.613195 6.543159 7.296586 6.842407 3.871159 3.025527 4.584369 9.808520 7.114320 
1762 2.795057 7.951492 4.534887 4.373777 4.654580 6.611603 7.229296 6.849582 3.922072 3.096964 4.666302 9.845904 7.202233 
1763 2.657031 7.877604 4.486691 4.432909 4.713721 6.685998 7.182155 6.839667 3.941237 3.131995 4.728175 9.827418 7.286270 
1764 2.586149 7.849766 4.446208 4.478372 4.768615 6.767381 7.174181 6.815007 3.908031 3.119416 4.725106 9.745775 7.314729 
1765 2.688433 7.916807 4.393631 4.418695 4.726095 6.779085 7.265505 6.861572 3.918759 3.107196 4.658508 9.671084 7.317634 
1766 2.778638 7.972599 4.326556 4.358001 4.667762 6.830515 7.299995 6.868436 3.874741 3.040487 4.596797 9.556595 7.263015 
1767 2.876451 8.023598 4.274700 4.287958 4.617672 6.892689 7.316882 6.878668 3.784591 2.949489 4.541982 9.433336 7.187806 
1768 2.994730 8.102256 4.227744 4.217550 4.608255 6.925217 7.342560 6.855714 3.635741 2.835893 4.455413 9.295379 7.104069 
1769 3.137422 8.186011 4.250336 4.191915 4.695503 6.965674 7.376933 6.815542 3.487597 2.773340 4.382231 9.196684 7.061243 
1770 3.295690 8.213029 4.243102 4.156952 4.769312 6.934099 7.422841 6.802742 3.412647 2.731200 4.310412 9.127237 6.979999 
1771 3.424255 8.194608 4.236636 4.151909 4.877431 6.899146 7.436174 6.806932 3.373436 2.729513 4.278167 9.086973 6.912410 
1772 3.504437 8.151427 4.210194 4.141477 4.969456 6.865566 7.413281 6.821465 3.320702 2.703836 4.240121 9.052391 6.803333 
1773 3.545769 8.090808 4.194049 4.167797 5.047587 6.833458 7.380392 6.854345 3.265001 2.704520 4.210273 9.059074 6.692629 
1774 3.534581 8.021647 4.172280 4.214730 5.109552 6.791198 7.348887 6.896016 3.221506 2.726398 4.194217 9.099802 6.557038 
1775 3.536628 7.946091 4.135223 4.257932 5.121255 6.717932 7.355213 6.974599 3.225780 2.742953 4.165227 9.170237 6.398625 
1776 3.541067 7.844982 4.181653 4.384828 5.213293 6.739256 7.329332 7.010759 3.221056 2.838514 4.153345 9.256710 6.372858 
1777 3.592093 7.776350 4.162273 4.451560 5.266493 6.725104 7.359377 7.053236 3.226390 2.896892 4.083181 9.308492 6.372461 
1778 3.646635 7.706980 4.131654 4.506638 5.351087 6.743453 7.395738 7.066667 3.206220 2.923522 3.990731 9.312387 6.417250 
1779 3.697829 7.642494 3.980795 4.470133 5.349081 6.694152 7.446829 7.103642 3.197116 2.863749 3.889179 9.266417 6.378727 
1780 3.780659 7.593102 3.877610 4.438968 5.350619 6.663192 7.517422 7.193245 3.258415 2.853896 3.823860 9.309172 6.387619 
1781 3.836148 7.522651 3.812440 4.433789 5.380527 6.700302 7.522734 7.265375 3.318382 2.872417 3.817013 9.347551 6.421555 
1782 3.866022 7.437910 3.777654 4.451787 5.429650 6.800782 7.463849 7.316739 3.371670 2.911362 3.865855 9.348464 6.474480 
1783 3.876724 7.354299 3.763202 4.478684 5.488733 6.931396 7.412637 7.369352 3.419237 2.937876 3.937047 9.335538 6.510566 
1784 3.910908 7.313014 3.782601 4.509547 5.559826 7.027617 7.398142 7.447848 3.476528 2.942497 4.019022 9.338669 6.542320 
1785 3.957986 7.296375 3.797519 4.535501 5.615826 7.065084 7.414236 7.541592 3.545245 2.924186 4.113348 9.368781 6.557214 
1786 3.990687 7.282539 3.797026 4.552689 5.640067 7.064901 7.433177 7.668027 3.635580 2.889272 4.202305 9.429359 6.559348 
1787 3.926098 7.240625 3.761386 4.548762 5.643574 7.078897 7.391427 7.727007 3.673705 2.812036 4.282583 9.419496 6.523691 
1788 3.905951 7.237519 3.744858 4.555050 5.664787 7.099157 7.387555 7.776030 3.730464 2.764111 4.331661 9.435990 6.517815 
1789 3.915539 7.270618 3.741529 4.568816 5.712376 7.123213 7.367975 7.779840 3.777308 2.723354 4.362316 9.448229 6.542448 
1790 3.957829 7.349579 3.740584 4.557356 5.736099 7.140561 7.352185 7.785540 3.827338 2.699607 4.369809 9.473603 6.594231 
1791 4.007832 7.419110 3.747545 4.528073 5.764949 7.177082 7.319198 7.788663 3.843410 2.674061 4.355542 9.503773 6.648818 
1792 4.116405 7.520853 3.799059 4.501853 5.817487 7.186798 7.333382 7.830917 3.864047 2.705797 4.342662 9.574664 6.757925 
1793 4.190588 7.569544 3.830820 4.470955 5.852585 7.211490 7.321769 7.828874 3.843523 2.719605 4.331426 9.617386 6.838994 
1794 4.268587 7.615401 3.840316 4.436878 5.843981 7.216463 7.304495 7.843498 3.877520 2.755266 4.315377 9.702025 6.929370 
1795 4.308603 7.665805 3.820821 4.359294 5.794372 7.208652 7.273921 7.815102 3.896672 2.746450 4.290233 9.739676 6.983740 
1796 4.359799 7.766510 3.817933 4.248402 5.752342 7.189807 7.300447 7.812444 3.913338 2.772458 4.267484 9.798305 7.025451 
1797 4.371832 7.866221 3.864859 4.156428 5.755975 7.186656 7.297370 7.775768 3.871217 2.795561 4.242336 9.828791 7.074537 
1798 4.359011 7.945196 3.937647 4.093782 5.780528 7.215821 7.271450 7.720459 3.830307 2.863868 4.242463 9.874742 7.145231 
1799 4.328324 7.998262 3.975304 4.031808 5.790236 7.236127 7.234618 7.664894 3.810064 2.913670 4.243927 9.927840 7.190068 
1800 4.363867 8.118457 4.025379 3.977685 5.800039 7.204529 7.224168 7.644745 3.827151 2.950367 4.227522 9.997198 7.240584 
1801 4.426163 8.263273 4.088432 3.905210 5.794562 7.169275 7.225091 7.593813 3.795755 2.930729 4.179958 9.993246 7.247481 
1802 4.487988 8.427691 4.172317 3.860091 5.794433 7.134181 7.248085 7.561775 3.748363 2.940911 4.119361 9.993881 7.292388 
1803 4.538410 8.591488 4.232087 3.850652 5.782147 7.098386 7.310882 7.568577 3.714905 2.997086 4.077263 10.006661 7.373535 
1804 4.517996 8.676295 4.276782 3.860884 5.751930 7.104513 7.372403 7.565539 3.658225 3.046999 4.031076 10.012551 7.446815 
1805 4.527895 8.716914 4.299106 3.864099 5.707936 7.066940 7.442603 7.624644 3.659952 3.106390 3.971337 10.061240 7.530532 
1806 4.576130 8.755778 4.315145 3.832829 5.642823 7.011085 7.510599 7.716642 3.698271 3.151327 3.904963 10.093638 7.598834 
1807 4.617531 8.754508 4.410657 3.844535 5.630723 7.033794 7.530355 7.741321 3.690946 3.199546 3.846406 10.124680 7.703877 
1808 4.669366 8.750773 4.501465 3.828540 5.571598 7.005579 7.560580 7.758076 3.704124 3.211137 3.768241 10.145479 7.755145 
1809 4.652349 8.721182 4.621778 3.873745 5.585167 7.052221 7.533094 7.705191 3.665842 3.214949 3.707703 10.129892 7.802877 
1810 4.571946 8.623637 4.662908 3.883084 5.606392 7.092142 7.433498 7.612061 3.585867 3.117641 3.622501 10.061055 7.774874 
1811 4.553626 8.547954 4.723756 3.934043 5.650467 7.092963 7.369981 7.621868 3.633388 3.107641 3.595733 10.084616 7.803522 
1812 4.547062 8.489249 4.818689 3.981931 5.677557 7.094202 7.296450 7.638150 3.721353 3.104872 3.584903 10.074686 7.809648 
1813 4.551089 8.406197 4.913232 4.008351 5.653231 7.079382 7.216347 7.638485 3.768282 3.083061 3.550990 10.018609 7.760378 
1814 4.553314 8.325351 5.022821 4.029260 5.610207 7.093466 7.150002 7.612657 3.747505 3.057942 3.488998 9.924729 7.673497 
1815 4.579854 8.271953 5.103532 4.010329 5.517767 7.081109 7.140978 7.623944 3.695612 3.032374 3.412163 9.838369 7.576818 
1816 4.585652 8.206198 5.190866 4.014592 5.458540 7.109590 7.134044 7.574939 3.568397 2.969870 3.323083 9.739418 7.473187 
1817 4.650712 8.173849 5.244928 4.016797 5.352627 7.082619 7.190318 7.575122 3.506581 2.895372 3.229301 9.700754 7.349497 
1818 4.658804 8.104385 5.283523 4.070383 5.250916 7.056060 7.203445 7.564855 3.462668 2.809981 3.154219 9.722301 7.203767 
1819 4.669058 7.979823 5.393230 4.264615 5.245759 7.094437 7.187145 7.562028 3.457310 2.855526 3.169282 9.872538 7.167095 
1820 4.656687 7.839008 5.480072 4.482159 5.250791 7.148126 7.135336 7.562603 3.474513 2.915472 3.216384 10.047287 7.156586 
1821 4.621270 7.696465 5.531557 4.648673 5.239151 7.193198 7.068447 7.540788 3.448916 2.942784 3.248861 10.181724 7.121955 
1822 4.574127 7.564576 5.569023 4.776244 5.224398 7.233379 6.996201 7.472004 3.374704 2.941739 3.252708 10.249604 7.056494 
1823 4.570233 7.492264 5.640443 4.874360 5.228443 7.231661 7.008235 7.470485 3.382376 2.995062 3.269121 10.346601 7.038823 
1824 4.524968 7.398480 5.705951 4.953290 5.258427 7.219878 7.025192 7.450250 3.385408 3.005346 3.277230 10.382781 6.990704 
1825 4.470005 7.293562 5.722974 4.996859 5.267121 7.189678 7.060703 7.450136 3.409976 2.994263 3.296217 10.415587 6.946485 
1826 4.376881 7.176095 5.698740 5.023156 5.285024 7.189488 7.071658 7.425704 3.404459 2.979348 3.337947 10.406228 6.906044 
1827 4.324696 7.106558 5.693217 5.058173 5.330866 7.170501 7.104695 7.394118 3.389000 2.991997 3.370569 10.378600 6.881676 
1828 4.324593 7.110004 5.705102 5.073128 5.368925 7.102913 7.195494 7.336209 3.357698 2.973127 3.348632 10.315357 6.839176 
1829 4.301200 7.123250 5.766253 5.098319 5.461949 7.066206 7.273521 7.212616 3.252263 2.955993 3.297626 10.207621 6.802206 
1830 4.275503 7.111290 5.762484 5.080340 5.512013 6.995990 7.352701 7.116199 3.158453 2.900353 3.241251 10.095515 6.734292 
1831 4.242649 7.081606 5.801098 5.130882 5.632444 6.999741 7.386866 7.016672 3.094209 2.920821 3.236390 10.033955 6.742713 
1832 4.246091 7.056845 5.822473 5.173954 5.732082 7.013557 7.410309 6.954356 3.069150 2.949089 3.262697 9.994606 6.751991 
1833 4.238921 7.013029 5.846975 5.223826 5.807463 7.099426 7.400262 6.865703 3.033566 2.971883 3.299596 9.932558 6.745210 
1834 4.265377 6.982543 5.881681 5.257071 5.832361 7.194586 7.415328 6.815329 3.039136 2.996273 3.349773 9.884855 6.758235 
1835 4.282648 6.958939 5.909082 5.274049 5.863454 7.289198 7.423096 6.776756 3.026480 3.015452 3.392506 9.801219 6.773521 
1836 4.287853 6.982208 5.949935 5.307768 5.891138 7.380682 7.449379 6.763846 3.038765 3.057137 3.437531 9.731923 6.849376 
1837 4.261812 7.001958 5.926593 5.312620 5.870488 7.418270 7.458543 6.772970 3.046265 3.057429 3.469595 9.628463 6.889556 
1838 4.235555 7.005902 5.908418 5.355736 5.884436 7.415915 7.426869 6.796561 3.043802 3.079102 3.506999 9.536887 6.943382 
1839 4.169954 7.015211 5.852761 5.380132 5.865345 7.339593 7.385819 6.835891 3.039925 3.066283 3.511034 9.430625 6.968459 
1840 4.179913 7.066260 5.841780 5.427964 5.876795 7.239091 7.374047 6.882580 3.020767 3.099299 3.497480 9.342957 7.061551 
1841 4.204877 7.141629 5.817421 5.467576 5.871298 7.133718 7.375812 6.884809 2.971627 3.131664 3.462030 9.217227 7.130404 
1842 4.267674 7.253664 5.855698 5.551516 5.904758 7.057942 7.405660 6.903026 2.977209 3.254639 3.450309 9.184488 7.260909 
1843 4.366699 7.371130 5.835269 5.588451 5.880686 6.938693 7.447782 6.977659 3.016203 3.343548 3.415409 9.157979 7.312460 
1844 4.433804 7.475010 5.762030 5.611483 5.820953 6.811065 7.459345 7.009463 3.043160 3.381884 3.343896 9.097955 7.282905 
1845 4.490166 7.564767 5.686045 5.638089 5.768037 6.701597 7.451279 7.020987 3.073069 3.415120 3.273823 9.034275 7.221973 
1846 4.586055 7.636757 5.598877 5.639219 5.696295 6.563576 7.455742 7.059683 3.140922 3.432525 3.235139 8.997983 7.136910 
1847 4.649785 7.701380 5.555651 5.665927 5.677542 6.477393 7.450038 7.051665 3.179043 3.463898 3.220580 8.966342 7.070985 
1848 4.749469 7.795449 5.521660 5.687129 5.675447 6.392358 7.477324 7.036667 3.182734 3.514733 3.196322 8.936188 7.034962 
1849 4.871104 7.913208 5.470450 5.706331 5.628153 6.273645 7.555904 7.067913 3.220450 3.576025 3.177663 8.964436 7.012265 
1850 4.924044 7.973791 5.445655 5.793436 5.623102 6.230286 7.588333 7.069065 3.252147 3.669147 3.189729 9.029860 6.990201 
1851 5.013438 8.024309 5.362781 5.824918 5.566392 6.127233 7.652056 7.178505 3.368772 3.727377 3.237107 9.131816 6.927321 
1852 5.026211 8.044634 5.303493 5.855395 5.548227 6.073011 7.669890 7.231630 3.431219 3.755056 3.290032 9.203761 6.846087 
1853 5.076064 8.109950 5.242182 5.838795 5.525270 6.010131 7.725585 7.296840 3.510334 3.777074 3.348621 9.282693 6.787262 
1854 5.138767 8.204700 5.161088 5.787593 5.497355 5.934881 7.806697 7.336328 3.578754 3.776863 3.355179 9.327471 6.722748 
1855 5.161248 8.303221 5.129779 5.795548 5.518558 5.918354 7.881991 7.335819 3.651767 3.847749 3.328668 9.377598 6.709128 
1856 5.173513 8.393176 5.093197 5.798339 5.519536 5.924727 7.948671 7.346480 3.714525 3.935778 3.268092 9.391384 6.698332 
1857 5.116113 8.443269 5.031708 5.796513 5.505073 5.937935 7.968499 7.342982 3.758103 4.029338 3.188072 9.385010 6.671501 
1858 4.995437 8.447305 4.926722 5.809303 5.502814 5.980343 7.912774 7.327012 3.821608 4.132678 3.165895 9.394223 6.635111 
1859 4.897776 8.444455 4.784955 5.794697 5.465003 5.983613 7.838264 7.399891 3.965782 4.252326 3.227458 9.455077 6.575683 
1860 4.727941 8.427865 4.686606 5.811667 5.455304 6.013965 7.717093 7.419975 4.036488 4.360222 3.276837 9.484198 6.502950 
1861 4.617350 8.461404 4.551059 5.745329 5.323161 5.943555 7.681028 7.509059 4.126418 4.417130 3.289543 9.466916 6.366646 
1862 4.458768 8.460334 4.511730 5.740381 5.259895 5.940528 7.610350 7.560422 4.137365 4.484476 3.291263 9.428808 6.272369 
1863 4.330592 8.478120 4.515957 5.769925 5.229836 5.938603 7.567699 7.637655 4.176703 4.592940 3.326919 9.435298 6.253871 
1864 4.229643 8.494723 4.523596 5.790724 5.223652 5.981567 7.537461 7.715429 4.184534 4.650335 3.355766 9.419055 6.251324 
1865 4.102343 8.496679 4.527783 5.804357 5.205982 6.056437 7.521759 7.729192 4.124484 4.655646 3.344414 9.353879 6.234804 
1866 4.046248 8.543101 4.494990 5.765532 5.107285 6.040737 7.615134 7.791671 4.094703 4.644776 3.320587 9.287962 6.203577 
1867 3.979271 8.569072 4.556217 5.783162 5.103345 6.094651 7.692040 7.783724 4.032790 4.689186 3.299187 9.221935 6.222196 
1868 3.879385 8.583343 4.542340 5.727210 5.039773 6.093530 7.776245 7.752804 4.012827 4.660182 3.273024 9.136770 6.192602 
1869 3.796193 8.581475 4.547244 5.721932 5.036684 6.179588 7.835130 7.694695 3.985598 4.677763 3.280738 9.093937 6.246355 
1870 3.704155 8.572358 4.586133 5.756567 5.073463 6.314135 7.868175 7.648192 3.942745 4.720200 3.301692 9.057355 6.350988 
1871 3.618944 8.574523 4.659421 5.844058 5.148516 6.455803 7.878854 7.601614 3.873984 4.800462 3.318521 9.025898 6.473294 
1872 3.533459 8.597364 4.742927 5.913746 5.219435 6.606256 7.877202 7.547872 3.774789 4.855517 3.310982 8.951479 6.533297 
1873 3.452993 8.657890 4.805122 5.963077 5.248480 6.735430 7.902905 7.496571 3.678780 4.885293 3.287212 8.870820 6.563875 
1874 3.439802 8.731959 4.808762 5.978121 5.235501 6.812122 7.960682 7.468330 3.616624 4.889478 3.248181 8.820853 6.592993 
1875 3.431836 8.784674 4.818753 6.008251 5.274685 6.891334 7.976575 7.450577 3.557452 4.909040 3.230360 8.822180 6.654904 
1876 3.427880 8.828832 4.790209 6.002745 5.292169 6.882120 7.986781 7.471129 3.559446 4.950412 3.238834 8.855923 6.731416 
1877 3.397853 8.839710 4.776526 6.041499 5.350546 6.925913 7.936182 7.406208 3.508292 5.002968 3.239745 8.878451 6.793394 
1878 3.360304 8.863260 4.752166 6.043198 5.351956 6.953728 7.919710 7.361861 3.455651 5.030125 3.222522 8.898632 6.810516 
1879 3.325383 8.887749 4.753304 6.051039 5.367904 7.023867 7.930112 7.294394 3.367762 5.033006 3.180777 8.905344 6.831068 
1880 3.288854 8.909591 4.793635 6.060489 5.434896 7.148713 7.924611 7.208398 3.269092 5.034336 3.124171 8.920137 6.903218 
1881 3.252804 8.950954 4.797810 6.011402 5.441293 7.219353 7.926815 7.151197 3.211709 5.003612 3.050627 8.953407 6.996929 
1882 3.197379 8.956968 4.762776 5.951699 5.420724 7.277247 7.907124 7.053237 3.152530 4.928924 2.971439 8.972790 7.058905 
1883 3.108470 8.916408 4.691186 5.901313 5.388795 7.323946 7.872463 6.995731 3.101936 4.853613 2.944365 9.002997 7.067276 
1884 3.075003 8.897637 4.612545 5.889924 5.351359 7.328524 7.883510 7.047218 3.128058 4.837375 2.980992 9.103825 7.103318 
1885 3.054616 8.893661 4.576293 5.957618 5.346101 7.387559 7.880705 7.085815 3.125679 4.851023 3.017825 9.199861 7.228613 
1886 3.054479 8.926126 4.533613 5.977552 5.299310 7.400916 7.907980 7.140289 3.140516 4.832093 3.017946 9.279261 7.378288 
1887 3.053508 8.922273 4.540849 6.011896 5.334986 7.462361 7.900457 7.146163 3.133225 4.808438 3.025563 9.347706 7.513776 
1888 3.045038 8.876519 4.527937 6.035360 5.363772 7.509815 7.889081 7.166512 3.132361 4.791889 3.057817 9.417478 7.595070 
1889 3.024778 8.792979 4.525821 6.116508 5.440960 7.581303 7.854291 7.206202 3.160538 4.821655 3.131770 9.514841 7.688010 
1890 3.044296 8.739278 4.491134 6.156252 5.478362 7.582728 7.843497 7.226511 3.193328 4.794208 3.167821 9.561868 7.734564 
1891 3.071599 8.698435 4.444415 6.163530 5.479002 7.559941 7.827144 7.224981 3.204941 4.733178 3.170366 9.555959 7.750217 
1892 3.122168 8.685237 4.433329 6.160018 5.442923 7.519500 7.820907 7.244923 3.236611 4.685739 3.171999 9.548690 7.769639 
1893 3.200741 8.680164 4.485964 6.234293 5.462154 7.543049 7.802849 7.283388 3.287735 4.734417 3.210964 9.605690 7.878025 
1894 3.204960 8.628568 4.473941 6.302202 5.456776 7.560145 7.758772 7.339904 3.346336 4.774127 3.280681 9.682501 7.962376 
1895 3.088922 8.494821 4.432747 6.337391 5.434262 7.578219 7.645139 7.319032 3.354713 4.753129 3.359170 9.719603 7.939773 
1896 2.954893 8.349954 4.437806 6.394077 5.443215 7.606010 7.523211 7.309536 3.410449 4.784945 3.473374 9.810445 7.937689 
1897 2.858754 8.252539 4.484389 6.451842 5.461352 7.619828 7.447923 7.350893 3.502713 4.852474 3.578614 9.943224 7.992388 
1898 2.817176 8.194584 4.617649 6.545449 5.548622 7.694509 7.393542 7.356073 3.550421 4.944453 3.646611 10.059418 8.119432 
1899 2.745177 8.190926 4.620739 6.497314 5.501551 7.649538 7.386931 7.376198 3.572020 4.899440 3.657851 10.046330 8.142448 
1900 2.662156 8.175950 4.647024 6.473648 5.508628 7.648374 7.368084 7.383358 3.596149 4.873937 3.696836 10.025373 8.182461 
1901 2.689589 8.195652 4.672109 6.450963 5.525110 7.616189 7.427572 7.430422 3.677776 4.880317 3.745275 10.036226 8.236801 
1902 2.710851 8.222776 4.702619 6.459996 5.554820 7.604751 7.486500 7.452599 3.746434 4.898247 3.801723 10.072627 8.297551 
1903 2.689924 8.221324 4.676500 6.427549 5.488883 7.561828 7.529786 7.460530 3.783867 4.834977 3.848149 10.044214 8.275572 
1904 2.717885 8.232147 4.631997 6.362774 5.368865 7.505695 7.584181 7.478721 3.829062 4.736437 3.880571 9.980726 8.238398 
1905 2.728129 8.234610 4.626320 6.337217 5.300229 7.506382 7.613585 7.492624 3.875616 4.664893 3.905992 9.941781 8.238377 
1906 2.747892 8.176573 4.674578 6.359445 5.285819 7.558204 7.620431 7.453283 3.897186 4.623082 3.931167 9.931894 8.252898 
1907 2.758971 8.083432 4.700345 6.381761 5.255834 7.600500 7.604852 7.363182 3.897420 4.554271 3.946821 9.903744 8.229345 
1908 2.743064 7.997898 4.692244 6.379920 5.180131 7.614688 7.590782 7.281958 3.880877 4.449308 3.963082 9.836126 8.169080 
1909 2.749340 7.939960 4.670593 6.351200 5.054498 7.615047 7.591340 7.211410 3.852255 4.319459 3.982299 9.749617 8.093552 
1910 2.776641 7.912423 4.669450 6.344250 4.956343 7.640992 7.561549 7.160491 3.787429 4.196100 3.982720 9.674667 8.037663 
1911 2.834145 7.937230 4.703248 6.350881 4.881761 7.657670 7.545738 7.143384 3.719035 4.090143 3.973798 9.641790 8.007636 
1912 2.907948 8.000538 4.701295 6.324863 4.783034 7.625267 7.559180 7.141780 3.672465 3.975209 3.952167 9.608457 7.954683 
1913 2.900832 8.020381 4.637186 6.302672 4.660626 7.597633 7.546093 7.115385 3.619443 3.832718 3.945409 9.537210 7.848979 
1914 2.926276 8.004100 4.608957 6.323600 4.574500 7.581162 7.542128 7.123745 3.599332 3.755950 4.015615 9.521160 7.799049 
1915 2.950626 7.910768 4.600571 6.405823 4.555425 7.626557 7.492723 7.106584 3.551352 3.708055 4.104600 9.507313 7.776181 
1916 2.929403 7.780639 4.564443 6.483366 4.540523 7.689004 7.426177 7.108612 3.491778 3.653824 4.186943 9.474648 7.731486 
1917 2.888730 7.670364 4.487864 6.481067 4.465483 7.702043 7.398682 7.159978 3.469898 3.579805 4.243885 9.425854 7.649654 
1918 2.894289 7.610769 4.452342 6.475237 4.431403 7.726472 7.386913 7.233249 3.483995 3.570941 4.325660 9.416584 7.628038 
1919 2.916066 7.625878 4.404898 6.400815 4.361298 7.693345 7.436404 7.350083 3.541368 3.556114 4.417704 9.396970 7.624500 
1920 2.976192 7.640477 4.411089 6.330976 4.342160 7.690849 7.469146 7.444971 3.585908 3.583370 4.521780 9.396502 7.671545 
1921 2.918268 7.621852 4.315887 6.221058 4.280169 7.709151 7.455770 7.428776 3.556995 3.531754 4.559412 9.303836 7.607397 
1922 2.905133 7.619947 4.262415 6.086184 4.234273 7.726026 7.461406 7.380046 3.524208 3.499613 4.594145 9.194885 7.561865 
1923 2.926506 7.617993 4.299343 5.998036 4.271302 7.793269 7.456859 7.311254 3.463161 3.519629 4.618865 9.110622 7.581887 
1924 2.944706 7.653434 4.317018 5.886115 4.280561 7.811738 7.489141 7.271176 3.447046 3.523328 4.628602 9.033024 7.613589 
1925 2.908507 7.610261 4.305050 5.815212 4.313790 7.859498 7.455171 7.196849 3.420975 3.519089 4.633498 8.922669 7.594733 
1926 2.817135 7.546402 4.213993 5.725313 4.309253 7.862759 7.432812 7.153902 3.455822 3.497362 4.669906 8.814891 7.511117 
1927 2.734059 7.422913 4.177022 5.704413 4.380760 7.909473 7.366439 7.050473 3.472488 3.535515 4.720033 8.738400 7.465128 
1928 2.785866 7.375132 4.235485 5.688418 4.448141 7.892914 7.377586 7.030282 3.572076 3.616595 4.821152 8.750606 7.545221 
1929 2.774536 7.339925 4.226891 5.679316 4.457229 7.857969 7.374639 7.009137 3.664897 3.651813 4.884978 8.738641 7.599747 
1930 2.741159 7.299910 4.153192 5.655444 4.409312 7.810550 7.368095 6.989902 3.768146 3.645355 4.914127 8.697001 7.605511 
1931 2.727086 7.257260 4.102467 5.670119 4.411727 7.814367 7.339392 6.951291 3.868258 3.673860 4.957164 8.644479 7.626447 
1932 2.772753 7.233801 4.109831 5.717725 4.469004 7.865272 7.305323 6.912981 3.960988 3.766479 5.010769 8.627848 7.717068 
1933 2.802321 7.176868 4.083383 5.763316 4.487478 7.918010 7.274272 6.868351 4.011937 3.832511 5.048229 8.598570 7.759237 
1934 2.836415 7.158197 4.040973 5.758832 4.445467 7.918967 7.302641 6.866324 4.090775 3.876768 5.100795 8.566649 7.796235 
1935 2.874878 7.125214 3.985054 5.739868 4.402205 7.912627 7.329506 6.850465 4.182077 3.935282 5.181276 8.531264 7.820346 
1936 2.972496 7.098852 4.034481 5.718735 4.424431 7.922784 7.353974 6.855538 4.264817 4.026734 5.278021 8.524704 7.896887 
1937 2.955296 7.062800 4.042608 5.667010 4.424570 7.942276 7.348748 6.853553 4.265933 4.053419 5.313952 8.470180 7.874736 
1938 2.895192 7.106138 4.006814 5.553375 4.353122 7.873771 7.419992 6.869035 4.225958 3.979932 5.276511 8.376590 7.777783 
1939 2.807078 7.163666 3.996032 5.467149 4.291861 7.790668 7.500617 6.877502 4.141249 3.892950 5.207817 8.267791 7.665668 
1940 2.810378 7.271556 4.069211 5.427608 4.301949 7.708192 7.604647 6.888578 4.092061 3.861648 5.156353 8.232801 7.656669 
1941 2.821011 7.365434 4.136234 5.426067 4.329514 7.643823 7.702910 6.879353 4.071765 3.812367 5.118546 8.214253 7.636866 
1942 2.780393 7.441476 4.180325 5.443315 4.364464 7.593706 7.770964 6.845438 4.021530 3.731333 5.080631 8.170622 7.573028 
1943 2.689028 7.517160 4.126608 5.396869 4.333330 7.479209 7.844727 6.816448 3.961487 3.574082 5.001777 8.084356 7.436870 
1944 2.703452 7.571262 4.158333 5.379669 4.397261 7.433451 7.867893 6.766227 3.886212 3.525635 4.950528 8.061142 7.409852 
1945 2.787187 7.643956 4.220503 5.357141 4.482804 7.421395 7.891270 6.734026 3.843864 3.561522 4.929482 8.072023 7.465779 
1946 2.846746 7.703378 4.213233 5.313595 4.527728 7.422701 7.910808 6.693375 3.816133 3.584786 4.878860 8.035066 7.471692 
1947 2.826251 7.787975 4.157437 5.205524 4.511760 7.420855 7.947949 6.594913 3.765021 3.543911 4.756142 7.927612 7.386620 
1948 2.807756 7.881152 4.145489 5.079133 4.496645 7.418579 8.000448 6.491672 3.693130 3.496995 4.616693 7.828299 7.318087 
1949 2.904663 7.924050 4.222632 5.015790 4.538794 7.445569 8.036736 6.434793 3.622704 3.530054 4.559259 7.810798 7.347550 
1950 2.987287 7.923015 4.308161 4.983473 4.578404 7.468547 8.071689 6.428191 3.583514 3.589372 4.545294 7.832496 7.366332 
1951 2.988538 7.874949 4.312171 4.950740 4.588777 7.473436 8.099005 6.421958 3.543161 3.589957 4.506019 7.824399 7.295161 
1952 2.961473 7.816992 4.321972 4.984222 4.632565 7.519052 8.079983 6.360913 3.465003 3.591831 4.455501 7.796260 7.195147 
1953 2.999697 7.809840 4.427137 5.057492 4.713853 7.571892 8.104093 6.302749 3.429197 3.626196 4.397447 7.812131 7.166120 
1954 3.046110 7.768395 4.568962 5.192691 4.839482 7.683336 8.085192 6.179200 3.361212 3.691995 4.330639 7.825994 7.133419 
1955 3.063293 7.734765 4.684776 5.267892 4.893234 7.734907 8.089019 6.074103 3.332603 3.725073 4.244792 7.851814 7.063087 
1956 3.052565 7.678416 4.786102 5.319707 4.906047 7.763892 8.056859 5.989272 3.307971 3.739655 4.147495 7.889578 6.964929 
1957 3.099538 7.613970 4.910957 5.397497 4.944305 7.821926 7.995337 5.913375 3.295676 3.779339 4.060916 7.964104 6.919674 
1958 3.148017 7.611660 5.081154 5.439043 4.968490 7.863727 7.985654 5.844258 3.327095 3.800200 3.930722 8.062364 6.915158 
1959 3.165105 7.654165 5.224900 5.416028 4.952945 7.893011 8.015584 5.754803 3.358935 3.769916 3.755607 8.117538 6.866855 
1960 3.133171 7.722319 5.315705 5.336685 4.895246 7.888227 8.085633 5.672767 3.398141 3.687474 3.576597 8.162972 6.769605 
1961 3.129551 7.798903 5.428677 5.250153 4.845273 7.874166 8.215819 5.682559 3.522768 3.658586 3.481933 8.311762 6.736933 
1962 3.155452 7.795896 5.566576 5.239073 4.862444 7.962219 8.290013 5.678453 3.612126 3.718979 3.470518 8.505137 6.751260 
1963 3.136697 7.779160 5.665079 5.198777 4.848068 8.042116 8.368875 5.682507 3.659898 3.754408 3.458659 8.638639 6.731917 
1964 3.082119 7.762022 5.678582 5.124394 4.795803 8.086490 8.444513 5.683098 3.649411 3.724886 3.402350 8.701979 6.652939 
1965 3.064835 7.762900 5.673890 5.036628 4.751972 8.091046 8.555293 5.729035 3.670623 3.676987 3.377640 8.768126 6.595396 
1966 3.118873 7.756247 5.718433 5.001793 4.779100 8.104649 8.653270 5.828690 3.728517 3.679950 3.425694 8.847855 6.599303 
1967 3.183484 7.720181 5.781081 4.993373 4.845831 8.136374 8.723052 5.913261 3.775587 3.705791 3.475153 8.894613 6.614861 
1968 3.118288 7.692649 5.739097 4.875529 4.807834 8.100710 8.818320 5.939140 3.749481 3.643185 3.440078 8.808989 6.501252 
1969 3.043418 7.649414 5.722529 4.764188 4.775871 8.096611 8.889506 5.925256 3.698849 3.633759 3.396092 8.685494 6.372973 
1970 3.012110 7.642127 5.745117 4.654968 4.770577 8.089227 8.982541 5.969214 3.721896 3.709740 3.421314 8.626728 6.316893 
1971 3.048810 7.660239 5.852500 4.654638 4.903666 8.166683 9.015676 6.000046 3.761000 3.856503 3.523202 8.646233 6.352998 
1972 3.020428 7.708574 5.918750 4.634381 5.005145 8.190735 9.057353 6.013648 3.781966 3.889784 3.575294 8.616536 6.330620 
1973 2.958241 7.728710 5.937697 4.616032 5.088136 8.193830 9.083011 6.004955 3.794466 3.853375 3.568252 8.573996 6.277561 
1974 2.913840 7.726889 5.914368 4.598016 5.156610 8.166756 9.102180 6.019037 3.851579 3.813773 3.526063 8.549273 6.213873 
1975 2.955624 7.665104 5.917852 4.644571 5.286318 8.189371 9.077864 6.067504 3.957868 3.863179 3.535145 8.627800 6.219442 
1976 3.010391 7.602941 5.883398 4.640272 5.373438 8.167000 9.076685 6.160064 4.099292 3.872019 3.556567 8.730228 6.197450 
1977 3.011870 7.536091 5.811548 4.616633 5.428764 8.164486 9.045947 6.181457 4.165424 3.805218 3.523880 8.734807 6.096044 
1978 3.045169 7.513261 5.743797 4.606851 5.493045 8.180543 9.026098 6.181019 4.221931 3.759222 3.490916 8.732195 6.020744 
1979 3.113658 7.528255 5.703287 4.594847 5.605627 8.213470 9.005709 6.180826 4.284636 3.766670 3.478832 8.752847 6.005383 
1980 3.212520 7.546375 5.688016 4.604113 5.736152 8.272834 8.973372 6.215011 4.368446 3.838593 3.502565 8.809252 6.049723 
1981 3.203158 7.574513 5.602794 4.510038 5.737594 8.265159 8.993295 6.325794 4.488881 3.854146 3.509418 8.862576 6.072387 
1982 3.119279 7.575787 5.495919 4.413969 5.687807 8.275883 8.957465 6.428980 4.565679 3.858311 3.512382 8.890134 6.059613 
1983 3.041397 7.550287 5.413609 4.387370 5.657389 8.318964 8.872219 6.511713 4.600021 3.907274 3.518924 8.903818 6.069683 
1984 3.017467 7.547400 5.399761 4.408510 5.686833 8.383012 8.791128 6.607083 4.630867 4.022141 3.532346 8.955594 6.151226 
1985 2.999520 7.562605 5.432686 4.436160 5.739160 8.461933 8.693222 6.655431 4.596405 4.104059 3.495279 8.949718 6.216795 
1986 2.929464 7.603843 5.407315 4.361564 5.701618 8.447784 8.645557 6.680538 4.533818 4.054622 3.375120 8.847646 6.178542 
1987 2.940395 7.602695 5.423676 4.359882 5.757858 8.483824 8.545147 6.686742 4.473466 4.073001 3.343457 8.833033 6.184264 
1988 2.969209 7.549997 5.443595 4.398544 5.844102 8.512431 8.417672 6.713756 4.428602 4.126440 3.394340 8.871200 6.206181 
1989 2.926919 7.470387 5.419118 4.441768 5.910451 8.515549 8.303584 6.754894 4.354254 4.147752 3.432787 8.900167 6.174750 
1990 2.793948 7.427333 5.350761 4.406539 5.928079 8.464475 8.243923 6.791209 4.254993 4.066230 3.398322 8.859564 6.044718 
1991 2.765878 7.479553 5.378402 4.335096 5.954813 8.390289 8.291640 6.883651 4.243278 3.999969 3.360414 8.851945 6.002529 
1992 2.801364 7.544332 5.484573 4.312685 6.068498 8.385645 8.330216 6.920932 4.216146 4.022074 3.349987 8.887570 6.035089 
1993 2.828408 7.566566 5.585424 4.308383 6.153121 8.393979 8.335082 6.950777 4.174485 4.075560 3.400355 8.937966 6.054107 
1994 2.726205 7.532823 5.559952 4.239302 6.109357 8.347193 8.308804 6.968474 4.102675 4.007936 3.428420 8.915848 5.946089 
1995 2.645396 7.527611 5.546937 4.198069 6.073152 8.306576 8.262823 7.013812 4.068812 3.963625 3.468649 8.927058 5.854922 
1996 2.696445 7.602698 5.612384 4.155287 6.051404 8.244265 8.249229 7.094465 4.125659 3.948267 3.502859 8.982047 5.834523 
1997 2.746915 7.676652 5.682154 4.136266 6.018248 8.166176 8.243629 7.152849 4.163875 3.909481 3.465277 9.001776 5.810370 
1998 2.726170 7.705844 5.732058 4.155949 6.002634 8.130846 8.191028 7.150411 4.113685 3.860874 3.392538 8.970634 5.744230 
1999 2.667277 7.742842 5.734005 4.078927 5.899332 7.985962 8.200635 7.189251 4.092787 3.732420 3.316098 8.906208 5.610355 
2000 2.651621 7.687693 5.774040 4.143427 5.946380 7.970837 8.110709 7.144106 4.021618 3.703813 3.303185 8.900937 5.559622 
2001 2.713557 7.680759 5.842833 4.156451 5.978015 7.913243 8.104576 7.188524 4.063068 3.687354 3.325643 8.966313 5.548234 
2002 2.828434 7.637249 5.918897 4.224030 6.079104 7.930715 8.067166 7.182540 4.064300 3.691193 3.325974 9.022878 5.570674 
2003 2.859607 7.596329 5.912428 4.235353 6.120451 7.910429 8.068712 7.147953 4.029629 3.583731 3.248883 8.993749 5.496189 
2004 2.898021 7.554718 5.928610 4.265664 6.140241 7.902541 8.090009 7.134623 4.025099 3.497756 3.207326 9.001644 5.459212 
2005 2.929124 7.482917 5.939919 4.327827 6.130465 7.902029 8.112605 7.184095 4.072964 3.465074 3.279699 9.072025 5.463045 
2006 2.883120 7.399155 5.872338 4.341970 6.042726 7.845075 8.147402 7.308401 4.160080 3.427890 3.409518 9.143312 5.402486 
2007 2.807263 7.293156 5.776973 4.380463 5.959915 7.814898 8.127744 7.399879 4.194876 3.412752 3.549712 9.169389 5.306553 
2008 2.747538 7.180478 5.726395 4.463417 5.910314 7.842802 8.080523 7.466562 4.191438 3.453052 3.686296 9.189370 5.249556 
2009 2.740226 7.077674 5.767239 4.604474 5.934233 7.943147 7.996461 7.515822 4.167332 3.590177 3.859771 9.249291 5.278648 
2010 2.732582 7.008781 5.813346 4.712772 5.944580 8.023357 7.917761 7.582259 4.158624 3.720845 4.043917 9.285595 5.315704 
2011 2.696548 6.980531 5.835019 4.712413 5.890982 8.013122 7.887940 7.706779 4.180700 3.791891 4.193540 9.283172 5.316604 
2012 2.660152 6.982555 5.838887 4.648040 5.794809 7.947431 7.870908 7.854838 4.196240 3.818329 4.306884 9.257900 5.277592 
2013 2.640317 6.943678 5.827526 4.655147 5.716925 7.935281 7.804231 7.963630 4.167444 3.877720 4.402473 9.211393 5.203711 
2014 2.681181 6.893641 5.845109 4.687976 5.663693 7.935986 7.759642 8.094920 4.196687 3.998528 4.518551 9.226468 5.160929 
2015 2.711343 6.865291 5.854383 4.735271 5.628073 7.955928 7.712810 8.185721 4.186648 4.094774 4.601260 9.227691 5.111906 
2016 2.738261 6.909177 5.850698 4.723685 5.560725 7.919535 7.723513 8.262430 4.135941 4.099390 4.618958 9.181844 5.016181 
2017 2.732932 6.975608 5.849062 4.706814 5.515523 7.883998 7.736653 8.279893 4.015657 4.069213 4.595702 9.086931 4.887045 
2018 2.831074 7.041240 5.950021 4.773961 5.560552 7.902587 7.749770 8.276007 3.889244 4.134225 4.596343 9.049369 4.869116 
2019 2.886452 7.068893 6.022396 4.842144 5.557127 7.895516 7.761148 8.287851 3.796618 4.156189 4.611746 9.023194 4.826376 
2020 2.823306 7.078203 5.992529 4.864706 5.466417 7.852534 7.766296 8.319547 3.732336 4.089502 4.623198 8.977120 4.695285 
2021 2.767538 7.092107 5.949545 4.881555 5.363416 7.826023 7.814218 8.387624 3.692529 4.038862 4.661289 8.955539 4.579472 
2022 2.774069 7.106253 5.969189 4.913007 5.292368 7.832698 7.898821 8.459262 3.671172 4.050445 4.751500 8.977361 4.533416 
2023 2.818547 7.140383 6.054650 4.995082 5.308395 7.911378 7.944951 8.446296 3.580105 4.095680 4.823024 8.996593 4.556675 
2024 2.822766 7.207086 6.095152 5.009466 5.273047 7.934515 8.001921 8.374598 3.463162 4.035943 4.821785 8.932923 4.501644 
2025 2.832750 7.252197 6.141184 5.034410 5.271623 7.945181 8.050889 8.304192 3.353740 3.990474 4.821634 8.878958 4.483812 
2026 2.864843 7.288869 6.170611 5.031619 5.243467 7.883276 8.148573 8.342259 3.362401 3.993560 4.872741 8.890587 4.508631 
2027 2.862968 7.262018 6.166088 5.046686 5.215757 7.839252 8.205186 8.405981 3.414414 4.054022 4.982108 8.941319 4.557426 
2028 2.765190 7.213243 6.070369 5.015444 5.144666 7.797806 8.228069 8.417706 3.445671 4.061218 5.037180 8.939754 4.517033 
2029 2.722610 7.227294 6.033442 4.972350 5.103331 7.740845 8.296092 8.440732 3.490388 4.062569 5.071497 8.966448 4.519595 
2030 2.657200 7.239360 5.981365 4.929648 5.044754 7.687160 8.368398 8.446433 3.539143 4.054461 5.079309 8.961834 4.501212 
2031 2.680633 7.233074 6.026749 4.953040 5.096025 7.685927 8.434261 8.489862 3.600831 4.146015 5.119835 9.040753 4.623076 
2032 2.694024 7.233479 6.047346 4.951249 5.119360 7.683864 8.509780 8.555770 3.680988 4.236069 5.172376 9.116129 4.726291 
2033 2.642689 7.172473 6.035254 4.991693 5.170523 7.765093 8.505191 8.536057 3.688392 4.321761 5.180317 9.161905 4.803537 
2034 2.589336 7.116550 5.968511 4.984330 5.165495 7.786199 8.520504 8.525804 3.723566 4.374355 5.149337 9.198137 4.835222 
2035 2.629970 7.105949 5.940711 4.963428 5.159426 7.749401 8.586453 8.540618 3.819808 4.438573 5.147303 9.286777 4.901268 
2036 2.687322 7.071986 5.914531 4.975516 5.196079 7.745125 8.606830 8.530798 3.889109 4.492293 5.145103 9.380786 4.959236 
2037 2.779825 7.085446 5.864343 4.931990 5.180072 7.659968 8.663796 8.589945 3.985050 4.496835 5.174360 9.480740 4.969573 
2038 2.833434 7.025980 5.822541 4.979111 5.220302 7.657210 8.602441 8.574884 4.012628 4.536798 5.234900 9.538181 4.938317 
2039 2.914428 7.000954 5.792963 4.989532 5.233328 7.602756 8.578465 8.621459 4.068264 4.570768 5.329829 9.592330 4.907033 
2040 2.987580 6.989412 5.794803 5.024067 5.315999 7.600797 8.527750 8.639719 4.033971 4.596463 5.399092 9.608945 4.897301 
2041 2.978692 7.038604 5.755328 5.007255 5.348810 7.586238 8.491519 8.632307 3.931823 4.542741 5.378632 9.537416 4.875207 
2042 2.895574 7.128769 5.681628 4.956866 5.300386 7.548677 8.476268 8.604913 3.793375 4.426520 5.263474 9.421077 4.845792 
2043 2.816152 7.212545 5.657368 4.953783 5.313783 7.529798 8.452566 8.566138 3.639374 4.323260 5.140770 9.331452 4.836645 
2044 2.775628 7.317193 5.660119 4.932164 5.306666 7.467855 8.482236 8.585881 3.580251 4.236464 5.053068 9.311250 4.812401 
2045 2.771402 7.419758 5.695835 4.935735 5.338510 7.438966 8.524092 8.627543 3.583215 4.190467 4.987353 9.366045 4.808597 
2046 2.755618 7.528977 5.704307 4.928093 5.318698 7.411530 8.576494 8.676456 3.620461 4.163589 4.943469 9.425657 4.764416 
2047 2.701771 7.624368 5.669574 4.907537 5.255933 7.380566 8.617434 8.732455 3.661043 4.141823 4.887288 9.437053 4.663016 
2048 2.657060 7.685730 5.700524 4.955544 5.322993 7.440871 8.577839 8.722184 3.651445 4.164451 4.814353 9.438162 4.612416 
2049 2.694915 7.817248 5.773666 4.949981 5.402421 7.476698 8.588329 8.726153 3.665532 4.148282 4.741254 9.426753 4.596259 
2050 2.761872 7.964802 5.812840 4.915395 5.422118 7.477390 8.643913 8.720510 3.691569 4.060849 4.638192 9.347157 4.545346 
2051 2.798984 8.047829 5.790527 4.879053 5.396961 7.498576 8.661234 8.683684 3.702986 3.965103 4.553125 9.243003 4.438035 
2052 2.892967 8.117014 5.792680 4.861947 5.365481 7.507751 8.687494 8.737961 3.814130 3.974442 4.549216 9.228172 4.387194 
2053 2.874897 8.087769 5.780800 4.935032 5.412005 7.616695 8.615113 8.718195 3.889049 4.038173 4.542637 9.205577 4.355184 
2054 2.856865 8.091670 5.775489 4.955411 5.447642 7.691383 8.602693 8.704800 3.993042 4.064182 4.541648 9.212708 4.342898 
2055 2.804243 8.112402 5.722816 4.917439 5.430412 7.706147 8.613136 8.637452 4.065122 4.013458 4.518175 9.163979 4.272668 
2056 2.772280 8.118014 5.721371 4.953830 5.467372 7.788058 8.581898 8.530306 4.109763 4.000317 4.511004 9.143724 4.264589 
2057 2.789136 8.157996 5.704271 4.944328 5.469460 7.842491 8.567276 8.472584 4.184375 3.963243 4.539893 9.167376 4.240253 
2058 2.798676 8.181246 5.674208 4.962420 5.513146 7.917026 8.495470 8.408999 4.216454 3.931703 4.579422 9.186790 4.210630 
2059 2.757035 8.174288 5.570634 4.958186 5.490492 7.941307 8.413424 8.324830 4.217680 3.842845 4.608634 9.156045 4.090723 
2060 2.801069 8.218572 5.519635 4.887571 5.393874 7.880993 8.411656 8.304771 4.271963 3.733197 4.644551 9.148894 4.008874 
2061 2.819248 8.207812 5.472193 4.851588 5.312704 7.834406 8.372496 8.237840 4.278706 3.625312 4.627995 9.113111 3.938854 
2062 2.862304 8.226810 5.445164 4.810344 5.180078 7.759013 8.381968 8.196292 4.286217 3.520574 4.559498 9.083677 3.904619 
2063 2.838385 8.202885 5.376493 4.790017 5.055072 7.698847 8.342500 8.110660 4.239639 3.437543 4.455155 9.012095 3.842712 
2064 2.782732 8.154460 5.274752 4.770933 4.917585 7.609644 8.292562 8.027689 4.173914 3.350334 4.351765 8.917388 3.760164 
2065 2.786339 8.135024 5.255397 4.762966 4.798941 7.529108 8.275769 7.972755 4.128283 3.302130 4.309615 8.866524 3.751006 
2066 2.831523 8.146132 5.335645 4.781152 4.769311 7.494327 8.276802 7.881655 4.054578 3.269645 4.321218 8.843010 3.817210 
2067 2.804388 8.128531 5.351149 4.738995 4.685056 7.413128 8.280974 7.736514 3.934309 3.155178 4.336816 8.735701 3.801744 
2068 2.740484 8.071207 5.339473 4.713638 4.586466 7.346783 8.232933 7.590358 3.803808 3.052806 4.368595 8.608306 3.779027 
2069 2.691920 7.979419 5.345025 4.745246 4.546280 7.300551 8.128392 7.495015 3.713219 3.019418 4.435050 8.518622 3.821218 
2070 2.683614 7.896805 5.375082 4.807137 4.504354 7.260456 8.038989 7.480576 3.692068 3.031121 4.522402 8.515366 3.928605 
2071 2.666584 7.800294 5.386296 4.873281 4.476475 7.254756 7.925130 7.446573 3.655630 3.057946 4.574952 8.519942 4.010026 
2072 2.646638 7.721455 5.356048 4.875321 4.422302 7.198419 7.844587 7.395470 3.621902 3.071619 4.564579 8.465558 4.024630 
2073 2.660008 7.655326 5.329563 4.896004 4.388003 7.162922 7.774785 7.321431 3.582934 3.109965 4.509270 8.408533 4.014910 
2074 2.701578 7.594437 5.298148 4.924911 4.400651 7.168098 7.708530 7.243490 3.568278 3.177336 4.436442 8.342753 3.997518 
2075 2.737257 7.548590 5.216352 4.898048 4.378339 7.137673 7.664993 7.167437 3.590248 3.212357 4.350742 8.263156 3.937609 
2076 2.767585 7.500467 5.168929 4.927843 4.410101 7.183881 7.601467 7.087355 3.623013 3.319587 4.307571 8.235492 3.925562 
2077 2.806816 7.456645 5.168508 4.969918 4.503505 7.255450 7.535857 7.046160 3.703918 3.481433 4.310965 8.240091 3.940954 
2078 2.807506 7.415146 5.152964 5.000656 4.590574 7.315057 7.444260 7.010430 3.790209 3.627251 4.324149 8.251226 3.954485 
2079 2.780666 7.389653 5.141103 5.017058 4.675695 7.391727 7.334146 6.971887 3.861806 3.760931 4.326799 8.269945 3.998853 
2080 2.792299 7.406918 5.160948 4.975316 4.738636 7.413499 7.285733 6.953454 3.934413 3.845239 4.298223 8.280216 4.050080 
2081 2.784126 7.449609 5.192083 4.900930 4.752524 7.393518 7.269723 6.913082 3.985136 3.876763 4.232621 8.278796 4.071875 
2082 2.801622 7.509788 5.231288 4.801234 4.744305 7.356591 7.277229 6.875037 4.043022 3.884403 4.157977 8.255041 4.066895 
2083 2.817200 7.536882 5.247173 4.697090 4.718633 7.317558 7.276886 6.804329 4.094213 3.855980 4.073779 8.171484 4.044677 
2084 2.828019 7.531507 5.285409 4.664607 4.734312 7.327950 7.256253 6.717432 4.109885 3.829335 3.971623 8.120640 4.059890 
2085 2.845037 7.554457 5.323555 4.641146 4.766362 7.321337 7.279637 6.655408 4.097322 3.779105 3.839965 8.078901 4.050949 
2086 2.812994 7.578567 5.330350 4.638961 4.787326 7.315543 7.299682 6.586623 4.036344 3.707708 3.692945 8.024652 3.992493 
2087 2.855995 7.675356 5.382113 4.623706 4.802015 7.269807 7.372148 6.618717 4.025286 3.635159 3.577591 8.077370 3.971477 
2088 2.973363 7.816138 5.462393 4.571335 4.851083 7.199739 7.487858 6.714521 4.022512 3.572076 3.489663 8.169458 4.011309 
2089 3.024879 7.920851 5.463682 4.490081 4.837795 7.146388 7.553869 6.760137 3.959285 3.466420 3.387804 8.194901 3.995869 
2090 3.056658 8.015186 5.433426 4.373726 4.769115 7.078348 7.606122 6.812133 3.906717 3.349137 3.285386 8.193498 3.944312 
2091 3.063593 8.068831 5.436649 4.300355 4.746153 7.050404 7.630933 6.843223 3.844680 3.296530 3.232233 8.164852 3.884087 
2092 3.074066 8.127562 5.485656 4.285366 4.744139 7.048266 7.643322 6.878757 3.804104 3.282993 3.225476 8.173879 3.876631 
2093 3.125685 8.210222 5.593271 4.312567 4.806460 7.044938 7.671424 6.924260 3.804232 3.340826 3.246594 8.236376 3.979882 
2094 3.103868 8.249980 5.646727 4.390353 4.853284 7.054753 7.676570 6.907315 3.791800 3.399914 3.242978 8.221514 4.075069 
2095 3.021332 8.263598 5.618719 4.462432 4.819019 7.053328 7.663702 6.873959 3.823373 3.392485 3.204816 8.181435 4.114985 
2096 2.972595 8.291759 5.613266 4.492690 4.790345 7.029268 7.688377 6.904085 3.948545 3.400788 3.188244 8.197682 4.192786 
2097 2.951268 8.330820 5.652050 4.552268 4.786278 7.044239 7.691700 6.939131 4.074831 3.465057 3.182268 8.244757 4.319947 
2098 2.960879 8.405521 5.713488 4.562994 4.764598 7.061393 7.719622 6.993210 4.208743 3.512333 3.137689 8.313444 4.449730 
2099 2.944251 8.468792 5.761146 4.567358 4.734324 7.102736 7.749958 7.023609 4.302016 3.547514 3.069397 8.348734 4.542138 
2100 2.876640 8.511957 5.744915 4.586739 4.654835 7.151475 7.755206 7.023227 4.348534 3.560634 3.004503 8.388169 4.558289 
2101 2.805157 8.525161 5.729457 4.637135 4.583974 7.234611 7.718763 7.042944 4.387844 3.620179 2.972373 8.476647 4.574292 
2102 2.780090 8.530308 5.743167 4.701138 4.526802 7.317457 7.694288 7.135555 4.456972 3.716213 3.015616 8.625492 4.642828 
2103 2.720864 8.495732 5.714303 4.737940 4.421340 7.376060 7.668792 7.215482 4.491805 3.726812 3.036553 8.742876 4.644145 
2104 2.720280 8.458167 5.709054 4.752986 4.309631 7.394333 7.665082 7.319850 4.548803 3.714433 3.033470 8.850121 4.682250 
2105 2.706135 8.435442 5.662554 4.760270 4.183826 7.387101 7.673827 7.384273 4.546219 3.633207 2.971693 8.886934 4.672660 
2106 2.713833 8.383039 5.632587 4.835479 4.140776 7.440711 7.657705 7.399280 4.508570 3.584088 2.902714 8.913941 4.698695 
2107 2.790570 8.331195 5.652416 4.864438 4.085400 7.477864 7.704722 7.475100 4.556972 3.554612 2.886513 8.975660 4.802271 
2108 2.851962 8.262565 5.667860 4.899168 4.003962 7.535260 7.752179 7.553296 4.620138 3.544266 2.924909 9.052029 4.897112 
2109 2.833943 8.145802 5.659936 4.956977 3.929141 7.644963 7.738765 7.552997 4.605250 3.524598 2.953449 9.040123 4.904730 
2110 2.869573 8.111462 5.722726 5.005815 3.918232 7.754325 7.747964 7.532204 4.567146 3.524332 2.963068 9.038711 4.959255 
2111 2.870956 8.107202 5.752503 5.057419 3.896273 7.825983 7.741504 7.473071 4.470823 3.505063 2.947218 9.005676 4.956942 
2112 2.857218 8.121267 5.749060 5.037276 3.824534 7.795111 7.778675 7.476141 4.441693 3.453677 2.942131 8.959806 4.947454 
2113 2.818023 8.115833 5.756095 5.005298 3.720413 7.731678 7.810192 7.526635 4.479323 3.409564 2.980476 8.947356 4.939112 
2114 2.763818 8.075048 5.816319 5.045547 3.680122 7.714121 7.797149 7.557281 4.498822 3.420138 3.033558 8.984179 4.909150 
2115 2.698698 8.035830 5.894062 5.084478 3.651282 7.724594 7.745659 7.555171 4.507340 3.437034 3.065373 9.014318 4.855238 
2116 2.664235 8.019439 5.947766 5.109622 3.622034 7.736064 7.701907 7.516645 4.492049 3.440059 3.055898 9.038789 4.780929 
2117 2.660530 8.031719 5.974105 5.096412 3.591312 7.709995 7.686378 7.457675 4.480510 3.410750 2.990353 8.999346 4.673632 
2118 2.699890 8.056998 6.039480 5.055202 3.573765 7.673506 7.696273 7.411484 4.510591 3.393149 2.902193 8.931883 4.630847 
2119 2.744785 8.017509 6.122916 5.070128 3.623370 7.703808 7.670194 7.340967 4.512022 3.456054 2.864591 8.881619 4.639903 
2120 2.740490 7.931607 6.121050 5.067890 3.626770 7.715447 7.618086 7.277939 4.494108 3.519023 2.873174 8.808017 4.632339 
2121 2.722945 7.851089 6.087317 5.059593 3.629332 7.729574 7.576309 7.230588 4.458768 3.588624 2.870447 8.730014 4.646038 
2122 2.740551 7.841455 6.078370 5.006843 3.628989 7.699424 7.601760 7.223074 4.461316 3.619081 2.859803 8.662989 4.690930 
2123 2.778646 7.857779 6.115543 4.938625 3.635588 7.674205 7.657142 7.243451 4.514098 3.632312 2.867037 8.623627 4.783133 
2124 2.790109 7.824735 6.176090 4.959695 3.707016 7.730234 7.653309 7.238721 4.529519 3.692538 2.909263 8.637992 4.903079 
2125 2.769040 7.791753 6.145366 4.929728 3.701836 7.699893 7.666263 7.276681 4.592035 3.677593 2.956376 8.604461 4.959999 
2126 2.703429 7.706683 6.086837 4.936776 3.712221 7.722672 7.601080 7.276564 4.619686 3.677390 2.984473 8.546983 4.962544 
2127 2.747832 7.691669 6.143056 4.915555 3.799580 7.743289 7.614486 7.337938 4.682735 3.690187 2.989477 8.594229 5.065146 
2128 2.778729 7.660494 6.208361 4.920160 3.875296 7.780015 7.611498 7.390087 4.706758 3.695085 2.984400 8.643631 5.135086 
2129 2.767966 7.585723 6.245286 4.964190 3.944269 7.841306 7.538924 7.395806 4.673780 3.681670 2.965740 8.653564 5.164270 
2130 2.765016 7.544393 6.269088 4.962502 3.997333 7.847606 7.495302 7.413385 4.654593 3.612218 2.924862 8.607021 5.187636 
2131 2.828309 7.521651 6.353399 4.982144 4.092089 7.869217 7.512883 7.470190 4.661713 3.569686 2.880520 8.548084 5.283708 
2132 2.899725 7.508529 6.422755 4.990605 4.183952 7.867856 7.537457 7.580175 4.702417 3.509029 2.871764 8.494815 5.407101 
2133 2.937467 7.479143 6.447771 5.019488 4.268250 7.848523 7.543355 7.687569 4.734983 3.457528 2.911505 8.446638 5.497840 
2134 2.870459 7.403299 6.351600 5.041275 4.292528 7.844195 7.454408 7.724451 4.696579 3.364303 2.924423 8.319400 5.472904 
2135 2.875511 7.373825 6.323564 5.063433 4.371881 7.876737 7.381684 7.765302 4.653520 3.309520 2.951631 8.264494 5.543235 
2136 2.895931 7.334388 6.283358 5.047751 4.425227 7.910395 7.330544 7.818129 4.621374 3.255789 3.007223 8.231063 5.629992 
2137 2.983439 7.304146 6.302726 5.065399 4.538533 7.998424 7.284183 7.872639 4.605993 3.272489 3.076959 8.259404 5.755847 
2138 3.047683 7.302556 6.283457 5.059939 4.600613 8.026587 7.263937 7.935577 4.621229 3.277597 3.150656 8.281702 5.830607 
2139 3.076875 7.242072 6.253943 5.141362 4.676519 8.120996 7.195624 7.906105 4.572564 3.321649 3.226467 8.265559 5.825158 
2140 3.152479 7.235607 6.259263 5.196910 4.765986 8.183359 7.176912 7.878269 4.563318 3.347854 3.281660 8.265027 5.850753 
2141 3.245491 7.271786 6.287476 5.235599 4.842749 8.194674 7.210565 7.849152 4.568589 3.375753 3.297024 8.246054 5.897125 
2142 3.298377 7.334252 6.273221 5.223487 4.847384 8.135699 7.268486 7.801193 4.584070 3.356498 3.248606 8.161033 5.912180 
2143 3.281767 7.400084 6.212772 5.182876 4.792450 8.020985 7.335454 7.737021 4.596640 3.300806 3.181745 8.033393 5.892878 
2144 3.256765 7.397405 6.210454 5.266475 4.803854 8.027924 7.362148 7.606481 4.548231 3.339268 3.160638 7.934715 5.874073 
2145 3.231931 7.381962 6.209853 5.314128 4.798870 8.034562 7.434523 7.529923 4.556928 3.377116 3.168181 7.883239 5.858193 
2146 3.266979 7.365355 6.286891 5.382142 4.825691 8.083694 7.517111 7.518680 4.591953 3.496511 3.185733 7.897893 5.905046 
2147 3.246817 7.341698 6.312479 5.390030 4.751252 8.095035 7.582623 7.530146 4.614072 3.554858 3.190814 7.850475 5.863913 
2148 3.229477 7.344063 6.386002 5.390592 4.672785 8.111162 7.641585 7.533746 4.602518 3.593101 3.141776 7.771574 5.815489 
2149 3.198324 7.351243 6.493536 5.420429 4.623385 8.154635 7.658547 7.508504 4.531444 3.640796 3.082365 7.662423 5.748694 
2150 3.169508 7.359116 6.597442 5.456166 4.591105 8.202749 7.675873 7.507409 4.463222 3.696654 3.037387 7.543181 5.702431 
2151 3.096422 7.361777 6.659898 5.477552 4.527020 8.218510 7.673520 7.556811 4.422765 3.727167 3.047640 7.436236 5.674422 
2152 3.037747 7.353992 6.745524 5.512197 4.457828 8.229236 7.693676 7.640856 4.441093 3.744981 3.125198 7.385439 5.685107 
2153 2.956715 7.314917 6.820784 5.581181 4.411088 8.272614 7.683939 7.675538 4.445622 3.773166 3.184873 7.332838 5.656721 
2154 2.891730 7.275811 6.925480 5.700028 4.411329 8.360406 7.625639 7.649233 4.394804 3.839240 3.214022 7.274851 5.616760 
2155 2.799501 7.229558 6.952554 5.790478 4.356538 8.427585 7.539294 7.578468 4.325176 3.867566 3.235514 7.175154 5.501850 
2156 2.714831 7.165864 6.936361 5.870212 4.303221 8.500693 7.478070 7.512802 4.257041 3.869635 3.254122 7.073263 5.363508 
2157 2.750574 7.130099 7.002970 5.974861 4.331923 8.598710 7.482045 7.496585 4.225641 3.923669 3.301286 7.044179 5.330747 
2158 2.776770 7.087310 7.052049 6.064153 4.318641 8.677719 7.454638 7.442437 4.177636 3.962739 3.348114 6.973981 5.263772 
2159 2.722664 7.014231 7.023626 6.125986 4.233003 8.718411 7.346722 7.310180 4.049559 3.962041 3.353713 6.820095 5.096685 
2160 2.726590 6.990500 7.021890 6.130370 4.143325 8.685112 7.304345 7.221663 3.966374 3.934104 3.353544 6.687431 4.985228 
2161 2.805042 7.007801 7.043428 6.095750 4.087860 8.647755 7.321177 7.193126 3.933913 3.902802 3.345530 6.601604 4.958107 
2162 2.927766 7.021309 7.085332 6.070409 4.082841 8.653146 7.341731 7.177549 3.915727 3.891895 3.363065 6.550138 4.980831 
2163 2.999722 7.048258 7.074859 6.010599 4.024424 8.629640 7.352165 7.153466 3.918118 3.839800 3.381748 6.504154 4.977793 
2164 2.986109 7.019104 7.024940 6.006714 3.974804 8.664927 7.256520 7.042747 3.836939 3.839702 3.389226 6.409430 4.935428 
2165 2.910982 6.984669 6.945615 5.968816 3.895859 8.661706 7.193487 6.949942 3.761844 3.825042 3.399503 6.300002 4.920790 
2166 2.872161 6.956495 6.912045 5.957325 3.887769 8.667163 7.177453 6.870601 3.710603 3.858657 3.427698 6.199393 5.002858 
2167 2.848455 6.961427 6.872222 5.925229 3.891095 8.631225 7.207711 6.818662 3.700086 3.885998 3.468518 6.116328 5.114225 
2168 2.855589 6.997176 6.877745 5.921455 3.936135 8.619472 7.279669 6.774375 3.730135 3.933110 3.530875 6.048209 5.252785 
2169 2.816550 7.034047 6.836039 5.907208 3.942914 8.578070 7.327390 6.704443 3.756411 3.957318 3.563457 5.941582 5.312116 
2170 2.709172 7.065499 6.743429 5.888648 3.893624 8.545848 7.326421 6.607264 3.715950 3.944720 3.541754 5.770913 5.256341 
2171 2.716393 7.139723 6.760121 5.893866 3.900086 8.546614 7.394353 6.571403 3.734298 3.947827 3.519525 5.649439 5.268956 
2172 2.739640 7.190990 6.767611 5.892028 3.911810 8.529943 7.437874 6.546696 3.753366 3.953678 3.505346 5.527090 5.261845 
2173 2.728877 7.219995 6.745310 5.912902 3.922798 8.561942 7.404257 6.478757 3.693674 3.966101 3.481501 5.360229 5.194975 
2174 2.708821 7.261365 6.691657 5.917140 3.916936 8.581009 7.357584 6.376735 3.628525 3.936103 3.410296 5.154056 5.092898 
2175 2.794010 7.346696 6.718480 5.966169 4.003751 8.641646 7.331623 6.308185 3.575091 3.946072 3.372293 4.995746 5.069142 
2176 2.855001 7.430974 6.708580 5.960253 4.030949 8.685972 7.325228 6.277355 3.539631 3.913006 3.373208 4.870738 5.032817 
2177 2.870255 7.476540 6.673959 5.924513 4.000409 8.700898 7.323098 6.282434 3.551560 3.861780 3.417017 4.788728 5.000769 
2178 2.785799 7.489336 6.557616 5.843138 3.873265 8.680470 7.278710 6.246808 3.523351 3.761938 3.412385 4.665263 4.892437 
2179 2.770337 7.517338 6.568198 5.872261 3.838928 8.766052 7.263690 6.202504 3.489338 3.712820 3.392526 4.602026 4.882306 
2180 2.772316 7.523071 6.605811 5.933879 3.834069 8.828144 7.257674 6.175535 3.461683 3.675009 3.382747 4.566735 4.916735 
2181 2.724710 7.526176 6.613640 5.973577 3.784398 8.862598 7.256273 6.163247 3.440553 3.609698 3.393887 4.530931 4.916464 
2182 2.668630 7.526892 6.606398 6.022056 3.707335 8.887125 7.259368 6.131004 3.451299 3.542925 3.397079 4.458107 4.902476 
2183 2.754019 7.542268 6.723772 6.172469 3.755224 8.965902 7.338437 6.144110 3.532742 3.565499 3.414904 4.458225 5.021274 
2184 2.826735 7.525319 6.832209 6.368604 3.825931 9.099799 7.386149 6.134447 3.579087 3.636582 3.444351 4.465607 5.106156 
2185 2.775363 7.419719 6.804743 6.500049 3.791647 9.157062 7.377785 6.114939 3.602882 3.680273 3.487888 4.425484 5.056868 
2186 2.687898 7.296968 6.741293 6.595422 3.693975 9.148952 7.381504 6.168701 3.626645 3.700679 3.557861 4.396763 4.969785 
2187 2.708415 7.244180 6.782840 6.722828 3.651877 9.159647 7.457300 6.257915 3.684891 3.739192 3.614002 4.409457 4.978185 
2188 2.836067 7.231036 6.913970 6.898344 3.719571 9.229898 7.549800 6.313233 3.751853 3.845576 3.650086 4.448422 5.087098 
2189 2.882812 7.223290 6.963381 6.999901 3.725901 9.279433 7.602815 6.327189 3.791615 3.895257 3.646413 4.421402 5.118166 
2190 2.836571 7.198605 6.928313 7.062601 3.697456 9.366908 7.579282 6.264785 3.805668 3.935707 3.662576 4.331917 5.087389 
2191 2.798383 7.174385 6.900920 7.104469 3.679468 9.429697 7.582366 6.211593 3.871348 3.993299 3.732578 4.272325 5.127236 
2192 2.769474 7.182185 6.896754 7.131260 3.660605 9.447680 7.623628 6.186100 3.969420 4.033089 3.812294 4.240098 5.201324 
2193 2.749951 7.176535 6.907330 7.234969 3.688056 9.489590 7.621658 6.145166 4.024747 4.090077 3.905961 4.200089 5.262271 
2194 2.708391 7.179779 6.902317 7.302124 3.692576 9.469550 7.616563 6.119552 4.017426 4.081438 3.976574 4.121673 5.287165 
2195 2.744065 7.227777 6.970468 7.373784 3.760404 9.479858 7.640823 6.102063 4.018923 4.075793 4.064080 4.090175 5.344136 
2196 2.794174 7.269812 6.988230 7.398527 3.798007 9.467621 7.678716 6.111873 4.046750 4.039793 4.175309 4.063532 5.419565 
2197 2.833997 7.255197 6.979391 7.438040 3.849312 9.487452 7.736448 6.153440 4.069919 4.043641 4.335463 4.079122 5.518547 
2198 2.816208 7.208070 6.928115 7.472671 3.882615 9.539726 7.784308 6.163228 4.044744 4.036018 4.468611 4.064809 5.552169 
2199 2.772021 7.157505 6.878989 7.507548 3.937733 9.576720 7.802782 6.104500 3.952233 4.013329 4.530467 4.015992 5.561960 
2200 2.736084 7.141138 6.850595 7.521298 3.996688 9.582152 7.835743 6.017598 3.828729 3.963478 4.515891 3.966377 5.550700 
2201 2.783604 7.164606 6.874872 7.504667 4.039741 9.547427 7.931349 5.989183 3.781970 3.906988 4.472185 3.966750 5.585417 
2202 2.813884 7.132444 6.867355 7.460860 4.028496 9.469760 8.000140 5.993716 3.745823 3.867654 4.451673 3.981291 5.609704 
2203 2.812405 7.046827 6.848930 7.401658 3.984438 9.387787 8.041251 6.018800 3.724812 3.860220 4.469500 4.008552 5.606529 
2204 2.814463 6.912864 6.819384 7.370155 3.936649 9.352951 8.043782 6.041203 3.712358 3.905751 4.521024 4.058498 5.579863 
2205 2.817000 6.764884 6.814168 7.364338 3.880427 9.341000 8.036736 6.054259 3.704376 3.985789 4.590555 4.138782 5.547551 
2206 2.827696 6.654623 6.814703 7.358012 3.816204 9.336367 8.051515 6.062657 3.726806 4.033430 4.618519 4.197332 5.512530 
2207 2.820571 6.570302 6.774446 7.357227 3.760833 9.323559 8.050967 6.007979 3.720238 4.037367 4.567081 4.205309 5.452728 
2208 2.792039 6.480250 6.724922 7.401951 3.758482 9.353184 8.023424 5.910011 3.674714 4.057044 4.489260 4.193564 5.385767 
2209 2.734641 6.366078 6.639963 7.430516 3.738397 9.387564 8.001559 5.865602 3.641526 4.084479 4.443647 4.192379 5.299249 
2210 2.746563 6.251520 6.622086 7.466696 3.768836 9.415846 8.032473 5.897719 3.658823 4.170588 4.454990 4.288584 5.294302 
2211 2.752001 6.210289 6.626933 7.391018 3.722560 9.357322 8.140674 6.010448 3.752266 4.183991 4.447837 4.368190 5.301166 
2212 2.772295 6.212699 6.624130 7.341412 3.690035 9.329999 8.201447 6.110981 3.803019 4.193001 4.409676 4.422731 5.284819 
2213 2.790886 6.251867 6.620007 7.290533 3.619840 9.296531 8.209518 6.204692 3.861880 4.185245 4.363664 4.473750 5.253697 
2214 2.820611 6.271992 6.673150 7.304424 3.600872 9.336682 8.183394 6.293293 3.933440 4.213656 4.332912 4.551526 5.234419 
2215 2.877534 6.303958 6.741515 7.335262 3.619805 9.372854 8.140063 6.373557 3.998250 4.239135 4.272529 4.627356 5.234052 
2216 2.852630 6.349342 6.738619 7.306970 3.562587 9.381566 8.072547 6.418449 4.030574 4.202873 4.170247 4.622097 5.163134 
2217 2.834757 6.345926 6.751832 7.329282 3.572658 9.463651 7.988983 6.442781 4.052301 4.214053 4.097154 4.646427 5.096498 
2218 2.900048 6.382357 6.808584 7.314934 3.599668 9.495530 7.972736 6.531638 4.144072 4.221555 4.040500 4.732698 5.093673 
2219 2.957108 6.402881 6.888740 7.321639 3.623699 9.553296 7.930348 6.584259 4.231403 4.234476 3.981112 4.787005 5.063706 
2220 2.998098 6.418890 6.914818 7.262988 3.582547 9.544136 7.912841 6.628639 4.340175 4.188832 3.900136 4.785453 4.977557 
2221 3.077166 6.461895 6.982632 7.168224 3.536545 9.481468 7.940128 6.723540 4.468901 4.124717 3.851041 4.814298 4.907183 
2222 3.161857 6.453081 7.099829 7.159297 3.588838 9.500154 7.928926 6.797979 4.570115 4.126098 3.850175 4.879057 4.871966 
2223 3.231977 6.437533 7.183400 7.131349 3.634303 9.488678 7.911523 6.862010 4.655305 4.110452 3.853968 4.937482 4.833961 
2224 3.208669 6.401864 7.177079 7.117283 3.589891 9.469589 7.808053 6.885054 4.656185 4.068057 3.833799 4.920798 4.714161 
2225 3.197721 6.377284 7.194992 7.086478 3.529827 9.468628 7.699687 6.889176 4.647394 4.012310 3.807216 4.885280 4.594250 
2226 3.297406 6.429766 7.317248 7.017555 3.516287 9.457835 7.656661 6.937194 4.666377 3.958120 3.793055 4.903355 4.586493 
2227 3.367630 6.462103 7.413542 6.961053 3.500854 9.484258 7.573969 6.968678 4.663859 3.919021 3.779610 4.902171 4.564813 
2228 3.366476 6.450405 7.421043 6.853639 3.414654 9.478497 7.488974 6.960642 4.646273 3.843625 3.759630 4.855437 4.488945 
2229 3.347243 6.469872 7.385219 6.720272 3.248441 9.381064 7.439669 6.959046 4.636531 3.720586 3.742264 4.794469 4.394613 
2230 3.368463 6.484727 7.419197 6.670594 3.163538 9.328844 7.418933 6.900933 4.626525 3.636675 3.728909 4.749400 4.357179 
2231 3.442130 6.552865 7.487564 6.576777 3.118477 9.233629 7.507668 6.862596 4.662571 3.524804 3.700104 4.709799 4.383996 
2232 3.451803 6.622758 7.520951 6.487654 3.080340 9.141670 7.554965 6.792565 4.637918 3.412176 3.615146 4.599320 4.369519 
2233 3.432175 6.699878 7.523601 6.367932 3.009156 9.043904 7.615158 6.716127 4.641687 3.284801 3.503989 4.458208 4.340598 
2234 3.377561 6.735458 7.574530 6.345388 3.029243 9.028432 7.668406 6.610727 4.606188 3.283545 3.438481 4.363210 4.364278 
2235 3.308245 6.773845 7.653182 6.404020 3.069920 9.051915 7.746443 6.536750 4.562397 3.346066 3.430880 4.304369 4.429294 
2236 3.230114 6.869639 7.631526 6.345031 2.951529 8.997432 7.878850 6.512516 4.549346 3.312322 3.418984 4.203570 4.451186 
2237 3.186935 6.951442 7.622529 6.352087 2.890952 9.006742 7.964421 6.469583 4.440398 3.320464 3.392503 4.106326 4.491427 
2238 3.209934 7.094408 7.609497 6.268465 2.798507 8.968264 8.053939 6.456532 4.364616 3.258415 3.343429 3.989348 4.549820 
2239 3.249591 7.145786 7.649478 6.274282 2.822437 9.037574 8.094563 6.410471 4.270097 3.283355 3.314820 3.953216 4.629110 
2240 3.247078 7.136476 7.676173 6.294806 2.812268 9.089951 8.094106 6.392169 4.210008 3.303976 3.333364 3.946230 4.652992 
2241 3.214308 7.084667 7.671457 6.342303 2.780308 9.170193 8.047982 6.390184 4.217837 3.349265 3.408296 3.955756 4.662843 
2242 3.126027 6.984697 7.649401 6.443887 2.777239 9.281972 7.971435 6.367956 4.217736 3.431150 3.534146 3.977470 4.680076 
2243 3.039831 6.880760 7.640280 6.566666 2.816525 9.362865 7.891421 6.347969 4.225058 3.514140 3.676175 4.009339 4.722282 
2244 2.979287 6.804447 7.650859 6.705260 2.919729 9.453683 7.843504 6.301546 4.243593 3.612417 3.810316 4.066464 4.799548 
2245 2.907545 6.729199 7.640003 6.824378 2.980760 9.487452 7.849247 6.264627 4.252512 3.686608 3.923197 4.104415 4.838923 
2246 2.912969 6.701974 7.678220 6.878998 3.017795 9.470107 7.929693 6.310742 4.343400 3.731274 4.038021 4.159319 4.909846 
2247 2.902328 6.631820 7.685625 6.917215 3.034173 9.506639 7.982538 6.337266 4.414181 3.789739 4.136106 4.188489 4.895249 
2248 2.946095 6.545358 7.770462 6.971817 3.139246 9.590081 8.048204 6.347768 4.434658 3.846135 4.202202 4.223725 4.915730 
2249 2.966232 6.476908 7.767004 7.008626 3.210595 9.676340 8.029176 6.294404 4.372923 3.880959 4.206165 4.169940 4.863945 
2250 2.989656 6.450953 7.742783 7.039916 3.291591 9.745150 8.015282 6.250042 4.274814 3.907295 4.172746 4.127612 4.800768 
2251 3.001395 6.449388 7.692908 7.047591 3.352237 9.771126 8.011340 6.260015 4.184441 3.919571 4.149891 4.073073 4.741609 
2252 3.063719 6.464600 7.710197 7.092798 3.488158 9.830287 8.035908 6.304503 4.138219 3.967186 4.152012 4.124471 4.770957 
2253 3.094973 6.488024 7.667649 7.089643 3.548331 9.818194 8.080201 6.351232 4.081521 3.976944 4.153159 4.133407 4.755577 
2254 3.081545 6.491893 7.611581 7.080989 3.599224 9.788974 8.105308 6.383358 4.034203 3.990474 4.152336 4.113136 4.740508 
2255 2.987607 6.464141 7.502563 7.076148 3.610407 9.761837 8.079335 6.388856 3.987391 4.038261 4.160265 4.050734 4.677440 
2256 2.935553 6.423672 7.489254 7.109001 3.670952 9.760674 8.116433 6.398214 3.983597 4.107712 4.213912 4.041378 4.711403 
2257 2.878561 6.381568 7.498646 7.220377 3.773735 9.825570 8.089157 6.336294 3.948905 4.210811 4.244758 4.018758 4.767507 
2258 2.846126 6.417179 7.499307 7.264871 3.777272 9.833006 8.114747 6.287242 3.923105 4.226781 4.222779 3.985400 4.775143 
2259 2.794397 6.404357 7.531099 7.309134 3.771370 9.871838 8.136731 6.279141 3.894331 4.264423 4.237565 3.936566 4.753776 
2260 2.783844 6.378972 7.585800 7.298187 3.716117 9.875318 8.170021 6.349298 3.945484 4.306850 4.301917 3.926901 4.741765 
2261 2.800177 6.359243 7.668639 7.302245 3.673080 9.885596 8.216230 6.430009 3.989693 4.353366 4.383819 3.936282 4.731991 
2262 2.830106 6.353159 7.739638 7.317633 3.654546 9.910819 8.236430 6.473530 3.986755 4.389350 4.422882 3.901345 4.701418 
2263 2.865113 6.359722 7.769022 7.342173 3.646210 9.924703 8.182325 6.476835 3.943641 4.407272 4.402038 3.840065 4.623939 
2264 2.911822 6.396705 7.825448 7.396989 3.684166 9.945051 8.139781 6.452635 3.867029 4.403824 4.372909 3.780009 4.575365 
2265 2.965189 6.484400 7.896013 7.392498 3.700957 9.904285 8.131262 6.474217 3.854509 4.348270 4.375025 3.732941 4.631534 
2266 2.920684 6.547820 7.924329 7.410226 3.715483 9.885863 8.089266 6.473149 3.817775 4.320084 4.422408 3.694426 4.669138 
2267 2.856086 6.591744 7.950378 7.377636 3.703965 9.842046 8.100166 6.522678 3.843355 4.271481 4.499650 3.648493 4.708241 
2268 2.794288 6.617261 8.000580 7.396876 3.728099 9.806281 8.129198 6.570757 3.887076 4.254313 4.560790 3.648590 4.785330 
2269 2.762085 6.697723 8.034945 7.373185 3.695364 9.714447 8.180531 6.587223 3.922959 4.209775 4.576290 3.642822 4.843755 
2270 2.801756 6.800337 8.128175 7.337095 3.668699 9.642138 8.247516 6.559924 3.978028 4.165087 4.537051 3.650711 4.921624 
2271 2.855719 6.916257 8.150955 7.272075 3.548419 9.546762 8.260486 6.495870 4.043821 4.115942 4.438004 3.628679 4.935222 
2272 2.839834 6.968104 8.128258 7.281973 3.436937 9.523701 8.176044 6.375287 4.029821 4.151372 4.356444 3.573812 4.865005 
2273 2.891384 7.032202 8.181911 7.330709 3.418870 9.523031 8.100819 6.277713 4.046186 4.194358 4.266082 3.584279 4.874191 
2274 2.962436 7.119167 8.220127 7.400276 3.430711 9.535449 7.993616 6.162081 4.021523 4.227362 4.161104 3.628572 4.895362 
2275 3.072777 7.267070 8.246065 7.409743 3.404849 9.484616 7.950782 6.082909 4.010317 4.179680 4.022944 3.632193 4.937404 
2276 3.166883 7.399711 8.207202 7.354647 3.299900 9.386527 7.904780 6.049582 4.017872 4.088291 3.882064 3.613278 4.953932 
2277 3.219877 7.429734 8.189116 7.379590 3.264293 9.376669 7.828334 6.043167 4.000564 4.071149 3.818199 3.661989 4.977133 
2278 3.246228 7.385942 8.171905 7.390032 3.220229 9.391434 7.780541 6.076615 4.004286 4.102386 3.825207 3.709978 4.985032 
2279 3.257976 7.259759 8.190729 7.468481 3.226567 9.484465 7.673880 6.114991 4.020892 4.199459 3.895910 3.834898 5.011638 
2280 3.281137 7.186497 8.145883 7.445480 3.135546 9.470881 7.613445 6.165418 4.059093 4.229907 3.916631 3.906700 4.995956 
2281 3.301173 7.094716 8.108280 7.485301 3.092241 9.513728 7.536570 6.143553 4.033787 4.290324 3.902033 3.951912 4.973986 
2282 3.351165 7.047439 8.057618 7.465312 3.047163 9.520309 7.502972 6.115412 4.007523 4.286492 3.816522 3.988046 4.943723 
2283 3.365708 7.001967 7.971374 7.461213 3.016067 9.549515 7.446599 6.072506 3.959611 4.295601 3.749270 3.981961 4.853043 
2284 3.418867 6.977448 7.906865 7.435961 3.013936 9.528212 7.432797 6.084563 3.978639 4.262533 3.706950 4.028797 4.806917 
2285 3.525087 6.999371 7.899601 7.397387 3.054155 9.465264 7.481295 6.163070 4.076538 4.160430 3.627764 4.147814 4.837269 
2286 3.631208 7.058284 7.932961 7.358896 3.117549 9.400664 7.519050 6.225050 4.193881 4.063796 3.521821 4.249476 4.885032 
2287 3.649764 7.072870 7.879903 7.346814 3.121946 9.368995 7.436843 6.215580 4.236489 4.009138 3.398880 4.234185 4.837402 
2288 3.655898 7.069367 7.801085 7.355255 3.130740 9.341376 7.360709 6.212520 4.289978 3.984173 3.287870 4.233914 4.796486 
2289 3.645210 7.018616 7.715703 7.396444 3.152037 9.385345 7.266086 6.163415 4.306541 4.007807 3.192610 4.217975 4.768465 
2290 3.723998 7.003880 7.726033 7.400197 3.251802 9.414701 7.288521 6.193819 4.401578 3.974340 3.110499 4.323591 4.862181 
2291 3.756537 7.000959 7.684281 7.396370 3.274962 9.444071 7.288311 6.215621 4.447527 3.945716 3.060980 4.355019 4.897394 
2292 3.765429 6.999745 7.648352 7.392643 3.258435 9.453060 7.298975 6.261590 4.469232 3.913157 3.046813 4.372241 4.941407 
2293 3.732502 6.998463 7.542412 7.341209 3.149643 9.439300 7.262097 6.352866 4.434142 3.878819 3.040186 4.346179 4.941452 
2294 3.736836 7.029766 7.501611 7.284217 3.089026 9.408902 7.286438 6.473149 4.418777 3.862534 3.038249 4.348709 5.016582 
2295 3.780053 7.059920 7.516952 7.243696 3.073378 9.367403 7.310774 6.555961 4.387877 3.837739 3.026915 4.374662 5.139237 
2296 3.846883 7.084629 7.539600 7.191272 3.082252 9.302540 7.374601 6.642448 4.380165 3.795498 3.004851 4.407733 5.278276 
2297 3.882236 7.070504 7.555088 7.190096 3.095933 9.292591 7.376823 6.637856 4.311575 3.793767 2.953250 4.385136 5.361696 
2298 3.920636 7.066209 7.534761 7.130310 3.055900 9.243022 7.350280 6.623933 4.263005 3.757226 2.883555 4.314028 5.399916 
2299 3.945761 7.019381 7.531340 7.130054 3.062823 9.246385 7.306842 6.578529 4.239493 3.770390 2.818688 4.246542 5.432934 
2300 4.002415 6.980360 7.582952 7.092578 3.050438 9.211989 7.311992 6.606153 4.324567 3.769312 2.845219 4.240256 5.498342 
2301 4.040266 6.889830 7.655148 7.099979 3.037484 9.210352 7.320849 6.623635 4.428155 3.798813 2.951481 4.273550 5.556160 
2302 4.054543 6.789552 7.713481 7.127192 2.985213 9.235691 7.308068 6.632011 4.513123 3.869169 3.075309 4.259748 5.573935 
2303 4.110667 6.734683 7.797360 7.131520 2.914449 9.255944 7.288255 6.635035 4.596881 3.909845 3.177463 4.231162 5.581892 
2304 4.134189 6.688600 7.847210 7.152925 2.846507 9.303598 7.262683 6.595751 4.628804 3.952233 3.236516 4.168236 5.544861 
2305 4.220810 6.723426 7.904389 7.102345 2.771970 9.298676 7.274605 6.609182 4.663044 3.930793 3.243188 4.109808 5.544972 
2306 4.326681 6.726947 7.972477 7.113267 2.758808 9.315745 7.256380 6.595148 4.638590 3.904951 3.194893 4.052665 5.569488 
2307 4.420247 6.720131 8.020436 7.128301 2.773668 9.311673 7.241239 6.609948 4.621281 3.878000 3.157448 3.995254 5.607697 
2308 4.514058 6.674726 8.096529 7.172754 2.826362 9.338729 7.216866 6.635093 4.604846 3.878268 3.164195 3.965500 5.637391 
2309 4.585882 6.620983 8.129803 7.159414 2.837606 9.347754 7.194433 6.644395 4.621363 3.845164 3.166263 3.932404 5.615287 
2310 4.630209 6.532362 8.132678 7.174346 2.868865 9.366060 7.131200 6.613157 4.612460 3.832589 3.141158 3.863358 5.554929 
2311 4.746387 6.483304 8.138500 7.151621 2.903146 9.338513 7.106876 6.606823 4.648426 3.772147 3.099879 3.827524 5.558260 
2312 4.817569 6.375671 8.118543 7.233260 3.010527 9.421933 7.022747 6.497840 4.625537 3.800180 3.044065 3.787151 5.570027 
2313 4.893678 6.324150 8.093098 7.238497 3.056105 9.422442 6.960856 6.484411 4.670809 3.814722 3.028571 3.769927 5.607317 
2314 4.934635 6.276651 8.055487 7.293863 3.102498 9.448238 6.855328 6.447688 4.665214 3.840423 3.019527 3.724679 5.611233 
2315 4.932444 6.276664 7.988107 7.290088 3.084127 9.417171 6.783334 6.447958 4.667585 3.833742 2.999420 3.665859 5.589153 
2316 4.922287 6.249876 7.958899 7.289798 3.094034 9.426987 6.648839 6.448024 4.633124 3.885850 3.018011 3.642391 5.556059 
2317 4.904501 6.227860 7.963462 7.264367 3.150753 9.493703 6.546600 6.436696 4.575537 3.959147 3.032141 3.678360 5.536609 
2318 4.917585 6.238262 7.984128 7.202630 3.213326 9.524285 6.467732 6.391209 4.489993 4.047819 2.992546 3.711593 5.533360 
2319 4.986184 6.267279 8.026855 7.131603 3.282110 9.525433 6.434878 6.325070 4.390398 4.119213 2.928124 3.762916 5.565620 
2320 4.978812 6.286718 8.026314 6.998443 3.258890 9.508368 6.434602 6.311188 4.330593 4.149044 2.910252 3.799416 5.572041 
2321 4.880081 6.215633 8.003798 6.933186 3.246770 9.545263 6.332321 6.251337 4.220176 4.224702 2.978218 3.808130 5.536008 
2322 4.731575 6.143601 7.986554 6.894750 3.235826 9.574001 6.233761 6.226456 4.100659 4.265784 3.080558 3.829949 5.509279 
2323 4.616858 6.108818 8.026787 6.870470 3.291277 9.571369 6.164038 6.195852 3.981998 4.289203 3.154839 3.868526 5.537921 
2324 4.548601 6.098969 8.065043 6.813451 3.353632 9.520370 6.093029 6.175972 3.853161 4.296564 3.200187 3.891757 5.590014 
2325 4.513043 6.108378 8.090040 6.757408 3.405306 9.481111 6.060247 6.180443 3.773244 4.286067 3.226795 3.938292 5.667594 
2326 4.465374 6.136233 8.047590 6.716282 3.404205 9.437999 5.999106 6.150867 3.708375 4.278033 3.223948 3.939950 5.714319 
2327 4.413389 6.160493 7.963452 6.748761 3.400102 9.415770 5.927351 6.061975 3.615273 4.296673 3.209151 3.920987 5.734577 
2328 4.413472 6.229544 7.937531 6.784656 3.450520 9.399228 5.938069 5.979934 3.583429 4.297354 3.175814 3.976917 5.797076 
2329 4.433740 6.325444 7.921435 6.751099 3.450577 9.323376 5.930319 5.927908 3.600927 4.281589 3.155145 4.022948 5.820520 
2330 4.410682 6.370820 7.885040 6.769549 3.462089 9.294613 5.915716 5.852887 3.578605 4.307536 3.183273 4.060828 5.813604 
2331 4.366508 6.419305 7.832828 6.824027 3.466038 9.291004 5.843877 5.759667 3.505666 4.322464 3.192587 4.054812 5.775128 
2332 4.341225 6.458251 7.793449 6.905492 3.483888 9.295012 5.790753 5.642335 3.404238 4.371955 3.188514 4.022413 5.743514 
2333 4.299848 6.501890 7.738866 6.971854 3.488291 9.289991 5.766710 5.547157 3.312548 4.395707 3.172701 3.983998 5.719041 
2334 4.255457 6.564088 7.702771 6.969865 3.459338 9.214628 5.769389 5.539046 3.320648 4.359159 3.169405 3.979014 5.702548 
2335 4.187006 6.606080 7.693023 7.000913 3.467630 9.160999 5.805568 5.548281 3.354001 4.339426 3.215915 4.058659 5.709154 
2336 4.044024 6.617068 7.642221 7.043977 3.443824 9.158794 5.816283 5.563864 3.339403 4.305257 3.276340 4.117770 5.651261 
2337 3.932495 6.628531 7.609520 7.114769 3.459783 9.204866 5.842173 5.549374 3.316220 4.289051 3.328173 4.193783 5.611633 
2338 3.818219 6.679381 7.493943 7.105284 3.407413 9.192784 5.873934 5.551196 3.280593 4.217422 3.339033 4.211736 5.529043 
2339 3.757010 6.739987 7.464478 7.123157 3.433601 9.206429 5.934313 5.540537 3.257025 4.159580 3.329370 4.291481 5.523770 
2340 3.710459 6.776282 7.465608 7.118856 3.454576 9.205340 6.013228 5.518284 3.252259 4.129559 3.337160 4.386911 5.527006 
2341 3.616050 6.695779 7.486523 7.226111 3.559495 9.329467 6.016782 5.437920 3.203766 4.223280 3.405061 4.542311 5.525285 
2342 3.462409 6.592937 7.440627 7.269290 3.605634 9.453389 5.962640 5.391665 3.114892 4.292425 3.457371 4.604105 5.449296 
2343 3.348516 6.538879 7.443159 7.323882 3.718743 9.558941 5.953933 5.365375 3.043277 4.381532 3.513432 4.711617 5.417513 
2344 3.251656 6.546803 7.458168 7.286503 3.770728 9.561891 5.971632 5.414355 3.022614 4.339590 3.515489 4.811540 5.392199 
2345 3.182212 6.557219 7.496656 7.272453 3.842813 9.593832 6.021117 5.435761 3.005294 4.300951 3.533326 4.904967 5.385215 
2346 3.067395 6.547073 7.455896 7.261444 3.848519 9.639924 5.970320 5.418171 2.959769 4.286037 3.548459 4.951896 5.303605 
2347 2.945318 6.518013 7.407729 7.268750 3.845391 9.671382 5.933022 5.396029 2.907506 4.284753 3.561997 4.988216 5.230761 
2348 2.907262 6.489429 7.418227 7.335030 3.938574 9.749404 5.941164 5.339855 2.880107 4.369510 3.606575 5.055451 5.226719 
2349 2.876034 6.505463 7.458383 7.296996 3.989388 9.707098 6.021849 5.376531 2.948338 4.378425 3.615227 5.139701 5.253762 
2350 2.797122 6.429727 7.437845 7.308117 4.027524 9.731050 6.020759 5.361140 2.962766 4.450062 3.631988 5.175947 5.243831 
2351 2.702758 6.381275 7.380691 7.308130 4.014358 9.708189 5.971274 5.348468 2.947983 4.495095 3.632391 5.188700 5.208290 
2352 2.638016 6.346559 7.344930 7.322003 4.054179 9.670230 5.945675 5.331340 2.937721 4.525963 3.648272 5.248706 5.220148 
2353 2.612524 6.328904 7.323656 7.289745 4.106755 9.591884 5.977157 5.355459 2.981439 4.528471 3.682495 5.317986 5.281333 
2354 2.626820 6.329501 7.304412 7.217216 4.143072 9.483046 6.028186 5.405549 3.069295 4.517222 3.723899 5.419932 5.384759 
2355 2.612846 6.298324 7.191516 7.154064 4.137581 9.373883 6.031429 5.394627 3.093471 4.508343 3.717432 5.450750 5.452288 
2356 2.604884 6.256487 7.002778 7.156745 4.152939 9.340359 5.927732 5.310949 3.020004 4.550511 3.706012 5.414419 5.468843 
2357 2.671158 6.257479 6.864244 7.187743 4.231516 9.320017 5.879734 5.265357 2.962307 4.562774 3.706083 5.449306 5.542200 
2358 2.765498 6.264650 6.783271 7.233112 4.359224 9.325534 5.876476 5.285011 2.998456 4.587389 3.768340 5.560356 5.666067 
2359 2.853717 6.313486 6.738617 7.162854 4.409971 9.249870 5.925307 5.385110 3.107005 4.562047 3.833336 5.681614 5.756866 
2360 2.878940 6.315161 6.672187 7.104433 4.407822 9.211964 5.938920 5.403943 3.175993 4.610779 3.886183 5.754590 5.805040 
2361 2.939929 6.331617 6.667152 7.043831 4.436895 9.234218 6.005517 5.410402 3.261751 4.660871 3.966188 5.840324 5.887721 
2362 3.035969 6.370812 6.693633 6.946983 4.449654 9.272766 6.047755 5.434820 3.338897 4.716269 4.036353 5.943219 5.986693 
2363 3.098768 6.362921 6.674118 6.888740 4.432175 9.354315 6.054560 5.457419 3.330508 4.824357 4.086707 6.025959 6.055019 
2364 3.172613 6.420182 6.671254 6.805820 4.389085 9.365462 6.056808 5.501732 3.295136 4.868230 4.087977 6.075089 6.112090 
2365 3.238693 6.453360 6.674186 6.791914 4.354894 9.386242 6.046802 5.491514 3.254697 4.936803 4.102454 6.067358 6.164616 
2366 3.305722 6.447859 6.710117 6.827363 4.364265 9.407240 6.063526 5.490271 3.266175 5.028936 4.133469 6.054170 6.234387 
2367 3.315100 6.441883 6.728788 6.795544 4.275990 9.359407 6.075331 5.514787 3.264311 5.095202 4.112933 5.993103 6.232965 
2368 3.354481 6.414714 6.764622 6.784287 4.249706 9.322323 6.141150 5.530808 3.256297 5.166224 4.078125 5.968394 6.273302 
2369 3.478013 6.479171 6.861889 6.686544 4.228580 9.165619 6.302651 5.624958 3.268972 5.136902 4.015584 5.993414 6.356046 
2370 3.663481 6.528962 6.978627 6.695250 4.350419 9.092382 6.492475 5.686106 3.293163 5.112515 3.996980 6.053045 6.518132 
2371 3.746372 6.557561 6.987599 6.688635 4.378415 9.031175 6.635226 5.705857 3.215087 5.126674 3.953206 6.050839 6.600000 
2372 3.783512 6.604503 6.957880 6.635569 4.386995 8.972756 6.715505 5.730996 3.102895 5.107408 3.909751 6.022457 6.638209 
2373 3.795501 6.642539 6.909618 6.562155 4.368577 8.985583 6.788362 5.751527 3.007632 5.112210 3.882945 5.972076 6.649570 
2374 3.885340 6.720398 6.971034 6.457654 4.425203 8.986492 6.886518 5.841327 3.040280 5.086546 3.903254 6.017903 6.742082 
2375 3.955823 6.768100 7.004083 6.416632 4.520103 9.033627 6.935030 5.888308 3.071856 5.083397 3.953601 6.034491 6.810178 
2376 3.999656 6.817990 6.977136 6.369050 4.579513 9.090348 6.963109 5.906696 3.046584 5.094274 3.967836 5.993468 6.843744 
2377 4.026531 6.868531 6.916060 6.321512 4.617623 9.104195 6.954107 5.930113 2.966095 5.101214 3.946830 5.914097 6.840147 
2378 4.116701 6.925984 6.927697 6.292968 4.725647 9.118773 7.032571 5.993075 2.930238 5.109831 3.953427 5.902923 6.902962 
2379 4.224309 6.991269 6.965699 6.267629 4.853192 9.129359 7.097325 6.062431 2.899838 5.121063 3.963927 5.889981 6.988740 
2380 4.289571 7.026916 6.961230 6.246098 4.944625 9.101503 7.134715 6.069088 2.791795 5.117259 3.944560 5.791700 7.003544 
2381 4.349391 7.020351 6.954254 6.238549 5.022001 9.092754 7.168374 6.048118 2.684634 5.135664 3.938987 5.688151 7.001511 
2382 4.344644 6.982403 6.917867 6.213647 5.047378 9.067421 7.160564 6.058053 2.586186 5.176281 3.948620 5.574557 6.959035 
2383 4.347349 6.923557 6.930389 6.233396 5.111874 9.035115 7.186357 6.120295 2.586531 5.219613 4.014104 5.530455 6.939239 
2384 4.362075 6.912733 7.008129 6.175500 5.131610 8.927539 7.252942 6.282026 2.685926 5.223714 4.069075 5.552598 6.991929 
2385 4.297628 6.872185 7.024797 6.168881 5.126903 8.839994 7.271734 6.364471 2.718058 5.256464 4.104959 5.543036 7.010386 
2386 4.230064 6.818165 7.062561 6.199156 5.161422 8.770927 7.292647 6.419421 2.758712 5.289630 4.140579 5.552499 7.044140 
2387 4.180204 6.771779 7.127424 6.275504 5.239947 8.759222 7.329201 6.435273 2.832408 5.315811 4.206863 5.596576 7.103635 
2388 4.120755 6.709514 7.171917 6.386566 5.318263 8.786423 7.344106 6.375038 2.901294 5.327682 4.259042 5.637146 7.133171 
2389 4.103613 6.715792 7.217056 6.366708 5.329070 8.791800 7.392001 6.342655 3.000662 5.281842 4.260940 5.670129 7.176857 
2390 4.031393 6.681310 7.177959 6.349544 5.266709 8.894423 7.368855 6.243797 3.048342 5.307504 4.258772 5.642461 7.131565 
2391 4.007970 6.654424 7.176090 6.323677 5.234834 8.995795 7.379436 6.132428 3.100796 5.319255 4.242208 5.611622 7.092796 
2392 4.107563 6.679707 7.284905 6.289612 5.304837 9.112941 7.446485 6.042696 3.205043 5.255737 4.236921 5.656412 7.153579 
2393 4.157733 6.710053 7.359619 6.214541 5.289840 9.139894 7.551306 5.968762 3.277089 5.189982 4.183549 5.647893 7.163190 
2394 4.186191 6.694846 7.400676 6.134607 5.222045 9.108226 7.590730 5.932933 3.366119 5.162196 4.139721 5.605214 7.101631 
2395 4.237309 6.671126 7.464023 6.086199 5.169144 9.095167 7.653813 5.916219 3.509902 5.163777 4.166007 5.614773 7.030081 
2396 4.245458 6.594368 7.478726 6.131217 5.142592 9.128690 7.661106 5.815763 3.595001 5.217928 4.217071 5.586450 6.886491 
2397 4.314904 6.566241 7.522049 6.163328 5.159981 9.107479 7.680047 5.718071 3.672689 5.217015 4.256784 5.566064 6.782582 
2398 4.289961 6.559251 7.504286 6.182422 5.133104 9.071798 7.716907 5.621657 3.712055 5.211899 4.279310 5.541566 6.677128 
2399 4.273334 6.580252 7.561090 6.175114 5.163548 9.006736 7.803154 5.602649 3.809072 5.132464 4.334016 5.591857 6.696339 
2400 4.223855 6.596750 7.596064 6.159220 5.184207 8.947582 7.905083 5.602680 3.890197 5.037817 4.375407 5.608270 6.732580 
2401 4.153586 6.613119 7.623235 6.161315 5.212009 8.912825 8.013869 5.576163 3.944919 4.941657 4.412933 5.614159 6.773050 
2402 3.994523 6.623882 7.537092 6.086859 5.115641 8.784012 8.044911 5.514471 3.934865 4.841899 4.359342 5.513710 6.726442 
2403 3.886765 6.628449 7.487160 6.082974 5.095753 8.740742 8.113083 5.427741 3.953095 4.744758 4.357157 5.484783 6.719774 
2404 3.794684 6.618898 7.469251 6.131750 5.116567 8.744803 8.145494 5.342665 3.977675 4.655872 4.392234 5.475232 6.731428 
2405 3.737998 6.576059 7.463578 6.225005 5.180034 8.822369 8.160618 5.261193 4.009931 4.583914 4.487956 5.459851 6.746039 
2406 3.559888 6.503248 7.326716 6.323245 5.158761 8.960892 8.080815 5.105582 3.939529 4.595211 4.546394 5.335550 6.635744 
2407 3.353396 6.463289 7.197463 6.333391 5.134654 9.022793 8.018172 5.044081 3.903086 4.567655 4.600132 5.215753 6.529283 
2408 3.202266 6.450347 7.135864 6.377623 5.185617 9.098436 8.022732 5.044458 3.941377 4.538354 4.676147 5.137045 6.479148 
2409 3.082691 6.498493 7.132987 6.424964 5.270626 9.153111 8.075447 5.078057 4.002432 4.487995 4.717010 5.075033 6.485622 
2410 2.967109 6.519666 7.068948 6.475226 5.291050 9.180029 8.095769 5.076221 4.016664 4.438749 4.730280 4.946262 6.433838 
2411 2.855473 6.513428 6.920400 6.565277 5.258724 9.229927 8.098831 5.015812 3.999225 4.432114 4.719965 4.773242 6.282164 
2412 2.848472 6.489987 6.837769 6.669960 5.264833 9.269242 8.115785 4.997102 4.040141 4.400630 4.755079 4.687615 6.166811 
2413 2.893093 6.431578 6.800987 6.783864 5.292555 9.285960 8.174686 5.029497 4.145802 4.356483 4.824642 4.665848 6.096259 
2414 2.887445 6.370583 6.752125 6.897255 5.277721 9.285966 8.237929 5.065627 4.248610 4.334461 4.899651 4.661112 6.026207 
2415 2.830937 6.288877 6.659489 6.960464 5.187342 9.238058 8.239871 5.115781 4.325917 4.309986 4.967832 4.632898 5.934477 
2416 2.859304 6.243642 6.611857 6.990074 5.140029 9.216209 8.305254 5.174185 4.418922 4.269407 5.072482 4.656088 5.885552 
2417 2.896224 6.219075 6.594007 6.994659 5.124813 9.215694 8.369039 5.199203 4.493943 4.234516 5.181919 4.686685 5.845835 
2418 2.886563 6.208975 6.593710 6.923675 5.123475 9.201121 8.423063 5.245506 4.553631 4.177570 5.251950 4.689760 5.837265 
2419 2.871808 6.196754 6.615716 6.891406 5.204080 9.267266 8.470212 5.234113 4.615372 4.170724 5.341913 4.676399 5.831755 
2420 2.810775 6.215315 6.650928 6.791253 5.286748 9.250203 8.497532 5.273714 4.676491 4.136874 5.388106 4.660747 5.856317 
2421 2.725960 6.107912 6.569384 6.764633 5.343592 9.322665 8.402985 5.214711 4.693102 4.204701 5.453102 4.555755 5.801746 
2422 2.639977 6.053363 6.490308 6.706870 5.350218 9.345738 8.323113 5.181252 4.720284 4.240004 5.438576 4.422324 5.757383 
2423 2.628471 6.009665 6.455351 6.679257 5.361157 9.338726 8.272809 5.168302 4.746567 4.244201 5.402600 4.306242 5.788536 
2424 2.684614 6.041860 6.444829 6.618534 5.354068 9.272980 8.321169 5.183307 4.769266 4.204415 5.358869 4.196579 5.878132 
2425 2.722651 6.079406 6.392567 6.582675 5.308610 9.201824 8.325643 5.176290 4.757664 4.187516 5.320442 4.057325 5.935503 
2426 2.802459 6.048778 6.332836 6.649035 5.313083 9.191057 8.300013 5.125138 4.732574 4.232464 5.345271 3.922873 5.990956 
2427 2.887788 6.043911 6.295465 6.703812 5.336515 9.206569 8.293749 5.073124 4.707248 4.256211 5.370415 3.812394 6.054952 
2428 2.943695 6.069545 6.293512 6.725797 5.386330 9.216077 8.314772 5.062225 4.695655 4.234339 5.400858 3.744209 6.154601 
2429 2.907930 6.055609 6.200878 6.712908 5.363177 9.200426 8.313768 5.001091 4.617608 4.174576 5.362299 3.599838 6.189406 
2430 2.890573 6.118827 6.191487 6.637380 5.368132 9.155377 8.385788 4.987917 4.585129 4.055444 5.296970 3.546071 6.285118 
2431 2.889080 6.162523 6.193549 6.600896 5.399468 9.125010 8.459060 4.955221 4.545602 3.940824 5.209716 3.530677 6.379891 
2432 2.903190 6.216854 6.200833 6.578268 5.439848 9.123469 8.553246 4.910396 4.517639 3.851873 5.138076 3.538792 6.465096 
2433 2.890424 6.284700 6.214779 6.493869 5.440202 9.131895 8.656288 4.893135 4.514849 3.754050 5.065654 3.523082 6.531370 
2434 2.899114 6.266510 6.230525 6.480316 5.478944 9.229621 8.752146 4.871713 4.575338 3.749212 5.091041 3.518668 6.594598 
2435 2.902488 6.284141 6.283741 6.401168 5.489517 9.298060 8.870926 4.891922 4.677461 3.717910 5.107119 3.533240 6.678514 
2436 2.895751 6.251101 6.272120 6.393702 5.471833 9.425634 8.893837 4.838102 4.730837 3.720130 5.128651 3.501420 6.699844 
2437 2.885314 6.246846 6.200845 6.378026 5.391067 9.501203 8.862322 4.758222 4.719800 3.677922 5.092070 3.423540 6.703262 
2438 2.863563 6.328743 6.149420 6.350717 5.314429 9.561628 8.805538 4.698527 4.714176 3.601641 5.049937 3.371283 6.724655 
2439 2.923219 6.431424 6.206149 6.422361 5.345457 9.669281 8.831269 4.721683 4.831177 3.587965 5.136516 3.473065 6.834843 
2440 2.983847 6.550467 6.264783 6.461312 5.336645 9.694680 8.897722 4.774749 4.956611 3.561133 5.202159 3.584742 6.935505 
2441 2.956118 6.566565 6.201240 6.532997 5.277812 9.722322 8.843059 4.709512 4.980841 3.602369 5.239340 3.594119 6.890528 
2442 2.873669 6.505486 6.109015 6.573774 5.220687 9.699806 8.796909 4.638978 4.960164 3.651463 5.244344 3.579810 6.799288 
2443 2.831145 6.469475 6.111706 6.602481 5.225520 9.677781 8.846437 4.610723 4.977836 3.693158 5.267179 3.652155 6.759219 
2444 2.806039 6.424258 6.148638 6.672139 5.301128 9.726657 8.876459 4.564134 4.995851 3.762676 5.329871 3.759162 6.732283 
2445 2.765529 6.479344 6.218519 6.594841 5.347579 9.632464 8.962932 4.601518 5.013703 3.735135 5.304027 3.872599 6.743866 
2446 2.689496 6.462374 6.207615 6.587689 5.377915 9.629942 8.921631 4.525596 4.959527 3.773873 5.304568 3.919858 6.653991 
2447 2.681573 6.491964 6.232790 6.559447 5.426374 9.614034 8.914574 4.519933 4.948821 3.792874 5.298913 3.969078 6.633921 
2448 2.729665 6.541447 6.295084 6.530787 5.511179 9.606383 8.924273 4.556286 4.953427 3.824573 5.317421 4.016001 6.632234 
2449 2.724941 6.577938 6.303785 6.498024 5.566943 9.633934 8.864425 4.565580 4.940846 3.898175 5.342336 3.995466 6.601750 
2450 2.790148 6.728694 6.452764 6.380701 5.635475 9.574983 8.955488 4.726173 4.989878 3.914834 5.358117 4.044324 6.718851 
2451 2.876264 6.835649 6.586551 6.334895 5.693458 9.565900 8.990236 4.803214 4.972109 3.944925 5.378016 4.059425 6.770058 
2452 2.892327 6.886752 6.644707 6.294483 5.660510 9.559715 8.938387 4.820030 4.884705 3.979568 5.367963 4.026482 6.751651 
2453 2.864362 6.924097 6.666829 6.203852 5.542812 9.491069 8.900618 4.853335 4.785149 3.990165 5.329948 3.988539 6.718165 
2454 2.906116 6.907865 6.741985 6.248265 5.529167 9.548786 8.894253 4.859014 4.770551 4.057164 5.404137 4.058771 6.683063 
2455 2.928338 6.923254 6.833714 6.207731 5.468982 9.535357 8.947715 4.883612 4.732987 4.014867 5.399552 4.101687 6.676423 
2456 2.976907 6.891563 6.911350 6.226118 5.478755 9.593989 8.997905 4.845134 4.687223 3.980341 5.440949 4.135513 6.663527 
2457 3.028701 6.860021 6.945626 6.217079 5.484319 9.653247 9.006120 4.753422 4.608293 3.941970 5.446480 4.142885 6.601593 
2458 3.084022 6.893949 6.988571 6.141441 5.454256 9.645900 9.057291 4.716677 4.547598 3.870630 5.415463 4.163617 6.558808 
2459 3.097651 6.901879 7.009911 6.106436 5.406209 9.669631 9.061646 4.664737 4.520361 3.854685 5.458225 4.178276 6.483068 
2460 3.128494 7.024916 7.120866 5.974264 5.332660 9.597503 9.163253 4.740287 4.543726 3.791435 5.459251 4.246862 6.499190 
2461 3.086176 7.000140 7.154494 5.997955 5.284908 9.680704 9.150650 4.748322 4.585123 3.856040 5.550971 4.282582 6.441442 
2462 3.081391 7.009283 7.214052 6.019337 5.264473 9.765344 9.147298 4.761677 4.626132 3.901313 5.625584 4.344092 6.431836 
2463 2.999376 6.971051 7.177596 6.020969 5.188601 9.825794 9.069580 4.696608 4.575942 3.921773 5.625569 4.302671 6.343121 
2464 2.929835 6.897167 7.124783 6.091115 5.143585 9.928164 8.942206 4.588913 4.505508 3.984631 5.671339 4.257457 6.233737 
2465 2.964369 6.949815 7.209517 6.075988 5.120649 9.935110 8.956094 4.640964 4.490438 3.978770 5.704130 4.321628 6.252656 
2466 2.962793 6.928712 7.293837 6.126010 5.097735 10.022900 8.960602 4.700982 4.538248 4.055562 5.802862 4.383755 6.239357 
2467 2.892881 6.890704 7.335643 6.101161 4.960742 10.035525 8.919170 4.732109 4.546716 4.099128 5.851456 4.368744 6.198316 
2468 2.819651 6.882338 7.397881 6.011219 4.797159 9.987343 8.935763 4.793531 4.565499 4.105357 5.855890 4.362571 6.196191 
2469 2.712507 6.819318 7.404791 5.991563 4.673413 9.989245 8.904864 4.820373 4.593147 4.165516 5.896665 4.338513 6.138195 
2470 2.723757 6.875019 7.518882 5.958361 4.653300 9.973663 8.979637 4.937854 4.677264 4.182494 5.977081 4.424532 6.195480 
2471 2.730214 6.878035 7.602503 5.995739 4.672647 10.024195 9.020334 4.991727 4.749472 4.238297 6.092066 4.487436 6.209954 
2472 2.664318 6.837818 7.609686 6.025711 4.640253 10.073627 8.959681 4.986582 4.780859 4.303899 6.185060 4.466611 6.157726 
2473 2.621125 6.791286 7.622522 6.044735 4.589443 10.105089 8.906726 5.004035 4.846432 4.371595 6.286889 4.466083 6.131267 
2474 2.609168 6.736798 7.643318 6.085890 4.563422 10.157565 8.851688 5.060806 4.952940 4.452942 6.418414 4.501095 6.129310 
2475 2.640033 6.773266 7.696050 6.041194 4.526826 10.126904 8.843408 5.174683 5.070871 4.465068 6.499852 4.538259 6.178995 
2476 2.699838 6.805713 7.735533 6.048593 4.554775 10.133924 8.861274 5.264947 5.171462 4.490817 6.568427 4.548648 6.211614 
2477 2.784625 6.844157 7.786034 6.092165 4.629220 10.178684 8.906485 5.360488 5.268677 4.515806 6.633972 4.555671 6.244180 
2478 2.851813 6.839371 7.811870 6.127898 4.641271 10.211075 8.949112 5.453313 5.334838 4.544263 6.703217 4.539250 6.261152 
2479 2.861265 6.691728 7.766180 6.248955 4.636347 10.319733 8.926303 5.473302 5.370891 4.657103 6.807751 4.487742 6.200305 
2480 2.899584 6.630679 7.745300 6.272939 4.600505 10.334563 8.959305 5.523056 5.390144 4.685796 6.796688 4.413572 6.167760 
2481 3.004773 6.594064 7.755117 6.365516 4.677692 10.397385 9.045230 5.524444 5.399671 4.713243 6.783301 4.383973 6.175945 
2482 3.067431 6.532423 7.751608 6.408510 4.734634 10.401929 9.125846 5.555849 5.393291 4.691772 6.717427 4.324988 6.172872 
2483 3.107302 6.498443 7.769314 6.395297 4.771967 10.354858 9.217748 5.649158 5.407685 4.629014 6.645270 4.281455 6.181924 
2484 3.111192 6.414575 7.757561 6.429633 4.831611 10.351315 9.245219 5.701614 5.402280 4.614655 6.613517 4.227898 6.141009 
2485 3.172917 6.427026 7.830051 6.399347 4.921569 10.295783 9.337255 5.838586 5.436714 4.573182 6.594664 4.246904 6.165451 
2486 3.185095 6.379249 7.848248 6.363341 4.974868 10.276821 9.376518 5.905029 5.421491 4.561639 6.594824 4.226474 6.104094 
2487 3.219887 6.292433 7.852720 6.361536 5.091348 10.327157 9.407210 5.927523 5.393937 4.580460 6.631723 4.223226 6.036498 
2488 3.272673 6.264093 7.866050 6.289744 5.203937 10.328333 9.469542 5.982163 5.376528 4.537742 6.629103 4.214902 6.027088 
2489 3.243336 6.159157 7.782133 6.272059 5.251944 10.352783 9.439386 5.928423 5.336187 4.546667 6.630459 4.130795 5.930916 
2490 3.154551 6.059908 7.666526 6.146201 5.170248 10.237958 9.400896 5.890430 5.295744 4.463151 6.543912 3.981891 5.814947 
2491 3.073957 5.968332 7.584870 6.105797 5.109647 10.197428 9.365504 5.864305 5.317231 4.441668 6.546823 3.886903 5.732625 
2492 3.023584 5.889949 7.554493 6.147322 5.096247 10.225504 9.364034 5.844135 5.382553 4.481260 6.624471 3.868865 5.716651 
2493 2.947141 5.902686 7.548031 6.068756 5.078543 10.129736 9.442758 5.874354 5.421137 4.430026 6.595490 3.828332 5.750832 
2494 2.762307 5.803805 7.421079 6.039067 5.049491 10.100890 9.407328 5.769444 5.358779 4.443968 6.544578 3.700960 5.665793 
2495 2.665936 5.857367 7.418739 5.952372 5.089886 10.031499 9.521899 5.751506 5.358935 4.403008 6.455019 3.676640 5.726906 
2496 2.581432 5.890252 7.385106 5.935041 5.145039 10.007690 9.609140 5.718810 5.362848 4.389907 6.421927 3.679592 5.770380 
2497 2.532376 5.909319 7.322719 5.945307 5.170129 10.026149 9.663765 5.672688 5.364655 4.398160 6.440106 3.688403 5.781794 
2498 2.530665 5.957870 7.257667 5.822460 5.108330 9.934328 9.746911 5.671102 5.340998 4.282932 6.405101 3.664576 5.793111 
2499 2.591472 5.951973 7.148725 5.808083 5.078650 9.957664 9.752371 5.605917 5.303263 4.236734 6.471289 3.679867 5.759215 
2500 2.709422 6.045240 7.116688 5.694378 5.054074 9.887364 9.809172 5.632524 5.286778 4.103005 6.501268 3.746969 5.802029 
2501 2.879445 6.205807 7.142132 5.615439 5.099175 9.858898 9.907222 5.672162 5.343326 4.010655 6.585660 3.898693 5.924735 
2502 2.950055 6.271451 7.060157 5.556589 5.069367 9.855024 9.883065 5.612553 5.358311 3.968814 6.635142 3.962171 5.921116 
2503 3.050487 6.424382 7.080406 5.419927 5.047813 9.820304 9.957970 5.636458 5.489461 3.906848 6.685694 4.089422 5.992936 
2504 3.085687 6.458388 7.066367 5.406019 5.044601 9.883161 9.961784 5.611813 5.639228 3.958122 6.837470 4.193407 5.996331 
2505 3.129519 6.509262 7.089966 5.319797 5.038851 9.868092 9.982128 5.600461 5.773883 3.939840 6.927855 4.265733 6.013080 
2506 3.166932 6.530023 7.095540 5.233812 5.016837 9.841138 9.984782 5.532776 5.842567 3.906522 6.956440 4.282303 6.006946 
2507 3.177221 6.501486 7.069005 5.230589 4.998792 9.850310 9.925970 5.394146 5.851635 3.925308 6.978144 4.261080 5.956845 
2508 3.223832 6.549096 7.122812 5.152445 4.990175 9.804488 9.945901 5.363686 5.873975 3.912867 6.957396 4.272779 5.967755 
2509 3.258329 6.533399 7.189854 5.208333 5.036971 9.931418 9.958833 5.339266 5.904461 4.003983 7.018045 4.315746 5.991025 
2510 3.268726 6.534355 7.279238 5.233212 5.057186 10.011807 9.986589 5.369481 5.947141 4.071652 7.063178 4.335186 6.026544 
2511 3.266510 6.551551 7.360443 5.243954 5.075541 10.066362 10.032013 5.438441 5.994157 4.106606 7.099227 4.344357 6.059015 
2512 3.308626 6.580265 7.435842 5.336723 5.166543 10.173560 10.090970 5.484795 6.032844 4.098804 7.181180 4.385499 6.113197 
2513 3.326789 6.645831 7.473563 5.276318 5.173148 10.127314 10.144295 5.539495 5.992694 3.935261 7.150174 4.364848 6.131145 
2514 3.307732 6.659403 7.439969 5.288679 5.215319 10.168141 10.142910 5.495613 5.876094 3.787790 7.099406 4.314823 6.102397 
2515 3.317969 6.750463 7.451849 5.229231 5.261424 10.170165 10.161434 5.477328 5.807068 3.613103 6.981498 4.294575 6.128415 
2516 3.280762 6.808465 7.461338 5.166698 5.272983 10.174162 10.132506 5.443661 5.776150 3.493147 6.874363 4.279864 6.120032 
2517 3.190424 6.748477 7.440413 5.180920 5.275363 10.276764 10.025098 5.351076 5.734222 3.468420 6.853111 4.253528 6.046220 
2518 3.211998 6.830736 7.534988 5.104835 5.293634 10.285054 10.039109 5.343698 5.751334 3.378564 6.798340 4.297696 6.087682 
2519 3.166007 6.854887 7.569686 5.154301 5.333100 10.341513 9.958119 5.249058 5.740065 3.408219 6.791544 4.306489 6.052116 
2520 3.190316 6.972171 7.670704 5.164899 5.368721 10.328911 9.937477 5.239452 5.793256 3.377414 6.742740 4.340210 6.096384 
2521 3.178646 7.054384 7.729009 5.159852 5.326166 10.236794 9.907841 5.228187 5.806943 3.284118 6.642868 4.303387 6.088583 
2522 3.095814 7.005249 7.704589 5.240559 5.257020 10.199846 9.829245 5.164661 5.770348 3.261047 6.617582 4.223259 5.977995 
2523 3.048922 7.011056 7.729215 5.257555 5.151098 10.116910 9.805912 5.194919 5.766666 3.194910 6.591228 4.190639 5.911906 
2524 2.951354 6.950111 7.705866 5.403079 5.090717 10.141923 9.697082 5.140564 5.752628 3.252538 6.649063 4.175316 5.762770 
2525 2.838344 6.900705 7.713358 5.487627 5.019459 10.154325 9.658995 5.134931 5.757720 3.280681 6.675851 4.155099 5.593926 
2526 2.811838 6.924592 7.800913 5.542035 5.016915 10.164515 9.703843 5.201396 5.819476 3.304222 6.703363 4.202909 5.504031 
2527 2.753237 6.908845 7.838398 5.608833 5.012257 10.183691 9.716331 5.214037 5.841238 3.363134 6.733028 4.220210 5.365572 
2528 2.708508 6.948879 7.914242 5.547317 4.961704 10.100845 9.771274 5.302036 5.897729 3.337857 6.693433 4.201880 5.278312 
2529 2.673796 6.946702 7.996357 5.565634 4.975405 10.096276 9.779278 5.364128 5.967789 3.398425 6.705776 4.214531 5.209542 
2530 2.619745 6.928674 8.050571 5.593134 5.011133 10.097854 9.724015 5.365464 6.016765 3.458315 6.715156 4.187213 5.125948 
2531 2.621100 6.939744 8.101604 5.589766 5.084160 10.074918 9.642600 5.316510 6.029331 3.458324 6.666693 4.135120 5.067242 
2532 2.645020 6.909106 8.091595 5.688577 5.200188 10.128455 9.473221 5.144866 5.976036 3.528080 6.656415 4.078623 4.996209 
2533 2.711141 6.959659 8.126002 5.647806 5.283885 10.063704 9.413045 5.039989 5.947317 3.524216 6.555099 4.038301 5.016839 
2534 2.798583 6.986197 8.154081 5.667436 5.397472 10.053442 9.327161 4.918734 5.940123 3.583558 6.511112 4.040939 5.063998 
2535 2.894688 7.064388 8.247998 5.629354 5.486060 9.994455 9.327290 4.894105 6.022753 3.642518 6.501601 4.092965 5.199728 
2536 2.856042 7.032806 8.267978 5.521339 5.421842 9.879630 9.275722 4.858830 6.067059 3.661190 6.480911 4.059556 5.212343 
2537 2.837810 6.942999 8.297401 5.500357 5.353942 9.849286 9.174956 4.819017 6.116765 3.734198 6.559568 4.069704 5.213085 
2538 2.831972 6.918166 8.357993 5.415888 5.260287 9.761353 9.150390 4.842129 6.153798 3.725298 6.607518 4.077636 5.237887 
2539 2.853078 6.866375 8.378352 5.477564 5.241854 9.785393 9.076982 4.801572 6.161650 3.781671 6.713355 4.117038 5.219148 
2540 2.876987 6.841393 8.373286 5.547107 5.255797 9.789639 9.034606 4.770561 6.132607 3.813554 6.793721 4.166243 5.229809 
2541 2.842034 6.816478 8.371724 5.574948 5.275663 9.755190 9.051736 4.783818 6.106016 3.818533 6.844684 4.222754 5.226532 
2542 2.725286 6.703182 8.301229 5.630990 5.265570 9.768414 8.967875 4.754591 6.067228 3.867942 6.924890 4.244230 5.127671 
2543 2.681644 6.764275 8.360698 5.548672 5.273606 9.703027 9.048824 4.855740 6.112972 3.837292 6.929797 4.288431 5.170052 
2544 2.610901 6.796861 8.370424 5.438027 5.200658 9.624366 9.084215 4.916012 6.107951 3.781118 6.871134 4.259597 5.126495 
2545 2.621435 6.824938 8.378040 5.373641 5.145129 9.583613 9.114267 4.959308 6.119827 3.748689 6.815779 4.258118 5.119800 
2546 2.744249 6.909131 8.433222 5.319977 5.129009 9.571815 9.217304 5.032509 6.146911 3.729970 6.769407 4.323969 5.196280 
2547 2.845557 6.859983 8.425927 5.409129 5.119778 9.679844 9.176432 4.998458 6.125332 3.810316 6.805435 4.388873 5.179538 
2548 2.895159 6.821532 8.463676 5.416469 5.066272 9.731270 9.165118 5.025426 6.153142 3.878968 6.820036 4.432193 5.202397 
2549 2.871539 6.709749 8.464415 5.448817 4.988892 9.813376 9.087719 5.034321 6.142663 4.002356 6.871624 4.456526 5.139367 
2550 2.877926 6.659287 8.493271 5.473174 4.988965 9.876966 9.030710 5.068741 6.157037 4.099305 6.912838 4.511534 5.118617 
2551 2.945102 6.711400 8.546408 5.463810 5.064331 9.895189 9.059843 5.135269 6.171687 4.111746 6.904234 4.579848 5.220302 
2552 2.916142 6.658607 8.516081 5.517683 5.109310 9.947022 9.003734 5.131327 6.086373 4.118055 6.907316 4.586353 5.218450 
2553 2.867499 6.655420 8.506716 5.467754 5.099552 9.873397 8.991801 5.166216 6.015914 4.017922 6.839591 4.545293 5.270935 
2554 2.843174 6.645512 8.499846 5.519748 5.157993 9.869792 8.987218 5.172876 5.997957 3.993279 6.891882 4.532012 5.364649 
2555 2.811944 6.641213 8.490560 5.603346 5.220362 9.894839 8.961615 5.165149 6.008025 4.019098 6.989968 4.526144 5.396569 
2556 2.868193 6.769935 8.551337 5.566820 5.257990 9.826329 9.059058 5.270093 6.129044 3.964782 6.987442 4.544016 5.539467 
2557 2.879707 6.795114 8.528894 5.638746 5.286693 9.862507 9.045649 5.240599 6.168653 3.943211 7.005396 4.532793 5.562008 
2558 2.922378 6.881431 8.573160 5.603414 5.249590 9.832084 9.102568 5.256441 6.217598 3.867869 6.921273 4.525967 5.609044 
2559 2.965358 6.953571 8.639623 5.617261 5.216910 9.881305 9.143044 5.255526 6.250031 3.849356 6.898000 4.531748 5.671555 
2560 2.953486 6.937072 8.683371 5.686136 5.169614 10.005605 9.112712 5.218112 6.224993 3.883169 6.933242 4.518550 5.619666 
2561 2.928688 6.924959 8.768273 5.626777 5.039248 10.033400 9.111697 5.268196 6.201594 3.864754 6.922467 4.493258 5.572147 
2562 2.918972 6.842826 8.858736 5.674296 4.971041 10.164607 9.089420 5.308587 6.233533 3.956821 7.018759 4.559044 5.528268 
2563 2.957005 6.834120 8.948558 5.635530 4.883028 10.169781 9.123307 5.371246 6.270580 3.978203 7.001014 4.610433 5.506669 
2564 2.977466 6.782753 8.944921 5.616439 4.817864 10.188585 9.057521 5.332792 6.206776 3.986459 6.973517 4.591622 5.442559 
2565 3.048993 6.774059 8.954049 5.577151 4.812852 10.191662 9.022903 5.315476 6.174825 3.974938 6.950471 4.585760 5.428899 
2566 3.100876 6.807371 8.989908 5.443432 4.781594 10.114708 9.024747 5.358770 6.164262 3.891739 6.888123 4.573660 5.416944 
2567 3.097689 6.751753 9.005295 5.419571 4.785556 10.174577 8.968079 5.363225 6.152852 3.904537 6.924939 4.571886 5.380415 
2568 3.086877 6.733301 9.056326 5.337476 4.787640 10.187744 8.984722 5.451291 6.231144 3.916418 6.955853 4.614873 5.365623 
2569 2.992810 6.638865 9.019969 5.310412 4.803731 10.305687 8.895767 5.439794 6.210705 3.950382 7.010676 4.601750 5.231786 
2570 2.905481 6.537667 8.973676 5.358819 4.891916 10.485142 8.789488 5.398963 6.183936 4.016389 7.117636 4.584292 5.110347 
2571 2.902577 6.603007 9.054646 5.306780 5.024469 10.538711 8.858307 5.499341 6.294229 4.037504 7.183130 4.663325 5.133407 
2572 2.837206 6.579431 9.021013 5.314435 5.147259 10.649369 8.783194 5.434495 6.269245 4.070048 7.261394 4.646178 5.060247 
2573 2.801681 6.642192 9.021980 5.172570 5.179930 10.611479 8.819828 5.461893 6.279214 3.996956 7.255138 4.660038 5.097538 
2574 2.749773 6.662523 8.983891 5.069638 5.158453 10.585741 8.795053 5.430619 6.271473 3.933624 7.266065 4.674630 5.069989 
2575 2.666239 6.596983 8.855750 5.032945 5.078640 10.623739 8.654471 5.289608 6.176820 3.906578 7.274707 4.616765 4.957661 
2576 2.708600 6.650978 8.777539 4.953411 5.034835 10.586820 8.651139 5.223980 6.178539 3.806159 7.235959 4.600081 4.997186 
2577 2.794307 6.694513 8.659302 4.943381 5.051874 10.571716 8.617574 5.100562 6.176324 3.713172 7.236551 4.579501 5.008169 
2578 2.827352 6.715599 8.520844 4.877094 5.009851 10.491413 8.602635 5.009696 6.149534 3.600869 7.205494 4.509384 5.006798 
2579 2.839976 6.729302 8.416751 4.813910 4.989085 10.383261 8.600477 4.981740 6.183057 3.521785 7.178854 4.478409 5.001317 
2580 2.779275 6.693607 8.252940 4.797596 4.991170 10.277729 8.524482 4.881805 6.132689 3.451893 7.120502 4.395176 4.907897 
2581 2.712306 6.715300 8.118759 4.700110 4.986390 10.096343 8.528255 4.836553 6.062198 3.297916 6.990830 4.319247 4.877531 
2582 2.712882 6.764831 8.054412 4.674942 5.068415 9.980947 8.561544 4.798217 6.020547 3.151095 6.923073 4.318257 4.882173 
2583 2.695499 6.835425 7.981420 4.585026 5.084332 9.807338 8.590740 4.767386 5.913906 2.976756 6.821298 4.263722 4.872012 
2584 2.707908 6.873380 7.920327 4.551224 5.078135 9.734052 8.578910 4.742392 5.800247 2.871711 6.781716 4.221917 4.861338 
2585 2.720582 6.850800 7.849991 4.595688 5.061434 9.749081 8.477733 4.723079 5.729136 2.887849 6.812202 4.205910 4.817926 
2586 2.683354 6.801980 7.785362 4.577034 4.952901 9.711700 8.370215 4.757172 5.681826 2.935722 6.791262 4.160460 4.788823 
2587 2.619042 6.663294 7.723650 4.609151 4.825955 9.764399 8.203394 4.807481 5.680342 3.045217 6.806143 4.117691 4.770596 
2588 2.601001 6.610146 7.693741 4.562555 4.700616 9.761168 8.113953 4.923994 5.736509 3.138676 6.766880 4.089547 4.812346 
2589 2.600956 6.563300 7.593935 4.526839 4.588565 9.734905 8.017248 4.984733 5.690389 3.212008 6.680504 4.003212 4.839012 
2590 2.616406 6.488240 7.449316 4.544174 4.529268 9.744074 7.897204 4.992408 5.589271 3.280536 6.605731 3.893445 4.850387 
2591 2.659736 6.503458 7.364901 4.538848 4.532917 9.700341 7.880563 5.041427 5.551227 3.335304 6.527573 3.807923 4.894156 
2592 2.704708 6.512928 7.314772 4.584806 4.592904 9.718581 7.848382 5.071117 5.528744 3.413702 6.506158 3.733583 4.926703 
2593 2.764966 6.555590 7.326621 4.654953 4.674405 9.780501 7.851760 5.120550 5.567188 3.521279 6.504752 3.693113 5.012337 
2594 2.764976 6.593443 7.296392 4.676064 4.702649 9.750028 7.836440 5.141030 5.585397 3.601049 6.436491 3.602033 5.083725 
2595 2.715912 6.541558 7.209885 4.715963 4.729948 9.732260 7.724890 5.094585 5.518627 3.685733 6.392179 3.479747 5.107193 
2596 2.732667 6.560437 7.178930 4.666125 4.769283 9.646383 7.678003 5.110773 5.475643 3.717137 6.304397 3.392210 5.201973 
2597 2.747769 6.587056 7.171070 4.615417 4.806212 9.551245 7.628706 5.111542 5.454821 3.756350 6.232923 3.306463 5.259038 
2598 2.734864 6.582854 7.182179 4.563658 4.821974 9.521364 7.563815 5.138580 5.446170 3.827266 6.172779 3.231385 5.290808 
2599 2.754558 6.578278 7.219282 4.518877 4.834783 9.527153 7.532708 5.174095 5.483449 3.916366 6.119986 3.207007 5.337120 
2600 2.776336 6.541848 7.238700 4.481452 4.856749 9.562958 7.485588 5.168815 5.480756 3.984211 6.103204 3.174130 5.333707 
2601 2.838534 6.559660 7.290018 4.359440 4.857456 9.580589 7.522151 5.215996 5.421377 3.975775 6.022946 3.127505 5.393535 
2602 2.890479 6.601632 7.342350 4.258124 4.843295 9.597332 7.585901 5.254309 5.361562 3.947684 5.961936 3.065620 5.454116 
2603 2.945274 6.634607 7.436184 4.189940 4.813332 9.629950 7.674786 5.309549 5.354777 3.968572 5.904730 3.020660 5.528924 
2604 2.965058 6.626390 7.508878 4.150367 4.760598 9.671746 7.744166 5.362783 5.339465 4.035311 5.867617 2.972880 5.572784 
2605 2.924577 6.531752 7.509896 4.173916 4.702444 9.737905 7.723132 5.335798 5.325819 4.122447 5.869377 2.915674 5.531051 
2606 2.903388 6.461496 7.526208 4.146464 4.618300 9.746039 7.725052 5.356328 5.331513 4.192257 5.860307 2.857639 5.524447 
2607 2.920219 6.409058 7.581323 4.174108 4.613334 9.785194 7.741385 5.385242 5.368064 4.278498 5.889664 2.841004 5.554492 
2608 2.974963 6.400937 7.651933 4.206254 4.645317 9.755442 7.822491 5.375346 5.448899 4.357781 5.948028 2.829436 5.589808 
2609 3.049867 6.444250 7.710658 4.202295 4.673710 9.669226 7.938275 5.359537 5.522598 4.424567 5.993080 2.790383 5.661311 
2610 3.014914 6.398389 7.639560 4.232320 4.625112 9.594643 7.927452 5.247356 5.505629 4.473691 5.982593 2.685606 5.639383 
2611 2.975757 6.354669 7.562433 4.238053 4.543705 9.493700 7.924168 5.178838 5.512930 4.523159 5.985999 2.612570 5.623596 
2612 3.023021 6.332330 7.580955 4.296070 4.549794 9.446790 7.984384 5.181435 5.580625 4.632225 6.072748 2.679287 5.691586 
2613 3.063167 6.298213 7.607474 4.361073 4.589745 9.437881 8.039293 5.196413 5.638169 4.727357 6.155738 2.789562 5.727485 
2614 3.033751 6.266305 7.587439 4.343345 4.575743 9.373269 8.042568 5.209630 5.650870 4.782818 6.192988 2.853357 5.717799 
2615 2.990893 6.221397 7.566213 4.368080 4.599568 9.403550 7.997410 5.218399 5.616421 4.856160 6.222837 2.912082 5.708132 
2616 2.974236 6.198499 7.562750 4.398005 4.675557 9.467349 7.964754 5.247846 5.584121 4.911190 6.237211 2.970996 5.702528 
2617 2.992548 6.211193 7.573599 4.401558 4.739794 9.506367 7.963526 5.283492 5.536923 4.975964 6.249014 3.006430 5.743274 
2618 3.000602 6.222957 7.559727 4.382019 4.755485 9.536627 7.932066 5.309024 5.437174 5.050497 6.218485 3.006145 5.745165 
2619 2.991500 6.248857 7.541648 4.315166 4.713665 9.525240 7.874235 5.307031 5.318064 5.083753 6.178531 2.952674 5.688438 
2620 3.024367 6.311643 7.566892 4.322820 4.723362 9.555507 7.829159 5.282804 5.289414 5.114375 6.211535 2.886026 5.669019 
2621 3.127676 6.467585 7.626549 4.295603 4.752483 9.528317 7.870369 5.300444 5.302552 5.109973 6.207908 2.798882 5.683614 
2622 3.143709 6.548305 7.589015 4.286944 4.690582 9.499669 7.836051 5.237090 5.269794 5.062447 6.151542 2.649939 5.591803 
2623 3.209560 6.652496 7.620584 4.304572 4.713172 9.494875 7.842185 5.214634 5.301637 5.027206 6.129598 2.578896 5.565040 
2624 3.272448 6.737216 7.709216 4.369069 4.776655 9.554551 7.855131 5.234791 5.396855 5.036456 6.152183 2.628469 5.541099 
2625 3.231890 6.705399 7.749028 4.504284 4.810052 9.663129 7.769769 5.187727 5.460564 5.053028 6.224199 2.723372 5.448961 
2626 3.196012 6.727717 7.800739 4.494543 4.723185 9.624831 7.758781 5.230679 5.494668 5.021649 6.212313 2.792895 5.396042 
2627 3.146605 6.752756 7.826318 4.469374 4.619370 9.590340 7.743085 5.276948 5.488245 4.947840 6.156979 2.857395 5.321141 
2628 3.124321 6.798481 7.865773 4.455989 4.563162 9.582594 7.728370 5.287828 5.474571 4.870031 6.125725 2.915059 5.282828 
2629 3.228317 6.961698 7.994446 4.415118 4.615192 9.573436 7.823663 5.369648 5.525698 4.808715 6.136169 2.974907 5.361846 
2630 3.192651 6.959939 8.011741 4.418118 4.579082 9.600662 7.769158 5.362694 5.495286 4.776254 6.153931 2.962758 5.307467 
2631 3.111519 6.886673 8.022711 4.373392 4.464714 9.587712 7.695570 5.401935 5.474491 4.830600 6.211185 2.934468 5.254988 
2632 3.084633 6.815759 8.120357 4.395700 4.462613 9.680671 7.658898 5.465856 5.540931 4.967225 6.385920 2.985018 5.246188 
2633 3.115039 6.785478 8.240003 4.416166 4.484276 9.769944 7.653380 5.501221 5.642952 5.075371 6.560797 3.050712 5.248048 
2634 3.142410 6.764533 8.274315 4.418452 4.476402 9.804058 7.620534 5.472594 5.688097 5.111329 6.673616 3.054407 5.201455 
2635 3.180158 6.778667 8.273059 4.370515 4.453135 9.791294 7.615351 5.452679 5.731873 5.109089 6.740377 3.034319 5.143654 
2636 3.200376 6.770990 8.255870 4.319229 4.400281 9.748323 7.604247 5.436898 5.765927 5.080081 6.766973 3.011924 5.099209 
2637 3.283457 6.800867 8.294928 4.328506 4.467558 9.771891 7.628823 5.455030 5.840057 5.046772 6.814779 3.070921 5.149921 
2638 3.333145 6.826006 8.316787 4.300093 4.499660 9.775124 7.639800 5.499806 5.895554 4.983967 6.831335 3.116349 5.166441 
2639 3.295963 6.800800 8.250255 4.276591 4.427355 9.743936 7.573196 5.507504 5.852987 4.886758 6.778840 3.092406 5.101621 
2640 3.215269 6.738240 8.159408 4.342332 4.371893 9.731414 7.460464 5.492036 5.766717 4.774161 6.750194 3.064150 5.028565 
2641 3.203480 6.761338 8.164186 4.388535 4.354317 9.731228 7.446229 5.543316 5.743949 4.653899 6.770581 3.119824 5.060900 
2642 3.142673 6.742572 8.128572 4.476732 4.313728 9.726879 7.383029 5.546925 5.693854 4.524740 6.783364 3.146415 5.059309 
2643 3.123536 6.769397 8.100410 4.521504 4.313327 9.696441 7.361824 5.552705 5.668161 4.380009 6.783516 3.178616 5.065045 
2644 3.115464 6.818925 8.053125 4.492588 4.324437 9.621359 7.348310 5.531384 5.648952 4.214911 6.750050 3.172784 5.080627 
2645 3.084514 6.834579 7.984766 4.548092 4.354028 9.631579 7.268373 5.436486 5.624812 4.077221 6.733561 3.156631 5.098003 
2646 3.001655 6.852150 7.929874 4.608099 4.369781 9.637774 7.207885 5.379664 5.621568 3.964849 6.723485 3.123220 5.109502 
2647 2.918860 6.871711 7.886505 4.649077 4.388551 9.635117 7.163252 5.341943 5.612891 3.867696 6.681407 3.067260 5.120177 
2648 2.872303 6.895477 7.835990 4.657033 4.417068 9.571110 7.143882 5.330806 5.582986 3.747468 6.583955 2.980593 5.124712 
2649 2.926488 6.972734 7.852501 4.655276 4.507719 9.508056 7.195114 5.390589 5.593324 3.640223 6.490747 2.931178 5.161452 
2650 3.016407 7.083095 7.939812 4.646686 4.584270 9.450736 7.279056 5.497446 5.640192 3.591183 6.420349 2.941244 5.227356 
2651 3.046218 7.120076 8.012879 4.636971 4.620865 9.417110 7.328979 5.611792 5.689053 3.593525 6.374789 2.967191 5.255117 
2652 3.000159 7.076563 8.043854 4.641338 4.604455 9.381729 7.315508 5.687422 5.708715 3.636054 6.352204 2.977889 5.210440 
2653 2.949430 7.023613 8.052269 4.663102 4.579515 9.354952 7.268892 5.723546 5.695535 3.659592 6.306471 2.977161 5.138504 
2654 2.950967 7.033579 8.083192 4.740659 4.651573 9.409885 7.251504 5.703415 5.720168 3.650265 6.264391 3.033885 5.106667 
2655 2.977923 7.086099 8.118109 4.821440 4.745954 9.497520 7.244400 5.619989 5.746216 3.592687 6.211347 3.085847 5.096432 
2656 3.049847 7.173046 8.155178 4.833024 4.823175 9.497587 7.297370 5.570712 5.788771 3.529235 6.121915 3.137615 5.134456 
2657 3.050513 7.171263 8.105260 4.839658 4.826818 9.476083 7.249722 5.493983 5.788010 3.472851 6.027409 3.108030 5.068890 
2658 3.067048 7.192837 8.089993 4.853499 4.834697 9.476604 7.203823 5.469155 5.818005 3.458572 5.952511 3.094661 5.014596 
2659 3.087046 7.244068 8.074611 4.864268 4.857575 9.458197 7.156766 5.439974 5.832531 3.439545 5.834970 3.058855 4.987078 
2660 3.115496 7.322271 8.044147 4.892477 4.934230 9.471574 7.088995 5.371655 5.832463 3.408112 5.730051 3.001958 5.001576 
2661 3.179223 7.386634 8.016595 4.929519 5.013719 9.461093 7.017946 5.296899 5.803336 3.378591 5.628316 2.975399 5.062857 
2662 3.230193 7.408037 7.993902 4.997768 5.113539 9.455576 6.955106 5.254024 5.797398 3.373180 5.583245 3.010485 5.128687 
2663 3.244482 7.372186 7.981210 5.081142 5.178833 9.479663 6.875421 5.232083 5.793250 3.386058 5.578386 3.064807 5.123010 
2664 3.289378 7.380030 7.993161 5.103941 5.239129 9.464127 6.847110 5.249612 5.784802 3.372735 5.537885 3.136653 5.128534 
2665 3.394569 7.448314 8.007505 5.068586 5.308200 9.392645 6.859321 5.282762 5.792375 3.311129 5.451471 3.184299 5.163980 
2666 3.503239 7.485281 7.958203 4.972756 5.331112 9.273972 6.856775 5.275454 5.743940 3.181354 5.308676 3.125220 5.153408 
2667 3.618126 7.506367 7.916440 4.951472 5.383272 9.249402 6.862883 5.253257 5.725188 3.102844 5.194143 3.089696 5.156766 
2668 3.709676 7.516662 7.911712 4.985627 5.446351 9.290992 6.911977 5.276648 5.790649 3.109270 5.188469 3.129881 5.163123 
2669 3.767614 7.481974 7.859979 5.067881 5.466971 9.350219 6.897483 5.267823 5.808465 3.118550 5.199904 3.155821 5.109116 
2670 3.860708 7.475933 7.763961 5.111967 5.496171 9.345971 6.877396 5.222015 5.753170 3.044795 5.156126 3.144291 5.057596 
2671 4.027614 7.539923 7.691820 5.131720 5.596946 9.325171 6.935624 5.180924 5.678474 2.900996 5.116008 3.130407 5.060922 
2672 4.175829 7.573214 7.636508 5.223547 5.707633 9.384626 6.947495 5.103902 5.582712 2.812850 5.099070 3.126256 5.053778 
2673 4.295042 7.611684 7.598890 5.231601 5.763427 9.376018 6.988418 5.115965 5.496884 2.760880 5.083937 3.133015 5.058320 
2674 4.370885 7.599603 7.475151 5.188971 5.708134 9.331872 6.956758 5.122747 5.371693 2.737739 5.034504 3.074767 4.996296 
2675 4.462524 7.572811 7.322890 5.135849 5.642352 9.303361 6.897341 5.089882 5.245378 2.741869 4.977950 3.014160 4.930424 
2676 4.596796 7.597288 7.277412 5.175719 5.684389 9.375946 6.890091 5.076909 5.234624 2.765403 5.036489 3.056361 4.936012 
2677 4.717605 7.608913 7.209713 5.230622 5.711900 9.451631 6.840966 5.047454 5.237435 2.801209 5.073628 3.086236 4.917455 
2678 4.758951 7.561772 7.055518 5.244402 5.646668 9.449923 6.699811 4.970521 5.163576 2.828262 5.039463 3.021078 4.807966 
2679 4.725210 7.501860 6.889033 5.225016 5.516873 9.391820 6.552405 4.921259 5.077669 2.854785 5.025252 2.913709 4.663457 
2680 4.717072 7.496025 6.849185 5.251946 5.469975 9.409978 6.465127 4.940878 5.089840 2.953315 5.073250 2.910478 4.613075 
2681 4.753755 7.529198 6.832536 5.252102 5.457960 9.412013 6.399471 4.967814 5.059561 3.033229 5.100037 2.920772 4.605782 
2682 4.798547 7.580644 6.797336 5.248353 5.475247 9.411679 6.355285 4.945082 4.979251 3.073382 5.071244 2.905996 4.608423 
2683 4.865674 7.637199 6.735902 5.222073 5.477443 9.371215 6.326365 4.886358 4.866877 3.074480 4.968501 2.851273 4.611675 
2684 4.932339 7.688149 6.752731 5.253686 5.526016 9.406401 6.339887 4.866470 4.855381 3.129206 4.983044 2.869180 4.657389 
2685 4.980486 7.685525 6.797517 5.317271 5.545618 9.483043 6.344749 4.900592 4.934555 3.250426 5.069861 2.913528 4.680010 
2686 5.004774 7.618068 6.745549 5.266787 5.449054 9.437702 6.278928 4.936580 4.968678 3.351490 5.111856 2.863543 4.620084 
2687 4.990149 7.533781 6.677299 5.266609 5.374006 9.437856 6.162178 4.946788 5.002153 3.452540 5.183876 2.807726 4.567978 
2688 5.063571 7.563190 6.743949 5.196558 5.382617 9.403056 6.183045 5.060220 5.129370 3.554245 5.220031 2.874403 4.642143 
2689 5.158496 7.603611 6.820904 5.162521 5.412243 9.386539 6.144079 5.101749 5.212389 3.583930 5.232028 2.917862 4.711105 
2690 5.241528 7.649594 6.902821 5.111313 5.414706 9.363388 6.105671 5.097661 5.216382 3.554457 5.195445 2.931684 4.753357 
2691 5.314461 7.672292 6.948912 5.017934 5.351689 9.300495 6.062757 5.074014 5.155728 3.502019 5.083203 2.887432 4.742191 
2692 5.347729 7.657364 7.012678 5.019807 5.327507 9.351501 5.979957 5.028578 5.117744 3.487376 5.049885 2.871000 4.733834 
2693 5.382496 7.663111 7.134685 5.041073 5.336455 9.424892 5.943183 5.060268 5.140582 3.516227 5.046340 2.916209 4.761511 
2694 5.400942 7.647521 7.219899 5.062385 5.339637 9.476470 5.902920 5.106377 5.169071 3.564113 5.055663 2.936513 4.761865 
2695 5.395268 7.610404 7.229536 5.027200 5.292750 9.455229 5.849771 5.109892 5.143566 3.587710 5.008799 2.887096 4.705595 
2696 5.454749 7.648430 7.253698 4.890324 5.254383 9.350402 5.925417 5.135744 5.131233 3.598869 4.882854 2.843171 4.682610 
2697 5.503404 7.644793 7.186990 4.850500 5.236770 9.301793 5.903643 5.033338 5.086864 3.597844 4.797919 2.752248 4.606586 
2698 5.573656 7.680260 7.184758 4.800767 5.257331 9.237086 5.918307 4.981635 5.103909 3.644389 4.772112 2.736434 4.599999 
2699 5.601287 7.631435 7.155468 4.785625 5.218325 9.192490 5.872035 4.933745 5.075530 3.721933 4.808596 2.700939 4.542490 
2700 5.593275 7.536375 7.131297 4.740537 5.110570 9.131298 5.793080 4.918938 5.029047 3.806883 4.872725 2.664406 4.458323 
2701 5.597214 7.470513 7.162601 4.690721 5.016739 9.057605 5.752248 4.934613 4.979394 3.880785 4.913788 2.660426 4.388260 
2702 5.645620 7.417349 7.217064 4.691774 4.984552 9.015779 5.725546 4.921128 4.931135 3.934405 4.947332 2.689618 4.338434 
2703 5.742668 7.418543 7.291576 4.640696 4.992622 8.947510 5.741592 4.967761 4.922567 3.965484 4.941652 2.738441 4.342730 
2704 5.837384 7.469642 7.397967 4.534056 5.013451 8.884521 5.839159 5.075652 4.965533 4.009081 4.901844 2.813133 4.396515 
2705 5.855577 7.436723 7.413589 4.451522 4.937560 8.864703 5.825017 5.146502 4.969890 4.068783 4.868215 2.822228 4.337341 
2706 5.821675 7.417371 7.424566 4.341953 4.831717 8.817173 5.797572 5.217829 4.996160 4.147157 4.793316 2.798620 4.259105 
2707 5.788256 7.374434 7.405993 4.373570 4.797786 8.858867 5.733751 5.214622 4.998486 4.218619 4.755042 2.795439 4.176482 
2708 5.810395 7.365226 7.372608 4.367130 4.784448 8.857511 5.701303 5.218183 5.007772 4.238578 4.660255 2.767268 4.134555 
2709 5.830796 7.411447 7.356690 4.366868 4.815678 8.874825 5.710660 5.221640 5.039917 4.229205 4.545065 2.754869 4.137935 
2710 5.830424 7.444988 7.352933 4.412573 4.834768 8.954733 5.717990 5.222829 5.077906 4.234644 4.471483 2.762263 4.119828 
2711 5.800084 7.492047 7.365302 4.415069 4.837781 9.018488 5.735153 5.252170 5.128493 4.254783 4.412861 2.771833 4.108112 
2712 5.755019 7.483998 7.375614 4.478000 4.816680 9.073030 5.704893 5.233698 5.107696 4.253496 4.376167 2.761142 4.068470 
2713 5.736149 7.420229 7.358676 4.495688 4.719698 9.003954 5.681223 5.219110 5.034895 4.203469 4.296262 2.708571 4.004334 
2714 5.748660 7.445305 7.410481 4.500062 4.710670 8.905588 5.733996 5.238455 5.038034 4.120788 4.215401 2.734725 4.027982 
2715 5.812240 7.551417 7.555805 4.556287 4.817881 8.864587 5.842707 5.267430 5.123109 4.036993 4.159105 2.855746 4.134773 
2716 5.855062 7.610900 7.662341 4.621531 4.915021 8.847371 5.908126 5.279421 5.219301 3.944867 4.125624 2.931520 4.218037 
2717 5.843314 7.547477 7.621823 4.606545 4.860379 8.772372 5.873200 5.233574 5.229741 3.835035 4.084041 2.853093 4.177411 
2718 5.838830 7.512233 7.629358 4.572583 4.835518 8.726542 5.871802 5.209771 5.301579 3.756381 4.057377 2.845859 4.161938 
2719 5.814085 7.504723 7.702700 4.546874 4.858642 8.703044 5.915133 5.263315 5.458664 3.707715 4.030531 2.926597 4.181604 
2720 5.783240 7.542257 7.816772 4.552408 4.933507 8.715193 5.979711 5.322077 5.647754 3.666786 4.002166 3.042428 4.243281 
2721 5.741105 7.556233 7.832258 4.540730 4.912735 8.681876 6.003368 5.349222 5.735850 3.624474 3.986617 3.079435 4.253785 
2722 5.638321 7.535319 7.758547 4.580465 4.868236 8.681072 5.941669 5.309442 5.741710 3.558794 4.027162 3.050629 4.230869 
2723 5.584319 7.581519 7.728011 4.645294 4.883572 8.676187 5.902555 5.267193 5.774534 3.479154 4.042979 3.057503 4.277137 
2724 5.572182 7.713138 7.776894 4.756375 4.990970 8.698857 5.949292 5.282043 5.872545 3.414725 4.045430 3.160961 4.401589 
2725 5.520979 7.756028 7.716160 4.860461 4.982892 8.680202 5.942295 5.266228 5.908261 3.349470 4.072169 3.172202 4.412694 
2726 5.506246 7.812032 7.651966 4.892657 4.919646 8.583886 5.971787 5.269327 5.924049 3.280903 4.071244 3.157897 4.434676 
2727 5.464874 7.814295 7.547544 4.941984 4.804659 8.509391 5.921566 5.257003 5.879752 3.244590 4.120996 3.097078 4.426952 
2728 5.417022 7.825349 7.468482 4.987442 4.688949 8.430206 5.882665 5.263479 5.851088 3.264011 4.168213 3.066906 4.447809 
2729 5.417636 7.891763 7.472092 5.060121 4.617902 8.341877 5.920931 5.283583 5.867937 3.311808 4.204587 3.123675 4.515739 
2730 5.414765 7.959285 7.481691 5.137804 4.543173 8.244367 6.005451 5.310791 5.888057 3.346512 4.213729 3.187000 4.563677 
2731 5.385006 7.934638 7.427673 5.274694 4.429494 8.201709 6.009433 5.265856 5.843175 3.364814 4.238800 3.198333 4.529683 
2732 5.382148 7.918724 7.444185 5.398147 4.356317 8.180474 6.060804 5.283331 5.852459 3.431019 4.259602 3.270743 4.552157 
2733 5.307243 7.825971 7.419168 5.512709 4.212775 8.188551 6.067495 5.309108 5.837576 3.545500 4.315808 3.311685 4.506323 
2734 5.248891 7.770798 7.422257 5.593957 4.083354 8.189541 6.107849 5.332078 5.867814 3.680403 4.362373 3.366057 4.477024 
2735 5.255955 7.786660 7.436545 5.626319 3.981427 8.167492 6.184627 5.354183 5.914378 3.778574 4.370236 3.389853 4.507965 
2736 5.273909 7.762263 7.361572 5.703906 3.865145 8.202003 6.167284 5.306563 5.925076 3.832453 4.396322 3.327662 4.500265 
2737 5.290623 7.722458 7.277559 5.830635 3.762491 8.299115 6.101741 5.233703 5.960348 3.889045 4.477458 3.264429 4.473673 
2738 5.329047 7.741747 7.264012 5.926864 3.704390 8.395497 6.099436 5.240813 6.047058 3.946342 4.540675 3.268669 4.488017 
2739 5.280543 7.667220 7.197258 6.046625 3.589813 8.504364 6.012957 5.228737 6.085539 3.984661 4.621494 3.243430 4.407613 
2740 5.290464 7.654796 7.196721 6.106551 3.516170 8.577736 5.994252 5.261202 6.139263 4.017083 4.673729 3.259684 4.397956 
2741 5.321385 7.646211 7.178936 6.168158 3.470731 8.648828 5.953099 5.276684 6.140943 4.046533 4.735103 3.263225 4.384593 
2742 5.364110 7.658655 7.124485 6.213556 3.431290 8.687522 5.904158 5.254155 6.084912 4.044618 4.769745 3.249530 4.364416 
2743 5.474204 7.743062 7.088863 6.185408 3.422730 8.661796 5.917724 5.246656 5.992340 4.027380 4.752468 3.257790 4.401788 
2744 5.588922 7.846306 7.076200 6.072370 3.410763 8.561232 5.992455 5.301880 5.881883 4.020192 4.699368 3.264970 4.462080 
2745 5.635453 7.877720 7.089450 6.012756 3.391515 8.511301 6.014290 5.369331 5.815202 4.071560 4.735613 3.298132 4.478186 
2746 5.653579 7.901417 7.185893 5.989124 3.452205 8.534014 6.038151 5.484355 5.866813 4.211303 4.842144 3.393572 4.509272 
2747 5.584274 7.838580 7.228187 6.015813 3.470773 8.607092 5.984263 5.575128 5.935949 4.381214 5.003673 3.444732 4.450964 
2748 5.534354 7.789416 7.239082 6.004453 3.433947 8.594383 5.959245 5.673223 6.011131 4.531013 5.110949 3.448409 4.387257 
2749 5.534052 7.802547 7.264746 5.981916 3.429820 8.544290 5.984065 5.788758 6.112311 4.668943 5.165655 3.436143 4.384197 
2750 5.580857 7.889208 7.327960 5.934452 3.440853 8.462593 6.069706 5.945613 6.232945 4.771832 5.162307 3.430743 4.445950 
2751 5.613895 7.953850 7.391412 5.940371 3.483533 8.426023 6.126866 6.059274 6.350910 4.851761 5.178608 3.403812 4.485237 
2752 5.591297 7.971108 7.415386 5.933834 3.461640 8.391365 6.151110 6.144500 6.405901 4.918800 5.193815 3.318167 4.447968 
2753 5.483398 7.921052 7.358246 5.911904 3.347323 8.342163 6.093202 6.188519 6.372502 4.973762 5.213019 3.170406 4.312555 
2754 5.414244 7.941282 7.339326 5.926796 3.326485 8.327082 6.065928 6.206407 6.342882 4.997413 5.242948 3.053156 4.255591 
2755 5.386201 8.044795 7.358436 5.960479 3.392741 8.348570 6.099472 6.213693 6.335575 4.988163 5.255365 2.962157 4.302575 
2756 5.337103 8.092010 7.319643 5.966144 3.404132 8.354676 6.107783 6.185384 6.292948 4.965411 5.278301 2.820271 4.329978 
2757 5.273345 8.088370 7.275448 5.919030 3.362358 8.351584 6.104068 6.169836 6.255267 4.954881 5.280440 2.669646 4.351392 
2758 5.178568 8.045485 7.245763 5.884682 3.346368 8.408355 6.071720 6.178956 6.255674 4.971404 5.302043 2.581585 4.348750 
2759 5.131836 8.046846 7.281839 5.831479 3.400995 8.463663 6.111575 6.242073 6.319339 5.007483 5.337501 2.597377 4.381643 
2760 5.117420 8.054256 7.348531 5.812981 3.522023 8.565841 6.176314 6.300999 6.419253 5.067983 5.434069 2.691955 4.414119 
2761 5.090470 8.002541 7.314056 5.720262 3.525121 8.592147 6.216588 6.334971 6.458410 5.102455 5.496065 2.727196 4.379219 
2762 5.078341 7.925742 7.270700 5.672529 3.543261 8.643839 6.252778 6.318916 6.485534 5.109229 5.542846 2.763939 4.327428 
2763 5.149470 7.936756 7.317916 5.645081 3.676350 8.708503 6.390057 6.323931 6.564518 5.090930 5.556335 2.846045 4.369867 
2764 5.230354 7.942573 7.362745 5.638892 3.793315 8.765819 6.508201 6.331675 6.642835 5.093566 5.592615 2.934448 4.357592 
2765 5.320414 7.958469 7.431450 5.560927 3.866383 8.754346 6.630041 6.401295 6.742422 5.129336 5.620575 3.013530 4.319444 
2766 5.331581 7.902572 7.438946 5.482710 3.852517 8.752596 6.639863 6.437393 6.772358 5.176953 5.672359 3.057300 4.196209 
2767 5.308929 7.860060 7.450084 5.412138 3.861182 8.744070 6.640017 6.447884 6.740000 5.191764 5.711981 3.096327 4.072078 
2768 5.346832 7.926449 7.537516 5.367292 3.970146 8.734849 6.699135 6.419317 6.710727 5.161034 5.718292 3.144115 4.070467 
2769 5.368104 7.988106 7.611226 5.316552 4.052102 8.669522 6.716817 6.346845 6.650749 5.122149 5.689406 3.164580 4.057388 
2770 5.366316 8.048639 7.676054 5.234182 4.085454 8.555565 6.697993 6.291563 6.574523 5.073629 5.633268 3.153956 4.029510 
2771 5.393538 8.166548 7.784676 5.210447 4.178437 8.491140 6.705232 6.260899 6.544265 5.022336 5.600222 3.176934 4.042679 
2772 5.386374 8.250679 7.812520 5.191806 4.227416 8.429504 6.666181 6.188760 6.477360 4.967385 5.577029 3.175040 4.009955 
2773 5.368263 8.336266 7.787786 5.122235 4.234953 8.350197 6.616231 6.115397 6.394082 4.917588 5.534720 3.141693 3.979584 
2774 5.388000 8.455777 7.768090 4.995375 4.254462 8.264680 6.599698 6.059353 6.340645 4.852416 5.461051 3.104886 3.998411 
2775 5.396228 8.564270 7.741660 4.880324 4.257690 8.205192 6.582100 6.024599 6.294606 4.779382 5.384408 3.054750 4.022679 
2776 5.440331 8.726559 7.797560 4.856209 4.369314 8.246017 6.628505 6.069428 6.345032 4.712299 5.360489 3.090546 4.089389 
2777 5.440432 8.828321 7.828392 4.869745 4.469209 8.302327 6.640407 6.113504 6.405233 4.678794 5.364571 3.134632 4.109120 
2778 5.371305 8.835785 7.750312 4.831913 4.457417 8.280762 6.585507 6.131202 6.392001 4.635491 5.332394 3.101872 4.013366 
2779 5.353063 8.880220 7.705440 4.787677 4.441072 8.228178 6.575294 6.171202 6.408747 4.570947 5.295350 3.062434 3.931823 
2780 5.414512 9.000570 7.703549 4.741636 4.423017 8.126593 6.636300 6.211174 6.441183 4.485531 5.249068 3.041131 3.903455 
2781 5.473823 9.106860 7.673066 4.715886 4.378950 8.024707 6.668323 6.206597 6.423890 4.387680 5.219489 2.974524 3.858753 
2782 5.527075 9.213822 7.695122 4.669878 4.390176 7.918506 6.718997 6.245664 6.436294 4.331818 5.244921 2.958388 3.832745 
2783 5.474516 9.194968 7.655388 4.613313 4.326735 7.839305 6.678190 6.243358 6.386631 4.340722 5.311720 2.905082 3.692474 
2784 5.464286 9.208044 7.704363 4.599646 4.359717 7.842477 6.697271 6.299028 6.428012 4.402220 5.419600 2.908992 3.608671 
2785 5.496076 9.234971 7.775027 4.660004 4.467318 7.928850 6.746635 6.350334 6.512897 4.460343 5.536854 2.940624 3.577160 
2786 5.456619 9.211249 7.746375 4.645382 4.509043 7.972230 6.751005 6.339595 6.522576 4.482773 5.574900 2.869919 3.505491 
2787 5.404233 9.177024 7.639694 4.581742 4.492712 7.968231 6.750138 6.314865 6.493109 4.448192 5.554421 2.723376 3.409454 
2788 5.378150 9.186732 7.551071 4.495485 4.486048 7.908801 6.805516 6.336943 6.478808 4.378625 5.520965 2.602642 3.360768 
2789 5.292976 9.156880 7.495756 4.488617 4.498200 7.907651 6.841693 6.409868 6.505653 4.351544 5.559764 2.568936 3.298939 
2790 5.237066 9.192623 7.569766 4.489301 4.607909 7.879787 6.944551 6.590521 6.649526 4.407577 5.639360 2.661015 3.346108 
2791 5.116436 9.158392 7.599770 4.547170 4.659225 7.891287 6.962870 6.702379 6.764526 4.485475 5.743587 2.745068 3.344965 
2792 5.032870 9.132969 7.604139 4.545984 4.648340 7.848040 6.986715 6.748727 6.839999 4.545755 5.775906 2.738360 3.336051 
2793 5.048604 9.179685 7.612788 4.563925 4.667759 7.790530 7.038591 6.726147 6.904186 4.590868 5.769273 2.736268 3.372182 
2794 5.010980 9.194538 7.584573 4.560485 4.636734 7.729609 7.014410 6.650237 6.921040 4.632262 5.755063 2.731055 3.355628 
2795 5.002213 9.248631 7.600411 4.529965 4.645093 7.653875 6.988393 6.606732 6.974535 4.695466 5.754403 2.758229 3.399030 
2796 5.057938 9.326273 7.662333 4.515788 4.711502 7.586399 6.998999 6.590351 7.033422 4.743390 5.785650 2.838438 3.491428 
2797 5.119878 9.386749 7.729702 4.519006 4.748767 7.542087 7.025601 6.553624 7.075013 4.785356 5.840572 2.925422 3.550175 
2798 5.163956 9.421893 7.778562 4.546454 4.786673 7.515273 7.042195 6.492753 7.100631 4.824267 5.884352 2.993754 3.572320 
2799 5.182996 9.474880 7.827506 4.604407 4.858669 7.524988 7.062554 6.431202 7.106607 4.837340 5.918083 3.068408 3.616528 
2800 5.098559 9.458504 7.802123 4.634259 4.822855 7.534873 7.008637 6.336478 7.021605 4.814722 5.931818 3.055466 3.587407 
2801 5.078160 9.475574 7.788761 4.682527 4.804443 7.534562 7.003638 6.282942 6.939740 4.784307 5.929380 3.048362 3.585655 
2802 5.092978 9.520656 7.780774 4.734261 4.814224 7.535363 7.041329 6.297907 6.840563 4.763390 5.901168 3.057882 3.604932 
2803 5.102959 9.566508 7.784774 4.763692 4.846897 7.547090 7.102395 6.369168 6.765854 4.785330 5.852947 3.061059 3.597929 
2804 5.071914 9.543217 7.736104 4.797584 4.822863 7.591612 7.087059 6.436824 6.665600 4.831345 5.785297 3.031613 3.525743 
2805 5.068350 9.540681 7.686677 4.783265 4.789082 7.643180 7.078983 6.539239 6.598657 4.887654 5.711897 3.000616 3.490155 
2806 5.015583 9.457634 7.551959 4.816155 4.706260 7.757286 7.006376 6.558630 6.523752 4.915087 5.683864 2.943822 3.387465 
2807 5.033522 9.457341 7.482372 4.861210 4.727408 7.867549 7.052999 6.608884 6.545182 4.962385 5.686791 2.971122 3.375381 
2808 5.058241 9.478865 7.422124 4.873372 4.761620 7.958699 7.131599 6.645528 6.583823 4.981542 5.675290 2.983047 3.365986 
2809 5.070185 9.453102 7.327581 4.875224 4.758749 8.021750 7.175996 6.628709 6.622439 4.962726 5.647109 2.943169 3.300957 
2810 5.100812 9.436017 7.253664 4.827519 4.718384 8.019652 7.224805 6.621633 6.664991 4.920276 5.612798 2.893622 3.247356 
2811 5.103605 9.432657 7.199268 4.743458 4.660691 7.993487 7.278355 6.628867 6.738752 4.891769 5.603500 2.873100 3.181589 
2812 5.071058 9.405742 7.130431 4.671751 4.583344 7.951614 7.297883 6.614408 6.816319 4.871726 5.635275 2.854240 3.109899 
2813 5.087939 9.448141 7.100808 4.583492 4.557970 7.892685 7.353592 6.606809 6.906051 4.852023 5.641365 2.812977 3.108838 
2814 5.082846 9.458937 7.061616 4.513471 4.524098 7.834806 7.375523 6.573540 6.965854 4.832843 5.644460 2.760411 3.099361 
2815 5.067482 9.457890 7.069199 4.488410 4.496847 7.803612 7.401155 6.570882 7.062117 4.885106 5.699058 2.769781 3.100272 
2816 5.079416 9.464983 7.158124 4.503243 4.522502 7.824269 7.444494 6.633710 7.192928 4.984916 5.797335 2.815434 3.139707 
2817 5.073708 9.431775 7.195245 4.435966 4.472250 7.743655 7.463341 6.689692 7.268645 5.016813 5.822868 2.787917 3.134204 
2818 5.123545 9.438722 7.198211 4.284274 4.415720 7.618097 7.517447 6.713227 7.255657 4.991513 5.762368 2.703954 3.142868 
2819 5.178802 9.453684 7.207503 4.158570 4.405325 7.562389 7.570589 6.716311 7.209275 4.973649 5.708730 2.651880 3.165086 
2820 5.221977 9.482164 7.291701 4.065085 4.487785 7.535030 7.672537 6.774303 7.251662 5.001430 5.694516 2.723245 3.247385 
2821 5.182431 9.411926 7.305124 3.993736 4.503171 7.538153 7.708585 6.794260 7.240650 5.025315 5.687259 2.773979 3.259889 
2822 5.169109 9.348201 7.304476 3.948352 4.555044 7.547800 7.739316 6.776042 7.200369 5.043127 5.663768 2.810005 3.303422 
2823 5.191619 9.279740 7.263106 3.899485 4.552249 7.525831 7.756118 6.709569 7.127460 5.051456 5.631515 2.810239 3.347234 
2824 5.238574 9.202846 7.270473 3.956933 4.552525 7.586780 7.740006 6.639599 7.063837 5.078793 5.650985 2.806728 3.395043 
2825 5.265354 9.160894 7.294958 3.961145 4.519652 7.563451 7.740251 6.611688 7.047147 5.136593 5.644735 2.801865 3.465606 
2826 5.285659 9.149876 7.299774 3.958385 4.508791 7.527121 7.758026 6.570309 7.023571 5.180130 5.594752 2.790163 3.558292 
2827 5.301532 9.128026 7.265178 3.971032 4.486126 7.485240 7.743614 6.508977 6.982930 5.237495 5.539049 2.767211 3.628828 
2828 5.349222 9.122671 7.276090 3.978583 4.488174 7.436904 7.742412 6.460532 6.980668 5.312132 5.504543 2.805220 3.724755 
2829 5.376402 9.070138 7.267545 4.047147 4.473322 7.451296 7.682319 6.327972 6.906586 5.324127 5.483691 2.831884 3.756482 
2830 5.423336 9.066831 7.260912 4.098568 4.485825 7.424028 7.662961 6.194637 6.818403 5.307880 5.434004 2.847085 3.813609 
2831 5.425608 9.048965 7.231049 4.187393 4.510949 7.418587 7.629355 6.015878 6.751562 5.256917 5.410803 2.849873 3.844237 
2832 5.436617 9.042661 7.199878 4.257132 4.554148 7.394907 7.612685 5.854295 6.691798 5.182816 5.385768 2.853301 3.869049 
2833 5.434121 9.042192 7.149469 4.314402 4.571259 7.344366 7.554271 5.683628 6.626258 5.125046 5.375636 2.832157 3.875109 
2834 5.411774 9.040903 7.107313 4.392247 4.555203 7.345696 7.468013 5.519588 6.540768 5.064106 5.369702 2.780051 3.860456 
2835 5.430419 9.088779 7.135251 4.463388 4.566470 7.353535 7.432478 5.453056 6.493738 5.022818 5.350378 2.762051 3.904180 
2836 5.429035 9.103517 7.181493 4.598489 4.561903 7.423473 7.375704 5.407596 6.471725 5.023166 5.381321 2.766015 3.925876 
2837 5.422481 9.090848 7.221075 4.750165 4.532297 7.531106 7.305629 5.354074 6.467857 5.022887 5.438273 2.787627 3.951723 
2838 5.431926 9.080010 7.240231 4.878511 4.502472 7.621007 7.241348 5.295922 6.458819 5.008539 5.487282 2.822915 3.996843 
2839 5.440084 9.054209 7.228788 5.023214 4.486072 7.727744 7.155406 5.255474 6.457426 4.993047 5.552818 2.850709 4.027509 
2840 5.476474 9.060790 7.220134 5.129765 4.516114 7.762729 7.117929 5.258147 6.459372 4.956002 5.570521 2.890935 4.081284 
2841 5.557722 9.103435 7.217275 5.206528 4.586507 7.750857 7.136336 5.289986 6.450964 4.904726 5.526739 2.941277 4.172685 
2842 5.604597 9.098115 7.147330 5.279784 4.599113 7.732732 7.117476 5.273843 6.369794 4.830057 5.436884 2.918904 4.199582 
2843 5.667760 9.123800 7.058232 5.282772 4.596597 7.677726 7.132286 5.262029 6.263618 4.749634 5.291366 2.881774 4.270349 
2844 5.698623 9.073145 6.972055 5.378215 4.558469 7.714107 7.087360 5.252820 6.171912 4.737099 5.250082 2.861159 4.270065 
2845 5.727808 9.024995 6.938107 5.515218 4.542417 7.805459 7.070615 5.293559 6.144099 4.788851 5.263538 2.913326 4.270397 
2846 5.754037 9.000469 6.939133 5.690420 4.587619 7.952239 7.067298 5.330794 6.165216 4.865083 5.324728 3.042629 4.266606 
2847 5.754112 8.986725 6.888854 5.827812 4.572752 8.056950 7.024251 5.328619 6.146163 4.898832 5.377366 3.114689 4.233212 
2848 5.703894 8.943455 6.705368 5.900634 4.455016 8.059346 6.913930 5.261579 6.027974 4.820274 5.363439 3.047464 4.126979 
2849 5.743361 9.010515 6.576777 6.008579 4.402166 8.078569 6.856668 5.195013 5.925744 4.746016 5.344120 2.992696 4.053171 
2850 5.820308 9.123855 6.468242 6.113114 4.353508 8.074384 6.846331 5.142828 5.824604 4.650603 5.296538 2.934067 4.014211 
2851 5.881190 9.209726 6.397520 6.228528 4.337007 8.088648 6.881392 5.128987 5.803370 4.556331 5.255317 2.936409 3.994938 
2852 5.913928 9.205976 6.341789 6.313150 4.290445 8.106073 6.921640 5.162436 5.826673 4.485370 5.259552 2.943624 3.979654 
2853 5.933050 9.166814 6.312187 6.363863 4.266507 8.142612 6.970057 5.237141 5.872054 4.480159 5.283354 2.954191 3.988882 
2854 5.920528 9.111553 6.279303 6.465338 4.230602 8.217120 6.995999 5.252626 5.877148 4.498027 5.347089 2.961950 3.977360 
2855 5.944906 9.121388 6.253363 6.527730 4.228015 8.270410 7.086627 5.277908 5.863195 4.473716 5.376496 2.947927 4.021634 
2856 5.917764 9.071443 6.157572 6.601081 4.137345 8.299351 7.123430 5.259210 5.795015 4.431611 5.397167 2.880865 4.017224 
2857 5.928175 9.034411 6.115563 6.645912 4.085115 8.335195 7.199461 5.315707 5.785409 4.418532 5.423059 2.856901 4.052364 
2858 5.950187 9.034360 6.090857 6.628229 4.044583 8.344470 7.297056 5.401937 5.791753 4.412745 5.417266 2.822810 4.112105 
2859 5.909284 8.994474 5.983540 6.680609 3.925195 8.359871 7.290146 5.388465 5.707315 4.380432 5.422812 2.731509 4.072612 
2860 5.926064 9.045709 5.929887 6.712481 3.877967 8.364741 7.344656 5.389115 5.645769 4.313397 5.398134 2.669685 4.085980 
2861 5.988832 9.123436 5.939635 6.815496 3.902159 8.398757 7.434354 5.412106 5.627155 4.267438 5.365907 2.695448 4.111411 
2862 6.033523 9.202862 5.984654 6.893355 3.949594 8.411597 7.538644 5.461705 5.607028 4.224361 5.322103 2.761161 4.149644 
2863 6.028596 9.268114 6.020247 6.879227 3.928885 8.343506 7.652769 5.532242 5.615070 4.157725 5.265828 2.791965 4.199504 
2864 5.918411 9.229404 5.990586 6.892698 3.831035 8.250996 7.678248 5.554478 5.624045 4.096970 5.244833 2.771863 4.158099 
2865 5.836915 9.207071 5.978875 6.887834 3.768178 8.137897 7.742600 5.591788 5.648015 4.039722 5.216375 2.743509 4.135814 
2866 5.841729 9.265150 6.045229 6.916925 3.787675 8.062488 7.881034 5.638487 5.715803 4.003417 5.175828 2.799223 4.155413 
2867 5.806134 9.297016 6.053462 6.948648 3.768239 7.981109 7.979173 5.632564 5.709972 3.947181 5.118606 2.809454 4.107477 
2868 5.758803 9.321543 6.030439 6.923959 3.663971 7.841469 8.054031 5.622375 5.678540 3.855103 5.038031 2.746464 4.050975 
2869 5.693350 9.300120 6.028173 6.993153 3.624098 7.787318 8.066671 5.555369 5.671410 3.790623 5.009396 2.759345 3.969438 
2870 5.605185 9.312597 6.065959 7.036440 3.611145 7.716990 8.092978 5.546064 5.691375 3.751316 4.975290 2.786050 3.962787 
2871 5.482329 9.303933 6.072803 7.067376 3.552720 7.641335 8.087636 5.523115 5.651366 3.702288 4.933369 2.760273 3.927762 
2872 5.365860 9.326072 6.082535 7.073604 3.495668 7.536686 8.107857 5.559222 5.617686 3.668066 4.848845 2.713661 3.900407 
2873 5.270344 9.358889 6.079974 7.088518 3.450116 7.430041 8.109458 5.605834 5.552864 3.647841 4.772262 2.652246 3.855929 
2874 5.212498 9.382955 6.108653 7.221329 3.504248 7.409337 8.062832 5.559566 5.469933 3.647820 4.754021 2.682671 3.770890 
2875 5.174675 9.406102 6.099269 7.304284 3.557493 7.336226 8.018269 5.482322 5.375989 3.621504 4.717777 2.702760 3.696947 
2876 5.109975 9.383114 6.040439 7.384427 3.512228 7.243544 7.935532 5.363142 5.260725 3.594819 4.728631 2.699562 3.563395 
2877 5.088902 9.387621 6.053465 7.492181 3.527745 7.199736 7.884124 5.301041 5.210334 3.644028 4.794403 2.798199 3.458908 
2878 5.157436 9.450952 6.083142 7.557429 3.573995 7.123333 7.889417 5.282917 5.180391 3.706649 4.827377 2.884408 3.436730 
2879 5.229658 9.447053 6.044240 7.639529 3.592503 7.035800 7.828673 5.177027 5.059054 3.725111 4.841286 2.882762 3.367167 
2880 5.334297 9.506664 5.985863 7.592499 3.595837 6.837224 7.837595 5.101541 4.949427 3.690537 4.742810 2.798197 3.369642 
2881 5.407040 9.590088 5.964257 7.514546 3.575633 6.644603 7.870649 5.078847 4.910533 3.676437 4.650378 2.733086 3.409011 
2882 5.444590 9.640781 6.029046 7.544676 3.595170 6.583104 7.881498 5.069245 4.961841 3.727685 4.645803 2.808728 3.455555 
2883 5.452935 9.687932 6.117182 7.568913 3.609855 6.550299 7.897000 5.121171 5.063493 3.826473 4.675346 2.927555 3.527995 
2884 5.382835 9.651586 6.149577 7.678341 3.601607 6.561016 7.831202 5.083963 5.102367 3.894901 4.765455 3.038214 3.530433 
2885 5.325494 9.661603 6.159226 7.714590 3.579789 6.491955 7.818934 5.065741 5.101870 3.916954 4.769598 3.096478 3.594619 
2886 5.301380 9.673990 6.165273 7.753623 3.584403 6.442787 7.820127 5.041438 5.117861 3.901732 4.770317 3.148751 3.702543 
2887 5.316622 9.694359 6.194783 7.793878 3.570907 6.418877 7.832036 5.031663 5.139425 3.855113 4.763137 3.198709 3.842978 
2888 5.366652 9.696079 6.213251 7.801383 3.550291 6.367043 7.866260 5.045878 5.145659 3.824308 4.750895 3.245362 3.992144 
2889 5.354618 9.617527 6.162694 7.828039 3.480862 6.317995 7.834940 5.010825 5.121363 3.826599 4.798193 3.267936 4.049114 
2890 5.361459 9.568471 6.140508 7.838766 3.423923 6.257668 7.826526 5.001090 5.124581 3.834147 4.822620 3.298894 4.116024 
2891 5.416540 9.568940 6.189313 7.868405 3.429759 6.224248 7.869816 5.006311 5.150185 3.841373 4.837148 3.356747 4.203843 
2892 5.509448 9.573099 6.255826 7.892414 3.409646 6.188305 7.919226 4.978212 5.181407 3.829558 4.849406 3.369156 4.264976 
2893 5.649366 9.640081 6.346106 7.833851 3.378029 6.088314 8.028812 4.995569 5.223988 3.822969 4.797913 3.341828 4.373562 
2894 5.723069 9.666870 6.342754 7.841837 3.305288 6.009017 8.029763 4.925666 5.229252 3.782968 4.774438 3.200450 4.383019 
2895 5.771012 9.727520 6.381664 7.876111 3.249988 5.980021 8.026355 4.881210 5.303436 3.720604 4.749508 3.084182 4.379130 
2896 5.808565 9.799758 6.441215 7.918992 3.205330 5.985226 8.048390 4.865272 5.392566 3.659969 4.736115 3.013365 4.353822 
2897 5.839539 9.853003 6.471657 7.944527 3.140080 5.964532 8.046543 4.839197 5.428317 3.611685 4.745156 2.924448 4.305518 
2898 5.873003 9.935044 6.483191 7.926178 3.095829 5.876376 8.052666 4.823314 5.428304 3.555831 4.715243 2.814763 4.327374 
2899 5.839835 9.984209 6.521460 8.038671 3.094305 5.910360 7.997641 4.749651 5.436801 3.520394 4.768028 2.765449 4.317334 
2900 5.756480 10.000656 6.571918 8.177089 3.068676 5.991143 7.897711 4.677778 5.447375 3.520554 4.874763 2.738944 4.273490 
2901 5.705184 10.074022 6.644764 8.239622 3.066787 6.024578 7.841515 4.656446 5.479317 3.545891 4.928190 2.751642 4.276543 
2902 5.672171 10.161577 6.650575 8.242233 3.041963 6.005496 7.790905 4.600622 5.438787 3.576713 4.955104 2.705336 4.302424 
2903 5.693344 10.327977 6.677295 8.185896 3.063643 5.946587 7.812829 4.567694 5.388833 3.578284 4.900275 2.644504 4.423403 
2904 5.681854 10.460345 6.718551 8.189728 3.105281 5.973557 7.826205 4.500957 5.338232 3.590082 4.870381 2.664085 4.495370 
2905 5.601339 10.520046 6.747949 8.214366 3.118721 6.055077 7.812593 4.442053 5.264061 3.653566 4.897698 2.719222 4.500554 
2906 5.468482 10.524911 6.775409 8.244752 3.082614 6.125803 7.795549 4.412011 5.199265 3.755773 4.946032 2.799883 4.464937 
2907 5.355275 10.518985 6.831704 8.340034 3.110620 6.253269 7.818543 4.398034 5.196712 3.859390 5.042623 2.938885 4.443052 
2908 5.313853 10.580898 6.949042 8.402858 3.244879 6.367250 7.940708 4.465260 5.291067 3.922513 5.119596 3.071995 4.507984 
2909 5.264515 10.572189 6.969104 8.502870 3.321627 6.473933 8.001001 4.463410 5.370437 3.973543 5.233479 3.130651 4.498465 
2910 5.270781 10.560529 6.872322 8.563107 3.338959 6.526779 8.053102 4.387142 5.382312 3.970193 5.317384 3.067371 4.471332 
2911 5.369485 10.591379 6.758018 8.559981 3.308363 6.513697 8.142304 4.269021 5.314128 3.909223 5.311664 2.914956 4.455333 
2912 5.521781 10.682543 6.734463 8.576474 3.320619 6.544100 8.272232 4.123240 5.255019 3.852798 5.271356 2.823820 4.460662 
2913 5.664496 10.850812 6.812912 8.591071 3.424845 6.620170 8.460997 4.060193 5.256718 3.836411 5.213006 2.814946 4.530420 
2914 5.727179 10.966537 6.875672 8.658681 3.497223 6.699464 8.600207 4.007586 5.256111 3.874535 5.167595 2.811426 4.570538 
2915 5.725898 11.016005 6.888750 8.730636 3.489388 6.774582 8.695421 3.927511 5.216501 3.918591 5.147499 2.803932 4.581895 
2916 5.765755 11.145574 6.924660 8.719927 3.524048 6.837780 8.893021 3.931721 5.224144 3.925463 5.068843 2.802793 4.683730 
2917 5.753239 11.221542 6.902909 8.753678 3.475460 6.911896 9.031921 3.876853 5.193367 3.921920 5.024414 2.799540 4.705208 
2918 5.718056 11.324080 6.885820 8.750034 3.451374 6.969381 9.163834 3.872820 5.188942 3.908112 4.999182 2.813857 4.751264 
2919 5.596236 11.353348 6.782600 8.776701 3.355927 7.002304 9.192877 3.836988 5.125236 3.914428 5.041625 2.779809 4.716829 
2920 5.420954 11.298713 6.665196 8.854185 3.221187 7.034649 9.130637 3.769588 5.055112 3.959647 5.150186 2.780603 4.608385 
2921 5.305962 11.300353 6.612331 8.866833 3.171051 7.072048 9.147334 3.781805 5.054476 4.004616 5.238988 2.837043 4.577830 
2922 5.204062 11.291503 6.613931 8.952517 3.161048 7.200029 9.153803 3.767249 5.091497 4.041682 5.330215 2.968430 4.538880 
2923 5.137540 11.316458 6.546740 8.909820 3.091506 7.212370 9.195334 3.734904 5.057581 4.002563 5.352716 2.984901 4.544894 
2924 5.108934 11.334682 6.442351 8.843029 3.017990 7.238307 9.227530 3.700948 4.978779 3.963501 5.380911 2.958058 4.541090 
2925 5.105497 11.316858 6.294189 8.777324 2.913854 7.241693 9.225801 3.635278 4.853775 3.960304 5.393343 2.904115 4.500987 
2926 5.158753 11.340644 6.264542 8.702361 2.886539 7.291354 9.278889 3.638783 4.806167 4.003402 5.393903 2.907960 4.492005 
2927 5.205472 11.360155 6.257756 8.677215 2.902740 7.395217 9.327002 3.640659 4.779123 4.076615 5.367171 2.950400 4.464807 
2928 5.215690 11.333150 6.179710 8.665183 2.868695 7.434581 9.341986 3.626321 4.699567 4.152346 5.323488 2.949708 4.410442 
2929 5.257878 11.318801 6.132938 8.669075 2.877337 7.483026 9.379192 3.621693 4.651334 4.209749 5.282211 2.965324 4.388290 
2930 5.300458 11.322356 6.142107 8.707273 2.951571 7.560810 9.411816 3.633131 4.638638 4.244624 5.241874 3.018401 4.380311 
2931 5.313272 11.318136 6.131701 8.697511 2.973363 7.543031 9.458543 3.694234 4.622010 4.225759 5.186503 3.018910 4.377579 
2932 5.282970 11.283211 6.108523 8.687221 2.970543 7.500610 9.469247 3.778218 4.603369 4.204755 5.173195 2.999624 4.355672 
2933 5.273796 11.291053 6.101392 8.630561 2.990554 7.428361 9.503551 3.920331 4.597727 4.192828 5.124610 2.979368 4.405756 
2934 5.269577 11.268959 6.125849 8.661902 3.037764 7.458138 9.506787 3.994679 4.599438 4.167793 5.102178 3.007448 4.433588 
2935 5.283386 11.246308 6.171803 8.726272 3.139419 7.553936 9.505882 4.016635 4.572481 4.105401 5.056471 3.036557 4.452802 
2936 5.269441 11.217675 6.142298 8.732262 3.165610 7.573366 9.502072 3.998579 4.476060 4.013221 4.986320 2.975306 4.447807 
2937 5.243674 11.172528 6.154691 8.778450 3.207287 7.662757 9.486812 3.984937 4.423712 3.943956 4.998028 2.936887 4.439984 
2938 5.282215 11.227545 6.294271 8.779753 3.358866 7.780929 9.539692 4.067220 4.478719 3.901989 4.987351 2.951076 4.534570 
2939 5.299847 11.288375 6.436521 8.814200 3.479314 7.895357 9.559878 4.154958 4.546561 3.878281 5.007522 2.989576 4.598329 
2940 5.261340 11.308000 6.513840 8.820785 3.512573 7.908029 9.529243 4.233614 4.564522 3.873022 5.062710 2.963423 4.601734 
2941 5.221316 11.329119 6.566404 8.779016 3.513068 7.860170 9.515461 4.349549 4.578004 3.898492 5.085061 2.924519 4.622122 
2942 5.170257 11.291240 6.589036 8.802589 3.508084 7.870802 9.478836 4.387287 4.595946 3.903444 5.134471 2.898315 4.612826 
2943 5.166481 11.257444 6.652588 8.867272 3.559757 7.960039 9.472872 4.389314 4.663707 3.876386 5.153044 2.907473 4.626299 
2944 5.131639 11.206205 6.660865 8.925358 3.560658 8.077821 9.446180 4.381682 4.743298 3.895111 5.196226 2.946186 4.599173 
2945 5.019577 11.092625 6.617046 8.987476 3.499049 8.177879 9.366790 4.406201 4.824581 3.975124 5.310200 2.986977 4.529763 
2946 4.877682 10.998486 6.509296 9.020874 3.386315 8.214324 9.276175 4.451993 4.866513 4.080292 5.419256 3.010658 4.459482 
2947 4.788307 10.977625 6.411183 9.067895 3.272072 8.281357 9.214711 4.471612 4.908418 4.149911 5.488349 3.046618 4.435120 
2948 4.805274 11.064461 6.395045 9.030844 3.201800 8.318763 9.251408 4.535355 4.954070 4.143271 5.471157 3.010386 4.501677 
2949 4.842005 11.203962 6.427912 9.007183 3.167836 8.382335 9.306631 4.569402 4.980018 4.112596 5.421318 2.983506 4.566165 
2950 4.858254 11.348865 6.484238 8.926431 3.151228 8.444773 9.383112 4.652359 5.001465 4.124243 5.406282 2.963301 4.615682 
2951 4.801381 11.378909 6.496897 8.924647 3.095407 8.532584 9.369097 4.687245 4.954025 4.194874 5.477446 2.966317 4.589209 
2952 4.712188 11.352881 6.457244 8.987140 3.017815 8.642035 9.293609 4.662395 4.863965 4.273357 5.569961 3.012821 4.510645 
2953 4.678437 11.351301 6.451772 9.013898 2.987199 8.733097 9.257496 4.647290 4.789058 4.315134 5.643302 3.039026 4.444033 
2954 4.697499 11.401225 6.459595 8.959782 2.961086 8.724656 9.265976 4.631326 4.682369 4.303340 5.622389 3.016609 4.409535 
2955 4.750558 11.512204 6.497523 8.838732 2.937515 8.701670 9.323265 4.621690 4.580119 4.253817 5.550115 2.989306 4.399709 
2956 4.818097 11.661102 6.612767 8.682730 2.968742 8.721579 9.415021 4.687077 4.568278 4.224379 5.501332 3.004377 4.462123 
2957 4.772282 11.685016 6.658393 8.623105 2.929680 8.778339 9.397579 4.693114 4.552131 4.224961 5.534283 3.065485 4.436552 
2958 4.702203 11.705710 6.619114 8.522493 2.867471 8.783136 9.364322 4.697406 4.513810 4.239348 5.576703 3.088185 4.360343 
2959 4.682460 11.740594 6.551899 8.441448 2.882862 8.795989 9.344437 4.663903 4.476628 4.245988 5.579937 3.086090 4.285718 
2960 4.755978 11.847846 6.519580 8.386424 3.021640 8.866752 9.405123 4.647487 4.494780 4.236008 5.496006 3.120933 4.291703 
2961 4.819957 11.917353 6.444566 8.343112 3.120295 8.929855 9.440246 4.614926 4.506464 4.228838 5.441725 3.126016 4.277339 
2962 4.794415 11.877798 6.283559 8.295177 3.097957 8.879192 9.412795 4.564150 4.449521 4.243711 5.425876 3.059683 4.201942 
2963 4.726686 11.790474 6.084439 8.251303 2.973433 8.792131 9.367785 4.521292 4.361858 4.301695 5.471007 2.972625 4.122317 
2964 4.662027 11.710677 5.961963 8.284058 2.917402 8.811852 9.310854 4.498175 4.331654 4.391873 5.594521 2.986019 4.082720 
2965 4.679131 11.691775 5.980355 8.357159 2.975571 8.902642 9.324922 4.536791 4.389959 4.469349 5.687171 3.094617 4.106451 
2966 4.748161 11.698015 6.012655 8.404084 3.055940 8.976700 9.372505 4.616150 4.436277 4.511462 5.784805 3.167163 4.129728 
2967 4.779427 11.651823 5.986166 8.416195 3.068830 8.989550 9.361542 4.648702 4.423613 4.528097 5.891140 3.149887 4.052210 
2968 4.813968 11.638364 6.010634 8.415425 3.102898 9.009548 9.395461 4.697602 4.442541 4.520563 5.955861 3.133282 4.031189 
2969 4.830507 11.658863 6.071308 8.432779 3.189153 9.100749 9.433221 4.761187 4.536899 4.510652 6.039032 3.181840 4.067834 
2970 4.773300 11.642487 6.078260 8.471149 3.229033 9.207995 9.386323 4.755283 4.615935 4.503321 6.132372 3.217674 4.025492 
2971 4.766943 11.668130 6.036477 8.404850 3.205613 9.215205 9.405545 4.759733 4.652848 4.460811 6.132844 3.158009 4.022290 
2972 4.734396 11.655955 5.904690 8.358214 3.177324 9.232705 9.370606 4.677921 4.646701 4.392850 6.117506 3.080311 3.956706 
2973 4.737826 11.687057 5.824166 8.300184 3.206348 9.266914 9.386415 4.623942 4.685669 4.311283 6.053949 3.028034 3.935553 
2974 4.755835 11.723030 5.801612 8.290110 3.323027 9.351465 9.439404 4.601037 4.766078 4.221927 5.976266 3.050324 3.947638 
2975 4.756182 11.740186 5.750412 8.237864 3.405730 9.371549 9.483652 4.577032 4.823595 4.112536 5.936892 3.065376 3.944729 
2976 4.778477 11.785902 5.720687 8.153275 3.465480 9.344717 9.566920 4.545413 4.839547 3.988808 5.874385 3.072207 3.942807 
2977 4.849514 11.853396 5.717328 8.090190 3.567725 9.311810 9.662621 4.546354 4.848346 3.863449 5.815721 3.096581 3.975009 
2978 4.882962 11.856840 5.636966 8.089610 3.632838 9.281272 9.686967 4.480528 4.810761 3.729835 5.792612 3.102095 3.919740 
2979 4.941784 11.872731 5.555590 8.059564 3.667511 9.213317 9.759576 4.412387 4.724273 3.585089 5.707408 3.063507 3.849738 
2980 5.013909 11.879869 5.474433 8.107201 3.756764 9.204448 9.812784 4.319070 4.664879 3.451851 5.645503 3.084228 3.766660 
2981 5.097898 11.932148 5.418402 8.117883 3.846313 9.212852 9.877552 4.234430 4.639499 3.330472 5.580232 3.093553 3.695662 
2982 5.192628 11.989424 5.437929 8.188921 3.982175 9.338208 9.924981 4.178475 4.694792 3.250040 5.550393 3.170394 3.688545 
2983 5.321546 12.073089 5.472104 8.153782 4.107492 9.404232 10.037618 4.199340 4.782114 3.185529 5.501362 3.166516 3.723692 
2984 5.409132 12.142647 5.440841 8.028018 4.124112 9.386212 10.147072 4.187893 4.815463 3.165470 5.418459 3.098377 3.713101 
2985 5.469490 12.172566 5.371639 7.897735 4.149661 9.339724 10.233180 4.176553 4.823727 3.197444 5.338046 3.057664 3.701822 
2986 5.558526 12.213928 5.366104 7.849450 4.265140 9.354445 10.336789 4.182662 4.844054 3.239647 5.260633 3.104245 3.754413 
2987 5.586575 12.197601 5.313285 7.910961 4.379891 9.415284 10.373372 4.084283 4.781221 3.258273 5.199029 3.170095 3.758346 
2988 5.597697 12.164930 5.246412 7.996014 4.481616 9.438660 10.419315 4.016996 4.736594 3.299088 5.179753 3.224179 3.803056 
2989 5.567624 12.087543 5.137789 8.056054 4.478552 9.390896 10.444785 3.946330 4.680082 3.387976 5.191108 3.203066 3.821862 
2990 5.465113 11.955706 5.042144 8.166851 4.464463 9.405979 10.381386 3.879944 4.668381 3.561293 5.275839 3.228065 3.798427 
2991 5.421680 11.887690 5.054683 8.277036 4.526538 9.444799 10.381520 3.919347 4.774362 3.765725 5.367006 3.268811 3.853866 
2992 5.439022 11.902311 5.124873 8.353319 4.609041 9.486734 10.436166 3.963659 4.875822 3.915327 5.383213 3.270739 3.966414 
2993 5.420529 11.897583 5.094808 8.404177 4.616229 9.459352 10.444186 3.905558 4.881696 3.989856 5.373981 3.193596 4.011177 
2994 5.474710 11.962217 5.125457 8.447258 4.644243 9.427227 10.502570 3.893696 4.926251 4.035881 5.368475 3.150751 4.117135 
2995 5.489538 11.984283 5.147559 8.536842 4.666402 9.487191 10.491737 3.845484 5.004747 4.104591 5.437557 3.175486 4.163844 
2996 5.471087 11.967451 5.140990 8.632951 4.677668 9.545703 10.455253 3.816465 5.105078 4.177027 5.536697 3.229426 4.156502 
2997 5.419371 11.897635 5.120852 8.753099 4.658140 9.640835 10.399155 3.796688 5.204162 4.272245 5.655269 3.312576 4.118924 
2998 5.368342 11.853342 5.111803 8.775373 4.621434 9.692106 10.392067 3.821077 5.310956 4.356916 5.720117 3.355242 4.125899 
2999 5.318184 11.786729 5.084766 8.829576 4.591238 9.741922 10.386794 3.815952 5.386984 4.440541 5.788384 3.384327 4.105853 
3000 5.330014 11.766680 5.089942 8.852602 4.598480 9.771518 10.455063 3.821146 5.410506 4.487646 5.789124 3.358578 4.115947 
3001 5.289093 11.698652 5.013938 8.854218 4.558467 9.759505 10.477434 3.781707 5.381542 4.512926 5.796728 3.296885 4.033815 
3002 5.231071 11.626031 4.933286 8.857195 4.533011 9.755078 10.465506 3.755379 5.375638 4.541204 5.829892 3.240968 3.929004 
3003 5.210551 11.580908 4.921048 8.914909 4.589658 9.855650 10.427648 3.773928 5.441806 4.617489 5.926703 3.279830 3.855778 
3004 5.182924 11.537323 4.881768 8.942214 4.617769 9.926432 10.373682 3.799708 5.520941 4.673893 6.019660 3.292935 3.758290 
3005 5.154199 11.469954 4.824238 9.034423 4.614538 10.040627 10.276890 3.764413 5.553527 4.706533 6.113791 3.310656 3.621227 
3006 5.165056 11.436971 4.732704 8.997681 4.554995 10.027417 10.222727 3.710398 5.522498 4.641620 6.085786 3.217671 3.536529 
3007 5.184479 11.420115 4.641995 8.969386 4.525195 10.034315 10.170103 3.623930 5.473412 4.545521 6.049231 3.138734 3.476008 
3008 5.237175 11.449412 4.606384 8.944843 4.521839 10.029584 10.147037 3.568276 5.437502 4.452702 6.011955 3.085465 3.441623 
3009 5.268018 11.480595 4.582560 8.931824 4.507204 10.011108 10.115027 3.545444 5.446319 4.400081 6.016618 3.069971 3.407713 
3010 5.205889 11.449642 4.476636 8.902241 4.399849 9.946462 10.032058 3.505733 5.420791 4.352531 6.060824 3.026417 3.305717 
3011 5.152901 11.432965 4.407017 8.892564 4.327196 9.872384 9.945007 3.466835 5.387424 4.296626 6.104775 2.988899 3.236036 
3012 5.118734 11.453529 4.365827 8.889063 4.319890 9.825061 9.887663 3.425627 5.368220 4.212374 6.161379 2.974547 3.208318 
3013 5.151866 11.543889 4.429809 8.897281 4.378764 9.820922 9.884680 3.446939 5.390621 4.152948 6.206589 3.029789 3.231910 
3014 5.161399 11.586189 4.443688 8.876751 4.360079 9.756572 9.872131 3.483503 5.423475 4.123229 6.237252 3.061943 3.207943 
3015 5.129281 11.586110 4.425590 8.820842 4.297817 9.674674 9.858392 3.530961 5.453683 4.128335 6.271110 3.083292 3.166199 
3016 5.083452 11.538121 4.385912 8.770099 4.248545 9.609381 9.828855 3.543514 5.430950 4.135862 6.304948 3.112283 3.120213 
3017 5.121766 11.565108 4.428797 8.724905 4.314329 9.599401 9.884045 3.563358 5.421179 4.101866 6.327684 3.184526 3.158875 
3018 5.167924 11.621667 4.456927 8.670794 4.399552 9.590903 9.943611 3.554411 5.351938 4.048769 6.349567 3.259867 3.182434 
3019 5.219065 11.689277 4.476604 8.586338 4.449770 9.490533 9.984659 3.554205 5.240743 3.975033 6.305373 3.272556 3.220908 
3020 5.234333 11.742907 4.500047 8.579483 4.515638 9.408300 9.978363 3.554433 5.143182 3.921208 6.303264 3.309529 3.255557 
3021 5.242815 11.833959 4.543424 8.561453 4.596425 9.366263 9.977961 3.609821 5.090122 3.898282 6.325943 3.386536 3.300741 
3022 5.187888 11.861197 4.576614 8.581347 4.667614 9.365952 9.888347 3.655962 5.035989 3.929031 6.407862 3.490205 3.282089 
3023 5.144758 11.902205 4.548862 8.554613 4.712903 9.308475 9.836645 3.725484 4.962809 3.940983 6.433943 3.531261 3.263607 
3024 5.126689 11.946557 4.535222 8.529975 4.783900 9.237056 9.801829 3.761794 4.887113 3.925809 6.439131 3.535279 3.253137 
3025 5.134690 11.984604 4.568413 8.567314 4.911825 9.226883 9.776357 3.749429 4.817421 3.893062 6.466943 3.571377 3.254538 
3026 5.147550 12.008512 4.602412 8.610555 5.056394 9.241724 9.767148 3.735532 4.774313 3.879453 6.504184 3.624278 3.263584 
3027 5.106566 11.938154 4.581917 8.635490 5.139660 9.214728 9.701809 3.722855 4.705587 3.918190 6.559001 3.671066 3.204666 
3028 5.027667 11.815732 4.553059 8.689608 5.184507 9.167219 9.625671 3.713818 4.671138 4.001151 6.655906 3.736517 3.098864 
3029 5.015340 11.786478 4.578388 8.696969 5.236668 9.101268 9.638533 3.755691 4.695752 4.087239 6.717349 3.790697 3.048075 
3030 5.036926 11.788228 4.693228 8.724185 5.326515 9.071085 9.671606 3.745532 4.699554 4.171775 6.790671 3.866748 3.034979 
3031 5.067258 11.798154 4.792420 8.725533 5.372223 8.999781 9.716625 3.683878 4.638614 4.251641 6.848728 3.897954 3.007760 
3032 5.087857 11.785656 4.844404 8.703396 5.383089 8.904714 9.735771 3.595000 4.562039 4.309441 6.911525 3.892750 2.945677 
3033 5.082191 11.736557 4.885283 8.707807 5.393057 8.826818 9.736160 3.467554 4.506644 4.363935 7.019042 3.926055 2.856705 
3034 5.073810 11.721620 4.972160 8.790306 5.488873 8.849388 9.739355 3.325308 4.524580 4.412511 7.176893 4.025969 2.800583 
3035 5.046693 11.693027 5.049943 8.862723 5.595809 8.867232 9.689619 3.188223 4.568898 4.442324 7.335146 4.142529 2.720783 
3036 5.079225 11.705886 5.105669 8.855618 5.696755 8.824473 9.669322 3.054363 4.599489 4.416708 7.420265 4.179086 2.672713 
3037 5.130435 11.740945 5.111365 8.806603 5.729121 8.738903 9.614085 2.920606 4.593626 4.322835 7.458024 4.143338 2.635507 
3038 5.261514 11.858168 5.181219 8.686977 5.797269 8.630289 9.643025 2.888818 4.662069 4.224525 7.418094 4.092612 2.727583 
3039 5.365048 11.940825 5.265773 8.575768 5.870375 8.530082 9.649177 2.914387 4.750612 4.144350 7.390242 4.046802 2.829395 
3040 5.400196 11.932319 5.339828 8.506249 5.884559 8.442692 9.557831 2.938358 4.830450 4.094875 7.417774 4.032687 2.851159 
3041 5.421932 11.875028 5.429549 8.471614 5.886727 8.401606 9.461736 2.956840 4.941409 4.114904 7.482313 4.050238 2.865995 
3042 5.479384 11.849019 5.571947 8.483467 5.903576 8.435970 9.398473 3.006243 5.050220 4.200330 7.548690 4.102152 2.937626 
3043 5.496106 11.811311 5.703955 8.545022 5.937168 8.510544 9.315563 3.023597 5.129212 4.279648 7.634625 4.185544 2.992685 
3044 5.567584 11.860723 5.836761 8.534154 6.014757 8.548450 9.331375 3.058670 5.216840 4.293006 7.620746 4.185091 3.096654 
3045 5.560843 11.854958 5.906457 8.535456 6.028034 8.559406 9.278578 3.052276 5.244556 4.267407 7.614758 4.177198 3.128108 
3046 5.526012 11.815506 5.925116 8.499946 5.984436 8.510351 9.213000 3.036857 5.265802 4.283594 7.609998 4.159787 3.120906 
3047 5.510948 11.795362 5.974465 8.422772 5.964720 8.456820 9.168282 3.045443 5.328588 4.363791 7.654944 4.166512 3.158317 
3048 5.456731 11.748807 6.031170 8.387259 5.980093 8.420248 9.076919 3.060522 5.378511 4.462536 7.781167 4.211885 3.198270 
3049 5.398907 11.688058 6.062729 8.343414 5.969906 8.358524 9.006351 3.076633 5.415404 4.530819 7.894073 4.220404 3.232775 
3050 5.358215 11.648664 6.136105 8.297443 5.971846 8.318735 8.977236 3.101408 5.448533 4.570162 7.992497 4.215354 3.301323 
3051 5.283649 11.592662 6.195313 8.293770 5.951407 8.313538 8.919026 3.127856 5.458833 4.597885 8.115191 4.236924 3.364560 
3052 5.228529 11.543088 6.268898 8.286354 5.942822 8.306383 8.894283 3.183427 5.488497 4.608300 8.217233 4.249174 3.433512 
3053 5.216592 11.523515 6.326807 8.233587 5.900682 8.245526 8.905942 3.249995 5.511414 4.571723 8.257479 4.218525 3.478052 
3054 5.201046 11.485992 6.332234 8.205652 5.839272 8.180221 8.926954 3.271546 5.491862 4.506985 8.283456 4.176140 3.490356 
3055 5.235294 11.473682 6.326731 8.168071 5.825439 8.144527 9.001748 3.267392 5.447317 4.388578 8.290221 4.101995 3.574604 
3056 5.258003 11.489382 6.307456 8.153394 5.860669 8.178567 9.082649 3.193692 5.356304 4.238789 8.305610 4.032103 3.716701 
3057 5.275280 11.538986 6.242291 8.105556 5.852170 8.165448 9.165854 3.094662 5.248303 4.072916 8.279478 3.919739 3.846180 
3058 5.279911 11.586591 6.211789 8.069080 5.858502 8.179480 9.191230 3.026514 5.190946 3.941082 8.292820 3.841843 3.926906 
3059 5.264527 11.674041 6.200261 8.028960 5.872725 8.211880 9.200579 2.975328 5.165708 3.850390 8.324625 3.781155 3.935567 
3060 5.174889 11.692773 6.142707 8.020326 5.820524 8.228990 9.124114 2.848385 5.094176 3.795983 8.393344 3.727863 3.825921 
3061 5.105785 11.726966 6.117443 8.000109 5.772842 8.266006 9.035710 2.725444 5.060073 3.774646 8.453059 3.690491 3.722418 
3062 5.077051 11.802783 6.118753 7.955253 5.739480 8.285155 8.992761 2.660945 5.054375 3.771007 8.474586 3.621234 3.651236 
3063 5.025848 11.806430 6.133060 7.957238 5.742643 8.321772 8.912443 2.624315 5.034582 3.805996 8.549949 3.617832 3.576061 
3064 4.992656 11.800544 6.159057 7.965638 5.779883 8.373920 8.853454 2.637958 5.047485 3.882036 8.628303 3.658108 3.519644 
3065 4.980887 11.799772 6.202854 7.995006 5.814309 8.427302 8.824970 2.744672 5.107244 3.995902 8.698485 3.716766 3.484175 
3066 4.949594 11.743270 6.212656 8.018977 5.799064 8.427218 8.766621 2.827164 5.139201 4.106791 8.788796 3.769648 3.392638 
3067 4.981178 11.757409 6.176419 7.947925 5.748186 8.341936 8.780233 2.883062 5.165405 4.214139 8.802147 3.748664 3.313479 
3068 5.001946 11.735272 6.100163 7.848374 5.714535 8.238008 8.797874 2.898586 5.192583 4.334061 8.767423 3.699927 3.214876 
3069 4.980892 11.674639 6.069905 7.806139 5.726482 8.206905 8.823739 2.891395 5.262949 4.422464 8.770296 3.676894 3.156713 
3070 4.946970 11.663880 6.094683 7.802269 5.782552 8.252097 8.856140 2.899365 5.370924 4.476199 8.805618 3.698553 3.172513 
3071 4.888696 11.622185 6.140352 7.819757 5.806462 8.316298 8.855000 2.930844 5.481241 4.504366 8.866855 3.755750 3.218557 
3072 4.833528 11.531590 6.195671 7.812072 5.804420 8.354607 8.856314 2.958275 5.579142 4.503656 8.927107 3.831923 3.252820 
3073 4.779184 11.427670 6.233146 7.780708 5.773700 8.368824 8.836997 2.962012 5.625538 4.461135 8.992141 3.883892 3.255716 
3074 4.777310 11.377124 6.275405 7.705920 5.781934 8.356472 8.880043 2.991805 5.615773 4.389667 9.012283 3.886519 3.292602 
3075 4.796885 11.380083 6.298966 7.633829 5.821002 8.347744 8.949841 2.981625 5.536212 4.293814 9.002769 3.864946 3.348039 
3076 4.866745 11.434305 6.271246 7.459556 5.823335 8.237039 9.068171 2.942063 5.441143 4.158254 8.900195 3.756469 3.418974 
3077 4.900958 11.462981 6.229018 7.297521 5.799938 8.111382 9.169035 2.877498 5.388069 4.029239 8.819848 3.636828 3.469042 
3078 4.902368 11.469375 6.222145 7.208537 5.814917 8.053084 9.221896 2.831126 5.438741 3.947373 8.805331 3.591543 3.516778 
3079 4.870564 11.465371 6.216050 7.209733 5.838686 8.054534 9.196975 2.806080 5.524500 3.932062 8.855312 3.613641 3.513842 
3080 4.862811 11.458887 6.193363 7.225174 5.864726 8.044669 9.158699 2.802981 5.615651 3.909178 8.902732 3.623901 3.480790 
3081 4.850746 11.435142 6.165102 7.265021 5.897634 8.032127 9.083387 2.786768 5.676607 3.862746 8.951817 3.616201 3.418289 
3082 4.924385 11.482224 6.188544 7.234802 5.964817 7.952915 9.101396 2.860993 5.767791 3.835084 8.941186 3.570284 3.429657 
3083 4.956644 11.488089 6.189356 7.245869 5.987799 7.861227 9.087790 2.903883 5.790743 3.805298 8.962686 3.543130 3.411673 
3084 4.938660 11.400327 6.138374 7.275676 5.924478 7.734961 9.035267 2.884410 5.728968 3.770771 8.997939 3.517230 3.327590 
3085 4.890951 11.292119 6.120282 7.361983 5.847733 7.656914 8.980115 2.896670 5.675356 3.783875 9.058469 3.542590 3.224204 
3086 4.845113 11.178666 6.175094 7.511255 5.829385 7.680925 8.925298 2.967698 5.666780 3.842669 9.143961 3.639904 3.165086 
3087 4.768510 11.073689 6.194946 7.651497 5.791336 7.725440 8.877648 3.020948 5.615301 3.905156 9.216471 3.743467 3.115106 
3088 4.723415 11.022113 6.205458 7.794352 5.775296 7.793983 8.854774 3.076440 5.593115 3.940973 9.277508 3.847047 3.125910 
3089 4.708353 10.943003 6.145288 7.918007 5.724442 7.839056 8.834601 3.070675 5.516340 3.916005 9.327617 3.911110 3.124176 
3090 4.707540 10.851256 6.053913 8.002463 5.647132 7.850223 8.845236 3.041605 5.448788 3.904373 9.353891 3.954541 3.098956 
3091 4.739470 10.810545 5.980411 8.027913 5.577127 7.845947 8.884645 3.068260 5.437534 3.947523 9.325741 3.985629 3.102076 
3092 4.756731 10.766078 5.922037 8.023904 5.497311 7.869079 8.888913 3.082865 5.458389 4.016050 9.273612 4.010928 3.107802 
3093 4.766827 10.736003 5.863096 7.986712 5.391184 7.917159 8.867275 3.063631 5.473914 4.090291 9.244062 4.030824 3.074968 
3094 4.798690 10.759819 5.847675 7.962948 5.322287 8.017990 8.801482 3.040435 5.533344 4.136080 9.231200 4.069201 3.068301 
3095 4.826321 10.763701 5.838107 7.951795 5.264656 8.143291 8.712141 2.994631 5.573931 4.204034 9.228688 4.133429 3.073831 
3096 4.854188 10.794376 5.837687 7.907239 5.218802 8.253869 8.639151 2.987124 5.638825 4.309287 9.182568 4.220899 3.127692 
3097 4.927081 10.869204 5.786926 7.771588 5.113543 8.272079 8.607782 2.975864 5.668539 4.367838 9.035498 4.232834 3.182808 
3098 4.907325 10.851354 5.671979 7.692727 4.957858 8.311215 8.515970 2.882500 5.609920 4.420783 8.966156 4.252000 3.138040 
3099 4.920663 10.900270 5.582579 7.625242 4.855199 8.359186 8.473090 2.814903 5.537984 4.421745 8.907328 4.254482 3.157105 
3100 4.944322 10.937739 5.554893 7.605118 4.811622 8.436613 8.459893 2.794792 5.490377 4.395030 8.885286 4.290646 3.229678 
3101 4.941371 10.912861 5.517026 7.602892 4.769938 8.504339 8.453979 2.798780 5.442172 4.370449 8.896852 4.340515 3.262409 
3102 4.981330 10.928695 5.505404 7.577871 4.768505 8.543194 8.478509 2.856058 5.429733 4.320626 8.875642 4.358120 3.294247 
3103 4.987189 10.934814 5.495638 7.595642 4.764157 8.585608 8.497630 2.888850 5.413553 4.266573 8.868645 4.337478 3.287224 
3104 4.884111 10.854113 5.400525 7.645869 4.688268 8.605714 8.430184 2.866051 5.370965 4.251465 8.920742 4.307165 3.183630 
3105 4.789855 10.827953 5.338190 7.715839 4.620051 8.635770 8.387219 2.883522 5.414431 4.245800 8.974380 4.304201 3.097329 
3106 4.716209 10.849301 5.311754 7.759690 4.578172 8.680749 8.395884 2.914712 5.502544 4.235493 9.012997 4.293464 3.049739 
3107 4.682240 10.891200 5.289660 7.768434 4.540950 8.720331 8.421236 2.941087 5.619605 4.243482 9.021013 4.312288 3.024701 
3108 4.653168 10.931449 5.279354 7.783055 4.487894 8.770283 8.417183 2.955653 5.779560 4.297277 9.041903 4.369175 2.981181 
3109 4.626184 10.946158 5.243616 7.750609 4.411817 8.820884 8.395074 2.950111 5.920818 4.392070 9.067334 4.420349 2.918601 
3110 4.575115 10.933274 5.191863 7.775790 4.367657 8.906394 8.339828 2.918533 6.036067 4.496762 9.119678 4.478913 2.845037 
3111 4.557785 10.981351 5.120018 7.784331 4.355217 8.988751 8.351543 2.829628 6.064783 4.521919 9.086905 4.461692 2.826436 
3112 4.607833 11.057909 5.024542 7.766454 4.382467 9.041290 8.410727 2.717367 6.022755 4.483067 8.978698 4.395358 2.860261 
3113 4.644524 11.099352 4.900591 7.785459 4.371183 9.065310 8.453864 2.627327 5.968514 4.450151 8.893483 4.355295 2.860832 
3114 4.704813 11.141290 4.779202 7.767951 4.323540 9.044644 8.529617 2.606834 5.922085 4.412301 8.800364 4.282074 2.888190 
3115 4.703191 11.093498 4.642973 7.820319 4.266786 9.033589 8.535006 2.621995 5.875194 4.377588 8.789957 4.246421 2.887514 
3116 4.725797 11.083279 4.559300 7.896688 4.239247 9.001381 8.568090 2.689354 5.870432 4.299716 8.808323 4.228515 2.908998 
3117 4.753278 11.069614 4.525309 7.996733 4.271677 8.986881 8.593414 2.800355 5.893194 4.214093 8.879878 4.253862 2.947651 
3118 4.784462 11.037089 4.501411 8.124386 4.311668 8.969391 8.621604 2.913783 5.910521 4.144886 8.960784 4.311655 2.964561 
3119 4.804149 11.014981 4.465853 8.191456 4.335304 8.879436 8.667583 2.981626 5.891458 4.078815 8.999650 4.310018 2.983812 
3120 4.856031 11.009695 4.445249 8.207047 4.358330 8.745034 8.765825 3.046341 5.860447 4.033524 8.987273 4.252912 3.043612 
3121 4.852155 10.954197 4.364276 8.192715 4.302223 8.554841 8.855793 3.075366 5.823488 4.016805 8.975830 4.177739 3.032839 
3122 4.872916 10.926371 4.387474 8.175204 4.343681 8.430225 8.995413 3.100591 5.825217 4.024809 8.977530 4.149210 3.093490 
3123 4.889603 10.876217 4.455393 8.228387 4.452807 8.402436 9.126291 3.093817 5.835716 4.014042 8.999272 4.141786 3.179158 
3124 4.922548 10.866629 4.529219 8.242722 4.543526 8.372593 9.250716 3.073180 5.848143 3.977195 8.994514 4.099693 3.255574 
3125 4.891912 10.806578 4.557941 8.273588 4.549486 8.359048 9.291894 3.011278 5.831700 3.953296 9.030096 4.078080 3.247135 
3126 4.928093 10.836823 4.576192 8.254010 4.533179 8.328646 9.408535 2.975217 5.841179 3.860716 8.991983 4.001368 3.253960 
3127 4.906928 10.866607 4.579490 8.278496 4.523098 8.337835 9.449648 2.910681 5.852679 3.796452 9.037621 3.991952 3.205316 
3128 4.879588 10.913876 4.608863 8.350428 4.580264 8.372400 9.476890 2.859999 5.888690 3.737728 9.099642 4.048836 3.201480 
3129 4.861081 10.971315 4.588706 8.375169 4.619005 8.353818 9.504541 2.811910 5.922365 3.666675 9.096762 4.090275 3.198172 
3130 4.817140 10.990872 4.596054 8.406324 4.687633 8.367385 9.508048 2.795629 5.969206 3.623466 9.096128 4.183252 3.176927 
3131 4.805032 11.000260 4.565624 8.423189 4.724784 8.331739 9.531551 2.770608 5.994449 3.559017 9.048923 4.229259 3.146998 
3132 4.761389 11.015433 4.508914 8.416162 4.736528 8.266525 9.523636 2.735139 6.003947 3.518691 9.006394 4.261986 3.084077 
3133 4.685713 10.999593 4.479119 8.453000 4.770433 8.201270 9.480725 2.721811 6.024437 3.541816 8.996975 4.351008 3.022121 
3134 4.716707 11.094732 4.521991 8.458049 4.872504 8.113884 9.557572 2.776830 6.110932 3.534547 8.918584 4.386465 3.068419 
3135 4.747673 11.174152 4.552521 8.435431 4.941147 8.038577 9.622740 2.825269 6.174360 3.525691 8.857969 4.399129 3.082268 
3136 4.766465 11.197826 4.563615 8.405473 4.982019 7.939368 9.689597 2.875119 6.223146 3.541598 8.815796 4.390512 3.072809 
3137 4.731915 11.150609 4.544566 8.364495 4.967960 7.869415 9.716445 2.923626 6.239249 3.596641 8.805054 4.380567 2.986872 
3138 4.667868 11.091321 4.608144 8.380063 5.023211 7.887722 9.729183 3.018756 6.247360 3.669051 8.857608 4.433992 2.942460 
3139 4.643889 11.084733 4.701455 8.412861 5.114797 7.913550 9.787484 3.135075 6.254913 3.718365 8.904747 4.479295 2.969384 
3140 4.614399 11.136085 4.775847 8.426473 5.218205 7.956576 9.844577 3.226508 6.214598 3.755821 8.939359 4.508716 2.991754 
3141 4.615298 11.231666 4.772909 8.381908 5.283644 7.920782 9.934413 3.284526 6.101766 3.747158 8.917402 4.468114 2.997633 
3142 4.571366 11.277630 4.747567 8.365049 5.351704 7.913759 9.982104 3.301400 5.979433 3.763595 8.933304 4.445136 2.969984 
3143 4.568116 11.388681 4.737972 8.300605 5.470021 7.949777 10.079674 3.315687 5.865055 3.737179 8.907539 4.396177 2.987528 
3144 4.575929 11.488284 4.726492 8.256852 5.590075 7.982166 10.181432 3.308666 5.781519 3.703883 8.850655 4.364801 3.036796 
3145 4.535149 11.553762 4.697102 8.234453 5.670752 7.998894 10.227013 3.279621 5.729852 3.684795 8.790524 4.366183 3.030359 
3146 4.472521 11.611008 4.719905 8.235517 5.740402 8.050235 10.250371 3.282791 5.725205 3.673592 8.762228 4.417051 3.020601 
3147 4.415789 11.645921 4.790423 8.263681 5.811221 8.087061 10.262695 3.326281 5.777585 3.687618 8.777605 4.522204 3.035570 
3148 4.300913 11.626990 4.807672 8.286007 5.786521 8.090540 10.203679 3.323361 5.787345 3.723075 8.820900 4.626392 2.992985 
3149 4.268350 11.688320 4.810085 8.210660 5.739623 8.027624 10.230416 3.361004 5.819030 3.744171 8.770908 4.667599 3.006007 
3150 4.219903 11.744251 4.788260 8.117519 5.647162 7.937729 10.236559 3.385672 5.847751 3.786941 8.739982 4.690287 2.981793 
3151 4.186311 11.843966 4.787057 8.017527 5.586436 7.911387 10.250987 3.414541 5.878135 3.821375 8.737797 4.696805 2.984351 
3152 4.088585 11.888795 4.708055 7.946203 5.468255 7.830667 10.194846 3.377436 5.824515 3.852883 8.766439 4.667573 2.911012 
3153 3.895649 11.916018 4.646235 7.951426 5.380925 7.799305 10.086319 3.310977 5.751359 3.886352 8.847631 4.666398 2.828619 
3154 3.704837 11.955929 4.598480 7.927013 5.285256 7.801430 10.003412 3.220999 5.658023 3.858714 8.896579 4.606775 2.753814 
3155 3.623600 12.072154 4.701610 7.953327 5.338099 7.912771 9.997856 3.153244 5.656414 3.792258 8.926268 4.533717 2.821551 
3156 3.586720 12.184483 4.724976 7.921957 5.325947 7.944455 9.987466 3.057459 5.619664 3.712504 8.903878 4.400853 2.774175 
3157 3.520846 12.218894 4.711926 7.928132 5.293292 7.984749 9.924834 2.947757 5.590355 3.661016 8.872958 4.313211 2.699456 
3158 3.430722 12.194195 4.690300 7.955705 5.236833 8.008270 9.852999 2.846982 5.562982 3.635037 8.838886 4.280655 2.629264 
3159 3.385867 12.194442 4.697187 7.977149 5.213135 8.042158 9.835273 2.790831 5.557275 3.620825 8.791950 4.271284 2.623961 
3160 3.388470 12.208143 4.710586 8.010006 5.243734 8.089500 9.837532 2.727460 5.532806 3.588502 8.746774 4.261161 2.699730 
3161 3.522557 12.333335 4.745555 7.968873 5.368395 8.106580 9.948522 2.717611 5.521167 3.545175 8.635917 4.208100 2.830309 
3162 3.655122 12.459955 4.760603 7.918896 5.497942 8.132443 10.072816 2.748300 5.508707 3.533831 8.517970 4.144258 2.933367 
3163 3.727326 12.542150 4.764417 7.900887 5.622066 8.175325 10.160294 2.797330 5.501312 3.537983 8.446502 4.100091 3.009655 
3164 3.745296 12.633310 4.667038 7.771038 5.631804 8.097921 10.256244 2.869016 5.455040 3.541615 8.338383 3.956612 2.938487 
3165 3.741889 12.712096 4.634289 7.721969 5.713277 8.109650 10.315536 2.956273 5.466201 3.561565 8.291101 3.869585 2.920343 
3166 3.779989 12.832469 4.664291 7.683733 5.840879 8.133429 10.405467 3.075133 5.534571 3.574888 8.238449 3.792653 2.951985 
3167 3.817627 12.959800 4.724605 7.657983 5.982491 8.183216 10.486849 3.189442 5.599647 3.591595 8.190788 3.721640 3.003036 
3168 3.755541 12.994900 4.722187 7.668938 6.034160 8.200130 10.501037 3.205142 5.591586 3.611665 8.183841 3.641052 2.999703 
3169 3.655213 13.038344 4.722782 7.677997 6.055123 8.193951 10.496111 3.210845 5.587121 3.655625 8.209665 3.582096 2.999516 
3170 3.557301 13.082312 4.766872 7.702731 6.113328 8.236321 10.470392 3.235674 5.618468 3.749629 8.257572 3.590494 3.042926 
3171 3.513659 13.179430 4.836958 7.697608 6.200190 8.252212 10.507368 3.293826 5.697258 3.843906 8.261558 3.595523 3.131001 
3172 3.480151 13.311656 4.822958 7.616765 6.192039 8.170608 10.585611 3.309977 5.705225 3.888679 8.180530 3.504176 3.141095 
3173 3.442669 13.408004 4.771606 7.577330 6.143308 8.082296 10.649239 3.258269 5.651635 3.906798 8.095903 3.402058 3.156867 
3174 3.425223 13.500978 4.722868 7.559180 6.086730 7.993647 10.722458 3.208811 5.594342 3.929080 8.026772 3.309074 3.190880 
3175 3.393952 13.515010 4.746200 7.605825 6.043067 7.976069 10.758847 3.207889 5.592350 4.006424 8.028107 3.314002 3.244183 
3176 3.380981 13.498110 4.820418 7.629644 5.993581 7.975392 10.793377 3.290420 5.640870 4.147167 8.053417 3.371172 3.315541 
3177 3.364654 13.449149 4.873578 7.645628 5.885615 7.966845 10.798126 3.392330 5.696706 4.264918 8.093855 3.444040 3.342144 
3178 3.340215 13.362401 4.861772 7.652573 5.747665 7.976304 10.756449 3.461521 5.688974 4.329532 8.146467 3.517328 3.290258 
3179 3.438368 13.381005 4.878103 7.632716 5.721579 7.981054 10.795493 3.550426 5.705511 4.348377 8.159660 3.570187 3.316097 
3180 3.545872 13.395069 4.874153 7.634042 5.762847 8.003533 10.832850 3.598448 5.682756 4.320399 8.190169 3.619494 3.320893 
3181 3.741852 13.488817 4.845373 7.543408 5.812655 7.917770 10.971466 3.665469 5.616863 4.247989 8.120440 3.567572 3.282175 
3182 3.943121 13.591306 4.853028 7.537006 5.904799 7.872619 11.088894 3.717855 5.538033 4.199728 8.100571 3.552255 3.268317 
3183 4.098259 13.615035 4.868333 7.590656 5.967215 7.876025 11.139066 3.738367 5.459729 4.175661 8.156302 3.566155 3.230901 
3184 4.223575 13.594484 4.896504 7.668522 6.044653 7.925286 11.142660 3.715990 5.397779 4.190239 8.264181 3.611088 3.171973 
3185 4.348700 13.572009 4.882054 7.690269 6.089256 7.906785 11.175530 3.675961 5.367521 4.204305 8.335171 3.591160 3.084632 
3186 4.475999 13.526916 4.868991 7.708748 6.116404 7.853631 11.222201 3.635182 5.390036 4.244170 8.361900 3.558566 3.000010 
3187 4.650621 13.540482 4.942055 7.734672 6.197221 7.829675 11.318031 3.667219 5.500894 4.358625 8.366443 3.548496 2.996320 
3188 4.737346 13.453978 4.980258 7.803852 6.189888 7.836836 11.343694 3.674844 5.576371 4.503967 8.424442 3.559588 2.952332 
3189 4.768690 13.330967 4.922391 7.794833 6.054456 7.736858 11.348272 3.675920 5.587031 4.624585 8.450777 3.533173 2.797389 
3190 4.777225 13.207311 4.870295 7.792134 5.924996 7.626748 11.333503 3.661123 5.567633 4.737413 8.489387 3.550320 2.658569 
3191 4.863069 13.145412 4.916479 7.787112 5.903450 7.598148 11.367238 3.693771 5.617074 4.822174 8.517587 3.606702 2.667481 
3192 4.931619 13.091142 4.983843 7.813796 5.925538 7.662714 11.363304 3.674041 5.659168 4.886937 8.575308 3.701909 2.755573 
3193 4.984053 13.031846 4.979626 7.832503 5.890624 7.703245 11.348685 3.635758 5.624774 4.885581 8.619881 3.753554 2.817711 
3194 4.991380 12.930827 4.865287 7.833976 5.747185 7.696976 11.288209 3.563107 5.525905 4.812010 8.667021 3.762216 2.791384 
3195 4.970336 12.838732 4.763154 7.825591 5.579186 7.698807 11.191879 3.525042 5.444792 4.785445 8.734132 3.816530 2.760325 
3196 5.026085 12.828134 4.822946 7.832356 5.525898 7.793015 11.155960 3.625960 5.488293 4.852163 8.805202 3.947375 2.877629 
3197 5.090724 12.843400 4.883379 7.834456 5.490530 7.908719 11.131130 3.731574 5.531343 4.909205 8.867010 4.063814 3.014330 
3198 5.124602 12.835014 4.879066 7.828429 5.469573 7.971936 11.103574 3.758235 5.496036 4.931415 8.912455 4.149273 3.073823 
3199 5.162232 12.829822 4.841953 7.791860 5.484436 7.980543 11.095482 3.782303 5.431056 4.929663 8.908456 4.204473 3.037056 
3200 5.160375 12.841640 4.836420 7.769823 5.583571 8.021405 11.072139 3.811754 5.389089 4.982307 8.898041 4.288355 2.956085 
3201 5.157271 12.885221 4.879780 7.735890 5.716697 8.037706 11.097457 3.922006 5.393433 5.110813 8.893874 4.369037 2.890823 
3202 5.179062 12.970626 4.923272 7.704263 5.819220 8.033475 11.165489 4.093874 5.432618 5.258635 8.882759 4.425196 2.832514 
3203 5.188924 13.054539 4.922839 7.658663 5.867181 7.978902 11.216647 4.224941 5.428141 5.380583 8.855240 4.438955 2.732957 
3204 5.194755 13.083961 4.921843 7.631385 5.921192 7.932526 11.254548 4.284652 5.381666 5.455344 8.815591 4.438135 2.674854 
3205 5.160458 13.050229 4.884601 7.651012 5.990831 7.920269 11.242752 4.249793 5.286682 5.455093 8.763146 4.432299 2.648485 
3206 5.139307 13.059337 4.836343 7.622381 6.087948 7.866632 11.268984 4.221708 5.190417 5.415200 8.669554 4.404530 2.685190 
3207 5.095771 13.039337 4.781321 7.611227 6.195612 7.829043 11.280372 4.190427 5.094586 5.359509 8.606775 4.394134 2.761801 
3208 5.053054 13.022710 4.717345 7.580791 6.271721 7.792052 11.294238 4.180677 5.021752 5.288338 8.541899 4.366470 2.835289 
3209 4.972641 12.980630 4.630459 7.532780 6.310435 7.722109 11.279817 4.151302 4.962732 5.233520 8.473761 4.326943 2.874678 
3210 4.914942 12.955308 4.544669 7.454987 6.331470 7.636919 11.275408 4.138483 4.908645 5.173705 8.379620 4.274498 2.912782 
3211 4.871440 12.954668 4.434578 7.339283 6.294454 7.548674 11.287276 4.123890 4.820026 5.075276 8.278722 4.170031 2.936074 
3212 4.800560 12.937374 4.364559 7.267678 6.286650 7.525022 11.293983 4.095498 4.741355 5.020809 8.219438 4.103161 2.990581 
3213 4.715786 12.901578 4.382239 7.304028 6.352748 7.615906 11.268491 4.064159 4.720277 5.048528 8.242042 4.113410 3.086399 
3214 4.655142 12.889818 4.418167 7.355113 6.420162 7.718715 11.248378 4.081645 4.761392 5.147615 8.257023 4.131687 3.160103 
3215 4.548705 12.850004 4.389371 7.407468 6.420429 7.768008 11.159402 4.091455 4.801080 5.262500 8.278975 4.098927 3.148010 
3216 4.467980 12.846974 4.278004 7.393783 6.333947 7.727994 11.084774 4.121041 4.789165 5.313548 8.248800 3.962861 3.077529 
3217 4.424092 12.908003 4.251200 7.401745 6.340124 7.719326 11.062410 4.146080 4.797844 5.328773 8.202956 3.848075 3.111218 
3218 4.385501 12.995554 4.275515 7.437160 6.405559 7.745365 11.064044 4.162574 4.816278 5.338711 8.166270 3.759475 3.214614 
3219 4.326304 13.059363 4.260669 7.471661 6.428217 7.781655 11.051122 4.164277 4.793611 5.346964 8.145239 3.656384 3.277710 
3220 4.197505 13.053709 4.200882 7.515057 6.398342 7.795740 10.981096 4.119895 4.753995 5.373538 8.183749 3.581414 3.271840 
3221 4.087906 13.049243 4.193231 7.581741 6.388957 7.848094 10.914289 4.120815 4.736978 5.428929 8.256298 3.560082 3.275770 
3222 4.008862 13.025434 4.227636 7.678792 6.422893 7.940912 10.848845 4.134347 4.728609 5.466104 8.338177 3.581458 3.299536 
3223 4.018075 13.046285 4.299892 7.715278 6.498043 8.011840 10.838613 4.168611 4.755100 5.458149 8.355136 3.603588 3.386674 
3224 4.054404 13.067320 4.284483 7.667441 6.468469 7.976562 10.852102 4.181122 4.709893 5.387612 8.310219 3.563251 3.408484 
3225 4.123063 13.085613 4.229865 7.576759 6.392199 7.893566 10.891879 4.157906 4.619957 5.273761 8.232213 3.495492 3.412779 
3226 4.209974 13.140476 4.193971 7.452260 6.302410 7.791732 10.962433 4.170201 4.567427 5.184750 8.129230 3.435914 3.426614 
3227 4.293022 13.175890 4.214823 7.389789 6.248750 7.779280 10.996101 4.186463 4.566835 5.157263 8.047934 3.412867 3.453342 
3228 4.366322 13.198085 4.212083 7.327639 6.192868 7.746284 11.024007 4.199731 4.563291 5.156590 7.961994 3.381585 3.469081 
3229 4.453640 13.248129 4.201440 7.270389 6.155858 7.713390 11.065948 4.198645 4.578409 5.156649 7.858108 3.359543 3.509712 
3230 4.529515 13.288169 4.189126 7.235182 6.089569 7.658290 11.102070 4.202147 4.569247 5.142963 7.771285 3.347876 3.529365 
3231 4.573328 13.336102 4.158237 7.206526 6.003131 7.558853 11.130365 4.219627 4.535210 5.107535 7.700302 3.342801 3.517061 
3232 4.604153 13.394421 4.114722 7.210929 5.898013 7.464271 11.135884 4.217069 4.496262 5.044572 7.652006 3.332053 3.474855 
3233 4.627052 13.429113 4.053356 7.240063 5.786485 7.357181 11.134307 4.187086 4.431936 4.967680 7.619699 3.293592 3.404353 
3234 4.629714 13.482768 4.056401 7.309287 5.731944 7.290793 11.121393 4.155844 4.448837 4.916288 7.623494 3.294334 3.347683
[truncated: 48,126 more chars]
