# Supplementary material for: Redox-Based Defect Detection in Packed DNA: Insights from Hybrid Quantum Mechanical/Molecular Mechanics Molecular Dynamics Simulations
Source: J Chem Theory Comput. 2023 Nov 14;19(22):8434–45. doi: 10.1021/acs.jctc.3c01013 (PMC10687876; doi:10.1021/acs.jctc.3c01013)
Supplement: Supplementary file 2 — ct3c01013_si_002.zip [file ct3c01013_si_002.zip › packed_dna_8oxog-main/QMMM_MD/water_counts_qmmm_N7/wt_red_reg2_waterdistances.dat]

0 3.330937 3.592396 4.021621 5.494722 3.577513 7.539553 9.107150 6.439870 
1 3.276567 3.616719 3.996217 5.511364 3.620997 7.567603 9.040667 6.432677 
2 3.247580 3.654383 4.000719 5.532619 3.665421 7.619726 8.988833 6.475100 
3 3.251943 3.642061 4.038002 5.525984 3.682668 7.686198 8.990303 6.512976 
4 3.187935 3.675016 3.980972 5.622462 3.717954 7.589005 8.947616 6.474832 
5 3.092529 3.677757 3.978432 5.638039 3.695099 7.559900 8.990036 6.503915 
6 3.036266 3.728691 4.014934 5.664120 3.733797 7.566790 9.050741 6.596030 
7 2.883793 3.779775 3.978988 5.691745 3.739674 7.510320 9.063404 6.643595 
8 2.723728 3.792176 3.945065 5.693044 3.720416 7.471714 9.101663 6.667236 
9 2.693816 3.833451 3.975044 5.736978 3.777492 7.505021 9.176843 6.739884 
10 2.686348 3.862536 4.018465 5.772148 3.831582 7.590041 9.272801 6.827983 
11 2.706270 3.879795 4.052902 5.775133 3.881080 7.694919 9.355758 6.884107 
12 2.723100 3.864353 4.067892 5.710876 3.876865 7.775831 9.416792 6.911225 
13 2.706276 3.870218 4.002539 5.651645 3.884239 7.757272 9.406795 6.860998 
14 2.793010 3.930161 3.948249 5.647497 3.973782 7.735675 9.393927 6.832769 
15 2.912484 4.003577 3.932086 5.649447 4.074839 7.737183 9.410383 6.856273 
16 2.911942 4.003667 3.885232 5.585135 4.078679 7.703249 9.415858 6.800071 
17 2.882451 3.958393 3.875504 5.465488 4.015623 7.691360 9.422278 6.743360 
18 2.922583 3.989810 3.935320 5.429953 4.054805 7.693893 9.402862 6.735139 
19 2.913043 4.053036 3.916436 5.455586 4.114059 7.653805 9.316354 6.660344 
20 2.861815 4.048725 3.874555 5.430300 4.062551 7.631892 9.229432 6.541016 
21 2.809243 4.031421 3.858808 5.402195 4.027438 7.623988 9.154134 6.423414 
22 2.836789 4.030372 3.868613 5.422222 4.065421 7.628055 9.099499 6.354935 
23 2.871346 3.964979 3.923030 5.365902 4.029634 7.697126 9.081410 6.321775 
24 2.821827 3.898589 3.902713 5.304056 3.987275 7.718113 9.028685 6.222663 
25 2.828623 3.887228 3.876810 5.310696 4.036310 7.696473 8.981677 6.149869 
26 2.851562 3.804084 3.941874 5.233062 4.021181 7.747508 9.014507 6.146730 
27 2.835749 3.726578 3.993438 5.185513 4.009851 7.769691 9.049301 6.108544 
28 2.836935 3.635265 4.044427 5.143546 4.012766 7.819323 9.108381 6.097698 
29 2.809221 3.556207 4.059969 5.112924 3.997431 7.892719 9.158751 6.071441 
30 2.747184 3.539785 4.010705 5.165000 4.024822 7.878559 9.151832 5.990440 
31 2.738837 3.460115 4.031751 5.159853 4.005299 7.924747 9.219647 5.968284 
32 2.770582 3.373045 4.068355 5.185068 3.999294 7.956496 9.312172 5.963558 
33 2.750838 3.278541 4.052770 5.189879 3.930828 7.928048 9.379786 5.909206 
34 2.767819 3.217528 4.033393 5.173407 3.866037 7.921651 9.429718 5.909498 
35 2.801407 3.278139 3.956412 5.258033 3.897864 7.854427 9.380260 5.913884 
36 2.789949 3.344299 3.837223 5.329911 3.924650 7.734630 9.297416 5.863962 
37 2.769374 3.349849 3.782218 5.320146 3.883700 7.675770 9.278997 5.828009 
38 2.773149 3.372766 3.762038 5.302555 3.854061 7.633426 9.283554 5.802473 
39 2.808548 3.484969 3.713994 5.348228 3.899281 7.561276 9.259832 5.810742 
40 2.855715 3.654580 3.679097 5.433041 3.958382 7.490537 9.217592 5.856146 
41 2.830695 3.795998 3.637612 5.493109 3.964845 7.412037 9.167962 5.836845 
42 2.774322 3.855058 3.643123 5.483197 3.916157 7.403364 9.170106 5.803132 
43 2.792788 3.904879 3.720731 5.509849 3.932927 7.405622 9.187806 5.799730 
44 2.794698 3.972353 3.745241 5.564723 4.002369 7.347360 9.154625 5.738976 
45 2.729239 4.008376 3.744869 5.574157 4.014836 7.272304 9.092617 5.637137 
46 2.740618 4.083677 3.771685 5.643614 4.085090 7.227766 9.005451 5.606367 
47 2.794953 4.119579 3.833414 5.676391 4.144595 7.233285 8.950579 5.625103 
48 2.816066 4.095213 3.893727 5.661596 4.148580 7.219036 8.937720 5.634715 
49 2.780312 4.057817 3.887401 5.672931 4.125191 7.118463 8.897255 5.592428 
50 2.770408 4.058109 3.832795 5.735211 4.159808 7.017947 8.859490 5.596147 
51 2.798126 4.073308 3.811007 5.781139 4.222447 6.999122 8.848661 5.712553 
52 2.734306 4.020173 3.767629 5.720558 4.175040 7.026513 8.817715 5.797887 
53 2.702633 3.974016 3.733024 5.665343 4.172696 7.060420 8.782296 5.846649 
54 2.717988 3.897066 3.778597 5.553421 4.150185 7.130811 8.835603 5.907956 
55 2.681963 3.849284 3.771916 5.453460 4.103513 7.120569 8.833840 5.852925 
56 2.705526 3.819737 3.799983 5.351247 4.111633 7.145608 8.870829 5.838412 
57 2.736851 3.745899 3.874183 5.183885 4.089523 7.224391 8.963514 5.844212 
58 2.748750 3.707768 3.892274 5.064797 4.089375 7.204886 8.997237 5.774847 
59 2.838715 3.641378 3.980266 4.918647 4.108366 7.244010 9.085405 5.774408 
60 2.951376 3.610906 4.036579 4.839307 4.173342 7.294043 9.141996 5.805740 
61 2.923544 3.594337 3.961837 4.808400 4.190383 7.233722 9.115111 5.743324 
62 2.878299 3.555501 3.954230 4.765473 4.193087 7.241176 9.127052 5.746086 
63 2.926268 3.591960 4.016279 4.837635 4.312862 7.294056 9.138712 5.837044 
64 2.934147 3.619670 4.051553 4.916494 4.395918 7.293351 9.137517 5.882890 
65 2.892061 3.612102 4.076448 4.942893 4.443040 7.301528 9.136828 5.930124 
66 2.827024 3.626198 4.083355 4.985851 4.493373 7.309064 9.116777 5.995908 
67 2.755418 3.688175 4.079155 5.073609 4.567080 7.307162 9.085054 6.073844 
68 2.685408 3.726741 4.107819 5.115056 4.595751 7.381397 9.090596 6.162210 
69 2.630116 3.751922 4.118629 5.144828 4.592929 7.436032 9.098051 6.208169 
70 2.652078 3.765423 4.136908 5.205345 4.633485 7.451945 9.131780 6.255802 
71 2.679586 3.728319 4.177002 5.213118 4.667329 7.481863 9.219514 6.310500 
72 2.727507 3.712422 4.181883 5.260472 4.752790 7.433747 9.299132 6.339050 
73 2.812939 3.687171 4.220153 5.311562 4.864164 7.422348 9.396918 6.402043 
74 2.799131 3.624492 4.190845 5.303411 4.890424 7.425825 9.466418 6.386286 
75 2.781830 3.595627 4.079056 5.334228 4.905879 7.394388 9.487334 6.302494 
76 2.874408 3.578355 4.061082 5.376024 4.985950 7.468773 9.544002 6.301999 
77 2.968331 3.609447 4.032756 5.453613 5.093375 7.549861 9.541074 6.308301 
78 2.994694 3.638777 3.974262 5.498996 5.134940 7.570747 9.505069 6.297227 
79 2.990181 3.546772 3.977208 5.432296 5.088689 7.656158 9.548620 6.341983 
80 3.013874 3.496455 3.959905 5.416637 5.078671 7.695679 9.572388 6.398421 
81 3.064418 3.497109 3.934665 5.442265 5.062708 7.702696 9.567200 6.459044 
82 3.079633 3.523254 3.918243 5.476796 5.043511 7.714125 9.548661 6.485764 
83 2.994095 3.556310 3.844184 5.486847 4.951248 7.678836 9.509145 6.412938 
84 2.928883 3.555567 3.823118 5.451800 4.893937 7.742541 9.559002 6.398582 
85 2.938026 3.622738 3.829038 5.491250 4.952577 7.846999 9.623840 6.459490 
86 2.864177 3.687786 3.749205 5.518211 5.000460 7.884452 9.643615 6.453832 
87 2.721049 3.683001 3.681166 5.455809 4.940711 7.933924 9.686798 6.413747 
88 2.626653 3.681149 3.662169 5.413400 4.917845 7.994190 9.746782 6.396045 
89 2.615899 3.692863 3.691530 5.391372 4.909517 8.068565 9.832465 6.407488 
90 2.643602 3.695299 3.723320 5.371517 4.866784 8.120319 9.894176 6.406205 
91 2.622707 3.653288 3.685474 5.351398 4.777632 8.073325 9.908532 6.361657 
92 2.680527 3.620341 3.688243 5.369245 4.785044 8.011263 9.920087 6.370605 
93 2.804021 3.622665 3.750884 5.418834 4.911289 7.978927 9.950849 6.449800 
94 2.801660 3.552851 3.769837 5.385996 4.988605 7.935289 9.955661 6.489486 
95 2.768234 3.486386 3.730507 5.362175 5.058453 7.852576 9.914028 6.470757 
96 2.801538 3.446932 3.719714 5.380257 5.157982 7.821265 9.884165 6.499792 
97 2.845857 3.386804 3.731014 5.393346 5.239022 7.855027 9.869850 6.543619 
98 2.866654 3.325233 3.722877 5.396891 5.263235 7.889275 9.842834 6.515010 
99 2.873687 3.292083 3.709285 5.393844 5.237989 7.929520 9.800803 6.471165 
100 2.920211 3.334534 3.692073 5.437226 5.246388 7.960615 9.716480 6.428048 
101 2.964223 3.351703 3.691766 5.437817 5.186717 8.008041 9.652534 6.383485 
102 2.928227 3.320815 3.689309 5.383287 5.076782 8.044373 9.635231 6.286962 
103 2.918920 3.338320 3.701771 5.388372 5.055932 8.050581 9.618566 6.173251 
104 2.888754 3.349312 3.749019 5.354274 5.014176 8.118654 9.615203 6.101264 
105 2.764350 3.325884 3.735539 5.256135 4.931258 8.172192 9.547780 5.979929 
106 2.732775 3.356934 3.728434 5.222734 4.975930 8.184662 9.451994 5.879028 
107 2.750740 3.358047 3.767206 5.173268 5.013566 8.222720 9.431403 5.850027 
108 2.712641 3.345137 3.733482 5.125040 4.977724 8.199266 9.422552 5.789600 
109 2.737166 3.364663 3.698649 5.114661 4.951952 8.164246 9.430047 5.779397 
110 2.788091 3.397171 3.672271 5.124704 4.915215 8.114114 9.434618 5.790003 
111 2.812865 3.469730 3.587590 5.184572 4.881233 7.972384 9.390554 5.731661 
112 2.817196 3.493717 3.542092 5.156626 4.793821 7.890035 9.411368 5.694301 
113 2.859696 3.542302 3.541549 5.165290 4.781279 7.834981 9.458257 5.685592 
114 2.899684 3.594007 3.554508 5.183759 4.845256 7.790512 9.521524 5.677478 
115 2.829428 3.572118 3.555595 5.080217 4.825270 7.809234 9.615503 5.642519 
116 2.754063 3.634614 3.505254 5.042312 4.854609 7.777918 9.637068 5.585606 
117 2.718656 3.711688 3.477541 5.012783 4.907767 7.779058 9.639832 5.578879 
118 2.692994 3.727382 3.459412 4.995204 4.948648 7.798192 9.642316 5.580893 
119 2.666979 3.704287 3.424669 5.019745 4.989261 7.794585 9.652302 5.578611 
120 2.689411 3.646278 3.446506 5.004974 5.021249 7.867634 9.732524 5.655544 
121 2.744869 3.621594 3.466129 5.017735 5.082378 7.935197 9.806283 5.737308 
122 2.777251 3.585742 3.453684 5.017924 5.136028 7.965290 9.854883 5.776780 
123 2.832322 3.550110 3.447315 4.989937 5.186911 7.985638 9.894658 5.833764 
124 2.859858 3.521148 3.421642 4.972122 5.201009 7.962190 9.908134 5.867894 
125 2.870616 3.482486 3.404840 4.920522 5.173531 7.938471 9.922305 5.900659 
126 2.898836 3.432954 3.441938 4.839819 5.130192 7.964683 9.973835 5.956764 
127 2.939252 3.437715 3.467249 4.826777 5.125991 7.950542 10.002605 5.958887 
128 2.978940 3.468585 3.485739 4.818082 5.145794 7.907454 10.046303 5.951451 
129 2.991022 3.448760 3.547015 4.735637 5.123994 7.926324 10.166327 5.973968 
130 2.968682 3.435024 3.579261 4.665775 5.072027 7.915033 10.283751 5.963639 
131 2.939653 3.427684 3.624769 4.595288 5.002456 7.909418 10.370667 5.965011 
132 2.915173 3.442903 3.668324 4.546121 4.904797 7.924062 10.421088 5.984488 
133 2.840307 3.473543 3.662683 4.483824 4.772036 7.907204 10.407164 5.955455 
134 2.792293 3.496253 3.697662 4.435409 4.690408 7.901616 10.428250 5.963989 
135 2.794086 3.520420 3.766709 4.462051 4.686673 7.876406 10.481064 6.002005 
136 2.697314 3.466943 3.809663 4.401753 4.608207 7.821091 10.532131 5.964129 
137 2.649432 3.444393 3.832624 4.394122 4.623774 7.752672 10.553158 5.922508 
138 2.730768 3.525973 3.833334 4.511170 4.742945 7.671340 10.529520 5.918302 
139 2.774422 3.600728 3.784855 4.615602 4.815133 7.577855 10.484421 5.869114 
140 2.810473 3.633346 3.756488 4.696910 4.842737 7.512385 10.466518 5.861543 
141 2.883561 3.627166 3.794853 4.729167 4.826219 7.527861 10.485985 5.942294 
142 2.951322 3.676772 3.814835 4.764369 4.844210 7.542825 10.451120 6.030354 
143 2.949330 3.711887 3.806334 4.760190 4.798493 7.581183 10.385401 6.090146 
144 2.905114 3.740178 3.775242 4.726811 4.703567 7.649457 10.321259 6.131932 
145 2.878440 3.829541 3.724447 4.728078 4.716626 7.690753 10.244398 6.191982 
146 2.845894 3.813595 3.715330 4.647878 4.687714 7.773369 10.264592 6.278934 
147 2.794216 3.797170 3.681277 4.585975 4.647873 7.806833 10.265924 6.282971 
148 2.746228 3.871583 3.598981 4.581044 4.697463 7.775202 10.201019 6.210187 
149 2.733599 3.938086 3.555161 4.565814 4.736588 7.797991 10.168236 6.141113 
150 2.738717 4.023892 3.544422 4.571872 4.779738 7.846704 10.121053 6.062934 
151 2.788691 4.083042 3.564932 4.584178 4.861674 7.921162 10.115990 6.023263 
152 2.869800 4.101444 3.598204 4.582418 4.894254 7.996379 10.152137 6.018066 
153 2.905435 4.082379 3.600097 4.597035 4.865707 8.021614 10.169503 5.992499 
154 2.920369 4.080400 3.633434 4.602798 4.847785 8.050740 10.205688 6.038921 
155 2.928975 4.097305 3.699934 4.597770 4.823730 8.099216 10.243209 6.138676 
156 2.906128 4.163517 3.737431 4.623892 4.832269 8.102471 10.242053 6.172947 
157 2.872752 4.184146 3.808779 4.636861 4.849353 8.116489 10.291321 6.190762 
158 2.850943 4.204218 3.900370 4.689555 4.877384 8.081697 10.325562 6.149315 
159 2.834786 4.236195 3.981664 4.772875 4.956982 8.008415 10.342607 6.068794 
160 2.770907 4.214605 4.032148 4.791523 4.977535 7.966393 10.389756 6.009373 
161 2.708022 4.190177 4.002185 4.839043 4.976992 7.878217 10.387078 5.891246 
162 2.697901 4.143203 3.958577 4.882394 5.005177 7.784683 10.409054 5.754535 
163 2.741805 4.067590 3.936756 4.933483 5.032904 7.734537 10.483617 5.654249 
164 2.818754 4.024221 3.910976 5.018384 5.060200 7.695392 10.557259 5.574648 
165 2.835921 3.960686 3.864713 5.030384 5.034603 7.675924 10.618506 5.579615 
166 2.838121 3.920557 3.797128 5.054830 4.966666 7.636911 10.621113 5.618404 
167 2.844661 3.855745 3.757803 5.095808 4.887873 7.580087 10.640929 5.645202 
168 2.869083 3.769526 3.782285 5.118075 4.850386 7.577880 10.718447 5.718767 
169 2.874364 3.687526 3.797160 5.163573 4.838388 7.584280 10.783794 5.780231 
170 2.813279 3.602225 3.770572 5.171760 4.811439 7.572306 10.816104 5.805143 
171 2.748849 3.548393 3.755414 5.153482 4.813661 7.596984 10.829097 5.904209 
172 2.718975 3.510336 3.758592 5.158095 4.832588 7.644307 10.859988 5.997191 
173 2.703783 3.431456 3.741117 5.144931 4.848157 7.679193 10.922292 6.036553 
174 2.702482 3.332532 3.705282 5.106215 4.841688 7.732233 11.001420 6.082008 
175 2.741629 3.266177 3.642059 5.100199 4.821345 7.760679 11.058913 6.120325 
176 2.825379 3.236928 3.558492 5.088423 4.817199 7.770584 11.100921 6.133631 
177 2.895346 3.224427 3.487271 5.051821 4.793852 7.793231 11.154469 6.155861 
178 2.926722 3.226942 3.385502 5.022473 4.757712 7.785502 11.177121 6.106509 
179 2.896750 3.213653 3.306377 4.926033 4.702157 7.808442 11.199754 6.078854 
180 2.880866 3.251289 3.272736 4.884210 4.709210 7.858735 11.188187 6.124725 
181 2.938457 3.364717 3.239620 4.940907 4.809396 7.879500 11.141903 6.176046 
182 2.931480 3.423239 3.236769 4.955225 4.852493 7.931027 11.121328 6.250448 
183 2.834798 3.452358 3.173061 4.981910 4.823883 7.897741 11.078588 6.247216 
184 2.774132 3.483853 3.119566 5.022839 4.809965 7.843525 11.043107 6.236343 
185 2.800550 3.492281 3.195975 5.044734 4.827167 7.877894 11.088830 6.353247 
186 2.815316 3.505020 3.250645 5.121682 4.854544 7.852136 11.120264 6.434823 
187 2.780499 3.478605 3.288143 5.121017 4.801013 7.806395 11.141150 6.466288 
188 2.781240 3.461812 3.404192 5.108653 4.758948 7.811583 11.158784 6.539108 
189 2.745482 3.475898 3.456932 5.125638 4.724381 7.747941 11.115400 6.527123 
190 2.668697 3.459915 3.492261 5.084238 4.676402 7.717183 11.096438 6.472493 
191 2.640452 3.436129 3.549527 5.099072 4.735774 7.704078 11.117482 6.414598 
192 2.602263 3.348292 3.601698 5.062802 4.757622 7.731018 11.170927 6.348100 
193 2.677352 3.273838 3.691499 5.030260 4.796438 7.833961 11.214888 6.347575 
194 2.775480 3.200018 3.799752 5.019797 4.831862 7.929964 11.229492 6.351631 
195 2.820942 3.157619 3.859294 5.009631 4.851411 7.951449 11.219069 6.291301 
196 2.868756 3.133825 3.922590 5.020114 4.910647 7.946398 11.208692 6.226090 
197 2.825462 3.048696 3.979421 4.930891 4.906581 7.970908 11.242736 6.187428 
198 2.814150 3.046969 4.014463 4.853642 4.963639 7.975560 11.258674 6.184873 
199 2.874621 3.075778 4.078514 4.766005 5.054701 8.031303 11.304414 6.255675 
200 2.882897 3.070350 4.071113 4.652770 5.081850 8.075431 11.360814 6.295834 
201 2.898146 3.119376 4.007515 4.616424 5.124251 8.052779 11.394083 6.278529 
202 2.926477 3.137846 3.992036 4.557943 5.122985 8.093103 11.486230 6.285323 
203 2.920238 3.199070 3.907205 4.568473 5.120890 8.027498 11.490519 6.195840 
204 2.931578 3.306369 3.803168 4.650565 5.132185 7.912811 11.426478 6.079865 
205 2.942721 3.378055 3.757942 4.698677 5.104334 7.877701 11.412749 6.062545 
206 2.986588 3.490581 3.728649 4.790421 5.143606 7.810973 11.376428 6.089464 
207 3.019026 3.540262 3.747686 4.807246 5.172526 7.791711 11.373965 6.167679 
208 2.963763 3.511278 3.741792 4.736818 5.094855 7.794811 11.401652 6.229796 
209 2.896298 3.519099 3.686859 4.724941 5.063382 7.722694 11.391769 6.236443 
210 2.845052 3.503920 3.706378 4.652702 5.016271 7.751250 11.446813 6.319225 
211 2.759816 3.502052 3.702195 4.562327 4.950507 7.770166 11.474763 6.396784 
212 2.674123 3.516079 3.687137 4.506711 4.875441 7.742493 11.459478 6.422215 
213 2.656286 3.485922 3.760946 4.446269 4.800282 7.808688 11.506549 6.495183 
214 2.690394 3.454751 3.809280 4.447914 4.740867 7.835368 11.545081 6.518662 
215 2.708083 3.409790 3.820750 4.442966 4.682491 7.855176 11.580925 6.496490 
216 2.738944 3.353941 3.819211 4.447120 4.657017 7.903728 11.628375 6.504111 
217 2.740370 3.313679 3.721617 4.494560 4.661559 7.866377 11.635572 6.434160 
218 2.745725 3.236793 3.658311 4.502099 4.671404 7.854901 11.678283 6.387418 
219 2.859989 3.190948 3.674253 4.520376 4.760448 7.898594 11.732898 6.446232 
220 2.915616 3.164589 3.663777 4.518409 4.826352 7.897924 11.743676 6.487813 
221 2.876578 3.118260 3.658753 4.450109 4.810080 7.893029 11.749739 6.526861 
222 2.864932 3.108725 3.684208 4.435249 4.847370 7.885789 11.740428 6.598444 
223 2.872585 3.103096 3.717043 4.465875 4.917514 7.834344 11.715702 6.637479 
224 2.837958 3.019680 3.774729 4.447658 4.904459 7.807951 11.714847 6.669483 
225 2.788022 2.947304 3.782136 4.440819 4.860277 7.759998 11.672393 6.651737 
226 2.779426 2.942074 3.788325 4.485762 4.854267 7.741549 11.605855 6.633659 
227 2.789393 2.902183 3.849724 4.508650 4.841516 7.806942 11.588063 6.640565 
228 2.781117 2.829572 3.860810 4.544054 4.817354 7.835769 11.570082 6.553517 
229 2.785946 2.759541 3.889720 4.612678 4.829987 7.879026 11.571637 6.480288 
230 2.791505 2.698077 3.932722 4.653650 4.825400 7.947299 11.587221 6.433347 
231 2.798846 2.701248 3.917393 4.708118 4.807299 7.966946 11.559779 6.373508 
232 2.842541 2.774495 3.950008 4.757648 4.810087 8.046632 11.553290 6.407361 
233 2.880749 2.834005 3.949318 4.801628 4.822874 8.094467 11.550042 6.436952 
234 2.842869 2.827628 3.896186 4.796726 4.777916 8.077105 11.557083 6.416096 
235 2.817789 2.838981 3.919909 4.747324 4.742521 8.119506 11.619798 6.492309 
236 2.838780 2.914640 3.934766 4.746552 4.776469 8.130586 11.634969 6.580496 
237 2.803070 2.966095 3.904195 4.757884 4.774066 8.080929 11.584548 6.580739 
238 2.760226 3.009782 3.906297 4.747811 4.757032 8.071388 11.535121 6.588369 
239 2.690744 3.001968 3.902673 4.700356 4.709337 8.058828 11.516021 6.566748 
240 2.678225 2.995805 3.908462 4.693024 4.689360 8.025035 11.511274 6.527922 
241 2.746078 3.004570 3.930646 4.680017 4.723946 8.016704 11.533936 6.536181 
242 2.737361 2.980757 3.876622 4.628618 4.680992 7.945669 11.537210 6.465497 
243 2.731830 2.976564 3.838223 4.598964 4.643668 7.872279 11.564880 6.416267 
244 2.773671 2.965905 3.851366 4.540277 4.646612 7.870141 11.663697 6.459634 
245 2.789724 2.987615 3.807187 4.565980 4.681973 7.788724 11.693508 6.445303 
246 2.791053 2.998290 3.774532 4.559979 4.657298 7.726588 11.715156 6.437533 
247 2.777418 2.981373 3.767668 4.495804 4.606437 7.717172 11.752037 6.466442 
248 2.818437 3.019048 3.760428 4.550183 4.613657 7.648558 11.724995 6.440132 
249 2.840785 2.990196 3.839113 4.528611 4.590701 7.670897 11.757607 6.432527 
250 2.810020 2.943577 3.879547 4.513175 4.567209 7.684204 11.781155 6.365656 
251 2.810725 2.993833 3.879822 4.626065 4.609293 7.655359 11.745115 6.267010 
252 2.820336 3.026031 3.949636 4.676210 4.672216 7.742632 11.780101 6.287151 
253 2.817280 3.076463 3.970326 4.781060 4.727813 7.769578 11.772498 6.270469 
254 2.800347 3.146410 3.937225 4.922153 4.727587 7.718568 11.728703 6.189939 
255 2.785523 3.200664 3.930868 4.974551 4.716446 7.724481 11.731279 6.183420 
256 2.817033 3.327525 3.890788 5.096982 4.772531 7.685916 11.687618 6.196898 
257 2.839648 3.411964 3.895742 5.136676 4.769411 7.703281 11.677773 6.261944 
258 2.783295 3.421180 3.902386 5.082422 4.686316 7.724427 11.690929 6.282230 
259 2.717135 3.441326 3.873231 5.085110 4.589713 7.680617 11.687500 6.203849 
260 2.745127 3.485522 3.956527 5.060330 4.534605 7.724050 11.752551 6.215423 
261 2.767020 3.558264 4.036523 5.070557 4.551222 7.754014 11.764787 6.225617 
262 2.702002 3.545777 4.049794 5.047565 4.503167 7.752145 11.749342 6.172271 
263 2.692694 3.494690 4.068353 5.016461 4.499330 7.784132 11.787245 6.164484 
264 2.715262 3.451671 4.045931 5.065828 4.550089 7.766749 11.785887 6.154019 
265 2.728848 3.391597 4.040601 5.097011 4.580115 7.776097 11.822388 6.177989 
266 2.746760 3.298004 4.076272 5.063720 4.574907 7.827687 11.890624 6.224575 
267 2.774929 3.184497 4.136127 5.031326 4.568447 7.902344 11.970938 6.276180 
268 2.850140 3.101465 4.263227 5.000556 4.592367 8.014917 12.081206 6.389372 
269 2.928909 3.064079 4.375927 5.009269 4.659144 8.094022 12.148396 6.505738 
270 2.979005 3.049094 4.438784 5.057675 4.731266 8.138743 12.178147 6.596827 
271 3.014652 3.018750 4.480010 5.048326 4.743684 8.177184 12.214613 6.670640 
272 2.995271 2.992512 4.431088 5.057316 4.733315 8.132999 12.177861 6.685606 
273 2.946360 2.996778 4.336100 5.080993 4.757283 8.052624 12.104954 6.670552 
274 2.911705 3.015021 4.257899 5.060807 4.783388 8.011247 12.055189 6.659863 
275 2.868592 3.062166 4.137082 5.064399 4.813141 7.957223 11.986357 6.594344 
276 2.829166 3.095981 4.032609 4.990726 4.807057 7.977852 11.959780 6.556211 
277 2.812251 3.089723 3.986456 4.805235 4.726178 8.107368 11.979929 6.582836 
278 2.770796 3.125303 3.864957 4.710137 4.679300 8.137714 11.907268 6.525701 
279 2.736782 3.171668 3.752387 4.653837 4.644396 8.136699 11.801240 6.447820 
280 2.768845 3.195694 3.701750 4.590908 4.599870 8.166527 11.706453 6.410478 
281 2.797286 3.220492 3.603569 4.583926 4.561101 8.117475 11.586137 6.328957 
282 2.856649 3.239157 3.561738 4.521069 4.508970 8.125194 11.530762 6.326261 
283 2.953365 3.344480 3.498688 4.513912 4.567980 8.088982 11.418372 6.365521 
284 2.926444 3.449593 3.347116 4.526306 4.668921 7.957048 11.238916 6.329036 
285 2.837187 3.411434 3.318248 4.419797 4.678034 7.944064 11.184494 6.339350 
286 2.832739 3.367784 3.339142 4.389604 4.743985 7.922808 11.169236 6.368451 
287 2.856914 3.366976 3.365721 4.429107 4.862506 7.844151 11.150920 6.368750 
288 2.884148 3.360891 3.445451 4.413382 4.930669 7.810235 11.152165 6.400097 
289 2.866744 3.369061 3.480358 4.402043 4.949240 7.748942 11.117602 6.373738 
290 2.792416 3.344923 3.540349 4.332981 4.885087 7.745559 11.109465 6.341897 
291 2.798199 3.318034 3.650417 4.264715 4.831763 7.820773 11.148691 6.372632 
292 2.761562 3.258375 3.689363 4.232161 4.772824 7.825477 11.153452 6.313977 
293 2.664829 3.205811 3.673939 4.185518 4.720166 7.783967 11.126554 6.202976 
294 2.687164 3.197617 3.726304 4.127672 4.754663 7.822886 11.132677 6.209066 
295 2.682238 3.093382 3.811705 3.970097 4.731347 7.923848 11.199751 6.240324 
296 2.687886 2.999583 3.832216 3.847825 4.703310 7.969572 11.268713 6.229890 
297 2.788630 2.964145 3.891296 3.773121 4.725019 8.046438 11.358542 6.279084 
298 2.862597 2.959045 3.914509 3.740423 4.722912 8.058813 11.402620 6.260328 
299 2.944894 2.997646 3.908688 3.759811 4.751493 8.050675 11.389886 6.266536 
300 3.000730 2.979283 3.970783 3.715085 4.731552 8.113000 11.424190 6.327480 
301 2.998065 3.022679 3.944295 3.752176 4.732759 8.066051 11.382573 6.291048 
302 3.013706 3.083435 3.915356 3.824629 4.775275 8.029867 11.357154 6.280428 
303 3.030366 3.069216 3.939671 3.855175 4.778686 8.042472 11.402433 6.293818 
304 3.063926 3.098561 3.933646 3.960285 4.833137 7.997037 11.424600 6.266743 
305 3.066033 3.062278 3.978632 3.982852 4.829978 8.034832 11.507647 6.272404 
306 3.034333 3.034962 3.980892 4.013406 4.818753 8.030508 11.559647 6.218347 
307 2.992798 3.068058 3.904990 4.108087 4.870097 7.942855 11.542892 6.138077 
308 2.955194 3.013899 3.917847 4.110644 4.855034 7.955683 11.615543 6.127096 
309 2.912475 2.963009 3.909397 4.125613 4.817359 7.952066 11.676003 6.080729 
310 2.850694 2.901207 3.878148 4.109852 4.728033 7.938011 11.749214 6.013688 
311 2.856933 2.899777 3.857083 4.131042 4.693347 7.930754 11.776684 5.957852 
312 2.874523 2.934751 3.792918 4.174866 4.676575 7.879540 11.745142 5.886024 
313 2.829876 2.899338 3.758800 4.143843 4.589914 7.897903 11.740855 5.814826 
314 2.775506 2.865438 3.725849 4.111241 4.507197 7.920009 11.725351 5.735169 
315 2.702517 2.817673 3.679426 4.038047 4.400934 7.954786 11.700112 5.671945 
316 2.680219 2.847695 3.626722 4.021892 4.415769 7.973781 11.631508 5.662863 
317 2.664566 2.871792 3.584045 3.973568 4.397873 7.993678 11.565476 5.657600 
318 2.660192 2.848784 3.550201 3.911937 4.343344 8.016488 11.535140 5.659698 
319 2.728628 2.841476 3.554283 3.919947 4.346099 8.020206 11.515134 5.690884 
320 2.783321 2.823374 3.538488 3.945882 4.334222 7.986494 11.496233 5.705834 
321 2.828313 2.859662 3.469176 4.064508 4.408459 7.875433 11.424397 5.711933 
322 2.807492 2.901495 3.422137 4.099485 4.445966 7.780033 11.357769 5.727756 
323 2.779079 2.952406 3.390960 4.088778 4.455978 7.705135 11.290992 5.771901 
324 2.815565 3.039015 3.427377 4.105761 4.517029 7.684544 11.256644 5.865762 
325 2.875088 3.120301 3.481419 4.113203 4.551858 7.683859 11.237837 5.924334 
326 2.903920 3.180781 3.496726 4.130582 4.530828 7.639117 11.148152 5.932981 
327 2.843431 3.146374 3.593224 4.013191 4.394822 7.683547 11.133386 5.960396 
328 2.831418 3.143009 3.682781 3.978445 4.349811 7.731680 11.132445 5.992820 
329 2.837620 3.157536 3.741752 4.022879 4.386375 7.739924 11.125199 6.003968 
330 2.790455 3.142387 3.774256 4.026551 4.406545 7.758607 11.131392 5.982521 
331 2.703111 3.121672 3.712450 4.056567 4.402652 7.704043 11.069922 5.889677 
332 2.671423 3.067834 3.726928 4.061997 4.385538 7.721276 11.080198 5.855940 
333 2.715384 3.031904 3.761490 4.098527 4.407209 7.749945 11.120385 5.836817 
334 2.701625 2.994118 3.730774 4.135792 4.379069 7.649831 11.090732 5.714092 
335 2.761470 2.996119 3.758444 4.194173 4.409145 7.597929 11.086757 5.674945 
336 2.855130 2.999110 3.812111 4.288501 4.478859 7.564279 11.106884 5.666035 
337 2.869132 2.892792 3.915241 4.277297 4.451237 7.544725 11.160254 5.615705 
338 2.905070 2.814395 4.032414 4.236907 4.492064 7.571998 11.204988 5.603884 
339 2.946007 2.819260 4.087905 4.252182 4.598962 7.551093 11.160336 5.608285 
340 2.959530 2.849402 4.117856 4.261863 4.692508 7.528106 11.084834 5.614523 
341 2.944628 2.812124 4.168302 4.220635 4.736475 7.563699 11.043233 5.661780 
342 2.889189 2.705867 4.213597 4.145955 4.725141 7.576472 11.039051 5.660640 
343 2.855750 2.730791 4.200536 4.148294 4.764857 7.546959 10.999555 5.623191 
344 2.828802 2.832204 4.175221 4.170935 4.800507 7.526014 10.918784 5.560734 
345 2.733697 2.879309 4.111590 4.131052 4.740811 7.443826 10.804237 5.418254 
346 2.666237 2.937748 4.051145 4.104206 4.695815 7.372519 10.699457 5.279581 
347 2.697395 2.966196 4.062455 4.083754 4.716311 7.382363 10.677743 5.218088 
348 2.736808 3.052799 4.059813 4.091401 4.762170 7.351308 10.635144 5.122683 
349 2.754490 3.180423 4.011144 4.132119 4.797113 7.303625 10.556184 5.032278 
350 2.768732 3.234990 3.996239 4.127167 4.803242 7.281959 10.508135 4.972390 
351 2.808062 3.321800 3.970082 4.172482 4.830114 7.237909 10.468767 4.911171 
352 2.883036 3.340565 3.980933 4.198310 4.826032 7.235965 10.490973 4.881245 
353 2.930918 3.253755 4.022684 4.170621 4.757810 7.191080 10.545859 4.800389 
354 3.005101 3.231049 4.037292 4.210026 4.756646 7.152057 10.587103 4.747825 
355 3.112715 3.145066 4.130542 4.171696 4.751805 7.235681 10.660581 4.770327 
356 3.152685 3.083719 4.185806 4.138416 4.719949 7.245933 10.677422 4.715464 
357 3.136082 3.049803 4.190289 4.159368 4.685320 7.208605 10.675101 4.631999 
358 3.098699 2.934658 4.197137 4.144200 4.603691 7.176172 10.683993 4.551115 
359 3.043747 2.862082 4.149956 4.172651 4.538610 7.093175 10.657569 4.451390 
360 3.007061 2.787962 4.146427 4.136851 4.431599 7.099029 10.672812 4.438487 
361 2.970683 2.777283 4.134491 4.073057 4.332429 7.133819 10.668806 4.465974 
362 2.891954 2.835383 4.058721 4.070997 4.257216 7.094828 10.608081 4.437995 
363 2.851387 2.836361 4.028472 4.047293 4.201182 7.124241 10.582603 4.466028 
364 2.814233 2.822054 4.008017 4.031440 4.147385 7.142621 10.584893 4.492808 
365 2.711716 2.781154 3.939644 4.037488 4.028133 7.085766 10.563849 4.445161 
366 2.667516 2.746897 3.912749 4.032320 3.905651 7.084788 10.551253 4.452782 
367 2.703104 2.781383 3.895658 4.078252 3.850011 7.085513 10.542875 4.473930 
368 2.811953 2.860779 3.877224 4.188382 3.874408 7.116985 10.557766 4.528930 
369 2.946444 2.877717 3.950856 4.223901 3.874738 7.250436 10.653584 4.631694 
370 3.020130 2.870359 3.973274 4.281878 3.874624 7.271639 10.728950 4.645968 
371 3.072348 2.847873 3.987519 4.337224 3.885004 7.241867 10.795755 4.676110 
372 3.107153 2.849169 4.033969 4.308804 3.856450 7.219257 10.857938 4.754522 
373 3.124244 2.912853 4.048326 4.344182 3.873621 7.129227 10.862713 4.817079 
374 3.145857 2.953400 4.139126 4.323474 3.883605 7.109954 10.896596 4.931086 
375 3.165871 3.032079 4.220925 4.306701 3.936635 7.085018 10.887359 5.025996 
376 3.154396 3.138613 4.240355 4.338128 4.019676 7.048855 10.823935 5.078934 
377 3.113364 3.191515 4.307352 4.276141 4.030802 7.086486 10.789555 5.148387 
378 3.043755 3.269272 4.308403 4.258745 4.050278 7.054437 10.689182 5.146640 
379 2.946676 3.290709 4.307709 4.223426 4.018144 7.047214 10.621270 5.132204 
380 2.892391 3.285187 4.381022 4.169392 3.956288 7.132224 10.643198 5.170763 
381 2.869897 3.306410 4.443021 4.231726 3.942979 7.165312 10.654044 5.180179 
382 2.842706 3.319027 4.550641 4.255246 3.904125 7.232077 10.695790 5.217362 
383 2.818485 3.349905 4.652871 4.249299 3.868294 7.293190 10.720794 5.252864 
384 2.729899 3.354026 4.675682 4.271350 3.791024 7.279255 10.708608 5.200750 
385 2.724416 3.365916 4.731088 4.317777 3.788805 7.291498 10.712035 5.191409 
386 2.763198 3.341930 4.775960 4.381032 3.827569 7.232714 10.685308 5.113444 
387 2.742479 3.245838 4.772786 4.406033 3.804770 7.068814 10.632401 4.915995 
388 2.823996 3.153621 4.861803 4.344348 3.825743 7.009380 10.675349 4.814043 
389 2.933815 3.069328 5.002678 4.186423 3.820136 7.026947 10.738765 4.756056 
390 3.016553 3.036794 5.106161 3.991689 3.837250 7.047857 10.765697 4.726259 
391 3.093761 3.026838 5.242414 3.799362 3.900177 7.125396 10.809835 4.770373 
392 3.075590 2.976608 5.303954 3.688143 3.924319 7.146274 10.799235 4.760390 
393 3.023250 2.958036 5.291809 3.646290 3.937837 7.130955 10.765128 4.749624 
394 2.970672 2.939326 5.316260 3.532169 3.878429 7.195604 10.782063 4.782263 
395 2.881099 3.007565 5.234946 3.455414 3.820186 7.175442 10.717615 4.740757 
396 2.834304 3.105716 5.153758 3.386605 3.819431 7.165939 10.684916 4.711839 
397 2.866324 3.091014 5.191678 3.344946 3.845320 7.235251 10.775945 4.748842 
398 2.939785 3.062996 5.195754 3.421999 3.894659 7.254709 10.866580 4.753109 
399 3.030420 3.022169 5.242795 3.424228 3.888859 7.333476 11.010903 4.781816 
400 3.085780 3.009564 5.234062 3.385885 3.858919 7.358415 11.099081 4.747673 
401 3.078696 3.065418 5.109684 3.364404 3.830070 7.248348 11.094056 4.625203 
402 3.113715 3.085878 5.093729 3.314983 3.817716 7.237100 11.201066 4.642649 
403 3.205673 3.096138 5.105702 3.354311 3.860284 7.219718 11.328206 4.733992 
404 3.301895 3.117163 5.096181 3.426500 3.887529 7.156737 11.428185 4.857097 
405 3.398267 3.110433 5.121570 3.450125 3.902694 7.175030 11.527361 5.020864 
406 3.397018 3.087473 5.089719 3.444596 3.835421 7.137967 11.537704 5.064973 
407 3.376508 3.060511 5.072481 3.437138 3.768885 7.104720 11.554787 5.057936 
408 3.437293 3.018398 5.151734 3.482487 3.771184 7.141960 11.632755 5.050054 
409 3.465046 2.950424 5.209616 3.534406 3.754179 7.138451 11.690347 4.937638 
410 3.490474 2.906482 5.251265 3.569316 3.771453 7.182649 11.733191 4.861499 
411 3.530995 2.894019 5.304227 3.558767 3.833189 7.322814 11.740692 4.858133 
412 3.512759 2.934792 5.304043 3.546758 3.885101 7.410925 11.674841 4.849338 
413 3.430317 2.935604 5.287063 3.570294 3.872736 7.410600 11.567247 4.809125 
414 3.336419 2.874493 5.310562 3.617257 3.835007 7.386889 11.531239 4.787390 
415 3.268918 2.838550 5.314941 3.697701 3.824566 7.334178 11.521527 4.790996 
416 3.203374 2.803439 5.339824 3.685445 3.793311 7.323530 11.526538 4.834364 
417 3.085838 2.792052 5.344247 3.566270 3.749095 7.326351 11.502151 4.841963 
418 2.931088 2.816614 5.319725 3.409996 3.706650 7.291022 11.436159 4.799724 
419 2.874269 2.860955 5.347114 3.277457 3.734959 7.285800 11.425954 4.830706 
420 2.944299 2.918906 5.413192 3.246086 3.844544 7.322344 11.496952 4.894929 
421 2.978321 2.906155 5.467216 3.227467 3.881488 7.331008 11.569315 4.846130 
422 2.933368 2.862365 5.456033 3.218319 3.874838 7.318077 11.550152 4.687222 
423 2.847475 2.851965 5.393217 3.226594 3.866129 7.272250 11.475165 4.489144 
424 2.797035 2.888816 5.325366 3.296383 3.914627 7.247802 11.395435 4.357814 
425 2.827800 2.889784 5.324685 3.402271 4.010305 7.263811 11.367336 4.306983 
426 2.873501 2.822473 5.358680 3.489494 4.066442 7.316909 11.379463 4.278569 
427 2.887110 2.796869 5.351820 3.583225 4.134925 7.381963 11.337599 4.320031 
428 2.859432 2.780944 5.332311 3.588606 4.160012 7.466082 11.256930 4.442336 
429 2.782498 2.786960 5.279823 3.554834 4.125197 7.505526 11.140842 4.537683 
430 2.711296 2.807605 5.212268 3.571760 4.096175 7.479795 11.021996 4.615773 
431 2.710890 2.754045 5.217890 3.590362 4.042932 7.466434 10.981709 4.666684 
432 2.753480 2.716241 5.236067 3.649476 4.005563 7.431667 10.951048 4.677334 
433 2.825351 2.758756 5.231826 3.714874 4.038208 7.411941 10.893893 4.704040 
434 2.903526 2.846756 5.204948 3.736347 4.116387 7.402631 10.825710 4.710347 
435 2.896962 2.893016 5.163023 3.680760 4.120993 7.349229 10.752572 4.636356 
436 2.905772 2.893531 5.150423 3.638008 4.129865 7.265992 10.692615 4.570425 
437 2.977391 2.893346 5.188716 3.641775 4.219516 7.216230 10.672086 4.584151 
438 3.036902 2.878796 5.244143 3.641514 4.305432 7.188409 10.663465 4.658005 
439 3.096272 2.878570 5.300826 3.631717 4.374156 7.184782 10.632246 4.771102 
440 3.165494 2.865685 5.395284 3.574200 4.368935 7.252347 10.623944 4.932564 
441 3.264790 2.909163 5.466121 3.587211 4.393691 7.328475 10.602163 5.130493 
442 3.386969 2.969275 5.493756 3.674600 4.468546 7.365214 10.572403 5.307444 
443 3.437206 2.927460 5.547900 3.671830 4.446634 7.376665 10.578622 5.391722 
444 3.462502 2.881062 5.593161 3.674811 4.402416 7.361511 10.568827 5.392963 
445 3.520207 2.856592 5.682020 3.675615 4.384550 7.413527 10.574029 5.413865 
446 3.610390 2.887456 5.761734 3.689554 4.407543 7.501064 10.580407 5.457153 
447 3.679395 2.927958 5.810392 3.753878 4.426731 7.538402 10.547146 5.456245 
448 3.765266 2.888947 5.913460 3.768102 4.388423 7.602672 10.549027 5.440532 
449 3.889802 2.896405 6.026651 3.817373 4.379287 7.686546 10.559038 5.461409 
450 3.957937 2.912934 6.088538 3.856353 4.346811 7.709386 10.509165 5.454090 
451 3.928987 2.865258 6.088806 3.813067 4.209773 7.646656 10.415010 5.369035 
452 3.894161 2.878103 6.038719 3.803092 4.117385 7.540079 10.299799 5.286515 
453 3.937714 2.880966 6.041602 3.796191 4.085390 7.488122 10.246604 5.292031 
454 4.046362 2.825007 6.133072 3.750589 4.071124 7.510455 10.263013 5.370751 
455 4.153765 2.823007 6.229395 3.731040 4.108215 7.547824 10.270733 5.460753 
456 4.199765 2.799938 6.270396 3.697917 4.101519 7.554412 10.242726 5.497320 
457 4.187256 2.777886 6.245374 3.688636 4.076740 7.502452 10.161741 5.480108 
458 4.184192 2.770599 6.231921 3.706478 4.077713 7.453738 10.082016 5.458018 
459 4.224932 2.693790 6.262648 3.698439 4.056555 7.449131 10.052531 5.429680 
460 4.281434 2.647429 6.284671 3.725217 4.060079 7.448419 10.040177 5.384619 
461 4.390927 2.674628 6.310377 3.741958 4.093758 7.492088 10.028241 5.390598 
462 4.501240 2.771631 6.321593 3.745364 4.145292 7.565734 9.998443 5.438523 
463 4.569777 2.924572 6.302518 3.782851 4.204530 7.630803 9.934443 5.481173 
464 4.606665 2.954808 6.283083 3.743648 4.166210 7.688197 9.881128 5.464720 
465 4.569333 2.896959 6.212005 3.730505 4.074919 7.645066 9.765861 5.370566 
466 4.562514 2.887682 6.156217 3.785619 4.066226 7.601665 9.646400 5.308015 
467 4.595313 2.874539 6.113065 3.794238 4.080704 7.606835 9.563277 5.293460 
468 4.571274 2.841429 6.020066 3.798056 4.059017 7.556468 9.451972 5.258860 
469 4.578288 2.786581 5.964435 3.742467 4.029241 7.547153 9.391258 5.260756 
470 4.672288 2.775895 5.952862 3.726897 4.096971 7.582123 9.389725 5.353973 
471 4.785787 2.780813 5.964882 3.792552 4.211480 7.581704 9.400187 5.456434 
472 4.870795 2.695509 5.991995 3.767038 4.235564 7.563974 9.436326 5.526109 
473 4.884653 2.659571 5.959907 3.801240 4.229693 7.477038 9.420909 5.552270 
474 4.876658 2.701843 5.905474 3.865446 4.228521 7.373445 9.373399 5.573675 
475 4.900622 2.777786 5.872901 3.905490 4.230283 7.304088 9.336264 5.593897 
476 4.955118 2.869580 5.865558 3.968127 4.273208 7.245253 9.314632 5.623568 
477 5.048123 2.916017 5.926535 3.956111 4.301220 7.251443 9.342230 5.677345 
478 5.115366 2.917757 5.990233 3.923408 4.293769 7.259224 9.364816 5.698291 
479 5.170455 2.930252 6.036074 3.946970 4.310092 7.241279 9.368349 5.719221 
480 5.241989 2.966376 6.084457 3.984555 4.351856 7.250789 9.386233 5.765698 
481 5.311802 2.918988 6.159544 3.969372 4.351754 7.280447 9.422436 5.764274 
482 5.393478 2.784882 6.291645 3.886810 4.320280 7.377663 9.513507 5.747070 
483 5.489492 2.771861 6.402491 3.906877 4.346662 7.509208 9.625730 5.784831 
484 5.523535 2.846408 6.456914 4.013789 4.397930 7.583695 9.698218 5.803849 
485 5.476935 2.804648 6.506834 4.026165 4.346680 7.612628 9.746260 5.763754 
486 5.402659 2.771452 6.546442 4.030709 4.273809 7.598217 9.764966 5.704026 
487 5.354334 2.770149 6.585959 4.053275 4.230528 7.589786 9.820544 5.683077 
488 5.292830 2.735065 6.591691 4.074259 4.161554 7.564315 9.875101 5.661969 
489 5.185202 2.749720 6.508613 4.124854 4.072592 7.468835 9.843335 5.613737 
490 5.102984 2.755635 6.432700 4.132819 3.985275 7.388995 9.814035 5.588042 
491 5.081649 2.797305 6.414745 4.114726 3.964808 7.364101 9.841404 5.623987 
492 5.076216 2.858777 6.431167 4.105867 3.945011 7.370413 9.903028 5.664567 
493 5.077708 2.889912 6.442760 4.122127 3.917202 7.395884 9.986083 5.688435 
494 5.080921 2.899972 6.447274 4.178332 3.919605 7.418130 10.050170 5.681014 
495 5.037908 2.840593 6.472482 4.226687 3.891715 7.411696 10.101053 5.601518 
496 5.003292 2.746685 6.562718 4.223063 3.898247 7.423089 10.186082 5.555541 
497 4.991477 2.741035 6.653400 4.196930 3.989009 7.438645 10.231582 5.587357 
498 4.948031 2.774750 6.685493 4.147922 4.040442 7.376473 10.229486 5.582052 
499 4.924596 2.748631 6.744412 4.046790 4.029495 7.317333 10.279724 5.547237 
500 4.970304 2.724218 6.852926 3.970132 4.034816 7.295288 10.402607 5.536479 
501 5.013004 2.698354 6.954408 3.945873 4.015461 7.267260 10.562033 5.521280 
502 5.009092 2.680613 7.008200 3.952370 3.981911 7.202702 10.685064 5.453408 
503 4.944610 2.697193 7.012631 3.976304 3.923755 7.090847 10.747328 5.316098 
504 4.929037 2.747087 7.049737 4.010057 3.897952 7.034578 10.850045 5.216179 
505 5.011827 2.841657 7.145921 4.035386 3.983487 7.094970 10.992907 5.236659 
506 5.089098 2.895775 7.233285 4.014071 4.033862 7.184693 11.120864 5.254166 
507 5.079668 2.942281 7.240276 4.019790 4.037347 7.211537 11.191874 5.202094 
508 5.078501 3.057587 7.239965 4.081909 4.091742 7.247062 11.244494 5.176915 
509 5.087503 3.142867 7.262195 4.157518 4.111069 7.276789 11.316146 5.149395 
510 5.068052 3.205186 7.256457 4.289012 4.102912 7.254265 11.370301 5.047548 
511 5.059307 3.221257 7.269485 4.362344 4.076954 7.277099 11.441648 4.971224 
512 5.045031 3.246086 7.240947 4.449203 4.037970 7.287357 11.494325 4.901911 
513 5.044753 3.317996 7.166754 4.551467 4.048546 7.292206 11.515452 4.853271 
514 5.088244 3.311926 7.137710 4.532491 4.022295 7.378984 11.582568 4.838953 
515 5.094813 3.313651 7.056297 4.568328 3.960710 7.377615 11.584651 4.741415 
516 5.113218 3.324693 6.986816 4.601058 3.916767 7.371716 11.549554 4.652144 
517 5.180383 3.329264 6.969100 4.577012 3.873152 7.442401 11.551089 4.652389 
518 5.171896 3.388243 6.865211 4.634753 3.839729 7.421771 11.451229 4.573547 
519 5.120550 3.336736 6.789428 4.558838 3.737849 7.429933 11.365191 4.472962 
520 5.068451 3.264129 6.723175 4.457971 3.629179 7.416158 11.289439 4.381530 
521 5.033511 3.338538 6.619237 4.486804 3.678298 7.321498 11.159316 4.302739 
522 5.047362 3.354984 6.600603 4.417679 3.739492 7.322185 11.102754 4.311480 
523 4.962368 3.287549 6.550041 4.348920 3.714048 7.285222 11.037066 4.252977 
524 4.801310 3.211092 6.449431 4.289982 3.673445 7.217954 10.951086 4.165317 
525 4.690246 3.157359 6.358288 4.204785 3.685052 7.221718 10.941517 4.168818 
526 4.624753 3.159418 6.253932 4.233685 3.781182 7.195367 10.963709 4.164867 
527 4.581579 3.071016 6.221482 4.233748 3.857126 7.199134 11.040468 4.157076 
528 4.571577 2.985877 6.192508 4.207211 3.916191 7.230650 11.105935 4.176516 
529 4.524740 2.934393 6.096515 4.194285 3.946335 7.210010 11.087283 4.170919 
530 4.451671 2.850217 5.982193 4.145222 3.939077 7.183547 11.046531 4.162416 
531 4.394794 2.865470 5.838811 4.206203 3.991817 7.123970 10.998817 4.176313 
532 4.318031 2.839054 5.726828 4.260485 3.999164 7.051115 10.965860 4.165840 
533 4.243835 2.797598 5.662926 4.252131 3.982090 7.027158 10.940855 4.173654 
534 4.176674 2.817605 5.620400 4.239389 3.990930 7.031352 10.907646 4.253419 
535 4.079295 2.779628 5.610015 4.193192 3.949628 7.019156 10.872705 4.309056 
536 3.992177 2.799201 5.586325 4.178431 3.932432 6.987069 10.836052 4.338589 
537 3.930522 2.801619 5.566651 4.160214 3.910111 6.979900 10.840015 4.368258 
538 3.833120 2.770748 5.502961 4.130944 3.884305 6.952771 10.795738 4.350505 
539 3.727550 2.769568 5.405566 4.122802 3.876553 6.933884 10.725656 4.320354 
540 3.598027 2.744936 5.299845 4.153766 3.862198 6.902168 10.634571 4.250072 
541 3.455778 2.727013 5.183010 4.233349 3.869549 6.851513 10.508554 4.155493 
542 3.387775 2.661947 5.151301 4.247142 3.821869 6.880225 10.454354 4.113423 
543 3.362974 2.660619 5.118823 4.273971 3.763342 6.918620 10.400383 4.124807 
544 3.356077 2.716107 5.084761 4.299236 3.714220 6.982648 10.353072 4.172081 
545 3.346956 2.784270 5.050101 4.305463 3.665124 7.068423 10.304845 4.233021 
546 3.290795 2.815678 4.990533 4.251061 3.570968 7.106853 10.199725 4.245892 
547 3.280463 2.818961 4.970010 4.100691 3.418453 7.165002 10.125854 4.251621 
548 3.301798 2.892391 4.918867 3.983609 3.291188 7.190637 10.039680 4.252788 
549 3.285048 2.968194 4.835357 3.916149 3.190011 7.132842 9.923859 4.201257 
550 3.313725 3.041083 4.794404 3.892883 3.153237 7.084453 9.858919 4.161991 
551 3.384559 3.046574 4.817351 3.878879 3.099885 7.065708 9.854055 4.136858 
552 3.440139 2.980716 4.861285 3.877925 3.009113 7.036450 9.861125 4.082898 
553 3.516821 2.951755 4.899874 3.931444 2.970399 7.038157 9.885201 4.065545 
554 3.587164 2.895301 4.964839 3.959435 2.887254 7.054891 9.932996 4.043404 
555 3.600914 2.883431 4.967942 4.061583 2.847462 6.983666 9.930189 3.963248 
556 3.653354 2.886892 4.995955 4.138416 2.834630 6.963327 9.965389 3.936235 
557 3.684559 2.893551 5.036493 4.140996 2.850993 6.974971 9.985371 3.927793 
558 3.632138 2.940629 5.017439 4.128164 2.925643 6.944777 9.935700 3.879707 
559 3.638561 2.887183 5.124626 3.967812 2.941310 7.019775 9.967381 3.879681 
560 3.687709 2.882046 5.220038 3.937275 3.052356 7.021957 9.954908 3.886321 
561 3.759259 2.890135 5.316388 4.021635 3.198385 6.969550 9.965147 3.881091 
562 3.856529 2.818456 5.461625 4.058415 3.261593 6.965560 10.053679 3.899759 
563 3.864544 2.847519 5.474054 4.217817 3.343120 6.842851 10.030458 3.876182 
564 3.869452 2.855731 5.528752 4.299828 3.343449 6.800526 10.063541 3.918819 
565 3.895685 2.886858 5.624527 4.331203 3.340699 6.822925 10.133444 4.024834 
566 3.886588 2.926216 5.673219 4.391429 3.343219 6.777134 10.175094 4.066905 
567 3.930995 2.931604 5.749485 4.412826 3.340685 6.793176 10.292431 4.128723 
568 3.991489 3.046218 5.760127 4.528123 3.421920 6.786057 10.344904 4.213718 
569 3.997102 3.063688 5.778726 4.540848 3.392184 6.757751 10.398566 4.208188 
570 4.004417 3.064816 5.807697 4.508443 3.335937 6.751266 10.460372 4.195222 
571 4.026463 3.115281 5.793502 4.503677 3.327471 6.728149 10.461410 4.221065 
572 4.057762 3.111584 5.769677 4.463059 3.267074 6.686387 10.443509 4.234667 
573 4.095634 3.147046 5.684181 4.493633 3.262712 6.614635 10.359704 4.256618 
574 4.188390 3.163011 5.637128 4.495447 3.290637 6.616153 10.290462 4.337664 
575 4.275449 3.123016 5.620626 4.420418 3.238394 6.631302 10.251214 4.414104 
576 4.334032 3.072815 5.598025 4.337937 3.153868 6.620616 10.189731 4.452443 
577 4.397689 2.989070 5.625174 4.248384 3.056535 6.617170 10.142612 4.477744 
578 4.413639 2.953248 5.598268 4.266143 3.005016 6.528389 10.051844 4.476621 
579 4.484034 2.937187 5.605150 4.305810 3.023993 6.494419 10.023644 4.542717 
580 4.561424 2.877300 5.651437 4.270588 2.986323 6.503476 10.051190 4.609258 
581 4.538491 2.848310 5.617881 4.283781 2.920170 6.407930 9.997066 4.584678 
582 4.517446 2.834006 5.609914 4.244930 2.854362 6.345654 9.956595 4.599661 
583 4.434503 2.875482 5.568650 4.256838 2.828624 6.239499 9.878821 4.589140 
584 4.363415 2.930559 5.565752 4.273944 2.830966 6.160140 9.825799 4.592094 
585 4.383435 2.895229 5.684296 4.168887 2.791253 6.210426 9.865782 4.640054 
586 4.416460 2.860882 5.809157 4.117264 2.769782 6.266695 9.901651 4.712358 
587 4.450189 2.874273 5.922419 4.061368 2.739576 6.347463 9.910695 4.802983 
588 4.481708 2.971401 6.011175 4.002067 2.723482 6.480373 9.892430 4.900756 
589 4.462450 3.114251 6.033564 4.020068 2.686871 6.558169 9.802108 4.953349 
590 4.480267 3.225110 6.090992 4.028322 2.644325 6.664213 9.747507 5.023561 
591 4.493349 3.307154 6.143669 4.079628 2.615794 6.743094 9.709711 5.052210 
592 4.461432 3.356422 6.160760 4.137162 2.580633 6.756764 9.630658 5.030392 
593 4.470011 3.415748 6.199464 4.166518 2.645736 6.806866 9.572836 5.082141 
594 4.475021 3.461558 6.237309 4.165037 2.726592 6.847148 9.526230 5.121096 
595 4.485408 3.491629 6.276711 4.156950 2.814973 6.837225 9.491758 5.147171 
596 4.560636 3.520907 6.365340 4.170048 2.987637 6.854431 9.512965 5.237737 
597 4.611615 3.482048 6.444243 4.150537 3.066250 6.845509 9.544742 5.264749 
598 4.611638 3.448573 6.458203 4.120598 3.067849 6.776629 9.540356 5.218252 
599 4.666604 3.439198 6.497841 4.043190 3.062589 6.795666 9.574445 5.207459 
600 4.744008 3.431651 6.528433 3.989537 3.039881 6.823541 9.592763 5.192895 
601 4.834020 3.421551 6.560280 3.954406 3.043973 6.873957 9.620255 5.194143 
602 4.939927 3.342203 6.637436 3.855269 3.024057 7.016577 9.721680 5.211490 
603 4.995935 3.254274 6.669164 3.857251 2.995710 7.066268 9.764646 5.168078 
604 5.055829 3.165792 6.718088 3.805362 2.956374 7.145318 9.798547 5.174170 
605 5.090662 3.104666 6.752084 3.699745 2.865707 7.250472 9.807050 5.183000 
606 5.055256 3.075487 6.718320 3.658976 2.748604 7.247955 9.745036 5.100575 
607 5.072578 2.974646 6.789032 3.527648 2.681190 7.327041 9.783935 5.096425 
608 5.102256 2.912960 6.872084 3.517976 2.734391 7.377457 9.821988 5.113397 
609 5.061448 2.865322 6.919875 3.516220 2.762640 7.355811 9.837541 5.074244 
610 5.023467 2.800792 6.988213 3.411785 2.773485 7.422279 9.917249 5.101554 
611 4.895477 2.800936 6.956443 3.373954 2.757455 7.405748 9.902985 5.070227 
612 4.769572 2.804106 6.926667 3.335618 2.759323 7.388755 9.916231 5.051077 
613 4.732116 2.828068 6.947177 3.368000 2.889847 7.444284 9.989727 5.124779 
614 4.661043 2.794005 6.945698 3.383765 2.963727 7.437685 10.039250 5.133118 
615 4.631049 2.758815 6.960116 3.325105 3.005374 7.464764 10.097727 5.172472 
616 4.677989 2.795398 6.954571 3.303795 3.080589 7.559185 10.142770 5.275170 
617 4.691313 2.842432 6.869356 3.283729 3.095825 7.594674 10.134506 5.284501 
618 4.710356 2.870294 6.743144 3.269470 3.107937 7.619357 10.121877 5.240947 
619 4.772871 2.840814 6.640734 3.254969 3.167086 7.670446 10.122224 5.207829 
620 4.823947 2.852835 6.523857 3.292647 3.205568 7.688623 10.089295 5.164892 
621 4.899760 2.892364 6.464293 3.363006 3.274549 7.750072 10.072371 5.201963 
622 4.960934 2.879015 6.453664 3.399611 3.272142 7.808328 10.049906 5.244089 
623 4.964842 2.870510 6.430917 3.471497 3.194020 7.802046 9.961068 5.202137 
624 5.051465 2.890462 6.502860 3.586168 3.231315 7.898282 9.941127 5.237826 
625 5.179971 2.940503 6.619062 3.728304 3.338380 8.018978 9.965465 5.303958 
626 5.225344 2.997123 6.666794 3.855219 3.391792 8.014681 9.921388 5.274010 
627 5.229131 2.972345 6.712188 3.880979 3.383062 7.956197 9.902271 5.229213 
628 5.182225 2.956425 6.707799 3.851806 3.304944 7.834923 9.889936 5.151336 
629 5.169617 2.974228 6.695681 3.819277 3.268655 7.732018 9.911438 5.105376 
630 5.247663 2.982434 6.758517 3.753239 3.285162 7.714742 10.025563 5.152952 
631 5.274886 2.957222 6.794762 3.707349 3.233655 7.644436 10.110631 5.124731 
632 5.277534 2.905816 6.818467 3.644712 3.153273 7.580970 10.196192 5.061647 
633 5.319402 2.934325 6.844569 3.567052 3.117665 7.603747 10.270124 5.059969 
634 5.314610 2.997525 6.800113 3.512558 3.060592 7.601576 10.279281 5.023548 
635 5.282385 3.000310 6.764451 3.436962 2.946087 7.581284 10.258016 4.939220 
636 5.300139 2.999049 6.775212 3.396911 2.862822 7.603141 10.255219 4.862806 
637 5.348972 3.012646 6.809895 3.448485 2.854392 7.646015 10.252917 4.800033 
638 5.426703 3.054412 6.872855 3.503106 2.901739 7.757635 10.258096 4.779075 
639 5.427243 3.086012 6.872715 3.482322 2.882332 7.820661 10.225170 4.720862 
640 5.311713 3.047649 6.818481 3.409896 2.779906 7.766980 10.151918 4.599653 
641 5.263581 3.027118 6.827858 3.383994 2.754478 7.732834 10.174533 4.555150 
642 5.268150 3.027755 6.874155 3.447611 2.784797 7.679661 10.254304 4.597300 
643 5.253214 3.008913 6.897216 3.530815 2.787013 7.588185 10.329986 4.637214 
644 5.234188 2.965089 6.907375 3.523272 2.768213 7.541407 10.415212 4.691718 
645 5.168039 2.929288 6.885201 3.461257 2.733300 7.475198 10.459384 4.735825 
646 5.155309 2.961221 6.869069 3.451044 2.800487 7.487196 10.483069 4.845354 
647 5.192131 2.963669 6.906876 3.442735 2.899667 7.580769 10.549487 4.961383 
648 5.137074 2.879068 6.884826 3.471703 2.937674 7.587628 10.543295 4.956863 
649 5.102742 2.823128 6.861809 3.475556 2.993001 7.680685 10.544693 4.966733 
650 5.096200 2.868013 6.857481 3.448203 3.079992 7.840377 10.531649 5.026135 
651 5.032208 2.889168 6.807819 3.432142 3.128505 7.887798 10.452318 5.017777 
652 4.986407 2.751421 6.831733 3.316753 3.117258 7.883992 10.455475 4.929278 
653 4.958110 2.630665 6.818369 3.286817 3.152173 7.808359 10.422659 4.820905 
654 4.976311 2.586279 6.803137 3.276609 3.224901 7.739397 10.393429 4.758397 
655 5.003097 2.619308 6.788188 3.206181 3.249938 7.712167 10.387909 4.724101 
656 4.936527 2.718680 6.669622 3.181368 3.197832 7.604424 10.296976 4.667035 
657 4.902562 2.798278 6.610621 3.109000 3.113299 7.553158 10.289335 4.668300 
658 4.929343 2.926639 6.571302 3.135268 3.108214 7.577791 10.337171 4.731895 
659 4.945950 3.026022 6.531269 3.200510 3.107547 7.566972 10.370367 4.774272 
660 4.967720 3.106218 6.488412 3.252980 3.105937 7.581286 10.398130 4.823606 
661 4.945362 3.177170 6.396278 3.306288 3.081959 7.583958 10.374213 4.841279 
662 4.934511 3.168647 6.336768 3.318319 3.034232 7.598809 10.356753 4.838671 
663 5.011796 3.215271 6.313182 3.404996 3.091549 7.723341 10.386975 4.931652 
664 5.048340 3.212573 6.290364 3.479097 3.093865 7.801057 10.389836 4.965307 
665 5.000062 3.122330 6.234344 3.501897 2.982032 7.779783 10.314432 4.884248 
666 5.006865 3.095080 6.214087 3.549303 2.922800 7.850374 10.245137 4.878611 
667 5.088851 3.129771 6.271487 3.641239 2.934365 7.976506 10.192114 4.954164 
668 5.119822 3.082506 6.348431 3.675253 2.874982 8.046944 10.147267 4.958490 
669 5.091693 2.977010 6.445366 3.687636 2.779646 8.067548 10.118006 4.896600 
670 5.052973 2.938193 6.565381 3.742888 2.762610 8.044587 10.070023 4.862091 
671 5.015077 2.949652 6.675870 3.791324 2.780506 7.992889 10.013827 4.856923 
672 4.973940 3.023862 6.755024 3.834942 2.830023 7.953653 9.950752 4.844938 
673 4.897965 3.002588 6.833303 3.788346 2.807540 7.898943 9.932178 4.752610 
674 4.819228 2.957426 6.889569 3.748303 2.773318 7.858648 9.932730 4.626225 
675 4.794060 2.972408 6.952659 3.770162 2.832078 7.891419 9.942316 4.547679 
676 4.783439 2.948609 6.993187 3.752472 2.878768 7.935406 9.968434 4.471463 
677 4.763959 2.952859 6.980597 3.760626 2.893070 7.939929 9.953004 4.369500 
678 4.782141 2.884610 7.005108 3.672614 2.878849 7.946400 9.984889 4.261734 
679 4.823180 2.860209 7.012694 3.595172 2.889032 7.942575 10.025402 4.203046 
680 4.830786 2.948916 6.970402 3.594357 2.903492 7.925949 9.988948 4.169835 
681 4.798878 2.961518 6.948052 3.518406 2.843356 7.883976 9.925001 4.093966 
682 4.710172 2.974699 6.891350 3.491374 2.769300 7.791642 9.810666 4.002248 
683 4.658427 2.992556 6.907155 3.500340 2.729624 7.783346 9.727393 3.977708 
684 4.679212 2.996680 6.986459 3.526887 2.792010 7.865269 9.731542 4.060412 
685 4.680968 2.947732 7.029489 3.524737 2.822234 7.878557 9.726974 4.068506 
686 4.704413 2.835747 7.091964 3.428670 2.793141 7.907105 9.731593 4.019886 
687 4.778828 2.800042 7.152411 3.406515 2.828449 7.975594 9.759435 4.014344 
688 4.884711 2.838259 7.165823 3.457134 2.854286 8.033739 9.753920 4.015679 
689 4.939265 2.842501 7.163026 3.475028 2.820911 8.046508 9.731350 3.970891 
690 4.936968 2.797704 7.135360 3.470806 2.756469 7.991818 9.713711 3.857729 
691 5.018537 2.801313 7.155216 3.488896 2.775264 8.004375 9.750233 3.800753 
692 5.188212 2.786748 7.242526 3.458956 2.861646 8.082754 9.843555 3.815596 
693 5.291950 2.738868 7.285904 3.419152 2.876273 8.078697 9.892219 3.779821 
694 5.349289 2.770900 7.321924 3.408876 2.875811 8.082138 9.897826 3.778071 
695 5.392866 2.767266 7.400802 3.379156 2.887757 8.085905 9.931686 3.802600 
696 5.418635 2.747174 7.470368 3.372236 2.897580 8.055927 9.960851 3.817607 
697 5.459261 2.758453 7.530108 3.359490 2.924484 8.107978 9.982496 3.896107 
698 5.434601 2.743662 7.507837 3.308080 2.909202 8.119585 9.966677 3.928297 
699 5.362658 2.729026 7.434154 3.239756 2.836492 8.043066 9.929065 3.902550 
700 5.380677 2.780716 7.416966 3.250288 2.882944 8.108341 9.959059 3.998264 
701 5.444477 2.824687 7.446851 3.316249 2.998042 8.183363 10.021615 4.114017 
702 5.448975 2.802162 7.453434 3.342697 3.029497 8.115117 10.018345 4.083001 
703 5.450633 2.875918 7.413418 3.369148 3.047739 8.092136 9.955931 4.102801 
704 5.499565 3.015054 7.349344 3.355958 3.056082 8.151287 9.894628 4.182166 
705 5.574218 3.128732 7.294363 3.340415 3.020560 8.228691 9.837513 4.215832 
706 5.661746 3.155852 7.273101 3.309201 2.994936 8.312033 9.804728 4.193316 
707 5.740314 3.223464 7.234906 3.343858 2.983210 8.379303 9.748353 4.154845 
708 5.807733 3.376290 7.197784 3.478591 3.008729 8.491221 9.665388 4.177707 
709 5.874895 3.407616 7.218718 3.504293 3.053143 8.635695 9.642716 4.194467 
710 5.858392 3.392770 7.203215 3.515004 3.022423 8.721179 9.582165 4.103658 
711 5.835342 3.340580 7.185516 3.477285 3.005915 8.816772 9.558208 4.011194 
712 5.819655 3.323345 7.169908 3.454894 3.010546 8.921906 9.539830 3.982243 
713 5.797400 3.439981 7.127933 3.510992 3.051184 9.063401 9.483802 4.027080 
714 5.773902 3.466548 7.150651 3.428165 3.089610 9.259286 9.477711 4.103075 
715 5.655175 3.443226 7.130648 3.291300 3.039416 9.342256 9.438045 4.070179 
716 5.517028 3.492742 7.075945 3.242465 3.004910 9.418112 9.372398 4.057288 
717 5.446997 3.519798 7.076334 3.229537 3.037884 9.575776 9.355311 4.113605 
718 5.332791 3.541109 7.028296 3.292680 3.026817 9.623822 9.317539 4.076009 
719 5.235734 3.491265 7.000531 3.339222 3.001459 9.649367 9.329683 4.012767 
720 5.187312 3.472919 7.006732 3.385775 3.030560 9.718963 9.377689 4.036048 
721 5.105173 3.536702 6.964460 3.494281 3.048080 9.741597 9.368925 4.081869 
722 5.048495 3.537792 6.956037 3.547548 3.044966 9.806876 9.372499 4.150460 
723 4.970463 3.453958 6.945727 3.579309 2.973605 9.826362 9.355950 4.147270 
724 4.854473 3.320560 6.906666 3.574893 2.837540 9.788159 9.321109 4.049376 
725 4.845138 3.225613 6.933608 3.579774 2.826746 9.866264 9.373685 4.082871 
726 4.851743 3.170470 6.977258 3.550189 2.851166 9.954943 9.441332 4.144571 
727 4.778008 3.049084 6.974646 3.429142 2.769296 9.920254 9.445183 4.067091 
728 4.775946 2.903438 7.051657 3.321048 2.762213 9.903769 9.492817 4.055383 
729 4.827080 2.814040 7.162395 3.320966 2.823869 9.888081 9.557757 4.105338 
730 4.816001 2.770179 7.184574 3.378838 2.814824 9.776709 9.541559 4.087116 
731 4.826257 2.778583 7.203719 3.433651 2.794582 9.689539 9.502616 4.102115 
732 4.878026 2.866719 7.207265 3.548028 2.775614 9.633040 9.463448 4.148533 
733 4.956311 2.869986 7.223196 3.613318 2.747952 9.609391 9.472908 4.175286 
734 5.084550 2.838826 7.292636 3.662283 2.774053 9.668276 9.539009 4.233735 
735 5.173354 2.909247 7.286830 3.796777 2.802646 9.687880 9.541688 4.252352 
736 5.205254 2.906754 7.268063 3.851712 2.793838 9.665915 9.513002 4.207371 
737 5.240052 2.845086 7.320245 3.841094 2.807543 9.653647 9.501697 4.158282 
738 5.281624 2.842091 7.367110 3.878804 2.839123 9.635757 9.467469 4.138712 
739 5.364309 2.825814 7.426277 3.908048 2.905633 9.661330 9.444435 4.224766 
740 5.358716 2.802900 7.381014 3.859564 2.870475 9.603779 9.385358 4.266882 
741 5.327376 2.856640 7.269069 3.819429 2.834737 9.518147 9.319343 4.314925 
742 5.405057 2.917873 7.283475 3.775940 2.945983 9.544029 9.354980 4.474746 
743 5.450711 2.902037 7.313929 3.683102 3.024969 9.531301 9.409805 4.554350 
744 5.425539 2.885852 7.276563 3.564691 3.047218 9.473189 9.438738 4.560452 
745 5.420853 2.945638 7.265579 3.449905 3.094492 9.465168 9.476416 4.624502 
746 5.361591 3.033927 7.195801 3.389043 3.089833 9.400906 9.459555 4.631239 
747 5.329329 3.046975 7.163207 3.341933 3.098374 9.350194 9.458191 4.639160 
748 5.360137 3.029036 7.210864 3.327081 3.155258 9.360674 9.505191 4.706545 
749 5.331728 3.010067 7.197952 3.362551 3.159093 9.321268 9.484667 4.703828 
750 5.293985 2.926592 7.200397 3.364483 3.145613 9.320258 9.454652 4.695272 
751 5.306933 2.893715 7.252419 3.407685 3.208605 9.408796 9.457206 4.784433 
752 5.328194 2.825747 7.321547 3.421875 3.262214 9.531898 9.482552 4.889369 
753 5.324916 2.708128 7.403822 3.386453 3.269609 9.639953 9.501163 4.955243 
754 5.275227 2.674588 7.415611 3.377551 3.217913 9.714946 9.484822 4.984991 
755 5.235456 2.696106 7.408307 3.362141 3.140649 9.796818 9.482797 5.034819 
756 5.224656 2.769608 7.421283 3.325273 3.054786 9.900455 9.503635 5.121354 
757 5.212682 2.849685 7.386823 3.267100 2.917630 9.961272 9.515512 5.169096 
758 5.220133 2.944139 7.310435 3.273709 2.821115 10.006570 9.552409 5.198076 
759 5.251376 3.043112 7.241155 3.358383 2.799340 10.063281 9.631124 5.242950 
760 5.260712 3.105508 7.162766 3.462519 2.799403 10.092595 9.704035 5.277039 
761 5.244169 3.175088 7.107244 3.533298 2.815593 10.146029 9.755952 5.323134 
762 5.188885 3.222388 7.049321 3.526029 2.797788 10.168380 9.791441 5.340688 
763 5.106036 3.281952 6.954383 3.560234 2.778953 10.104331 9.819883 5.303286 
764 5.079279 3.341635 6.927436 3.618121 2.834026 10.067627 9.885331 5.306126 
765 5.083676 3.365133 6.937466 3.680686 2.886972 10.020840 9.964791 5.320656 
766 5.070948 3.326761 6.972714 3.695177 2.882695 9.961071 10.013701 5.310594 
767 5.070440 3.237410 7.067483 3.609341 2.837317 9.961657 10.087187 5.336138 
768 5.088274 3.182254 7.151810 3.552367 2.811383 9.957917 10.162280 5.383137 
769 5.131716 3.128258 7.255414 3.506582 2.835505 9.976610 10.243952 5.440669 
770 5.183286 3.072868 7.342672 3.489748 2.875231 10.006874 10.312587 5.480287 
771 5.171784 2.979123 7.325517 3.510251 2.872346 9.980405 10.329746 5.436590 
772 5.160424 2.917215 7.292159 3.560097 2.884479 9.999788 10.341140 5.403311 
773 5.153596 2.928050 7.226337 3.700670 2.941800 10.038771 10.332722 5.394619 
774 5.083212 2.842105 7.133938 3.773313 2.926743 10.006421 10.279422 5.293752 
775 5.040913 2.754761 7.089495 3.819110 2.916110 10.015771 10.250269 5.211777 
776 5.090791 2.763233 7.079825 3.888899 2.957672 10.091120 10.284490 5.231864 
777 5.127189 2.737356 7.066262 3.887389 2.928097 10.106400 10.319984 5.203164 
778 5.123782 2.726158 7.033400 3.826511 2.840791 10.101519 10.334861 5.147376 
779 5.123888 2.807795 7.016024 3.726520 2.781620 10.180520 10.371703 5.167640 
780 5.098014 2.908106 6.970875 3.627292 2.732256 10.241839 10.386064 5.174022 
781 5.068339 2.908696 6.949832 3.504488 2.681273 10.261389 10.407681 5.141361 
782 5.093493 2.908486 6.977245 3.467004 2.744638 10.286556 10.476545 5.140776 
783 5.117967 2.971600 6.970380 3.546840 2.887503 10.301129 10.519951 5.131407 
784 5.120967 2.994133 6.940792 3.555026 2.990070 10.330521 10.569720 5.117274 
785 5.115755 2.966063 6.876519 3.498428 3.026268 10.354271 10.579677 5.084216 
786 5.130520 2.945045 6.787287 3.462487 3.027581 10.376966 10.550871 5.042954 
787 5.181599 2.934896 6.700325 3.447159 3.028144 10.405958 10.525275 5.022059 
788 5.190271 2.919579 6.553016 3.470441 2.995888 10.395264 10.449245 4.958837 
789 5.179191 2.920944 6.417211 3.506685 2.969887 10.410231 10.375747 4.925743 
790 5.202426 2.910227 6.393439 3.476050 2.978217 10.507097 10.371307 4.963751 
791 5.185262 2.892123 6.384021 3.422164 2.962097 10.576694 10.345779 4.978182 
792 5.171655 2.927145 6.370780 3.417020 2.980712 10.619658 10.302114 5.012141 
793 5.182774 2.923378 6.403471 3.361156 3.015459 10.665686 10.286400 5.065090 
794 5.141809 2.886308 6.406970 3.290430 2.989261 10.655842 10.243984 5.060650 
795 5.119160 2.912418 6.415992 3.270024 3.000019 10.695610 10.214954 5.116972 
796 5.087973 2.917896 6.432470 3.201522 2.997161 10.777448 10.216595 5.182841 
797 4.983709 2.925762 6.340937 3.219835 2.931240 10.735961 10.142778 5.136095 
798 4.966374 2.904536 6.323345 3.205747 2.918248 10.732440 10.154261 5.131102 
799 5.006330 2.845026 6.378185 3.148176 2.926369 10.766722 10.227686 5.145167 
800 5.022020 2.847628 6.383525 3.166753 2.938468 10.760442 10.262877 5.153895 
801 5.078378 2.794776 6.452661 3.110624 2.950313 10.805263 10.351407 5.236884 
802 5.064811 2.788186 6.435377 3.135271 2.927656 10.767316 10.346427 5.253622 
803 5.045260 2.828713 6.410041 3.231684 2.911549 10.708855 10.326844 5.247983 
804 5.110111 2.846028 6.503663 3.299356 2.954965 10.758518 10.415590 5.320495 
805 5.083390 2.895562 6.513433 3.413640 2.938671 10.711205 10.411607 5.286789 
806 5.054770 2.909424 6.561145 3.443240 2.893244 10.685011 10.413454 5.254555 
807 5.092064 2.949422 6.673470 3.460826 2.929316 10.756898 10.443714 5.312749 
808 5.092842 2.989846 6.732497 3.521039 2.937692 10.773211 10.419580 5.294126 
809 5.106886 2.915397 6.825520 3.458281 2.878171 10.831324 10.428845 5.264122 
810 5.117854 2.920973 6.830300 3.435485 2.844059 10.889502 10.373947 5.225938 
811 5.106134 2.940036 6.761258 3.412747 2.785138 10.892879 10.269348 5.138452 
812 5.122376 2.849075 6.769764 3.274544 2.730309 10.944217 10.251927 5.084281 
813 5.137099 2.831614 6.763922 3.211781 2.749415 10.985743 10.220569 5.024278 
814 5.166941 2.851885 6.780193 3.158649 2.811430 11.044996 10.188009 4.997109 
815 5.196565 2.819866 6.818018 3.083118 2.868189 11.104938 10.161230 4.979149 
816 5.223557 2.804222 6.841995 3.094488 2.904057 11.107023 10.126487 4.930091 
817 5.329212 2.825225 6.937799 3.136692 2.976779 11.175771 10.178657 4.950971 
818 5.422531 2.816973 7.031925 3.226296 3.016567 11.203715 10.239093 4.977058 
819 5.436151 2.747885 7.076759 3.293312 2.939240 11.112345 10.247058 4.920012 
820 5.474421 2.744722 7.132684 3.305286 2.871617 11.106000 10.234564 4.931519 
821 5.527177 2.856402 7.162512 3.350430 2.847110 11.159474 10.215566 4.985869 
822 5.539177 2.866794 7.170098 3.340473 2.757945 11.146372 10.226006 4.941132 
823 5.578369 2.879241 7.201438 3.331381 2.732456 11.153970 10.280056 4.905735 
824 5.651193 2.944706 7.240913 3.366874 2.814280 11.187811 10.330025 4.881918 
825 5.670633 2.948087 7.240265 3.320760 2.838496 11.159445 10.340850 4.794734 
826 5.681343 2.966838 7.243467 3.252423 2.886416 11.175513 10.374311 4.776072 
827 5.688862 2.980250 7.208445 3.200704 2.957476 11.148261 10.430466 4.768583 
828 5.662433 2.995436 7.111644 3.208539 3.012500 11.040742 10.496541 4.721920 
829 5.625452 2.996910 7.011166 3.230440 3.074093 10.967959 10.564944 4.698243 
830 5.550416 3.014685 6.865874 3.270120 3.074950 10.859091 10.564510 4.630824 
831 5.457086 3.088456 6.728284 3.318804 3.055154 10.796597 10.542540 4.646937 
832 5.363344 3.086843 6.653167 3.297395 3.002042 10.808064 10.597534 4.752885 
833 5.308618 3.100176 6.605585 3.361341 2.932443 10.756736 10.669267 4.836498 
834 5.302099 3.065648 6.644984 3.427535 2.873231 10.741395 10.777580 4.929406 
835 5.294186 3.043947 6.685029 3.507554 2.812028 10.726895 10.870791 4.985533 
836 5.243715 3.073894 6.657651 3.602289 2.717997 10.655101 10.909060 4.982089 
837 5.170917 3.074121 6.630805 3.635032 2.630106 10.642304 10.985176 4.980570 
838 5.123636 3.127761 6.584094 3.718669 2.620909 10.607021 11.031987 4.954506 
839 5.067385 3.116163 6.561451 3.742859 2.647239 10.572326 11.083123 4.920529 
840 5.039450 3.139888 6.550704 3.750590 2.748510 10.595003 11.133834 4.944503 
841 5.028043 3.195268 6.513734 3.743550 2.857958 10.606308 11.153623 4.988905 
842 5.010704 3.212515 6.457146 3.708023 2.890204 10.638518 11.166936 5.015388 
843 5.012072 3.257773 6.366526 3.717237 2.899816 10.676318 11.143352 5.011546 
844 5.036855 3.271294 6.283217 3.737671 2.908741 10.673505 11.101945 5.004970 
845 5.101736 3.300364 6.246398 3.763623 2.962321 10.678253 11.061271 5.029117 
846 5.145649 3.266627 6.267276 3.723031 2.983206 10.693152 11.029386 5.054271 
847 5.130709 3.256058 6.258594 3.680052 2.954489 10.668685 10.936603 4.998837 
848 5.110137 3.318863 6.252199 3.666746 2.953414 10.716909 10.819748 4.979088 
849 5.051126 3.314267 6.228010 3.631443 2.905692 10.719717 10.703055 4.942492 
850 4.992802 3.309504 6.151991 3.634759 2.811572 10.652515 10.557659 4.851081 
851 4.988974 3.228492 6.150653 3.589088 2.721037 10.646493 10.506716 4.813769 
852 5.021574 3.279087 6.126329 3.610163 2.734229 10.649687 10.436779 4.807800 
853 5.015759 3.325664 6.061511 3.595324 2.706640 10.641318 10.354012 4.749678 
854 5.005155 3.280985 6.042595 3.511838 2.692930 10.681942 10.343416 4.737815 
855 5.023578 3.335670 6.006452 3.524158 2.755412 10.663836 10.303012 4.725390 
856 5.009382 3.269367 6.020426 3.438877 2.728755 10.628305 10.311283 4.688593 
857 4.988395 3.247763 6.024245 3.383494 2.701534 10.549523 10.291159 4.641299 
858 4.967661 3.238732 6.026090 3.371822 2.715413 10.458470 10.251845 4.570345 
859 5.004147 3.174885 6.114805 3.356520 2.798837 10.465625 10.256696 4.589502 
860 5.090212 3.152219 6.216287 3.411818 2.898603 10.445333 10.233113 4.596979 
861 5.149204 3.061087 6.310461 3.392133 2.891479 10.405500 10.191587 4.526729 
862 5.206241 3.058869 6.369403 3.399381 2.869904 10.412748 10.144415 4.536215 
863 5.229540 3.066416 6.366034 3.435404 2.826582 10.423441 10.085247 4.558304 
864 5.250287 2.996598 6.353774 3.461638 2.777152 10.470519 10.067747 4.566761 
865 5.321344 2.956281 6.356457 3.567176 2.787399 10.558633 10.089524 4.615192 
866 5.383760 2.896732 6.328794 3.659027 2.800449 10.638456 10.109415 4.624573 
867 5.402789 2.853428 6.266113 3.715909 2.794117 10.709999 10.107814 4.614801 
868 5.412562 2.850506 6.222907 3.770411 2.808365 10.811131 10.110888 4.653263 
869 5.411148 2.859936 6.214705 3.840447 2.851972 10.914987 10.127410 4.669421 
870 5.366269 2.835204 6.196813 3.910913 2.856616 10.916863 10.129128 4.623936 
871 5.327590 2.820411 6.205739 3.978680 2.891081 10.902556 10.146199 4.606877 
872 5.288970 2.840867 6.246260 4.012432 2.949509 10.920455 10.176218 4.612548 
873 5.212787 2.835348 6.260688 4.009351 2.951967 10.883314 10.183937 4.602587 
874 5.118508 2.731453 6.275675 3.944347 2.897861 10.842882 10.175924 4.569269 
875 5.056259 2.630266 6.321911 3.872803 2.856507 10.835743 10.183023 4.571197 
876 5.076679 2.667061 6.375482 3.915669 2.870568 10.849936 10.222272 4.638086 
877 5.105171 2.691820 6.424735 3.906851 2.829258 10.878165 10.282675 4.649794 
878 5.087644 2.735350 6.414790 3.856939 2.731931 10.865420 10.289004 4.595827 
879 5.045451 2.836363 6.351160 3.828201 2.621108 10.828156 10.260247 4.547626 
880 5.015934 2.945337 6.297924 3.794928 2.596234 10.820152 10.230555 4.525480 
881 5.003982 3.058275 6.263878 3.822788 2.660779 10.802816 10.186475 4.499025 
882 4.987891 3.099320 6.256881 3.852020 2.704182 10.763951 10.128121 4.432345 
883 5.025588 3.116234 6.314427 3.897071 2.827219 10.778161 10.115891 4.421654 
884 5.057730 3.102987 6.356557 3.874104 2.911685 10.780115 10.110559 4.458936 
885 5.072508 3.065551 6.351171 3.811599 2.917794 10.747139 10.084659 4.484615 
886 5.118588 3.047243 6.342528 3.783189 2.919849 10.702254 10.061874 4.519101 
887 5.163516 2.992498 6.302619 3.785243 2.892756 10.615831 10.066906 4.540169 
888 5.201470 2.908027 6.271041 3.817423 2.847166 10.534411 10.098361 4.549088 
889 5.264906 2.874342 6.272742 3.862670 2.847301 10.517671 10.134609 4.609420 
890 5.338374 2.909010 6.277847 3.904451 2.861772 10.504055 10.124626 4.653713 
891 5.316698 2.854389 6.206280 3.831882 2.738367 10.388494 10.040987 4.543208 
892 5.304526 2.782713 6.152319 3.747191 2.658978 10.316772 9.976785 4.444500 
893 5.386778 2.780758 6.207333 3.731722 2.732620 10.366287 9.957401 4.457810 
894 5.448475 2.763132 6.282897 3.688933 2.778605 10.402551 9.917552 4.472427 
895 5.466782 2.775518 6.298095 3.620887 2.809782 10.426576 9.842140 4.479669 
896 5.472058 2.826704 6.300875 3.513208 2.845921 10.517695 9.776832 4.517811 
897 5.472447 2.898427 6.273607 3.455974 2.878418 10.567555 9.683843 4.539739 
898 5.464027 2.953362 6.243819 3.421064 2.905426 10.571719 9.603281 4.567618 
899 5.447204 2.977966 6.170873 3.407450 2.885704 10.522271 9.518510 4.586971 
900 5.443684 2.984845 6.051590 3.442241 2.828154 10.418386 9.432179 4.592856 
901 5.468614 2.953926 6.002140 3.435649 2.787858 10.345304 9.399319 4.637055 
902 5.536159 3.008684 5.991674 3.495148 2.813687 10.351030 9.372609 4.754509 
903 5.594477 3.038921 6.032787 3.497936 2.863318 10.386575 9.416065 4.894895 
904 5.571945 2.952079 6.076624 3.424527 2.860432 10.349409 9.496194 4.943423 
905 5.585089 2.870595 6.139654 3.440165 2.877778 10.305154 9.564866 4.972926 
906 5.637263 2.839835 6.251331 3.458557 2.953974 10.352195 9.646934 5.053490 
907 5.587158 2.839812 6.232799 3.479942 2.966437 10.335206 9.640955 5.053459 
908 5.425732 2.798709 6.119513 3.444890 2.874768 10.213586 9.617801 4.940653 
909 5.339620 2.806903 6.084551 3.432286 2.850817 10.136806 9.643558 4.871124 
910 5.323397 2.827260 6.135571 3.447931 2.878872 10.098035 9.721372 4.843846 
911 5.300712 2.824314 6.186650 3.466258 2.889903 10.041027 9.792804 4.796169 
912 5.255019 2.847457 6.187794 3.515182 2.880687 9.988989 9.824084 4.731172 
913 5.165388 2.797711 6.187278 3.457746 2.790109 9.919586 9.866025 4.626041 
914 5.124498 2.791065 6.218420 3.446709 2.792094 9.895578 9.902753 4.549833 
915 5.161067 2.791079 6.328218 3.416892 2.857838 9.926413 9.989223 4.535972 
916 5.142198 2.759223 6.385527 3.321501 2.811262 9.857385 10.027850 4.457778 
917 5.101475 2.801752 6.352582 3.288405 2.740636 9.740731 9.998124 4.363103 
918 5.122850 2.864707 6.376633 3.281326 2.755603 9.740546 10.030862 4.414005 
919 5.127586 2.920980 6.365205 3.366832 2.760000 9.682927 10.034361 4.461588 
920 5.097034 2.896219 6.362896 3.433587 2.689853 9.530987 10.047873 4.456275 
921 5.095562 2.844190 6.417648 3.504928 2.679320 9.436423 10.128056 4.521430 
922 5.095839 2.855891 6.418622 3.634738 2.714754 9.306961 10.165377 4.565605 
923 5.142423 2.882990 6.434241 3.700025 2.792907 9.242697 10.223203 4.632712 
924 5.209328 2.931244 6.446740 3.730915 2.895436 9.267063 10.264960 4.696404 
925 5.196542 2.941017 6.380015 3.702859 2.881557 9.209007 10.226600 4.657150 
926 5.198030 2.973218 6.344402 3.676736 2.867620 9.212432 10.179880 4.639852 
927 5.229219 3.020492 6.338398 3.701134 2.878243 9.243753 10.133729 4.665752 
928 5.237328 3.021885 6.285879 3.745721 2.833655 9.172379 10.056003 4.625023 
929 5.248531 2.988226 6.231680 3.744261 2.774647 9.106976 9.980701 4.564744 
930 5.281612 2.952106 6.207470 3.720110 2.754300 9.066542 9.924672 4.544721 
931 5.349531 2.922937 6.243476 3.736839 2.787326 9.037949 9.868704 4.540029 
932 5.382785 2.821810 6.317720 3.672475 2.791959 9.016558 9.864315 4.532658 
933 5.377530 2.727098 6.367645 3.657195 2.788596 8.959026 9.830692 4.508994 
934 5.370971 2.701062 6.410226 3.679258 2.797568 8.926584 9.786849 4.524640 
935 5.374541 2.726509 6.469281 3.647789 2.813441 8.961606 9.766255 4.579244 
936 5.381666 2.819469 6.484126 3.658715 2.837515 9.009999 9.715226 4.619831 
937 5.386743 2.899659 6.466378 3.689115 2.860285 9.054284 9.669769 4.647840 
938 5.400805 2.944830 6.435979 3.700979 2.875876 9.087553 9.636314 4.654771 
939 5.382512 2.985054 6.369096 3.704036 2.838619 9.070265 9.596478 4.639622 
940 5.424808 3.072608 6.331642 3.771417 2.859769 9.101656 9.563334 4.704866 
941 5.481172 3.116935 6.307365 3.808860 2.886865 9.137123 9.584383 4.774271 
942 5.482285 3.093568 6.230354 3.826665 2.840720 9.079550 9.568767 4.742848 
943 5.526485 3.101913 6.200879 3.904069 2.871106 9.089315 9.582840 4.760028 
944 5.540599 3.119275 6.187267 3.962915 2.907171 9.119267 9.652488 4.783970 
945 5.492015 3.145859 6.136813 4.026214 2.897527 9.103750 9.713494 4.772014 
946 5.434105 3.112913 6.129665 4.003477 2.860449 9.111642 9.811167 4.772093 
947 5.403908 3.084810 6.131932 3.994131 2.848621 9.132286 9.882134 4.763233 
948 5.413490 3.081993 6.137011 4.029111 2.882222 9.163918 9.924177 4.770204 
949 5.424179 3.036528 6.171958 3.998734 2.892702 9.214269 9.983454 4.793449 
950 5.457298 3.076242 6.156049 4.027711 2.900387 9.230069 9.954868 4.785492 
951 5.487388 3.084423 6.132722 4.001875 2.868807 9.250845 9.943880 4.778235 
952 5.531385 3.062056 6.108122 3.951018 2.820791 9.277786 9.970840 4.758667 
953 5.575871 3.064944 6.070500 3.930751 2.766785 9.251384 9.979670 4.703548 
954 5.618219 3.029294 6.092001 3.841197 2.723652 9.278058 10.035914 4.671967 
955 5.671611 3.049792 6.123097 3.792192 2.760054 9.326913 10.080280 4.646021 
956 5.703511 3.011379 6.156108 3.716332 2.765770 9.357007 10.159781 4.599483 
957 5.776211 2.971209 6.226546 3.676733 2.809662 9.370982 10.251117 4.581458 
958 5.800734 2.941246 6.232925 3.680810 2.817825 9.295067 10.274728 4.508704 
959 5.739905 2.853871 6.209093 3.620696 2.759206 9.206672 10.269299 4.420598 
960 5.699486 2.835067 6.207188 3.576087 2.788428 9.173494 10.227218 4.405732 
961 5.662941 2.872344 6.197431 3.558317 2.833172 9.128747 10.179981 4.415506 
962 5.675745 2.898424 6.228217 3.550899 2.883152 9.109185 10.188373 4.490241 
963 5.691834 2.871232 6.246417 3.541087 2.891553 9.088250 10.200968 4.551741 
964 5.664693 2.867913 6.229149 3.556466 2.865904 9.072458 10.169281 4.595071 
965 5.662326 2.894848 6.243613 3.568065 2.860316 9.138868 10.171351 4.711416 
966 5.669822 2.933082 6.246345 3.590041 2.822141 9.167721 10.175308 4.804215 
967 5.688170 2.965617 6.248467 3.633741 2.764365 9.162496 10.160324 4.863330 
968 5.768837 2.972734 6.306995 3.658614 2.774529 9.199885 10.170176 4.965745 
969 5.888556 3.045468 6.372228 3.765717 2.870316 9.267635 10.162255 5.071063 
970 5.956588 2.997638 6.419842 3.774384 2.919419 9.328438 10.171384 5.106713 
971 6.012620 2.878531 6.444987 3.732194 2.935759 9.346448 10.186092 5.091469 
972 6.075495 2.850242 6.456549 3.785450 2.989848 9.365984 10.169129 5.081715 
973 6.109537 2.800403 6.489764 3.780819 3.071420 9.441817 10.194765 5.104856 
974 6.167426 2.826481 6.526581 3.811973 3.173510 9.496300 10.215997 5.153450 
975 6.197824 2.775682 6.568456 3.765780 3.237492 9.536082 10.263232 5.172221 
976 6.209867 2.692734 6.599863 3.679308 3.278231 9.566411 10.318533 5.183452 
977 6.241074 2.685242 6.616549 3.642741 3.310304 9.608107 10.327842 5.222316 
978 6.242694 2.649403 6.654517 3.562775 3.346868 9.686350 10.358676 5.260686 
979 6.301982 2.700102 6.715490 3.590157 3.410576 9.704600 10.389035 5.296870 
980 6.366801 2.730094 6.794394 3.621183 3.456469 9.656906 10.433958 5.310055 
981 6.418370 2.799930 6.861284 3.644229 3.495205 9.600383 10.471026 5.319849 
982 6.453872 2.911714 6.864677 3.668847 3.488832 9.550964 10.448263 5.300890 
983 6.435306 2.921203 6.824088 3.621812 3.419723 9.523190 10.420008 5.222965 
984 6.434318 2.894182 6.790798 3.577456 3.369443 9.532106 10.426844 5.132489 
985 6.499384 2.897939 6.799547 3.571196 3.366904 9.594165 10.492007 5.102799 
986 6.612847 2.982484 6.821432 3.609396 3.400426 9.701674 10.561388 5.149040 
987 6.658357 2.994846 6.776375 3.544625 3.374818 9.771759 10.588491 5.137464 
988 6.633877 2.926018 6.671306 3.385239 3.275846 9.780418 10.578078 5.061815 
989 6.628489 2.901521 6.585753 3.253447 3.178785 9.799895 10.575241 5.009728 
990 6.652328 2.912522 6.529426 3.164932 3.092664 9.843797 10.574094 4.968909 
991 6.691556 2.927597 6.471873 3.131334 3.025476 9.856832 10.552522 4.925921 
992 6.724304 2.853384 6.431456 3.049992 3.005791 9.865374 10.567785 4.884467 
993 6.794165 2.851375 6.396038 3.056517 3.009369 9.868876 10.594288 4.868791 
994 6.843763 2.892944 6.351676 3.077106 2.999415 9.865853 10.600957 4.875490 
995 6.828886 2.863399 6.304106 2.996399 2.974976 9.846353 10.610723 4.866335 
996 6.817906 2.864316 6.221447 2.956712 2.940050 9.713424 10.593141 4.809852 
997 6.842441 2.848922 6.191745 2.920066 2.965255 9.585162 10.620410 4.803133 
998 6.901259 2.835461 6.212325 2.896676 3.021986 9.498802 10.643074 4.829200 
999 6.932858 2.863563 6.194747 2.904606 3.028338 9.393420 10.565393 4.821915 
1000 6.924690 2.855454 6.170031 2.868924 3.007339 9.348617 10.474695 4.822472 
1001 6.927992 2.824149 6.159090 2.857797 2.991979 9.297071 10.406537 4.795934 
1002 6.942516 2.751220 6.198592 2.845940 3.028051 9.249284 10.400249 4.793239 
1003 6.980345 2.722868 6.282700 2.864026 3.108876 9.262519 10.422643 4.873804 
1004 6.957230 2.740862 6.294807 2.865956 3.139851 9.219021 10.386749 4.891625 
1005 6.876682 2.742822 6.255932 2.810460 3.112355 9.145658 10.323609 4.851885 
1006 6.873298 2.806667 6.237564 2.840568 3.097170 9.116654 10.261836 4.843718 
1007 6.944712 2.843466 6.245102 2.957970 3.134827 9.102448 10.239763 4.857116 
1008 7.047580 2.807162 6.234954 3.086100 3.209114 9.093522 10.264253 4.883421 
1009 7.143585 2.771489 6.192664 3.214325 3.269407 9.085180 10.275314 4.885913 
1010 7.181840 2.778197 6.139225 3.284496 3.278958 9.083916 10.258558 4.878513 
1011 7.169225 2.802164 6.083997 3.286822 3.236433 9.075967 10.213696 4.859840 
1012 7.161417 2.842476 6.040341 3.303259 3.202609 9.078022 10.163959 4.865879 
1013 7.156827 2.846659 5.994480 3.316953 3.195204 9.094590 10.149075 4.891436 
1014 7.123348 2.771421 5.924217 3.316039 3.151483 9.054753 10.145312 4.850599 
1015 7.118121 2.725941 5.876210 3.342650 3.144323 9.035981 10.161238 4.843197 
1016 7.140378 2.724917 5.870582 3.363792 3.152556 9.100612 10.179573 4.895709 
1017 7.130330 2.726192 5.834791 3.392543 3.113188 9.150127 10.154344 4.886836 
1018 7.055285 2.669427 5.774550 3.389722 3.046141 9.172984 10.123522 4.825832 
1019 6.982249 2.672280 5.750612 3.368257 2.987687 9.183941 10.096823 4.770123 
1020 6.893661 2.723453 5.745664 3.310702 2.928713 9.166156 10.041571 4.696116 
1021 6.760417 2.776748 5.724859 3.213468 2.857193 9.132727 9.928655 4.590425 
1022 6.646842 2.876932 5.714831 3.141660 2.805867 9.145755 9.782297 4.517352 
1023 6.546892 2.893977 5.742174 3.045812 2.788683 9.193149 9.668908 4.491740 
1024 6.490601 2.825898 5.799478 2.967743 2.792928 9.233030 9.594491 4.510953 
1025 6.473344 2.751017 5.889571 2.935299 2.841458 9.253988 9.546305 4.589806 
1026 6.426274 2.716863 5.933800 2.924372 2.871027 9.207550 9.463790 4.644619 
1027 6.350862 2.753026 5.902969 2.910108 2.841158 9.110710 9.330890 4.658594 
1028 6.332222 2.864713 5.881961 2.946360 2.854176 9.057651 9.238520 4.712376 
1029 6.404538 2.968721 5.883317 3.075887 2.951455 9.037890 9.238742 4.781209 
1030 6.454690 2.935087 5.878227 3.137505 3.011542 9.003421 9.296543 4.805157 
1031 6.505560 2.889315 5.866347 3.231598 3.087432 8.942580 9.339602 4.825306 
1032 6.584264 2.898620 5.840621 3.399454 3.176714 8.901588 9.341193 4.863682 
1033 6.647543 2.908318 5.814518 3.518625 3.221207 8.901996 9.363589 4.929040 
1034 6.734432 2.928093 5.839153 3.697635 3.304806 8.898742 9.416339 5.002246 
1035 6.807364 2.857708 5.902142 3.812140 3.364547 8.852262 9.500799 5.057716 
1036 6.873230 2.791655 5.972264 3.871674 3.372866 8.818553 9.578983 5.137560 
1037 6.922945 2.799363 5.995763 3.915747 3.360885 8.800327 9.628575 5.230366 
1038 6.949447 2.793753 5.990948 3.885712 3.314005 8.797342 9.683816 5.330208 
1039 7.010202 2.799158 5.998236 3.872653 3.296110 8.792732 9.750839 5.421006 
1040 7.086230 2.771179 6.048895 3.851881 3.287140 8.828362 9.827791 5.497556 
1041 7.203717 2.804215 6.114166 3.868551 3.315093 8.939094 9.897280 5.629921 
1042 7.257598 2.866245 6.119211 3.883597 3.340219 9.043791 9.885300 5.718997 
1043 7.215856 2.875478 6.082494 3.869673 3.314369 9.084242 9.808856 5.725819 
1044 7.140861 2.800677 6.069037 3.837699 3.257164 9.117066 9.739587 5.723159 
1045 7.094219 2.697966 6.077965 3.862998 3.238213 9.145007 9.690736 5.701265 
1046 7.103765 2.642805 6.124193 3.943202 3.270246 9.192744 9.679420 5.751049 
1047 7.097344 2.597373 6.134254 3.990165 3.292080 9.278050 9.684354 5.828442 
1048 7.057563 2.629338 6.074792 4.043532 3.292744 9.314798 9.638371 5.870153 
1049 6.990807 2.651692 6.015917 3.998028 3.228649 9.360629 9.595356 5.907776 
1050 6.939359 2.726922 5.960605 3.986935 3.182299 9.394312 9.572129 5.924448 
1051 6.886239 2.793788 5.899487 3.990390 3.129057 9.396328 9.588103 5.893425 
1052 6.774724 2.731353 5.831679 3.847782 2.986431 9.377934 9.646212 5.811315 
1053 6.710157 2.791020 5.784480 3.774026 2.939191 9.406389 9.671117 5.806583 
1054 6.686028 2.861966 5.784227 3.662691 2.949526 9.537165 9.701591 5.904145 
1055 6.648481 2.880127 5.744271 3.545341 2.934888 9.613631 9.654027 5.964127 
1056 6.609741 2.847428 5.693596 3.474750 2.928509 9.618141 9.562881 5.968328 
1057 6.584521 2.783558 5.714542 3.372521 2.921576 9.654855 9.512279 6.012888 
1058 6.539333 2.802395 5.684016 3.359173 2.903951 9.594186 9.386132 5.994167 
1059 6.447835 2.796110 5.620060 3.316750 2.869021 9.507090 9.296559 5.941988 
1060 6.361491 2.817606 5.567427 3.276535 2.846759 9.443521 9.260470 5.919994 
1061 6.274065 2.828909 5.522430 3.262572 2.832678 9.366479 9.259944 5.908754 
1062 6.200798 2.747667 5.541898 3.171513 2.837162 9.376927 9.368148 5.965032 
1063 6.174423 2.742955 5.550549 3.152595 2.848254 9.403582 9.474670 6.051816 
1064 6.139259 2.774751 5.529366 3.187124 2.845918 9.400170 9.552524 6.121649 
1065 6.124936 2.791373 5.547506 3.219234 2.858051 9.435023 9.659478 6.226566 
1066 6.102309 2.775075 5.563714 3.268697 2.858263 9.452105 9.771975 6.304183 
1067 6.076815 2.748275 5.603503 3.298173 2.898616 9.508544 9.906568 6.397005 
1068 6.038996 2.795062 5.624344 3.343260 2.947240 9.560159 10.010995 6.493722 
1069 5.944084 2.881783 5.588656 3.402123 2.942253 9.503885 10.047253 6.516718 
1070 5.862279 2.953423 5.576647 3.414978 2.971569 9.485256 10.103618 6.573997 
1071 5.861092 3.009420 5.614856 3.388398 3.020350 9.553562 10.191056 6.691942 
1072 5.882922 3.041098 5.648153 3.353985 3.055189 9.605806 10.232146 6.778823 
1073 5.904471 3.032297 5.653852 3.299002 3.061910 9.600406 10.189380 6.813477 
1074 5.926892 3.075484 5.621479 3.287237 3.046250 9.550540 10.047883 6.824921 
1075 5.953767 3.134322 5.596058 3.298416 3.058944 9.495147 9.895672 6.854846 
1076 5.967873 3.148543 5.610418 3.282950 3.072623 9.463382 9.781593 6.902332 
1077 5.975297 3.151193 5.624664 3.284661 3.046055 9.389668 9.669847 6.895837 
1078 5.975012 3.122600 5.627554 3.281282 3.010407 9.292350 9.592423 6.846258 
1079 6.019874 3.127562 5.660165 3.293223 2.976940 9.235897 9.562414 6.811601 
1080 6.073829 3.147351 5.699999 3.339022 2.950403 9.159302 9.557776 6.748859 
1081 6.101257 3.129793 5.720408 3.396004 2.932593 9.038568 9.583197 6.649253 
1082 6.093388 3.051227 5.747827 3.411050 2.868432 8.951393 9.660913 6.569587 
1083 6.064910 2.930213 5.782979 3.405765 2.818804 8.898635 9.753746 6.513842 
1084 6.094329 2.858073 5.877728 3.469259 2.883860 8.931917 9.862796 6.555659 
1085 6.122341 2.765790 5.987441 3.494457 2.915155 8.979700 9.947435 6.593491 
1086 6.064822 2.657035 5.951349 3.511111 2.851377 8.873514 9.884969 6.468826 
1087 6.053841 2.616852 5.934755 3.546247 2.855374 8.862216 9.822920 6.411237 
1088 6.088652 2.650587 5.968768 3.609787 2.921306 8.947222 9.794032 6.437840 
1089 6.071150 2.665894 5.931490 3.682265 2.935281 8.942452 9.703321 6.379683 
1090 6.012544 2.659036 5.883653 3.660739 2.861934 8.945286 9.608658 6.295785 
1091 5.984478 2.809682 5.806256 3.709109 2.837494 8.959061 9.485502 6.250467 
1092 5.987509 2.989174 5.726724 3.809938 2.874618 8.976842 9.381061 6.228517 
1093 6.010668 3.051102 5.729318 3.847497 2.898754 9.033126 9.369788 6.232030 
1094 6.017257 3.043696 5.723142 3.877686 2.891938 9.045752 9.377180 6.183936 
1095 5.988687 3.000131 5.691236 3.878395 2.868389 9.042637 9.386617 6.088051 
1096 6.014705 3.004180 5.692534 3.881774 2.899494 9.141739 9.446838 6.071461 
1097 6.041389 3.051826 5.674683 3.918981 2.956097 9.245246 9.510120 6.073817 
1098 6.046619 3.030787 5.650883 3.960457 2.980628 9.315163 9.581744 6.041184 
1099 6.092618 2.960835 5.673809 3.995113 2.975932 9.394591 9.659760 6.032125 
1100 6.155863 2.903907 5.690753 4.064987 2.987038 9.455898 9.687346 6.007871 
1101 6.209493 2.882794 5.672682 4.145208 3.026581 9.481039 9.673563 5.976683 
1102 6.171079 2.889120 5.603048 4.160009 2.996473 9.468828 9.632639 5.926868 
1103 6.062954 2.887591 5.501415 4.141594 2.928957 9.414151 9.573623 5.784902 
1104 5.995387 2.876374 5.468496 4.094429 2.893721 9.401036 9.570718 5.714697 
1105 5.993745 2.903658 5.530725 4.026880 2.938034 9.449148 9.641443 5.756117 
1106 5.942206 2.946170 5.566415 3.997476 3.010497 9.440580 9.699096 5.766326 
1107 5.797649 2.969229 5.556262 3.937920 3.010094 9.363667 9.713867 5.685248 
1108 5.613129 2.974229 5.531914 3.822256 2.930568 9.290400 9.720878 5.554859 
1109 5.488463 2.996732 5.526696 3.788373 2.921652 9.243600 9.692082 5.482704 
1110 5.409958 2.999761 5.569021 3.760375 2.932456 9.253710 9.690795 5.489681 
1111 5.291083 2.941929 5.597600 3.682251 2.884768 9.253939 9.670586 5.460072 
1112 5.211687 2.895360 5.598677 3.644959 2.857187 9.240077 9.629253 5.444534 
1113 5.192993 2.870421 5.636004 3.579261 2.854425 9.300854 9.636168 5.518995 
1114 5.168889 2.836865 5.627438 3.531137 2.833272 9.361299 9.643785 5.549388 
1115 5.132784 2.786057 5.586828 3.525063 2.791388 9.388776 9.638931 5.544075 
1116 5.145048 2.734949 5.597033 3.550987 2.773926 9.444484 9.670594 5.583943 
1117 5.168408 2.744764 5.547076 3.626145 2.781272 9.437346 9.665312 5.559247 
1118 5.220678 2.854486 5.496285 3.708072 2.852247 9.460708 9.643772 5.596048 
1119 5.258867 3.018192 5.453899 3.745390 2.940882 9.493709 9.586094 5.660022 
1120 5.185960 3.123783 5.344287 3.691195 2.899780 9.437976 9.498992 5.616194 
1121 5.156417 3.192486 5.301831 3.633990 2.874641 9.436563 9.470419 5.635183 
1122 5.236212 3.250426 5.378070 3.645874 2.987315 9.533532 9.525396 5.781106 
1123 5.257941 3.259007 5.419780 3.634308 3.022761 9.573717 9.519786 5.879370 
1124 5.208289 3.224122 5.431959 3.562397 2.948887 9.576670 9.475274 5.902723 
1125 5.183675 3.178086 5.476573 3.505032 2.907871 9.619681 9.493608 5.919632 
1126 5.204139 3.132669 5.571832 3.505743 2.939005 9.695113 9.549870 5.999856 
1127 5.222482 3.070385 5.684632 3.518801 2.990496 9.762626 9.611845 6.104059 
1128 5.188556 3.014222 5.754682 3.509685 3.002598 9.777145 9.623049 6.150747 
1129 5.123102 3.001972 5.783308 3.494994 2.995925 9.742808 9.581951 6.192268 
1130 5.043099 2.989038 5.788838 3.454996 2.998418 9.711310 9.552935 6.248777 
1131 4.968127 2.955686 5.774555 3.434131 2.995243 9.664818 9.506322 6.319008 
1132 4.926447 2.904761 5.752773 3.416816 3.004959 9.613264 9.452755 6.402424 
1133 4.885425 2.829453 5.732611 3.353763 2.995730 9.562634 9.381383 6.478396 
1134 4.853211 2.788963 5.695096 3.295624 2.977833 9.486173 9.311893 6.563413 
1135 4.852769 2.820384 5.692584 3.248045 3.045209 9.451066 9.275204 6.716085 
1136 4.796370 2.888428 5.675626 3.153861 3.072052 9.414620 9.235673 6.828648 
1137 4.672370 3.013917 5.572787 3.098300 3.002466 9.273169 9.082700 6.844275 
1138 4.629696 3.137540 5.545697 3.097403 2.982809 9.185013 8.953857 6.904058 
1139 4.624886 3.209727 5.573447 3.115809 2.953703 9.159881 8.888237 7.001164 
1140 4.656985 3.289701 5.624369 3.224856 2.943830 9.118534 8.823819 7.110557 
1141 4.694691 3.323040 5.740676 3.266193 2.917154 9.147394 8.835565 7.237874 
1142 4.686296 3.365161 5.813496 3.243794 2.803529 9.149319 8.823197 7.321301 
1143 4.756034 3.460596 5.868276 3.297368 2.776911 9.159227 8.799617 7.441288 
1144 4.871995 3.509120 5.969311 3.303512 2.782892 9.285427 8.864077 7.620535 
1145 4.890789 3.583622 5.944913 3.311790 2.712377 9.288070 8.825629 7.666593 
1146 4.889325 3.618789 5.914701 3.288591 2.662765 9.280931 8.800038 7.698611 
1147 4.981823 3.603222 5.980044 3.276171 2.717613 9.362743 8.862531 7.838223 
1148 5.101116 3.602665 5.986781 3.345796 2.818985 9.366539 8.868443 7.945855 
1149 5.180122 3.508895 6.004163 3.310031 2.798273 9.391031 8.898436 7.983243 
1150 5.225022 3.370118 6.052021 3.256663 2.701681 9.403920 8.936687 7.978796 
1151 5.297333 3.294003 6.135345 3.297510 2.677676 9.372406 8.947171 7.994225 
1152 5.416675 3.250954 6.305913 3.340914 2.702841 9.404447 9.043901 8.094026 
1153 5.436724 3.259430 6.387091 3.380822 2.672422 9.338071 9.080177 8.087128 
1154 5.426210 3.318179 6.398509 3.431798 2.625402 9.230231 9.073966 8.016856 
1155 5.496293 3.388763 6.457362 3.491810 2.712914 9.255056 9.137147 8.066113 
1156 5.557463 3.477262 6.455877 3.557756 2.851046 9.273756 9.197929 8.102897 
1157 5.571519 3.523544 6.389277 3.546346 2.874966 9.236123 9.229781 8.043577 
1158 5.609539 3.556356 6.362407 3.500457 2.905494 9.242089 9.294768 8.001052 
1159 5.713144 3.665194 6.363114 3.568243 3.057814 9.269222 9.359872 7.994901 
1160 5.799312 3.732509 6.394211 3.634705 3.192243 9.319495 9.452873 7.972582 
1161 5.830756 3.740159 6.398491 3.641180 3.243873 9.325145 9.532509 7.864833 
1162 5.842503 3.811149 6.344679 3.688668 3.269650 9.217127 9.518943 7.682264 
1163 5.849998 3.898677 6.303595 3.695017 3.307920 9.137254 9.499977 7.537761 
1164 5.837807 4.031881 6.240105 3.710966 3.370666 9.082052 9.461944 7.414633 
1165 5.826316 4.180515 6.140376 3.762388 3.396366 9.015479 9.406446 7.276371 
1166 5.853710 4.230396 6.123447 3.732478 3.355812 9.015334 9.431025 7.171069 
1167 5.884243 4.219521 6.142394 3.663117 3.243607 9.016312 9.476127 7.059245 
1168 5.954260 4.214587 6.170159 3.646133 3.166744 9.031295 9.501783 6.999881 
1169 6.072180 4.197547 6.252630 3.642277 3.170605 9.147677 9.556615 7.049058 
1170 6.113678 4.219179 6.215226 3.652347 3.123074 9.164902 9.501237 7.014376 
1171 6.113456 4.237622 6.132386 3.680177 3.043227 9.110205 9.387764 6.933488 
1172 6.203203 4.238428 6.149921 3.737271 3.044139 9.147693 9.356468 6.946106 
1173 6.285811 4.237263 6.167245 3.833719 3.021576 9.161986 9.311405 6.912460 
1174 6.282724 4.159019 6.164042 3.833822 2.906361 9.148796 9.254188 6.797445 
1175 6.295180 4.094409 6.198925 3.833444 2.843671 9.172920 9.203257 6.737003 
1176 6.328442 4.066358 6.241372 3.858503 2.810824 9.206272 9.145833 6.723926 
1177 6.383893 3.990115 6.322744 3.818687 2.787605 9.277762 9.163239 6.746378 
1178 6.478525 3.947945 6.398932 3.824107 2.800175 9.318462 9.200239 6.787595 
1179 6.513509 3.864636 6.393163 3.788069 2.755666 9.264368 9.213369 6.769622 
1180 6.503563 3.784075 6.335353 3.730366 2.755115 9.215158 9.216136 6.756517 
1181 6.507843 3.749490 6.281749 3.695234 2.848818 9.197187 9.224257 6.802373 
1182 6.496860 3.715057 6.226357 3.659104 2.930467 9.184153 9.242307 6.841241 
1183 6.519342 3.665632 6.191493 3.650239 2.967517 9.165073 9.260776 6.853091 
1184 6.551241 3.522636 6.191386 3.590184 2.932486 9.171804 9.356322 6.849474 
1185 6.587061 3.411377 6.182602 3.565267 2.928097 9.195508 9.467352 6.888659 
1186 6.561689 3.362257 6.132454 3.519219 2.939093 9.223428 9.524168 6.922608 
1187 6.424590 3.256114 6.010686 3.365641 2.863352 9.223107 9.534709 6.893226 
1188 6.306395 3.210409 5.880454 3.259531 2.829577 9.207520 9.515535 6.903492 
1189 6.297278 3.161653 5.828592 3.185987 2.862458 9.278019 9.590110 6.971458 
1190 6.338706 3.136226 5.789268 3.188921 2.933186 9.342612 9.660766 7.040809 
1191 6.341545 3.163208 5.681188 3.215158 2.985953 9.327978 9.635758 7.044949 
1192 6.239066 3.108581 5.547459 3.144140 3.003102 9.290929 9.595595 6.994430 
1193 6.148154 3.106413 5.430201 3.153432 3.102576 9.240523 9.557880 6.987255 
1194 6.108585 3.069266 5.414937 3.207451 3.224273 9.268379 9.596268 7.013783 
1195 6.054770 2.923042 5.435418 3.254125 3.284504 9.342356 9.642687 7.018283 
1196 5.985308 2.843655 5.438916 3.355705 3.349706 9.388343 9.621113 7.032336 
1197 5.920132 2.821691 5.442113 3.396549 3.450303 9.482775 9.627044 7.098371 
1198 5.789673 2.757370 5.437194 3.294770 3.480415 9.565691 9.654402 7.120064 
1199 5.642458 2.718438 5.425226 3.170144 3.457140 9.592733 9.631501 7.097968 
1200 5.566466 2.735315 5.481836 3.103792 3.524720 9.682413 9.617827 7.172844 
1201 5.503871 2.780011 5.537433 3.060278 3.610013 9.773672 9.603211 7.273927 
1202 5.400011 2.818752 5.538014 2.958720 3.607268 9.787166 9.562881 7.294391 
1203 5.307952 2.836802 5.563643 2.821443 3.621386 9.817492 9.550725 7.326626 
1204 5.241178 2.919925 5.577883 2.799383 3.675622 9.782535 9.469808 7.378682 
1205 5.155874 2.935561 5.547251 2.819411 3.675385 9.677705 9.350782 7.386996 
1206 5.088912 2.870448 5.563117 2.822806 3.697484 9.645391 9.323512 7.399302 
1207 5.071000 2.879345 5.602996 2.931117 3.788218 9.638622 9.295339 7.437681 
1208 5.044718 2.895597 5.654772 3.035678 3.889078 9.658523 9.274077 7.461381 
1209 4.986066 2.896659 5.687041 3.102607 3.952790 9.690360 9.245627 7.439160 
1210 4.937349 2.920356 5.681983 3.192894 4.001269 9.708045 9.199936 7.397165 
1211 4.939164 2.894698 5.734496 3.244776 4.075018 9.791203 9.230009 7.396963 
1212 4.950833 2.855391 5.809233 3.262720 4.118120 9.861648 9.273540 7.386258 
1213 4.914580 2.835618 5.826344 3.263105 4.086333 9.840024 9.245114 7.288232 
1214 4.890810 2.877964 5.869345 3.271798 4.067655 9.834928 9.210972 7.201155 
1215 4.872028 2.982062 5.906232 3.304516 4.063900 9.824097 9.162051 7.132015 
1216 4.805612 3.006528 5.921647 3.260725 3.983242 9.757787 9.096294 6.995477 
1217 4.760757 2.994011 5.986115 3.208524 3.896298 9.718925 9.059785 6.879606 
1218 4.755184 3.032343 6.086704 3.251828 3.882960 9.703086 9.041638 6.841195 
1219 4.724145 3.063506 6.192522 3.309049 3.872619 9.675955 9.038089 6.812454 
1220 4.658834 3.052155 6.309914 3.301675 3.829529 9.680416 9.076932 6.799844 
1221 4.561794 2.970557 6.403997 3.255064 3.760965 9.698755 9.110983 6.762696 
1222 4.474499 2.871998 6.471340 3.226424 3.699789 9.742258 9.127101 6.717045 
1223 4.432528 2.793420 6.537704 3.216972 3.659645 9.813992 9.163375 6.692412 
1224 4.415241 2.752213 6.578907 3.251650 3.633821 9.828659 9.185366 6.655556 
1225 4.428321 2.799265 6.627521 3.340310 3.648185 9.839407 9.187400 6.661936 
1226 4.417415 2.775988 6.693283 3.359755 3.604586 9.860399 9.206800 6.635005 
1227 4.364285 2.700178 6.719157 3.341794 3.494143 9.813456 9.190493 6.535573 
1228 4.370288 2.741637 6.773158 3.378443 3.466735 9.813302 9.171377 6.528490 
1229 4.398411 2.785368 6.856787 3.378753 3.463939 9.860281 9.199702 6.542870 
1230 4.351238 2.813555 6.857010 3.348207 3.397633 9.825798 9.173974 6.452851 
1231 4.314811 2.875458 6.859814 3.296401 3.364594 9.835680 9.174980 6.375948 
1232 4.315620 2.995029 6.845773 3.288364 3.392863 9.855488 9.176184 6.329434 
1233 4.282688 3.103717 6.734695 3.329395 3.361467 9.773840 9.124129 6.215431 
1234 4.303992 3.138144 6.664940 3.346168 3.321864 9.739367 9.129852 6.130422 
1235 4.385814 3.158111 6.616306 3.400066 3.334303 9.727415 9.155482 6.135750 
1236 4.425749 3.150827 6.521723 3.415343 3.308040 9.661360 9.135120 6.121649 
1237 4.471185 3.141976 6.442507 3.403193 3.299589 9.616014 9.101126 6.139081 
1238 4.541576 3.151550 6.405653 3.404688 3.324063 9.602238 9.073732 6.199134 
1239 4.567484 3.091305 6.380435 3.355031 3.272743 9.544119 9.045476 6.191770 
1240 4.596603 2.962174 6.417732 3.287433 3.200244 9.471766 9.054137 6.189010 
1241 4.670051 2.835455 6.517829 3.243730 3.208376 9.432364 9.114899 6.264544 
1242 4.687532 2.795478 6.557638 3.263997 3.206824 9.330821 9.095490 6.299496 
1243 4.676024 2.783281 6.547535 3.250632 3.161147 9.242063 9.066808 6.303718 
1244 4.696077 2.785137 6.520519 3.230839 3.104887 9.191951 9.072545 6.346931 
1245 4.762001 2.799559 6.478238 3.270701 3.099889 9.121791 9.095252 6.405804 
1246 4.834735 2.755944 6.467330 3.256516 3.092808 9.077300 9.168166 6.433384 
1247 4.810815 2.801036 6.368329 3.255770 3.045793 8.977675 9.147500 6.416596 
1248 4.747264 2.877739 6.239416 3.249950 2.996488 8.957026 9.116423 6.397363 
1249 4.732258 2.960814 6.178694 3.259694 3.017759 9.030322 9.158053 6.421467 
1250 4.731902 3.050501 6.127795 3.332862 3.074780 9.088587 9.216751 6.447710 
1251 4.724334 3.054558 6.104264 3.326690 3.096195 9.153822 9.311275 6.434361 
1252 4.675223 3.100505 6.032388 3.299031 3.106408 9.168588 9.359597 6.373586 
1253 4.587952 3.175479 5.923163 3.236650 3.077298 9.154595 9.372819 6.276837 
1254 4.539134 3.252878 5.852040 3.199873 3.092394 9.154134 9.407932 6.216763 
1255 4.485147 3.278930 5.791350 3.190232 3.057656 9.126513 9.427950 6.148453 
1256 4.458676 3.240689 5.768790 3.198985 2.981952 9.106685 9.463906 6.104303 
1257 4.492495 3.231944 5.762674 3.276670 2.971973 9.106209 9.501073 6.134948 
1258 4.474661 3.187777 5.736095 3.305064 2.892965 9.077959 9.506194 6.131589 
1259 4.446707 3.145792 5.694764 3.343942 2.807356 9.051504 9.512315 6.148609 
1260 4.443913 3.142934 5.683793 3.420217 2.771985 9.042148 9.539753 6.211271 
1261 4.445751 3.090327 5.740603 3.454244 2.719633 9.028376 9.588005 6.264818 
1262 4.474860 3.031437 5.850013 3.502048 2.710884 9.022545 9.641227 6.336643 
1263 4.504125 2.996635 5.956488 3.532070 2.731779 9.034380 9.690709 6.413490 
1264 4.449146 2.977261 5.989980 3.510482 2.680978 9.007400 9.682400 6.418576 
1265 4.384136 3.025073 5.983035 3.521024 2.673844 8.970205 9.637994 6.442755 
1266 4.384104 3.065619 6.021220 3.523947 2.736806 8.989710 9.641480 6.519982 
1267 4.355632 3.099019 6.024912 3.518337 2.773069 8.965257 9.616945 6.550044 
1268 4.321017 3.149317 6.007995 3.509948 2.806355 8.921908 9.569137 6.571932 
1269 4.302905 3.196796 6.004192 3.460572 2.833236 8.918854 9.534445 6.608160 
1270 4.272038 3.307154 5.957263 3.426377 2.862572 8.904396 9.464283 6.621138 
1271 4.267220 3.395826 5.923281 3.367542 2.892648 8.915378 9.445516 6.622187 
1272 4.242126 3.450698 5.869436 3.336126 2.881446 8.877616 9.422811 6.561446 
1273 4.224254 3.485379 5.802234 3.368528 2.844033 8.791181 9.365493 6.468029 
1274 4.225815 3.442999 5.793912 3.340331 2.754628 8.740176 9.343148 6.372963 
1275 4.201807 3.493789 5.756176 3.387218 2.717086 8.670946 9.264040 6.316274 
1276 4.225775 3.566761 5.747401 3.442196 2.755209 8.670040 9.218249 6.372844 
1277 4.215632 3.501512 5.777502 3.364354 2.673077 8.669278 9.191443 6.372398 
1278 4.186121 3.441552 5.778523 3.354559 2.608486 8.618221 9.104920 6.320923 
1279 4.280261 3.385371 5.868108 3.355047 2.695455 8.702080 9.126757 6.373112 
1280 4.314603 3.356443 5.897834 3.353979 2.765649 8.713182 9.093130 6.345880 
1281 4.266387 3.321242 5.851985 3.315160 2.755413 8.630333 8.994596 6.227025 
1282 4.326650 3.281034 5.918400 3.259993 2.820973 8.674305 9.010677 6.238014 
1283 4.420889 3.304012 5.980800 3.317357 2.955153 8.724047 9.020910 6.297481 
1284 4.422905 3.270704 5.996619 3.336890 2.964894 8.706238 8.995090 6.257101 
1285 4.374019 3.247824 5.979043 3.311848 2.916534 8.688723 8.979709 6.197738 
1286 4.305709 3.325894 5.912201 3.325416 2.901621 8.661565 8.931611 6.144430 
1287 4.317023 3.384656 5.907830 3.330851 2.925399 8.712990 8.952806 6.149472 
1288 4.382042 3.387764 5.951597 3.347518 2.959677 8.792432 8.998719 6.174345 
1289 4.398834 3.348984 5.962466 3.363739 2.927454 8.799198 8.998262 6.130955 
1290 4.426989 3.328256 5.985343 3.359006 2.888823 8.831475 9.015967 6.110901 
1291 4.431017 3.329415 6.014649 3.306218 2.825271 8.892040 9.038471 6.090057 
1292 4.390654 3.375436 5.982985 3.275378 2.762464 8.921182 9.009745 6.026735 
1293 4.346926 3.427208 5.924366 3.299347 2.723350 8.956703 8.950820 5.956629 
1294 4.336229 3.418514 5.901184 3.364068 2.712554 9.030054 8.921824 5.917483 
1295 4.346224 3.384270 5.902133 3.454808 2.743446 9.124772 8.911888 5.919055 
1296 4.352957 3.333789 5.920241 3.496505 2.777599 9.244734 8.920208 5.966606 
1297 4.319901 3.317157 5.895802 3.505682 2.817020 9.328076 8.889413 6.008154 
1298 4.218319 3.305897 5.813412 3.508360 2.823913 9.360230 8.814754 6.008787 
1299 4.127343 3.233754 5.773152 3.503175 2.815793 9.440733 8.791989 6.057294 
1300 4.086622 3.230365 5.737166 3.584535 2.910794 9.562959 8.761354 6.174469 
1301 4.022688 3.247379 5.675092 3.682808 2.969929 9.661535 8.700112 6.225489 
1302 3.872860 3.219242 5.555493 3.696918 2.885439 9.668790 8.591736 6.130644 
1303 3.722486 3.255884 5.399902 3.696200 2.830168 9.666595 8.445004 6.032073 
1304 3.672441 3.315975 5.300947 3.710047 2.870593 9.739535 8.343699 6.030587 
1305 3.652868 3.313444 5.240379 3.714908 2.875631 9.773726 8.253843 6.001859 
1306 3.605527 3.280797 5.178421 3.733794 2.815645 9.726375 8.136141 5.897478 
1307 3.605009 3.244989 5.175889 3.731952 2.790021 9.744447 8.071291 5.848856 
1308 3.614851 3.242813 5.190878 3.675728 2.795348 9.796635 8.045406 5.836029 
1309 3.579767 3.280562 5.162203 3.612015 2.776651 9.804516 8.002828 5.798631 
1310 3.552061 3.305272 5.124217 3.573695 2.750473 9.774925 7.979378 5.755114 
1311 3.577688 3.300157 5.104075 3.605808 2.758313 9.704576 7.998676 5.725392 
1312 3.664487 3.249996 5.133744 3.638963 2.764094 9.655469 8.098225 5.737283 
1313 3.786320 3.248437 5.169336 3.656001 2.805858 9.646680 8.224050 5.812910 
1314 3.826234 3.301587 5.123446 3.656280 2.833117 9.567362 8.272943 5.854459 
1315 3.767572 3.254976 5.079096 3.551415 2.714854 9.420447 8.318459 5.804436 
1316 3.792915 3.235836 5.108387 3.527209 2.721377 9.323899 8.408643 5.842636 
1317 3.898643 3.248919 5.204103 3.581379 2.856625 9.317430 8.551065 5.975097 
1318 3.906405 3.210300 5.273941 3.535675 2.837194 9.270132 8.681370 5.991821 
1319 3.831393 3.205819 5.265811 3.495177 2.736145 9.104268 8.721615 5.911563 
1320 3.828245 3.209074 5.321199 3.476224 2.676881 8.983423 8.797077 5.887928 
1321 3.919604 3.234256 5.409978 3.547373 2.697701 8.922238 8.885032 5.922568 
1322 4.004459 3.220865 5.487840 3.604748 2.687745 8.849011 8.952369 5.933598 
1323 4.035729 3.158053 5.547072 3.584094 2.622609 8.751294 8.982418 5.884029 
1324 4.101587 3.190171 5.559343 3.683662 2.698581 8.646336 8.939908 5.868094 
1325 4.151700 3.234109 5.546098 3.752257 2.813174 8.575806 8.903319 5.868061 
1326 4.079621 3.248381 5.429309 3.746457 2.813880 8.395461 8.788174 5.747118 
1327 4.000430 3.254340 5.289398 3.760583 2.811704 8.190956 8.652851 5.623004 
1328 4.009307 3.214491 5.253576 3.781638 2.870667 8.112720 8.595141 5.621677 
1329 4.071738 3.137301 5.280654 3.813776 2.952277 8.093240 8.584846 5.701297 
1330 4.112504 3.053929 5.289956 3.829082 2.990308 8.056915 8.551894 5.789595 
1331 4.120237 2.986158 5.262974 3.791408 3.000578 8.009680 8.489716 5.841591 
1332 4.089837 2.926505 5.167157 3.741788 2.954725 7.911822 8.364444 5.818697 
1333 4.104451 2.823933 5.085959 3.703865 2.880240 7.850435 8.278960 5.823690 
1334 4.236519 2.759631 5.045831 3.797841 2.892252 7.827206 8.248578 5.925111 
1335 4.406317 2.814609 4.961310 4.012595 2.939011 7.746749 8.190882 6.040963 
1336 4.489890 2.892954 4.820409 4.132890 2.882479 7.637549 8.135752 6.090841 
1337 4.557005 3.027438 4.673019 4.228738 2.877259 7.547274 8.095520 6.149860 
1338 4.658274 3.162017 4.583085 4.340860 2.936199 7.515473 8.079922 6.267356 
1339 4.675204 3.185878 4.511986 4.376492 2.897454 7.475917 8.090815 6.345791 
1340 4.623382 3.170400 4.422492 4.400455 2.809816 7.384422 8.074700 6.364048 
1341 4.593008 3.174699 4.354493 4.427622 2.785697 7.332362 8.103716 6.397357 
1342 4.585843 3.187985 4.311705 4.415905 2.828833 7.356052 8.180575 6.463899 
1343 4.531657 3.152685 4.264913 4.340542 2.830765 7.387033 8.233273 6.494100 
1344 4.450636 3.074599 4.220621 4.244378 2.778556 7.406714 8.250802 6.474444 
1345 4.397224 3.045932 4.173499 4.200953 2.766810 7.436011 8.249281 6.444583 
1346 4.335407 3.072766 4.084825 4.184763 2.745658 7.436577 8.208673 6.356731 
1347 4.288575 3.123671 3.970316 4.218723 2.685633 7.406046 8.130341 6.241721 
1348 4.258555 3.167178 3.900964 4.291406 2.660512 7.387903 8.051867 6.165237 
1349 4.207923 3.199445 3.867440 4.366084 2.646103 7.361856 7.971507 6.104844 
1350 4.160943 3.209324 3.889551 4.400225 2.655829 7.374921 7.957342 6.061657 
1351 4.135828 3.202391 3.957911 4.389108 2.720109 7.439898 8.018661 6.041479 
1352 4.068068 3.225576 3.980238 4.388672 2.764641 7.456861 8.037913 5.994479 
1353 3.961878 3.244531 4.009256 4.360692 2.778095 7.458447 8.048779 5.937085 
1354 3.904548 3.312168 4.046702 4.381639 2.842376 7.459702 8.049388 5.927024 
1355 3.862507 3.428511 4.023600 4.460685 2.901007 7.413791 7.992366 5.875702 
1356 3.776150 3.500350 3.994948 4.494904 2.889703 7.338553 7.934021 5.784196 
1357 3.655429 3.577144 3.965891 4.526004 2.856772 7.242757 7.861912 5.694966 
1358 3.594767 3.663420 3.973944 4.573810 2.868649 7.197920 7.820139 5.674920 
1359 3.645862 3.709881 4.070603 4.592988 2.918492 7.255123 7.840393 5.750861 
1360 3.647194 3.715206 4.144720 4.550728 2.877993 7.272427 7.820030 5.770211 
1361 3.557000 3.674244 4.190400 4.428524 2.715242 7.228255 7.774988 5.709252 
1362 3.571999 3.652174 4.293988 4.342289 2.658149 7.278860 7.789653 5.767396 
1363 3.648253 3.645315 4.373778 4.315187 2.663591 7.352656 7.783896 5.857151 
1364 3.668058 3.633636 4.390175 4.265251 2.601828 7.337838 7.701828 5.844326 
1365 3.717867 3.663193 4.421171 4.224533 2.613461 7.350342 7.619122 5.847562 
1366 3.766130 3.738985 4.427019 4.232105 2.682812 7.354625 7.495483 5.803141 
1367 3.802079 3.790640 4.433854 4.240901 2.748695 7.347935 7.374981 5.723854 
1368 3.848644 3.808638 4.461225 4.234320 2.818693 7.348923 7.316892 5.684144 
1369 3.863032 3.821646 4.460902 4.218463 2.869870 7.324105 7.288356 5.661613 
1370 3.829425 3.805216 4.485302 4.123569 2.877059 7.315753 7.301180 5.653201 
1371 3.821970 3.771448 4.557661 4.005025 2.904911 7.353467 7.344297 5.697829 
1372 3.864235 3.730436 4.642431 3.918813 2.956318 7.388701 7.396357 5.777039 
1373 3.904793 3.672763 4.720260 3.837198 2.960288 7.400869 7.438695 5.830450 
1374 3.928546 3.648177 4.765491 3.796458 2.927711 7.391970 7.428238 5.848647 
1375 3.934510 3.633981 4.807064 3.750457 2.848131 7.391867 7.408789 5.829925 
1376 3.935072 3.585977 4.855719 3.700016 2.738869 7.381646 7.414167 5.779094 
1377 3.943653 3.544165 4.847514 3.722130 2.654712 7.304272 7.413538 5.700018 
1378 4.005595 3.487834 4.873307 3.783387 2.672884 7.275317 7.478607 5.674433 
1379 4.059695 3.427644 4.913888 3.831713 2.736485 7.300315 7.561984 5.665671 
1380 4.014708 3.370187 4.901222 3.835799 2.731924 7.293016 7.622761 5.606810 
1381 3.943867 3.306782 4.907788 3.809953 2.739481 7.319131 7.711924 5.582380 
1382 3.858710 3.250576 4.928841 3.798123 2.792189 7.353445 7.793974 5.601321 
1383 3.763603 3.214185 4.921432 3.785113 2.794214 7.326761 7.807012 5.597701 
1384 3.738828 3.190136 4.953919 3.780283 2.838675 7.338587 7.848047 5.639601 
1385 3.719914 3.154301 4.985192 3.754314 2.841415 7.319315 7.850403 5.645609 
1386 3.675899 3.109188 4.999688 3.692908 2.770116 7.237065 7.799084 5.582848 
1387 3.703996 3.093112 5.057304 3.667778 2.801457 7.219997 7.759238 5.574712 
1388 3.755207 3.100951 5.064017 3.675827 2.843966 7.149925 7.685013 5.535096 
1389 3.784269 3.059680 5.072928 3.626825 2.801896 7.081642 7.676643 5.467083 
1390 3.844918 3.026000 5.129291 3.630132 2.818272 7.086394 7.730185 5.441045 
1391 3.899549 3.056278 5.140031 3.711499 2.865042 7.102721 7.792181 5.429171 
1392 3.871930 3.063183 5.152285 3.728277 2.826873 7.109251 7.856506 5.395384 
1393 3.833607 3.093662 5.160788 3.782103 2.826403 7.114209 7.922694 5.396102 
1394 3.797712 3.137457 5.175542 3.866427 2.820106 7.131520 8.034419 5.443472 
1395 3.769245 3.118621 5.234837 3.922553 2.791341 7.163728 8.169257 5.508486 
1396 3.766251 3.122871 5.283131 4.017922 2.810265 7.194666 8.258053 5.556895 
1397 3.718764 3.127399 5.314549 4.061497 2.776879 7.204923 8.308738 5.546988 
1398 3.673162 3.138121 5.308851 4.125432 2.777873 7.210781 8.308475 5.506658 
1399 3.633333 3.157348 5.310691 4.161809 2.770626 7.218676 8.299115 5.462506 
1400 3.618006 3.151220 5.339905 4.175809 2.761461 7.221368 8.308671 5.440954 
1401 3.683369 3.157617 5.397751 4.239615 2.799976 7.223299 8.317690 5.416382 
1402 3.721342 3.109325 5.505785 4.198985 2.727662 7.204705 8.323697 5.337115 
1403 3.822074 3.111808 5.603220 4.217720 2.746872 7.180624 8.295235 5.266836 
1404 3.968595 3.140336 5.727079 4.217613 2.828193 7.231810 8.322060 5.263188 
1405 4.013648 3.111242 5.782441 4.121871 2.773913 7.199748 8.341839 5.204415 
1406 4.099678 3.114492 5.786120 4.123518 2.798356 7.134298 8.344187 5.185638 
1407 4.171916 3.135327 5.854706 4.101125 2.840804 7.157074 8.417844 5.262790 
1408 4.138829 3.210179 5.835911 4.104221 2.831414 7.087102 8.409737 5.278453 
1409 4.096918 3.280648 5.850245 4.151580 2.858518 7.026181 8.375090 5.315157 
1410 4.120000 3.295326 5.937465 4.165191 2.883657 7.041364 8.398434 5.436157 
1411 4.141410 3.274220 5.937094 4.230707 2.862654 6.998909 8.363368 5.477243 
1412 4.164490 3.194427 6.004905 4.233836 2.811553 7.082840 8.383001 5.558511 
1413 4.196606 3.147841 6.078949 4.244841 2.775201 7.214002 8.400599 5.655925 
1414 4.178247 3.104459 6.073518 4.266800 2.701848 7.246837 8.363274 5.642585 
1415 4.235222 3.042718 6.124670 4.230661 2.670509 7.367618 8.431041 5.697350 
1416 4.329266 3.054183 6.116492 4.212626 2.724633 7.503747 8.508976 5.781747 
1417 4.330161 3.025878 6.059100 4.135557 2.700851 7.547449 8.523545 5.774244 
1418 4.332582 2.987485 6.059916 4.028018 2.673621 7.577562 8.531301 5.800105 
1419 4.377622 2.995453 6.056675 3.981726 2.739505 7.560414 8.504971 5.856415 
1420 4.411425 3.021116 6.026748 3.945920 2.817502 7.474398 8.441205 5.902161 
1421 4.421760 3.002910 6.028852 3.847885 2.830811 7.404439 8.401513 5.955914 
1422 4.436872 2.987040 5.998644 3.794115 2.844464 7.337048 8.358015 5.983365 
1423 4.488253 3.032607 5.955494 3.806386 2.892077 7.298411 8.298717 6.016063 
1424 4.519065 3.035852 5.937862 3.743248 2.886370 7.317801 8.274039 6.068292 
1425 4.474577 3.072695 5.836426 3.715152 2.857922 7.305428 8.197067 6.074050 
1426 4.379279 3.128040 5.723557 3.703315 2.815311 7.296868 8.122510 6.088143 
1427 4.311385 3.135910 5.664073 3.673508 2.775077 7.324812 8.120433 6.153108 
1428 4.311744 3.194251 5.564545 3.749749 2.804180 7.317020 8.100204 6.217494 
1429 4.314379 3.218083 5.518254 3.774415 2.812570 7.335793 8.098699 6.282543 
1430 4.256951 3.209433 5.462431 3.740613 2.759998 7.315066 8.065469 6.286764 
1431 4.249280 3.264247 5.389868 3.766090 2.776601 7.302281 8.017197 6.292439 
1432 4.321993 3.272917 5.441035 3.737343 2.814651 7.359002 8.042203 6.378077 
1433 4.368067 3.260522 5.453663 3.738937 2.784789 7.313299 8.019648 6.407263 
1434 4.411841 3.246648 5.455828 3.782758 2.728747 7.230537 8.010292 6.432140 
1435 4.482580 3.208126 5.511775 3.804115 2.677977 7.234418 8.082623 6.506241 
1436 4.545360 3.242132 5.509636 3.887117 2.675263 7.235126 8.116017 6.540129 
1437 4.602535 3.237592 5.534714 3.925663 2.660847 7.325378 8.212860 6.599748 
1438 4.651684 3.269497 5.550339 4.018900 2.709390 7.408786 8.285148 6.650868 
1439 4.675371 3.318076 5.527552 4.143708 2.753597 7.438635 8.309548 6.656507 
1440 4.748739 3.336179 5.580123 4.220450 2.787055 7.534635 8.402512 6.718614 
1441 4.831915 3.443553 5.599074 4.344524 2.880427 7.586800 8.407309 6.765722 
1442 4.836529 3.508742 5.589754 4.357440 2.872123 7.575656 8.361848 6.758426 
1443 4.866076 3.587359 5.620892 4.318235 2.884583 7.597022 8.322222 6.771271 
1444 4.908529 3.656344 5.678805 4.268198 2.926621 7.645033 8.298859 6.792764 
1445 4.917060 3.633281 5.765765 4.162635 2.887507 7.740974 8.345234 6.813608 
1446 4.949921 3.683882 5.790380 4.171562 2.902106 7.829371 8.387706 6.821288 
1447 4.928405 3.735446 5.766753 4.180405 2.861407 7.869695 8.394430 6.752486 
1448 4.893194 3.776496 5.747241 4.173189 2.797036 7.886786 8.408048 6.666955 
1449 4.890771 3.814623 5.759969 4.177207 2.778640 7.905562 8.446238 6.619198 
1450 4.866488 3.825657 5.754106 4.181518 2.767518 7.888541 8.452510 6.572905 
1451 4.863121 3.829170 5.729928 4.213196 2.749506 7.851729 8.433024 6.538544 
1452 4.870533 3.791412 5.757482 4.193285 2.701979 7.844529 8.431559 6.532856 
1453 4.941034 3.804470 5.790557 4.197953 2.730735 7.884864 8.412880 6.578182 
1454 4.996649 3.771024 5.820489 4.152075 2.734427 7.937368 8.419070 6.636045 
1455 4.967264 3.699696 5.774664 4.092510 2.679103 7.891647 8.354054 6.617725 
1456 5.012036 3.684386 5.727497 4.119769 2.749174 7.857610 8.284130 6.662651 
1457 5.072116 3.584608 5.749785 4.060752 2.820475 7.889510 8.325634 6.771838 
1458 5.092309 3.545912 5.672288 4.052677 2.861843 7.848752 8.289800 6.800583 
1459 5.095947 3.551195 5.558820 4.082521 2.894572 7.806960 8.230300 6.808490 
1460 5.084563 3.516634 5.497499 4.082332 2.913057 7.806767 8.203279 6.838758 
1461 5.060076 3.520511 5.420306 4.126591 2.951261 7.779301 8.136617 6.850098 
1462 5.015547 3.471282 5.392277 4.088309 2.940373 7.782592 8.110132 6.871358 
1463 4.936696 3.472044 5.348274 4.065210 2.924877 7.765468 8.049778 6.852490 
1464 4.821815 3.480975 5.266438 4.069253 2.877223 7.695651 7.924357 6.785292 
1465 4.757609 3.435678 5.277126 4.022630 2.837824 7.699663 7.906395 6.806627 
1466 4.732515 3.439339 5.307827 3.994863 2.861143 7.718822 7.903245 6.853592 
1467 4.649286 3.418224 5.283586 3.926242 2.802639 7.673053 7.847835 6.797834 
1468 4.555987 3.411420 5.248964 3.856487 2.745193 7.618337 7.804692 6.726196 
1469 4.469187 3.426184 5.224632 3.835293 2.753998 7.581855 7.758225 6.652243 
1470 4.410592 3.411504 5.217216 3.854491 2.778794 7.555303 7.742379 6.573122 
1471 4.364751 3.385201 5.234460 3.874749 2.784560 7.543378 7.755792 6.496659 
1472 4.299015 3.350785 5.238555 3.894457 2.765650 7.539560 7.737416 6.401756 
1473 4.230123 3.334625 5.230735 3.879807 2.746313 7.531093 7.722878 6.325535 
1474 4.210309 3.352362 5.247801 3.835793 2.758217 7.571090 7.727169 6.321817 
1475 4.234399 3.422463 5.256654 3.828828 2.824320 7.629416 7.721662 6.363436 
1476 4.229852 3.499785 5.227282 3.832158 2.845652 7.632269 7.718040 6.401302 
1477 4.195613 3.540750 5.199992 3.815398 2.811544 7.604194 7.704974 6.430295 
1478 4.185568 3.584319 5.175713 3.823993 2.795087 7.560063 7.684900 6.473254 
1479 4.192937 3.629020 5.164952 3.794471 2.762542 7.506146 7.671058 6.524227 
1480 4.187898 3.687835 5.123883 3.750510 2.729888 7.419444 7.616535 6.555764 
1481 4.159526 3.719613 5.086473 3.685980 2.687836 7.326502 7.575722 6.572757 
1482 4.163737 3.722859 5.125042 3.600715 2.661205 7.278243 7.589516 6.613602 
1483 4.206978 3.795967 5.195942 3.619117 2.728003 7.258825 7.582312 6.685267 
1484 4.269279 3.866105 5.274337 3.652159 2.786813 7.232368 7.576914 6.724671 
1485 4.309077 3.882421 5.315348 3.625436 2.738855 7.146068 7.541811 6.659706 
1486 4.374435 3.913492 5.316689 3.613193 2.703933 7.061035 7.506950 6.581934 
1487 4.523355 3.973921 5.333580 3.667440 2.787023 7.050778 7.586824 6.597944 
1488 4.650694 4.006998 5.308601 3.751056 2.846399 7.011260 7.635601 6.589373 
1489 4.713074 3.985770 5.259193 3.839001 2.836905 6.916285 7.641289 6.543530 
1490 4.778508 3.972854 5.262619 3.932229 2.871655 6.885395 7.704556 6.578805 
1491 4.806551 3.976953 5.295098 4.003660 2.924585 6.876050 7.739170 6.638209 
1492 4.768024 3.934952 5.330870 4.016419 2.914899 6.837427 7.738463 6.659218 
1493 4.736515 3.880110 5.391943 4.019711 2.903400 6.826179 7.748773 6.714894 
1494 4.755469 3.851408 5.468011 4.062311 2.934794 6.836587 7.784555 6.826805 
1495 4.754761 3.815238 5.514626 4.116803 2.927752 6.799869 7.822202 6.897453 
1496 4.725451 3.752451 5.534086 4.151342 2.867257 6.760091 7.826817 6.890610 
1497 4.700941 3.685982 5.552369 4.173307 2.795805 6.752718 7.833317 6.853738 
1498 4.688170 3.599545 5.571101 4.180709 2.716755 6.751477 7.849970 6.817871 
1499 4.707703 3.492257 5.651604 4.173424 2.680347 6.792295 7.924166 6.842305 
1500 4.749539 3.433826 5.773751 4.185589 2.720447 6.869648 8.029768 6.930094 
1501 4.716057 3.395443 5.841476 4.195536 2.734642 6.881848 8.081707 6.974137 
1502 4.633788 3.337764 5.858963 4.182540 2.721034 6.859093 8.052859 6.985743 
1503 4.565537 3.308053 5.855852 4.212049 2.751768 6.825891 8.041361 7.021712 
1504 4.501770 3.275521 5.852930 4.265707 2.788647 6.750278 8.031024 7.026473 
1505 4.429085 3.251577 5.844851 4.337745 2.817788 6.666780 8.014028 6.993222 
1506 4.377759 3.259455 5.851618 4.414826 2.861103 6.627307 8.045632 6.983517 
1507 4.373239 3.240682 5.902828 4.459566 2.900254 6.682430 8.114251 7.020550 
1508 4.380618 3.209019 5.966783 4.470817 2.895402 6.770071 8.188674 7.057620 
1509 4.353579 3.206278 5.958705 4.487025 2.816937 6.800772 8.207372 7.035111 
1510 4.310935 3.219613 5.895410 4.519103 2.732257 6.793502 8.166012 6.986913 
1511 4.283571 3.259661 5.855791 4.561154 2.691820 6.808778 8.160428 6.986152 
1512 4.275997 3.310981 5.858707 4.601708 2.693829 6.868696 8.186435 7.023859 
1513 4.297240 3.368154 5.897257 4.627919 2.732702 6.957761 8.228771 7.084005 
1514 4.297382 3.444427 5.917963 4.612328 2.744162 7.020573 8.254107 7.096222 
1515 4.301395 3.522940 5.909356 4.566021 2.751464 7.093005 8.251621 7.095568 
1516 4.331065 3.554064 5.922988 4.488511 2.764016 7.196444 8.282843 7.104129 
1517 4.390760 3.575806 5.948353 4.443300 2.808188 7.296292 8.341535 7.110645 
1518 4.430461 3.565865 5.971435 4.407504 2.837111 7.348673 8.357153 7.114181 
1519 4.394328 3.523756 5.979239 4.305530 2.769104 7.348567 8.333136 7.056635 
1520 4.384632 3.535842 5.982311 4.248143 2.744372 7.383123 8.294975 7.027136 
1521 4.440217 3.557817 6.039212 4.224107 2.757400 7.501408 8.314319 7.067456 
1522 4.461685 3.556585 6.074426 4.218564 2.725660 7.577263 8.335598 7.055148 
1523 4.447527 3.554966 6.072094 4.229633 2.701010 7.606812 8.324431 7.001263 
1524 4.472336 3.575189 6.101832 4.233514 2.748274 7.677830 8.380503 7.004485 
1525 4.486491 3.600955 6.127821 4.240417 2.800294 7.735584 8.438994 7.012351 
1526 4.439215 3.490532 6.176748 4.157471 2.734387 7.788146 8.483125 6.973346 
1527 4.452909 3.370002 6.242153 4.099790 2.696301 7.865172 8.556636 6.983434 
1528 4.557575 3.286064 6.311969 4.104263 2.763515 7.981862 8.679029 7.060020 
1529 4.638920 3.156115 6.412509 4.031509 2.802036 8.112129 8.797709 7.118906 
1530 4.714175 3.062148 6.476893 3.989203 2.832824 8.185450 8.848470 7.175148 
1531 4.801121 2.996816 6.527493 3.994423 2.889995 8.237990 8.885421 7.244556 
1532 4.844616 2.894756 6.600255 3.916167 2.878262 8.265375 8.917884 7.249655 
1533 4.833865 2.808931 6.620835 3.804782 2.816392 8.244394 8.884841 7.190745 
1534 4.845147 2.805089 6.600429 3.746605 2.832514 8.237561 8.844841 7.181430 
1535 4.908048 2.864554 6.583706 3.739027 2.912400 8.271443 8.855607 7.244751 
1536 4.950652 2.871967 6.579525 3.713018 2.934471 8.293014 8.914112 7.264145 
1537 4.960942 2.868915 6.591625 3.665601 2.925830 8.320348 8.987051 7.255702 
1538 4.961332 2.929832 6.593284 3.647251 2.937803 8.363651 9.050073 7.270468 
1539 4.904673 2.955239 6.564986 3.602118 2.878021 8.351022 9.054276 7.205809 
1540 4.836997 2.964344 6.536415 3.554850 2.776656 8.293378 9.014385 7.104931 
1541 4.838926 2.983279 6.543672 3.569607 2.770710 8.282051 8.993638 7.123659 
1542 4.864243 2.995318 6.563196 3.624475 2.825928 8.268453 8.994756 7.204568 
1543 4.857594 2.996567 6.587729 3.663452 2.846434 8.230166 8.975003 7.270666 
1544 4.805287 2.952945 6.631104 3.654689 2.802321 8.195240 8.948791 7.292415 
1545 4.742493 2.947211 6.649467 3.652786 2.745885 8.141524 8.896546 7.282897 
1546 4.737821 2.976937 6.680691 3.672885 2.738344 8.128761 8.862688 7.286184 
1547 4.786593 3.031484 6.725424 3.716973 2.748043 8.122771 8.844882 7.265852 
1548 4.847239 3.103899 6.735158 3.793975 2.765123 8.079627 8.793812 7.209082 
1549 4.921418 3.156119 6.751009 3.836714 2.800864 8.089286 8.779804 7.166475 
1550 5.007521 3.197281 6.767454 3.876829 2.859484 8.119184 8.801689 7.156562 
1551 5.037537 3.218802 6.764750 3.935347 2.921748 8.121551 8.796485 7.158083 
1552 4.999747 3.207369 6.758542 4.018167 2.962858 8.141721 8.767297 7.164653 
1553 4.933020 3.207170 6.714286 4.122501 2.977869 8.172083 8.733945 7.159062 
1554 4.884250 3.173491 6.665556 4.204218 2.986286 8.233328 8.707550 7.161110 
1555 4.873535 3.103225 6.675156 4.216346 2.967588 8.351011 8.729079 7.207767 
1556 4.842524 3.017375 6.693311 4.155659 2.892813 8.432369 8.763076 7.242737 
1557 4.786203 2.949577 6.646509 4.107452 2.805254 8.398293 8.754052 7.242612 
1558 4.793596 2.907741 6.608581 4.071349 2.779888 8.344972 8.779394 7.290825 
1559 4.825801 2.872165 6.573275 4.060611 2.791769 8.276607 8.811584 7.354994 
1560 4.783615 2.816915 6.532742 3.984717 2.735446 8.182356 8.812636 7.353637 
1561 4.693666 2.784688 6.479450 3.849200 2.657192 8.098696 8.814954 7.314302 
1562 4.664455 2.876017 6.345543 3.838227 2.711478 8.016299 8.784800 7.286419 
1563 4.645539 2.982610 6.244297 3.834666 2.787594 8.000541 8.778980 7.271403 
1564 4.604712 3.062095 6.180296 3.813061 2.825122 8.014914 8.781135 7.251134 
1565 4.593186 3.150120 6.089345 3.829115 2.841386 8.018986 8.752925 7.210746 
1566 4.613306 3.246422 5.991512 3.827438 2.804483 8.024623 8.737474 7.205930 
1567 4.632655 3.347914 5.869894 3.811508 2.726874 7.982269 8.687453 7.203363 
1568 4.629066 3.382853 5.776179 3.737599 2.635285 7.941746 8.622144 7.197965 
1569 4.692703 3.389814 5.680903 3.671685 2.616003 7.931296 8.569805 7.242609 
1570 4.765271 3.389470 5.573731 3.620276 2.633931 7.899977 8.519278 7.245799 
1571 4.877598 3.423236 5.480225 3.643262 2.754271 7.897737 8.497443 7.308613 
1572 5.001153 3.477567 5.382297 3.726614 2.929812 7.884677 8.462087 7.410754 
1573 4.992513 3.472461 5.301936 3.705552 2.971150 7.812752 8.404762 7.377464 
1574 4.966086 3.471930 5.228587 3.689769 2.997858 7.757688 8.361788 7.334456 
1575 5.045656 3.529545 5.150626 3.768410 3.108973 7.765231 8.338623 7.342909 
1576 5.178909 3.590860 5.094113 3.845058 3.226328 7.804635 8.317533 7.327240 
1577 5.270614 3.610251 5.071324 3.851851 3.292868 7.831633 8.296819 7.280527 
1578 5.344337 3.619437 5.080317 3.843069 3.332859 7.846774 8.284795 7.240709 
1579 5.403725 3.664425 5.097557 3.884119 3.378339 7.845009 8.253730 7.251279 
1580 5.395572 3.726592 5.101296 3.947454 3.373412 7.794387 8.171741 7.274240 
1581 5.328852 3.769341 5.123440 3.971247 3.298841 7.728841 8.090767 7.290484 
1582 5.269582 3.763608 5.179978 3.956985 3.239857 7.700232 8.024019 7.352824 
1583 5.238440 3.719972 5.267391 3.937559 3.212550 7.720938 7.981045 7.463556 
1584 5.191995 3.631800 5.376649 3.888110 3.137514 7.764318 7.946654 7.534764 
1585 5.189841 3.560019 5.470667 3.918013 3.089377 7.828452 7.926054 7.609191 
1586 5.169277 3.476660 5.584797 3.942595 3.006061 7.906155 7.931848 7.644866 
1587 5.032744 3.364472 5.702260 3.880337 2.771445 7.901808 7.904578 7.528808 
1588 4.967680 3.283162 5.806180 3.894065 2.630452 7.876943 7.896980 7.454159 
1589 4.999262 3.199909 5.934926 3.965194 2.646419 7.905821 7.946740 7.467991 
1590 4.974233 3.128353 6.038461 4.018228 2.666088 7.891231 7.969788 7.421808 
1591 4.897369 3.023314 6.170119 3.972867 2.656511 7.894961 8.024198 7.343829 
1592 4.898272 2.946276 6.305263 3.946253 2.722860 7.919500 8.115432 7.344841 
1593 4.971937 2.955554 6.385231 4.038916 2.847462 7.866175 8.195967 7.377932 
1594 4.994043 2.940284 6.482038 4.087256 2.848027 7.740550 8.269706 7.314371 
1595 5.004150 2.955250 6.552035 4.152145 2.802093 7.584905 8.315157 7.218737 
1596 5.060070 2.995342 6.610585 4.180139 2.777798 7.480193 8.369192 7.165964 
1597 5.139350 3.044361 6.690948 4.139332 2.776165 7.448245 8.421840 7.157312 
1598 5.183668 3.125210 6.750636 4.097995 2.769300 7.407351 8.435811 7.158799 
1599 5.189373 3.162266 6.827730 4.051056 2.752174 7.372169 8.450172 7.155652 
1600 5.199057 3.154102 6.931349 4.011183 2.753139 7.363945 8.473650 7.178918 
1601 5.199539 3.117402 7.057046 3.969461 2.772364 7.372079 8.503925 7.233706 
1602 5.215137 3.090327 7.196804 3.943308 2.844764 7.398271 8.549178 7.333470 
1603 5.198581 3.064167 7.309430 3.908364 2.882970 7.400596 8.574054 7.389105 
1604 5.155711 3.055056 7.371639 3.907804 2.864624 7.345560 8.592937 7.400747 
1605 5.198430 3.067031 7.470207 3.947816 2.888392 7.354135 8.692920 7.443905 
1606 5.278642 3.065103 7.635092 3.927850 2.903956 7.439830 8.876352 7.493000 
1607 5.297597 3.085779 7.739861 3.932863 2.842584 7.424329 8.979141 7.439978 
1608 5.274396 3.087735 7.835849 3.912804 2.750031 7.377491 9.034998 7.335416 
1609 5.278511 3.103233 7.941391 3.947334 2.719110 7.335874 9.106789 7.275527 
1610 5.289154 3.154604 8.032341 4.084771 2.760776 7.270973 9.164075 7.263806 
1611 5.257320 3.155843 8.180212 4.163846 2.806882 7.258718 9.263902 7.277988 
1612 5.203288 3.192180 8.281006 4.280872 2.852816 7.203502 9.330710 7.311048 
1613 5.182686 3.269244 8.364857 4.379545 2.902761 7.143733 9.367724 7.400517 
1614 5.239975 3.339578 8.483496 4.404492 2.913773 7.148908 9.440417 7.528063 
1615 5.324549 3.370362 8.576202 4.417394 2.860331 7.147316 9.457617 7.600799 
1616 5.374024 3.325457 8.674501 4.382910 2.752218 7.154096 9.442071 7.593488 
1617 5.462690 3.281376 8.765081 4.362167 2.705678 7.183112 9.456786 7.604077 
1618 5.580542 3.289779 8.799165 4.418411 2.742342 7.189656 9.437959 7.656230 
1619 5.625045 3.283767 8.822490 4.403766 2.748165 7.194513 9.391502 7.679826 
1620 5.594995 3.222670 8.844396 4.333301 2.692919 7.166199 9.318054 7.653208 
1621 5.563652 3.180554 8.859877 4.317894 2.680198 7.097127 9.213185 7.643781 
1622 5.584301 3.156348 8.937606 4.323112 2.753538 7.093345 9.197099 7.710895 
1623 5.620860 3.124053 9.031441 4.329246 2.852174 7.100170 9.202464 7.785135 
1624 5.587228 3.089405 9.078859 4.317709 2.899369 7.047702 9.166020 7.788294 
1625 5.519925 3.053410 9.114960 4.248170 2.918103 7.011903 9.146781 7.771864 
1626 5.516959 3.088269 9.106307 4.244582 2.976908 6.959049 9.108320 7.819893 
1627 5.579792 3.149858 9.096922 4.276518 3.013753 6.894536 9.073064 7.886654 
1628 5.616338 3.157983 9.107621 4.262088 2.989095 6.833448 9.061251 7.937707 
1629 5.648147 3.169302 9.075219 4.292956 2.945552 6.715757 9.018066 7.974054 
1630 5.713512 3.173763 9.030772 4.326776 2.927279 6.614886 9.015652 8.018814 
1631 5.787039 3.168896 8.980302 4.343042 2.931726 6.551182 9.034863 8.070689 
1632 5.798382 3.177767 8.888929 4.356400 2.889761 6.454518 9.016122 8.053521 
1633 5.788805 3.135348 8.856492 4.329338 2.843488 6.404636 9.040102 8.017170 
1634 5.795424 3.046352 8.884284 4.337390 2.845849 6.401003 9.089418 7.997508 
1635 5.799213 2.953558 8.919724 4.388041 2.855844 6.396490 9.103368 7.947485 
1636 5.767108 2.855072 8.967779 4.416732 2.866673 6.414086 9.094264 7.879034 
1637 5.672538 2.836293 8.953047 4.494338 2.869644 6.385086 9.003461 7.784990 
1638 5.533072 2.873963 8.897179 4.578549 2.857093 6.340864 8.883870 7.680266 
1639 5.437316 2.908515 8.874657 4.635171 2.909795 6.354816 8.832748 7.649148 
1640 5.349417 2.938719 8.874673 4.707138 2.977453 6.373550 8.820165 7.658765 
1641 5.235474 2.932903 8.878620 4.761264 2.982072 6.375012 8.813167 7.635215 
1642 5.161517 2.927209 8.865723 4.825071 2.989805 6.372951 8.838073 7.645379 
1643 5.146410 2.936434 8.823272 4.859454 2.963959 6.344379 8.866958 7.642673 
1644 5.159047 2.901510 8.803422 4.838049 2.900851 6.315467 8.896623 7.614072 
1645 5.211305 2.864107 8.792607 4.855823 2.884826 6.278721 8.932981 7.586531 
1646 5.299479 2.869675 8.753729 4.935637 2.902129 6.223542 8.941062 7.537366 
1647 5.385319 2.857136 8.722469 4.988204 2.923951 6.195601 8.943499 7.438917 
1648 5.401153 2.852312 8.689734 5.000962 2.942436 6.196696 8.951441 7.365504 
1649 5.374379 2.925776 8.643034 5.040782 2.973647 6.201995 8.953192 7.400894 
1650 5.309621 2.985188 8.646000 5.087389 3.012481 6.233405 8.989931 7.466195 
1651 5.212544 3.026993 8.678726 5.155651 3.000693 6.269520 9.015040 7.500525 
1652 5.103487 3.058130 8.738870 5.201052 2.973677 6.325249 9.009620 7.522987 
1653 5.025861 3.102133 8.808747 5.244998 3.008847 6.376195 9.019860 7.544794 
1654 4.960616 3.222623 8.790506 5.345543 3.028165 6.345982 8.963198 7.547831 
1655 4.867331 3.306994 8.754100 5.380750 2.994405 6.305140 8.867355 7.508204 
1656 4.847838 3.374972 8.727417 5.394197 2.989120 6.280821 8.805401 7.484102 
1657 4.890607 3.457847 8.685338 5.416643 2.977224 6.222383 8.757618 7.496466 
1658 4.894633 3.466083 8.650889 5.388895 2.905613 6.139272 8.717647 7.432602 
1659 4.887699 3.472744 8.568645 5.382825 2.760051 6.007075 8.623368 7.331553 
1660 4.931503 3.517069 8.480569 5.398560 2.686392 5.889343 8.538732 7.299548 
1661 5.035041 3.566996 8.419810 5.417630 2.747203 5.831871 8.517791 7.320716 
1662 5.095360 3.611349 8.355930 5.409885 2.802737 5.777373 8.503890 7.315223 
1663 5.028140 3.604283 8.295658 5.322157 2.802898 5.690578 8.458384 7.239949 
1664 4.977182 3.652627 8.198596 5.276472 2.825758 5.572297 8.374675 7.211263 
1665 4.974584 3.774256 8.067057 5.314758 2.873246 5.439260 8.275694 7.271574 
1666 4.861080 3.813363 7.962150 5.295215 2.828027 5.278704 8.181314 7.265491 
1667 4.767621 3.814377 7.882518 5.288963 2.732203 5.115851 8.129502 7.242789 
1668 4.765301 3.777155 7.876629 5.259478 2.733676 5.046183 8.161024 7.300890 
1669 4.786766 3.703539 7.921660 5.191643 2.797998 5.031257 8.225130 7.360863 
1670 4.840730 3.689315 7.911163 5.164182 2.853995 4.982898 8.238908 7.408442 
1671 4.861983 3.631811 7.896343 5.088371 2.876674 4.940760 8.234151 7.416483 
1672 4.873836 3.558667 7.889079 5.004812 2.876839 4.896229 8.219252 7.374592 
1673 4.943658 3.531171 7.893492 4.935555 2.911860 4.865661 8.226068 7.341915 
1674 5.014593 3.531777 7.897512 4.856471 2.989424 4.862905 8.236965 7.309360 
1675 5.044369 3.576729 7.803998 4.817225 3.015362 4.809333 8.184982 7.265863 
1676 5.011662 3.571999 7.711079 4.737757 3.026812 4.789654 8.154678 7.241858 
1677 4.986979 3.561254 7.653489 4.682444 3.120779 4.826225 8.174462 7.325552 
1678 5.001530 3.588384 7.575850 4.681288 3.223163 4.856471 8.187159 7.450314 
1679 4.922705 3.601096 7.444733 4.658263 3.246356 4.832987 8.144394 7.495099 
1680 4.748245 3.657786 7.238715 4.636152 3.182838 4.713150 8.023019 7.480732 
1681 4.677720 3.785574 7.007686 4.632570 3.161969 4.571572 7.898052 7.537598 
1682 4.675177 3.908401 6.822846 4.645937 3.189784 4.489841 7.819199 7.653276 
1683 4.630199 3.968225 6.692842 4.628123 3.111058 4.401745 7.748702 7.693565 
1684 4.601835 4.011112 6.609680 4.603779 3.009228 4.319661 7.681086 7.719967 
1685 4.577460 4.057229 6.540222 4.601039 2.916805 4.238115 7.605300 7.755188 
1686 4.545628 4.110193 6.436450 4.621809 2.801966 4.110505 7.490833 7.758009 
1687 4.546240 4.122155 6.356260 4.645470 2.749547 4.047338 7.396780 7.770556 
1688 4.506753 4.086387 6.279526 4.630972 2.680060 4.006291 7.315407 7.736174 
1689 4.518740 4.097706 6.162070 4.653772 2.667403 3.956184 7.216713 7.723149 
1690 4.577199 4.077774 6.113571 4.642780 2.778316 4.017547 7.196884 7.765161 
1691 4.570386 4.055145 6.071119 4.599153 2.838318 4.053411 7.129091 7.744905 
1692 4.534199 4.034541 6.032590 4.562600 2.833646 4.039157 7.006415 7.664001 
1693 4.498391 3.904397 6.113885 4.435190 2.847020 4.101585 6.963274 7.587237 
1694 4.548851 3.846967 6.148823 4.387813 2.888370 4.116926 6.916316 7.574120 
1695 4.660764 3.830709 6.185547 4.387101 2.978868 4.129704 6.895177 7.622732 
1696 4.714106 3.819716 6.213638 4.362935 3.014453 4.123518 6.868067 7.645453 
1697 4.737234 3.861786 6.146072 4.396415 2.954024 4.044544 6.786966 7.608573 
1698 4.821458 3.870927 6.096413 4.413256 2.946062 4.030367 6.776419 7.598002 
1699 4.961218 3.893277 6.037670 4.450836 2.940056 4.013866 6.779747 7.607731 
1700 5.035614 3.866272 5.991274 4.456857 2.848794 3.977169 6.764911 7.544665 
1701 5.118842 3.823285 5.984329 4.478816 2.804120 4.025136 6.782671 7.535144 
1702 5.244127 3.809714 6.009316 4.543293 2.842982 4.110580 6.825692 7.609074 
1703 5.308192 3.788352 6.075356 4.581665 2.913645 4.185046 6.846076 7.669744 
1704 5.257882 3.761168 6.119034 4.592298 2.909523 4.169748 6.764373 7.651326 
1705 5.169407 3.744179 6.184401 4.583607 2.859654 4.102679 6.668330 7.619939 
1706 5.154730 3.765781 6.231078 4.632533 2.887328 4.065002 6.622988 7.685022 
1707 5.142603 3.741492 6.317102 4.615260 2.882164 4.063295 6.640680 7.755851 
1708 5.139307 3.682989 6.391597 4.572866 2.890108 4.071091 6.717239 7.823737 
1709 5.113915 3.616861 6.436171 4.507277 2.903301 4.068521 6.804935 7.878634 
1710 5.075937 3.541099 6.481821 4.399258 2.872194 4.047887 6.874077 7.900043 
1711 5.055856 3.486264 6.505238 4.328199 2.889498 4.025554 6.952770 7.958246 
1712 5.071115 3.396271 6.548781 4.251266 2.875771 4.006055 7.017553 8.000816 
1713 5.119028 3.339459 6.534977 4.240149 2.796252 3.921833 7.027379 7.988215 
1714 5.192307 3.296543 6.523190 4.256165 2.733951 3.867997 7.041193 7.978974 
1715 5.327601 3.259005 6.548404 4.295278 2.713837 3.877750 7.080108 8.011581 
1716 5.500044 3.244970 6.556826 4.380574 2.715484 3.869348 7.127635 8.036933 
1717 5.581989 3.146964 6.627202 4.376879 2.683040 3.878174 7.201751 8.012300 
1718 5.688664 3.087900 6.658368 4.418386 2.690854 3.836692 7.239091 7.996104 
1719 5.777761 3.047472 6.670912 4.464650 2.754612 3.785222 7.302504 7.981491 
1720 5.829424 2.999708 6.695824 4.452539 2.829569 3.772316 7.364533 7.963638 
1721 5.908474 3.015499 6.654129 4.473332 2.899966 3.723804 7.332559 7.920523 
1722 5.914057 2.986171 6.655316 4.425187 2.936954 3.697399 7.317220 7.860473 
1723 5.946049 2.946541 6.689275 4.369347 3.002971 3.731388 7.302689 7.862796 
1724 5.988692 2.915927 6.720031 4.350432 3.065677 3.769381 7.295646 7.894536 
1725 6.000251 2.876862 6.761115 4.336819 3.087197 3.796764 7.314355 7.884176 
1726 5.962148 2.809325 6.779851 4.338003 3.013491 3.763972 7.279355 7.818779 
1727 5.903903 2.758486 6.767063 4.389357 2.931899 3.695002 7.248456 7.741823 
1728 5.870842 2.727920 6.761442 4.441031 2.893394 3.690980 7.248307 7.737102 
1729 5.800120 2.706838 6.756179 4.447381 2.825751 3.689555 7.233614 7.714275 
1730 5.742380 2.743020 6.704047 4.491669 2.770806 3.707897 7.219144 7.691509 
1731 5.705597 2.782944 6.654318 4.542551 2.741091 3.763649 7.206347 7.679662 
1732 5.695042 2.864820 6.568213 4.649816 2.739265 3.795964 7.174686 7.649314 
1733 5.672851 2.927135 6.506349 4.739870 2.730363 3.858289 7.192158 7.621521 
1734 5.626026 2.934448 6.469520 4.779606 2.693345 3.924452 7.181915 7.581217 
1735 5.574265 2.913935 6.442214 4.819637 2.650455 3.975896 7.204751 7.535692 
1736 5.570797 2.857781 6.468523 4.833889 2.680124 4.084073 7.292439 7.538912 
1737 5.644274 2.853918 6.455553 4.906455 2.797565 4.181052 7.319764 7.565081 
1738 5.656362 2.837706 6.425815 4.944472 2.837136 4.202993 7.320202 7.525863 
1739 5.673505 2.812397 6.385928 4.946332 2.868887 4.212627 7.286876 7.478169 
1740 5.716379 2.796187 6.333525 4.949942 2.878530 4.222621 7.250638 7.430001 
1741 5.737519 2.766436 6.275235 4.912230 2.831212 4.228766 7.241016 7.336320 
1742 5.806155 2.806328 6.177940 4.913279 2.811078 4.272017 7.180424 7.266930 
1743 5.831542 2.823066 6.123782 4.898623 2.794067 4.377192 7.182445 7.231325 
1744 5.850341 2.806195 6.100717 4.894658 2.792425 4.546011 7.237204 7.225126 
1745 5.872177 2.772336 6.102641 4.891102 2.831332 4.752368 7.307430 7.236056 
1746 5.879539 2.769155 6.050235 4.914973 2.836162 4.882799 7.356740 7.193994 
1747 5.931320 2.791891 5.966417 4.953908 2.839273 4.931991 7.383244 7.163234 
1748 5.948390 2.766227 5.922325 4.947174 2.847325 4.925370 7.387879 7.149256 
1749 6.007887 2.808125 5.831936 4.974113 2.885201 4.914182 7.369866 7.174181 
1750 6.039150 2.802906 5.784279 4.927678 2.957842 4.943678 7.375271 7.222139 
1751 6.084177 2.774820 5.740006 4.899531 3.034763 4.950957 7.367086 7.250718 
1752 6.176616 2.786036 5.682971 4.958949 3.113456 4.920503 7.341588 7.291211 
1753 6.241064 2.764431 5.702042 4.975825 3.221931 4.900399 7.356249 7.348124 
1754 6.228612 2.744621 5.691617 4.966714 3.250272 4.800009 7.341759 7.320844 
1755 6.178763 2.724465 5.662460 4.938756 3.229742 4.660482 7.295646 7.235855 
1756 6.169452 2.751963 5.638150 4.940969 3.281348 4.591686 7.261042 7.231747 
1757 6.174420 2.802516 5.595640 4.993995 3.314716 4.507250 7.221245 7.242867 
1758 6.173550 2.809953 5.595789 5.025482 3.369354 4.437382 7.224386 7.253466 
1759 6.136810 2.779012 5.617243 5.025834 3.408654 4.388660 7.263584 7.256401 
1760 6.080528 2.757815 5.581803 5.036329 3.377311 4.275622 7.251551 7.183982 
1761 6.075108 2.783189 5.541389 5.058290 3.387305 4.207451 7.248468 7.151582 
1762 6.066593 2.795519 5.532608 5.015124 3.405280 4.165619 7.296816 7.136437 
1763 6.138552 2.831923 5.489157 4.991287 3.426326 4.093446 7.342007 7.127866 
1764 6.231264 2.830599 5.476702 4.943491 3.457469 4.071426 7.420419 7.142040 
1765 6.294826 2.827675 5.445715 4.873728 3.413899 4.028530 7.440750 7.111167 
1766 6.393257 2.877818 5.327394 4.863288 3.337063 3.967164 7.351778 7.040398 
1767 6.463175 2.876666 5.251797 4.828046 3.250648 3.964807 7.299111 6.991208 
1768 6.564032 2.923995 5.168893 4.860915 3.190184 3.975734 7.253058 6.978605 
1769 6.667951 2.958350 5.101505 4.905073 3.150249 3.992340 7.211024 6.975320 
1770 6.724904 2.940551 5.078559 4.894204 3.078935 4.028296 7.212687 6.954022 
1771 6.813659 2.953187 4.992820 4.911556 2.966846 4.024801 7.184167 6.907479 
1772 6.849844 2.906791 4.930436 4.876297 2.821000 4.018880 7.178442 6.870168 
1773 6.906718 2.890322 4.907820 4.872454 2.744806 4.050501 7.215114 6.908288 
1774 7.005577 2.861559 4.881746 4.933167 2.732394 4.047168 7.243921 6.942904 
1775 7.111334 2.785723 4.908103 4.982468 2.770548 4.059882 7.311473 6.996188 
1776 7.261563 2.768308 4.939697 5.031605 2.828384 4.078225 7.370317 7.074770 
1777 7.357997 2.734346 4.949805 5.030733 2.821328 4.059827 7.355757 7.091178 
1778 7.390172 2.705903 4.986961 5.000957 2.802389 4.037951 7.332466 7.091763 
1779 7.484939 2.743152 5.036834 5.032187 2.858530 4.045892 7.326464 7.126725 
1780 7.618186 2.791124 5.138916 5.087856 3.009160 4.136734 7.378768 7.233754 
1781 7.662246 2.783791 5.317725 5.064841 3.127787 4.219769 7.479370 7.337251 
1782 7.664177 2.766733 5.427514 5.038151 3.168907 4.207783 7.498857 7.354845 
1783 7.658123 2.801809 5.537318 5.006866 3.206254 4.230637 7.489100 7.388379 
1784 7.660808 2.878186 5.648067 5.013478 3.236720 4.244443 7.470967 7.429581 
1785 7.649406 2.921427 5.745641 5.063905 3.246958 4.246487 7.455650 7.444298 
1786 7.529306 2.852652 5.963669 5.001217 3.224918 4.300527 7.545122 7.487534 
1787 7.463791 2.852202 6.125255 4.969295 3.175511 4.329982 7.589317 7.545167 
1788 7.388018 2.873519 6.197952 4.933841 3.060543 4.274456 7.535535 7.543564 
1789 7.263403 2.885578 6.282595 4.838191 2.927596 4.229732 7.473351 7.547035 
1790 7.215318 2.970160 6.295837 4.854902 2.836607 4.188117 7.365637 7.533706 
1791 7.080649 2.952891 6.389842 4.813177 2.724875 4.148102 7.318943 7.488971 
1792 6.975707 2.968873 6.514661 4.768416 2.662336 4.166740 7.307446 7.485766 
1793 6.975719 3.109521 6.513121 4.815425 2.670816 4.156028 7.222053 7.480714 
1794 6.935537 3.185417 6.524198 4.792339 2.699522 4.122651 7.150345 7.450161 
1795 6.927425 3.254568 6.549934 4.786618 2.786237 4.084082 7.101939 7.436993 
1796 6.860795 3.263288 6.616729 4.750855 2.843925 4.019652 7.047712 7.392850 
1797 6.781540 3.259326 6.734826 4.683456 2.908834 3.959173 6.997578 7.360775 
1798 6.750364 3.349813 6.778682 4.674811 2.986663 3.891389 6.901564 7.316917 
1799 6.658472 3.472868 6.778605 4.684039 2.991256 3.773003 6.763863 7.233423 
1800 6.580024 3.581469 6.811528 4.700797 3.016814 3.708723 6.653571 7.205324 
1801 6.455296 3.613260 6.907632 4.658959 2.999443 3.687535 6.580307 7.185585 
1802 6.341887 3.605113 6.973791 4.649830 3.005783 3.626961 6.522432 7.168922 
1803 6.300235 3.598592 7.008337 4.694999 3.048990 3.595063 6.482081 7.182100 
1804 6.172461 3.541627 7.053655 4.668191 2.991730 3.544401 6.430543 7.138928 
1805 6.103899 3.533559 7.060616 4.689459 2.966516 3.474358 6.359261 7.110437 
1806 6.102904 3.510992 7.126632 4.694246 2.991873 3.489931 6.363213 7.154150 
1807 6.082829 3.439346 7.152674 4.719169 2.967754 3.422612 6.334764 7.148407 
1808 6.079541 3.369739 7.104875 4.793602 2.909414 3.276473 6.250923 7.070132 
1809 6.069241 3.262056 7.121867 4.801736 2.858171 3.247685 6.210994 7.026152 
1810 6.098733 3.194693 7.109152 4.833666 2.837481 3.248640 6.166070 6.993260 
1811 6.133095 3.111770 7.092586 4.852008 2.817567 3.273201 6.137905 6.918997 
1812 6.167894 3.044927 7.066947 4.869857 2.804628 3.316094 6.118560 6.859571 
1813 6.197510 3.011513 7.019528 4.902555 2.806619 3.318970 6.064016 6.771187 
1814 6.202739 2.971907 7.043237 4.868505 2.785783 3.391466 6.019909 6.698245 
1815 6.215723 3.011306 7.081274 4.842879 2.785542 3.495590 5.964191 6.677147 
1816 6.191710 3.115795 7.037285 4.837246 2.743807 3.498441 5.835999 6.576364 
1817 6.207856 3.258574 6.946302 4.862354 2.725902 3.487682 5.712286 6.472348 
1818 6.245334 3.323394 6.940449 4.851708 2.779500 3.548957 5.678812 6.445223 
1819 6.305966 3.335091 6.985458 4.828160 2.885205 3.643852 5.698506 6.426376 
1820 6.341138 3.325394 7.009657 4.801305 2.975260 3.709533 5.705433 6.395185 
1821 6.330985 3.321231 6.992245 4.759953 2.995554 3.720378 5.676461 6.337552 
1822 6.310322 3.346442 6.945451 4.729722 2.993982 3.748046 5.617447 6.287092 
1823 6.305233 3.360203 6.951159 4.660502 2.992331 3.842040 5.605885 6.318057 
1824 6.307907 3.370800 6.983882 4.583733 2.988196 3.944180 5.635602 6.395154 
1825 6.263499 3.412166 6.948757 4.532087 2.941910 3.948837 5.607933 6.435986 
1826 6.218428 3.450416 6.885409 4.517859 2.904694 3.928413 5.585089 6.493726 
1827 6.184666 3.492964 6.801016 4.534685 2.872915 3.919835 5.566842 6.530557 
1828 6.079719 3.497472 6.735936 4.543068 2.802568 3.887047 5.551239 6.504304 
1829 5.951079 3.444341 6.735322 4.536533 2.729876 3.838328 5.580310 6.453364 
1830 5.813367 3.379290 6.752758 4.534001 2.690393 3.785877 5.633046 6.392678 
1831 5.764707 3.346654 6.729987 4.590374 2.746237 3.756471 5.722898 6.395599 
1832 5.786928 3.356396 6.679821 4.696956 2.852307 3.770889 5.796691 6.445723 
1833 5.679630 3.318438 6.648984 4.734036 2.843408 3.733970 5.801790 6.374609 
1834 5.515837 3.242670 6.648486 4.739189 2.760903 3.666847 5.760768 6.202238 
1835 5.472773 3.207249 6.633340 4.807986 2.787139 3.703072 5.767317 6.127880 
1836 5.528008 3.214265 6.549139 4.953464 2.919891 3.775923 5.821471 6.155064 
1837 5.565038 3.200202 6.429345 5.110764 3.016760 3.795558 5.851025 6.168055 
1838 5.467844 3.079753 6.396638 5.123123 2.999940 3.827921 5.841052 6.130426 
1839 5.366685 2.980997 6.373246 5.125960 2.986317 3.867713 5.808285 6.108791 
1840 5.338946 3.002094 6.282688 5.216837 3.039858 3.902726 5.761091 6.150025 
1841 5.224881 3.046289 6.179244 5.278639 3.017692 3.874002 5.671841 6.136317 
1842 5.138849 3.142128 6.047188 5.345205 2.939301 3.791598 5.594628 6.092568 
1843 5.119681 3.237333 5.983304 5.357245 2.888381 3.775317 5.610885 6.146444 
1844 5.102040 3.313284 5.983843 5.301323 2.839784 3.768955 5.661862 6.248250 
1845 5.134470 3.439698 5.894366 5.308572 2.783540 3.698783 5.629102 6.266644 
1846 5.100666 3.508998 5.822020 5.236291 2.657938 3.637720 5.561763 6.230390 
1847 5.118546 3.573107 5.739533 5.200791 2.612093 3.628916 5.522020 6.214863 
1848 5.195160 3.642790 5.667074 5.195844 2.684297 3.676731 5.525753 6.264913 
1849 5.175464 3.675545 5.647670 5.101967 2.713928 3.723662 5.517681 6.287959 
1850 5.223785 3.763831 5.528412 5.113854 2.749692 3.687042 5.410097 6.234690 
1851 5.304815 3.827924 5.435091 5.119106 2.815925 3.684696 5.319180 6.221900 
1852 5.397205 3.849220 5.378603 5.098529 2.906869 3.750386 5.274837 6.282935 
1853 5.431835 3.827893 5.339830 5.072670 2.947354 3.795069 5.210800 6.301996 
1854 5.369034 3.748059 5.359425 5.015730 2.898490 3.827793 5.157018 6.281598 
1855 5.422112 3.722607 5.330669 5.100992 2.901277 3.882903 5.101737 6.280088 
1856 5.527076 3.700397 5.330152 5.197576 2.920326 3.980332 5.097395 6.326126 
1857 5.598739 3.660638 5.351228 5.226801 2.866055 4.065029 5.099642 6.357949 
1858 5.662103 3.668407 5.323485 5.276104 2.757496 4.059027 5.028872 6.317235 
1859 5.739435 3.672624 5.352759 5.307194 2.694336 4.085509 4.998089 6.315830 
1860 5.854062 3.669024 5.449381 5.354297 2.718469 4.186141 5.041243 6.399721 
1861 5.910606 3.638237 5.601140 5.373941 2.726244 4.277718 5.102194 6.463257 
1862 5.899229 3.589255 5.784056 5.333499 2.706307 4.360371 5.165418 6.496792 
1863 5.852212 3.533346 5.942449 5.275613 2.679296 4.442237 5.213831 6.515246 
1864 5.843481 3.517765 6.054429 5.238112 2.706609 4.547409 5.255866 6.547775 
1865 5.885613 3.496202 6.163634 5.200307 2.787125 4.688240 5.331530 6.617963 
1866 5.927758 3.463661 6.245811 5.170629 2.850595 4.779249 5.385869 6.656075 
1867 5.969763 3.447333 6.278216 5.120965 2.902195 4.825309 5.407461 6.678896 
1868 5.983369 3.406091 6.321109 5.023389 2.928661 4.918496 5.465036 6.737472 
1869 6.020038 3.387653 6.348334 4.971021 2.962601 5.009696 5.539938 6.830757 
1870 6.075175 3.370616 6.353086 4.960021 2.985061 5.062377 5.630401 6.909999 
1871 6.088307 3.305859 6.401576 4.902621 2.957146 5.099395 5.762156 6.980587 
1872 6.083724 3.242364 6.438272 4.827227 2.912724 5.054162 5.879026 7.054686 
1873 6.096143 3.224795 6.454988 4.754269 2.891934 5.001035 5.987679 7.138596 
1874 6.131005 3.257032 6.459735 4.698797 2.918643 4.970821 6.098833 7.259911 
1875 6.150658 3.317353 6.417413 4.686965 2.921084 4.864645 6.156969 7.341043 
1876 6.106604 3.307871 6.436833 4.623095 2.871633 4.790080 6.223287 7.385078 
1877 6.097141 3.307439 6.477985 4.581760 2.866825 4.771262 6.275086 7.491272 
1878 6.154191 3.378670 6.432501 4.626606 2.862170 4.718335 6.242388 7.597491 
1879 6.135196 3.401296 6.408929 4.613256 2.772300 4.652664 6.191126 7.602270 
1880 6.082860 3.404466 6.414477 4.566930 2.702760 4.621811 6.149352 7.614333 
1881 6.045486 3.402215 6.454866 4.521573 2.725109 4.664319 6.138711 7.669894 
1882 6.019586 3.379193 6.471546 4.489744 2.783834 4.713150 6.106325 7.716914 
1883 5.976700 3.357981 6.398542 4.473104 2.788190 4.652101 5.977285 7.693398 
1884 5.845019 3.269555 6.364087 4.392575 2.748729 4.578029 5.839742 7.587615 
1885 5.749886 3.197340 6.335516 4.358376 2.787771 4.573066 5.710069 7.528013 
1886 5.664577 3.132998 6.334211 4.316413 2.848922 4.615177 5.610014 7.506568 
1887 5.572248 3.063704 6.302792 4.254337 2.852123 4.639617 5.483131 7.430409 
1888 5.544706 3.020701 6.219212 4.225456 2.865672 4.650887 5.340902 7.362991 
1889 5.485981 2.920720 6.198033 4.122250 2.880084 4.684852 5.271293 7.316603 
1890 5.437250 2.857311 6.172896 4.035080 2.920976 4.711924 5.208897 7.296858 
1891 5.335015 2.805893 6.185219 3.874475 2.928562 4.732838 5.149193 7.265478 
1892 5.221037 2.794189 6.148688 3.735072 2.903502 4.704371 5.057121 7.195074 
1893 5.208146 2.861992 6.016266 3.726885 2.928288 4.638261 4.953010 7.155927 
1894 5.159376 2.885553 5.970304 3.671995 2.962566 4.606222 4.934276 7.136736 
1895 5.089839 2.929787 5.917258 3.626360 2.983916 4.539270 4.902207 7.103427 
1896 4.986183 2.992636 5.872904 3.544450 2.946551 4.433323 4.849612 7.057412 
1897 4.922439 3.061972 5.854858 3.460331 2.931326 4.339807 4.805306 7.089825 
1898 4.949431 3.153241 5.838380 3.431013 2.978762 4.279909 4.772250 7.164808 
1899 4.921467 3.156206 5.865499 3.318927 2.974464 4.245520 4.782560 7.143790 
1900 4.918999 3.141757 5.860756 3.223206 2.933748 4.202004 4.784350 7.066503 
1901 4.889781 3.135617 5.874493 3.109699 2.847755 4.179819 4.779269 6.968750 
1902 4.889667 3.149362 5.873480 3.021524 2.773629 4.185954 4.761349 6.926528 
1903 4.933709 3.181805 5.859122 2.991818 2.766426 4.241489 4.747292 6.951795 
1904 4.939934 3.182174 5.846165 2.930396 2.733104 4.299945 4.737440 6.933135 
1905 4.979692 3.175638 5.795515 2.908332 2.692313 4.332537 4.681609 6.909166 
1906 5.034863 3.169390 5.806301 2.907624 2.703516 4.398088 4.613672 6.937732 
1907 5.098491 3.186805 5.833391 2.923991 2.729568 4.436432 4.496753 6.953950 
1908 5.082670 3.182903 5.898096 2.900499 2.688646 4.456232 4.371080 6.920510 
1909 4.988223 3.119442 6.059626 2.829808 2.672026 4.532555 4.328848 6.898598 
1910 4.986724 3.071746 6.209079 2.864805 2.763699 4.629901 4.298172 6.946999 
1911 5.061405 3.038836 6.357144 2.969955 2.917872 4.757647 4.288095 7.055023 
1912 5.111712 3.032856 6.450129 3.070891 3.042695 4.853559 4.254628 7.136364 
1913 5.054003 3.037921 6.451600 3.077109 3.044937 4.853364 4.164813 7.084474 
1914 5.050208 3.067393 6.414838 3.124142 3.056761 4.864473 4.086482 7.048214 
1915 5.185691 3.127259 6.360854 3.260134 3.142249 4.899709 4.062065 7.097243 
1916 5.265281 3.145601 6.343345 3.298078 3.170291 4.928683 4.070101 7.104967 
1917 5.317881 3.143561 6.322865 3.305663 3.153299 4.945501 4.094705 7.112059 
1918 5.388444 3.135840 6.336287 3.324336 3.170943 5.036311 4.167527 7.191357 
1919 5.515494 3.146485 6.333386 3.396399 3.196354 5.165505 4.226086 7.324018 
1920 5.563104 3.140037 6.282705 3.435887 3.129584 5.202288 4.216308 7.391531 
1921 5.476919 3.078710 6.233344 3.381679 2.986664 5.174942 4.201389 7.378019 
1922 5.463895 3.069646 6.153022 3.423730 2.910129 5.157434 4.174591 7.426190 
1923 5.486963 3.081578 6.107169 3.496444 2.910672 5.194131 4.211084 7.543177 
1924 5.504115 3.076419 6.102458 3.539455 2.914751 5.249135 4.265877 7.651372 
1925 5.555233 3.089590 6.048104 3.641020 2.876710 5.242626 4.272416 7.739749 
1926 5.571158 3.075148 6.065289 3.695351 2.840861 5.246576 4.298204 7.819058 
1927 5.565840 3.051734 6.127809 3.722347 2.797135 5.255335 4.308867 7.895707 
1928 5.603374 3.056610 6.157828 3.776157 2.751511 5.237034 4.273952 7.964503 
1929 5.639555 3.036262 6.211774 3.800178 2.710972 5.233611 4.249185 7.983083 
1930 5.695512 3.022822 6.248230 3.847706 2.680226 5.240220 4.214869 7.968887 
1931 5.773634 3.032580 6.290633 3.906263 2.720239 5.279052 4.216910 7.980103 
1932 5.787866 3.004668 6.407280 3.885623 2.805071 5.339373 4.268963 8.002132 
1933 5.777185 2.980159 6.477348 3.861821 2.853030 5.335891 4.274325 7.988303 
1934 5.748994 2.963911 6.514439 3.819972 2.893478 5.275485 4.252331 7.934908 
1935 5.679423 2.921050 6.554544 3.740989 2.930048 5.211909 4.243652 7.870841 
1936 5.626072 2.899218 6.549420 3.670568 2.962163 5.162074 4.226678 7.815542 
1937 5.585071 2.900842 6.554251 3.566778 3.030989 5.184964 4.227954 7.801462 
1938 5.550767 2.897051 6.543766 3.475774 3.060224 5.242476 4.236010 7.792550 
1939 5.523312 2.888690 6.468090 3.424457 3.028949 5.245731 4.210364 7.748636 
1940 5.422747 2.841455 6.470880 3.278138 2.975292 5.250289 4.234399 7.709840 
1941 5.347732 2.841054 6.462593 3.171541 2.941662 5.263383 4.271841 7.731872 
1942 5.337622 2.919678 6.384202 3.121078 2.925234 5.248530 4.277707 7.783921 
1943 5.283571 2.986122 6.312807 3.038933 2.863583 5.210692 4.288330 7.807576 
1944 5.264666 3.069321 6.213996 3.028622 2.820746 5.163717 4.286664 7.841578 
1945 5.221782 3.134464 6.186218 3.007638 2.801942 5.160820 4.305864 7.889526 
1946 5.158431 3.177460 6.189507 2.993955 2.798335 5.163624 4.324646 7.935947 
1947 5.132265 3.220556 6.144391 3.062892 2.817397 5.140627 4.310891 7.989166 
1948 5.083229 3.175403 6.146001 3.091499 2.826484 5.112806 4.332577 8.023241 
1949 5.116477 3.121210 6.131130 3.187370 2.883735 5.086714 4.350661 8.062091 
1950 5.170163 3.036999 6.167228 3.217221 2.936802 5.084722 4.383173 8.084324 
1951 5.125674 2.927814 6.231609 3.135431 2.917132 5.044195 4.394854 8.025670 
1952 5.109906 2.926977 6.180255 3.100103 2.902216 4.977711 4.323738 7.960579 
1953 5.101190 2.931093 6.173316 3.054414 2.901645 5.002327 4.297420 7.958811 
1954 5.089993 2.933069 6.169433 3.020161 2.864464 5.006449 4.239064 7.949193 
1955 5.074856 2.964808 6.089393 3.012740 2.787065 4.952382 4.108856 7.905740 
1956 5.045642 2.986744 6.060518 2.968891 2.721260 4.925735 4.014306 7.904815 
1957 5.078944 3.075131 5.966362 2.968188 2.711856 4.895542 3.888629 7.923670 
1958 5.063014 3.131700 5.923587 2.907680 2.674361 4.878331 3.778344 7.952792 
1959 5.074827 3.142995 5.981197 2.846113 2.676631 4.926769 3.732138 8.053322 
1960 5.120087 3.173935 5.996047 2.867586 2.739224 4.961295 3.656226 8.148097 
1961 5.124790 3.178139 6.019880 2.878150 2.774632 4.971960 3.575260 8.219366 
1962 5.195607 3.237176 6.041591 2.962256 2.875551 5.016379 3.510099 8.335694 
1963 5.267413 3.345913 6.007825 3.083407 2.987105 5.023642 3.397883 8.410501 
1964 5.325816 3.411527 6.005432 3.161927 3.026931 4.994681 3.308823 8.387454 
1965 5.357786 3.406026 6.054226 3.217966 3.029132 4.970288 3.284058 8.321353 
1966 5.450227 3.409258 6.084541 3.371763 3.091247 4.967806 3.286348 8.326241 
1967 5.566998 3.392246 6.158417 3.552837 3.168528 5.036763 3.352937 8.429484 
1968 5.542204 3.309761 6.213400 3.647987 3.145237 5.070378 3.406244 8.480399 
1969 5.525455 3.264845 6.213858 3.719654 3.097813 5.062031 3.418419 8.494204 
1970 5.518223 3.210284 6.281469 3.720295 3.042258 5.094532 3.497807 8.545012 
1971 5.535507 3.221230 6.271203 3.727865 3.004580 5.083917 3.537793 8.560070 
1972 5.609324 3.283205 6.220123 3.750744 2.984682 5.064648 3.555009 8.543919 
1973 5.600879 3.290066 6.220236 3.693720 2.910923 5.098989 3.614605 8.506066 
1974 5.643035 3.346608 6.162102 3.678951 2.866878 5.132486 3.639905 8.472063 
1975 5.675559 3.378689 6.165215 3.640480 2.807948 5.208173 3.687308 8.461210 
1976 5.656792 3.378337 6.204089 3.567202 2.716988 5.272562 3.749078 8.431883 
1977 5.649818 3.417436 6.196035 3.511435 2.644805 5.280830 3.780691 8.359485 
1978 5.568192 3.416807 6.271556 3.383776 2.633321 5.363339 3.888188 8.321450 
1979 5.532172 3.457639 6.318521 3.301084 2.743644 5.491505 4.023773 8.385206 
1980 5.506416 3.500905 6.310855 3.255006 2.863797 5.578338 4.123767 8.436551 
1981 5.434889 3.494459 6.289221 3.221881 2.942015 5.665421 4.224290 8.496691 
1982 5.403062 3.474360 6.211209 3.245001 2.994085 5.710586 4.284828 8.556788 
1983 5.344908 3.432242 6.134207 3.241340 3.014545 5.726600 4.343253 8.571157 
1984 5.348312 3.387501 6.087379 3.268625 3.046961 5.748381 4.449360 8.626449 
1985 5.388614 3.318143 6.014459 3.312155 3.061340 5.742406 4.568389 8.668350 
1986 5.411085 3.212999 5.988342 3.364360 3.056386 5.761223 4.716388 8.687152 
1987 5.449446 3.096318 6.045560 3.440548 3.048683 5.814392 4.883698 8.737571 
1988 5.441560 2.955615 6.127255 3.492022 3.008398 5.853962 5.015400 8.750126 
1989 5.403037 2.866879 6.229093 3.525574 2.985052 5.887413 5.117168 8.763944 
1990 5.379311 2.821601 6.346602 3.528916 2.959751 5.902494 5.193166 8.797462 
1991 5.357766 2.795756 6.467305 3.501972 2.925401 5.912586 5.249025 8.819084 
1992 5.343672 2.772609 6.610859 3.457407 2.910881 5.965611 5.331077 8.864928 
1993 5.361171 2.736142 6.716945 3.413784 2.894460 6.025603 5.414640 8.914433 
1994 5.328753 2.684829 6.808933 3.337541 2.853086 6.078441 5.485382 8.915267 
1995 5.303432 2.696438 6.914248 3.241878 2.818045 6.145326 5.517408 8.932263 
1996 5.327014 2.796313 6.933596 3.182143 2.785942 6.172067 5.490200 8.960411 
1997 5.314609 2.887378 6.960478 3.140259 2.751487 6.184666 5.461571 8.968706 
1998 5.287446 2.961106 6.979780 3.118481 2.704129 6.156314 5.450449 8.950400 
1999 5.256781 3.043347 6.939770 3.120055 2.619720 6.051714 5.401993 8.896730 
2000 5.235757 3.151739 6.932560 3.107702 2.636965 6.017141 5.347375 8.912445 
2001 5.190494 3.264485 6.945333 3.064566 2.703724 5.989039 5.290811 8.945267 
2002 5.158284 3.383885 6.871439 3.085849 2.757076 5.892221 5.228074 8.939948 
2003 5.138492 3.446910 6.839570 3.099136 2.865813 5.866171 5.260216 8.964704 
2004 5.082784 3.444310 6.777463 3.040518 2.919776 5.837147 5.314598 8.941785 
2005 5.076524 3.493397 6.641881 3.010405 2.943081 5.806390 5.306912 8.923485 
2006 5.134818 3.538476 6.609964 2.939038 3.025851 5.902962 5.351089 8.995804 
2007 5.206921 3.588934 6.514775 2.892863 3.035001 5.943490 5.332583 9.037149 
2008 5.277938 3.605880 6.403792 2.897493 3.023056 5.928877 5.286387 9.050668 
2009 5.353895 3.520912 6.435946 2.901366 3.090367 5.966941 5.347695 9.114881 
2010 5.406174 3.448005 6.420965 2.995937 3.110377 5.900985 5.342098 9.121815 
2011 5.371976 3.388715 6.408246 3.075172 3.076085 5.802986 5.301985 9.081286 
2012 5.369876 3.338604 6.476346 3.166739 3.112360 5.798754 5.307409 9.132883 
2013 5.387941 3.274739 6.500593 3.292779 3.117572 5.742435 5.284920 9.180175 
2014 5.338103 3.118018 6.583026 3.320760 3.118686 5.717836 5.320958 9.205707 
2015 5.326015 2.959080 6.691042 3.351079 3.139897 5.761452 5.414881 9.271157 
2016 5.361001 2.910042 6.670665 3.457505 3.129696 5.727203 5.442076 9.310437 
2017 5.400106 2.912041 6.636333 3.520349 3.115291 5.711191 5.462240 9.345789 
2018 5.424017 2.904892 6.597337 3.526695 3.059306 5.703954 5.479654 9.369537 
2019 5.460409 2.911048 6.490062 3.546028 2.976276 5.647213 5.468835 9.351903 
2020 5.516481 2.909687 6.476311 3.560457 2.930597 5.668939 5.514139 9.368873 
2021 5.563938 2.924034 6.518000 3.580013 2.915038 5.741930 5.562587 9.388311 
2022 5.597142 2.962730 6.534962 3.588001 2.888333 5.791073 5.556787 9.366196 
2023 5.589005 2.966908 6.576484 3.572134 2.844189 5.873798 5.546889 9.350045 
2024 5.575419 2.934197 6.583964 3.555772 2.824936 5.916924 5.516220 9.302832 
2025 5.525270 2.844891 6.561792 3.527056 2.826558 5.910679 5.485860 9.193590 
2026 5.486537 2.770634 6.543286 3.514969 2.863369 5.940411 5.475382 9.104627 
2027 5.463727 2.756668 6.493312 3.516257 2.878369 5.970000 5.460900 9.033315 
2028 5.461104 2.787576 6.401374 3.553920 2.839324 5.981194 5.444267 8.972896 
2029 5.472993 2.815750 6.314821 3.619292 2.829830 6.020788 5.443934 8.925662 
2030 5.444728 2.806482 6.279143 3.660697 2.867877 6.057034 5.479696 8.872992 
2031 5.428511 2.826358 6.256872 3.718038 2.919481 6.111314 5.519252 8.849095 
2032 5.389062 2.849708 6.233024 3.722016 2.983770 6.127467 5.555029 8.792631 
2033 5.370887 2.892001 6.180885 3.727618 3.036965 6.104061 5.558060 8.714262 
2034 5.387173 2.942615 6.162967 3.774282 3.144028 6.132947 5.564045 8.705454 
2035 5.364981 2.930602 6.200597 3.783026 3.274186 6.157427 5.607592 8.714992 
2036 5.357405 2.925101 6.225267 3.811498 3.362648 6.137726 5.628145 8.709057 
2037 5.363124 2.956068 6.221402 3.838589 3.436454 6.117042 5.613801 8.698333 
2038 5.366648 2.966371 6.195730 3.821278 3.458748 6.053971 5.573950 8.662195 
2039 5.350803 2.932734 6.149594 3.791734 3.468068 5.983737 5.527039 8.597548 
2040 5.338332 2.904279 6.088440 3.795808 3.490477 5.946067 5.475723 8.534333 
2041 5.310059 2.855498 6.042482 3.785338 3.493858 5.917199 5.441171 8.464528 
2042 5.197831 2.782457 6.002654 3.719753 3.471219 5.876633 5.388368 8.372200 
2043 5.106583 2.775298 5.976591 3.661755 3.457382 5.866537 5.326062 8.340922 
2044 5.012189 2.757031 5.939317 3.586907 3.427065 5.882606 5.281008 8.305029 
2045 4.948347 2.762195 5.847470 3.601566 3.378334 5.872782 5.227937 8.246101 
2046 4.937838 2.786041 5.797310 3.658328 3.378349 5.932334 5.225634 8.241632 
2047 4.876110 2.781502 5.793340 3.652537 3.380148 5.984879 5.242973 8.204210 
2048 4.864938 2.822354 5.767455 3.671554 3.358777 6.000904 5.221547 8.161898 
2049 4.856246 2.830466 5.801209 3.633157 3.358495 6.059540 5.251654 8.150254 
2050 4.917695 2.840578 5.785537 3.668981 3.358323 6.068578 5.236063 8.139737 
2051 4.961925 2.821657 5.767081 3.706329 3.336009 6.055170 5.243542 8.109657 
2052 4.972339 2.764155 5.818339 3.702396 3.357424 6.083804 5.277673 8.090942 
2053 5.102346 2.821512 5.790609 3.819108 3.396696 6.084368 5.235559 8.102795 
2054 5.142406 2.875903 5.765041 3.850503 3.372863 6.021729 5.209177 8.069692 
2055 5.138103 2.918120 5.759750 3.856057 3.353218 5.934738 5.186247 8.057005 
2056 5.145841 2.972696 5.779311 3.897439 3.370045 5.840225 5.200144 8.080421 
2057 5.099180 2.992427 5.877903 3.886265 3.415578 5.766879 5.279174 8.094196 
2058 5.083162 3.056487 5.925776 3.905725 3.448263 5.656209 5.319156 8.079834 
2059 5.061503 3.138633 5.963021 3.887777 3.433010 5.546400 5.343487 8.071997 
2060 5.054992 3.225646 6.017132 3.838583 3.412204 5.455969 5.329576 8.092693 
2061 5.063864 3.273435 6.054213 3.779570 3.319704 5.326568 5.267412 8.070347 
2062 5.072398 3.277389 6.150368 3.706544 3.247437 5.236187 5.265470 8.039018 
2063 5.081060 3.253097 6.290889 3.641771 3.207754 5.185822 5.279442 8.016502 
2064 5.101726 3.253887 6.344365 3.609418 3.117250 5.079544 5.280544 7.974170 
2065 5.150280 3.313261 6.374007 3.613339 3.049646 4.978383 5.254140 7.980164 
2066 5.088777 3.283920 6.468783 3.526830 2.904259 4.858395 5.254203 7.935348 
2067 4.987672 3.229280 6.551570 3.410815 2.738060 4.707844 5.256616 7.850289 
2068 4.915363 3.182913 6.678509 3.299621 2.675561 4.623988 5.326682 7.849966 
2069 4.946599 3.187392 6.752770 3.293205 2.704828 4.555019 5.359731 7.906785 
2070 4.985143 3.212169 6.770168 3.319427 2.736440 4.429018 5.354092 7.921704 
2071 4.943468 3.185128 6.850580 3.272886 2.749893 4.338175 5.377646 7.921881 
2072 4.970881 3.204668 6.858459 3.330103 2.778481 4.213693 5.331460 7.920158 
2073 4.947505 3.188938 6.874554 3.362800 2.777549 4.064078 5.294493 7.874353 
2074 4.913967 3.143136 6.885014 3.395357 2.787383 3.946512 5.262119 7.795435 
2075 4.941782 3.122761 6.802779 3.497022 2.847730 3.856721 5.216331 7.712696 
2076 4.903927 3.070379 6.789340 3.499902 2.910297 3.813216 5.224844 7.646192 
2077 4.933104 3.100744 6.761149 3.552266 2.978627 3.773834 5.209621 7.631645 
2078 4.911623 3.135039 6.734530 3.567235 2.977024 3.723924 5.183818 7.588090 
2079 4.795945 3.110566 6.722182 3.502877 2.911204 3.636619 5.138846 7.491106 
2080 4.734386 3.104157 6.663127 3.511167 2.841228 3.526252 5.053278 7.418362 
2081 4.730036 3.127778 6.650196 3.555732 2.818573 3.478849 4.966893 7.414480 
2082 4.773186 3.161416 6.658803 3.621380 2.817175 3.476701 4.873751 7.450668 
2083 4.711535 3.083658 6.668328 3.603922 2.722464 3.470709 4.842270 7.405296 
2084 4.652770 2.971359 6.703799 3.576742 2.692462 3.516047 4.857559 7.365883 
2085 4.660949 2.886115 6.757098 3.569995 2.736064 3.637556 4.922266 7.386074 
2086 4.631988 2.792746 6.750281 3.541155 2.712282 3.716482 4.958250 7.371588 
2087 4.639756 2.743276 6.659054 3.562849 2.725699 3.745520 4.909539 7.353548 
2088 4.672357 2.743788 6.574501 3.602507 2.790259 3.810833 4.882299 7.350420 
2089 4.636070 2.739759 6.478748 3.638088 2.826719 3.837456 4.856119 7.271918 
2090 4.566344 2.752383 6.432567 3.629085 2.861180 3.881935 4.861872 7.205644 
2091 4.546954 2.848979 6.416270 3.618749 2.905027 3.969560 4.882820 7.233897 
2092 4.533329 2.952574 6.352563 3.627957 2.912285 4.009758 4.845426 7.238543 
2093 4.535276 3.010753 6.338374 3.611676 2.940523 4.084613 4.857399 7.232746 
2094 4.574233 3.021277 6.387977 3.623527 3.011730 4.214802 4.939596 7.221422 
2095 4.513342 2.919137 6.469804 3.571763 3.010576 4.275130 5.001750 7.131212 
2096 4.510017 2.830584 6.546662 3.528979 3.023117 4.339794 5.052914 7.066359 
2097 4.559334 2.789681 6.603725 3.504002 3.039370 4.410794 5.093721 7.029857 
2098 4.568931 2.730465 6.639961 3.440559 3.016418 4.454358 5.126212 6.953196 
2099 4.645705 2.721485 6.684558 3.449263 3.035259 4.559048 5.170704 6.925945 
2100 4.711738 2.730269 6.774305 3.479676 3.048345 4.662746 5.247428 6.917701 
2101 4.702496 2.704367 6.845469 3.500002 2.979002 4.646340 5.270607 6.852680 
2102 4.625324 2.675390 6.887108 3.466825 2.826471 4.574828 5.269765 6.745400 
2103 4.566025 2.725933 6.944843 3.448911 2.721557 4.562665 5.281513 6.721300 
2104 4.566705 2.794486 6.983629 3.477268 2.695750 4.542176 5.290353 6.749810 
2105 4.540996 2.778147 7.031959 3.448330 2.655036 4.523119 5.337417 6.724890 
2106 4.609604 2.790574 7.055949 3.475413 2.679888 4.508503 5.339918 6.723678 
2107 4.792733 2.874234 7.052098 3.532712 2.782423 4.512884 5.293694 6.779408 
2108 4.893637 2.873674 7.034025 3.493242 2.822977 4.505173 5.222020 6.736505 
2109 4.937477 2.813155 6.941027 3.451111 2.802340 4.434156 5.102242 6.623832 
2110 5.022499 2.785846 6.847128 3.466327 2.806004 4.408504 5.015367 6.570650 
2111 5.085192 2.750597 6.761311 3.505937 2.787865 4.385387 4.942430 6.525709 
2112 5.147867 2.750154 6.681727 3.557232 2.798507 4.324012 4.885586 6.502599 
2113 5.216521 2.785130 6.654764 3.563570 2.845458 4.320920 4.878151 6.518938 
2114 5.220902 2.794029 6.627938 3.539426 2.831866 4.248936 4.863587 6.476760 
2115 5.204194 2.816316 6.598656 3.492200 2.802663 4.128205 4.819469 6.412921 
2116 5.227380 2.876667 6.597516 3.488016 2.829473 4.039660 4.803953 6.389154 
2117 5.202882 2.914120 6.512437 3.545190 2.826206 3.862372 4.756373 6.300646 
2118 5.145261 2.940992 6.476095 3.553887 2.848053 3.753275 4.746379 6.220531 
2119 5.121657 2.990177 6.510691 3.557722 2.921077 3.742174 4.777801 6.201221 
2120 5.152540 3.048681 6.568733 3.555991 3.002632 3.746119 4.820276 6.210822 
2121 5.173059 3.042216 6.636246 3.501931 3.044557 3.801805 4.891547 6.198185 
2122 5.165308 2.968611 6.682729 3.489120 3.021196 3.833873 4.973150 6.122911 
2123 5.177557 2.892410 6.707606 3.499481 2.978881 3.836696 5.055276 6.050673 
2124 5.233325 2.869226 6.760263 3.554595 2.972653 3.882699 5.123886 6.064586 
2125 5.274243 2.863383 6.791167 3.601873 2.932402 3.909492 5.167284 6.090821 
2126 5.198287 2.788236 6.792437 3.524424 2.797380 3.899469 5.199273 6.023130 
2127 5.110561 2.700874 6.830125 3.492419 2.724390 3.934625 5.267264 5.941648 
2128 5.064963 2.643188 6.908031 3.522131 2.770633 3.970075 5.373184 5.905747 
2129 5.013550 2.630519 6.947286 3.547408 2.842959 3.961963 5.442981 5.869167 
2130 4.942100 2.662529 6.943493 3.561192 2.883717 3.925661 5.498342 5.815722 
2131 4.865237 2.728794 6.914139 3.509089 2.897692 3.874832 5.530503 5.745564 
2132 4.833273 2.843840 6.902835 3.468812 2.915753 3.843040 5.523765 5.673209 
2133 4.811707 2.921191 6.912817 3.415176 2.912843 3.792854 5.513654 5.572680 
2134 4.885015 2.974172 6.865126 3.399292 2.899736 3.703417 5.432057 5.482455 
2135 5.009357 2.989332 6.828967 3.416579 2.889138 3.674826 5.368565 5.426561 
2136 5.131761 2.951494 6.871375 3.333888 2.901462 3.753247 5.374442 5.395130 
2137 5.301289 2.970907 6.928884 3.298498 2.968138 3.870894 5.369638 5.417756 
2138 5.367462 2.961283 6.958521 3.285064 2.979435 3.945475 5.378820 5.390434 
2139 5.310286 2.908099 6.889957 3.271958 2.923437 3.898725 5.344455 5.271104 
2140 5.276679 2.896740 6.808848 3.302940 2.906916 3.862015 5.329408 5.195595 
2141 5.270862 2.938645 6.789858 3.349443 2.952884 3.879397 5.357465 5.205317 
2142 5.225094 2.954497 6.784807 3.348720 2.970149 3.887785 5.393995 5.210144 
2143 5.148949 2.962404 6.789891 3.382302 2.968033 3.881282 5.429730 5.217453 
2144 5.153216 3.030496 6.803076 3.473276 3.033107 3.887651 5.458224 5.294561 
2145 5.149257 3.040560 6.837675 3.513859 3.078968 3.897527 5.515468 5.332723 
2146 5.080505 2.990022 6.835241 3.566480 3.060454 3.847730 5.540458 5.303858 
2147 4.987926 2.935047 6.799064 3.577310 3.006425 3.764794 5.541266 5.294774 
2148 4.937960 2.917546 6.710819 3.602274 2.955605 3.674246 5.514961 5.341286 
2149 4.930521 2.923261 6.612372 3.646504 2.949677 3.620497 5.505445 5.427501 
2150 4.867591 2.873809 6.600266 3.581292 2.958728 3.650639 5.615479 5.496475 
2151 4.819652 2.814770 6.595591 3.544148 2.967597 3.710387 5.728718 5.538203 
2152 4.733356 2.749758 6.555320 3.482565 2.924777 3.723206 5.799655 5.502620 
2153 4.672463 2.724729 6.514780 3.425539 2.888612 3.731401 5.835315 5.441176 
2154 4.625844 2.708857 6.461602 3.410594 2.845967 3.730169 5.858793 5.331796 
2155 4.553005 2.685729 6.447924 3.370277 2.772752 3.720022 5.902810 5.187649 
2156 4.583507 2.757861 6.460014 3.410001 2.763687 3.713381 5.908701 5.122178 
2157 4.644101 2.850322 6.492719 3.474820 2.775712 3.726233 5.899936 5.083860 
2158 4.694905 2.926918 6.563839 3.536996 2.820786 3.742743 5.921033 5.059922 
2159 4.734307 2.969112 6.688030 3.599030 2.894677 3.808584 5.999555 5.040989 
2160 4.730481 2.969560 6.813988 3.625567 2.924020 3.867231 6.085401 4.983426 
2161 4.702765 2.945201 6.892811 3.620661 2.922242 3.898072 6.135983 4.915898 
2162 4.683379 2.936189 6.936310 3.624512 2.892094 3.902821 6.168665 4.857840 
2163 4.690788 2.947553 6.963468 3.636042 2.849140 3.892674 6.197040 4.816418 
2164 4.721858 2.982024 6.971164 3.639906 2.817391 3.910783 6.238575 4.819176 
2165 4.756199 3.048484 6.957580 3.638685 2.778660 3.922213 6.247241 4.846801 
2166 4.762707 3.086130 6.912843 3.621323 2.725221 3.898332 6.240159 4.852779 
2167 4.786829 3.119176 6.871008 3.655342 2.723790 3.868692 6.206474 4.880327 
2168 4.784276 3.085033 6.880451 3.679491 2.752532 3.853765 6.187410 4.881515 
2169 4.681423 2.965536 6.921590 3.633626 2.746408 3.844543 6.180545 4.805576 
2170 4.652137 2.909990 6.958840 3.622797 2.788884 3.828048 6.136563 4.782479 
2171 4.729391 2.917995 7.014458 3.643850 2.880939 3.831974 6.079181 4.839588 
2172 4.770805 2.895281 7.104277 3.624298 2.969879 3.866084 6.063158 4.906130 
2173 4.772134 2.828377 7.155573 3.594263 3.025511 3.879765 6.053259 4.919547 
2174 4.792726 2.785653 7.151554 3.578960 3.065426 3.867708 6.014432 4.923750 
2175 4.904082 2.842388 7.097118 3.589747 3.123307 3.850800 5.917740 4.978463 
2176 4.934576 2.870922 6.991761 3.599976 3.112630 3.814983 5.818764 4.962388 
2177 4.916986 2.846093 6.929908 3.571344 3.059024 3.820226 5.765641 4.926415 
2178 4.929364 2.837309 6.942366 3.550181 3.023228 3.904301 5.776300 4.974886 
2179 4.959305 2.864967 6.971160 3.527447 2.968151 3.985398 5.799303 5.059836 
2180 5.013483 2.914938 6.957171 3.510553 2.878247 4.007819 5.788047 5.139776 
2181 5.115573 2.985819 6.926168 3.565432 2.823112 4.016219 5.759048 5.221467 
2182 5.128699 2.970604 6.883599 3.586116 2.734243 3.975968 5.781474 5.204958 
2183 5.097669 2.913510 6.822568 3.614223 2.657202 3.891254 5.828263 5.136802 
2184 5.141099 2.917461 6.786009 3.720768 2.710439 3.849246 5.876760 5.168159 
2185 5.127653 2.902312 6.763628 3.771195 2.750010 3.803140 5.930613 5.196932 
2186 5.089337 2.872740 6.743696 3.788612 2.751140 3.760841 5.992504 5.200810 
2187 5.072994 2.853364 6.817253 3.794686 2.807597 3.827460 6.126964 5.255337 
2188 5.087979 2.868279 6.902675 3.841823 2.892924 3.909123 6.259692 5.294457 
2189 5.049654 2.827853 6.963913 3.881509 2.897507 3.944739 6.388532 5.228398 
2190 4.934537 2.778484 7.040444 3.844611 2.832171 3.962636 6.543808 5.129345 
2191 4.900844 2.849809 7.077462 3.854633 2.795074 3.937748 6.622980 5.066198 
2192 4.882473 2.932511 7.153719 3.850339 2.802817 3.975582 6.724663 5.054435 
2193 4.848096 2.972464 7.196219 3.846464 2.836669 3.985482 6.810266 5.016978 
2194 4.821728 2.980887 7.188525 3.865627 2.867004 3.939226 6.851861 4.936092 
2195 4.772647 2.949729 7.217528 3.828710 2.878793 3.948802 6.919241 4.877513 
2196 4.779262 2.969198 7.222008 3.799122 2.896879 3.946355 6.939677 4.854761 
2197 4.764547 2.955227 7.197710 3.764518 2.883491 3.924848 6.940838 4.808487 
2198 4.721475 2.908501 7.149753 3.722645 2.846579 3.870442 6.925661 4.720485 
2199 4.710084 2.863721 7.115694 3.726679 2.858537 3.834243 6.909958 4.646297 
2200 4.732949 2.824359 7.133075 3.759380 2.914057 3.856689 6.932918 4.620253 
2201 4.744614 2.798135 7.165533 3.788935 2.966312 3.874379 6.938951 4.591908 
2202 4.705538 2.762895 7.196876 3.808134 2.968851 3.847241 6.925152 4.529676 
2203 4.668025 2.758657 7.184704 3.840832 2.933752 3.778111 6.866220 4.468472 
2204 4.634504 2.764187 7.197113 3.845335 2.909403 3.733432 6.832856 4.466449 
2205 4.668804 2.801430 7.260166 3.863113 2.934280 3.767873 6.850470 4.517607 
2206 4.722972 2.837980 7.293745 3.867244 2.936481 3.805061 6.865632 4.535912 
2207 4.621482 2.767201 7.318419 3.716910 2.790247 3.796559 6.911353 4.442358 
2208 4.654855 2.827872 7.316143 3.655013 2.738111 3.796851 6.892670 4.418520 
2209 4.771347 2.958234 7.315050 3.649593 2.798317 3.837094 6.866209 4.495669 
2210 4.706213 2.900710 7.313867 3.549071 2.766352 3.841640 6.891496 4.451660 
2211 4.642436 2.836326 7.255290 3.519404 2.744205 3.785314 6.868299 4.392436 
2212 4.686025 2.856363 7.245538 3.547247 2.817379 3.746938 6.865416 4.461265 
2213 4.737172 2.876527 7.246392 3.604133 2.902573 3.673324 6.856142 4.519921 
2214 4.733595 2.830049 7.261866 3.623285 2.940412 3.612224 6.885411 4.521343 
2215 4.761654 2.795926 7.286758 3.646330 2.993214 3.583876 6.920886 4.526376 
2216 4.829267 2.804389 7.259446 3.730117 3.056188 3.550946 6.894125 4.525894 
2217 4.834743 2.750421 7.276632 3.744113 3.070113 3.583119 6.937089 4.507752 
2218 4.871011 2.775114 7.252935 3.789011 3.054447 3.601839 6.929159 4.499629 
2219 4.928713 2.860891 7.214065 3.854607 3.005599 3.585502 6.867934 4.508118 
2220 4.928217 2.873490 7.242148 3.856786 2.914924 3.595001 6.863457 4.495310 
2221 4.957286 2.912036 7.236544 3.943538 2.869756 3.580594 6.824810 4.474402 
2222 5.034957 2.970573 7.278217 4.060853 2.878136 3.604148 6.818259 4.520021 
2223 5.068011 2.976536 7.299199 4.128448 2.838002 3.583714 6.812918 4.522017 
2224 5.040996 2.943600 7.253551 4.165505 2.727046 3.467906 6.748310 4.453225 
2225 5.015936 2.930953 7.286599 4.133312 2.632625 3.418474 6.741952 4.453699 
2226 5.031992 2.969864 7.337803 4.104406 2.662305 3.455786 6.764176 4.529424 
2227 5.024198 2.974847 7.359842 4.099112 2.762271 3.540798 6.804606 4.591422 
2228 4.963068 2.909608 7.430681 4.012017 2.813963 3.664124 6.936625 4.643646 
2229 4.908171 2.888262 7.420677 3.923504 2.811257 3.712221 7.008226 4.666967 
2230 4.940349 2.972381 7.362943 3.893696 2.823479 3.736056 6.991097 4.731537 
2231 4.946733 3.015283 7.349302 3.834986 2.815097 3.811686 7.024749 4.803522 
2232 4.909666 2.989700 7.250105 3.840453 2.808834 3.860399 7.022744 4.814890 
2233 4.920070 2.963937 7.121086 3.914596 2.859033 3.913320 7.001029 4.874878 
2234 4.954933 2.963801 7.054720 3.932870 2.902323 3.972113 7.013786 4.994096 
2235 4.991066 3.007347 6.947559 3.926832 2.900219 3.945845 6.968091 5.082407 
2236 4.994338 2.998708 6.864519 3.866695 2.862378 3.906274 6.969810 5.116171 
2237 4.934560 2.925611 6.858908 3.769215 2.865514 3.936995 7.063559 5.161555 
2238 4.896992 2.835243 6.810098 3.759707 2.931771 3.975000 7.144691 5.203468 
2239 4.885097 2.781845 6.754132 3.745699 2.970473 4.018217 7.233734 5.287486 
2240 4.863439 2.763141 6.699784 3.691646 2.976352 4.032185 7.313053 5.364223 
2241 4.824677 2.727746 6.582603 3.665687 2.954639 3.976090 7.313805 5.366240 
2242 4.748046 2.685617 6.556946 3.597283 2.923882 3.975897 7.366291 5.376550 
2243 4.722810 2.709495 6.567144 3.601881 2.944239 4.018955 7.403590 5.439351 
2244 4.743246 2.727490 6.489499 3.692128 2.933957 3.968738 7.352690 5.461355 
2245 4.729902 2.712731 6.432771 3.719446 2.834487 3.902801 7.345454 5.448050 
2246 4.777020 2.784031 6.365584 3.772688 2.767164 3.878894 7.336285 5.452146 
2247 4.819842 2.859966 6.340446 3.776450 2.728180 3.901733 7.378748 5.467044 
2248 4.794164 2.879204 6.381991 3.714000 2.673445 3.968063 7.481787 5.478274 
2249 4.831386 2.930257 6.382281 3.751271 2.689646 4.024235 7.521393 5.516001 
2250 4.875400 2.953712 6.412208 3.788522 2.737451 4.097854 7.583665 5.549797 
2251 4.945645 3.010578 6.431539 3.829543 2.763770 4.124907 7.616329 5.570414 
2252 4.985530 3.057528 6.418283 3.833670 2.754185 4.085119 7.631006 5.530626 
2253 4.972495 3.029332 6.412244 3.787738 2.709363 4.026670 7.677051 5.439349 
2254 5.024300 3.033421 6.367612 3.834004 2.739860 3.977476 7.650295 5.380060 
2255 5.093857 3.023458 6.396395 3.850464 2.826829 3.979728 7.664230 5.364750 
2256 5.160075 3.019274 6.473732 3.817319 2.890111 4.020933 7.704571 5.373560 
2257 5.173556 3.013251 6.543235 3.736210 2.899839 4.000728 7.745107 5.346710 
2258 5.134991 2.971279 6.606355 3.609594 2.879538 3.951260 7.816278 5.297604 
2259 5.121319 2.946998 6.599876 3.573047 2.899310 3.899492 7.841445 5.247996 
2260 5.095299 2.914714 6.592275 3.558493 2.945204 3.866574 7.876081 5.188413 
2261 5.051016 2.871290 6.587766 3.524552 2.946156 3.828909 7.913707 5.111348 
2262 5.031657 2.864039 6.556428 3.514705 2.897631 3.777236 7.903318 5.045500 
2263 5.096305 2.914069 6.539928 3.520396 2.881567 3.746341 7.876084 5.061466 
2264 5.194604 2.954246 6.527041 3.547740 2.896681 3.742263 7.841005 5.095900 
2265 5.227015 2.909645 6.538035 3.559146 2.929455 3.768456 7.842789 5.086732 
2266 5.249928 2.852832 6.557019 3.585523 2.990180 3.804105 7.853868 5.084447 
2267 5.287491 2.822678 6.573173 3.621086 3.026854 3.854942 7.845786 5.091048 
2268 5.313648 2.807951 6.589295 3.626907 3.030396 3.885144 7.823443 5.110798 
2269 5.310189 2.798640 6.588829 3.629131 3.016625 3.874920 7.784976 5.122174 
2270 5.285563 2.763948 6.579987 3.685115 3.018423 3.854697 7.732317 5.120457 
2271 5.266463 2.706158 6.553993 3.792450 3.090348 3.827059 7.655333 5.145693 
2272 5.236316 2.665177 6.496785 3.871244 3.145925 3.777913 7.544496 5.172805 
2273 5.251712 2.700958 6.434211 3.917100 3.162112 3.748254 7.414094 5.219179 
2274 5.301180 2.801067 6.400284 3.929972 3.177409 3.735898 7.300297 5.266299 
2275 5.319299 2.872385 6.362894 3.914394 3.171511 3.722145 7.217257 5.223523 
2276 5.348803 2.874215 6.347135 3.899992 3.194040 3.751012 7.170030 5.177195 
2277 5.431540 2.892298 6.359541 3.921495 3.297106 3.837667 7.117283 5.205904 
2278 5.480866 2.912857 6.394254 3.924922 3.345647 3.937496 7.067228 5.204600 
2279 5.494701 2.906440 6.416765 3.907446 3.331756 4.014470 7.034652 5.177351 
2280 5.501869 2.897808 6.392997 3.878818 3.311595 4.089183 7.013169 5.145844 
2281 5.482188 2.850093 6.326530 3.846714 3.263660 4.112105 6.977873 5.085647 
2282 5.525710 2.816012 6.255944 3.880131 3.280231 4.075201 6.910720 5.039675 
2283 5.546095 2.782605 6.227596 3.870158 3.268339 4.042961 6.878726 4.967362 
2284 5.525519 2.734188 6.223457 3.833047 3.191740 4.001200 6.852458 4.850220 
2285 5.580724 2.748275 6.251451 3.818334 3.190165 4.038537 6.853050 4.823319 
2286 5.651900 2.787594 6.267097 3.797766 3.206817 4.096401 6.872549 4.815299 
2287 5.709166 2.825805 6.187701 3.857539 3.199366 4.004485 6.813546 4.737718 
2288 5.719634 2.822341 6.182699 3.813381 3.155467 3.965938 6.873792 4.699905 
2289 5.747028 2.822105 6.199494 3.732157 3.100162 3.966439 6.942294 4.747442 
2290 5.821775 2.863239 6.144207 3.707222 3.070972 3.925099 6.910450 4.849168 
2291 5.842691 2.854667 6.141877 3.588456 3.005778 3.925120 6.959704 4.958101 
2292 5.862382 2.845195 6.088193 3.586757 2.967137 3.867959 6.949879 5.045535 
2293 5.870194 2.792534 6.107114 3.578892 2.932009 3.859185 7.018102 5.146931 
2294 5.832335 2.691655 6.222895 3.467699 2.852870 3.940475 7.206794 5.218917 
2295 5.802153 2.655884 6.226834 3.472280 2.786510 3.951291 7.277848 5.181886 
2296 5.751682 2.707654 6.243490 3.476705 2.733153 3.958659 7.353997 5.122531 
2297 5.722573 2.842916 6.232154 3.523794 2.735669 3.963889 7.406474 5.100953 
2298 5.748270 3.006397 6.227368 3.690157 2.813537 3.952625 7.405454 5.120539 
2299 5.770494 3.114463 6.297564 3.831272 2.918746 3.994164 7.466657 5.183509 
2300 5.712928 3.147703 6.307001 3.950058 2.924583 3.948987 7.485928 5.111301 
2301 5.630439 3.185098 6.273657 4.041800 2.889250 3.853510 7.482735 4.997655 
2302 5.636357 3.243020 6.292537 4.094229 2.938756 3.832659 7.507170 4.952707 
2303 5.691236 3.259005 6.323176 4.105825 2.993165 3.850710 7.528099 4.952891 
2304 5.690027 3.199352 6.335457 4.048077 2.992169 3.838479 7.546973 4.894336 
2305 5.662105 3.080998 6.376466 3.918125 2.968525 3.830868 7.616303 4.821507 
2306 5.646013 2.970386 6.447378 3.769010 2.929468 3.814380 7.712953 4.748509 
2307 5.672042 2.918835 6.501870 3.650397 2.889607 3.771691 7.749745 4.671220 
2308 5.757168 2.904544 6.500041 3.597007 2.876698 3.732830 7.729502 4.589012 
2309 5.781456 2.850675 6.463528 3.554689 2.812781 3.689166 7.708018 4.440466 
2310 5.773263 2.774932 6.455276 3.519545 2.773428 3.677501 7.730693 4.291612 
2311 5.848907 2.771116 6.498080 3.543688 2.851186 3.746650 7.763659 4.276360 
2312 5.868807 2.806379 6.561485 3.516348 2.889334 3.788499 7.811440 4.278588 
2313 5.788282 2.860976 6.568017 3.440245 2.833180 3.744964 7.837798 4.227458 
2314 5.747766 2.950712 6.568384 3.403242 2.838706 3.720412 7.842399 4.204462 
2315 5.745114 3.014822 6.585852 3.435174 2.924377 3.738955 7.838428 4.164960 
2316 5.674595 2.991833 6.607386 3.462798 2.959514 3.722714 7.828244 4.030232 
2317 5.570748 2.928856 6.636753 3.439595 2.906711 3.715937 7.850926 3.831012 
2318 5.542833 2.936530 6.681954 3.497070 2.917007 3.761129 7.865295 3.709918 
2319 5.592721 3.005321 6.743669 3.606311 2.963512 3.825573 7.865576 3.673671 
2320 5.619540 3.050005 6.799973 3.703726 2.974953 3.852248 7.843504 3.609723 
2321 5.557682 3.018470 6.858755 3.756373 2.956503 3.868642 7.817076 3.508129 
2322 5.516090 2.978572 6.921774 3.788306 2.936240 3.914261 7.782183 3.431588 
2323 5.507578 2.997673 6.985796 3.818403 2.931651 4.004493 7.719905 3.419710 
2324 5.492315 3.028620 7.039487 3.809079 2.914162 4.107261 7.666067 3.440322 
2325 5.473222 3.046479 7.004505 3.792347 2.866759 4.177012 7.602373 3.434364 
2326 5.409786 2.984195 6.964592 3.743794 2.847794 4.274472 7.611091 3.432042 
2327 5.407547 2.911821 6.972927 3.712673 2.878466 4.408725 7.678211 3.497467 
2328 5.483237 2.924056 6.966233 3.714568 2.943694 4.518398 7.697630 3.580637 
2329 5.513811 2.947686 6.926762 3.646626 2.947694 4.565235 7.673333 3.601675 
2330 5.529946 2.968470 6.862822 3.536488 2.898635 4.581697 7.631132 3.609108 
2331 5.523586 2.959414 6.813933 3.426386 2.864063 4.602720 7.598281 3.606675 
2332 5.583706 2.971478 6.824747 3.390665 2.925114 4.637591 7.586276 3.668536 
2333 5.695498 3.005489 6.937947 3.346493 3.002491 4.738968 7.653818 3.822035 
2334 5.750973 3.058254 6.981999 3.337499 3.050523 4.783532 7.668626 3.878034 
2335 5.768657 3.106954 6.969142 3.356055 3.086339 4.781442 7.638576 3.864567 
2336 5.780193 3.133421 6.956611 3.383804 3.129582 4.800223 7.616893 3.833046 
2337 5.720858 3.095734 6.866821 3.453781 3.138724 4.765464 7.556946 3.716160 
2338 5.620241 2.979192 6.880016 3.409357 3.054131 4.801570 7.622543 3.642029 
2339 5.582836 2.889791 6.928851 3.406349 3.031922 4.839083 7.666168 3.605072 
2340 5.595532 2.853933 6.990829 3.452465 3.126175 4.872915 7.670593 3.660295 
2341 5.606558 2.802816 7.136676 3.397086 3.194589 4.978309 7.747397 3.811265 
2342 5.566550 2.763471 7.195028 3.359090 3.190153 5.024260 7.730200 3.895435 
2343 5.503469 2.720977 7.200114 3.328666 3.130182 5.042650 7.686377 3.922382 
2344 5.488183 2.732193 7.206829 3.343160 3.069349 5.061442 7.641327 3.941036 
2345 5.463897 2.781651 7.167681 3.386277 3.012323 5.084933 7.589652 3.927070 
2346 5.487704 2.829513 7.144998 3.438515 2.984647 5.135532 7.556698 3.922227 
2347 5.531177 2.844151 7.157588 3.507848 2.994624 5.180499 7.524382 3.913554 
2348 5.504949 2.775286 7.211016 3.518704 2.970532 5.211485 7.542178 3.882745 
2349 5.506827 2.709076 7.271380 3.566838 2.977037 5.197094 7.567839 3.853343 
2350 5.449535 2.678786 7.305034 3.589000 2.952375 5.177668 7.609128 3.803505 
2351 5.349504 2.709783 7.258827 3.586282 2.883910 5.095603 7.602133 3.711449 
2352 5.376474 2.884405 7.171789 3.689516 2.929134 4.957572 7.519938 3.657829 
2353 5.395174 3.047129 7.172202 3.743600 2.975940 4.912731 7.515346 3.663994 
2354 5.350492 3.144368 7.167088 3.757882 2.969787 4.874591 7.546223 3.640251 
2355 5.315825 3.238462 7.163798 3.803655 2.968371 4.827827 7.567875 3.629064 
2356 5.309289 3.334391 7.187813 3.839104 2.933609 4.797434 7.573414 3.645933 
2357 5.314826 3.423363 7.159297 3.899023 2.851606 4.706856 7.527375 3.582615 
2358 5.283682 3.452480 7.189079 3.923142 2.750461 4.678287 7.520019 3.522831 
2359 5.285233 3.453772 7.215968 3.955031 2.690476 4.690424 7.479182 3.472077 
2360 5.291891 3.445248 7.195962 4.023514 2.659561 4.678921 7.390158 3.386120 
2361 5.282469 3.416914 7.243475 4.046353 2.623291 4.715032 7.344491 3.324598 
2362 5.327956 3.420869 7.312161 4.073099 2.632041 4.760927 7.308807 3.315200 
2363 5.339074 3.403621 7.365799 4.100103 2.674541 4.788038 7.300445 3.306308 
2364 5.320232 3.349727 7.388255 4.125587 2.721841 4.812243 7.329037 3.299025 
2365 5.339972 3.290680 7.395037 4.160756 2.772591 4.850691 7.369805 3.326678 
2366 5.365846 3.252654 7.395924 4.217972 2.827540 4.888164 7.418076 3.380840 
2367 5.412553 3.248744 7.381402 4.266010 2.859545 4.890226 7.462693 3.458338 
2368 5.389520 3.186224 7.377758 4.229951 2.807737 4.881925 7.556456 3.488949 
2369 5.374430 3.103282 7.309816 4.227623 2.778493 4.834363 7.596196 3.481892 
2370 5.421378 3.023659 7.261708 4.211984 2.797785 4.833793 7.631429 3.540669 
2371 5.466508 2.921575 7.255597 4.153512 2.813856 4.857176 7.693748 3.629542 
2372 5.479801 2.829908 7.232914 4.079676 2.809351 4.845713 7.715566 3.671897 
2373 5.464839 2.763352 7.250990 3.912930 2.779473 4.856591 7.772266 3.692646 
2374 5.496544 2.787273 7.221566 3.819804 2.816497 4.852426 7.786572 3.724897 
2375 5.536915 2.853061 7.206450 3.744285 2.864156 4.856734 7.795014 3.797118 
2376 5.550985 2.892341 7.215979 3.622937 2.826606 4.866405 7.833876 3.855692 
2377 5.547870 2.936348 7.173729 3.572397 2.770868 4.825366 7.802335 3.861704 
2378 5.581903 3.025141 7.101252 3.597184 2.768459 4.788517 7.727157 3.888392 
2379 5.644247 3.127052 7.000191 3.689661 2.793633 4.753603 7.642587 3.906591 
2380 5.626663 3.158972 6.955637 3.743830 2.770535 4.755510 7.594592 3.890146 
2381 5.575540 3.118511 6.996856 3.724458 2.754280 4.827206 7.636391 3.894753 
2382 5.551596 3.046987 7.086928 3.732218 2.796506 4.948471 7.703426 3.942901 
2383 5.550365 2.998040 7.128246 3.816253 2.863722 5.044662 7.715296 3.974403 
2384 5.570001 2.959805 7.124081 3.909179 2.918397 5.102462 7.697813 3.975443 
2385 5.530408 2.878862 7.129612 3.943037 2.898692 5.165751 7.712970 3.921117 
2386 5.477902 2.804591 7.131104 3.958374 2.856319 5.222722 7.742037 3.866503 
2387 5.517862 2.814402 7.107255 4.020826 2.885671 5.269831 7.753700 3.914186 
2388 5.528936 2.809686 7.062469 4.079889 2.887580 5.257133 7.771868 3.928527 
2389 5.469806 2.747144 6.989182 4.081341 2.818140 5.193578 7.814964 3.857651 
2390 5.483170 2.738317 6.931056 4.088043 2.800202 5.178928 7.861119 3.846475 
2391 5.549808 2.812650 6.911625 4.126041 2.832196 5.173584 7.893720 3.882273 
2392 5.559753 2.867088 6.893073 4.118397 2.818379 5.105854 7.942864 3.822437 
2393 5.501465 2.852834 6.933614 4.041510 2.765613 5.046598 8.030310 3.711595 
2394 5.484099 2.897355 6.938646 4.020357 2.762057 4.991557 8.033650 3.619026 
2395 5.523143 2.995517 6.928537 4.031039 2.783984 4.944723 7.963665 3.593333 
2396 5.547406 3.080652 6.933515 4.049716 2.796603 4.912185 7.895822 3.578089 
2397 5.530992 3.136261 6.939950 4.107842 2.815847 4.873177 7.840764 3.523203 
2398 5.429891 3.070067 6.992179 4.133235 2.797979 4.866932 7.847864 3.442242 
2399 5.337516 2.980040 7.057652 4.189901 2.830477 4.934656 7.867692 3.379508 
2400 5.226946 2.872556 7.161612 4.215562 2.881524 5.051374 7.926288 3.338994 
2401 5.093419 2.755668 7.254378 4.222356 2.900841 5.137697 7.988843 3.288664 
2402 5.027813 2.704154 7.318724 4.251220 2.956535 5.224654 8.031789 3.279092 
2403 4.973629 2.633129 7.430126 4.235013 3.002882 5.386222 8.137711 3.318053 
2404 4.925290 2.597412 7.475123 4.271573 3.052423 5.525579 8.196641 3.332940 
2405 4.838167 2.615064 7.487389 4.281905 3.050239 5.610082 8.237957 3.316029 
2406 4.752145 2.699348 7.448591 4.276124 2.998070 5.609134 8.241873 3.283216 
2407 4.721456 2.816397 7.403266 4.256529 2.943932 5.601186 8.232391 3.284429 
2408 4.734796 2.902703 7.429136 4.194885 2.892794 5.674401 8.286902 3.349655 
2409 4.770433 2.961820 7.421920 4.198967 2.871275 5.726604 8.320815 3.395240 
2410 4.754549 2.976496 7.410940 4.205010 2.828901 5.730615 8.334151 3.396983 
2411 4.761510 3.039484 7.396788 4.188825 2.773741 5.722206 8.294688 3.433669 
2412 4.743144 3.055292 7.432226 4.117832 2.664293 5.739176 8.284140 3.470876 
2413 4.697063 3.054134 7.451616 4.065197 2.579647 5.751419 8.289259 3.458934 
2414 4.690822 3.039350 7.446833 4.094287 2.637772 5.773160 8.298501 3.465334 
2415 4.685153 2.984959 7.422463 4.153975 2.754463 5.787301 8.289946 3.465408 
2416 4.695153 2.983837 7.360925 4.213345 2.869095 5.780884 8.223761 3.457786 
2417 4.666774 2.914601 7.438251 4.131845 2.886041 5.880533 8.279448 3.507970 
2418 4.707262 2.926003 7.447163 4.105443 2.967202 5.969156 8.266646 3.549806 
2419 4.729418 2.940669 7.399269 4.131375 3.042027 5.999155 8.212914 3.537037 
2420 4.700240 2.821674 7.423907 4.138591 3.023983 6.044360 8.228619 3.531268 
2421 4.760244 2.755038 7.389225 4.219499 3.055984 6.078154 8.200878 3.553072 
2422 4.827780 2.690964 7.420483 4.244650 3.049330 6.170872 8.230833 3.606758 
2423 4.949847 2.755409 7.400341 4.286665 3.058120 6.193432 8.182380 3.645479 
2424 5.048719 2.861215 7.359440 4.286010 3.038368 6.145521 8.102403 3.658309 
2425 5.108662 2.890632 7.375557 4.210081 2.990297 6.125983 8.096489 3.697909 
2426 5.208199 2.924276 7.366066 4.163801 2.986297 6.105045 8.085469 3.779005 
2427 5.276697 2.927840 7.381485 4.088636 2.941508 6.113052 8.097775 3.862574 
2428 5.344494 2.928118 7.393736 4.026181 2.868045 6.086002 8.085367 3.917396 
2429 5.417457 2.920555 7.433057 3.955057 2.769419 6.066252 8.077738 3.988198 
2430 5.514591 2.896974 7.474566 3.947274 2.747260 6.080217 8.074772 4.086431 
2431 5.651334 2.893648 7.467069 4.039858 2.828558 6.093009 8.019889 4.196410 
2432 5.727665 2.875618 7.472883 4.093670 2.875191 6.092637 7.963637 4.276780 
2433 5.727464 2.888540 7.395058 4.142155 2.890646 5.998875 7.825334 4.234055 
2434 5.747114 2.930776 7.318430 4.140828 2.916953 5.924626 7.700982 4.208376 
2435 5.781542 2.915623 7.325683 4.076368 2.978822 5.969392 7.697180 4.273655 
2436 5.799553 2.855577 7.331844 4.075067 3.086884 6.020611 7.728131 4.332126 
2437 5.810804 2.774539 7.367391 4.089309 3.205416 6.085999 7.802289 4.432956 
2438 5.810095 2.690495 7.461873 4.040964 3.293687 6.173898 7.897618 4.516729 
2439 5.824723 2.714848 7.496386 4.002097 3.358506 6.194326 7.896713 4.513247 
2440 5.853374 2.805036 7.518526 3.968863 3.423868 6.205068 7.854082 4.487339 
2441 5.812315 2.878147 7.458075 4.002453 3.465763 6.141000 7.746175 4.363292 
2442 5.753556 2.904187 7.382839 4.063262 3.507723 6.073767 7.650251 4.230889 
2443 5.757895 2.894478 7.424278 4.050210 3.624839 6.126787 7.641495 4.233083 
2444 5.869479 2.976116 7.440825 4.064320 3.819807 6.150600 7.569852 4.305466 
2445 5.910369 3.048350 7.412465 4.057787 3.919119 6.058166 7.450225 4.338018 
2446 5.870173 3.006529 7.423404 3.987759 3.936239 5.984246 7.366493 4.356117 
2447 5.890936 2.970442 7.432133 3.979440 4.002009 5.977597 7.279859 4.399624 
2448 5.960814 2.972094 7.424775 4.041470 4.124297 6.015670 7.210191 4.477128 
2449 5.984156 2.948867 7.426752 4.089331 4.192730 6.031990 7.150087 4.499687 
2450 5.907273 2.897542 7.386793 4.094485 4.099580 5.955583 7.049617 4.406984 
2451 5.962121 2.943813 7.360121 4.131583 4.089528 5.920366 6.933156 4.359361 
2452 6.109835 2.936077 7.460948 4.131795 4.163182 6.022675 6.940209 4.404757 
2453 6.164403 2.848485 7.524976 4.126351 4.148175 6.078672 6.981997 4.382708 
2454 6.146807 2.740973 7.503066 4.155815 4.106979 6.069111 7.012448 4.320135 
2455 6.171360 2.690790 7.503335 4.159762 4.113234 6.107052 7.083969 4.292439 
2456 6.205352 2.746580 7.463958 4.150731 4.109138 6.095360 7.097797 4.215283 
2457 6.169799 2.726434 7.494052 4.035480 4.043550 6.102068 7.162053 4.117654 
2458 6.148074 2.724685 7.511585 3.954211 3.984357 6.074417 7.210190 4.024824 
2459 6.148457 2.763922 7.483142 3.971379 3.987853 5.985151 7.212877 3.951733 
2460 6.166390 2.752169 7.539286 3.962865 4.086646 5.961792 7.277541 3.949939 
2461 6.220509 2.797721 7.538393 4.012432 4.241985 5.903321 7.282915 3.916534 
2462 6.181758 2.762781 7.541218 3.999075 4.270843 5.829457 7.280046 3.816608 
2463 6.115344 2.697939 7.588458 3.931020 4.247955 5.783089 7.323267 3.742301 
2464 6.113883 2.721685 7.627049 3.895929 4.274768 5.778709 7.371386 3.730496 
2465 6.117493 2.765268 7.689252 3.862210 4.325633 5.842291 7.444377 3.723671 
2466 6.054317 2.810105 7.693023 3.862117 4.334059 5.861688 7.467027 3.629752 
2467 5.937654 2.818312 7.746175 3.810862 4.273572 5.880350 7.499908 3.548565 
2468 5.841734 2.861062 7.828018 3.760066 4.234169 5.898844 7.516777 3.500620 
2469 5.787869 2.914660 7.915564 3.763039 4.211485 5.921282 7.527108 3.463220 
2470 5.713502 2.878671 8.019244 3.765029 4.127098 5.986675 7.570608 3.431916 
2471 5.651637 2.829748 8.077089 3.818638 4.048218 6.032410 7.576240 3.392385 
2472 5.669476 2.801861 8.138580 3.891289 3.996969 6.060123 7.586243 3.408736 
2473 5.765054 2.812043 8.188774 3.935241 3.977912 6.072435 7.580404 3.473891 
2474 5.858257 2.812800 8.177925 3.966704 3.946715 6.049179 7.545413 3.507393 
2475 5.860442 2.703264 8.177020 3.949853 3.847079 6.022246 7.546129 3.519458 
2476 5.878993 2.647531 8.168548 3.944213 3.795073 5.979309 7.546528 3.539623 
2477 5.975004 2.712398 8.161713 3.958468 3.839486 5.931154 7.527765 3.579076 
2478 6.039753 2.772108 8.172632 3.946205 3.899665 5.902716 7.526980 3.570439 
2479 6.028017 2.763480 8.168081 3.900765 3.922206 5.874262 7.530840 3.507554 
2480 6.000084 2.720855 8.158689 3.870018 3.946599 5.853303 7.548807 3.479403 
2481 6.051163 2.752048 8.154314 3.915425 4.000179 5.850016 7.565815 3.517756 
2482 6.146989 2.773324 8.191293 3.978013 3.999436 5.866698 7.610987 3.586384 
2483 6.158748 2.739279 8.193345 4.032219 3.880833 5.791646 7.604593 3.574873 
2484 6.145274 2.697289 8.237328 4.007923 3.699438 5.738554 7.619446 3.566107 
2485 6.217832 2.738141 8.298999 3.954149 3.612767 5.749071 7.659277 3.656852 
2486 6.349713 2.849831 8.267399 3.986135 3.630817 5.704866 7.619149 3.757788 
2487 6.358885 2.816071 8.237737 3.970276 3.572498 5.654811 7.605743 3.821889 
2488 6.250538 2.704929 8.173651 3.897513 3.431040 5.582770 7.571208 3.815045 
2489 6.202825 2.725467 8.087667 3.813533 3.380759 5.537716 7.481357 3.815843 
2490 6.244575 2.847184 8.065715 3.691606 3.440495 5.585235 7.431981 3.871530 
2491 6.206981 2.937902 8.017736 3.585580 3.434855 5.587140 7.341236 3.870753 
2492 6.086313 2.965239 7.959741 3.504960 3.345785 5.556656 7.248273 3.796231 
2493 6.031347 3.002970 7.953345 3.468231 3.337486 5.562585 7.224120 3.765299 
2494 6.026425 3.069806 7.972981 3.452263 3.356843 5.548122 7.235923 3.759937 
2495 6.011502 3.120170 8.034094 3.400681 3.357836 5.539375 7.298599 3.743694 
2496 5.996911 3.142433 8.099851 3.329844 3.355289 5.525882 7.388474 3.711957 
2497 5.943316 3.145885 8.095623 3.293671 3.310728 5.447380 7.421510 3.647966 
2498 5.936939 3.150561 8.056057 3.297083 3.318318 5.392258 7.436481 3.584397 
2499 5.991924 3.144182 8.032718 3.301294 3.399256 5.440695 7.472414 3.573019 
2500 5.949510 3.085575 8.009341 3.262413 3.391738 5.487288 7.488357 3.503603 
2501 5.854470 3.014283 7.982792 3.196705 3.338653 5.492222 7.465834 3.386141 
2502 5.883913 3.001385 7.940498 3.182796 3.398887 5.502236 7.420702 3.390312 
