# Supplementary material for: Redox-Based Defect Detection in Packed DNA: Insights from Hybrid Quantum Mechanical/Molecular Mechanics Molecular Dynamics Simulations
Source: J Chem Theory Comput. 2023 Nov 14;19(22):8434–45. doi: 10.1021/acs.jctc.3c01013 (PMC10687876; doi:10.1021/acs.jctc.3c01013)
Supplement: Supplementary file 2 — ct3c01013_si_002.zip [file ct3c01013_si_002.zip › packed_dna_8oxog-main/QMMM_MD/wt_reg1/wt_reg1_oxidized_qmmm/gromos.g96]

TITLE
 coordinates generated from amber coord file
 ncp_amber.pdb
END
POSITION
# first 24 chars ignored
    1 DA5   HO5'       1    7.131999969   -8.319000244    0.463999987
    1 DA5   O5'        2    7.080000401   -8.315999985    0.384000003
    1 DA5   C5'        3    7.051000118   -8.270999908    0.564000010
    1 DA5   H5'        4    7.059999943   -8.163000107    0.567999959
    1 DA5   H5''       5    7.104000092   -8.300000191    0.655000031
    1 DA5   C4'        6    6.907999992   -8.312000275    0.563000023
    1 DA5   H4'        7    6.862000465   -8.280000687    0.657000005
    1 DA5   O4'        8    6.838999748   -8.253999710    0.448999971
    1 DA5   C1'        9    6.777999878   -8.351999283    0.375000000
    1 DA5   H1'       10    6.676999569   -8.364999771    0.413000017
    1 DA5   N9        11    6.775000095   -8.309000015    0.230999991
    1 DA5   C8        12    6.662999630   -8.284999847    0.159999996
    1 DA5   H8        13    6.562000275   -8.312000275    0.189999998
    1 DA5   N7        14    6.691999912   -8.236000061    0.041000001
    1 DA5   C5        15    6.833000183   -8.220999718    0.038999997
    1 DA5   C6        16    6.921000004   -8.162000656   10.621000290
    1 DA5   N6        17    6.887000084   -8.133000374   10.494000435
    1 DA5   H61       18    6.794000149   -8.156999588   10.461999893
    1 DA5   H62       19    6.947000027   -8.073999405   10.437999725
    1 DA5   N1        20    7.050000191   -8.135000229   10.659999847
    1 DA5   C2        21    7.087000370   -8.180000305    0.103999995
    1 DA5   H2        22    7.191999912   -8.173999786    0.128999993
    1 DA5   N3        23    7.012999535   -8.239999771    0.196000010
    1 DA5   C4        24    6.883000374   -8.260000229    0.159000009
    1 DA5   C3'       25    6.895999908   -8.468999863    0.548999965
    1 DA5   H3'       26    6.994999886   -8.508999825    0.567999959
    1 DA5   C2'       27    6.855999947   -8.486000061    0.403000027
    1 DA5   H2'       28    6.942999840   -8.469999313    0.339000016
    1 DA5   H2''      29    6.793000221   -8.567999840    0.369000018
    1 DA5   O3'       30    6.791999817   -8.526999474    0.629999995
    2 DT    P         31    6.777999878   -8.678999901    0.666000009
    2 DT    OP1       32    6.705999851   -8.694999695    0.794999957
    2 DT    OP2       33    6.911000252   -8.737000465    0.646999955
    2 DT    O5'       34    6.678999901   -8.730999947    0.546000004
    2 DT    C5'       35    6.539999962   -8.694000244    0.544000030
    2 DT    H5'       36    6.501999855   -8.594999313    0.569999993
    2 DT    H5''      37    6.487000465   -8.756999969    0.616999984
    2 DT    C4'       38    6.469000340   -8.712999344    0.407000005
    2 DT    H4'       39    6.362999916   -8.690000534    0.417999983
    2 DT    O4'       40    6.525000095   -8.619999886    0.314000010
    2 DT    C1'       41    6.539000034   -8.694000244    0.196000010
    2 DT    H1'       42    6.439000130   -8.704000473    0.152999997
    2 DT    N1        43    6.608999729   -8.626000404    0.082999997
    2 DT    C6        44    6.745999813   -8.614999771    0.086000003
    2 DT    H6        45    6.801000118   -8.652999878    0.170000002
    2 DT    C5        46    6.822000027   -8.555000305   10.664999962
    2 DT    C7        47    6.973000526   -8.562000275    0.000000000
    2 DT    H71       48    7.013999939   -8.625000000    0.079000004
    2 DT    H72       49    7.005000114   -8.614999771   10.581999779
    2 DT    H73       50    7.009999752   -8.458999634    0.000000000
    2 DT    C4        51    6.752999783   -8.508000374   10.545999527
    2 DT    O4        52    6.800000191   -8.466000557   10.444999695
    2 DT    N3        53    6.618000031   -8.519000053   10.545000076
    2 DT    H3        54    6.562000275   -8.494000435   10.465000153
    2 DT    C2        55    6.539999962   -8.569000244   10.649999619
    2 DT    O2        56    6.414000034   -8.571000099   10.644999504
    2 DT    C3'       57    6.490000248   -8.851999283    0.347999990
    2 DT    H3'       58    6.523000240   -8.921999931    0.426000029
    2 DT    C2'       59    6.591000557   -8.830999374    0.235999987
    2 DT    H2'       60    6.694999695   -8.830999374    0.270000011
    2 DT    H2''      61    6.578999996   -8.906000137    0.158000007
    2 DT    O3'       62    6.368000031   -8.885000229    0.287000000
    3 DC    P         63    6.279999733   -9.001000404    0.328000009
    3 DC    OP1       64    6.236000061   -8.979000092    0.469000012
    3 DC    OP2       65    6.342999935   -9.121999741    0.282000005
    3 DC    O5'       66    6.151000023   -8.968000412    0.239000008
    3 DC    C5'       67    6.070000172   -8.851999283    0.265000015
    3 DC    H5'       68    6.130000114   -8.767000198    0.296999991
    3 DC    H5''      69    6.000999928   -8.885999680    0.342999995
    3 DC    C4'       70    5.991000175   -8.821000099    0.141000003
    3 DC    H4'       71    5.904999733   -8.760999680    0.170000002
    3 DC    O4'       72    6.078000069   -8.744000435    0.058999997
    3 DC    C1'       73    6.088000298   -8.803999901   10.600000381
    3 DC    H1'       74    6.020999908   -8.755000114   10.530000687
    3 DC    N1        75    6.223000050   -8.795999527   10.546999931
    3 DC    C6        76    6.321000099   -8.864999771   10.608999252
    3 DC    H6        77    6.302999973   -8.901999474    0.036000002
    3 DC    C5        78    6.439000130   -8.894000053   10.550000191
    3 DC    H5        79    6.519999504   -8.935999870   10.607999802
    3 DC    C4        80    6.467000008   -8.828000069   10.430000305
    3 DC    N4        81    6.594000340   -8.822999954   10.383999825
    3 DC    H41       82    6.669000149   -8.833999634   10.451000214
    3 DC    H42       83    6.618000031   -8.788000107   10.291999817
    3 DC    N3        84    6.381000042   -8.760999680   10.357999802
    3 DC    C2        85    6.255000114   -8.746999741   10.416000366
    3 DC    O2        86    6.175000191   -8.673999786   10.355000496
    3 DC    C3'       87    5.934999943   -8.941999435    0.060000002
    3 DC    H3'       88    5.950999737   -9.031000137    0.120000005
    3 DC    C2'       89    6.034999847   -8.944000244   10.614000320
    3 DC    H2'       90    6.112999916   -9.012999535   10.647000313
    3 DC    H2''      91    5.984000206   -8.976999283   10.523000717
    3 DC    O3'       92    5.804999828   -8.927000046    0.005000000
    4 DA    P         93    5.717000008   -9.058000565   10.628999710
    4 DA    OP1       94    5.570000172   -9.027999878   10.637000084
    4 DA    OP2       95    5.759999752   -9.182000160    0.027000001
    4 DA    O5'       96    5.755000114   -9.076999664   10.482000351
    4 DA    C5'       97    5.697999954   -8.989000320   10.380999565
    4 DA    H5'       98    5.723999977   -8.887999535   10.411000252
    4 DA    H5''      99    5.588999748   -8.989000320   10.376000404
    4 DA    C4'      100    5.750999928   -9.019999504   10.241999626
    4 DA    H4'      101    5.688000202   -8.968999863   10.170000076
    4 DA    O4'      102    5.890999794   -8.987999916   10.234999657
    4 DA    C1'      103    5.958000183   -9.092000008   10.168000221
    4 DA    H1'      104    5.943999767   -9.086999893   10.059999466
    4 DA    N9       105    6.100999832   -9.083000183   10.194000244
    4 DA    C8       106    6.174000263   -9.121000290   10.302999496
    4 DA    H8       107    6.122000217   -9.164999962   10.387000084
    4 DA    N7       108    6.302000046   -9.102999687   10.291999817
    4 DA    C5       109    6.316999912   -9.043000221   10.170000076
    4 DA    C6       110    6.421999931   -8.991999626   10.085000038
    4 DA    N6       111    6.551000118   -8.993000031   10.116000175
    4 DA    H61      112    6.576999664   -9.045999527   10.197999954
    4 DA    H62      113    6.626000404   -8.955999374   10.059999466
    4 DA    N1       114    6.400000095   -8.934999466    9.968000412
    4 DA    C2       115    6.275000095   -8.940000534    9.927000046
    4 DA    H2       116    6.249000072   -8.892000198    9.833999634
    4 DA    N3       117    6.165999889   -8.986000061    9.984999657
    4 DA    C4       118    6.193999767   -9.034999847   10.105000496
    4 DA    C3'      119    5.745999813   -9.169000626   10.201999664
    4 DA    H3'      120    5.672999859   -9.223999977   10.260999680
    4 DA    C2'      121    5.887000084   -9.215000153   10.219999313
    4 DA    H2'      122    5.921000004   -9.234999657   10.322000504
    4 DA    H2''     123    5.922999859   -9.291999817   10.152999878
    4 DA    O3'      124    5.725999832   -9.170000076   10.057000160
    5 DA    P        125    5.588999748   -9.217000008    9.989999771
    5 DA    OP1      126    5.484000206   -9.121000290   10.032999992
    5 DA    OP2      127    5.572999954   -9.362999916   10.024999619
    5 DA    O5'      128    5.611999989   -9.203000069    9.836000443
    5 DA    C5'      129    5.602999687   -9.073999405    9.777999878
    5 DA    H5'      130    5.659999847   -9.006999969    9.842000008
    5 DA    H5''     131    5.499000072   -9.041999817    9.769999504
    5 DA    C4'      132    5.671000004   -9.062000275    9.637000084
    5 DA    H4'      133    5.636000156   -8.968999863    9.591000557
    5 DA    O4'      134    5.811999798   -9.066999435    9.651999474
    5 DA    C1'      135    5.863999844   -9.187000275    9.600999832
    5 DA    H1'      136    5.904000282   -9.166000366    9.501999855
    5 DA    N9       137    5.960999966   -9.230000496    9.701999664
    5 DA    C8       138    5.945000172   -9.296999931    9.819000244
    5 DA    H8       139    5.852999687   -9.316999435    9.873000145
    5 DA    N7       140    6.063000202   -9.317999840    9.883999825
    5 DA    C5       141    6.154999733   -9.255999565    9.801000595
    5 DA    C6       142    6.293000221   -9.244000435    9.802999496
    5 DA    N6       143    6.366999626   -9.288999557    9.906999588
    5 DA    H61      144    6.322000027   -9.348999977    9.975000381
    5 DA    H62      145    6.467999935   -9.293000221    9.906999588
    5 DA    N1       146    6.361999989   -9.182000160    9.705999374
    5 DA    C2       147    6.293999672   -9.130999565    9.611000061
    5 DA    H2       148    6.352999687   -9.079000473    9.536000252
    5 DA    N3       149    6.164000034   -9.135999680    9.590000153
    5 DA    C4       150    6.095000267   -9.203000069    9.689000130
    5 DA    C3'      151    5.633999825   -9.171999931    9.538999557
    5 DA    H3'      152    5.529999733   -9.201999664    9.555999756
    5 DA    C2'      153    5.738999844   -9.280000687    9.574999809
    5 DA    H2'      154    5.703000069   -9.333000183    9.663000107
    5 DA    H2''     155    5.758999825   -9.354000092    9.496999741
    5 DA    O3'      156    5.650000095   -9.135000229    9.402999878
    6 DT    P        157    5.591000080   -9.232999802    9.288999557
    6 DT    OP1      158    5.520999908   -9.147000313    9.190999985
    6 DT    OP2      159    5.508999825   -9.340000153    9.342000008
    6 DT    O5'      160    5.737999916   -9.276999474    9.230999947
    6 DT    C5'      161    5.828999996   -9.197999954    9.166000366
    6 DT    H5'      162    5.852000237   -9.112000465    9.227999687
    6 DT    H5''     163    5.782000065   -9.163000107    9.074999809
    6 DT    C4'      164    5.968999863   -9.258999825    9.149000168
    6 DT    H4'      165    6.020999908   -9.187999725    9.085000038
    6 DT    O4'      166    6.039000034   -9.267000198    9.272000313
    6 DT    C1'      167    6.102000237   -9.394000053    9.266000748
    6 DT    H1'      168    6.193999767   -9.376999855    9.210000038
    6 DT    N1       169    6.144000053   -9.440999985    9.405000687
    6 DT    C6       170    6.053999901   -9.508999825    9.487000465
    6 DT    H6       171    5.952000141   -9.520999908    9.454999924
    6 DT    C5       172    6.099999905   -9.566999435    9.605999947
    6 DT    C7       173    5.993999958   -9.649000168    9.689000130
    6 DT    H71      174    6.000000000   -9.753000259    9.657999992
    6 DT    H72      175    6.012000084   -9.638999939    9.795999527
    6 DT    H73      176    5.901000023   -9.598000526    9.664999962
    6 DT    C4       177    6.234000206   -9.565000534    9.649000168
    6 DT    O4       178    6.281000137   -9.604000092    9.758000374
    6 DT    N3       179    6.314000130   -9.496999741    9.557000160
    6 DT    H3       180    6.409999847   -9.506999969    9.585000038
    6 DT    C2       181    6.286000252   -9.430000305    9.442999840
    6 DT    O2       182    6.370999813   -9.378000259    9.373000145
    6 DT    C3'      183    5.959000111   -9.397000313    9.080999374
    6 DT    H3'      184    5.862999916   -9.425000191    9.038000107
    6 DT    C2'      185    6.000000000   -9.487999916    9.197000504
    6 DT    H2'      186    5.907000065   -9.501999855    9.253000259
    6 DT    H2''     187    6.039999962   -9.580999374    9.156000137
    6 DT    O3'      188    6.052000046   -9.387999535    8.972000122
    7 DA    P        189    6.075999737   -9.508000374    8.871999741
    7 DA    OP1      190    6.106999874   -9.449999809    8.741999626
    7 DA    OP2      191    5.973999977   -9.608999252    8.887999535
    7 DA    O5'      192    6.217999935   -9.548000336    8.937999725
    7 DA    C5'      193    6.335000038   -9.458999634    8.930000305
    7 DA    H5'      194    6.310999870   -9.371999741    8.991000175
    7 DA    H5''     195    6.356999874   -9.427000046    8.829000473
    7 DA    C4'      196    6.453999996   -9.527999878    8.987999916
    7 DA    H4'      197    6.541000366   -9.462999344    8.979000092
    7 DA    O4'      198    6.440000057   -9.555000305    9.126000404
    7 DA    C1'      199    6.491000175   -9.685999870    9.144999504
    7 DA    H1'      200    6.599999905   -9.684999466    9.138999939
    7 DA    N9       201    6.433999538   -9.734999657    9.270999908
    7 DA    C8       202    6.296999931   -9.753999710    9.302000046
    7 DA    H8       203    6.220999718   -9.717000008    9.234999657
    7 DA    N7       204    6.281000137   -9.800000191    9.427000046
    7 DA    C5       205    6.412999630   -9.826999664    9.470999718
    7 DA    C6       206    6.469999790   -9.880000114    9.588999748
    7 DA    N6       207    6.401999474   -9.935999870    9.687999725
    7 DA    H61      208    6.302000046   -9.937000275    9.677000046
    7 DA    H62      209    6.451999664   -9.967000008    9.769999504
    7 DA    N1       210    6.604000092   -9.883999825    9.602999687
    7 DA    C2       211    6.678999901   -9.829999924    9.510000229
    7 DA    H2       212    6.784999847   -9.836000443    9.531999588
    7 DA    N3       213    6.641000271   -9.774000168    9.394999504
    7 DA    C4       214    6.506999969   -9.776999474    9.385999680
    7 DA    C3'      215    6.487000465   -9.662000656    8.914999962
    7 DA    H3'      216    6.432000160   -9.676000595    8.821000099
    7 DA    C2'      217    6.439000130   -9.760000229    9.026999474
    7 DA    H2'      218    6.331000328   -9.774000168    9.022000313
    7 DA    H2''     219    6.495999813   -9.852999687    9.024999619
    7 DA    O3'      220    6.626999855   -9.658999443    8.883999825
    8 DT    P        221    6.703999996   -9.781999588    8.822999954
    8 DT    OP1      222    6.819000244   -9.725999832    8.748999596
    8 DT    OP2      223    6.612999916   -9.855999947    8.732000351
    8 DT    O5'      224    6.758999825   -9.873000145    8.940999985
    8 DT    C5'      225    6.868000031   -9.826999664    9.024000168
    8 DT    H5'      226    6.835000038   -9.744000435    9.086999893
    8 DT    H5''     227    6.940000057   -9.781999588    8.954999924
    8 DT    C4'      228    6.918000221   -9.935999870    9.111000061
    8 DT    H4'      229    7.006999969   -9.891000748    9.155000687
    8 DT    O4'      230    6.817999840   -9.951000214    9.204999924
    8 DT    C1'      231    6.809999943  -10.086999893    9.246999741
    8 DT    H1'      232    6.891000271  -10.095999718    9.319999695
    8 DT    N1       233    6.676000118  -10.109999657    9.300000191
    8 DT    C6       234    6.565000057  -10.079999924    9.218999863
    8 DT    H6       235    6.573999882  -10.039999962    9.119999886
    8 DT    C5       236    6.444999695  -10.121999741    9.260000229
    8 DT    C7       237    6.324999809  -10.093000412    9.173000336
    8 DT    H71      238    6.238999844  -10.057000160    9.230999947
    8 DT    H72      239    6.343999863  -10.027999878    9.087999344
    8 DT    H73      240    6.279999733  -10.184000015    9.131999969
    8 DT    C4       241    6.418000221  -10.175000191    9.395999908
    8 DT    O4       242    6.309999943  -10.217000008    9.440999985
    8 DT    N3       243    6.532000065  -10.194999695    9.470999718
    8 DT    H3       244    6.526000023  -10.233999252    9.564000130
    8 DT    C2       245    6.662999630  -10.177999496    9.420000076
    8 DT    O2       246    6.755999565  -10.229000092    9.480000496
    8 DT    C3'      247    6.951000214  -10.076999664    9.055000305
    8 DT    H3'      248    6.942999840  -10.076999664    8.946000099
    8 DT    C2'      249    6.837999821  -10.162000656    9.116000175
    8 DT    H2'      250    6.751000404  -10.180999756    9.052999496
    8 DT    H2''     251    6.879000187  -10.258000374    9.145999908
    8 DT    O3'      252    7.080000401  -10.130000114    9.093000412
    9 DC    P        253    7.155000210  -10.248999596    9.012000084
    9 DC    OP1      254    7.294999599  -10.210000038    8.987000465
    9 DC    OP2      255    7.081999779  -10.298000336    8.895999908
    9 DC    O5'      256    7.151000023  -10.361000061    9.118000031
    9 DC    C5'      257    7.256999969  -10.362000465    9.219999313
    9 DC    H5'      258    7.263999939  -10.266000748    9.273000717
    9 DC    H5''     259    7.355999947  -10.376999855    9.176000595
    9 DC    C4'      260    7.224999905  -10.461000443    9.329000473
    9 DC    H4'      261    7.296000004  -10.451999664    9.412000656
    9 DC    O4'      262    7.094999790  -10.440000534    9.391000748
    9 DC    C1'      263    7.037000179  -10.559999466    9.416000366
    9 DC    H1'      264    7.074999809  -10.597000122    9.510999680
    9 DC    N1       265    6.891000271  -10.548999786    9.414999962
    9 DC    C6       266    6.823999882  -10.530000687    9.302000046
    9 DC    H6       267    6.876000404  -10.498000145    9.212999344
    9 DC    C5       268    6.687000275  -10.526000023    9.300000191
    9 DC    H5       269    6.643000126  -10.503000259    9.204000473
    9 DC    C4       270    6.626999855  -10.548000336    9.425000191
    9 DC    N4       271    6.501999855  -10.529000282    9.437000275
    9 DC    H41      272    6.441000462  -10.519000053    9.357000351
    9 DC    H42      273    6.463999748  -10.544000626    9.530000687
    9 DC    N3       274    6.687999725  -10.573999405    9.541999817
    9 DC    C2       275    6.823999882  -10.567999840    9.537000656
    9 DC    O2       276    6.876999855  -10.590000153    9.644999504
    9 DC    C3'      277    7.233999729  -10.600000381    9.269999504
    9 DC    H3'      278    7.251999855  -10.593999863    9.163000107
    9 DC    C2'      279    7.092999935  -10.654000282    9.308000565
    9 DC    H2'      280    7.027999878  -10.651000023    9.219999313
    9 DC    H2''     281    7.101999760  -10.755999565    9.343999863
    9 DC    O3'      282    7.335000038  -10.673000336    9.343000412
   10 DC    P        283    7.407000065  -10.802000046    9.282999992
   10 DC    OP1      284    7.534999847  -10.824999809    9.345999718
   10 DC    OP2      285    7.398000240  -10.791999817    9.130999565
   10 DC    O5'      286    7.314000130  -10.921999931    9.319999695
   10 DC    C5'      287    7.305000305  -10.961000443    9.456999779
   10 DC    H5'      288    7.305999756  -10.873000145    9.520999908
   10 DC    H5''     289    7.394000053  -11.017999649    9.483999252
   10 DC    C4'      290    7.177999973  -11.048000336    9.498000145
   10 DC    H4'      291    7.201999664  -11.087999344    9.597000122
   10 DC    O4'      292    7.055999756  -10.975999832    9.491999626
   10 DC    C1'      293    6.956999779  -11.048000336    9.435999870
   10 DC    H1'      294    6.923000336  -11.119999886    9.510999680
   10 DC    N1       295    6.847000122  -10.967000008    9.376999855
   10 DC    C6       296    6.854000092  -10.913999557    9.251999855
   10 DC    H6       297    6.942999840  -10.933000565    9.194000244
   10 DC    C5       298    6.741000175  -10.868000031    9.194999695
   10 DC    H5       299    6.743000031  -10.831999779    9.093000412
   10 DC    C4       300    6.622000217  -10.848999977    9.274000168
   10 DC    N4       301    6.519999504  -10.788000107    9.219999313
   10 DC    H41      302    6.534999847  -10.767000198    9.123000145
   10 DC    H42      303    6.446000099  -10.753000259    9.281000137
   10 DC    N3       304    6.623999596  -10.876000404    9.401999474
   10 DC    C2       305    6.730000496  -10.934999466    9.449999809
   10 DC    O2       306    6.717999935  -10.983999252    9.565000534
   10 DC    C3'      307    7.150000095  -11.175000191    9.414999962
   10 DC    H3'      308    7.230999947  -11.192999840    9.343999863
   10 DC    C2'      309    7.034999847  -11.126000404    9.329999924
   10 DC    H2'      310    7.074999809  -11.069000244    9.246999741
   10 DC    H2''     311    6.970999718  -11.210000038    9.301000595
   10 DC    O3'      312    7.115000248  -11.296999931    9.483999252
   11 DA    P        313    7.187000275  -11.433000565    9.444000244
   11 DA    OP1      314    7.317999840  -11.441999435    9.512000084
   11 DA    OP2      315    7.184999943  -11.447000504    9.296999931
   11 DA    O5'      316    7.083000183  -11.539999962    9.498999596
   11 DA    C5'      317    7.078000069  -11.569999695    9.641000748
   11 DA    H5'      318    7.097000122  -11.477999687    9.694999695
   11 DA    H5''     319    7.148000240  -11.649999619    9.666000366
   11 DA    C4'      320    6.939000130  -11.623000145    9.664999962
   11 DA    H4'      321    6.930999756  -11.664999962    9.765000343
   11 DA    O4'      322    6.848999977  -11.512000084    9.656999588
   11 DA    C1'      323    6.737000465  -11.544000626    9.573999405
   11 DA    H1'      324    6.654000282  -11.562000275    9.642999649
   11 DA    N9       325    6.691999912  -11.425000191    9.501999855
   11 DA    C8       326    6.772000313  -11.348000526    9.421999931
   11 DA    H8       327    6.879000187  -11.366000175    9.418000221
   11 DA    N7       328    6.703000069  -11.267000198    9.347000122
   11 DA    C5       329    6.571000099  -11.282999992    9.388999939
   11 DA    C6       330    6.446000099  -11.223000526    9.355000496
   11 DA    N6       331    6.419999599  -11.125000000    9.267000198
   11 DA    H61      332    6.493000031  -11.112999916    9.198999405
   11 DA    H62      333    6.325999737  -11.086999893    9.260000229
   11 DA    N1       334    6.335000038  -11.253999710    9.416999817
   11 DA    C2       335    6.338999748  -11.345999718    9.512000084
   11 DA    H2       336    6.250999928  -11.371000290    9.569000244
   11 DA    N3       337    6.451999664  -11.412000656    9.550000191
   11 DA    C4       338    6.565000057  -11.375000000    9.482999802
   11 DA    C3'      339    6.886000156  -11.730000496    9.572999954
   11 DA    H3'      340    6.962000370  -11.767999649    9.505000114
   11 DA    C2'      341    6.779000282  -11.662000656    9.493000031
   11 DA    H2'      342    6.819999695  -11.616000175    9.404000282
   11 DA    H2''     343    6.703000069  -11.732999802    9.461999893
   11 DA    O3'      344    6.819000244  -11.828000069    9.651999474
   12 DC    P        345    6.812999725  -11.986000061    9.612999916
   12 DC    OP1      346    6.819000244  -12.062000275    9.743000031
   12 DC    OP2      347    6.916000366  -12.019000053    9.508000374
   12 DC    O5'      348    6.669000149  -12.012999535    9.553999901
   12 DC    C5'      349    6.551999569  -12.017999649    9.626000404
   12 DC    H5'      350    6.552999973  -11.951999664    9.712999344
   12 DC    H5''     351    6.526999474  -12.121000290    9.651999474
   12 DC    C4'      352    6.430000305  -11.975000381    9.546999931
   12 DC    H4'      353    6.348999977  -11.986000061    9.619000435
   12 DC    O4'      354    6.440000057  -11.842000008    9.505000114
   12 DC    C1'      355    6.393000126  -11.833999634    9.364000320
   12 DC    H1'      356    6.284999847  -11.824999809    9.371000290
   12 DC    N1       357    6.437000275  -11.704999924    9.295000076
   12 DC    C6       358    6.550000191  -11.701999664    9.222000122
   12 DC    H6       359    6.626999855  -11.777999878    9.227999687
   12 DC    C5       360    6.567999840  -11.595999718    9.137000084
   12 DC    H5       361    6.661000252  -11.586000443    9.083000183
   12 DC    C4       362    6.466000557  -11.496999741    9.126999855
   12 DC    N4       363    6.480999947  -11.390000343    9.055999756
   12 DC    H41      364    6.559999943  -11.380000114    8.993000031
   12 DC    H42      365    6.402999878  -11.326999664    9.045000076
   12 DC    N3       366    6.352999687  -11.496000290    9.199999809
   12 DC    C2       367    6.340000153  -11.600000381    9.287000656
   12 DC    O2       368    6.236000061  -11.592000008    9.359999657
   12 DC    C3'      369    6.388999939  -12.059999466    9.423999786
   12 DC    H3'      370    6.444000244  -12.154000282    9.421999931
   12 DC    C2'      371    6.428999901  -11.967000008    9.303999901
   12 DC    H2'      372    6.537999630  -11.967000008    9.294000626
   12 DC    H2''     373    6.384999752  -11.996999741    9.208999634
   12 DC    O3'      374    6.248000145  -12.072999954    9.420000076
   13 DC    P        375    6.190999985  -12.210000038    9.355000496
   13 DC    OP1      376    6.175999641  -12.314000130    9.465000153
   13 DC    OP2      377    6.269999981  -12.233999252    9.234999657
   13 DC    O5'      378    6.043000221  -12.158999443    9.314000130
   13 DC    C5'      379    5.935999870  -12.131999969    9.416999817
   13 DC    H5'      380    5.998000145  -12.092000008    9.496000290
   13 DC    H5''     381    5.890999794  -12.227999687    9.442999840
   13 DC    C4'      382    5.831999779  -12.031000137    9.362000465
   13 DC    H4'      383    5.758999825  -12.022000313    9.441999435
   13 DC    O4'      384    5.888999939  -11.904000282    9.331999779
   13 DC    C1'      385    5.858000278  -11.854000092    9.203000069
   13 DC    H1'      386    5.765000343  -11.798999786    9.190999985
   13 DC    N1       387    5.965000153  -11.782999992    9.130000114
   13 DC    C6       388    6.088999748  -11.844999313    9.130000114
   13 DC    H6       389    6.106999874  -11.921999931    9.203000069
   13 DC    C5       390    6.188000202  -11.793000221    9.051000595
   13 DC    H5       391    6.286000252  -11.838999748    9.060999870
   13 DC    C4       392    6.157000065  -11.678999901    8.973999977
   13 DC    N4       393    6.254000187  -11.630000114    8.901999474
   13 DC    H41      394    6.342000008  -11.677000046    8.918000221
   13 DC    H42      395    6.243000031  -11.541000366    8.854000092
   13 DC    N3       396    6.040999889  -11.614999771    8.968999863
   13 DC    C2       397    5.940000057  -11.670999527    9.041999817
   13 DC    O2       398    5.828000069  -11.623999596    9.031000137
   13 DC    C3'      399    5.758000374  -12.069999695    9.239000320
   13 DC    H3'      400    5.776999950  -12.176000595    9.223000526
   13 DC    C2'      401    5.835999966  -11.996000290    9.131999969
   13 DC    H2'      402    5.921999931  -12.060999870    9.112999916
   13 DC    H2''     403    5.777999878  -11.982000351    9.041000366
   13 DC    O3'      404    5.623000145  -12.033999443    9.241999626
   14 DT    P        405    5.526000023  -12.094999313    9.126999855
   14 DT    OP1      406    5.399000168  -12.114000320    9.187999725
   14 DT    OP2      407    5.597000122  -12.208999634    9.067999840
   14 DT    O5'      408    5.522999763  -11.973000526    9.015000343
   14 DT    C5'      409    5.472000122  -11.843000412    9.053999901
   14 DT    H5'      410    5.539000034  -11.795000076    9.125000000
   14 DT    H5''     411    5.381000042  -11.862999916    9.109999657
   14 DT    C4'      412    5.422999859  -11.744000435    8.948999405
   14 DT    H4'      413    5.359000206  -11.664999962    8.989000320
   14 DT    O4'      414    5.532999992  -11.684999466    8.883000374
   14 DT    C1'      415    5.524000168  -11.708999634    8.744000435
   14 DT    H1'      416    5.481999874  -11.621000290    8.696000099
   14 DT    N1       417    5.661000252  -11.753000259    8.697999954
   14 DT    C6       418    5.731999874  -11.858999252    8.762999535
   14 DT    H6       419    5.683000088  -11.913999557    8.842000008
   14 DT    C5       420    5.863999844  -11.871000290    8.726999283
   14 DT    C7       421    5.952000141  -11.967000008    8.803999901
   14 DT    H71      422    5.899000168  -12.055999756    8.837999344
   14 DT    H72      423    6.019000053  -12.001999855    8.725000381
   14 DT    H73      424    6.005000114  -11.919000626    8.885000229
   14 DT    C4       425    5.927999973  -11.779000282    8.637999535
   14 DT    O4       426    6.046999931  -11.781000137    8.602999687
   14 DT    N3       427    5.845000267  -11.683000565    8.580999374
   14 DT    H3       428    5.883000374  -11.616000175    8.516000748
   14 DT    C2       429    5.716000080  -11.669000626    8.601999283
   14 DT    O2       430    5.649000168  -11.585000038    8.546999931
   14 DT    C3'      431    5.322999954  -11.802999496    8.844999313
   14 DT    H3'      432    5.286999702  -11.902999878    8.871000290
   14 DT    C2'      433    5.420000076  -11.814000130    8.734999657
   14 DT    H2'      434    5.474999905  -11.907999992    8.746999741
   14 DT    H2''     435    5.377999783  -11.812999725    8.635000229
   14 DT    O3'      436    5.227000237  -11.703000069    8.803999901
   15 DG    P        437    5.091000080  -11.744999886    8.727999687
   15 DG    OP1      438    4.994999886  -11.630000114    8.729000092
   15 DG    OP2      439    5.050999641  -11.876000404    8.781000137
   15 DG    O5'      440    5.141999722  -11.751000404    8.572999954
   15 DG    C5'      441    5.178999901  -11.640000343    8.501000404
   15 DG    H5'      442    5.248000145  -11.571000099    8.548999786
   15 DG    H5''     443    5.095999718  -11.574999809    8.475000381
   15 DG    C4'      444    5.245999813  -11.669000626    8.361000061
   15 DG    H4'      445    5.230000019  -11.580999374    8.298999786
   15 DG    O4'      446    5.384999752  -11.673999786    8.364999771
   15 DG    C1'      447    5.434000015  -11.783999443    8.288999557
   15 DG    H1'      448    5.434000015  -11.753000259    8.184999466
   15 DG    N9       449    5.566999912  -11.826000214    8.341000557
   15 DG    C8       450    5.593999863  -11.920999527    8.434999466
   15 DG    H8       451    5.513999939  -11.953000069    8.500000000
   15 DG    N7       452    5.720000267  -11.963999748    8.430999756
   15 DG    C5       453    5.776000023  -11.890000343    8.329999924
   15 DG    C6       454    5.913000107  -11.883000374    8.289999962
   15 DG    O6       455    6.008000374  -11.940000534    8.336000443
   15 DG    N1       456    5.940000057  -11.776000023    8.211000443
   15 DG    H1       457    6.036999702  -11.760000229    8.190999985
   15 DG    C2       458    5.843999863  -11.701999664    8.151000023
   15 DG    N2       459    5.879000187  -11.605999947    8.074999809
   15 DG    H21      460    5.973999977  -11.598000526    8.041000366
   15 DG    H22      461    5.802000046  -11.552999496    8.036000252
   15 DG    N3       462    5.717999935  -11.699999809    8.194999695
   15 DG    C4       463    5.690000057  -11.798999786    8.283999443
   15 DG    C3'      464    5.196000099  -11.789999962    8.276000023
   15 DG    H3'      465    5.097000122  -11.823999405    8.305999756
   15 DG    C2'      466    5.309999943  -11.880999565    8.314000130
   15 DG    H2'      467    5.297999859  -11.913000107    8.418000221
   15 DG    H2''     468    5.314000130  -11.966000557    8.246000290
   15 DG    O3'      469    5.197999954  -11.751000404    8.138999939
   16 DC    P        470    5.077000141  -11.781999588    8.051000595
   16 DC    OP1      471    4.949000359  -11.732999802    8.105000496
   16 DC    OP2      472    5.086999893  -11.923000336    8.001999855
   16 DC    O5'      473    5.098999977  -11.690999985    7.921999931
   16 DC    C5'      474    5.138999939  -11.552999496    7.937000275
   16 DC    H5'      475    5.133000374  -11.527999878    8.043000221
   16 DC    H5''     476    5.061999798  -11.487000465    7.898999691
   16 DC    C4'      477    5.265000343  -11.508000374    7.863999844
   16 DC    H4'      478    5.282999992  -11.401000023    7.866999626
   16 DC    O4'      479    5.381999969  -11.569000244    7.914999962
   16 DC    C1'      480    5.460999966  -11.633000374    7.817999840
   16 DC    H1'      481    5.533999920  -11.569999695    7.768000126
   16 DC    N1       482    5.524000168  -11.758999825    7.877999783
   16 DC    C6       483    5.449999809  -11.844999313    7.953999996
   16 DC    H6       484    5.345999718  -11.822000504    7.967999935
   16 DC    C5       485    5.513999939  -11.960000038    8.006999969
   16 DC    H5       486    5.456999779  -12.037000656    8.055999756
   16 DC    C4       487    5.652999878  -11.969999313    7.983000278
   16 DC    N4       488    5.715000153  -12.064000130    8.045000076
   16 DC    H41      489    5.656000137  -12.121000290    8.102999687
   16 DC    H42      490    5.807000160  -12.083999634    8.008000374
   16 DC    N3       491    5.725999832  -11.887999535    7.909999847
   16 DC    C2       492    5.661000252  -11.781999588    7.856999874
   16 DC    O2       493    5.725999832  -11.704000473    7.787999630
   16 DC    C3'      494    5.269000053  -11.537000656    7.708000183
   16 DC    H3'      495    5.171000004  -11.552999496    7.662000179
   16 DC    C2'      496    5.356999874  -11.663000107    7.708999634
   16 DC    H2'      497    5.300999641  -11.746999741    7.751999855
   16 DC    H2''     498    5.397000313  -11.677000046    7.608999729
   16 DC    O3'      499    5.354000092  -11.440000534    7.636000156
   17 DA    P        500    5.322000027  -11.392000198    7.484999657
   17 DA    OP1      501    5.376999855  -11.258000374    7.444999695
   17 DA    OP2      502    5.175999641  -11.416000366    7.451999664
   17 DA    O5'      503    5.406000137  -11.498000145    7.401999474
   17 DA    C5'      504    5.547999859  -11.477999687    7.390000343
   17 DA    H5'      505    5.590000153  -11.454000473    7.487000465
   17 DA    H5''     506    5.574000359  -11.394999504    7.323999882
   17 DA    C4'      507    5.624000072  -11.607999802    7.347000122
   17 DA    H4'      508    5.717999935  -11.579000473    7.301000118
   17 DA    O4'      509    5.651000023  -11.708999634    7.447000027
   17 DA    C1'      510    5.611999989  -11.826999664    7.394999504
   17 DA    H1'      511    5.693999767  -11.871000290    7.338999748
   17 DA    N9       512    5.590000153  -11.914999962    7.508000374
   17 DA    C8       513    5.466000080  -11.955999374    7.559999943
   17 DA    H8       514    5.375999928  -11.899999619    7.537999630
   17 DA    N7       515    5.470999718  -12.064000130    7.631999969
   17 DA    C5       516    5.605999947  -12.086999893    7.644999504
   17 DA    C6       517    5.688000202  -12.168000221    7.717999935
   17 DA    N6       518    5.651000023  -12.267999649    7.796000004
   17 DA    H61      519    5.556000233  -12.262999535    7.830000401
   17 DA    H62      520    5.723999977  -12.328000069    7.830999851
   17 DA    N1       521    5.822000027  -12.149000168    7.720999718
   17 DA    C2       522    5.875999928  -12.057000160    7.645999908
   17 DA    H2       523    5.984000206  -12.057000160    7.655999660
   17 DA    N3       524    5.815000057  -11.972000122    7.562999725
   17 DA    C4       525    5.682000160  -11.987999916    7.574999809
   17 DA    C3'      526    5.546999931  -11.676000595    7.231999874
   17 DA    H3'      527    5.463999748  -11.621000290    7.187000275
   17 DA    C2'      528    5.491000175  -11.791999817    7.316000462
   17 DA    H2'      529    5.408999920  -11.755000114    7.377999783
   17 DA    H2''     530    5.449000359  -11.871999741    7.255000114
   17 DA    O3'      531    5.638000011  -11.717000008    7.133999825
   18 DG    P        532    5.666999817  -11.623000145    7.009999752
   18 DG    OP1      533    5.678999901  -11.480999947    7.051000118
   18 DG    OP2      534    5.574999809  -11.661000252    6.897000313
   18 DG    O5'      535    5.814000130  -11.663000107    6.951999664
   18 DG    C5'      536    5.928999901  -11.658999443    7.030999660
   18 DG    H5'      537    5.907000065  -11.619000435    7.130000114
   18 DG    H5''     538    5.984999657  -11.576000214    6.987999916
   18 DG    C4'      539    6.001999855  -11.795000076    7.032999992
   18 DG    H4'      540    6.105000019  -11.774000168    7.062000275
   18 DG    O4'      541    5.936999798  -11.876999855    7.133000374
   18 DG    C1'      542    5.907999992  -11.998000145    7.059999943
   18 DG    H1'      543    5.991999626  -12.066999435    7.058999538
   18 DG    N9       544    5.810999870  -12.058000565    7.144999504
   18 DG    C8       545    5.675000191  -12.036000252    7.154000282
   18 DG    H8       546    5.616999626  -11.976999283    7.085000038
   18 DG    N7       547    5.618000031  -12.116000175    7.244000435
   18 DG    C5       548    5.725999832  -12.182000160    7.303999901
   18 DG    C6       549    5.733000278  -12.281999588    7.409999847
   18 DG    O6       550    5.641999722  -12.333000183    7.477999687
   18 DG    N1       551    5.866000175  -12.316999435    7.435999870
   18 DG    H1       552    5.877999783  -12.383999825    7.511000156
   18 DG    C2       553    5.973000050  -12.253999710    7.391999722
   18 DG    N2       554    6.088999748  -12.298000336    7.440000057
   18 DG    H21      555    6.092000008  -12.387000084    7.487000465
   18 DG    H22      556    6.175000191  -12.244999886    7.433000088
   18 DG    N3       557    5.974999905  -12.164999962    7.296000004
   18 DG    C4       558    5.843999863  -12.131999969    7.255000114
   18 DG    C3'      559    5.997000217  -11.868000031    6.895999908
   18 DG    H3'      560    5.973999977  -11.789999962    6.823000431
   18 DG    C2'      561    5.874000072  -11.960000038    6.912000179
   18 DG    H2'      562    5.779000282  -11.906999588    6.911000252
   18 DG    H2''     563    5.883999825  -12.045000076    6.844000340
   18 DG    O3'      564    6.115000248  -11.944999695    6.873999596
   19 DA    P        565    6.184999943  -11.927000046    6.730000496
   19 DA    OP1      566    6.233000278  -11.782999992    6.726999760
   19 DA    OP2      567    6.091000080  -11.972000122    6.629000187
   19 DA    O5'      568    6.315999985  -12.017000198    6.730999947
   19 DA    C5'      569    6.411000252  -11.996000290    6.837999821
   19 DA    H5'      570    6.380000114  -11.921999931    6.912000179
   19 DA    H5''     571    6.505000114  -11.955999374    6.798999786
   19 DA    C4'      572    6.440000057  -12.125000000    6.908999443
   19 DA    H4'      573    6.526999474  -12.105000496    6.972000122
   19 DA    O4'      574    6.328999996  -12.162000656    6.990000248
   19 DA    C1'      575    6.293000221  -12.295000076    6.955999851
   19 DA    H1'      576    6.340000153  -12.359999657    7.030000210
   19 DA    N9       577    6.151999950  -12.303999901    6.973999977
   19 DA    C8       578    6.050000191  -12.255999565    6.894000053
   19 DA    H8       579    6.065000057  -12.184999466    6.814000130
   19 DA    N7       580    5.934000015  -12.291999817    6.926999569
   19 DA    C5       581    5.956999779  -12.381999969    7.032999992
   19 DA    C6       582    5.874000072  -12.453000069    7.116999626
   19 DA    N6       583    5.741999626  -12.447999954    7.122000217
   19 DA    H61      584    5.689000130  -12.404000282    7.048000336
   19 DA    H62      585    5.703999996  -12.508000374    7.194999695
   19 DA    N1       586    5.925000191  -12.532999992    7.210000038
   19 DA    C2       587    6.053999901  -12.541000366    7.223999977
   19 DA    H2       588    6.099999905  -12.601999283    7.300000191
   19 DA    N3       589    6.144999981  -12.468000412    7.157999992
   19 DA    C4       590    6.092999935  -12.394000053    7.055999756
   19 DA    C3'      591    6.469000340  -12.244000435    6.814000130
   19 DA    H3'      592    6.481999874  -12.213999748    6.710000038
   19 DA    C2'      593    6.338999748  -12.326999664    6.814000130
   19 DA    H2'      594    6.282000065  -12.282999992    6.731999874
   19 DA    H2''     595    6.356999874  -12.433000565    6.798999786
   19 DA    O3'      596    6.587999821  -12.298000336    6.865000248
   20 DT    P        597    6.654000282  -12.423999786    6.801000118
   20 DT    OP1      598    6.796999931  -12.427000046    6.837000370
   20 DT    OP2      599    6.623000145  -12.427999496    6.658999443
   20 DT    O5'      600    6.574999809  -12.538000107    6.886000156
   20 DT    C5'      601    6.612000465  -12.552999496    7.019999504
   20 DT    H5'      602    6.566999912  -12.468000412    7.071000099
   20 DT    H5''     603    6.719999790  -12.560999870    7.032999992
   20 DT    C4'      604    6.559999943  -12.683000565    7.078000069
   20 DT    H4'      605    6.597000122  -12.682000160    7.180999756
   20 DT    O4'      606    6.416000366  -12.697000504    7.087000370
   20 DT    C1'      607    6.377999783  -12.803998947    7.008999825
   20 DT    H1'      608    6.368000031  -12.888999939    7.076999664
   20 DT    N1       609    6.241999626  -12.767999649    6.946000099
   20 DT    C6       610    6.225999832  -12.684999466    6.835000038
   20 DT    H6       611    6.304999828  -12.638999939    6.779000282
   20 DT    C5       612    6.102999687  -12.651000023    6.791000366
   20 DT    C7       613    6.092000008  -12.566999435    6.662999630
   20 DT    H71      614    6.084000111  -12.463999748    6.697000027
   20 DT    H72      615    6.183000088  -12.576999664    6.604000092
   20 DT    H73      616    6.008000374  -12.588999748    6.597000122
   20 DT    C4       617    5.981999874  -12.694999695    6.862000465
   20 DT    O4       618    5.865000248  -12.678999901    6.830000401
   20 DT    N3       619    6.008000374  -12.763999939    6.976000309
   20 DT    H3       620    5.921999931  -12.803998947    7.011000156
   20 DT    C2       621    6.133999825  -12.796999931    7.026000023
   20 DT    O2       622    6.138000011  -12.858999252    7.134999752
   20 DT    C3'      623    6.612000465  -12.802999496    7.000000000
   20 DT    H3'      624    6.691000462  -12.765000343    6.935999870
   20 DT    C2'      625    6.490000248  -12.838000298    6.909999847
   20 DT    H2'      626    6.487999916  -12.772000313    6.823999882
   20 DT    H2''     627    6.491000175  -12.942998886    6.881999969
   20 DT    O3'      628    6.641999722  -12.913000107    7.088999748
   21 DT    P        629    6.712999821  -13.046999931    7.044000149
   21 DT    OP1      630    6.789000034  -13.096000671    7.157999992
   21 DT    OP2      631    6.789000034  -13.027000427    6.919000149
   21 DT    O5'      632    6.587000370  -13.144000053    7.008999825
   21 DT    C5'      633    6.509999752  -13.205999374    7.118000031
   21 DT    H5'      634    6.467000008  -13.135000229    7.190000057
   21 DT    H5''     635    6.569000244  -13.275999069    7.177999973
   21 DT    C4'      636    6.394000053  -13.282000542    7.057000160
   21 DT    H4'      637    6.361999989  -13.327000618    7.151000023
   21 DT    O4'      638    6.315000057  -13.175999641    7.005999565
   21 DT    C1'      639    6.269000053  -13.236999512    6.881999969
   21 DT    H1'      640    6.197999954  -13.310999870    6.919000149
   21 DT    N1       641    6.199000359  -13.132000923    6.798000336
   21 DT    C6       642    6.272000313  -13.052000046    6.716000557
   21 DT    H6       643    6.380000114  -13.044000626    6.717000008
   21 DT    C5       644    6.203999996  -12.964999199    6.631999969
   21 DT    C7       645    6.286000252  -12.875000000    6.546000004
   21 DT    H71      646    6.390999794  -12.878999710    6.572000027
   21 DT    H72      647    6.266999722  -12.882000923    6.437999725
   21 DT    H73      648    6.237999916  -12.781999588    6.576999664
   21 DT    C4       649    6.057000160  -12.957000732    6.630999565
   21 DT    O4       650    5.988999844  -12.883999825    6.566999912
   21 DT    N3       651    5.999000072  -13.025999069    6.733999729
   21 DT    H3       652    5.897999763  -13.027000427    6.730999947
   21 DT    C2       653    6.059999943  -13.119999886    6.810999870
   21 DT    O2       654    5.987999916  -13.196001053    6.880999565
   21 DT    C3'      655    6.430000305  -13.383000374    6.946000099
   21 DT    H3'      656    6.536000252  -13.405000687    6.942999840
   21 DT    C2'      657    6.393000126  -13.305000305    6.828999996
   21 DT    H2'      658    6.474999905  -13.242999077    6.791999817
   21 DT    H2''     659    6.375000000  -13.377000809    6.750000000
   21 DT    O3'      660    6.354000092  -13.503999710    6.973000526
   22 DC    P        661    6.391999722  -13.638000488    6.895999908
   22 DC    OP1      662    6.466000557  -13.725000381    6.988999844
   22 DC    OP2      663    6.440000057  -13.605999947    6.758999825
   22 DC    O5'      664    6.240000248  -13.689999580    6.884999752
   22 DC    C5'      665    6.157000065  -13.711999893    7.000000000
   22 DC    H5'      666    6.157000065  -13.628999710    7.071000099
   22 DC    H5''     667    6.199999809  -13.789999008    7.062000275
   22 DC    C4'      668    6.019000053  -13.755999565    6.951999664
   22 DC    H4'      669    5.953000069  -13.777999878    7.036000252
   22 DC    O4'      670    5.961999893  -13.641000748    6.891999722
   22 DC    C1'      671    5.906000137  -13.680000305    6.766999722
   22 DC    H1'      672    5.802999973  -13.713999748    6.768000126
   22 DC    N1       673    5.927999973  -13.553998947    6.687999725
   22 DC    C6       674    6.049000263  -13.499000549    6.664000034
   22 DC    H6       675    6.136000156  -13.547999382    6.705000401
   22 DC    C5       676    6.060999870  -13.385000229    6.594000340
   22 DC    H5       677    6.159999847  -13.353999138    6.564000130
   22 DC    C4       678    5.941999912  -13.328000069    6.541000366
   22 DC    N4       679    5.943999767  -13.228999138    6.462999821
   22 DC    H41      680    6.033999920  -13.203000069    6.425000191
   22 DC    H42      681    5.858000278  -13.196001053    6.421999931
   22 DC    N3       682    5.822999954  -13.378000259    6.562000275
   22 DC    C2       683    5.811999798  -13.491999626    6.633999825
   22 DC    O2       684    5.695000172  -13.538000107    6.644999504
   22 DC    C3'      685    6.013000011  -13.866000175    6.848000526
   22 DC    H3'      686    6.106999874  -13.917999268    6.837999821
   22 DC    C2'      687    5.993999958  -13.791999817    6.722000122
   22 DC    H2'      688    6.085999966  -13.747999191    6.682000160
   22 DC    H2''     689    5.947999954  -13.847000122    6.641000271
   22 DC    O3'      690    5.899000168  -13.946001053    6.876999855
   23 DT    P        691    5.865000248  -14.091000557    6.814000130
   23 DT    OP1      692    5.740000248  -14.138000488    6.866000175
   23 DT    OP2      693    5.980000019  -14.184000015    6.823000431
   23 DT    O5'      694    5.842000008  -14.052000046    6.662000179
   23 DT    C5'      695    5.715000153  -14.021000862    6.609999657
   23 DT    H5'      696    5.664999962  -13.939000130    6.661000252
   23 DT    H5''     697    5.661000252  -14.114999771    6.622000217
   23 DT    C4'      698    5.716000080  -13.974000931    6.462999821
   23 DT    H4'      699    5.611999989  -13.985000610    6.433000088
   23 DT    O4'      700    5.756000042  -13.833000183    6.451999664
   23 DT    C1'      701    5.825999737  -13.827000618    6.327000141
   23 DT    H1'      702    5.747000217  -13.832000732    6.251999855
   23 DT    N1       703    5.895999908  -13.690999985    6.313000202
   23 DT    C6       704    6.026000023  -13.677000046    6.352999687
   23 DT    H6       705    6.075999737  -13.761999130    6.399000168
   23 DT    C5       706    6.095000267  -13.569999695    6.311999798
   23 DT    C7       707    6.249000072  -13.567998886    6.331000328
   23 DT    H71      708    6.279000282  -13.483999252    6.394000053
   23 DT    H72      709    6.284999847  -13.661000252    6.374000072
   23 DT    H73      710    6.296999931  -13.550999641    6.234999657
   23 DT    C4       711    6.033999920  -13.466000557    6.233000278
   23 DT    O4       712    6.086999893  -13.361999512    6.199000359
   23 DT    N3       713    5.901000023  -13.480999947    6.213999748
   23 DT    H3       714    5.858000278  -13.407000542    6.159999847
   23 DT    C2       715    5.824999809  -13.593999863    6.243999958
   23 DT    O2       716    5.708000183  -13.597000122    6.206000328
   23 DT    C3'      717    5.802000046  -14.055999756    6.365000248
   23 DT    H3'      718    5.850999832  -14.138000488    6.416999817
   23 DT    C2'      719    5.902999878  -13.957000732    6.322000027
   23 DT    H2'      720    5.977000237  -13.944000244    6.401000023
   23 DT    H2''     721    5.950999737  -13.977999687    6.227000237
   23 DT    O3'      722    5.720999718  -14.097000122    6.250999928
   24 DA    P        723    5.724999905  -14.249000549    6.202000141
   24 DA    OP1      724    5.661999702  -14.333000183    6.303999901
   24 DA    OP2      725    5.859000206  -14.272000313    6.158999920
   24 DA    O5'      726    5.641999722  -14.246999741    6.068999767
   24 DA    C5'      727    5.501999855  -14.282999992    6.064000130
   24 DA    H5'      728    5.438000202  -14.261999130    6.149000168
   24 DA    H5''     729    5.502999783  -14.388999939    6.038000107
   24 DA    C4'      730    5.421999931  -14.213000298    5.950999737
   24 DA    H4'      731    5.316999912  -14.239000320    5.963000298
   24 DA    O4'      732    5.452000141  -14.069999695    5.967000008
   24 DA    C1'      733    5.532999992  -14.013000488    5.865000248
   24 DA    H1'      734    5.468999863  -13.967000008    5.789999962
   24 DA    N9       735    5.644000053  -13.920000076    5.918000221
   24 DA    C8       736    5.758999825  -13.958999634    5.983000278
   24 DA    H8       737    5.775000095  -14.060999870    6.015000343
   24 DA    N7       738    5.855999947  -13.867999077    5.984999657
   24 DA    C5       739    5.789999962  -13.753000259    5.922999859
   24 DA    C6       740    5.831999779  -13.619000435    5.883000374
   24 DA    N6       741    5.953999996  -13.566999435    5.907000065
   24 DA    H61      742    6.026999950  -13.627000809    5.940999985
   24 DA    H62      743    5.979000092  -13.482000351    5.859999657
   24 DA    N1       744    5.743000031  -13.535000801    5.825999737
   24 DA    C2       745    5.625999928  -13.574000359    5.791999817
   24 DA    H2       746    5.552999973  -13.502000809    5.758000374
   24 DA    N3       747    5.578000069  -13.697000504    5.813000202
   24 DA    C4       748    5.664000034  -13.783999443    5.880000114
   24 DA    C3'      749    5.467999935  -14.241999626    5.809999943
   24 DA    H3'      750    5.501999855  -14.344999313    5.799000263
   24 DA    C2'      751    5.585000038  -14.142000198    5.796999931
   24 DA    H2'      752    5.672999859  -14.185000420    5.843999863
   24 DA    H2''     753    5.613999844  -14.128000259    5.692999840
   24 DA    O3'      754    5.368000031  -14.207000732    5.718999863
   25 DC    P        755    5.375000000  -14.221000671    5.560999870
   25 DC    OP1      756    5.237999916  -14.235000610    5.515999794
   25 DC    OP2      757    5.475999832  -14.328000069    5.526000023
   25 DC    O5'      758    5.433000088  -14.079999924    5.519000053
   25 DC    C5'      759    5.350999832  -13.971000671    5.513999939
   25 DC    H5'      760    5.306000233  -13.941999435    5.608000278
   25 DC    H5''     761    5.268000126  -13.985000610    5.445000172
   25 DC    C4'      762    5.432000160  -13.850000381    5.465000153
   25 DC    H4'      763    5.359999657  -13.767000198    5.463999748
   25 DC    O4'      764    5.547999859  -13.815999985    5.543999672
   25 DC    C1'      765    5.634999752  -13.750000000    5.458000183
   25 DC    H1'      766    5.586999893  -13.656000137    5.428999901
   25 DC    N1       767    5.772999763  -13.738000870    5.506000042
   25 DC    C6       768    5.828999996  -13.842000008    5.571000099
   25 DC    H6       769    5.772000313  -13.934000015    5.578000069
   25 DC    C5       770    5.950999737  -13.822999954    5.622000217
   25 DC    H5       771    6.004000187  -13.906000137    5.666999817
   25 DC    C4       772    6.009999752  -13.699999809    5.592999935
   25 DC    N4       773    6.127999783  -13.680000305    5.640000343
   25 DC    H41      774    6.174000263  -13.758000374    5.684000015
   25 DC    H42      775    6.168999672  -13.588000298    5.629000187
   25 DC    N3       776    5.963999748  -13.602000237    5.529000282
   25 DC    C2       777    5.835999966  -13.619000435    5.484000206
   25 DC    O2       778    5.779000282  -13.527000427    5.421999931
   25 DC    C3'      779    5.483000278  -13.867999077    5.318999767
   25 DC    H3'      780    5.459000111  -13.968999863    5.282999992
   25 DC    C2'      781    5.633000374  -13.833999634    5.328000069
   25 DC    H2'      782    5.697999954  -13.919000626    5.348999977
   25 DC    H2''     783    5.670000076  -13.778999329    5.241999626
   25 DC    O3'      784    5.414000034  -13.767999649    5.231999874
   26 DC    P        785    5.449000359  -13.760999680    5.074000359
   26 DC    OP1      786    5.310999870  -13.746999741    5.015999794
   26 DC    OP2      787    5.531000137  -13.877000809    5.029999733
   26 DC    O5'      788    5.529999733  -13.625999451    5.052000046
   26 DC    C5'      789    5.479000092  -13.499000549    5.092000008
   26 DC    H5'      790    5.456000328  -13.488000870    5.199000359
   26 DC    H5''     791    5.383000374  -13.486999512    5.040999889
   26 DC    C4'      792    5.566999912  -13.377000809    5.046000004
   26 DC    H4'      793    5.519000053  -13.285000801    5.079999924
   26 DC    O4'      794    5.689000130  -13.372999191    5.102000237
   26 DC    C1'      795    5.791999817  -13.360000610    5.001999855
   26 DC    H1'      796    5.813000202  -13.255999565    4.974999905
   26 DC    N1       797    5.908999920  -13.436999321    5.047999859
   26 DC    C6       798    5.888000011  -13.559000015    5.105999947
   26 DC    H6       799    5.786999702  -13.588999748    5.127999783
   26 DC    C5       800    5.988999844  -13.633999825    5.159999847
   26 DC    H5       801    5.966000080  -13.725000381    5.213000298
   26 DC    C4       802    6.118000031  -13.577000618    5.140000343
   26 DC    N4       803    6.227999687  -13.647999763    5.164999962
   26 DC    H41      804    6.217999935  -13.730999947    5.220999718
   26 DC    H42      805    6.320000172  -13.607999802    5.154999733
   26 DC    N3       806    6.143000126  -13.455999374    5.078000069
   26 DC    C2       807    6.039000034  -13.385999680    5.039000034
   26 DC    O2       808    6.054999828  -13.278999329    4.984000206
   26 DC    C3'      809    5.586999893  -13.375000000    4.893000126
   26 DC    H3'      810    5.513000011  -13.441999435    4.849999905
   26 DC    C2'      811    5.733000278  -13.425000191    4.874000072
   26 DC    H2'      812    5.741999626  -13.532000542    4.893000126
   26 DC    H2''     813    5.776000023  -13.392000198    4.779000282
   26 DC    O3'      814    5.561999798  -13.246999741    4.835999966
   27 DA    P        815    5.553999901  -13.230999947    4.679999828
   27 DA    OP1      816    5.467000008  -13.119000435    4.654000282
   27 DA    OP2      817    5.506999969  -13.361000061    4.630000114
   27 DA    O5'      818    5.706000328  -13.202000618    4.623000145
   27 DA    C5'      819    5.761000156  -13.075999260    4.633999825
   27 DA    H5'      820    5.730999947  -13.031000137    4.729000092
   27 DA    H5''     821    5.720000267  -13.003999710    4.564000130
   27 DA    C4'      822    5.909999847  -13.069999695    4.615000248
   27 DA    H4'      823    5.950999737  -12.974000931    4.645999908
   27 DA    O4'      824    5.980999947  -13.166999817    4.697000027
   27 DA    C1'      825    6.072999954  -13.232000351    4.611999989
   27 DA    H1'      826    6.166999817  -13.178998947    4.598000050
   27 DA    N9       827    6.115000248  -13.352999687    4.679999828
   27 DA    C8       828    6.039000034  -13.467999458    4.677999973
   27 DA    H8       829    5.940999985  -13.482999802    4.633999825
   27 DA    N7       830    6.111000061  -13.563000679    4.729000092
   27 DA    C5       831    6.237999916  -13.517000198    4.763000011
   27 DA    C6       832    6.362999916  -13.572000504    4.800999641
   27 DA    N6       833    6.387000084  -13.696001053    4.828000069
   27 DA    H61      834    6.316999912  -13.767000198    4.814000130
   27 DA    H62      835    6.480999947  -13.714999199    4.861000061
   27 DA    N1       836    6.462999821  -13.494999886    4.824999809
   27 DA    C2       837    6.451999664  -13.364000320    4.802999973
   27 DA    H2       838    6.541999817  -13.307001114    4.820000172
   27 DA    N3       839    6.345000267  -13.305000305    4.747000217
   27 DA    C4       840    6.240000248  -13.385000229    4.733000278
   27 DA    C3'      841    5.940000057  -13.102000237    4.465000153
   27 DA    H3'      842    5.848000050  -13.116999626    4.408999920
   27 DA    C2'      843    6.008000374  -13.236999512    4.479000092
   27 DA    H2'      844    5.929999828  -13.314000130    4.479000092
   27 DA    H2''     845    6.072999954  -13.255999565    4.394000053
   27 DA    O3'      846    6.026000023  -13.002000809    4.416999817
   28 DA    P        847    5.986000061  -12.913999557    4.286999702
   28 DA    OP1      848    5.877999783  -12.822000504    4.328000069
   28 DA    OP2      849    5.977000237  -13.002000809    4.174000263
   28 DA    O5'      850    6.125000000  -12.836999893    4.277999878
   28 DA    C5'      851    6.151000023  -12.727999687    4.368999958
   28 DA    H5'      852    6.111999989  -12.748000145    4.468999863
   28 DA    H5''     853    6.105999947  -12.633999825    4.336999893
   28 DA    C4'      854    6.302000046  -12.694999695    4.402999878
   28 DA    H4'      855    6.290999889  -12.605000496    4.463000298
   28 DA    O4'      856    6.365000248  -12.802000046    4.474999905
   28 DA    C1'      857    6.480000496  -12.858999252    4.406000137
   28 DA    H1'      858    6.576000214  -12.827000618    4.445000172
   28 DA    N9       859    6.472000122  -13.003000259    4.404000282
   28 DA    C8       860    6.366999626  -13.078999519    4.359999657
   28 DA    H8       861    6.276999950  -13.033999443    4.321000099
   28 DA    N7       862    6.370999813  -13.207000732    4.390000343
   28 DA    C5       863    6.498000145  -13.218999863    4.447000027
   28 DA    C6       864    6.569999695  -13.328000069    4.506999969
   28 DA    N6       865    6.541000366  -13.455999374    4.488999844
   28 DA    H61      866    6.447000027  -13.475999832    4.459000111
   28 DA    H62      867    6.604000092  -13.527999878    4.522999763
   28 DA    N1       868    6.683999538  -13.299000740    4.574999809
   28 DA    C2       869    6.719000340  -13.171999931    4.585999966
   28 DA    H2       870    6.817999840  -13.158999443    4.627999783
   28 DA    N3       871    6.669000149  -13.064000130    4.539999962
   28 DA    C4       872    6.548999786  -13.092999458    4.470000267
   28 DA    C3'      873    6.393000126  -12.659999847    4.281000137
   28 DA    H3'      874    6.342000008  -12.638999939    4.186999798
   28 DA    C2'      875    6.469000340  -12.788999557    4.263000011
   28 DA    H2'      876    6.423000336  -12.861000061    4.196000099
   28 DA    H2''     877    6.574999809  -12.781000137    4.236000061
   28 DA    O3'      878    6.476000309  -12.548999786    4.322000027
   29 DA    P        879    6.581999779  -12.491000175    4.215000153
   29 DA    OP1      880    6.612999916  -12.355999947    4.263000011
   29 DA    OP2      881    6.537999630  -12.498000145    4.078000069
   29 DA    O5'      882    6.716000557  -12.576000214    4.241000175
   29 DA    C5'      883    6.769000053  -12.591000557    4.368000031
   29 DA    H5'      884    6.712000370  -12.644000053    4.443999767
   29 DA    H5''     885    6.796000004  -12.494999886    4.411999702
   29 DA    C4'      886    6.893000126  -12.677999496    4.352000237
   29 DA    H4'      887    6.953000069  -12.656000137    4.440000057
   29 DA    O4'      888    6.855999947  -12.819999695    4.348999977
   29 DA    C1'      889    6.912000179  -12.891000748    4.241999626
   29 DA    H1'      890    7.016000271  -12.911000252    4.269999981
   29 DA    N9       891    6.837999821  -13.008000374    4.199000359
   29 DA    C8       892    6.720999718  -13.016000748    4.123000145
   29 DA    H8       893    6.675000191  -12.928998947    4.078000069
   29 DA    N7       894    6.673000336  -13.132000923    4.106999874
   29 DA    C5       895    6.763999939  -13.216000557    4.178999901
   29 DA    C6       896    6.783999443  -13.353999138    4.184000015
   29 DA    N6       897    6.691999912  -13.442998886    4.144999981
   29 DA    H61      898    6.595999718  -13.411000252    4.138999939
   29 DA    H62      899    6.710999966  -13.541999817    4.154000282
   29 DA    N1       900    6.880000114  -13.406000137    4.258999825
   29 DA    C2       901    6.967000008  -13.319999695    4.320000172
   29 DA    H2       902    7.041999817  -13.369000435    4.380000114
   29 DA    N3       903    6.974999905  -13.185000420    4.304999828
   29 DA    C4       904    6.866000175  -13.138999939    4.236999989
   29 DA    C3'      905    6.970999718  -12.670000076    4.223000050
   29 DA    H3'      906    6.955999851  -12.574999809    4.172999859
   29 DA    C2'      907    6.919999599  -12.782999992    4.133999825
   29 DA    H2'      908    6.822000027  -12.755000114    4.095000267
   29 DA    H2''     909    6.987000465  -12.791999817    4.049000263
   29 DA    O3'      910    7.108999729  -12.694999695    4.236000061
   30 DA    P        911    7.212000370  -12.569000244    4.243000031
   30 DA    OP1      912    7.164999962  -12.468999863    4.340000153
   30 DA    OP2      913    7.247000217  -12.523000717    4.105000019
   30 DA    O5'      914    7.349999905  -12.635999680    4.289999962
   30 DA    C5'      915    7.354000092  -12.704999924    4.414999962
   30 DA    H5'      916    7.263999939  -12.677000046    4.468999863
   30 DA    H5''     917    7.437999725  -12.666000366    4.473000050
   30 DA    C4'      918    7.375000000  -12.857999802    4.401000023
   30 DA    H4'      919    7.402999878  -12.892000198    4.500000000
   30 DA    O4'      920    7.277999878  -12.934000015    4.338000298
   30 DA    C1'      921    7.338999748  -13.030000687    4.255000114
   30 DA    H1'      922    7.376999855  -13.111999512    4.315999985
   30 DA    N9       923    7.248999596  -13.075999260    4.147999763
   30 DA    C8       924    7.169000149  -12.992999077    4.071000099
   30 DA    H8       925    7.183999538  -12.885999680    4.071000099
   30 DA    N7       926    7.081999779  -13.052999496    3.993000031
   30 DA    C5       927    7.106999874  -13.190999985    4.020999908
   30 DA    C6       928    7.055999756  -13.315999985    3.970999956
   30 DA    N6       929    6.962999821  -13.325999260    3.881000042
   30 DA    H61      930    6.919000149  -13.246999741    3.835999966
   30 DA    H62      931    6.944000244  -13.419000626    3.845000029
   30 DA    N1       932    7.112000465  -13.430999756    4.004000187
   30 DA    C2       933    7.210000038  -13.428998947    4.098000050
   30 DA    H2       934    7.258999825  -13.522999763    4.119999886
   30 DA    N3       935    7.266999722  -13.327000618    4.152999878
   30 DA    C4       936    7.213999748  -13.203000069    4.111000061
   30 DA    C3'      937    7.505000114  -12.871000290    4.311999798
   30 DA    H3'      938    7.541000366  -12.773000717    4.279999733
   30 DA    C2'      939    7.456999779  -12.953999519    4.192999840
   30 DA    H2'      940    7.427999973  -12.896000862    4.105999947
   30 DA    H2''     941    7.527999878  -13.030000687    4.159999847
   30 DA    O3'      942    7.598000526  -12.939999580    4.387000084
   31 DG    P        943    7.750000000  -12.967999458    4.333000183
   31 DG    OP1      944    7.837000370  -12.980000496    4.447000027
   31 DG    OP2      945    7.786000252  -12.869000435    4.230000019
   31 DG    O5'      946    7.743000031  -13.107999802    4.263000011
   31 DG    C5'      947    7.741999626  -13.236000061    4.345999718
   31 DG    H5'      948    7.648999691  -13.244000435    4.402999878
   31 DG    H5''     949    7.823999882  -13.239000320    4.418000221
   31 DG    C4'      950    7.743000031  -13.364000320    4.256000042
   31 DG    H4'      951    7.736000061  -13.447000504    4.325999737
   31 DG    O4'      952    7.637999535  -13.349000931    4.164000034
   31 DG    C1'      953    7.683000088  -13.399999619    4.038000107
   31 DG    H1'      954    7.668000221  -13.508000374    4.039999962
   31 DG    N9       955    7.595999718  -13.336999893    3.933000088
   31 DG    C8       956    7.564000130  -13.208000183    3.915000200
   31 DG    H8       957    7.599999905  -13.125000000    3.974000216
   31 DG    N7       958    7.458000183  -13.180000305    3.843999863
   31 DG    C5       959    7.414999962  -13.307001114    3.797000170
   31 DG    C6       960    7.308999538  -13.346000671    3.713999987
   31 DG    O6       961    7.227999687  -13.280000687    3.654000044
   31 DG    N1       962    7.312000275  -13.480999947    3.693000078
   31 DG    H1       963    7.238999844  -13.521000862    3.636000156
   31 DG    C2       964    7.409999847  -13.571001053    3.741999865
   31 DG    N2       965    7.412000179  -13.686999321    3.679000139
   31 DG    H21      966    7.344000340  -13.713000298    3.608999968
   31 DG    H22      967    7.481999874  -13.753000259    3.709999800
   31 DG    N3       968    7.511000156  -13.535000801    3.824000120
   31 DG    C4       969    7.501000404  -13.399000168    3.850999832
   31 DG    C3'      970    7.876999855  -13.366999626    4.175000191
   31 DG    H3'      971    7.932000160  -13.281000137    4.213000298
   31 DG    C2'      972    7.828999996  -13.353999138    4.031000137
   31 DG    H2'      973    7.841000557  -13.249000549    4.001999855
   31 DG    H2''     974    7.880000114  -13.421000481    3.961999893
   31 DG    O3'      975    7.953000069  -13.488000870    4.196000099
   32 DT    P        976    8.101999283  -13.502000809    4.131999969
   32 DT    OP1      977    8.161000252  -13.607000351    4.220000267
   32 DT    OP2      978    8.168000221  -13.375000000    4.119999886
   32 DT    O5'      979    8.073999405  -13.557001114    3.986000061
   32 DT    C5'      980    8.078000069  -13.697999954    3.958000183
   32 DT    H5'      981    8.015000343  -13.753000259    4.027999878
   32 DT    H5''     982    8.180000305  -13.725999832    3.986999989
   32 DT    C4'      983    8.033999443  -13.750000000    3.820999861
   32 DT    H4'      984    8.026999474  -13.857999802    3.825000048
   32 DT    O4'      985    7.900000095  -13.713000298    3.783999920
   32 DT    C1'      986    7.876999855  -13.699000359    3.647000074
   32 DT    H1'      987    7.812999725  -13.785000801    3.625000000
   32 DT    N1       988    7.808000088  -13.572000504    3.600999832
   32 DT    C6       989    7.841000557  -13.444000244    3.650999784
   32 DT    H6       990    7.930000305  -13.439999580    3.710999966
   32 DT    C5       991    7.763999939  -13.333000183    3.618000031
   32 DT    C7       992    7.816999912  -13.199999809    3.658999920
   32 DT    H71      993    7.888999939  -13.197999954    3.740999937
   32 DT    H72      994    7.863999844  -13.161000252    3.568999767
   32 DT    H73      995    7.738999844  -13.128999710    3.688000202
   32 DT    C4       996    7.651999474  -13.347999573    3.522000074
   32 DT    O4       997    7.569000244  -13.258999825    3.488999844
   32 DT    N3       998    7.626000404  -13.475999832    3.483000278
   32 DT    H3       999    7.553999901  -13.489000320    3.414000034
   32 DT    C2      1000    7.691000462  -13.588999748    3.525999784
   32 DT    O2      1001    7.644000053  -13.696001053    3.488000154
   32 DT    C3'     1002    8.112999916  -13.711000443    3.700999737
   32 DT    H3'     1003    8.135999680  -13.605000496    3.707000017
   32 DT    C2'     1004    8.012000084  -13.739999771    3.586999893
   32 DT    H2'     1005    8.031999588  -13.680000305    3.497999907
   32 DT    H2''    1006    8.005999565  -13.846000671    3.561999798
   32 DT    O3'     1007    8.232999802  -13.791000366    3.697000027
   33 DG    P       1008    8.362999916  -13.738000870    3.618000031
   33 DG    OP1     1009    8.469999313  -13.819999695    3.670000076
   33 DG    OP2     1010    8.376999855  -13.593999863    3.641000032
   33 DG    O5'     1011    8.335000038  -13.761999130    3.466999769
   33 DG    C5'     1012    8.329999924  -13.894999504    3.415999889
   33 DG    H5'     1013    8.281000137  -13.955999374    3.491999865
   33 DG    H5''    1014    8.430999756  -13.934000015    3.408000231
   33 DG    C4'     1015    8.239999771  -13.921000481    3.292999983
   33 DG    H4'     1016    8.217000008  -14.027999878    3.288000107
   33 DG    O4'     1017    8.121999741  -13.842999458    3.291999817
   33 DG    C1'     1018    8.133000374  -13.746999741    3.190000057
   33 DG    H1'     1019    8.073999405  -13.795000076    3.111000061
   33 DG    N9      1020    8.079999924  -13.616999626    3.224000216
   33 DG    C8      1021    8.137000084  -13.533999443    3.315999985
   33 DG    H8      1022    8.227999687  -13.553998947    3.370999813
   33 DG    N7      1023    8.059000015  -13.427000046    3.345000029
   33 DG    C5      1024    7.949999809  -13.439999580    3.259999752
   33 DG    C6      1025    7.841000557  -13.353999138    3.233999968
   33 DG    O6      1026    7.830000401  -13.239000320    3.275999784
   33 DG    N1      1027    7.743000031  -13.400999069    3.150000095
   33 DG    H1      1028    7.666000366  -13.342999458    3.118999958
   33 DG    C2      1029    7.766000271  -13.517999649    3.087000132
   33 DG    N2      1030    7.673999786  -13.555999756    3.002000093
   33 DG    H21     1031    7.602999687  -13.483999252    2.992000103
   33 DG    H22     1032    7.669999599  -13.647000313    2.959000111
   33 DG    N3      1033    7.862999916  -13.607000351    3.101000071
   33 DG    C4      1034    7.960000038  -13.557001114    3.191999912
   33 DG    C3'     1035    8.312999725  -13.897000313    3.161000013
   33 DG    H3'     1036    8.420999527  -13.903999329    3.174000025
   33 DG    C2'     1037    8.279000282  -13.753000259    3.138000011
   33 DG    H2'     1038    8.344999313  -13.692998886    3.200999737
   33 DG    H2''    1039    8.279000282  -13.713000298    3.036000013
   33 DG    O3'     1040    8.262999535  -13.982000351    3.058000088
   34 DT    P       1041    8.326999664  -13.977999687    2.911000013
   34 DT    OP1     1042    8.343999863  -14.111999512    2.862999916
   34 DT    OP2     1043    8.444999695  -13.889999390    2.914000034
   34 DT    O5'     1044    8.225000381  -13.900999069    2.811000109
   34 DT    C5'     1045    8.093000412  -13.949999809    2.809000015
   34 DT    H5'     1046    8.069000244  -13.958999634    2.914999962
   34 DT    H5''    1047    8.087999344  -14.045000076    2.756000042
   34 DT    C4'     1048    7.994999886  -13.850000381    2.746999979
   34 DT    H4'     1049    7.904000282  -13.907999992    2.737999916
   34 DT    O4'     1050    7.970999718  -13.733999252    2.825999975
   34 DT    C1'     1051    7.969000340  -13.625999451    2.735000134
   34 DT    H1'     1052    7.870999813  -13.605999947    2.693000078
   34 DT    N1      1053    8.010000229  -13.496999741    2.812999964
   34 DT    C6      1054    8.128999710  -13.494000435    2.875000000
   34 DT    H6      1055    8.194000244  -13.578999519    2.861000061
   34 DT    C5      1056    8.162000656  -13.394000053    2.957000017
   34 DT    C7      1057    8.301000595  -13.394000053    3.004999876
   34 DT    H71     1058    8.357000351  -13.478999138    2.969000101
   34 DT    H72     1059    8.348000526  -13.308000565    2.957000017
   34 DT    H73     1060    8.305000305  -13.380999565    3.113999844
   34 DT    C4      1061    8.072999954  -13.281000137    2.983999968
   34 DT    O4      1062    8.098000526  -13.180000305    3.042999983
   34 DT    N3      1063    7.951999664  -13.296000481    2.927999973
   34 DT    H3      1064    7.894000053  -13.213999748    2.919000149
   34 DT    C2      1065    7.921999931  -13.392999649    2.832000017
   34 DT    O2      1066    7.826000214  -13.385999680    2.759000063
   34 DT    C3'     1067    8.041000366  -13.813000679    2.598999977
   34 DT    H3'     1068    8.140000343  -13.853999138    2.575999975
   34 DT    C2'     1069    8.069999695  -13.669000626    2.622999907
   34 DT    H2'     1070    8.171999931  -13.650999069    2.654000044
   34 DT    H2''    1071    8.052999496  -13.611000061    2.532000065
   34 DT    O3'     1072    7.941000462  -13.841000557    2.504999876
   35 DA    P       1073    7.969000340  -13.846000671    2.353000164
   35 DA    OP1     1074    7.858999729  -13.928998947    2.309000015
   35 DA    OP2     1075    8.112000465  -13.891000748    2.334000111
   35 DA    O5'     1076    7.951000214  -13.692998886    2.315000057
   35 DA    C5'     1077    7.824999809  -13.630000114    2.309999943
   35 DA    H5'     1078    7.779000282  -13.642999649    2.407999992
   35 DA    H5''    1079    7.776999474  -13.685999870    2.230000019
   35 DA    C4'     1080    7.830000401  -13.477000237    2.283999920
   35 DA    H4'     1081    7.723999977  -13.458999634    2.266000032
   35 DA    O4'     1082    7.884999752  -13.413999557    2.394999981
   35 DA    C1'     1083    7.988999844  -13.327000618    2.349999905
   35 DA    H1'     1084    7.937999725  -13.235000610    2.322000027
   35 DA    N9      1085    8.086999893  -13.307001114    2.459000111
   35 DA    C8      1086    8.201999664  -13.380999565    2.487999916
   35 DA    H8      1087    8.222000122  -13.475000381    2.438999891
   35 DA    N7      1088    8.281999588  -13.336000443    2.578000069
   35 DA    C5      1089    8.205999374  -13.219999313    2.615999937
   35 DA    C6      1090    8.230999947  -13.107999802    2.703000069
   35 DA    N6      1091    8.343000412  -13.093999863    2.773999929
   35 DA    H61     1092    8.419000626  -13.147999763    2.736000061
   35 DA    H62     1093    8.358999252  -13.003000259    2.813999891
   35 DA    N1      1094    8.144000053  -13.007000923    2.712999821
   35 DA    C2      1095    8.030000687  -13.017000198    2.646999836
   35 DA    H2      1096    7.962000370  -12.934000015    2.644000053
   35 DA    N3      1097    7.991999626  -13.114000320    2.565000057
   35 DA    C4      1098    8.086000443  -13.208999634    2.551000118
   35 DA    C3'     1099    7.905999660  -13.434000015    2.160000086
   35 DA    H3'     1100    7.918000221  -13.519999504    2.094000101
   35 DA    C2'     1101    8.037000656  -13.388999939    2.214999914
   35 DA    H2'     1102    8.101999283  -13.474000931    2.240000010
   35 DA    H2''    1103    8.094999313  -13.319999695    2.153000116
   35 DA    O3'     1104    7.831999779  -13.329999924    2.092999935
   36 DT    P       1105    7.859999657  -13.309000015    1.931999922
   36 DT    OP1     1106    7.748000145  -13.238000870    1.869000077
   36 DT    OP2     1107    7.901999474  -13.439999580    1.863999963
   36 DT    O5'     1108    7.991999626  -13.217999458    1.929999948
   36 DT    C5'     1109    7.980999947  -13.074000359    1.934000015
   36 DT    H5'     1110    7.958000183  -13.041000366    1.832999945
   36 DT    H5''    1111    8.081999779  -13.041999817    1.957999945
   36 DT    C4'     1112    7.895999908  -13.013000488    2.047999859
   36 DT    H4'     1113    7.791000366  -13.042999268    2.049000025
   36 DT    O4'     1114    7.951000214  -13.047999382    2.176000118
   36 DT    C1'     1115    8.015000343  -12.936999321    2.237999916
   36 DT    H1'     1116    7.944000244  -12.899999619    2.312000036
   36 DT    N1      1117    8.149999619  -12.950999260    2.296000004
   36 DT    C6      1118    8.232000351  -13.052999496    2.253000021
   36 DT    H6      1119    8.194000244  -13.122999191    2.179999828
   36 DT    C5      1120    8.348999977  -13.074999809    2.318000078
   36 DT    C7      1121    8.437000275  -13.185999870    2.263999939
   36 DT    H71     1122    8.536000252  -13.147000313    2.238999844
   36 DT    H72     1123    8.454999924  -13.267000198    2.335000038
   36 DT    H73     1124    8.401999474  -13.225000381    2.167999983
   36 DT    C4      1125    8.398000717  -12.977999687    2.426000118
   36 DT    O4      1126    8.508000374  -12.974000931    2.476999998
   36 DT    N3      1127    8.302999496  -12.883000374    2.454999924
   36 DT    H3      1128    8.321000099  -12.822999954    2.535000086
   36 DT    C2      1129    8.185999870  -12.855000496    2.388999939
   36 DT    O2      1130    8.107000351  -12.769000053    2.434999943
   36 DT    C3'     1131    7.904000282  -12.861000061    2.052000046
   36 DT    H3'     1132    7.909999847  -12.833000183    1.946999907
   36 DT    C2'     1133    8.031000137  -12.835000992    2.124000072
   36 DT    H2'     1134    8.116000175  -12.853999138    2.059000015
   36 DT    H2''    1135    8.039999962  -12.732000351    2.158999920
   36 DT    O3'     1136    7.789999962  -12.787000656    2.117000103
   37 DT    P       1137    7.773999691  -12.635000229    2.069000006
   37 DT    OP1     1138    7.626000404  -12.608999252    2.078999996
   37 DT    OP2     1139    7.833000183  -12.611000061    1.934000015
   37 DT    O5'     1140    7.848999977  -12.546999931    2.167999983
   37 DT    C5'     1141    7.814000130  -12.544000626    2.304999828
   37 DT    H5'     1142    7.830999851  -12.642000198    2.349999905
   37 DT    H5''    1143    7.705999851  -12.533999443    2.316999912
   37 DT    C4'     1144    7.875000000  -12.430000305    2.377000093
   37 DT    H4'     1145    7.800000191  -12.413000107    2.453999996
   37 DT    O4'     1146    7.994999886  -12.460000038    2.440000057
   37 DT    C1'     1147    8.095999718  -12.371999741    2.388999939
   37 DT    H1'     1148    8.114000320  -12.289999962    2.457000017
   37 DT    N1      1149    8.219999313  -12.451000214    2.346999884
   37 DT    C6      1150    8.230000496  -12.520999908    2.228000164
   37 DT    H6      1151    8.138999939  -12.544000626    2.174999952
   37 DT    C5      1152    8.350000381  -12.581999779    2.195000172
   37 DT    C7      1153    8.351999283  -12.677000046    2.072000027
   37 DT    H71     1154    8.441999435  -12.645999908    2.019000053
   37 DT    H72     1155    8.364999771  -12.781999588    2.098999977
   37 DT    H73     1156    8.262999535  -12.663999557    2.009999990
   37 DT    C4      1157    8.468000412  -12.566999435    2.285000086
   37 DT    O4      1158    8.579999924  -12.612999916    2.269999981
   37 DT    N3      1159    8.449999809  -12.487000465    2.391000032
   37 DT    H3      1160    8.526000023  -12.479000092    2.455999851
   37 DT    C2      1161    8.330999374  -12.428999901    2.430999994
   37 DT    O2      1162    8.323999405  -12.362999916    2.535000086
   37 DT    C3'     1163    7.879000187  -12.294000626    2.309000015
   37 DT    H3'     1164    7.819000244  -12.289999962    2.219000101
   37 DT    C2'     1165    8.027999878  -12.303999901    2.275000095
   37 DT    H2'     1166    8.043000221  -12.355999947    2.179999828
   37 DT    H2''    1167    8.062999725  -12.201000214    2.264999866
   37 DT    O3'     1168    7.844999790  -12.194000244    2.407999992
   38 DT    P       1169    7.801999569  -12.044000626    2.367000103
   38 DT    OP1     1170    7.698999882  -11.991000175    2.457000017
   38 DT    OP2     1171    7.775000095  -12.041000366    2.220999956
   38 DT    O5'     1172    7.941000462  -11.968000412    2.389999866
   38 DT    C5'     1173    7.990000248  -11.948999405    2.520999908
   38 DT    H5'     1174    7.981999874  -12.045000076    2.572999954
   38 DT    H5''    1175    7.928999901  -11.871999741    2.568000078
   38 DT    C4'     1176    8.137000084  -11.908999443    2.530999899
   38 DT    H4'     1177    8.156999588  -11.868000031    2.629999876
   38 DT    O4'     1178    8.233999252  -12.010000229    2.503000021
   38 DT    C1'     1179    8.341000557  -11.954999924    2.427000046
   38 DT    H1'     1180    8.401999474  -11.905000687    2.502000093
   38 DT    N1      1181    8.418000221  -12.058000565    2.348000050
   38 DT    C6      1182    8.373999596  -12.119999886    2.233999968
   38 DT    H6      1183    8.274000168  -12.098999977    2.198999882
   38 DT    C5      1184    8.458000183  -12.194000244    2.154999971
   38 DT    C7      1185    8.401999474  -12.239999771    2.023000002
   38 DT    H71     1186    8.451000214  -12.336000443    2.004000187
   38 DT    H72     1187    8.294000626  -12.255000114    2.023999929
   38 DT    H73     1188    8.411000252  -12.170000076    1.938999891
   38 DT    C4      1189    8.593999863  -12.223000526    2.200000048
   38 DT    O4      1190    8.675000191  -12.287000656    2.138999939
   38 DT    N3      1191    8.625000000  -12.176000595    2.323999882
   38 DT    H3      1192    8.704000473  -12.218999863    2.370000124
   38 DT    C2      1193    8.541000366  -12.093999863    2.401999950
   38 DT    O2      1194    8.583999634  -12.065000534    2.516999960
   38 DT    C3'     1195    8.169000626  -11.791000366    2.441999912
   38 DT    H3'     1196    8.086000443  -11.766000748    2.375000000
   38 DT    C2'     1197    8.276999474  -11.848999977    2.344000101
   38 DT    H2'     1198    8.223999977  -11.887999535    2.256999969
   38 DT    H2''    1199    8.348000526  -11.769000053    2.323999882
   38 DT    O3'     1200    8.205999374  -11.666000366    2.506999969
   39 DG    P       1201    8.211000443  -11.517999649    2.437999964
   39 DG    OP1     1202    8.218999863  -11.407999992    2.540999889
   39 DG    OP2     1203    8.100999832  -11.512999535    2.337999821
   39 DG    O5'     1204    8.335000038  -11.498999596    2.345999956
   39 DG    C5'     1205    8.460000038  -11.463999748    2.412000179
   39 DG    H5'     1206    8.441999435  -11.362000465    2.447000027
   39 DG    H5''    1207    8.538000107  -11.456999779    2.335999966
   39 DG    C4'     1208    8.508000374  -11.545999527    2.536000013
   39 DG    H4'     1209    8.430000305  -11.552999496    2.611999989
   39 DG    O4'     1210    8.526000023  -11.677000046    2.490999937
   39 DG    C1'     1211    8.659999847  -11.710000038    2.493000031
   39 DG    H1'     1212    8.685999870  -11.788999557    2.562999964
   39 DG    N9      1213    8.715000153  -11.770999908    2.365999937
   39 DG    C8      1214    8.658999443  -11.765000343    2.237999916
   39 DG    H8      1215    8.558000565  -11.730000496    2.226999998
   39 DG    N7      1216    8.727999687  -11.816999435    2.139999866
   39 DG    C5      1217    8.847000122  -11.850999832    2.203999996
   39 DG    C6      1218    8.968999863  -11.911000252    2.167000055
   39 DG    O6      1219    9.008999825  -11.942999840    2.059000015
   39 DG    N1      1220    9.059999466  -11.934000015    2.268000126
   39 DG    H1      1221    9.149000168  -11.973000526    2.240000010
   39 DG    C2      1222    9.041000366  -11.891000748    2.394000053
   39 DG    N2      1223    9.128999710  -11.914999962    2.490999937
   39 DG    H21     1224    9.199999809  -11.982999802    2.467999935
   39 DG    H22     1225    9.123000145  -11.864000320    2.578000069
   39 DG    N3      1226    8.932000160  -11.829999924    2.438999891
   39 DG    C4      1227    8.838999748  -11.815000534    2.342999935
   39 DG    C3'     1228    8.638999939  -11.489999771    2.592999935
   39 DG    H3'     1229    8.656999588  -11.383999825    2.575000048
   39 DG    C2'     1230    8.737999916  -11.583000183    2.523000002
   39 DG    H2'     1231    8.767999649  -11.533999443    2.429999828
   39 DG    H2''    1232    8.824999809  -11.607000351    2.585000038
   39 DG    O3'     1233    8.633000374  -11.515000343    2.731999874
   40 DG    P       1234    8.725999832  -11.449999809    2.837000132
   40 DG    OP1     1235    8.664999962  -11.480999947    2.969000101
   40 DG    OP2     1236    8.729000092  -11.302000046    2.808000088
   40 DG    O5'     1237    8.880999565  -11.503999710    2.835000038
   40 DG    C5'     1238    8.891000748  -11.641000748    2.861999989
   40 DG    H5'     1239    8.828000069  -11.697999954    2.794000149
   40 DG    H5''    1240    8.871999741  -11.666999817    2.966000080
   40 DG    C4'     1241    9.039999962  -11.671999931    2.830999851
   40 DG    H4'     1242    9.060999870  -11.762000084    2.888000011
   40 DG    O4'     1243    9.069999695  -11.697000504    2.695000172
   40 DG    C1'     1244    9.190000534  -11.637000084    2.657000065
   40 DG    H1'     1245    9.270999908  -11.706999779    2.679000139
   40 DG    N9      1246    9.178999901  -11.593000412    2.513000011
   40 DG    C8      1247    9.079000473  -11.512999535    2.450000048
   40 DG    H8      1248    9.006999969  -11.453000069    2.503000021
   40 DG    N7      1249    9.094999313  -11.510000229    2.318000078
   40 DG    C5      1250    9.208999634  -11.587999344    2.299999952
   40 DG    C6      1251    9.267999649  -11.626999855    2.176000118
   40 DG    O6      1252    9.225000381  -11.594999313    2.062999964
   40 DG    N1      1253    9.376999855  -11.706999779    2.193000078
   40 DG    H1      1254    9.434000015  -11.725000381    2.111999989
   40 DG    C2      1255    9.432000160  -11.737999916    2.312000036
   40 DG    N2      1256    9.552000046  -11.784999847    2.304000139
   40 DG    H21     1257    9.578000069  -11.802999496    2.207999945
   40 DG    H22     1258    9.626999855  -11.776000023    2.370999813
   40 DG    N3      1259    9.380000114  -11.697000504    2.429000139
   40 DG    C4      1260    9.263999939  -11.633000374    2.415999889
   40 DG    C3'     1261    9.141000748  -11.572000504    2.888999939
   40 DG    H3'     1262    9.094999313  -11.503999710    2.959000111
   40 DG    C2'     1263    9.198999405  -11.515000343    2.750999928
   40 DG    H2'     1264    9.140000343  -11.430999756    2.714999914
   40 DG    H2''    1265    9.303999901  -11.486000061    2.756999969
   40 DG    O3'     1266    9.241000175  -11.645999908    2.959000111
   41 DA    P       1267    9.347000122  -11.572999954    3.049000025
   41 DA    OP1     1268    9.395999908  -11.663000107    3.157999992
   41 DA    OP2     1269    9.286000252  -11.444999695    3.092999935
   41 DA    O5'     1270    9.460000038  -11.534999847    2.937999964
   41 DA    C5'     1271    9.548999786  -11.628000259    2.894999981
   41 DA    H5'     1272    9.489000320  -11.711000443    2.855999947
   41 DA    H5''    1273    9.607999802  -11.669000626    2.976999998
   41 DA    C4'     1274    9.642999649  -11.586999893    2.786000013
   41 DA    H4'     1275    9.703000069  -11.676000595    2.766999960
   41 DA    O4'     1276    9.586999893  -11.567999840    2.655999899
   41 DA    C1'     1277    9.652999878  -11.456999779    2.595000029
   41 DA    H1'     1278    9.751999855  -11.484999657    2.559000015
   41 DA    N9      1279    9.574999809  -11.408999443    2.480000019
   41 DA    C8      1280    9.463999748  -11.324999809    2.480000019
   41 DA    H8      1281    9.406999588  -11.296999931    2.566999912
   41 DA    N7      1282    9.411000252  -11.315000534    2.360000134
   41 DA    C5      1283    9.501000404  -11.381999969    2.280999899
   41 DA    C6      1284    9.508999825  -11.397000313    2.138000011
   41 DA    N6      1285    9.423000336  -11.341000557    2.049999952
   41 DA    H61     1286    9.345999718  -11.293000221    2.094000101
   41 DA    H62     1287    9.458999634  -11.328000069    1.957000017
   41 DA    N1      1288    9.611000061  -11.461999893    2.079999924
   41 DA    C2      1289    9.701000214  -11.512000084    2.162999868
   41 DA    H2      1290    9.781999588  -11.565000534    2.115999937
   41 DA    N3      1291    9.718000412  -11.494999886    2.296000004
   41 DA    C4      1292    9.612000465  -11.430000305    2.346999884
   41 DA    C3'     1293    9.720999718  -11.456999779    2.818000078
   41 DA    H3'     1294    9.694000244  -11.413999557    2.914000034
   41 DA    C2'     1295    9.670999527  -11.364999771    2.712000132
   41 DA    H2'     1296    9.574999809  -11.317999840    2.735000134
   41 DA    H2''    1297    9.739999771  -11.284999847    2.686000109
   41 DA    O3'     1298    9.859999657  -11.469999313    2.812999964
   42 DA    P       1299    9.947000504  -11.503000259    2.941999912
   42 DA    OP1     1300    9.891000748  -11.619000435    3.019000053
   42 DA    OP2     1301    9.987999916  -11.373999596    3.011000156
   42 DA    O5'     1302   10.086999893  -11.562999725    2.884999990
   42 DA    C5'     1303   10.087999344  -11.701000214    2.842000008
   42 DA    H5'     1304    9.987999916  -11.739000320    2.823999882
   42 DA    H5''    1305   10.135999680  -11.755999565    2.922999859
   42 DA    C4'     1306   10.173999786  -11.718000412    2.717000008
   42 DA    H4'     1307   10.197000504  -11.824999809    2.717999935
   42 DA    O4'     1308   10.097000122  -11.683000565    2.598000050
   42 DA    C1'     1309   10.163000107  -11.572999954    2.532000065
   42 DA    H1'     1310   10.226999283  -11.600000381    2.447999954
   42 DA    N9      1311   10.074999809  -11.465000153    2.485000134
   42 DA    C8      1312   10.001000404  -11.385999680    2.565000057
   42 DA    H8      1313   10.013999939  -11.385000229    2.672999859
   42 DA    N7      1314    9.926000595  -11.298000336    2.509000063
   42 DA    C5      1315    9.947999954  -11.319000244    2.370000124
   42 DA    C6      1316    9.904000282  -11.256999969    2.249000072
   42 DA    N6      1317    9.812000275  -11.163999557    2.233999968
   42 DA    H61     1318    9.774000168  -11.116999626    2.313999891
   42 DA    H62     1319    9.798000336  -11.144999504    2.136000156
   42 DA    N1      1320    9.954999924  -11.298999786    2.131000042
   42 DA    C2      1321   10.052000046  -11.385999680    2.138000011
   42 DA    H2      1322   10.098999977  -11.401999474    2.042000055
   42 DA    N3      1323   10.101999283  -11.456999779    2.238999844
   42 DA    C4      1324   10.041999817  -11.416999817    2.355999947
   42 DA    C3'     1325   10.305000305  -11.637000084    2.717000008
   42 DA    H3'     1326   10.350999832  -11.612999916    2.812999964
   42 DA    C2'     1327   10.250000000  -11.513999939    2.645999908
   42 DA    H2'     1328   10.192999840  -11.449999809    2.713999987
   42 DA    H2''    1329   10.330999374  -11.456999779    2.601000071
   42 DA    O3'     1330   10.399999619  -11.698999405    2.638999939
   43 DA    P       1331   10.532999992  -11.633999825    2.613999844
   43 DA    OP1     1332   10.633000374  -11.746999741    2.601000071
   43 DA    OP2     1333   10.567999840  -11.519999504    2.702000141
   43 DA    O5'     1334   10.516000748  -11.571000099    2.462000132
   43 DA    C5'     1335   10.489000320  -11.656999588    2.351000071
   43 DA    H5'     1336   10.380999565  -11.671999931    2.351000071
   43 DA    H5''    1337   10.543000221  -11.751000404    2.356999874
   43 DA    C4'     1338   10.541000366  -11.597000122    2.221999884
   43 DA    H4'     1339   10.555000305  -11.678999901    2.151000023
   43 DA    O4'     1340   10.447999954  -11.501999855    2.165999889
   43 DA    C1'     1341   10.508000374  -11.373000145    2.180999994
   43 DA    H1'     1342   10.526999474  -11.347000122    2.077000141
   43 DA    N9      1343   10.418000221  -11.276999474    2.247999907
   43 DA    C8      1344   10.387999535  -11.262999535    2.379000187
   43 DA    H8      1345   10.439000130  -11.319999695    2.454999924
   43 DA    N7      1346   10.294000626  -11.180000305    2.410000086
   43 DA    C5      1347   10.250000000  -11.133000374    2.285000086
   43 DA    C6      1348   10.151999474  -11.041000366    2.240000010
   43 DA    N6      1349   10.053999901  -10.977999687    2.306999922
   43 DA    H61     1350   10.050000191  -10.979000092    2.407999992
   43 DA    H62     1351    9.994999886  -10.920999527    2.249000072
   43 DA    N1      1352   10.152999878  -11.010000229    2.111999989
   43 DA    C2      1353   10.232000351  -11.067999840    2.025000095
   43 DA    H2      1354   10.226999283  -11.029000282    1.924000025
   43 DA    N3      1355   10.329000473  -11.156999588    2.046999931
   43 DA    C4      1356   10.326999664  -11.191999435    2.184999943
   43 DA    C3'     1357   10.682000160  -11.530000687    2.224999905
   43 DA    H3'     1358   10.733999252  -11.573999405    2.309999943
   43 DA    C2'     1359   10.651000023  -11.380999565    2.246999979
   43 DA    H2'     1360   10.642000198  -11.361000061    2.354000092
   43 DA    H2''    1361   10.720999718  -11.314000130    2.197999954
   43 DA    O3'     1362   10.741999626  -11.564000130    2.095000029
   44 DC    P       1363   10.883999825  -11.512000084    2.054999828
   44 DC    OP1     1364   10.930000305  -11.600999832    1.946999907
   44 DC    OP2     1365   10.968000412  -11.505000114    2.177999973
   44 DC    O5'     1366   10.869999886  -11.362999916    1.987000108
   44 DC    C5'     1367   10.787000656  -11.341000557    1.876000047
   44 DC    H5'     1368   10.689000130  -11.383999825    1.898000002
   44 DC    H5''    1369   10.830999374  -11.385000229    1.787000060
   44 DC    C4'     1370   10.741999626  -11.201000214    1.845000029
   44 DC    H4'     1371   10.690999985  -11.205999374    1.748999953
   44 DC    O4'     1372   10.642000198  -11.140000343    1.929999948
   44 DC    C1'     1373   10.683000565  -11.013999939    1.953000069
   44 DC    H1'     1374   10.648000717  -10.949999809    1.871999979
   44 DC    N1      1375   10.609999657  -10.961999893    2.070000172
   44 DC    C6      1376   10.628000259  -11.010999680    2.195000172
   44 DC    H6      1377   10.704999924  -11.086999893    2.194000006
   44 DC    C5      1378   10.562000275  -10.973000526    2.302999973
   44 DC    H5      1379   10.572000504  -11.023000717    2.398000002
   44 DC    C4      1380   10.458000183  -10.876000404    2.282999992
   44 DC    N4      1381   10.388999939  -10.831999779    2.382999897
   44 DC    H41     1382   10.405000687  -10.866000175    2.476999998
   44 DC    H42     1383   10.322000504  -10.760000229    2.363999844
   44 DC    N3      1384   10.428999901  -10.821000099    2.164999962
   44 DC    C2      1385   10.503000259  -10.868000031    2.054000139
   44 DC    O2      1386   10.466000557  -10.831999779    1.942000031
   44 DC    C3'     1387   10.862999916  -11.100000381    1.832999945
   44 DC    H3'     1388   10.958000183  -11.152999878    1.839999914
   44 DC    C2'     1389   10.833000183  -11.017000198    1.954999924
   44 DC    H2'     1390   10.868000031  -11.066999435    2.046000004
   44 DC    H2''    1391   10.876000404  -10.916999817    1.955999970
   44 DC    O3'     1392   10.851999283  -11.029000282    1.705999970
   45 DT    P       1393   10.954999924  -10.940999985    1.639999986
   45 DT    OP1     1394   10.944000244  -10.965000153    1.496999979
   45 DT    OP2     1395   11.083999634  -10.955999374    1.708999991
   45 DT    O5'     1396   10.907999992  -10.789999962    1.667999983
   45 DT    C5'     1397   10.794000626  -10.737999916    1.601000071
   45 DT    H5'     1398   10.713999748  -10.807000160    1.577000022
   45 DT    H5''    1399   10.835000038  -10.712999344    1.503999949
   45 DT    C4'     1400   10.730999947  -10.609999657    1.655999899
   45 DT    H4'     1401   10.652999878  -10.579999924    1.587000012
   45 DT    O4'     1402   10.680000305  -10.631999969    1.787000060
   45 DT    C1'     1403   10.699999809  -10.512000084    1.862000108
   45 DT    H1'     1404   10.612999916  -10.453000069    1.835000038
   45 DT    N1      1405   10.701000214  -10.545000076    2.009999990
   45 DT    C6      1406   10.800000191  -10.633000374    2.059999943
   45 DT    H6      1407   10.881999969  -10.670000076    1.998999953
   45 DT    C5      1408   10.794000626  -10.668000221    2.191999912
   45 DT    C7      1409   10.901999474  -10.751000404    2.247999907
   45 DT    H71     1410   10.953000069  -10.698999405    2.328999996
   45 DT    H72     1411   10.857000351  -10.843999863    2.282000065
   45 DT    H73     1412   10.979000092  -10.789999962    2.181999922
   45 DT    C4      1413   10.682000160  -10.626999855    2.273999929
   45 DT    O4      1414   10.668000221  -10.647000313    2.393000126
   45 DT    N3      1415   10.595999718  -10.534999847    2.220000029
   45 DT    H3      1416   10.527999878  -10.494999886    2.282999992
   45 DT    C2      1417   10.604000092  -10.486000061    2.095000029
   45 DT    O2      1418   10.527999878  -10.395999908    2.055999994
   45 DT    C3'     1419   10.826000214  -10.489999771    1.656999946
   45 DT    H3'     1420   10.926000595  -10.515000343    1.620999932
   45 DT    C2'     1421   10.826000214  -10.447000504    1.804000139
   45 DT    H2'     1422   10.916000366  -10.487000465    1.850000024
   45 DT    H2''    1423   10.826999664  -10.338999748    1.821999907
   45 DT    O3'     1424   10.774999619  -10.385999680    1.583999991
   46 DG    P       1425   10.851999283  -10.258000374    1.527999997
   46 DG    OP1     1426   10.784999847  -10.208000183    1.407999992
   46 DG    OP2     1427   10.991000175  -10.291000366    1.523999929
   46 DG    O5'     1428   10.824999809  -10.149999619    1.648000002
   46 DG    C5'     1429   10.705999374  -10.076999664    1.649999976
   46 DG    H5'     1430   10.626999855  -10.149999619    1.667000055
   46 DG    H5''    1431   10.677000046  -10.024999619    1.557999969
   46 DG    C4'     1432   10.694000244   -9.975999832    1.755999923
   46 DG    H4'     1433   10.607000351   -9.914999962    1.735000014
   46 DG    O4'     1434   10.687999725  -10.045999527    1.879000068
   46 DG    C1'     1435   10.780000687   -9.989000320    1.965999961
   46 DG    H1'     1436   10.741999626   -9.897000313    2.009000063
   46 DG    N9      1437   10.807000160  -10.094999313    2.070000172
   46 DG    C8      1438   10.885000229  -10.211000443    2.062000036
   46 DG    H8      1439   10.947000504  -10.237999916    1.978000045
   46 DG    N7      1440   10.885999680  -10.283999443    2.171000004
   46 DG    C5      1441   10.782999992  -10.226999283    2.246999979
   46 DG    C6      1442   10.719999313  -10.265000343    2.368999958
   46 DG    O6      1443   10.739000320  -10.362999916    2.443000078
   46 DG    N1      1444   10.623000145  -10.177999496    2.411000013
   46 DG    H1      1445   10.573999405  -10.206999779    2.493999958
   46 DG    C2      1446   10.585000038  -10.072000504    2.342000008
   46 DG    N2      1447   10.498000145   -9.996999741    2.396999836
   46 DG    H21     1448   10.446000099  -10.017999649    2.480999947
   46 DG    H22     1449   10.494000435   -9.899000168    2.370999813
   46 DG    N3      1450   10.642000198  -10.032999992    2.233999968
   46 DG    C4      1451   10.736000061  -10.119000435    2.186000109
   46 DG    C3'     1452   10.815000534   -9.878999710    1.761000037
   46 DG    H3'     1453   10.862000465   -9.876000404    1.662999868
   46 DG    C2'     1454   10.901000023   -9.944000244    1.869000077
   46 DG    H2'     1455   10.951000214  -10.030000687    1.825999975
   46 DG    H2''    1456   10.960000038   -9.876000404    1.930999994
   46 DG    O3'     1457   10.766000748   -9.765000343    1.814999938
   47 DC    P       1458   10.755999565   -9.638999939    1.728000045
   47 DC    OP1     1459   10.726999283   -9.666000366    1.585999966
   47 DC    OP2     1460   10.881999969   -9.559999466    1.752000093
   47 DC    O5'     1461   10.633999825   -9.565999985    1.789999962
   47 DC    C5'     1462   10.503000259   -9.605999947    1.773999929
   47 DC    H5'     1463   10.491999626   -9.715000153    1.776000023
   47 DC    H5''    1464   10.467000008   -9.566999435    1.679000139
   47 DC    C4'     1465   10.398000717   -9.572000504    1.875000000
   47 DC    H4'     1466   10.305000305   -9.604000092    1.828000069
   47 DC    O4'     1467   10.437000275   -9.649999619    1.983000040
   47 DC    C1'     1468   10.484999657   -9.562999725    2.092000008
   47 DC    H1'     1469   10.411000252   -9.555999756    2.171999931
   47 DC    N1      1470   10.605000496   -9.614000320    2.157999992
   47 DC    C6      1471   10.730000496   -9.585000038    2.106999874
   47 DC    H6      1472   10.744000435   -9.529000282    2.016000032
   47 DC    C5      1473   10.838999748   -9.644999504    2.157000065
   47 DC    H5      1474   10.932000160   -9.640000343    2.101000071
   47 DC    C4      1475   10.822000504   -9.720999718    2.275000095
   47 DC    N4      1476   10.912000656   -9.815999985    2.296000004
   47 DC    H41     1477   10.998000145   -9.817999840    2.243000031
   47 DC    H42     1478   10.892999649   -9.892999649    2.358999968
   47 DC    N3      1479   10.708000183   -9.730000496    2.338999987
   47 DC    C2      1480   10.593999863   -9.684000015    2.280999899
   47 DC    O2      1481   10.487000465   -9.718999863    2.335999966
   47 DC    C3'     1482   10.391000748   -9.430000305    1.920999885
   47 DC    H3'     1483   10.430000305   -9.362000465    1.845000029
   47 DC    C2'     1484   10.493000031   -9.418000221    2.036000013
   47 DC    H2'     1485   10.586999893   -9.391000748    1.987999916
   47 DC    H2''    1486   10.460000038   -9.359999657    2.121999979
   47 DC    O3'     1487   10.256999969   -9.405000687    1.954000115
   48 DT    P       1488   10.211999893   -9.253999710    1.988999963
   48 DT    OP1     1489   10.072999954   -9.246000290    1.942000031
   48 DT    OP2     1490   10.321000099   -9.166000366    1.937999964
   48 DT    O5'     1491   10.204000473   -9.237999916    2.157999992
   48 DT    C5'     1492   10.100999832   -9.302000046    2.235000134
   48 DT    H5'     1493   10.076999664   -9.391000748    2.177000046
   48 DT    H5''    1494   10.008000374   -9.244999886    2.221999884
   48 DT    C4'     1495   10.137000084   -9.329000473    2.377000093
   48 DT    H4'     1496   10.059000015   -9.394000053    2.417000055
   48 DT    O4'     1497   10.267000198   -9.394999504    2.394000053
   48 DT    C1'     1498   10.340000153   -9.330999374    2.503000021
   48 DT    H1'     1499   10.307000160   -9.368000031    2.599999905
   48 DT    N1      1500   10.486000061   -9.347000122    2.490000010
   48 DT    C6      1501   10.559000015   -9.291000366    2.389999866
   48 DT    H6      1502   10.512999535   -9.218999863    2.322999954
   48 DT    C5      1503   10.690999985   -9.317999840    2.381000042
   48 DT    C7      1504   10.769999504   -9.248000145    2.270999908
   48 DT    H71     1505   10.805000305   -9.319999695    2.197999954
   48 DT    H72     1506   10.704999924   -9.173000336    2.226999998
   48 DT    H73     1507   10.851999283   -9.196000099    2.320999861
   48 DT    C4      1508   10.760000229   -9.401999474    2.471999884
   48 DT    O4      1509   10.880000114   -9.426000595    2.467000008
   48 DT    N3      1510   10.680999756   -9.460000038    2.568000078
   48 DT    H3      1511   10.723999977   -9.519999504    2.636000156
   48 DT    C2      1512   10.545000076   -9.442999840    2.578000069
   48 DT    O2      1513   10.487000465   -9.519999504    2.654000044
   48 DT    C3'     1514   10.137999535   -9.197999954    2.462999821
   48 DT    H3'     1515   10.090000153   -9.112999916    2.414000034
   48 DT    C2'     1516   10.291000366   -9.184000015    2.483999968
   48 DT    H2'     1517   10.340000153   -9.135000229    2.398999929
   48 DT    H2''    1518   10.315999985   -9.128000259    2.573999882
   48 DT    O3'     1519   10.080999374   -9.226999283    2.582999945
   49 DC    P       1520   10.026000023   -9.130999565    2.691999912
   49 DC    OP1     1521    9.914999962   -9.206999779    2.750999928
   49 DC    OP2     1522   10.010999680   -8.989999771    2.653000116
   49 DC    O5'     1523   10.147000313   -9.133000374    2.794000149
   49 DC    C5'     1524   10.170999527   -9.255000114    2.870000124
   49 DC    H5'     1525   10.166000366   -9.344999313    2.808000088
   49 DC    H5''    1526   10.100000381   -9.260000229    2.953000069
   49 DC    C4'     1527   10.314000130   -9.239999771    2.924000025
   49 DC    H4'     1528   10.333000183   -9.326000214    2.986999989
   49 DC    O4'     1529   10.412000656   -9.251999855    2.822999954
   49 DC    C1'     1530   10.505000114   -9.155000687    2.862999916
   49 DC    H1'     1531   10.552000046   -9.177000046    2.959000111
   49 DC    N1      1532   10.609999657   -9.141000748    2.757999897
   49 DC    C6      1533   10.586000443   -9.053999901    2.657000065
   49 DC    H6      1534   10.489999771   -9.010999680    2.634999990
   49 DC    C5      1535   10.684000015   -9.024000168    2.573999882
   49 DC    H5      1536   10.663999557   -8.976999283    2.479000092
   49 DC    C4      1537   10.814000130   -9.078000069    2.595999956
   49 DC    N4      1538   10.916999817   -9.039999962    2.521999836
   49 DC    H41     1539   10.899999619   -8.966000557    2.455999851
   49 DC    H42     1540   11.003999710   -9.087999344    2.536000013
   49 DC    N3      1541   10.845999718   -9.154000282    2.700999975
   49 DC    C2      1542   10.743000031   -9.177999496    2.786000013
   49 DC    O2      1543   10.769999504   -9.239999771    2.887000084
   49 DC    C3'     1544   10.333999634   -9.107000351    3.003000021
   49 DC    H3'     1545   10.239999771   -9.055999756    3.023999929
   49 DC    C2'     1546   10.423999786   -9.033999443    2.903000116
   49 DC    H2'     1547   10.355999947   -8.998000145    2.825999975
   49 DC    H2''    1548   10.484999657   -8.958000183    2.950000048
   49 DC    O3'     1549   10.409999847   -9.114999771    3.120000124
   50 DC    P       1550   10.326999664   -9.118000031    3.256000042
   50 DC    OP1     1551   10.241000175   -9.232000351    3.247000217
   50 DC    OP2     1552   10.269000053   -8.982000351    3.288000107
   50 DC    O5'     1553   10.447000504   -9.156000137    3.355000019
   50 DC    C5'     1554   10.480999947   -9.289999962    3.363999844
   50 DC    H5'     1555   10.475999832   -9.348000526    3.273000002
   50 DC    H5''    1556   10.420000076   -9.331999779    3.443999767
   50 DC    C4'     1557   10.630000114   -9.303999901    3.416999817
   50 DC    H4'     1558   10.638999939   -9.404000282    3.458000183
   50 DC    O4'     1559   10.718000412   -9.281999588    3.309999943
   50 DC    C1'     1560   10.809000015   -9.183000565    3.332000017
   50 DC    H1'     1561   10.898000717   -9.234999657    3.366999865
   50 DC    N1      1562   10.833999634   -9.097000122    3.210999966
   50 DC    C6      1563   10.736000061   -9.020999908    3.165999889
   50 DC    H6      1564   10.638999939   -9.030000687    3.210999966
   50 DC    C5      1565   10.753000259   -8.939000130    3.059000015
   50 DC    H5      1566   10.673000336   -8.881999969    3.013000011
   50 DC    C4      1567   10.876000404   -8.941999435    2.988999844
   50 DC    N4      1568   10.894999504   -8.873999596    2.879000187
   50 DC    H41     1569   10.819999695   -8.821000099    2.837000132
   50 DC    H42     1570   10.984999657   -8.883000374    2.832999945
   50 DC    N3      1571   10.970999718   -9.024999619    3.029000044
   50 DC    C2      1572   10.954000473   -9.098000526    3.141000032
   50 DC    O2      1573   11.048999786   -9.166999817    3.177999973
   50 DC    C3'     1574   10.673000336   -9.210000038    3.532000065
   50 DC    H3'     1575   10.586000443   -9.166999817    3.581000090
   50 DC    C2'     1576   10.741999626   -9.102999687    3.447999954
   50 DC    H2'     1577   10.657999992   -9.046999931    3.407000065
   50 DC    H2''    1578   10.810999870   -9.037000656    3.502000093
   50 DC    O3'     1579   10.767999649   -9.272000313    3.613000154
   51 DA    P       1580   10.809999466   -9.212999344    3.761999846
   51 DA    OP1     1581   10.762000084   -9.308000565    3.865000248
   51 DA    OP2     1582   10.756999969   -9.073999405    3.768999815
   51 DA    O5'     1583   10.970999718   -9.208999634    3.769999981
   51 DA    C5'     1584   11.033999443   -9.328000069    3.790000200
   51 DA    H5'     1585   10.998000145   -9.407999992    3.724000216
   51 DA    H5''    1586   11.012999535   -9.359999657    3.891999722
   51 DA    C4'     1587   11.184000015   -9.309999466    3.766000032
   51 DA    H4'     1588   11.230999947   -9.406000137    3.783999920
   51 DA    O4'     1589   11.204000473   -9.262999535    3.629999876
   51 DA    C1'     1590   11.273000717   -9.133999825    3.638999939
   51 DA    H1'     1591   11.378999710   -9.152999878    3.620000124
   51 DA    N9      1592   11.212999344   -9.039999962    3.542999983
   51 DA    C8      1593   11.085000038   -9.005999565    3.534999847
   51 DA    H8      1594   11.010000229   -9.050000191    3.599000216
   51 DA    N7      1595   11.055000305   -8.930000305    3.429000139
   51 DA    C5      1596   11.180999756   -8.919000626    3.365999937
   51 DA    C6      1597   11.226999283   -8.851999283    3.249000072
   51 DA    N6      1598   11.144999504   -8.777999878    3.177000046
   51 DA    H61     1599   11.046999931   -8.767000198    3.198999882
   51 DA    H62     1600   11.185999870   -8.710000038    3.113999844
   51 DA    N1      1601   11.359999657   -8.851999283    3.220000029
   51 DA    C2      1602   11.441999435   -8.925000191    3.295000076
   51 DA    H2      1603   11.544000626   -8.920999527    3.259999752
   51 DA    N3      1604   11.416999817   -8.993000031    3.404000044
   51 DA    C4      1605   11.282999992   -8.983999252    3.438000202
   51 DA    C3'     1606   11.260000229   -9.218999863    3.865000248
   51 DA    H3'     1607   11.211999893   -9.204000473    3.961999893
   51 DA    C2'     1608   11.262999535   -9.088999748    3.781000137
   51 DA    H2'     1609   11.166000366   -9.041999817    3.797999859
   51 DA    H2''    1610   11.341000557   -9.019999504    3.811999798
   51 DA    O3'     1611   11.385999680   -9.274999619    3.888000011
   52 DT    P       1612   11.493000031   -9.211000443    3.979000092
   52 DT    OP1     1613   11.586000443   -9.315000534    4.015000343
   52 DT    OP2     1614   11.426000595   -9.149000168    4.095000267
   52 DT    O5'     1615   11.562999725   -9.100000381    3.881000042
   52 DT    C5'     1616   11.654000282   -9.144999504    3.779000044
   52 DT    H5'     1617   11.605000496   -9.204000473    3.700999737
   52 DT    H5''    1618   11.732999802   -9.206999779    3.822000027
   52 DT    C4'     1619   11.725999832   -9.023000717    3.709000111
   52 DT    H4'     1620   11.809000015   -9.064000130    3.650000095
   52 DT    O4'     1621   11.633000374   -8.947000504    3.627999783
   52 DT    C1'     1622   11.670000076   -8.812000275    3.634999752
   52 DT    H1'     1623   11.755999565   -8.791000366    3.572000027
   52 DT    N1      1624   11.555000305   -8.723000526    3.606000185
   52 DT    C6      1625   11.441999435   -8.727999687    3.681000233
   52 DT    H6      1626   11.433000565   -8.798000336    3.763000011
   52 DT    C5      1627   11.329000473   -8.669000626    3.636999846
   52 DT    C7      1628   11.208999634   -8.677999496    3.731999874
   52 DT    H71     1629   11.131999969   -8.746000290    3.695000172
   52 DT    H72     1630   11.232000351   -8.713999748    3.832000017
   52 DT    H73     1631   11.163000107   -8.579999924    3.743000031
   52 DT    C4      1632   11.322000504   -8.587999344    3.513000011
   52 DT    O4      1633   11.225999832   -8.529000282    3.461999893
   52 DT    N3      1634   11.444999695   -8.581999779    3.447000027
   52 DT    H3      1635   11.451999664   -8.526999474    3.363000154
   52 DT    C2      1636   11.560999870   -8.651000023    3.483999968
   52 DT    O2      1637   11.663000107   -8.642000198    3.409999847
   52 DT    C3'     1638   11.789999962   -8.921999931    3.808000088
   52 DT    H3'     1639   11.789999962   -8.956999779    3.911000013
   52 DT    C2'     1640   11.713999748   -8.793000221    3.783000231
   52 DT    H2'     1641   11.628000259   -8.782999992    3.848000050
   52 DT    H2''    1642   11.780000687   -8.705999374    3.786999941
   52 DT    O3'     1643   11.925000191   -8.902999878    3.768000126
   53 DC    P       1644   12.019999504   -8.826999664    3.858999968
   53 DC    OP1     1645   12.141000748   -8.906000137    3.877999783
   53 DC    OP2     1646   11.944000244   -8.781000137    3.983000278
   53 DC    O5'     1647   12.058000565   -8.692999840    3.781000137
   53 DC    C5'     1648   12.133999825   -8.697999954    3.658000231
   53 DC    H5'     1649   12.104000092   -8.781999588    3.595000029
   53 DC    H5''    1650   12.234999657   -8.718000412    3.695999861
   53 DC    C4'     1651   12.133000374   -8.569999695    3.565000057
   53 DC    H4'     1652   12.216000557   -8.569000244    3.493999958
   53 DC    O4'     1653   12.010999680   -8.572000504    3.488000154
   53 DC    C1'     1654   11.969999313   -8.439000130    3.467999935
   53 DC    H1'     1655   11.954999924   -8.430999756    3.359999895
   53 DC    N1      1656   11.837999344   -8.413000107    3.533999920
   53 DC    C6      1657   11.809000015   -8.461000443    3.659999847
   53 DC    H6      1658   11.878999710   -8.527999878    3.708000183
   53 DC    C5      1659   11.689000130   -8.430000305    3.716000080
   53 DC    H5      1660   11.659999847   -8.465000153    3.813999891
   53 DC    C4      1661   11.601999283   -8.347000122    3.636999846
   53 DC    N4      1662   11.476999283   -8.321000099    3.690000057
   53 DC    H41     1663   11.449999809   -8.368000031    3.775999784
   53 DC    H42     1664   11.420999527   -8.251999855    3.643000126
   53 DC    N3      1665   11.640000343   -8.286000252    3.526999950
   53 DC    C2      1666   11.762000084   -8.315999985    3.474999905
   53 DC    O2      1667   11.802999496   -8.260000229    3.374000072
   53 DC    C3'     1668   12.148000717   -8.433000565    3.625000000
   53 DC    H3'     1669   12.092000008   -8.427000046    3.717999935
   53 DC    C2'     1670   12.083000183   -8.351999283    3.518000126
   53 DC    H2'     1671   12.038999557   -8.260000229    3.556999922
   53 DC    H2''    1672   12.142999649   -8.333000183    3.429000139
   53 DC    O3'     1673   12.279000282   -8.391000748    3.651999950
   54 DA    P       1674   12.312999725   -8.267000198    3.743999958
   54 DA    OP1     1675   12.458000183   -8.282999992    3.779999971
   54 DA    OP2     1676   12.213999748   -8.266000748    3.851999998
   54 DA    O5'     1677   12.284999847   -8.142000198    3.659999847
   54 DA    C5'     1678   12.345999718   -8.131999969    3.532000065
   54 DA    H5'     1679   12.340000153   -8.226999283    3.477999926
   54 DA    H5''    1680   12.453000069   -8.112999916    3.541999817
   54 DA    C4'     1681   12.288000107   -8.030000687    3.427000046
   54 DA    H4'     1682   12.333000183   -8.041000366    3.328999996
   54 DA    O4'     1683   12.144000053   -8.045000076    3.422000170
   54 DA    C1'     1684   12.090000153   -7.930999756    3.490000248
   54 DA    H1'     1685   12.048999786   -7.858999729    3.420000076
   54 DA    N9      1686   11.980000496   -7.970999718    3.578999996
   54 DA    C8      1687   11.989000320   -8.032999992    3.703999996
   54 DA    H8      1688   12.088999748   -8.053999901    3.740000248
   54 DA    N7      1689   11.866999626   -8.059000015    3.759000063
   54 DA    C5      1690   11.776999474   -8.001000404    3.668999910
   54 DA    C6      1691   11.637000084   -7.986000061    3.659999847
   54 DA    N6      1692   11.546999931   -8.037000656    3.743000031
   54 DA    H61     1693   11.585000038   -8.116999626    3.790999889
   54 DA    H62     1694   11.447999954   -8.019000053    3.734999895
   54 DA    N1      1695   11.579000473   -7.908999443    3.561999798
   54 DA    C2      1696   11.662000656   -7.837000370    3.486999989
   54 DA    H2      1697   11.623000145   -7.780000210    3.404000044
   54 DA    N3      1698   11.795000076   -7.848000526    3.481999874
   54 DA    C4      1699   11.843999863   -7.935999870    3.568999767
   54 DA    C3'     1700   12.324999809   -7.890000343    3.467999935
   54 DA    H3'     1701   12.416999817   -7.888999939    3.526999950
   54 DA    C2'     1702   12.208999634   -7.858999729    3.565999985
   54 DA    H2'     1703   12.226999283   -7.897000313    3.666999817
   54 DA    H2''    1704   12.197999954   -7.751000404    3.570000172
   54 DA    O3'     1705   12.331999779   -7.803999901    3.354000092
   55 DA    P       1706   12.399999619   -7.655000210    3.350999832
   55 DA    OP1     1707   12.444999695   -7.626999855    3.217999935
   55 DA    OP2     1708   12.491000175   -7.641000271    3.466999769
   55 DA    O5'     1709   12.267000198   -7.569999695    3.391999722
   55 DA    C5'     1710   12.180000305   -7.530000210    3.290999889
   55 DA    H5'     1711   12.156000137   -7.618000031    3.231000185
   55 DA    H5''    1712   12.232000351   -7.455000401    3.231999874
   55 DA    C4'     1713   12.059999466   -7.453000069    3.356000185
   55 DA    H4'     1714   11.998000145   -7.407999992    3.277999878
   55 DA    O4'     1715   11.973999977   -7.541999817    3.433000088
   55 DA    C1'     1716   11.939000130   -7.458999634    3.541999817
   55 DA    H1'     1717   11.862000465   -7.384999752    3.518999815
   55 DA    N9      1718   11.892000198   -7.536000252    3.658000231
   55 DA    C8      1719   11.972000122   -7.619999886    3.740000248
   55 DA    H8      1720   12.078000069   -7.634999752    3.726999998
   55 DA    N7      1721   11.899000168   -7.683999538    3.827999830
   55 DA    C5      1722   11.766000748   -7.637000084    3.804000139
   55 DA    C6      1723   11.635000229   -7.680999756    3.850999832
   55 DA    N6      1724   11.612999916   -7.756999969    3.950000048
   55 DA    H61     1725   11.684999466   -7.796999931    4.008999825
   55 DA    H62     1726   11.519000053   -7.765000343    3.986000061
   55 DA    N1      1727   11.524999619   -7.625000000    3.802000046
   55 DA    C2      1728   11.536000252   -7.552999973    3.690000057
   55 DA    H2      1729   11.448999405   -7.512999535    3.641000032
   55 DA    N3      1730   11.651000023   -7.506999969    3.636999846
   55 DA    C4      1731   11.762000084   -7.558999538    3.695999861
   55 DA    C3'     1732   12.105000496   -7.330999851    3.436999798
   55 DA    H3'     1733   12.211999893   -7.316000462    3.424999952
   55 DA    C2'     1734   12.071000099   -7.380999565    3.579999924
   55 DA    H2'     1735   12.149999619   -7.448999882    3.611000061
   55 DA    H2''    1736   12.041999817   -7.298000336    3.644999981
   55 DA    O3'     1737   12.031999588   -7.219000340    3.395999908
   56 DA    P       1738   12.094999313   -7.067999840    3.404999971
   56 DA    OP1     1739   12.034999847   -6.994999886    3.290999889
   56 DA    OP2     1740   12.239000320   -7.073999882    3.417999983
   56 DA    O5'     1741   12.045999527   -7.018000126    3.543999910
   56 DA    C5'     1742   11.933000565   -6.928999901    3.568000078
   56 DA    H5'     1743   11.935999870   -6.844000340    3.499000072
   56 DA    H5''    1744   11.948999405   -6.895999908    3.670000076
   56 DA    C4'     1745   11.798000336   -6.994000435    3.545000076
   56 DA    H4'     1746   11.776000023   -6.983999729    3.438999891
   56 DA    O4'     1747   11.779000282   -7.122000217    3.595999956
   56 DA    C1'     1748   11.673999786   -7.123999596    3.688999891
   56 DA    H1'     1749   11.583999634   -7.155000210    3.636000156
   56 DA    N9      1750   11.705999374   -7.205000401    3.806000233
   56 DA    C8      1751   11.828000069   -7.248999596    3.849000216
   56 DA    H8      1752   11.913000107   -7.223000526    3.789000034
   56 DA    N7      1753   11.822999954   -7.326000214    3.954999924
   56 DA    C5      1754   11.685999870   -7.330999851    3.983000278
   56 DA    C6      1755   11.607000351   -7.405999660    4.074000359
   56 DA    N6      1756   11.663000107   -7.491000175    4.157000065
   56 DA    H61     1757   11.760999680   -7.515000343    4.159999847
   56 DA    H62     1758   11.592000008   -7.546999931    4.200999737
   56 DA    N1      1759   11.473000526   -7.398000240    4.081000328
   56 DA    C2      1760   11.420000076   -7.323999882    3.984999895
   56 DA    H2      1761   11.314000130   -7.308000088    3.990999937
   56 DA    N3      1762   11.483999252   -7.255000114    3.888000011
   56 DA    C4      1763   11.619999886   -7.252999783    3.899000168
   56 DA    C3'     1764   11.699999809   -6.894000053    3.620000124
   56 DA    H3'     1765   11.739999771   -6.796000004    3.643999815
   56 DA    C2'     1766   11.663000107   -6.976999760    3.743999958
   56 DA    H2'     1767   11.726999283   -6.956999779    3.829999924
   56 DA    H2''    1768   11.560999870   -6.963999748    3.776999950
   56 DA    O3'     1769   11.590000153   -6.884999752    3.533000231
   57 DA    P       1770   11.480000496   -6.769999504    3.538000107
   57 DA    OP1     1771   11.411000252   -6.772000313    3.407000065
   57 DA    OP2     1772   11.538999557   -6.647000313    3.584000111
   57 DA    O5'     1773   11.383000374   -6.837999821    3.645999908
   57 DA    C5'     1774   11.300000191   -6.948000431    3.620000124
   57 DA    H5'     1775   11.357000351   -7.039999962    3.604000092
   57 DA    H5''    1776   11.239000320   -6.928999901    3.531000137
   57 DA    C4'     1777   11.197000504   -6.979000092    3.731000185
   57 DA    H4'     1778   11.118000031   -7.050000191    3.706000090
   57 DA    O4'     1779   11.269000053   -7.039000034    3.833000183
   57 DA    C1'     1780   11.233999252   -6.990000248    3.959999800
   57 DA    H1'     1781   11.142999649   -7.041000366    3.991999865
   57 DA    N9      1782   11.337999344   -6.990000248    4.064000130
   57 DA    C8      1783   11.456999779   -6.923999786    4.054999828
   57 DA    H8      1784   11.480999947   -6.851999760    3.976999998
   57 DA    N7      1785   11.551000595   -6.958999634    4.140999794
   57 DA    C5      1786   11.483999252   -7.055999756    4.216000080
   57 DA    C6      1787   11.522000313   -7.136000156    4.324000359
   57 DA    N6      1788   11.640000343   -7.137999535    4.376999855
   57 DA    H61     1789   11.697999954   -7.066000462    4.335999966
   57 DA    H62     1790   11.659999847   -7.194999695    4.456999779
   57 DA    N1      1791   11.442999840   -7.219999790    4.391999722
   57 DA    C2      1792   11.317999840   -7.219999790    4.340000153
   57 DA    H2      1793   11.248999596   -7.284999847    4.390999794
   57 DA    N3      1794   11.263999939   -7.148000240    4.240000248
   57 DA    C4      1795   11.354000092   -7.069999695    4.177999973
   57 DA    C3'     1796   11.128000259   -6.856999874    3.788000107
   57 DA    H3'     1797   11.145999908   -6.763999939    3.733999968
   57 DA    C2'     1798   11.187999725   -6.848999977    3.931999922
   57 DA    H2'     1799   11.273000717   -6.780999660    3.924999952
   57 DA    H2''    1800   11.123000145   -6.800000191    4.005000114
   57 DA    O3'     1801   10.982000351   -6.879000187    3.789000034
   58 DG    P       1802   10.869999886   -6.779000282    3.825999737
   58 DG    OP1     1803   10.746999741   -6.833000183    3.766000032
   58 DG    OP2     1804   10.911000252   -6.641999722    3.792999983
   58 DG    O5'     1805   10.857999802   -6.798000336    3.986999989
   58 DG    C5'     1806   10.788000107   -6.902999878    4.045000076
   58 DG    H5'     1807   10.819999695   -6.995999813    4.000000000
   58 DG    H5''    1808   10.680000305   -6.901000023    4.025000095
   58 DG    C4'     1809   10.812000275   -6.898999691    4.197000027
   58 DG    H4'     1810   10.751999855   -6.976999760    4.243999958
   58 DG    O4'     1811   10.944999695   -6.914999962    4.236999989
   58 DG    C1'     1812   10.968999863   -6.819000244    4.342000008
   58 DG    H1'     1813   10.921999931   -6.852999687    4.434000015
   58 DG    N9      1814   11.112999916   -6.808999538    4.368999958
   58 DG    C8      1815   11.212999344   -6.741000175    4.300999641
   58 DG    H8      1816   11.196000099   -6.684999943    4.210999966
   58 DG    N7      1817   11.329000473   -6.758999825    4.355000019
   58 DG    C5      1818   11.305000305   -6.848999977    4.460000038
   58 DG    C6      1819   11.398000717   -6.907000065    4.550999641
   58 DG    O6      1820   11.523000717   -6.894000053    4.564000130
   58 DG    N1      1821   11.340000153   -7.000000000    4.634999752
   58 DG    H1      1822   11.401999474   -7.039999962    4.704999924
   58 DG    C2      1823   11.204000473   -7.026999474    4.631000042
   58 DG    N2      1824   11.175000191   -7.113999844    4.720999718
   58 DG    H21     1825   11.246999741   -7.151000023    4.782000065
   58 DG    H22     1826   11.080999374   -7.148000240    4.736000061
   58 DG    N3      1827   11.114999771   -6.967000008    4.552000046
   58 DG    C4      1828   11.173000336   -6.883999825    4.467999935
   58 DG    C3'     1829   10.762999535   -6.761000156    4.256000042
   58 DG    H3'     1830   10.701999664   -6.699999809    4.189000130
   58 DG    C2'     1831   10.894000053   -6.692999840    4.300000191
   58 DG    H2'     1832   10.953000069   -6.630999565    4.233000278
   58 DG    H2''    1833   10.864999771   -6.629000187    4.383000374
   58 DG    O3'     1834   10.690999985   -6.784999847    4.375000000
   59 DGH   P       1835   10.533999443   -6.815000057    4.375000000
   59 DGH   O1P     1836   10.501000404   -6.904000282    4.261000156
   59 DGH   O2P     1837   10.458000183   -6.685999870    4.394000053
   59 DGH   O5'     1838   10.501000404   -6.900000095    4.504000187
   59 DGH   C5'     1839   10.496000290   -7.039999962    4.500999928
   59 DGH   H5'1    1840   10.571000099   -7.074999809    4.431000233
   59 DGH   H5'2    1841   10.397000313   -7.053999901    4.458000183
   59 DGH   C4'     1842   10.523000717   -7.115000248    4.629000187
   59 DGH   H4'     1843   10.524000168   -7.222000122    4.609000206
   59 DGH   O4'     1844   10.658999443   -7.083000183    4.656000137
   59 DGH   C1'     1845   10.668000221   -7.011000156    4.779000282
   59 DGH   H1'     1846   10.683000565   -7.078000069    4.862999916
   59 DGH   N9      1847   10.769999504   -6.907999992    4.762000084
   59 DGH   C8      1848   10.762000084   -6.794000149    4.674000263
   59 DGH   H8      1849   10.675000191   -6.779000282    4.611999989
   59 DGH   N7      1850   10.880000114   -6.734999657    4.670000076
   59 DGH   C5      1851   10.958000183   -6.801000118    4.769000053
   59 DGH   C6      1852   11.095999718   -6.776000023    4.820000172
   59 DGH   O6      1853   11.180000305   -6.696000099    4.779999733
   59 DGH   N1      1854   11.135999680   -6.862999916    4.924000263
   59 DGH   H1      1855   11.232000351   -6.865000248    4.956000328
   59 DGH   C2      1856   11.055000305   -6.960000038    4.970999718
   59 DGH   N2      1857   11.095999718   -7.027999878    5.072999954
   59 DGH   H21     1858   11.184999466   -7.000000000    5.111999989
   59 DGH   H22     1859   11.041999817   -7.104000092    5.111000061
   59 DGH   N3      1860   10.935999870   -6.988999844    4.921000004
   59 DGH   C4      1861   10.890000343   -6.902999878    4.824000359
   59 DGH   C3'     1862   10.444999695   -7.069000244    4.747000217
   59 DGH   H3'     1863   10.343000412   -7.039000034    4.722000122
   59 DGH   C2'     1864   10.524999619   -6.948999882    4.807000160
   59 DGH   H2'1    1865   10.505999565   -6.856999874    4.751999855
   59 DGH   H2'2    1866   10.505999565   -6.937000275    4.914000034
   59 DGH   O3'     1867   10.430000305   -7.176999569    4.840000153
   60 DC    P       1868   10.348000526   -7.166000366    4.986000061
   60 DC    OP1     1869   10.282999992   -7.296999931    5.016999722
   60 DC    OP2     1870   10.263999939   -7.050000191    4.984999657
   60 DC    O5'     1871   10.475999832   -7.141999722    5.078000069
   60 DC    C5'     1872   10.574999809   -7.241000175    5.077000141
   60 DC    H5'     1873   10.621999741   -7.245999813    4.979000092
   60 DC    H5''    1874   10.516000748   -7.328000069    5.105000019
   60 DC    C4'     1875   10.687000275   -7.230999947    5.181000233
   60 DC    H4'     1876   10.746999741   -7.322000027    5.171999931
   60 DC    O4'     1877   10.762999535   -7.116000175    5.157000065
   60 DC    C1'     1878   10.777999878   -7.039000034    5.272000313
   60 DC    H1'     1879   10.857000351   -7.083000183    5.333000183
   60 DC    N1      1880   10.795999527   -6.901999474    5.236999989
   60 DC    C6      1881   10.696000099   -6.847000122    5.159999847
   60 DC    H6      1882   10.605000496   -6.904000282    5.150000095
   60 DC    C5      1883   10.719999313   -6.736000061    5.085000038
   60 DC    H5      1884   10.642999649   -6.705000401    5.015999794
   60 DC    C4      1885   10.844999313   -6.673999786    5.100999832
   60 DC    N4      1886   10.873000145   -6.571000099    5.032999992
   60 DC    H41     1887   10.803999901   -6.523999691    4.974999905
   60 DC    H42     1888   10.963999748   -6.530000210    5.047999859
   60 DC    N3      1889   10.944999695   -6.719999790    5.183000088
   60 DC    C2      1890   10.916000366   -6.831999779    5.251999855
   60 DC    O2      1891   11.000000000   -6.863999844    5.333000183
   60 DC    C3'     1892   10.642000198   -7.223999977    5.331999779
   60 DC    H3'     1893   10.541000366   -7.259999752    5.348000050
   60 DC    C2'     1894   10.655000687   -7.069999695    5.345000267
   60 DC    H2'     1895   10.562999725   -7.027999878    5.303999901
   60 DC    H2''    1896   10.659999847   -7.030999660    5.447000027
   60 DC    O3'     1897   10.741999626   -7.291999817    5.408999920
   61 DA    P       1898   10.722000122   -7.326999664    5.560999870
   61 DA    OP1     1899   10.767999649   -7.467000008    5.586999893
   61 DA    OP2     1900   10.585000038   -7.291000366    5.593999863
   61 DA    O5'     1901   10.817999840   -7.206999779    5.624000072
   61 DA    C5'     1902   10.960000038   -7.224999905    5.618000031
   61 DA    H5'     1903   10.994999886   -7.227999687    5.515000343
   61 DA    H5''    1904   10.976999283   -7.319999695    5.668999672
   61 DA    C4'     1905   11.033999443   -7.105000496    5.685999870
   61 DA    H4'     1906   11.137999535   -7.137000084    5.690999985
   61 DA    O4'     1907   11.034999847   -6.981999874    5.620999813
   61 DA    C1'     1908   10.969999313   -6.891000271    5.710000038
   61 DA    H1'     1909   11.045000076   -6.840000153    5.770999908
   61 DA    N9      1910   10.883000374   -6.798000336    5.618999958
   61 DA    C8      1911   10.753000259   -6.830000401    5.567999840
   61 DA    H8      1912   10.703000069   -6.923000336    5.590000153
   61 DA    N7      1913   10.701000214   -6.736000061    5.497000217
   61 DA    C5      1914   10.800000191   -6.636000156    5.499000072
   61 DA    C6      1915   10.815000534   -6.511000156    5.440000057
   61 DA    N6      1916   10.729000092   -6.460000038    5.359000206
   61 DA    H61     1917   10.644000053   -6.512999535    5.345999718
   61 DA    H62     1918   10.741999626   -6.369999886    5.315000057
   61 DA    N1      1919   10.925000191   -6.437000275    5.447000027
   61 DA    C2      1920   11.017999649   -6.481999874    5.529999733
   61 DA    H2      1921   11.107999802   -6.423000336    5.532999992
   61 DA    N3      1922   11.026000023   -6.597000122    5.592999935
   61 DA    C4      1923   10.913999557   -6.669999599    5.568999767
   61 DA    C3'     1924   10.980000496   -7.094999790    5.828999996
   61 DA    H3'     1925   10.925000191   -7.185999870    5.854000092
   61 DA    C2'     1926   10.887999535   -6.976999760    5.811999798
   61 DA    H2'     1927   10.788999557   -7.016000271    5.788000107
   61 DA    H2''    1928   10.868000031   -6.926000118    5.906000137
   61 DA    O3'     1929   11.085000038   -7.085999966    5.918000221
   62 DT    P       1930   11.066999435   -7.058999538    6.072000027
   62 DT    OP1     1931   11.187999725   -7.105999947    6.140999794
   62 DT    OP2     1932   10.940999985   -7.113999844    6.113999844
   62 DT    O5'     1933   11.053999901   -6.894999504    6.070000172
   62 DT    C5'     1934   11.159999847   -6.815000057    6.039999962
   62 DT    H5'     1935   11.194999695   -6.830999851    5.938000202
   62 DT    H5''    1936   11.246000290   -6.848000526    6.097000122
   62 DT    C4'     1937   11.126999855   -6.668000221    6.070000172
   62 DT    H4'     1938   11.218999863   -6.611000061    6.064000130
   62 DT    O4'     1939   11.041000366   -6.629000187    5.961999893
   62 DT    C1'     1940   10.934999466   -6.555999756    6.008999825
   62 DT    H1'     1941   10.972000122   -6.455000401    6.024000168
   62 DT    N1      1942   10.816999435   -6.536000252    5.915999889
   62 DT    C6      1943   10.704000473   -6.623000145    5.908999920
   62 DT    H6      1944   10.717000008   -6.708999634    5.973999977
   62 DT    C5      1945   10.605999947   -6.612999916    5.814000130
   62 DT    C7      1946   10.510999680   -6.724999905    5.796999931
   62 DT    H71     1947   10.411000252   -6.698999882    5.833000183
   62 DT    H72     1948   10.513999939   -6.755999565    5.691999912
   62 DT    H73     1949   10.544000626   -6.816999912    5.845999718
   62 DT    C4      1950   10.614000320   -6.497000217    5.723000050
   62 DT    O4      1951   10.527999878   -6.467000008    5.647000313
   62 DT    N3      1952   10.723999977   -6.416000366    5.743999958
   62 DT    H3      1953   10.737000465   -6.341000080    5.677000046
   62 DT    C2      1954   10.829000473   -6.437000275    5.828999996
   62 DT    O2      1955   10.927000046   -6.359999657    5.825999737
   62 DT    C3'     1956   11.039999962   -6.643000126    6.197000027
   62 DT    H3'     1957   11.033999443   -6.723000526    6.270999908
   62 DT    C2'     1958   10.898000717   -6.622000217    6.141999722
   62 DT    H2'     1959   10.852999687   -6.720999718    6.125000000
   62 DT    H2''    1960   10.833999634   -6.558000088    6.203000069
   62 DT    O3'     1961   11.069999695   -6.523999691    6.268000126
   63 DG    P       1962   11.052999496   -6.505999565    6.432000160
   63 DG    OP1     1963   11.157999992   -6.578999996    6.501000404
   63 DG    OP2     1964   10.916000366   -6.537999630    6.458000183
   63 DG    O5'     1965   11.072999954   -6.347000122    6.453000069
   63 DG    C5'     1966   11.201000214   -6.282999992    6.458999634
   63 DG    H5'     1967   11.274000168   -6.338000298    6.400000095
   63 DG    H5''    1968   11.225999832   -6.272999763    6.565000057
   63 DG    C4'     1969   11.185999870   -6.143000126    6.401000023
   63 DG    H4'     1970   11.283999443   -6.097000122    6.397999763
   63 DG    O4'     1971   11.128000259   -6.158999920    6.276000023
   63 DG    C1'     1972   11.012000084   -6.077000141    6.263999939
   63 DG    H1'     1973   11.048999786   -5.980999947    6.227999687
   63 DG    N9      1974   10.906999588   -6.131999969    6.178999901
   63 DG    C8      1975   10.857000351   -6.258999825    6.197999954
   63 DG    H8      1976   10.897000313   -6.334000111    6.263999939
   63 DG    N7      1977   10.750000000   -6.279999733    6.131000042
   63 DG    C5      1978   10.743000031   -6.164999962    6.050999641
   63 DG    C6      1979   10.631999969   -6.125999928    5.963000298
   63 DG    O6      1980   10.539999962   -6.189000130    5.913000107
   63 DG    N1      1981   10.647000313   -6.001999855    5.907000065
   63 DG    H1      1982   10.594999313   -5.986999989    5.822000027
   63 DG    C2      1983   10.751000404   -5.915999889    5.945000172
   63 DG    N2      1984   10.755000114   -5.806000233    5.868999958
   63 DG    H21     1985   10.673999786   -5.770999908    5.818999767
   63 DG    H22     1986   10.833000183   -5.743000031    5.877999783
   63 DG    N3      1987   10.847000122   -5.935999870    6.038000107
   63 DG    C4      1988   10.833000183   -6.068999767    6.084000111
   63 DG    C3'     1989   11.086999893   -6.059000015    6.487999916
   63 DG    H3'     1990   11.072000504   -6.109999657    6.583000183
   63 DG    C2'     1991   10.961999893   -6.056000233    6.400000095
   63 DG    H2'     1992   10.892000198   -6.137000084    6.423999786
   63 DG    H2''    1993   10.904000282   -5.965000153    6.407999992
   63 DG    O3'     1994   11.130000114   -5.927999973    6.519000053
   64 DT    P       1995   11.052999496   -5.831999779    6.620999813
   64 DT    OP1     1996   11.151000023   -5.750999928    6.690000057
   64 DT    OP2     1997   10.968000412   -5.927999973    6.697000027
   64 DT    O5'     1998   10.960000038   -5.737999916    6.534999847
   64 DT    C5'     1999   11.016000748   -5.631999969    6.455999851
   64 DT    H5'     2000   11.092000008   -5.675999641    6.390999794
   64 DT    H5''    2001   11.065000534   -5.568999767    6.529000282
   64 DT    C4'     2002   10.934999466   -5.543000221    6.369999886
   64 DT    H4'     2003   10.998000145   -5.466000080    6.324999809
   64 DT    O4'     2004   10.859999657   -5.616000175    6.275000095
   64 DT    C1'     2005   10.723000526   -5.605000019    6.296999931
   64 DT    H1'     2006   10.694000244   -5.522000313    6.231999874
   64 DT    N1      2007   10.642999649   -5.727999687    6.274000168
   64 DT    C6      2008   10.656999588   -5.842999935    6.355000019
   64 DT    H6      2009   10.725000381   -5.838000298    6.439000130
   64 DT    C5      2010   10.585000038   -5.952000141    6.331999779
   64 DT    C7      2011   10.598000526   -6.070000172    6.426000118
   64 DT    H71     2012   10.498999596   -6.091000080    6.467000008
   64 DT    H72     2013   10.642000198   -6.154999733    6.374000072
   64 DT    H73     2014   10.656999588   -6.039000034    6.511000156
   64 DT    C4      2015   10.500000000   -5.961999893    6.216000080
   64 DT    O4      2016   10.434000015   -6.060999870    6.192999840
   64 DT    N3      2017   10.491999626   -5.847000122    6.134999752
   64 DT    H3      2018   10.430999756   -5.847000122    6.054999828
   64 DT    C2      2019   10.562000275   -5.729000092    6.159999847
   64 DT    O2      2020   10.555999756   -5.643000126    6.071000099
   64 DT    C3'     2021   10.833999634   -5.473999977    6.455000401
   64 DT    H3'     2022   10.861000061   -5.467000008    6.559999943
   64 DT    C2'     2023   10.706999779   -5.552999973    6.441999912
   64 DT    H2'     2024   10.713999748   -5.633999825    6.515000343
   64 DT    H2''    2025   10.623000145   -5.484999657    6.458000183
   64 DT    O3'     2026   10.821000099   -5.342000008    6.405000210
   65 DT    P       2027   10.723999977   -5.231999874    6.476999760
   65 DT    OP1     2028   10.774999619   -5.098000050    6.444000244
   65 DT    OP2     2029   10.708999634   -5.276999950    6.611000061
   65 DT    O5'     2030   10.592000008   -5.248000145    6.402999878
   65 DT    C5'     2031   10.578000069   -5.218999863    6.263999939
   65 DT    H5'     2032   10.647000313   -5.279999733    6.206000328
   65 DT    H5''    2033   10.598000526   -5.111999989    6.254000187
   65 DT    C4'     2034   10.428999901   -5.240000248    6.229000092
   65 DT    H4'     2035   10.423000336   -5.206999779    6.125000000
   65 DT    O4'     2036   10.398000717   -5.375999928    6.222000122
   65 DT    C1'     2037   10.267999649   -5.391999722    6.275000095
   65 DT    H1'     2038   10.190999985   -5.363999844    6.203999996
   65 DT    N1      2039   10.255999565   -5.529000282    6.329999924
   65 DT    C6      2040   10.329000473   -5.571000099    6.439000130
   65 DT    H6      2041   10.388999939   -5.499000072    6.494000435
   65 DT    C5      2042   10.330999374   -5.699000359    6.477999687
   65 DT    C7      2043   10.411000252   -5.734999657    6.605000496
   65 DT    H71     2044   10.465000153   -5.645999908    6.637000084
   65 DT    H72     2045   10.350999832   -5.759999752    6.691999912
   65 DT    H73     2046   10.468000412   -5.824999809    6.583000183
   65 DT    C4      2047   10.251000404   -5.797999859    6.411000252
   65 DT    O4      2048   10.246000290   -5.914000034    6.449999809
   65 DT    N3      2049   10.173000336   -5.750000000    6.309000015
   65 DT    H3      2050   10.108999252   -5.815000057    6.265999794
   65 DT    C2      2051   10.170999527   -5.619999886    6.266999722
   65 DT    O2      2052   10.083000183   -5.588999748    6.185999870
   65 DT    C3'     2053   10.326999664   -5.164999962    6.311999798
   65 DT    H3'     2054   10.375000000   -5.111000061    6.394999981
   65 DT    C2'     2055   10.255999565   -5.282000065    6.376999855
   65 DT    H2'     2056   10.295000076   -5.309000015    6.474999905
   65 DT    H2''    2057   10.149999619   -5.269999981    6.401000023
   65 DT    O3'     2058   10.251000404   -5.078999996    6.230000019
   66 DC    P       2059   10.128999710   -4.998000145    6.290999889
   66 DC    OP1     2060   10.112999916   -4.877999783    6.209000111
   66 DC    OP2     2061   10.137999535   -4.980000019    6.437000275
   66 DC    O5'     2062    9.996000290   -5.084000111    6.279999733
   66 DC    C5'     2063    9.942999840   -5.119999886    6.152999878
   66 DC    H5'     2064   10.017000198   -5.171999931    6.091000080
   66 DC    H5''    2065    9.928999901   -5.022000313    6.106999874
   66 DC    C4'     2066    9.812999725   -5.202000141    6.140000343
   66 DC    H4'     2067    9.781000137   -5.188000202    6.036000252
   66 DC    O4'     2068    9.833999634   -5.338999748    6.177000046
   66 DC    C1'     2069    9.751999855   -5.369999886    6.283999920
   66 DC    H1'     2070    9.657999992   -5.407000065    6.241999626
   66 DC    N1      2071    9.798000336   -5.480999947    6.366999626
   66 DC    C6      2072    9.906999588   -5.465000153    6.451999664
   66 DC    H6      2073    9.968000412   -5.376999855    6.437000275
   66 DC    C5      2074    9.951000214   -5.563000202    6.530000210
   66 DC    H5      2075   10.043000221   -5.549000263    6.585000038
   66 DC    C4      2076    9.876000404   -5.681000233    6.532000065
   66 DC    N4      2077    9.899000168   -5.769999981    6.626999855
   66 DC    H41     2078    9.987999916   -5.758999825    6.673000336
   66 DC    H42     2079    9.848999977   -5.856999874    6.619999886
   66 DC    N3      2080    9.763999939   -5.699000359    6.458000183
   66 DC    C2      2081    9.730000496   -5.602999687    6.369999886
   66 DC    O2      2082    9.642999649   -5.634999752    6.286999702
   66 DC    C3'     2083    9.708000183   -5.144000053    6.240000248
   66 DC    H3'     2084    9.732999802   -5.041999817    6.266999722
   66 DC    C2'     2085    9.718000412   -5.238999844    6.355999947
   66 DC    H2'     2086    9.801000595   -5.223999977    6.423999786
   66 DC    H2''    2087    9.628000259   -5.251999855    6.416999817
   66 DC    O3'     2088    9.580999374   -5.154999733    6.190999985
   67 DA    P       2089    9.462999344   -5.071000099    6.250999928
   67 DA    OP1     2090    9.401999474   -5.002999783    6.143000126
   67 DA    OP2     2091    9.501000404   -4.991999626    6.374000072
   67 DA    O5'     2092    9.371000290   -5.183000088    6.299000263
   67 DA    C5'     2093    9.291999817   -5.263000011    6.210999966
   67 DA    H5'     2094    9.362000465   -5.322999954    6.154000282
   67 DA    H5''    2095    9.237000465   -5.190000057    6.151000023
   67 DA    C4'     2096    9.199999809   -5.362999916    6.286999702
   67 DA    H4'     2097    9.140000343   -5.415999889    6.213000298
   67 DA    O4'     2098    9.287000656   -5.456000328    6.352999687
   67 DA    C1'     2099    9.234999657   -5.472000122    6.483999729
   67 DA    H1'     2100    9.156000137   -5.546999931    6.479000092
   67 DA    N9      2101    9.344999313   -5.518000126    6.581999779
   67 DA    C8      2102    9.449999809   -5.443999767    6.626999855
   67 DA    H8      2103    9.461999893   -5.336999893    6.616999626
   67 DA    N7      2104    9.537000656   -5.511000156    6.697000027
   67 DA    C5      2105    9.482000351   -5.640000343    6.691999912
   67 DA    C6      2106    9.519000053   -5.768000126    6.747000217
   67 DA    N6      2107    9.618000031   -5.786000252    6.837000370
   67 DA    H61     2108    9.689000130   -5.715000153    6.844000340
   67 DA    H62     2109    9.635999680   -5.879000187    6.872000217
   67 DA    N1      2110    9.449999809   -5.875000000    6.722000122
   67 DA    C2      2111    9.351999283   -5.869999886    6.644000053
   67 DA    H2      2112    9.298000336   -5.961999893    6.625000000
   67 DA    N3      2113    9.307000160   -5.763000011    6.583000183
   67 DA    C4      2114    9.371000290   -5.647999763    6.616999626
   67 DA    C3'     2115    9.108999252   -5.302999973    6.397000313
   67 DA    H3'     2116    9.093000412   -5.196000099    6.386000156
   67 DA    C2'     2117    9.178999901   -5.335999966    6.527999878
   67 DA    H2'     2118    9.253000259   -5.258000374    6.546000004
   67 DA    H2''    2119    9.116000175   -5.324999809    6.616000175
   67 DA    O3'     2120    8.991000175   -5.374000072    6.399000168
   68 DG    P       2121    8.857999802   -5.324000359    6.329999924
   68 DG    OP1     2122    8.901000023   -5.263999939    6.203000069
   68 DG    OP2     2123    8.784999847   -5.241999626    6.433000088
   68 DG    O5'     2124    8.781999588   -5.456000328    6.281000137
   68 DG    C5'     2125    8.830999374   -5.541999817    6.181000233
   68 DG    H5'     2126    8.932000160   -5.513000011    6.152999878
   68 DG    H5''    2127    8.774999619   -5.526999950    6.088999748
   68 DG    C4'     2128    8.840000153   -5.689000130    6.217000008
   68 DG    H4'     2129    8.868000031   -5.741999626    6.126999855
   68 DG    O4'     2130    8.932000160   -5.716000080    6.322999954
   68 DG    C1'     2131    8.866999626   -5.775000095    6.433999538
   68 DG    H1'     2132    8.864999771   -5.883000374    6.421999931
   68 DG    N9      2133    8.923000336   -5.736999989    6.565000057
   68 DG    C8      2134    8.920000076   -5.612999916    6.616000175
   68 DG    H8      2135    8.866000175   -5.532000065    6.569999695
   68 DG    N7      2136    8.984999657   -5.604000092    6.724999905
   68 DG    C5      2137    9.031000137   -5.730999947    6.761000156
   68 DG    C6      2138    9.104000092   -5.788000107    6.872000217
   68 DG    O6      2139    9.142999649   -5.731999874    6.976999760
   68 DG    N1      2140    9.121999741   -5.925000191    6.868000031
   68 DG    H1      2141    9.162000656   -5.973999977    6.947000027
   68 DG    C2      2142    9.066999435   -6.000999928    6.766000271
   68 DG    N2      2143    9.094999313   -6.125999928    6.772000313
   68 DG    H21     2144    9.118000031   -6.159999847    6.863999844
   68 DG    H22     2145    9.059999466   -6.179999828    6.694000244
   68 DG    N3      2146    9.003000259   -5.949999809    6.657000065
   68 DG    C4      2147    8.987000465   -5.815000057    6.659999847
   68 DG    C3'     2148    8.704000473   -5.744999886    6.270999908
   68 DG    H3'     2149    8.619999886   -5.690999985    6.227000237
   68 DG    C2'     2150    8.720999718   -5.730999947    6.419000149
   68 DG    H2'     2151    8.712999344   -5.624000072    6.434999943
   68 DG    H2''    2152    8.656999588   -5.797999859    6.476999760
   68 DG    O3'     2153    8.703000069   -5.880000114    6.224999905
   69 DC    P       2154    8.572999954   -5.977000237    6.250000000
   69 DC    OP1     2155    8.565999985   -6.056000233    6.127999783
   69 DC    OP2     2156    8.456999779   -5.897999763    6.295000076
   69 DC    O5'     2157    8.612999916   -6.061999798    6.375999928
   69 DC    C5'     2158    8.717000008   -6.164000034    6.361000061
   69 DC    H5'     2159    8.809999466   -6.111000061    6.338000298
   69 DC    H5''    2160    8.690999985   -6.227999687    6.276999950
   69 DC    C4'     2161    8.744999886   -6.250000000    6.480999947
   69 DC    H4'     2162    8.819000244   -6.322999954    6.448000431
   69 DC    O4'     2163    8.805000305   -6.170000076    6.587000370
   69 DC    C1'     2164    8.727999687   -6.197000027    6.708999634
   69 DC    H1'     2165    8.774000168   -6.286000252    6.752999783
   69 DC    N1      2166    8.719999313   -6.081000328    6.801999569
   69 DC    C6      2167    8.697999954   -5.953000069    6.752999783
   69 DC    H6      2168    8.659999847   -5.940000057    6.652999878
   69 DC    C5      2169    8.708000183   -5.852000237    6.837999821
   69 DC    H5      2170    8.670000076   -5.756000042    6.805999756
   69 DC    C4      2171    8.755000114   -5.873000145    6.973999977
   69 DC    N4      2172    8.779000282   -5.775000095    7.058000088
   69 DC    H41     2173    8.781000137   -5.678999901    7.026000023
   69 DC    H42     2174    8.782999992   -5.797999859    7.155999660
   69 DC    N3      2175    8.770999908   -5.994999886    7.025000095
   69 DC    C2      2176    8.762999535   -6.097000122    6.934999943
   69 DC    O2      2177    8.773000717   -6.215000153    6.974999905
   69 DC    C3'     2178    8.611000061   -6.306000233    6.536000252
   69 DC    H3'     2179    8.539999962   -6.281000137    6.458000183
   69 DC    C2'     2180    8.581999779   -6.217000008    6.662999630
   69 DC    H2'     2181    8.537000656   -6.125000000    6.626000404
   69 DC    H2''    2182    8.519000053   -6.259999752    6.741000175
   69 DC    O3'     2183    8.626000404   -6.441999912    6.565000057
   70 DT    P       2184    8.519999504   -6.541999817    6.636000156
   70 DT    OP1     2185    8.538000107   -6.673999786    6.578000069
   70 DT    OP2     2186    8.387999535   -6.483999729    6.650000095
   70 DT    O5'     2187    8.579000473   -6.559999943    6.789000034
   70 DT    C5'     2188    8.704999924   -6.615000248    6.809999943
   70 DT    H5'     2189    8.780000687   -6.541999817    6.777999878
   70 DT    H5''    2190    8.722000122   -6.703999996    6.748999596
   70 DT    C4'     2191    8.732999802   -6.644999504    6.960999966
   70 DT    H4'     2192    8.836999893   -6.678999901    6.967999935
   70 DT    O4'     2193    8.723999977   -6.518000126    7.019000053
   70 DT    C1'     2194    8.621000290   -6.519000053    7.119999886
   70 DT    H1'     2195    8.669000626   -6.532000065    7.217000008
   70 DT    N1      2196    8.551000595   -6.390000343    7.126000404
   70 DT    C6      2197    8.465000153   -6.345999718    7.029000282
   70 DT    H6      2198    8.434999466   -6.407000065    6.946000099
   70 DT    C5      2199    8.413999557   -6.217000008    7.036000252
   70 DT    C7      2200    8.315999985   -6.165999889    6.946000099
   70 DT    H71     2201    8.362000465   -6.113999844    6.861000061
   70 DT    H72     2202    8.265000343   -6.244999886    6.890000343
   70 DT    H73     2203    8.234999657   -6.115000248    6.998000145
   70 DT    C4      2204    8.468000412   -6.124000072    7.133999825
   70 DT    O4      2205    8.439000130   -6.001999855    7.133999825
   70 DT    N3      2206    8.559000015   -6.175999641    7.223000526
   70 DT    H3      2207    8.602999687   -6.105999947    7.282000065
   70 DT    C2      2208    8.594999313   -6.308000088    7.226000309
   70 DT    O2      2209    8.658999443   -6.335000038    7.324999809
   70 DT    C3'     2210    8.635999680   -6.740000248    7.034999847
   70 DT    H3'     2211    8.593000412   -6.817999840    6.973000526
   70 DT    C2'     2212    8.538000107   -6.640000343    7.092000008
   70 DT    H2'     2213    8.463999748   -6.612000465    7.018000126
   70 DT    H2''    2214    8.487999916   -6.671999931    7.183000088
   70 DT    O3'     2215    8.706999779   -6.800000191    7.137999535
   71 DG    P       2216    8.645999908   -6.934999943    7.198000431
   71 DG    OP1     2217    8.760999680   -7.030999660    7.213999748
   71 DG    OP2     2218    8.530000687   -6.973999977    7.119000435
   71 DG    O5'     2219    8.586999893   -6.902999878    7.342999935
   71 DG    C5'     2220    8.673999786   -6.849999905    7.437999725
   71 DG    H5'     2221    8.750000000   -6.784999847    7.394000053
   71 DG    H5''    2222    8.725000381   -6.937000275    7.477999687
   71 DG    C4'     2223    8.594999313   -6.776999474    7.548000336
   71 DG    H4'     2224    8.649000168   -6.772000313    7.641999722
   71 DG    O4'     2225    8.566999435   -6.638999939    7.506999969
   71 DG    C1'     2226    8.432000160   -6.619000435    7.536000252
   71 DG    H1'     2227    8.428999901   -6.599999905    7.643000126
   71 DG    N9      2228    8.375000000   -6.498999596    7.467000008
   71 DG    C8      2229    8.315000534   -6.484999657    7.344000340
   71 DG    H8      2230    8.291999817   -6.567999840    7.279000282
   71 DG    N7      2231    8.280000687   -6.363999844    7.317999840
   71 DG    C5      2232    8.326000214   -6.289999962    7.426999569
   71 DG    C6      2233    8.326999664   -6.147000313    7.456999779
   71 DG    O6      2234    8.276000023   -6.059000015    7.387000084
   71 DG    N1      2235    8.397000313   -6.112999916    7.569999695
   71 DG    H1      2236    8.380999565   -6.020999908    7.608000278
   71 DG    C2      2237    8.440999985   -6.210000038    7.655999660
   71 DG    N2      2238    8.493000031   -6.175999641    7.769000053
   71 DG    H21     2239    8.493000031   -6.078999996    7.798999786
   71 DG    H22     2240    8.524000168   -6.247000217    7.833000183
   71 DG    N3      2241    8.453000069   -6.338999748    7.633000374
   71 DG    C4      2242    8.390000343   -6.373000145    7.515000343
   71 DG    C3'     2243    8.461999893   -6.841000557    7.576000214
   71 DG    H3'     2244    8.460000038   -6.944999695    7.543000221
   71 DG    C2'     2245    8.362999916   -6.755000114    7.501999855
   71 DG    H2'     2246    8.369999886   -6.780000210    7.395999908
   71 DG    H2''    2247    8.263999939   -6.761000156    7.546000004
   71 DG    O3'     2248    8.440999985   -6.826000214    7.716000557
   72 DA    P       2249    8.402999878   -6.948999882    7.812999725
   72 DA    OP1     2250    8.512999535   -7.046999931    7.823999882
   72 DA    OP2     2251    8.267000198   -6.990000248    7.779000282
   72 DA    O5'     2252    8.383999825   -6.870999813    7.953000069
   72 DA    C5'     2253    8.498000145   -6.826000214    8.019000053
   72 DA    H5'     2254    8.578000069   -6.815000057    7.946000099
   72 DA    H5''    2255    8.531000137   -6.901000023    8.091000557
   72 DA    C4'     2256    8.468999863   -6.696000099    8.092000008
   72 DA    H4'     2257    8.555999756   -6.664999962    8.149999619
   72 DA    O4'     2258    8.447999954   -6.601999760    7.993000031
   72 DA    C1'     2259    8.329999924   -6.532000065    8.024999619
   72 DA    H1'     2260    8.350999832   -6.444000244    8.086000443
   72 DA    N9      2261    8.269000053   -6.504000187    7.894000053
   72 DA    C8      2262    8.211999893   -6.591000557    7.802999973
   72 DA    H8      2263    8.229000092   -6.698000431    7.807000160
   72 DA    N7      2264    8.131999969   -6.532999992    7.716000557
   72 DA    C5      2265    8.147000313   -6.397000313    7.744000435
   72 DA    C6      2266    8.100000381   -6.276000023    7.685999870
   72 DA    N6      2267    8.023000717   -6.272999763    7.578999996
   72 DA    H61     2268    7.976000309   -6.355000019    7.544999599
   72 DA    H62     2269    8.000000000   -6.184000015    7.539000034
   72 DA    N1      2270    8.126000404   -6.156000137    7.737000465
   72 DA    C2      2271    8.201999664   -6.154000282    7.847000122
   72 DA    H2      2272    8.218000412   -6.056000233    7.888999939
   72 DA    N3      2273    8.248000145   -6.265000343    7.916000366
   72 DA    C4      2274    8.218999863   -6.380000114    7.858000278
   72 DA    C3'     2275    8.348000526   -6.691999912    8.192999840
   72 DA    H3'     2276    8.310999870   -6.789999962    8.223999977
   72 DA    C2'     2277    8.244999886   -6.626000404    8.104000092
   72 DA    H2'     2278    8.184999466   -6.694000244    8.041999817
   72 DA    H2''    2279    8.177999496   -6.560999870    8.158999443
   72 DA    O3'     2280    8.383000374   -6.604000092    8.303999901
   73 DA    P       2281    8.281999588   -6.576999664    8.423999786
   73 DA    OP1     2282    8.375000000   -6.558000088    8.538000107
   73 DA    OP2     2283    8.178999901   -6.677999973    8.430999756
   73 DA    O5'     2284    8.206999779   -6.426000118    8.395999908
   73 DA    C5'     2285    8.267999649   -6.306000233    8.440999985
   73 DA    H5'     2286    8.366000175   -6.282999992    8.399000168
   73 DA    H5''    2287    8.276999474   -6.307000160    8.550000191
   73 DA    C4'     2288    8.182000160   -6.181000233    8.412000656
   73 DA    H4'     2289    8.246000290   -6.099999905    8.444999695
   73 DA    O4'     2290    8.158999443   -6.172999859    8.270999908
   73 DA    C1'     2291    8.017000198   -6.144000053    8.244000435
   73 DA    H1'     2292    8.005999565   -6.036999702    8.226999283
   73 DA    N9      2293    7.965000153   -6.210999966    8.121999741
   73 DA    C8      2294    7.965000153   -6.348000050    8.086999893
   73 DA    H8      2295    8.012000084   -6.425000191    8.147000313
   73 DA    N7      2296    7.898000240   -6.377999783    7.983000278
   73 DA    C5      2297    7.840000153   -6.256999969    7.944999695
   73 DA    C6      2298    7.761000156   -6.209000111    7.833999634
   73 DA    N6      2299    7.730999947   -6.272000313    7.726999760
   73 DA    H61     2300    7.752999783   -6.369999886    7.717999935
   73 DA    H62     2301    7.689000130   -6.227000237    7.647000313
   73 DA    N1      2302    7.719999790   -6.081999779    7.824999809
   73 DA    C2      2303    7.766000271   -5.997000217    7.914999962
   73 DA    H2      2304    7.741000175   -5.894000053    7.894000053
   73 DA    N3      2305    7.840000153   -6.020999908    8.023000717
   73 DA    C4      2306    7.866999626   -6.152999878    8.036000252
   73 DA    C3'     2307    8.046999931   -6.168000221    8.479000092
   73 DA    H3'     2308    8.039999962   -6.248000145    8.552999496
   73 DA    C2'     2309    7.944999695   -6.192999840    8.369000435
   73 DA    H2'     2310    7.916999817   -6.296999931    8.378000259
   73 DA    H2''    2311    7.849999905   -6.140000343    8.381999969
   73 DA    O3'     2312    8.026000023   -6.036999702    8.533999443
   74 DT    P       2313    7.914000034   -6.004000187    8.644999504
   74 DT    OP1     2314    7.962000370   -5.887000084    8.718999863
   74 DT    OP2     2315    7.879000187   -6.125000000    8.726999283
   74 DT    O5'     2316    7.787000179   -5.966000080    8.546999931
   74 DT    C5'     2317    7.802999973   -5.848000050    8.458000183
   74 DT    H5'     2318    7.894000053   -5.841000080    8.399000168
   74 DT    H5''    2319    7.814000130   -5.761000156    8.522000313
   74 DT    C4'     2320    7.673999786   -5.828000069    8.369999886
   74 DT    H4'     2321    7.680000305   -5.733000278    8.316999435
   74 DT    O4'     2322    7.673000336   -5.938000202    8.281999588
   74 DT    C1'     2323    7.532999992   -5.970999718    8.269999504
   74 DT    H1'     2324    7.483999729   -5.891999722    8.215000153
   74 DT    N1      2325    7.512000084   -6.100999832    8.205999374
   74 DT    C6      2326    7.560999870   -6.218999863    8.260999680
   74 DT    H6      2327    7.598000526   -6.225999832    8.362999916
   74 DT    C5      2328    7.558999538   -6.328999996    8.183000565
   74 DT    C7      2329    7.618000031   -6.449999809    8.237000465
   74 DT    H71     2330    7.645999908   -6.439000130    8.342000008
   74 DT    H72     2331    7.539999962   -6.525000095    8.225999832
   74 DT    H73     2332    7.710999966   -6.484999657    8.192999840
   74 DT    C4      2333    7.515000343   -6.327000141    8.044000626
   74 DT    O4      2334    7.532999992   -6.414000034    7.953999996
   74 DT    N3      2335    7.460999966   -6.211999893    8.003000259
   74 DT    H3      2336    7.411000252   -6.216000080    7.914999962
   74 DT    C2      2337    7.449999809   -6.095000267    8.079999924
   74 DT    O2      2338    7.388999939   -5.994999886    8.032999992
   74 DT    C3'     2339    7.539000034   -5.818999767    8.444000244
   74 DT    H3'     2340    7.544000149   -5.799000263    8.551000595
   74 DT    C2'     2341    7.483999729   -5.961999893    8.416999817
   74 DT    H2'     2342    7.536000252   -6.040999889    8.469999313
   74 DT    H2''    2343    7.375000000   -5.965000153    8.419000626
   74 DT    O3'     2344    7.466000557   -5.709000111    8.388999939
   75 DT    P       2345    7.337000370   -5.654000282    8.468000412
   75 DT    OP1     2346    7.340000153   -5.502999783    8.444999695
   75 DT    OP2     2347    7.330000401   -5.697000027    8.608999252
   75 DT    O5'     2348    7.206999779   -5.710000038    8.406000137
   75 DT    C5'     2349    7.154000282   -5.668999672    8.283999443
   75 DT    H5'     2350    7.230999947   -5.652999878    8.208999634
   75 DT    H5''    2351    7.108999729   -5.574000359    8.312999725
   75 DT    C4'     2352    7.046000004   -5.768000126    8.232999802
   75 DT    H4'     2353    6.987999916   -5.730000019    8.149000168
   75 DT    O4'     2354    7.113999844   -5.886000156    8.185999870
   75 DT    C1'     2355    7.026000023   -5.993000031    8.211999893
   75 DT    H1'     2356    6.937000275   -5.983000278    8.149000168
   75 DT    N1      2357    7.099999905   -6.115000248    8.184999466
   75 DT    C6      2358    7.151999474   -6.192999840    8.287000656
   75 DT    H6      2359    7.150000095   -6.154000282    8.387999535
   75 DT    C5      2360    7.180999756   -6.325999737    8.265000343
   75 DT    C7      2361    7.237000465   -6.416999817    8.371000290
   75 DT    H71     2362    7.230000496   -6.374000072    8.470999718
   75 DT    H72     2363    7.191999912   -6.515000343    8.351999283
   75 DT    H73     2364    7.344000340   -6.421999931    8.352999687
   75 DT    C4      2365    7.173999786   -6.377999783    8.130999565
   75 DT    O4      2366    7.203000069   -6.493000031    8.098000526
   75 DT    N3      2367    7.123999596   -6.296000004    8.038000107
   75 DT    H3      2368    7.097000122   -6.334000111    7.948999882
   75 DT    C2      2369    7.092999935   -6.164000034    8.053999901
   75 DT    O2      2370    7.048999786   -6.097000122    7.958999634
   75 DT    C3'     2371    6.944000244   -5.820000172    8.343999863
   75 DT    H3'     2372    6.956999779   -5.768000126    8.437999725
   75 DT    C2'     2373    6.990000248   -5.963999748    8.355999947
   75 DT    H2'     2374    7.076000214   -5.967000008    8.421999931
   75 DT    H2''    2375    6.914000034   -6.034999847    8.387999535
   75 DT    O3'     2376    6.819999695   -5.806000233    8.286000252
   76 DC    P       2377    6.719999790   -5.681000233    8.296999931
   76 DC    OP1     2378    6.794000149   -5.552999973    8.287000656
   76 DC    OP2     2379    6.630000114   -5.708000183    8.412000656
   76 DC    O5'     2380    6.641000271   -5.696000099    8.173999786
   76 DC    C5'     2381    6.696000099   -5.671000004    8.045000076
   76 DC    H5'     2382    6.803999901   -5.690999985    8.043000221
   76 DC    H5''    2383    6.676999569   -5.570000172    8.010000229
   76 DC    C4'     2384    6.637999535   -5.763000011    7.933000088
   76 DC    H4'     2385    6.664000034   -5.725999832    7.833999634
   76 DC    O4'     2386    6.705999851   -5.883000374    7.948000431
   76 DC    C1'     2387    6.608000278   -5.984000206    7.944999695
   76 DC    H1'     2388    6.583000183   -6.008999825    7.842000008
   76 DC    N1      2389    6.655000210   -6.102999687    8.017000198
   76 DC    C6      2390    6.690000057   -6.102000237    8.148000717
   76 DC    H6      2391    6.676000118   -6.009999752    8.204000473
   76 DC    C5      2392    6.748000145   -6.206000328    8.205999374
   76 DC    H5      2393    6.773000240   -6.199999809    8.310999870
   76 DC    C4      2394    6.766000271   -6.318999767    8.128000259
   76 DC    N4      2395    6.816000462   -6.423999786    8.187000275
   76 DC    H41     2396    6.840000153   -6.421999931    8.284999847
   76 DC    H42     2397    6.842000008   -6.504000187    8.130999565
   76 DC    N3      2398    6.733000278   -6.325999737    8.001999855
   76 DC    C2      2399    6.677999973   -6.220999718    7.941000462
   76 DC    O2      2400    6.652999878   -6.236000061    7.824999809
   76 DC    C3'     2401    6.488999844   -5.786999702    7.951000214
   76 DC    H3'     2402    6.433999538   -5.713999748    8.010999680
   76 DC    C2'     2403    6.479000092   -5.927999973    8.010999680
   76 DC    H2'     2404    6.491000175   -5.907000065    8.118000031
   76 DC    H2''    2405    6.383000374   -5.973000050    7.984999657
   76 DC    O3'     2406    6.421999931   -5.804999828    7.830999851
   77 DA    P       2407    6.266999722   -5.779000282    7.800000191
   77 DA    OP1     2408    6.269000053   -5.674000263    7.691999912
   77 DA    OP2     2409    6.192999840   -5.749000072    7.925000191
   77 DA    O5'     2410    6.211999893   -5.921999931    7.747000217
   77 DA    C5'     2411    6.258999825   -5.975999832    7.623999596
   77 DA    H5'     2412    6.366999626   -5.975999832    7.608000278
   77 DA    H5''    2413    6.213000298   -5.920000076    7.541999817
   77 DA    C4'     2414    6.218999863   -6.125999928    7.622000217
   77 DA    H4'     2415    6.233000278   -6.164999962    7.520999908
   77 DA    O4'     2416    6.304999828   -6.199999809    7.712999821
   77 DA    C1'     2417    6.230999947   -6.295000076    7.783999443
   77 DA    H1'     2418    6.218999863   -6.379000187    7.716000557
   77 DA    N9      2419    6.286999702   -6.336999893    7.912999630
   77 DA    C8      2420    6.272000313   -6.277999878    8.036000252
   77 DA    H8      2421    6.213999748   -6.190999985    8.062999725
   77 DA    N7      2422    6.321000099   -6.350999832    8.135999680
   77 DA    C5      2423    6.386000156   -6.453000069    8.072000504
   77 DA    C6      2424    6.460999966   -6.562000275    8.116000175
   77 DA    N6      2425    6.501999855   -6.583999634    8.241999626
   77 DA    H61     2426    6.479000092   -6.522000313    8.319000244
   77 DA    H62     2427    6.544999599   -6.673000336    8.262000084
   77 DA    N1      2428    6.500000000   -6.655000210    8.024000168
   77 DA    C2      2429    6.470999718   -6.637999535    7.898999691
   77 DA    H2      2430    6.493000031   -6.715000153    7.826000214
   77 DA    N3      2431    6.402999878   -6.537000179    7.844000340
   77 DA    C4      2432    6.361999989   -6.448999882    7.937000275
   77 DA    C3'     2433    6.075999737   -6.157000065    7.657000065
   77 DA    H3'     2434    6.015000343   -6.066999912    7.657000065
   77 DA    C2'     2435    6.095999718   -6.220000267    7.794000149
   77 DA    H2'     2436    6.109000206   -6.143000126    7.869999886
   77 DA    H2''    2437    6.011000156   -6.286000252    7.810999870
   77 DA    O3'     2438    6.027999878   -6.248000145    7.558000088
   78 DG    P       2439    5.875000000   -6.265000343    7.533999443
   78 DG    OP1     2440    5.858000278   -6.324999809    7.405999660
   78 DG    OP2     2441    5.802999973   -6.140999794    7.555999756
   78 DG    O5'     2442    5.835999966   -6.375000000    7.637999535
   78 DG    C5'     2443    5.848999977   -6.513999939    7.619999886
   78 DG    H5'     2444    5.795000076   -6.544000149    7.530999660
   78 DG    H5''    2445    5.802000046   -6.569999695    7.701000214
   78 DG    C4'     2446    5.991000175   -6.564000130    7.605999947
   78 DG    H4'     2447    6.045000076   -6.516000271    7.523999691
   78 DG    O4'     2448    6.068999767   -6.550000191    7.731999874
   78 DG    C1'     2449    6.085000038   -6.682000160    7.784999847
   78 DG    H1'     2450    6.178999901   -6.729000092    7.756999969
   78 DG    N9      2451    6.081000328   -6.669000149    7.933000088
   78 DG    C8      2452    6.012000084   -6.592000008    8.024999619
   78 DG    H8      2453    5.938000202   -6.516999722    7.998999596
   78 DG    N7      2454    6.041999817   -6.605999947    8.142999649
   78 DG    C5      2455    6.138000011   -6.703999996    8.138999939
   78 DG    C6      2456    6.213999748   -6.758999825    8.246000290
   78 DG    O6      2457    6.220999718   -6.731999874    8.364000320
   78 DG    N1      2458    6.293000221   -6.862000465    8.203000069
   78 DG    H1      2459    6.366000175   -6.888999939    8.267999649
   78 DG    C2      2460    6.299000263   -6.908999443    8.073999405
   78 DG    N2      2461    6.368000031   -7.019999504    8.064000130
   78 DG    H21     2462    6.407999992   -7.062000275    8.147000313
   78 DG    H22     2463    6.383000374   -7.066000462    7.976000309
   78 DG    N3      2464    6.234999657   -6.858000278    7.969999790
   78 DG    C4      2465    6.154999733   -6.751000404    8.010999680
   78 DG    C3'     2466    5.986000061   -6.717000008    7.578000069
   78 DG    H3'     2467    5.894000053   -6.751000404    7.530000210
   78 DG    C2'     2468    5.973000050   -6.761000156    7.723000526
   78 DG    H2'     2469    5.877999783   -6.741999626    7.773000240
   78 DG    H2''    2470    5.999000072   -6.866000175    7.729000092
   78 DG    O3'     2471    6.105000019   -6.761000156    7.511000156
   79 DC    P       2472    6.092000008   -6.880999565    7.405000210
   79 DC    OP1     2473    6.230000019   -6.894000053    7.355999947
   79 DC    OP2     2474    5.975999832   -6.855000496    7.309999943
   79 DC    O5'     2475    6.066999912   -7.002999783    7.495999813
   79 DC    C5'     2476    6.136000156   -7.119999886    7.476000309
   79 DC    H5'     2477    6.238999844   -7.101000309    7.505999565
   79 DC    H5''    2478    6.130000114   -7.151999474    7.372000217
   79 DC    C4'     2479    6.081000328   -7.222000122    7.572000027
   79 DC    H4'     2480    6.149000168   -7.307000160    7.569999695
   79 DC    O4'     2481    6.084000111   -7.169999599    7.708999634
   79 DC    C1'     2482    5.966000080   -7.212000370    7.769999504
   79 DC    H1'     2483    5.981999874   -7.314000130    7.805999756
   79 DC    N1      2484    5.934999943   -7.126000404    7.887999535
   79 DC    C6      2485    5.836999893   -7.026999474    7.887000084
   79 DC    H6      2486    5.774000168   -6.995999813    7.805000305
   79 DC    C5      2487    5.818999767   -6.953000069    7.997000217
   79 DC    H5      2488    5.750999928   -6.869000435    8.001000404
   79 DC    C4      2489    5.887000084   -6.987999916    8.111000061
   79 DC    N4      2490    5.874000072   -6.926999569    8.225000381
   79 DC    H41     2491    5.809999943   -6.851000309    8.243000031
   79 DC    H42     2492    5.940000057   -6.960000038    8.294000626
   79 DC    N3      2493    5.973000050   -7.085999966    8.119000435
   79 DC    C2      2494    5.998000145   -7.161000252    8.010000229
   79 DC    O2      2495    6.072999954   -7.258000374    8.017999649
   79 DC    C3'     2496    5.942999840   -7.276000023    7.537000179
   79 DC    H3'     2497    5.914000034   -7.226999760    7.444000244
   79 DC    C2'     2498    5.868999958   -7.208999634    7.654000282
   79 DC    H2'     2499    5.849999905   -7.108000278    7.616000175
   79 DC    H2''    2500    5.775000095   -7.262000084    7.671000004
   79 DC    O3'     2501    5.947000027   -7.412999630    7.533999443
   80 DT    P       2502    5.986999989   -7.498000145    7.400000095
   80 DT    OP1     2503    6.078999996   -7.421000004    7.314000130
   80 DT    OP2     2504    5.859999657   -7.555000305    7.344999790
   80 DT    O5'     2505    6.059000015   -7.622000217    7.469000340
   80 DT    C5'     2506    6.197000027   -7.623000145    7.488999844
   80 DT    H5'     2507    6.248000145   -7.527999878    7.508999825
   80 DT    H5''    2508    6.241999626   -7.664000034    7.398999691
   80 DT    C4'     2509    6.222000122   -7.720999718    7.606999874
   80 DT    H4'     2510    6.328000069   -7.744999886    7.612000465
   80 DT    O4'     2511    6.195000172   -7.657999992    7.733000278
   80 DT    C1'     2512    6.138999939   -7.762999535    7.815000057
   80 DT    H1'     2513    6.217999935   -7.833999634    7.841000557
   80 DT    N1      2514    6.084000111   -7.698999882    7.928999901
   80 DT    C6      2515    5.970000267   -7.620999813    7.923999786
   80 DT    H6      2516    5.914999962   -7.606999874    7.830999851
   80 DT    C5      2517    5.914999962   -7.560999870    8.036000252
   80 DT    C7      2518    5.793000221   -7.467999935    8.017999649
   80 DT    H71     2519    5.736999989   -7.483000278    8.109999657
   80 DT    H72     2520    5.814000130   -7.362999916    7.997000217
   80 DT    H73     2521    5.730000019   -7.502999783    7.935999870
   80 DT    C4      2522    5.979000092   -7.576999664    8.161000252
   80 DT    O4      2523    5.931000233   -7.532000065    8.267999649
   80 DT    N3      2524    6.095999718   -7.645999908    8.163999557
   80 DT    H3      2525    6.157000065   -7.637999535    8.244999886
   80 DT    C2      2526    6.144999981   -7.712999821    8.057000160
   80 DT    O2      2527    6.256999969   -7.759999752    8.072000504
   80 DT    C3'     2528    6.147999763   -7.855999947    7.598000526
   80 DT    H3'     2529    6.095999718   -7.855999947    7.501999855
   80 DT    C2'     2530    6.050999641   -7.837999821    7.717000008
   80 DT    H2'     2531    5.967000008   -7.782000065    7.675000191
   80 DT    H2''    2532    6.008999825   -7.930000305    7.756999969
   80 DT    O3'     2533    6.230000019   -7.976000309    7.616999626
   81 DG    P       2534    6.161000252   -8.128999710    7.612999916
   81 DG    OP1     2535    6.266999722   -8.222000122    7.569999695
   81 DG    OP2     2536    6.031000137   -8.119999886    7.543000221
   81 DG    O5'     2537    6.133000374   -8.151000023    7.776000023
   81 DG    C5'     2538    6.238999844   -8.147000313    7.862000465
   81 DG    H5'     2539    6.291999817   -8.052999496    7.842999935
   81 DG    H5''    2540    6.303999901   -8.232000351    7.840000153
   81 DG    C4'     2541    6.184999943   -8.144999504    8.006999969
   81 DG    H4'     2542    6.269000053   -8.151999474    8.076000214
   81 DG    O4'     2543    6.100999832   -8.031000137    8.034999847
   81 DG    C1'     2544    5.988999844   -8.074999809    8.104000092
   81 DG    H1'     2545    6.011000156   -8.069000244    8.211000443
   81 DG    N9      2546    5.869999886   -7.984999657    8.076000214
   81 DG    C8      2547    5.809000015   -7.956999779    7.960000038
   81 DG    H8      2548    5.836999893   -7.995999813    7.862999916
   81 DG    N7      2549    5.715000153   -7.859999657    7.967999935
   81 DG    C5      2550    5.715000153   -7.833000183    8.109999657
   81 DG    C6      2551    5.636000156   -7.750000000    8.190000534
   81 DG    O6      2552    5.543000221   -7.683999538    8.147000313
   81 DG    N1      2553    5.661999702   -7.745999813    8.322000504
   81 DG    H1      2554    5.619999886   -7.676000118    8.380999565
   81 DG    C2      2555    5.754000187   -7.830000401    8.373999596
   81 DG    N2      2556    5.738999844   -7.842999935    8.503000259
   81 DG    H21     2557    5.677000046   -7.779000282    8.551000595
   81 DG    H22     2558    5.802999973   -7.902999878    8.552999496
   81 DG    N3      2559    5.834000111   -7.918000221    8.303999901
   81 DG    C4      2560    5.809999943   -7.909999847    8.173000336
   81 DG    C3'     2561    6.109000206   -8.274000168    8.044000626
   81 DG    H3'     2562    6.105999947   -8.350999832    7.967000008
   81 DG    C2'     2563    5.965000153   -8.220999718    8.071000099
   81 DG    H2'     2564    5.907999992   -8.232999802    7.979000092
   81 DG    H2''    2565    5.918000221   -8.267999649    8.157999992
   81 DG    O3'     2566    6.164999962   -8.312000275    8.168000221
   82 DA    P       2567    6.151000023   -8.456999779    8.236000061
   82 DA    OP1     2568    6.279000282   -8.480999947    8.315000534
   82 DA    OP2     2569    6.098000050   -8.552000046    8.133000374
   82 DA    O5'     2570    6.029999733   -8.447000504    8.343000412
   82 DA    C5'     2571    6.052000046   -8.387999535    8.472000122
   82 DA    H5'     2572    6.075999737   -8.281999588    8.463999748
   82 DA    H5''    2573    6.130000114   -8.439000130    8.529000282
   82 DA    C4'     2574    5.925999641   -8.381999969    8.565000534
   82 DA    H4'     2575    5.963000298   -8.347000122    8.662000656
   82 DA    O4'     2576    5.831999779   -8.300000191    8.496000290
   82 DA    C1'     2577    5.709000111   -8.368000031    8.491999626
   82 DA    H1'     2578    5.649000168   -8.350000381    8.581999779
   82 DA    N9      2579    5.638000011   -8.321000099    8.362999916
   82 DA    C8      2580    5.640000343   -8.375000000    8.237000465
   82 DA    H8      2581    5.696000099   -8.460000038    8.204000473
   82 DA    N7      2582    5.574000359   -8.298000336    8.154000282
   82 DA    C5      2583    5.526000023   -8.184999466    8.223999977
   82 DA    C6      2584    5.450999737   -8.065000534    8.201000214
   82 DA    N6      2585    5.411999702   -8.024000168    8.078000069
   82 DA    H61     2586    5.414999962   -8.093000412    8.003999710
   82 DA    H62     2587    5.358000278   -7.939000130    8.069000244
   82 DA    N1      2588    5.425999641   -7.983000278    8.305000305
   82 DA    C2      2589    5.477000237   -8.010999680    8.423000336
   82 DA    H2      2590    5.447999954   -7.940000057    8.498999596
   82 DA    N3      2591    5.546999931   -8.118000031    8.461999893
   82 DA    C4      2592    5.563000202   -8.201999664    8.354000092
   82 DA    C3'     2593    5.875000000   -8.519999504    8.597000122
   82 DA    H3'     2594    5.947000027   -8.595999718    8.565000534
   82 DA    C2'     2595    5.755000114   -8.510000229    8.494999886
   82 DA    H2'     2596    5.796999931   -8.544000626    8.401000023
   82 DA    H2''    2597    5.668000221   -8.566999435    8.529000282
   82 DA    O3'     2598    5.854000092   -8.524000168    8.734999657
   83 DA    P       2599    5.770999908   -8.641000748    8.805000305
   83 DA    OP1     2600    5.807000160   -8.641000748    8.949999809
   83 DA    OP2     2601    5.781000137   -8.772000313    8.732000351
   83 DA    O5'     2602    5.611999989   -8.614999771    8.795999527
   83 DA    C5'     2603    5.559000015   -8.517999649    8.885999680
   83 DA    H5'     2604    5.608000278   -8.426000595    8.854000092
   83 DA    H5''    2605    5.592999935   -8.538000107    8.987999916
   83 DA    C4'     2606    5.411999702   -8.470999718    8.887999535
   83 DA    H4'     2607    5.390000343   -8.398000717    8.966000557
   83 DA    O4'     2608    5.388000011   -8.397000313    8.767000198
   83 DA    C1'     2609    5.289000034   -8.468000412    8.690999985
   83 DA    H1'     2610    5.193999767   -8.423000336    8.718000412
   83 DA    N9      2611    5.302000046   -8.455999374    8.543000221
   83 DA    C8      2612    5.376999855   -8.526999474    8.456999779
   83 DA    H8      2613    5.443999767   -8.605000496    8.489000320
   83 DA    N7      2614    5.354000092   -8.496999741    8.333999634
   83 DA    C5      2615    5.268000126   -8.378999710    8.336000443
   83 DA    C6      2616    5.199999809   -8.294000626    8.246999741
   83 DA    N6      2617    5.197999954   -8.309000015    8.112000465
   83 DA    H61     2618    5.265999794   -8.371000290    8.072000504
   83 DA    H62     2619    5.140999794   -8.246000290    8.058000565
   83 DA    N1      2620    5.112999916   -8.206999779    8.295999527
   83 DA    C2      2621    5.095999718   -8.189000130    8.421999931
   83 DA    H2      2622    5.036999702   -8.104000092    8.453000069
   83 DA    N3      2623    5.144999981   -8.265000343    8.519000053
   83 DA    C4      2624    5.227999687   -8.361000061    8.467000008
   83 DA    C3'     2625    5.318999767   -8.586999893    8.898000717
   83 DA    H3'     2626    5.359000206   -8.673999786    8.948999405
   83 DA    C2'     2627    5.289000034   -8.612999916    8.748000145
   83 DA    H2'     2628    5.363999844   -8.678999901    8.706999779
   83 DA    H2''    2629    5.190999985   -8.658999443    8.734999657
   83 DA    O3'     2630    5.210999966   -8.538999557    8.969999313
   84 DC    P       2631    5.097000122   -8.631999969    9.027999878
   84 DC    OP1     2632    5.053999901   -8.578000069    9.157999992
   84 DC    OP2     2633    5.133999825   -8.772000313    9.019000053
   84 DC    O5'     2634    4.974999905   -8.605999947    8.930999756
   84 DC    C5'     2635    4.915999889   -8.476999283    8.928999901
   84 DC    H5'     2636    4.986999989   -8.397000313    8.907999992
   84 DC    H5''    2637    4.868999958   -8.461999893    9.026000023
   84 DC    C4'     2638    4.804999828   -8.451000214    8.822000504
   84 DC    H4'     2639    4.756000042   -8.355999947    8.844999313
   84 DC    O4'     2640    4.874000072   -8.441999435    8.691999435
   84 DC    C1'     2641    4.815000057   -8.526000023    8.593999863
   84 DC    H1'     2642    4.727999687   -8.467000008    8.562999725
   84 DC    N1      2643    4.901999950   -8.552999496    8.473999977
   84 DC    C6      2644    4.995999813   -8.649999619    8.468000412
   84 DC    H6      2645    5.026000023   -8.711999893    8.552000046
   84 DC    C5      2646    5.052999973   -8.684000015    8.344999313
   84 DC    H5      2647    5.140000343   -8.746999741    8.336000443
   84 DC    C4      2648    5.008999825   -8.605000496    8.236000061
   84 DC    N4      2649    5.052000046   -8.623000145    8.114999771
   84 DC    H41     2650    5.125999928   -8.687999725    8.093000412
   84 DC    H42     2651    5.019999981   -8.555000305    8.048000336
   84 DC    N3      2652    4.927000046   -8.503000259    8.248999596
   84 DC    C2      2653    4.875000000   -8.475999832    8.362999916
   84 DC    O2      2654    4.793999672   -8.383999825    8.368000031
   84 DC    C3'     2655    4.709000111   -8.572000504    8.788999557
   84 DC    H3'     2656    4.688000202   -8.628999710    8.880000114
   84 DC    C2'     2657    4.776999950   -8.644000053    8.676000595
   84 DC    H2'     2658    4.859999657   -8.704000473    8.713999748
   84 DC    H2''    2659    4.700999737   -8.706999779    8.630000114
   84 DC    O3'     2660    4.579999924   -8.513999939    8.744999886
   85 DA    P       2661    4.438000202   -8.567999840    8.798000336
   85 DA    OP1     2662    4.413000107   -8.500000000    8.927999496
   85 DA    OP2     2663    4.442999840   -8.717000008    8.798000336
   85 DA    O5'     2664    4.335000038   -8.532999992    8.687999725
   85 DA    C5'     2665    4.265999794   -8.408999443    8.680999756
   85 DA    H5'     2666    4.333000183   -8.322999954    8.690000534
   85 DA    H5''    2667    4.190000057   -8.401999474    8.758999825
   85 DA    C4'     2668    4.185999870   -8.381999969    8.555000305
   85 DA    H4'     2669    4.140000343   -8.286000252    8.579999924
   85 DA    O4'     2670    4.272999763   -8.364999771    8.454000473
   85 DA    C1'     2671    4.255000114   -8.461999893    8.345999718
   85 DA    H1'     2672    4.199999809   -8.420999527    8.260999680
   85 DA    N9      2673    4.381000042   -8.519999504    8.301000595
   85 DA    C8      2674    4.481999874   -8.559999466    8.378999710
   85 DA    H8      2675    4.470000267   -8.550000191    8.486000061
   85 DA    N7      2676    4.581000328   -8.618000031    8.314000130
   85 DA    C5      2677    4.549000263   -8.598999977    8.180999756
   85 DA    C6      2678    4.602000237   -8.631999969    8.053999901
   85 DA    N6      2679    4.723000050   -8.680000305    8.037000656
   85 DA    H61     2680    4.784999847   -8.673999786    8.116000175
   85 DA    H62     2681    4.758999825   -8.683000565    7.942999840
   85 DA    N1      2682    4.540999889   -8.598999977    7.941999912
   85 DA    C2      2683    4.421000004   -8.532999992    7.951000214
   85 DA    H2      2684    4.372000217   -8.501000404    7.859999657
   85 DA    N3      2685    4.350999832   -8.513999939    8.058000565
   85 DA    C4      2686    4.427000046   -8.538000107    8.170999527
   85 DA    C3'     2687    4.085999966   -8.486000061    8.516000748
   85 DA    H3'     2688    4.039999962   -8.541000366    8.597000122
   85 DA    C2'     2689    4.171000004   -8.569999695    8.420000076
   85 DA    H2'     2690    4.240000248   -8.628000259    8.482000351
   85 DA    H2''    2691    4.118999958   -8.628000259    8.343999863
   85 DA    O3'     2692    3.997000217   -8.418000221    8.437999725
   86 DT    P       2693    3.843999863   -8.456999779    8.423999786
   86 DT    OP1     2694    3.761999846   -8.336999893    8.437999725
   86 DT    OP2     2695    3.822999954   -8.572999954    8.519000053
   86 DT    O5'     2696    3.854000092   -8.508999825    8.273000717
   86 DT    C5'     2697    3.843999863   -8.418000221    8.169000626
   86 DT    H5'     2698    3.936000109   -8.359999657    8.166999817
   86 DT    H5''    2699    3.759999752   -8.352999687    8.196000099
   86 DT    C4'     2700    3.813999891   -8.491000175    8.033999443
   86 DT    H4'     2701    3.768000126   -8.413000107    7.973999977
   86 DT    O4'     2702    3.927999973   -8.546999931    7.979000092
   86 DT    C1'     2703    3.911999941   -8.685999870    7.941999912
   86 DT    H1'     2704    3.884000063   -8.687999725    7.837000370
   86 DT    N1      2705    4.036999702   -8.762999535    7.972000122
   86 DT    C6      2706    4.085000038   -8.805999756    8.094999313
   86 DT    H6      2707    4.025000095   -8.798000336    8.184000015
   86 DT    C5      2708    4.210999966   -8.854000092    8.114000320
   86 DT    C7      2709    4.258999825   -8.895999908    8.251999855
   86 DT    H71     2710    4.183000088   -8.866000175    8.323999405
   86 DT    H72     2711    4.255000114   -9.005000114    8.258000374
   86 DT    H73     2712    4.355000019   -8.855000496    8.284999847
   86 DT    C4      2713    4.296000004   -8.871000290    7.998000145
   86 DT    O4      2714    4.414999962   -8.912000656    7.998000145
   86 DT    N3      2715    4.243999958   -8.838999748    7.876999855
   86 DT    H3      2716    4.306000233   -8.843000412    7.798000336
   86 DT    C2      2717    4.120999813   -8.781999588    7.855999947
   86 DT    O2      2718    4.095999718   -8.744000435    7.737999916
   86 DT    C3'     2719    3.707000017   -8.605000496    8.045999527
   86 DT    H3'     2720    3.663000107   -8.604000092    8.144999504
   86 DT    C2'     2721    3.795000076   -8.726999283    8.034999847
   86 DT    H2'     2722    3.827999830   -8.762000084    8.133000374
   86 DT    H2''    2723    3.741999865   -8.812000275    7.990000248
   86 DT    O3'     2724    3.598000050   -8.590000153    7.958000183
   87 DG    P       2725    3.491999865   -8.706999779    7.926999569
   87 DG    OP1     2726    3.372000217   -8.652999878    7.849999905
   87 DG    OP2     2727    3.470000029   -8.788999557    8.045000076
   87 DG    O5'     2728    3.566999912   -8.796999931    7.822000027
   87 DG    C5'     2729    3.624000072   -8.729000092    7.708000183
   87 DG    H5'     2730    3.684999943   -8.647000313    7.744999886
   87 DG    H5''    2731    3.554000139   -8.680999756    7.641000271
   87 DG    C4'     2732    3.709999800   -8.821000099    7.625000000
   87 DG    H4'     2733    3.749000072   -8.760000229    7.543000221
   87 DG    O4'     2734    3.818999767   -8.873000145    7.687000275
   87 DG    C1'     2735    3.834000111   -9.003999710    7.637000084
   87 DG    H1'     2736    3.879999876   -9.003000259    7.537999630
   87 DG    N9      2737    3.924000263   -9.076999664    7.730999947
   87 DG    C8      2738    3.908000231   -9.104000092    7.869000435
   87 DG    H8      2739    3.824000120   -9.072999954    7.927999973
   87 DG    N7      2740    4.011000156   -9.151999474    7.926999569
   87 DG    C5      2741    4.102000237   -9.163000107    7.826000214
   87 DG    C6      2742    4.243000031   -9.204999924    7.828999996
   87 DG    O6      2743    4.315000057   -9.251999855    7.919999599
   87 DG    N1      2744    4.304999828   -9.185999870    7.705000401
   87 DG    H1      2745    4.404999733   -9.199999809    7.701000214
   87 DG    C2      2746    4.237999916   -9.137000084    7.594999790
   87 DG    N2      2747    4.311999798   -9.104000092    7.494000435
   87 DG    H21     2748    4.407000065   -9.137000084    7.490000248
   87 DG    H22     2749    4.262000084   -9.055000305    7.421000004
   87 DG    N3      2750    4.116999626   -9.086000443    7.587000370
   87 DG    C4      2751    4.056000233   -9.100999832    7.712000370
   87 DG    C3'     2752    3.627000093   -8.935999870    7.557000160
   87 DG    H3'     2753    3.519999981   -8.921999931    7.573000431
   87 DG    C2'     2754    3.688000202   -9.052999496    7.633999825
   87 DG    H2'     2755    3.652999878   -9.060999870    7.737000465
   87 DG    H2''    2756    3.688999891   -9.144999504    7.576000214
   87 DG    O3'     2757    3.663000107   -8.953000069    7.421999931
   88 DC    P       2758    3.592999935   -8.868000031    7.307000160
   88 DC    OP1     2759    3.565999985   -8.726999283    7.352999687
   88 DC    OP2     2760    3.477999926   -8.942999840    7.254000187
   88 DC    O5'     2761    3.706000090   -8.869000435    7.192999840
   88 DC    C5'     2762    3.795000076   -8.755999565    7.187999725
   88 DC    H5'     2763    3.813000202   -8.723000526    7.289999962
   88 DC    H5''    2764    3.740999937   -8.669000626    7.148000240
   88 DC    C4'     2765    3.925999880   -8.784999847    7.120999813
   88 DC    H4'     2766    3.983999968   -8.691999435    7.123999596
   88 DC    O4'     2767    3.988999844   -8.885000229    7.201000214
   88 DC    C1'     2768    4.005000114   -9.003000259    7.122000217
   88 DC    H1'     2769    4.100999832   -8.994000435    7.073000431
   88 DC    N1      2770    3.991999865   -9.121000290    7.208000183
   88 DC    C6      2771    3.870000124   -9.155000687    7.258999825
   88 DC    H6      2772    3.775999784   -9.112000465    7.230000496
   88 DC    C5      2773    3.863000154   -9.255999565    7.347000122
   88 DC    H5      2774    3.765000105   -9.277999878    7.386000156
   88 DC    C4      2775    3.983999968   -9.315000534    7.387000084
   88 DC    N4      2776    3.970000029   -9.376000404    7.495999813
   88 DC    H41     2777    3.884000063   -9.387000084    7.548000336
   88 DC    H42     2778    4.050999641   -9.383000374    7.555999756
   88 DC    N3      2779    4.095999718   -9.288000107    7.333000183
   88 DC    C2      2780    4.105000019   -9.197000504    7.237000465
   88 DC    O2      2781    4.213000298   -9.173000336    7.180999756
   88 DC    C3'     2782    3.901999950   -8.842000008    6.976999760
   88 DC    H3'     2783    3.804000139   -8.812999725    6.940000057
   88 DC    C2'     2784    3.906000137   -8.991999626    7.005000114
   88 DC    H2'     2785    3.806999922   -9.023000717    7.039000034
   88 DC    H2''    2786    3.936000109   -9.041000366    6.912000179
   88 DC    O3'     2787    4.000000000   -8.809000015    6.883999825
   89 DC    P       2788    3.983999968   -8.824999809    6.724999905
   89 DC    OP1     2789    4.074000359   -8.722000122    6.664999962
   89 DC    OP2     2790    3.842999935   -8.823999405    6.691999912
   89 DC    O5'     2791    4.036999702   -8.973999977    6.687999725
   89 DC    C5'     2792    4.168000221   -9.005999565    6.736000061
   89 DC    H5'     2793    4.178999901   -8.958000183    6.833000183
   89 DC    H5''    2794    4.236000061   -8.973999977    6.657000065
   89 DC    C4'     2795    4.193999767   -9.156999588    6.745999813
   89 DC    H4'     2796    4.297999859   -9.185999870    6.759999752
   89 DC    O4'     2797    4.123000145   -9.210000038    6.852999687
   89 DC    C1'     2798    4.056000233   -9.331999779    6.823000431
   89 DC    H1'     2799    4.136000156   -9.405000687    6.815000057
   89 DC    N1      2800    3.943000078   -9.376999855    6.919000149
   89 DC    C6      2801    3.820999861   -9.319999695    6.916999817
   89 DC    H6      2802    3.783999920   -9.250000000    6.844000340
   89 DC    C5      2803    3.724000216   -9.369999886    7.001999855
   89 DC    H5      2804    3.620999813   -9.337999344    7.002999783
   89 DC    C4      2805    3.763000011   -9.463999748    7.106999874
   89 DC    N4      2806    3.677999973   -9.494000435    7.203999996
   89 DC    H41     2807    3.591999769   -9.442999840    7.215000153
   89 DC    H42     2808    3.717999935   -9.552999496    7.276000023
   89 DC    N3      2809    3.890000105   -9.501000404    7.116999626
   89 DC    C2      2810    3.983000278   -9.465000153    7.020999908
   89 DC    O2      2811    4.099999905   -9.508000374    7.026999474
   89 DC    C3'     2812    4.151000023   -9.230999947    6.622000217
   89 DC    H3'     2813    4.140999794   -9.158999443    6.539999962
   89 DC    C2'     2814    4.018000126   -9.295999527    6.673999786
   89 DC    H2'     2815    3.934999943   -9.225000381    6.676999569
   89 DC    H2''    2816    3.995999813   -9.387000084    6.618000031
   89 DC    O3'     2817    4.241000175   -9.342000008    6.601999760
   90 DT    P       2818    4.291999817   -9.395999908    6.462999821
   90 DT    OP1     2819    4.325999737   -9.277999878    6.383999825
   90 DT    OP2     2820    4.200999737   -9.496999741    6.407999992
   90 DT    O5'     2821    4.421000004   -9.475999832    6.502999783
   90 DT    C5'     2822    4.520999908   -9.416999817    6.587999821
   90 DT    H5'     2823    4.480000019   -9.331999779    6.643000126
   90 DT    H5''    2824    4.605000019   -9.373999596    6.532999992
   90 DT    C4'     2825    4.572000027   -9.519000053    6.690000057
   90 DT    H4'     2826    4.654000282   -9.486000061    6.754000187
   90 DT    O4'     2827    4.466000080   -9.544000626    6.782999992
   90 DT    C1'     2828    4.440999985   -9.687999725    6.789000034
   90 DT    H1'     2829    4.505000114   -9.723999977    6.869999886
   90 DT    N1      2830    4.300000191   -9.710000038    6.812000275
   90 DT    C6      2831    4.208000183   -9.677999496    6.716000557
   90 DT    H6      2832    4.231999874   -9.625000000    6.625000000
   90 DT    C5      2833    4.074999809   -9.704000473    6.734999657
   90 DT    C7      2834    3.970999956   -9.655000687    6.641999722
   90 DT    H71     2835    3.899000168   -9.736000061    6.629000187
   90 DT    H72     2836    3.917999983   -9.579999924    6.701000214
   90 DT    H73     2837    4.015000343   -9.619000435    6.548000336
   90 DT    C4      2838    4.036000252   -9.770999908    6.858000278
   90 DT    O4      2839    3.915999889   -9.789999962    6.888999939
   90 DT    N3      2840    4.140000343   -9.812999725    6.942999840
   90 DT    H3      2841    4.116999626   -9.862000465    7.027999878
   90 DT    C2      2842    4.269000053   -9.784999847    6.923999786
   90 DT    O2      2843    4.354000092   -9.823999405    7.005000114
   90 DT    C3'     2844    4.611999989   -9.656999588    6.630999565
   90 DT    H3'     2845    4.623000145   -9.652999878    6.523000240
   90 DT    C2'     2846    4.487999916   -9.739999771    6.648999691
   90 DT    H2'     2847    4.406000137   -9.726999283    6.578000069
   90 DT    H2''    2848    4.511000156   -9.845999718    6.662999630
   90 DT    O3'     2849    4.733000278   -9.701999664    6.694999695
   91 DT    P       2850    4.821000099   -9.815000534    6.627999783
   91 DT    OP1     2851    4.958000183   -9.815999985    6.689000130
   91 DT    OP2     2852    4.796999931   -9.809000015    6.481999874
   91 DT    O5'     2853    4.737999916   -9.942999840    6.690000057
   91 DT    C5'     2854    4.776999950   -9.982999802    6.826000214
   91 DT    H5'     2855    4.758000374   -9.899000168    6.893000126
   91 DT    H5''    2856    4.881000042  -10.013999939    6.823000431
   91 DT    C4'     2857    4.695000172  -10.098999977    6.876999855
   91 DT    H4'     2858    4.730000019  -10.126000404    6.976000309
   91 DT    O4'     2859    4.559999943  -10.059000015    6.875000000
   91 DT    C1'     2860    4.474999905  -10.171999931    6.893000126
   91 DT    H1'     2861    4.446000099  -10.177000046    6.998000145
   91 DT    N1      2862    4.355999947  -10.159999847    6.802999973
   91 DT    C6      2863    4.363999844  -10.094999313    6.678999901
   91 DT    H6      2864    4.458000183  -10.052999496    6.648000240
   91 DT    C5      2865    4.249000072  -10.058000565    6.613999844
   91 DT    C7      2866    4.252999783   -9.969999313    6.484999657
   91 DT    H71     2867    4.359000206   -9.966000557    6.460000038
   91 DT    H72     2868    4.209000111  -10.037000656    6.411000252
   91 DT    H73     2869    4.200999737   -9.873999596    6.480999947
   91 DT    C4      2870    4.113999844  -10.086999893    6.666000366
   91 DT    O4      2871    4.004000187  -10.044000626    6.626000404
   91 DT    N3      2872    4.118999958  -10.159999847    6.784999847
   91 DT    H3      2873    4.026000023  -10.177999496    6.817999840
   91 DT    C2      2874    4.229000092  -10.194000244    6.852999687
   91 DT    O2      2875    4.210999966  -10.253999710    6.960000038
   91 DT    C3'     2876    4.684999943  -10.232999802    6.796999931
   91 DT    H3'     2877    4.658999920  -10.220999718    6.691999912
   91 DT    C2'     2878    4.560999870  -10.298000336    6.866000175
   91 DT    H2'     2879    4.515999794  -10.359999657    6.787999630
   91 DT    H2''    2880    4.592000008  -10.359999657    6.949999809
   91 DT    O3'     2881    4.790999889  -10.328000069    6.800000191
   92 DT    P       2882    4.796999931  -10.455999374    6.710000038
   92 DT    OP1     2883    4.934999943  -10.510999680    6.726000309
   92 DT    OP2     2884    4.749000072  -10.428999901    6.578000069
   92 DT    O5'     2885    4.699000359  -10.560999870    6.780999660
   92 DT    C5'     2886    4.723999977  -10.626000404    6.905999660
   92 DT    H5'     2887    4.747000217  -10.545999527    6.976000309
   92 DT    H5''    2888    4.810999870  -10.690999985    6.898999691
   92 DT    C4'     2889    4.605999947  -10.694999695    6.955999851
   92 DT    H4'     2890    4.626999855  -10.706999779    7.062000275
   92 DT    O4'     2891    4.491000175  -10.621999741    6.933000088
   92 DT    C1'     2892    4.390999794  -10.703000069    6.869000435
   92 DT    H1'     2893    4.324999809  -10.755000114    6.937999725
   92 DT    N1      2894    4.321000099  -10.616999626    6.769999504
   92 DT    C6      2895    4.390000343  -10.552000046    6.666999817
   92 DT    H6      2896    4.495999813  -10.567999840    6.651999474
   92 DT    C5      2897    4.324000359  -10.480000496    6.576999664
   92 DT    C7      2898    4.402999878  -10.420000076    6.462999821
   92 DT    H71     2899    4.401000023  -10.312000275    6.477999687
   92 DT    H72     2900    4.508999825  -10.447000504    6.462999821
   92 DT    H73     2901    4.358000278  -10.446000099    6.366999626
   92 DT    C4      2902    4.184999943  -10.439000130    6.605000496
   92 DT    O4      2903    4.120999813  -10.350999832    6.553999901
   92 DT    N3      2904    4.120999813  -10.517999649    6.701999664
   92 DT    H3      2905    4.020999908  -10.510999680    6.715000153
   92 DT    C2      2906    4.184999943  -10.608999252    6.780999660
   92 DT    O2      2907    4.115000248  -10.669000626    6.861000061
   92 DT    C3'     2908    4.578000069  -10.833000183    6.893000126
   92 DT    H3'     2909    4.665999889  -10.873000145    6.842999935
   92 DT    C2'     2910    4.473999977  -10.805000305    6.789999962
   92 DT    H2'     2911    4.509999752  -10.760999680    6.697000027
   92 DT    H2''    2912    4.406000137  -10.888999939    6.772000313
   92 DT    O3'     2913    4.536999702  -10.908999443    7.004000187
   93 DT    P       2914    4.559000015  -11.066999435    7.011000156
   93 DT    OP1     2915    4.578999996  -11.098000526    7.152999878
   93 DT    OP2     2916    4.661000252  -11.111000061    6.916999817
   93 DT    O5'     2917    4.418999672  -11.107000351    6.970999718
   93 DT    C5'     2918    4.317999840  -11.116999626    7.069999695
   93 DT    H5'     2919    4.315999985  -11.019999504    7.119999886
   93 DT    H5''    2920    4.340000153  -11.196000099    7.141000271
   93 DT    C4'     2921    4.186999798  -11.158999443    7.006999969
   93 DT    H4'     2922    4.111999989  -11.166000366    7.085999966
   93 DT    O4'     2923    4.144999981  -11.059999466    6.921999931
   93 DT    C1'     2924    4.115000248  -11.121999741    6.796999931
   93 DT    H1'     2925    4.011000156  -11.154000282    6.796999931
   93 DT    N1      2926    4.130000114  -11.019000053    6.683999538
   93 DT    C6      2927    4.243999958  -10.998999596    6.612999916
   93 DT    H6      2928    4.327000141  -11.065999985    6.625000000
   93 DT    C5      2929    4.254000187  -10.885000229    6.534999847
   93 DT    C7      2930    4.381000042  -10.857999802    6.456999779
   93 DT    H71     2931    4.401000023  -10.751999855    6.473000526
   93 DT    H72     2932    4.461999893  -10.919000626    6.495999813
   93 DT    H73     2933    4.362999916  -10.880000114    6.352000237
   93 DT    C4      2934    4.133999825  -10.802000046    6.506999969
   93 DT    O4      2935    4.138999939  -10.697999954    6.442999840
   93 DT    N3      2936    4.019000053  -10.857000351    6.555000305
   93 DT    H3      2937    3.931000233  -10.809000015    6.541000366
   93 DT    C2      2938    4.009999752  -10.955999374    6.650000095
   93 DT    O2      2939    3.893999815  -10.982999802    6.697000027
   93 DT    C3'     2940    4.191999912  -11.294000626    6.926999569
   93 DT    H3'     2941    4.279999733  -11.352999687    6.956999779
   93 DT    C2'     2942    4.199000359  -11.244000435    6.784999847
   93 DT    H2'     2943    4.303999901  -11.216000557    6.770999908
   93 DT    H2''    2944    4.171000004  -11.312999725    6.705999851
   93 DT    O3'     2945    4.071000099  -11.371000290    6.944000244
   94 DG    P       2946    4.066999912  -11.529000282    6.905000210
   94 DG    OP1     2947    3.980000019  -11.605000496    6.997000217
   94 DG    OP2     2948    4.200999737  -11.585000038    6.888999939
   94 DG    O5'     2949    3.999000072  -11.529000282    6.763999939
   94 DG    C5'     2950    3.855000019  -11.524999619    6.750000000
   94 DG    H5'     2951    3.825999737  -11.468999863    6.838999748
   94 DG    H5''    2952    3.825999737  -11.630000114    6.754000187
   94 DG    C4'     2953    3.809999943  -11.473000526    6.615000248
   94 DG    H4'     2954    3.702000141  -11.484999657    6.606999874
   94 DG    O4'     2955    3.842999935  -11.336000443    6.592999935
   94 DG    C1'     2956    3.875000000  -11.335000038    6.453999996
   94 DG    H1'     2957    3.786000013  -11.354000092    6.394999981
   94 DG    N9      2958    3.931000233  -11.206999779    6.414999962
   94 DG    C8      2959    4.063000202  -11.176000595    6.391999722
   94 DG    H8      2960    4.143000126  -11.226999283    6.444000244
   94 DG    N7      2961    4.081000328  -11.072000504    6.316999912
   94 DG    C5      2962    3.949000120  -11.026000023    6.290999889
   94 DG    C6      2963    3.902999878  -10.923000336    6.206000328
   94 DG    O6      2964    3.966999769  -10.835000038    6.143000126
   94 DG    N1      2965    3.765000105  -10.928999901    6.179999828
   94 DG    H1      2966    3.729000092  -10.859999657    6.115000248
   94 DG    C2      2967    3.681000233  -11.005000114    6.250999928
   94 DG    N2      2968    3.550999880  -10.989999771    6.227000237
   94 DG    H21     2969    3.518999815  -10.934999466    6.147999763
   94 DG    H22     2970    3.495000124  -11.064000130    6.265999794
   94 DG    N3      2971    3.722000122  -11.098000526    6.336999893
   94 DG    C4      2972    3.856000185  -11.108999252    6.347000122
   94 DG    C3'     2973    3.883000135  -11.551000595    6.501999855
   94 DG    H3'     2974    3.938999891  -11.640000343    6.533999443
   94 DG    C2'     2975    3.970000029  -11.453000069    6.430000305
   94 DG    H2'     2976    4.063000202  -11.451000214    6.486000061
   94 DG    H2''    2977    3.983000278  -11.484999657    6.325999737
   94 DG    O3'     2978    3.779000044  -11.593999863    6.412000179
   95 DA    P       2979    3.793999910  -11.730000496    6.322999954
   95 DA    OP1     2980    3.738999844  -11.837999344    6.407000065
   95 DA    OP2     2981    3.936000109  -11.737999916    6.276000023
   95 DA    O5'     2982    3.688999891  -11.697000504    6.203000069
   95 DA    C5'     2983    3.552000046  -11.701000214    6.225999832
   95 DA    H5'     2984    3.525999784  -11.640000343    6.313000202
   95 DA    H5''    2985    3.536999941  -11.805000305    6.252999783
   95 DA    C4'     2986    3.476999998  -11.651999474    6.104000092
   95 DA    H4'     2987    3.370000124  -11.651000023    6.126999855
   95 DA    O4'     2988    3.520999908  -11.519999504    6.072999954
   95 DA    C1'     2989    3.578999996  -11.517000198    5.947000027
   95 DA    H1'     2990    3.516999722  -11.483999252    5.863999844
   95 DA    N9      2991    3.695000172  -11.425000191    5.960000038
   95 DA    C8      2992    3.811000109  -11.444999695    6.022000313
   95 DA    H8      2993    3.833000183  -11.538999557    6.070000172
   95 DA    N7      2994    3.886999846  -11.341000557    6.024000168
   95 DA    C5      2995    3.816999912  -11.243000031    5.947000027
   95 DA    C6      2996    3.840000153  -11.114000320    5.901999950
   95 DA    N6      2997    3.954999924  -11.052999496    5.918000221
   95 DA    H61     2998    4.027999878  -11.097000122    5.972000122
   95 DA    H62     2999    3.960999966  -10.958000183    5.883999825
   95 DA    N1      3000    3.750000000  -11.046999931    5.828000069
   95 DA    C2      3001    3.633000135  -11.109999657    5.806000233
   95 DA    H2      3002    3.559000015  -11.055000305    5.750999928
   95 DA    N3      3003    3.598000050  -11.234999657    5.842000008
   95 DA    C4      3004    3.699000120  -11.298999786    5.913000107
   95 DA    C3'     3005    3.509000063  -11.736000061    5.981999874
   95 DA    H3'     3006    3.540000200  -11.833999634    6.019000053
   95 DA    C2'     3007    3.627999783  -11.661000252    5.921000004
   95 DA    H2'     3008    3.724000216  -11.692999840    5.960000038
   95 DA    H2''    3009    3.624000072  -11.677999496    5.813000202
   95 DA    O3'     3010    3.391999722  -11.741999626    5.904999733
   96 DT    P       3011    3.391999722  -11.823999405    5.763999939
   96 DT    OP1     3012    3.263000011  -11.894999504    5.749000072
   96 DT    OP2     3013    3.518000126  -11.901000023    5.755000114
   96 DT    O5'     3014    3.404000044  -11.711999893    5.654999733
   96 DT    C5'     3015    3.325000048  -11.597000122    5.656000137
   96 DT    H5'     3016    3.324000120  -11.562999725    5.759999752
   96 DT    H5''    3017    3.223000050  -11.612000465    5.622000217
   96 DT    C4'     3018    3.370000124  -11.487999916    5.550999641
   96 DT    H4'     3019    3.293999910  -11.411000252    5.533999920
   96 DT    O4'     3020    3.481000185  -11.423000336    5.602999687
   96 DT    C1'     3021    3.583000183  -11.416999817    5.501999855
   96 DT    H1'     3022    3.546000004  -11.330999374    5.445000172
   96 DT    N1      3023    3.713000059  -11.391000748    5.559000015
   96 DT    C6      3024    3.777999878  -11.484999657    5.633999825
   96 DT    H6      3025    3.740000248  -11.585000038    5.654000282
   96 DT    C5      3026    3.906000137  -11.468000412    5.674000263
   96 DT    C7      3027    3.972000122  -11.572999954    5.751999855
   96 DT    H71     3028    3.901999950  -11.656000137    5.763000011
   96 DT    H72     3029    4.065000057  -11.602999687    5.703000069
   96 DT    H73     3030    4.002999783  -11.538999557    5.850999832
   96 DT    C4      3031    3.970000029  -11.338999748    5.658999920
   96 DT    O4      3032    4.081999779  -11.309000015    5.697999954
   96 DT    N3      3033    3.895999908  -11.248000145    5.586999893
   96 DT    H3      3034    3.940999985  -11.158999443    5.572999954
   96 DT    C2      3035    3.766999722  -11.267000198    5.532999992
   96 DT    O2      3036    3.722000122  -11.173999786    5.461999893
   96 DT    C3'     3037    3.418999910  -11.545000076    5.414000034
   96 DT    H3'     3038    3.391000032  -11.649999619    5.399000168
   96 DT    C2'     3039    3.572999954  -11.548000336    5.421000004
   96 DT    H2'     3040    3.615999937  -11.630999565    5.474999905
   96 DT    H2''    3041    3.625999928  -11.538000107    5.325999737
   96 DT    O3'     3042    3.372999907  -11.466000557    5.302000046
   97 DG    P       3043    3.306000233  -11.534999847    5.172999859
   97 DG    OP1     3044    3.164000034  -11.545000076    5.203999996
   97 DG    OP2     3045    3.379000187  -11.654000282    5.123000145
   97 DG    O5'     3046    3.313000202  -11.427999496    5.050000191
   97 DG    C5'     3047    3.227999926  -11.307000160    5.047999859
   97 DG    H5'     3048    3.203999996  -11.276000023    5.150000095
   97 DG    H5''    3049    3.138000011  -11.329000473    4.991000175
   97 DG    C4'     3050    3.277999878  -11.184999466    4.977999687
   97 DG    H4'     3051    3.206000090  -11.104000092    4.991999626
   97 DG    O4'     3052    3.401999950  -11.133999825    5.033999920
   97 DG    C1'     3053    3.513000011  -11.144999504    4.947999954
   97 DG    H1'     3054    3.543999910  -11.050000191    4.902999878
   97 DG    N9      3055    3.620999813  -11.190000534    5.040999889
   97 DG    C8      3056    3.615000248  -11.298000336    5.125000000
   97 DG    H8      3057    3.529000044  -11.359999657    5.138999939
   97 DG    N7      3058    3.729000092  -11.331999779    5.184000015
   97 DG    C5      3059    3.813000202  -11.222000122    5.156000137
   97 DG    C6      3060    3.941999912  -11.183000565    5.210000038
   97 DG    O6      3061    4.015000343  -11.237999916    5.290999889
   97 DG    N1      3062    3.988000154  -11.060999870    5.157000065
   97 DG    H1      3063    4.077000141  -11.026999474    5.190000057
   97 DG    C2      3064    3.921000004  -10.993000031    5.066999912
   97 DG    N2      3065    3.967999935  -10.873000145    5.032000065
   97 DG    H21     3066    4.065000057  -10.854000092    5.052999973
   97 DG    H22     3067    3.924000263  -10.829000473    4.952000141
   97 DG    N3      3068    3.804999828  -11.024999619    5.022000313
   97 DG    C4      3069    3.750999928  -11.140000343    5.065999985
   97 DG    C3'     3070    3.311000109  -11.213999748    4.835999966
   97 DG    H3'     3071    3.247999907  -11.298999786    4.809999943
   97 DG    C2'     3072    3.459000111  -11.241999626    4.836999893
   97 DG    H2'     3073    3.484999895  -11.343000412    4.866000175
   97 DG    H2''    3074    3.497000217  -11.215000153    4.737999916
   97 DG    O3'     3075    3.266999722  -11.100000381    4.756999969
   98 DG    P       3076    3.243000031  -11.119000435    4.598999977
   98 DG    OP1     3077    3.170000076  -11.000000000    4.553999901
   98 DG    OP2     3078    3.187000036  -11.251000404    4.571000099
   98 DG    O5'     3079    3.391999722  -11.109999657    4.533999920
   98 DG    C5'     3080    3.475999832  -10.991999626    4.539000034
   98 DG    H5'     3081    3.463999987  -10.944999695    4.636000156
   98 DG    H5''    3082    3.436999798  -10.920999527    4.466000080
   98 DG    C4'     3083    3.620000124  -11.003999710    4.508000374
   98 DG    H4'     3084    3.671000004  -10.909999847    4.490000248
   98 DG    O4'     3085    3.688999891  -11.078000069    4.609999657
   98 DG    C1'     3086    3.761000156  -11.173999786    4.543999672
   98 DG    H1'     3087    3.855000019  -11.126999855    4.515999794
   98 DG    N9      3088    3.797999859  -11.280000687    4.640000343
   98 DG    C8      3089    3.745999813  -11.406999588    4.647000313
   98 DG    H8      3090    3.683000088  -11.444000244    4.566999912
   98 DG    N7      3091    3.796000004  -11.470999718    4.744999886
   98 DG    C5      3092    3.893000126  -11.387999535    4.802000046
   98 DG    C6      3093    3.986000061  -11.394999504    4.906000137
   98 DG    O6      3094    4.000000000  -11.487999916    4.981999874
   98 DG    N1      3095    4.072000027  -11.291999817    4.925999641
   98 DG    H1      3096    4.144999981  -11.301000595    4.995999813
   98 DG    C2      3097    4.079999924  -11.184999466    4.845000267
   98 DG    N2      3098    4.177999973  -11.094999313    4.865000248
   98 DG    H21     3099    4.251999855  -11.116000175    4.929999828
   98 DG    H22     3100    4.179999828  -11.010999680    4.809000015
   98 DG    N3      3101    3.988000154  -11.168000221    4.747000217
   98 DG    C4      3102    3.901999950  -11.273000717    4.723000050
   98 DG    C3'     3103    3.643000126  -11.072000504    4.376999855
   98 DG    H3'     3104    3.549000263  -11.079999924    4.322000027
   98 DG    C2'     3105    3.686000109  -11.206999779    4.425000191
   98 DG    H2'     3106    3.601999998  -11.267000198    4.460999966
   98 DG    H2''    3107    3.749000072  -11.255000114    4.349999905
   98 DG    O3'     3108    3.747999907  -10.998999596    4.315000057
   99 DA    P       3109    3.710999966  -10.891000748    4.200999737
   99 DA    OP1     3110    3.598000050  -10.802999496    4.243000031
   99 DA    OP2     3111    3.700000048  -10.958999634    4.068999767
   99 DA    O5'     3112    3.849999905  -10.809000015    4.209000111
   99 DA    C5'     3113    3.863000154  -10.687999725    4.289000034
   99 DA    H5'     3114    3.775000095  -10.668000221    4.348999977
   99 DA    H5''    3115    3.875000000  -10.602999687    4.223000050
   99 DA    C4'     3116    3.990000248  -10.687999725    4.372000217
   99 DA    H4'     3117    3.973000050  -10.609999657    4.446000099
   99 DA    O4'     3118    4.009999752  -10.808000565    4.442999840
   99 DA    C1'     3119    4.133999825  -10.859999657    4.416999817
   99 DA    H1'     3120    4.213999748  -10.833999634    4.486999989
   99 DA    N9      3121    4.131999969  -11.008000374    4.409999847
   99 DA    C8      3122    4.041999817  -11.081999779    4.341000080
   99 DA    H8      3123    3.976999998  -11.038000107    4.266999722
   99 DA    N7      3124    4.039000034  -11.208000183    4.374000072
   99 DA    C5      3125    4.147000313  -11.212999344    4.465000153
   99 DA    C6      3126    4.203000069  -11.312999725    4.550000191
   99 DA    N6      3127    4.150000095  -11.428999901    4.574999809
   99 DA    H61     3128    4.085000038  -11.469999313    4.508999825
   99 DA    H62     3129    4.189000130  -11.482000351    4.651999950
   99 DA    N1      3130    4.307000160  -11.284999847    4.620999813
   99 DA    C2      3131    4.366999626  -11.163999557    4.618000031
   99 DA    H2      3132    4.458000183  -11.142999649    4.672999859
   99 DA    N3      3133    4.314000130  -11.058000565    4.553999901
   99 DA    C4      3134    4.206999779  -11.091000557    4.480999947
   99 DA    C3'     3135    4.120999813  -10.656999588    4.291999817
   99 DA    H3'     3136    4.092999935  -10.616999626    4.193999767
   99 DA    C2'     3137    4.175000191  -10.801000595    4.281000137
   99 DA    H2'     3138    4.123000145  -10.848000526    4.197000027
   99 DA    H2''    3139    4.282999992  -10.795999527    4.265999794
   99 DA    O3'     3140    4.211999893  -10.578000069    4.369999886
  100 DG    P       3141    4.338000298  -10.523000717    4.289000034
  100 DG    OP1     3142    4.401999950  -10.426000595    4.387000084
  100 DG    OP2     3143    4.296000004  -10.476999283    4.156000137
  100 DG    O5'     3144    4.447999954  -10.642000198    4.269999981
  100 DG    C5'     3145    4.532000065  -10.690000534    4.368000031
  100 DG    H5'     3146    4.477999687  -10.701000214    4.460999966
  100 DG    H5''    3147    4.606999874  -10.612000465    4.381999969
  100 DG    C4'     3148    4.606999874  -10.817999840    4.342999935
  100 DG    H4'     3149    4.685999870  -10.822000504    4.418000221
  100 DG    O4'     3150    4.526000023  -10.930999756    4.349999905
  100 DG    C1'     3151    4.546999931  -11.017999649    4.241000175
  100 DG    H1'     3152    4.633999825  -11.079000473    4.263999939
  100 DG    N9      3153    4.431000233  -11.105999947    4.210000038
  100 DG    C8      3154    4.322000027  -11.094999313    4.127999783
  100 DG    H8      3155    4.296000004  -10.996000290    4.092999935
  100 DG    N7      3156    4.262000084  -11.208999634    4.105999947
  100 DG    C5      3157    4.329999924  -11.301000595    4.177999973
  100 DG    C6      3158    4.297999859  -11.440000534    4.208000183
  100 DG    O6      3159    4.224999905  -11.522000313    4.150000095
  100 DG    N1      3160    4.381000042  -11.493000031    4.309000015
  100 DG    H1      3161    4.361000061  -11.588999748    4.334000111
  100 DG    C2      3162    4.487999916  -11.430000305    4.359999657
  100 DG    N2      3163    4.559999943  -11.489999771    4.453000069
  100 DG    H21     3164    4.536000252  -11.581999779    4.487999916
  100 DG    H22     3165    4.630000114  -11.430999756    4.494999886
  100 DG    N3      3166    4.515999794  -11.298999786    4.334000111
  100 DG    C4      3167    4.429999828  -11.239000320    4.250000000
  100 DG    C3'     3168    4.675999641  -10.828000069    4.206999779
  100 DG    H3'     3169    4.699999809  -10.730000496    4.164999962
  100 DG    C2'     3170    4.578000069  -10.907999992    4.133999825
  100 DG    H2'     3171    4.490000248  -10.854000092    4.099999905
  100 DG    H2''    3172    4.627999783  -10.953000069    4.049000263
  100 DG    O3'     3173    4.790999889  -10.907999992    4.223999977
  101 DC    P       3174    4.935999870  -10.844999313    4.210000038
  101 DC    OP1     3175    4.939000130  -10.727999687    4.299000263
  101 DC    OP2     3176    4.959000111  -10.823999405    4.067999840
  101 DC    O5'     3177    5.029000282  -10.956999779    4.266999722
  101 DC    C5'     3178    5.034999847  -10.965000153    4.407000065
  101 DC    H5'     3179    4.941999912  -10.935999870    4.454999924
  101 DC    H5''    3180    5.118000031  -10.901000023    4.436999798
  101 DC    C4'     3181    5.066999912  -11.111000061    4.440999985
  101 DC    H4'     3182    5.093999863  -11.114000320    4.546999931
  101 DC    O4'     3183    4.953999996  -11.196000099    4.409999847
  101 DC    C1'     3184    4.998000145  -11.301000595    4.322999954
  101 DC    H1'     3185    5.027999878  -11.390000343    4.380000114
  101 DC    N1      3186    4.894000053  -11.338999748    4.223999977
  101 DC    C6      3187    4.840000153  -11.258999825    4.127999783
  101 DC    H6      3188    4.869999886  -11.155000687    4.122000217
  101 DC    C5      3189    4.727000237  -11.288999557    4.059999943
  101 DC    H5      3190    4.684999943  -11.218999863    3.988999844
  101 DC    C4      3191    4.677999973  -11.420000076    4.085999966
  101 DC    N4      3192    4.597000122  -11.468000412    3.993999958
  101 DC    H41     3193    4.586999893  -11.411000252    3.911000013
  101 DC    H42     3194    4.578000069  -11.566999435    3.993999958
  101 DC    N3      3195    4.741000175  -11.508999825    4.157000065
  101 DC    C2      3196    4.841000080  -11.468000412    4.237999916
  101 DC    O2      3197    4.883999825  -11.550000191    4.320000172
  101 DC    C3'     3198    5.181000233  -11.169000626    4.356999874
  101 DC    H3'     3199    5.249000072  -11.094999313    4.315999985
  101 DC    C2'     3200    5.119999886  -11.255999565    4.251999855
  101 DC    H2'     3201    5.104000092  -11.194000244    4.164000034
  101 DC    H2''    3202    5.190000057  -11.337999344    4.233000278
  101 DC    O3'     3203    5.258000374  -11.244999886    4.449999809
  102 DA    P       3204    5.401000023  -11.302999496    4.425000191
  102 DA    OP1     3205    5.460000038  -11.335000038    4.556000233
  102 DA    OP2     3206    5.475999832  -11.212999344    4.331999779
  102 DA    O5'     3207    5.384999752  -11.446000099    4.354000092
  102 DA    C5'     3208    5.324000359  -11.562999725    4.416999817
  102 DA    H5'     3209    5.223000050  -11.532999992    4.445000172
  102 DA    H5''    3210    5.374000072  -11.583999634    4.512000084
  102 DA    C4'     3211    5.297999859  -11.685999870    4.327000141
  102 DA    H4'     3212    5.274000168  -11.772000313    4.388999939
  102 DA    O4'     3213    5.189000130  -11.673000336    4.243000031
  102 DA    C1'     3214    5.216000080  -11.708999634    4.111999989
  102 DA    H1'     3215    5.206999779  -11.816999435    4.099999905
  102 DA    N9      3216    5.131999969  -11.635999680    4.013999939
  102 DA    C8      3217    5.152999878  -11.512999535    3.945999861
  102 DA    H8      3218    5.247000217  -11.460000038    3.952000141
  102 DA    N7      3219    5.065999985  -11.487999916    3.858999968
  102 DA    C5      3220    4.968999863  -11.592000008    3.875999928
  102 DA    C6      3221    4.838000298  -11.611000061    3.827000141
  102 DA    N6      3222    4.777999878  -11.537000656    3.738000154
  102 DA    H61     3223    4.822000027  -11.454999924    3.697000027
  102 DA    H62     3224    4.681000233  -11.564000130    3.724999905
  102 DA    N1      3225    4.769999981  -11.722000122    3.851999998
  102 DA    C2      3226    4.828999996  -11.808000565    3.934000015
  102 DA    H2      3227    4.793000221  -11.907999992    3.956000090
  102 DA    N3      3228    4.947999954  -11.801000595    3.997000217
  102 DA    C4      3229    5.013000011  -11.684999466    3.966000080
  102 DA    C3'     3230    5.414000034  -11.719999313    4.230999947
  102 DA    H3'     3231    5.504000187  -11.666999817    4.259999752
  102 DA    C2'     3232    5.361999989  -11.663999557    4.099999905
  102 DA    H2'     3233    5.368999958  -11.555999756    4.109999657
  102 DA    H2''    3234    5.407999992  -11.704999924    4.009999752
  102 DA    O3'     3235    5.421000004  -11.864999771    4.223000050
  103 DG    P       3236    5.560999870  -11.932000160    4.222000122
  103 DG    OP1     3237    5.611999989  -11.923999786    4.359000206
  103 DG    OP2     3238    5.644999981  -11.871000290    4.120999813
  103 DG    O5'     3239    5.533999920  -12.079999924    4.178999901
  103 DG    C5'     3240    5.508000374  -12.190000534    4.265000343
  103 DG    H5'     3241    5.433000088  -12.157999992    4.336999893
  103 DG    H5''    3242    5.602000237  -12.233999252    4.300000191
  103 DG    C4'     3243    5.445000172  -12.309000015    4.190000057
  103 DG    H4'     3244    5.428999901  -12.392000198    4.258999825
  103 DG    O4'     3245    5.324000359  -12.267000198    4.140999794
  103 DG    C1'     3246    5.324999809  -12.273000717    4.001999855
  103 DG    H1'     3247    5.262000084  -12.359999657    3.988999844
  103 DG    N9      3248    5.262000084  -12.148000717    3.936000109
  103 DG    C8      3249    5.317999840  -12.019999504    3.943000078
  103 DG    H8      3250    5.404999733  -12.001000404    4.005000114
  103 DG    N7      3251    5.244999886  -11.928999901    3.884000063
  103 DG    C5      3252    5.149000168  -12.003000259    3.820000172
  103 DG    C6      3253    5.046999931  -11.965000153    3.729000092
  103 DG    O6      3254    5.015999794  -11.850000381    3.690999985
  103 DG    N1      3255    4.970000267  -12.069999695    3.674999952
  103 DG    H1      3256    4.886000156  -12.053999901    3.622000217
  103 DG    C2      3257    4.997000217  -12.199999809    3.704999924
  103 DG    N2      3258    4.921999931  -12.281000137    3.638999939
  103 DG    H21     3259    4.842000008  -12.246999741    3.588000059
  103 DG    H22     3260    4.921999931  -12.378999710    3.661000013
  103 DG    N3      3261    5.083000183  -12.241000175    3.797000170
  103 DG    C4      3262    5.152999878  -12.137999535    3.849999905
  103 DG    C3'     3263    5.541999817  -12.357000351    4.084000111
  103 DG    H3'     3264    5.644000053  -12.316999435    4.086999893
  103 DG    C2'     3265    5.472000122  -12.302000046    3.959000111
  103 DG    H2'     3266    5.520999908  -12.208000183    3.933000088
  103 DG    H2''    3267    5.468999863  -12.366999626    3.872000217
  103 DG    O3'     3268    5.553999901  -12.496999741    4.085999966
  104 DT    P       3269    5.627999783  -12.569000244    3.961999893
  104 DT    OP1     3270    5.689000130  -12.694999695    4.013999939
  104 DT    OP2     3271    5.720000267  -12.483999252    3.888000011
  104 DT    O5'     3272    5.508000374  -12.597000122    3.868000031
  104 DT    C5'     3273    5.397000313  -12.680000305    3.902999878
  104 DT    H5'     3274    5.359000206  -12.625000000    3.988999844
  104 DT    H5''    3275    5.425000191  -12.781999588    3.927999973
  104 DT    C4'     3276    5.300999641  -12.670000076    3.786000013
  104 DT    H4'     3277    5.202000141  -12.708000183    3.809999943
  104 DT    O4'     3278    5.274000168  -12.536000252    3.745000124
  104 DT    C1'     3279    5.275000095  -12.527999878    3.606000185
  104 DT    H1'     3280    5.174000263  -12.558000565    3.575999737
  104 DT    N1      3281    5.307000160  -12.392999649    3.552999973
  104 DT    C6      3282    5.418000221  -12.322000504    3.595999956
  104 DT    H6      3283    5.486999989  -12.380000114    3.654000044
  104 DT    C5      3284    5.427000046  -12.189000130    3.582000017
  104 DT    C7      3285    5.546000004  -12.118000031    3.644999981
  104 DT    H71     3286    5.598999977  -12.059999466    3.568999767
  104 DT    H72     3287    5.512000084  -12.048999786    3.722000122
  104 DT    H73     3288    5.627999783  -12.178999901    3.681999922
  104 DT    C4      3289    5.324999809  -12.121000290    3.506999969
  104 DT    O4      3290    5.316999912  -11.996000290    3.497999907
  104 DT    N3      3291    5.230999947  -12.203000069    3.445999861
  104 DT    H3      3292    5.170000076  -12.155000687    3.381000042
  104 DT    C2      3293    5.213999748  -12.336999893    3.465000153
  104 DT    O2      3294    5.122000217  -12.402999878    3.416999817
  104 DT    C3'     3295    5.350999832  -12.750000000    3.664000034
  104 DT    H3'     3296    5.440999985  -12.805000305    3.690000057
  104 DT    C2'     3297    5.370999813  -12.635999680    3.559000015
  104 DT    H2'     3298    5.472000122  -12.598999977    3.572999954
  104 DT    H2''    3299    5.359000206  -12.658999443    3.452999830
  104 DT    O3'     3300    5.250999928  -12.852000237    3.629999876
  105 DT    P       3301    5.268000126  -12.967999458    3.520999908
  105 DT    OP1     3302    5.184000015  -13.083000183    3.550999880
  105 DT    OP2     3303    5.411000252  -12.980999947    3.499000072
  105 DT    O5'     3304    5.204999924  -12.896000862    3.393999815
  105 DT    C5'     3305    5.258999825  -12.925000191    3.263000011
  105 DT    H5'     3306    5.272999763  -13.032999992    3.254000187
  105 DT    H5''    3307    5.355000019  -12.877000809    3.245999813
  105 DT    C4'     3308    5.157999992  -12.880999565    3.148999929
  105 DT    H4'     3309    5.066999912  -12.938000679    3.167000055
  105 DT    O4'     3310    5.129000187  -12.743000031    3.158999920
  105 DT    C1'     3311    5.184000015  -12.673000336    3.046999931
  105 DT    H1'     3312    5.098000050  -12.638999939    2.988999844
  105 DT    N1      3313    5.263999939  -12.545999527    3.082000017
  105 DT    C6      3314    5.375000000  -12.552000046    3.165999889
  105 DT    H6      3315    5.404000282  -12.649000168    3.202000141
  105 DT    C5      3316    5.453999996  -12.447000504    3.197000027
  105 DT    C7      3317    5.577000141  -12.462999344    3.288000107
  105 DT    H71     3318    5.588000298  -12.571000099    3.300999880
  105 DT    H72     3319    5.666999817  -12.434999466    3.233999968
  105 DT    H73     3320    5.560999870  -12.408999443    3.381000042
  105 DT    C4      3321    5.414000034  -12.314000130    3.151999950
  105 DT    O4      3322    5.470999718  -12.204999924    3.177999973
  105 DT    N3      3323    5.300999641  -12.314000130    3.077000141
  105 DT    H3      3324    5.263000011  -12.223999977    3.052999973
  105 DT    C2      3325    5.223000050  -12.421999931    3.039000034
  105 DT    O2      3326    5.118000031  -12.392000198    2.986999989
  105 DT    C3'     3327    5.203999996  -12.902999878    3.006000042
  105 DT    H3'     3328    5.283999920  -12.975999832    2.995000124
  105 DT    C2'     3329    5.276000023  -12.769999504    2.974999905
  105 DT    H2'     3330    5.375999928  -12.763999939    3.018000126
  105 DT    H2''    3331    5.286000252  -12.753000259    2.867000103
  105 DT    O3'     3332    5.102000237  -12.940999985    2.911000013
  106 DT    P       3333    5.131000042  -12.989000320    2.766000032
  106 DT    OP1     3334    5.009999752  -13.063000679    2.717999935
  106 DT    OP2     3335    5.258999825  -13.053998947    2.761000156
  106 DT    O5'     3336    5.137000084  -12.853999138    2.686000109
  106 DT    C5'     3337    5.029999733  -12.783999443    2.646999836
  106 DT    H5'     3338    4.959000111  -12.767999649    2.726999998
  106 DT    H5''    3339    4.973999977  -12.835000992    2.568000078
  106 DT    C4'     3340    5.081000328  -12.649999619    2.605000019
  106 DT    H4'     3341    5.001999855  -12.580999374    2.572999954
  106 DT    O4'     3342    5.151999950  -12.595999718    2.712999821
  106 DT    C1'     3343    5.240000248  -12.503999710    2.648000002
  106 DT    H1'     3344    5.183000088  -12.416000366    2.618000031
  106 DT    N1      3345    5.358000278  -12.451999664    2.735000134
  106 DT    C6      3346    5.447999954  -12.538000107    2.785000086
  106 DT    H6      3347    5.427000046  -12.642000198    2.764999866
  106 DT    C5      3348    5.561999798  -12.491000175    2.849999905
  106 DT    C7      3349    5.664999962  -12.593000412    2.898000002
  106 DT    H71     3350    5.671999931  -12.578000069    3.006000042
  106 DT    H72     3351    5.626999855  -12.692999840    2.881999969
  106 DT    H73     3352    5.759999752  -12.572999954    2.848000050
  106 DT    C4      3353    5.586999893  -12.350000381    2.868999958
  106 DT    O4      3354    5.684000015  -12.298000336    2.927000046
  106 DT    N3      3355    5.491999626  -12.269999504    2.809999943
  106 DT    H3      3356    5.499000072  -12.170000076    2.823999882
  106 DT    C2      3357    5.381999969  -12.312999725    2.736000061
  106 DT    O2      3358    5.310999870  -12.229000092    2.676000118
  106 DT    C3'     3359    5.165999889  -12.663000107    2.481999874
  106 DT    H3'     3360    5.191999912  -12.767999649    2.467000008
  106 DT    C2'     3361    5.288000107  -12.581999779    2.526000023
  106 DT    H2'     3362    5.361999989  -12.654000282    2.559999943
  106 DT    H2''    3363    5.324999809  -12.517999649    2.445999861
  106 DT    O3'     3364    5.105000019  -12.616000175    2.360000134
  107 DC    P       3365    5.165999889  -12.630999565    2.217000008
  107 DC    OP1     3366    5.050000191  -12.633000374    2.127000093
  107 DC    OP2     3367    5.256999969  -12.741999626    2.219000101
  107 DC    O5'     3368    5.236999989  -12.498000145    2.198999882
  107 DC    C5'     3369    5.171000004  -12.376000404    2.183000088
  107 DC    H5'     3370    5.099999905  -12.375000000    2.266000032
  107 DC    H5''    3371    5.133000374  -12.368000031    2.080999851
  107 DC    C4'     3372    5.272999763  -12.258999825    2.203000069
  107 DC    H4'     3373    5.220000267  -12.164999962    2.210999966
  107 DC    O4'     3374    5.343999863  -12.272000313    2.328999996
  107 DC    C1'     3375    5.480999947  -12.244000435    2.308000088
  107 DC    H1'     3376    5.499000072  -12.137000084    2.312999964
  107 DC    N1      3377    5.574000359  -12.291999817    2.414999962
  107 DC    C6      3378    5.600999832  -12.428999901    2.429000139
  107 DC    H6      3379    5.543000221  -12.505000114    2.378000021
  107 DC    C5      3380    5.706000328  -12.468999863    2.507999897
  107 DC    H5      3381    5.727000237  -12.573999405    2.520999908
  107 DC    C4      3382    5.777999878  -12.362999916    2.575999975
  107 DC    N4      3383    5.870999813  -12.385999680    2.654000044
  107 DC    H41     3384    5.907000065  -12.479000092    2.669000149
  107 DC    H42     3385    5.913000107  -12.307000160    2.703000069
  107 DC    N3      3386    5.743000031  -12.236000061    2.568000078
  107 DC    C2      3387    5.643000126  -12.197999954    2.486000061
  107 DC    O2      3388    5.622000217  -12.078000069    2.467000008
  107 DC    C3'     3389    5.384999752  -12.248000145    2.087999821
  107 DC    H3'     3390    5.349999905  -12.315999985    2.011000156
  107 DC    C2'     3391    5.504000187  -12.298000336    2.164999962
  107 DC    H2'     3392    5.487999916  -12.406000137    2.171999931
  107 DC    H2''    3393    5.602000237  -12.279000282    2.120999813
  107 DC    O3'     3394    5.409999847  -12.114999771    2.049999952
  108 DC    P       3395    5.373000145  -12.048999786    1.904000044
  108 DC    OP1     3396    5.229000092  -12.076999664    1.884999990
  108 DC    OP2     3397    5.472000122  -12.083999634    1.800999999
  108 DC    O5'     3398    5.390999794  -11.895999908    1.938999891
  108 DC    C5'     3399    5.297999859  -11.826000214    2.026999950
  108 DC    H5'     3400    5.254000187  -11.902999878    2.092000008
  108 DC    H5''    3401    5.223999977  -11.789999962    1.954999924
  108 DC    C4'     3402    5.366000175  -11.711000443    2.108000040
  108 DC    H4'     3403    5.284999847  -11.670999527    2.169000149
  108 DC    O4'     3404    5.456999779  -11.765000343    2.198999882
  108 DC    C1'     3405    5.581000328  -11.697000504    2.191999912
  108 DC    H1'     3406    5.592999935  -11.616000175    2.263999939
  108 DC    N1      3407    5.686999798  -11.805999756    2.210000038
  108 DC    C6      3408    5.686999798  -11.923999786    2.143000126
  108 DC    H6      3409    5.602000237  -11.944000244    2.079999924
  108 DC    C5      3410    5.782000065  -12.016000748    2.162000179
  108 DC    H5      3411    5.763999939  -12.109999657    2.111999989
  108 DC    C4      3412    5.890000343  -11.977999687    2.253000021
  108 DC    N4      3413    5.994999886  -12.059000015    2.266999960
  108 DC    H41     3414    6.019000053  -12.130999565    2.200999975
  108 DC    H42     3415    6.065000057  -12.033999443    2.335999966
  108 DC    N3      3416    5.895999908  -11.862000465    2.306999922
  108 DC    C2      3417    5.796999931  -11.776999474    2.287999868
  108 DC    O2      3418    5.804999828  -11.662000656    2.327000141
  108 DC    C3'     3419    5.440000057  -11.604000092    2.032999992
  108 DC    H3'     3420    5.416999817  -11.612999916    1.927000046
  108 DC    C2'     3421    5.585000038  -11.637000084    2.056999922
  108 DC    H2'     3422    5.604000092  -11.706999779    1.976999998
  108 DC    H2''    3423    5.651000023  -11.550000191    2.063999891
  108 DC    O3'     3424    5.383999825  -11.482000351    2.072999954
  109 DA    P       3425    5.391999722  -11.348999977    1.979999900
  109 DA    OP1     3426    5.313000202  -11.243000031    2.046000004
  109 DA    OP2     3427    5.355000019  -11.392999649    1.839999914
  109 DA    O5'     3428    5.550999641  -11.315000534    1.983999968
  109 DA    C5'     3429    5.611000061  -11.266000748    2.105000019
  109 DA    H5'     3430    5.586999893  -11.344999313    2.176000118
  109 DA    H5''    3431    5.556000233  -11.182000160    2.148999929
  109 DA    C4'     3432    5.756999969  -11.223000526    2.111999989
  109 DA    H4'     3433    5.763999939  -11.144999504    2.187999964
  109 DA    O4'     3434    5.847000122  -11.329999924    2.137000084
  109 DA    C1'     3435    5.928999901  -11.357999802    2.028000116
  109 DA    H1'     3436    6.027999878  -11.316999435    2.046999931
  109 DA    N9      3437    5.953000069  -11.503999710    2.002000093
  109 DA    C8      3438    5.886000156  -11.594999313    1.916000009
  109 DA    H8      3439    5.806000233  -11.559000015    1.854000092
  109 DA    N7      3440    5.940999985  -11.715000153    1.904999971
  109 DA    C5      3441    6.038000107  -11.713999748    2.000000000
  109 DA    C6      3442    6.123000145  -11.812000275    2.062000036
  109 DA    N6      3443    6.125000000  -11.934000015    2.019000053
  109 DA    H61     3444    6.083000183  -11.968999863    1.934000015
  109 DA    H62     3445    6.189000130  -11.996999741    2.066999912
  109 DA    N1      3446    6.210000038  -11.780000687    2.153000116
  109 DA    C2      3447    6.224999905  -11.651999474    2.181999922
  109 DA    H2      3448    6.302999973  -11.626000404    2.250999928
  109 DA    N3      3449    6.144999981  -11.546999931    2.144000053
  109 DA    C4      3450    6.050999641  -11.585000038    2.052000046
  109 DA    C3'     3451    5.804999828  -11.147000313    1.987000108
  109 DA    H3'     3452    5.723000050  -11.107000351    1.929000139
  109 DA    C2'     3453    5.861999989  -11.273000717    1.913999915
  109 DA    H2'     3454    5.779000282  -11.329000473    1.869000077
  109 DA    H2''    3455    5.941999912  -11.248999596    1.845000029
  109 DA    O3'     3456    5.900000095  -11.044000626    2.023999929
  110 DA    P       3457    5.994999886  -10.975999832    1.922999978
  110 DA    OP1     3458    6.018000126  -10.841000557    1.971999884
  110 DA    OP2     3459    5.940999985  -10.998000145    1.787000060
  110 DA    O5'     3460    6.129000187  -11.064000130    1.937999964
  110 DA    C5'     3461    6.220999718  -11.048999786    2.052999973
  110 DA    H5'     3462    6.170000076  -11.085000038    2.141999960
  110 DA    H5''    3463    6.254000187  -10.946000099    2.063999891
  110 DA    C4'     3464    6.348000050  -11.138999939    2.037999868
  110 DA    H4'     3465    6.416000366  -11.111000061    2.118999958
  110 DA    O4'     3466    6.321000099  -11.276999474    2.037000179
  110 DA    C1'     3467    6.400000095  -11.322999954    1.934000015
  110 DA    H1'     3468    6.501000404  -11.336000443    1.970999956
  110 DA    N9      3469    6.348000050  -11.448999405    1.888999939
  110 DA    C8      3470    6.250000000  -11.479000092    1.804000139
  110 DA    H8      3471    6.171999931  -11.406000137    1.782999992
  110 DA    N7      3472    6.243000031  -11.600999832    1.766999960
  110 DA    C5      3473    6.352999687  -11.661000252    1.833999991
  110 DA    C6      3474    6.397999763  -11.788999557    1.862000108
  110 DA    N6      3475    6.359999657  -11.898000717    1.794000030
  110 DA    H61     3476    6.286000252  -11.887000084    1.726000071
  110 DA    H62     3477    6.408999443  -11.983999252    1.814999938
  110 DA    N1      3478    6.497000217  -11.816999435    1.949000001
  110 DA    C2      3479    6.544999599  -11.717000008    2.023999929
  110 DA    H2      3480    6.606999874  -11.737999916    2.110000134
  110 DA    N3      3481    6.508999825  -11.593000412    2.009000063
  110 DA    C4      3482    6.412000179  -11.569000244    1.914999962
  110 DA    C3'     3483    6.421999931  -11.095999718    1.914999962
  110 DA    H3'     3484    6.375999928  -11.008999825    1.866999984
  110 DA    C2'     3485    6.395999908  -11.216000557    1.832000017
  110 DA    H2'     3486    6.300000191  -11.198999405    1.781999946
  110 DA    H2''    3487    6.469000340  -11.236000061    1.753000021
  110 DA    O3'     3488    6.564000130  -11.076000214    1.907999992
  111 DA    P       3489    6.634999752  -10.934999466    1.950000048
  111 DA    OP1     3490    6.543000221  -10.864999771    2.045000076
  111 DA    OP2     3491    6.685999870  -10.880999565    1.827000022
  111 DA    O5'     3492    6.758000374  -11.000000000    2.032000065
  111 DA    C5'     3493    6.734999657  -11.065000534    2.154000044
  111 DA    H5'     3494    6.650000095  -11.131999969    2.138999939
  111 DA    H5''    3495    6.696000099  -10.996999741    2.230999947
  111 DA    C4'     3496    6.854000092  -11.149000168    2.212999821
  111 DA    H4'     3497    6.835999966  -11.128000259    2.318000078
  111 DA    O4'     3498    6.833999634  -11.282999992    2.179999828
  111 DA    C1'     3499    6.930000305  -11.319999695    2.082999945
  111 DA    H1'     3500    7.008000374  -11.385999680    2.121999979
  111 DA    N9      3501    6.855000496  -11.378999710    1.968000054
  111 DA    C8      3502    6.782000065  -11.312999725    1.865000010
  111 DA    H8      3503    6.776000023  -11.205999374    1.873999953
  111 DA    N7      3504    6.736000061  -11.392000198    1.770999908
  111 DA    C5      3505    6.782000065  -11.512999535    1.819000006
  111 DA    C6      3506    6.782999992  -11.642000198    1.761000037
  111 DA    N6      3507    6.729000092  -11.669000626    1.644000053
  111 DA    H61     3508    6.675000191  -11.597000122    1.598999977
  111 DA    H62     3509    6.724999905  -11.767000198    1.620000124
  111 DA    N1      3510    6.855999947  -11.739000320    1.819000006
  111 DA    C2      3511    6.919999599  -11.719999313    1.934000015
  111 DA    H2      3512    6.976000309  -11.801000595    1.979000092
  111 DA    N3      3513    6.908999443  -11.612999916    2.006999969
  111 DA    C4      3514    6.851000309  -11.510000229    1.942000031
  111 DA    C3'     3515    6.987000465  -11.093999863    2.162999868
  111 DA    H3'     3516    6.980999947  -10.991000175    2.127000093
  111 DA    C2'     3517    6.998999596  -11.187999725    2.042999983
  111 DA    H2'     3518    6.953999996  -11.159999847    1.947999954
  111 DA    H2''    3519    7.105000496  -11.206999779    2.023000002
  111 DA    O3'     3520    7.098000526  -11.112000465    2.254000187
  112 DT    P       3521    7.248999596  -11.069000244    2.226000071
  112 DT    OP1     3522    7.316999912  -11.034999847    2.353000164
  112 DT    OP2     3523    7.250000000  -10.968999863    2.120000124
  112 DT    O5'     3524    7.321000099  -11.196000099    2.169000149
  112 DT    C5'     3525    7.305999756  -11.305999756    2.249000072
  112 DT    H5'     3526    7.205999851  -11.329999924    2.282999992
  112 DT    H5''    3527    7.356999874  -11.287000656    2.344000101
  112 DT    C4'     3528    7.362000465  -11.430000305    2.171999931
  112 DT    H4'     3529    7.376000404  -11.517000198    2.236999989
  112 DT    O4'     3530    7.276000023  -11.461999893    2.065000057
  112 DT    C1'     3531    7.344999790  -11.455999374    1.940999985
  112 DT    H1'     3532    7.383000374  -11.559000015    1.937999964
  112 DT    N1      3533    7.254000187  -11.428999901    1.829000115
  112 DT    C6      3534    7.201000214  -11.303999901    1.795999885
  112 DT    H6      3535    7.247000217  -11.216000557    1.837999940
  112 DT    C5      3536    7.111000061  -11.291999817    1.697999954
  112 DT    C7      3537    7.059999943  -11.152999878    1.655999899
  112 DT    H71     3538    6.960000038  -11.133999825    1.695000052
  112 DT    H72     3539    7.131999969  -11.079000473    1.687999964
  112 DT    H73     3540    7.058000088  -11.148000717    1.547000051
  112 DT    C4      3541    7.060999870  -11.405000687    1.620999932
  112 DT    O4      3542    6.967000008  -11.401000023    1.537999988
  112 DT    N3      3543    7.102999687  -11.531000137    1.669000030
  112 DT    H3      3544    7.066999912  -11.608999252    1.616999984
  112 DT    C2      3545    7.198999882  -11.545000076    1.770999908
  112 DT    O2      3546    7.241000175  -11.661000252    1.794000030
  112 DT    C3'     3547    7.501000404  -11.394999504    2.105999947
  112 DT    H3'     3548    7.552999973  -11.314000130    2.155999899
  112 DT    C2'     3549    7.465000153  -11.358999252    1.960000038
  112 DT    H2'     3550    7.446000099  -11.251999855    1.952000022
  112 DT    H2''    3551    7.543000221  -11.394000053    1.891999960
  112 DT    O3'     3552    7.583000183  -11.512000084    2.117000103
  113 DA    P       3553    7.737000465  -11.515000343    2.075999975
  113 DA    OP1     3554    7.802999973  -11.565999985    2.197000027
  113 DA    OP2     3555    7.784999847  -11.394999504    2.013000011
  113 DA    O5'     3556    7.755999565  -11.623999596    1.965999961
  113 DA    C5'     3557    7.698000431  -11.755000114    1.985000014
  113 DA    H5'     3558    7.591000557  -11.736000061    1.973999977
  113 DA    H5''    3559    7.723000526  -11.805999756    2.078000069
  113 DA    C4'     3560    7.731999874  -11.855000496    1.876000047
  113 DA    H4'     3561    7.734999657  -11.951999664    1.924999952
  113 DA    O4'     3562    7.636000156  -11.850999832    1.770000100
  113 DA    C1'     3563    7.682000160  -11.789999962    1.654999971
  113 DA    H1'     3564    7.687999725  -11.864000320    1.575999975
  113 DA    N9      3565    7.591000557  -11.687000275    1.604999900
  113 DA    C8      3566    7.580999851  -11.560999870    1.657999992
  113 DA    H8      3567    7.634999752  -11.534999847    1.746999979
  113 DA    N7      3568    7.488999844  -11.480999947    1.601999998
  113 DA    C5      3569    7.447000027  -11.565999985    1.497999907
  113 DA    C6      3570    7.365000248  -11.545999527    1.384999990
  113 DA    N6      3571    7.298000336  -11.433000565    1.358999968
  113 DA    H61     3572    7.308999538  -11.355999947    1.422999978
  113 DA    H62     3573    7.231999874  -11.433000565    1.281999946
  113 DA    N1      3574    7.348999977  -11.637999535    1.287999988
  113 DA    C2      3575    7.409999847  -11.755999565    1.310000062
  113 DA    H2      3576    7.387999535  -11.824999809    1.230000019
  113 DA    N3      3577    7.483000278  -11.800000191    1.412999988
  113 DA    C4      3578    7.504000187  -11.694999695    1.496000051
  113 DA    C3'     3579    7.862999916  -11.828000069    1.811000109
  113 DA    H3'     3580    7.926000118  -11.774999619    1.883000016
  113 DA    C2'     3581    7.823999882  -11.739999771    1.692000031
  113 DA    H2'     3582    7.828999996  -11.637000084    1.728000045
  113 DA    H2''    3583    7.894000053  -11.748000145    1.608999968
  113 DA    O3'     3584    7.928999901  -11.948999405    1.771999955
  114 DC    P       3585    8.074999809  -11.951999664    1.705999970
  114 DC    OP1     3586    8.112999916  -12.093999863    1.721999884
  114 DC    OP2     3587    8.156000137  -11.855999947    1.777000070
  114 DC    O5'     3588    8.072999954  -11.909999847    1.552000046
  114 DC    C5'     3589    8.012999535  -11.996000290    1.457000017
  114 DC    H5'     3590    7.918000221  -12.036000252    1.490999937
  114 DC    H5''    3591    8.083000183  -12.076999664    1.435999990
  114 DC    C4'     3592    7.983000278  -11.918000221    1.332999945
  114 DC    H4'     3593    7.953000069  -11.987999916    1.254999995
  114 DC    O4'     3594    7.876999855  -11.829999924    1.335999966
  114 DC    C1'     3595    7.904000282  -11.717000008    1.256000042
  114 DC    H1'     3596    7.905999660  -11.739000320    1.148999929
  114 DC    N1      3597    7.819000244  -11.594999313    1.292000055
  114 DC    C6      3598    7.833000183  -11.524000168    1.410000086
  114 DC    H6      3599    7.901999474  -11.562000275    1.485000014
  114 DC    C5      3600    7.758999825  -11.411000252    1.431999922
  114 DC    H5      3601    7.766000271  -11.355999947    1.523999929
  114 DC    C4      3602    7.678999901  -11.364999771    1.330000043
  114 DC    N4      3603    7.622000217  -11.251000404    1.345000029
  114 DC    H41     3604    7.651000023  -11.192999840    1.422999978
  114 DC    H42     3605    7.560999870  -11.208999634    1.277000070
  114 DC    N3      3606    7.647000313  -11.432000160    1.223999977
  114 DC    C2      3607    7.719000340  -11.550000191    1.203999996
  114 DC    O2      3608    7.697000027  -11.607999802    1.101000071
  114 DC    C3'     3609    8.107999802  -11.840000153    1.281000018
  114 DC    H3'     3610    8.194999695  -11.855000496    1.345000029
  114 DC    C2'     3611    8.055999756  -11.697999954    1.287999988
  114 DC    H2'     3612    8.078000069  -11.658999443    1.386999965
  114 DC    H2''    3613    8.104000092  -11.635999680    1.212000012
  114 DC    O3'     3614    8.137000084  -11.878000259    1.148000002
  115 DA    P       3615    8.286000252  -11.848999977    1.087000012
  115 DA    OP1     3616    8.352999687  -11.973000526    1.095999956
  115 DA    OP2     3617    8.350999832  -11.737000465    1.161000013
  115 DA    O5'     3618    8.246000290  -11.808000565    0.939000010
  115 DA    C5'     3619    8.208000183  -11.906999588    0.844999969
  115 DA    H5'     3620    8.159999847  -11.989000320    0.898999989
  115 DA    H5''    3621    8.296999931  -11.951000214    0.800000012
  115 DA    C4'     3622    8.116999626  -11.858999252    0.726000011
  115 DA    H4'     3623    8.088999748  -11.948999405    0.671999991
  115 DA    O4'     3624    7.995999813  -11.788000107    0.765999973
  115 DA    C1'     3625    7.998999596  -11.648000717    0.726999998
  115 DA    H1'     3626    7.930000305  -11.642000198    0.643000007
  115 DA    N9      3627    7.967999935  -11.548999786    0.833999991
  115 DA    C8      3628    8.030000687  -11.538999557    0.958999991
  115 DA    H8      3629    8.119999886  -11.593000412    0.985999942
  115 DA    N7      3630    7.990000248  -11.442999840    1.032999992
  115 DA    C5      3631    7.886000156  -11.391000748    0.952000022
  115 DA    C6      3632    7.793000221  -11.282999992    0.964999974
  115 DA    N6      3633    7.801000118  -11.187999725    1.057999969
  115 DA    H61     3634    7.861000061  -11.194999695    1.139000058
  115 DA    H62     3635    7.715000153  -11.133000374    1.057999969
  115 DA    N1      3636    7.697000027  -11.263999939    0.873999953
  115 DA    C2      3637    7.687999725  -11.338999748    0.767000020
  115 DA    H2      3638    7.616999626  -11.312000275    0.689999998
  115 DA    N3      3639    7.763999939  -11.448999405    0.740999997
  115 DA    C4      3640    7.861000061  -11.462999344    0.837000012
  115 DA    C3'     3641    8.184000015  -11.766000748    0.626000047
  115 DA    H3'     3642    8.291999817  -11.770999908    0.638999999
  115 DA    C2'     3643    8.145999908  -11.628000259    0.682999969
  115 DA    H2'     3644    8.196000099  -11.598999977    0.776000023
  115 DA    H2''    3645    8.161000252  -11.555000305    0.603999972
  115 DA    O3'     3646    8.137000084  -11.798000336    0.486999989
  116 DC    P       3647    8.194000244  -11.720999718    0.365000010
  116 DC    OP1     3648    8.176000595  -11.812000275    0.247999996
  116 DC    OP2     3649    8.329000473  -11.673000336    0.395999998
  116 DC    O5'     3650    8.093000412  -11.600000381    0.356999993
  116 DC    C5'     3651    7.962999821  -11.626000404    0.301999986
  116 DC    H5'     3652    7.907999992  -11.692999840    0.367000014
  116 DC    H5''    3653    7.980000496  -11.671999931    0.203999996
  116 DC    C4'     3654    7.880000114  -11.496000290    0.277000010
  116 DC    H4'     3655    7.776999474  -11.520999908    0.254000008
  116 DC    O4'     3656    7.883000374  -11.419000626    0.395000011
  116 DC    C1'     3657    7.916000366  -11.288999557    0.359999985
  116 DC    H1'     3658    7.833999634  -11.244000435    0.303999990
  116 DC    N1      3659    7.953999996  -11.230999947    0.490999997
  116 DC    C6      3660    8.065000534  -11.282999992    0.554000020
  116 DC    H6      3661    8.119999886  -11.366000175    0.511000037
  116 DC    C5      3662    8.102999687  -11.230999947    0.672999978
  116 DC    H5      3663    8.192999840  -11.276999474    0.708999991
  116 DC    C4      3664    8.019999504  -11.126999855    0.730000019
  116 DC    N4      3665    8.065999985  -11.073999405    0.842000008
  116 DC    H41     3666    8.125000000  -11.131999969    0.899999976
  116 DC    H42     3667    7.994999886  -11.017000198    0.886999965
  116 DC    N3      3668    7.914999962  -11.078000069    0.667999983
  116 DC    C2      3669    7.880000114  -11.133000374    0.548999965
  116 DC    O2      3670    7.786000252  -11.079999924    0.490999997
  116 DC    C3'     3671    7.947000027  -11.411000252    0.170000002
  116 DC    H3'     3672    8.016000748  -11.468999863    0.109999999
  116 DC    C2'     3673    8.019999504  -11.302999496    0.250000000
  116 DC    H2'     3674    8.114999771  -11.341000557    0.288000017
  116 DC    H2''    3675    8.039999962  -11.206999779    0.201999992
  116 DC    O3'     3676    7.842999935  -11.348999977    0.085000001
  117 DT    P       3677    7.876000404  -11.250000000   10.640000343
  117 DT    OP1     3678    7.776999474  -11.273000717   10.538000107
  117 DT    OP2     3679    8.019000053  -11.246999741   10.604000092
  117 DT    O5'     3680    7.841000557  -11.111000061    0.037000000
  117 DT    C5'     3681    7.710999966  -11.079000473    0.075999998
  117 DT    H5'     3682    7.671999931  -11.156999588    0.141999990
  117 DT    H5''    3683    7.644999504  -11.088999748   10.662000656
  117 DT    C4'     3684    7.696000099  -10.930000305    0.120000005
  117 DT    H4'     3685    7.587999821  -10.913000107    0.117999993
  117 DT    O4'     3686    7.756999969  -10.916000366    0.254000008
  117 DT    C1'     3687    7.837999821  -10.795000076    0.263999999
  117 DT    H1'     3688    7.775000095  -10.710000038    0.289000005
  117 DT    N1      3689    7.949999809  -10.814000130    0.361999989
  117 DT    C6      3690    8.053999901  -10.913000107    0.351000011
  117 DT    H6      3691    8.055999756  -10.980000496    0.266000003
  117 DT    C5      3692    8.147000313  -10.920999527    0.451999992
  117 DT    C7      3693    8.267000198  -11.001000404    0.430000007
  117 DT    H71     3694    8.269999504  -11.088999748    0.494000018
  117 DT    H72     3695    8.280000687  -11.050000191    0.333000004
  117 DT    H73     3696    8.355999947  -10.940999985    0.448000014
  117 DT    C4      3697    8.140000343  -10.838999748    0.576000035
  117 DT    O4      3698    8.223000526  -10.836999893    0.665000021
  117 DT    N3      3699    8.039999962  -10.744999886    0.574999988
  117 DT    H3      3700    8.041999817  -10.689000130    0.659000039
  117 DT    C2      3701    7.953000069  -10.720999718    0.471000016
  117 DT    O2      3702    7.873000145  -10.626000404    0.482000023
  117 DT    C3'     3703    7.762000084  -10.817999840    0.037999999
  117 DT    H3'     3704    7.789000034  -10.848999977   10.608999252
  117 DT    C2'     3705    7.887000084  -10.781000137    0.123999998
  117 DT    H2'     3706    7.967000008  -10.850000381    0.093000002
  117 DT    H2''    3707    7.912000179  -10.676000595    0.108000003
  117 DT    O3'     3708    7.659999847  -10.717000008    0.034000002
  118 DT    P       3709    7.664000034  -10.595999718   10.602999687
  118 DT    OP1     3710    7.543000221  -10.611000061   10.523000717
  118 DT    OP2     3711    7.798999786  -10.585000038   10.538999557
  118 DT    O5'     3712    7.644000053  -10.462999344    0.017000001
  118 DT    C5'     3713    7.731999874  -10.442999840    0.128999993
  118 DT    H5'     3714    7.835999966  -10.444000244    0.093999997
  118 DT    H5''    3715    7.726999760  -10.527999878    0.196999997
  118 DT    C4'     3716    7.692999840  -10.317999840    0.208999991
  118 DT    H4'     3717    7.585000038  -10.317999840    0.219000012
  118 DT    O4'     3718    7.745999813  -10.324999809    0.340000004
  118 DT    C1'     3719    7.869000435  -10.248000145    0.347000003
  118 DT    H1'     3720    7.861000061  -10.162000656    0.413000017
  118 DT    N1      3721    7.986000061  -10.333999634    0.390000015
  118 DT    C6      3722    8.045999527  -10.420999527    0.306999981
  118 DT    H6      3723    8.008000374  -10.449999809    0.209999993
  118 DT    C5      3724    8.156000137  -10.493000031    0.342999995
  118 DT    C7      3725    8.218000412  -10.593999863    0.234999985
  118 DT    H71     3726    8.230999947  -10.692999840    0.277999997
  118 DT    H72     3727    8.156000137  -10.602999687    0.145999998
  118 DT    H73     3728    8.310999870  -10.552000046    0.197999999
  118 DT    C4      3729    8.208000183  -10.480999947    0.482000023
  118 DT    O4      3730    8.302999496  -10.550000191    0.523999989
  118 DT    N3      3731    8.145999908  -10.387000084    0.551999986
  118 DT    H3      3732    8.170000076  -10.387000084    0.649999976
  118 DT    C2      3733    8.034999847  -10.312000275    0.517000020
  118 DT    O2      3734    7.981999874  -10.230999947    0.601999998
  118 DT    C3'     3735    7.744999886  -10.190999985    0.147000000
  118 DT    H3'     3736    7.741999626  -10.203000069    0.038999997
  118 DT    C2'     3737    7.886000156  -10.173000336    0.209999993
  118 DT    H2'     3738    7.965000153  -10.227999687    0.159000009
  118 DT    H2''    3739    7.905000210  -10.065999985    0.219999999
  118 DT    O3'     3740    7.650000095  -10.094999313    0.180999994
  119 DT    P       3741    7.652999878   -9.937000275    0.148000002
  119 DT    OP1     3742    7.516000271   -9.883000374    0.169000000
  119 DT    OP2     3743    7.715000153   -9.920999527    0.014000000
  119 DT    O5'     3744    7.758000374   -9.880999565    0.248999998
  119 DT    C5'     3745    7.729000092   -9.862000465    0.388000011
  119 DT    H5'     3746    7.689000130   -9.955999374    0.428000033
  119 DT    H5''    3747    7.651000023   -9.789999962    0.412000000
  119 DT    C4'     3748    7.862000465   -9.821000099    0.457000017
  119 DT    H4'     3749    7.823999882   -9.770999908    0.546000004
  119 DT    O4'     3750    7.955000401   -9.930000305    0.479000002
  119 DT    C1'     3751    8.090000153   -9.880999565    0.480000019
  119 DT    H1'     3752    8.097000122   -9.822000504    0.570999980
  119 DT    N1      3753    8.201999664   -9.980000496    0.465000004
  119 DT    C6      3754    8.218999863  -10.051000595    0.344999999
  119 DT    H6      3755    8.135000229  -10.039999962    0.277999997
  119 DT    C5      3756    8.315000534  -10.149000168    0.328999996
  119 DT    C7      3757    8.328000069  -10.213999748    0.192000002
  119 DT    H71     3758    8.432000160  -10.239999771    0.171000004
  119 DT    H72     3759    8.262999535  -10.301000595    0.178000003
  119 DT    H73     3760    8.298999786  -10.135999680    0.121000007
  119 DT    C4      3761    8.408999443  -10.173000336    0.436999977
  119 DT    O4      3762    8.496999741  -10.253999710    0.436999977
  119 DT    N3      3763    8.388999939  -10.098999977    0.546000004
  119 DT    H3      3764    8.454000473  -10.105999947    0.623000026
  119 DT    C2      3765    8.288000107  -10.010000229    0.569999993
  119 DT    O2      3766    8.283999443   -9.951999664    0.678000033
  119 DT    C3'     3767    7.946000099   -9.711000443    0.393000007
  119 DT    H3'     3768    7.901000023   -9.670000076    0.303000003
  119 DT    C2'     3769    8.076000214   -9.782999992    0.364000022
  119 DT    H2'     3770    8.072000504   -9.833000183    0.267000020
  119 DT    H2''    3771    8.163999557   -9.718999863    0.361000001
  119 DT    O3'     3772    7.981999874   -9.604000092    0.482999980
  120 DT    P       3773    7.873999596   -9.491000175    0.536000013
  120 DT    OP1     3774    7.733999729   -9.526999474    0.501000047
  120 DT    OP2     3775    7.911000252   -9.366000175    0.472999990
  120 DT    O5'     3776    7.888999939   -9.458999634    0.680000007
  120 DT    C5'     3777    7.833000183   -9.543000221    0.781000018
  120 DT    H5'     3778    7.808999538   -9.640000343    0.736000001
  120 DT    H5''    3779    7.741000175   -9.493000031    0.810999990
  120 DT    C4'     3780    7.919000149   -9.569999695    0.910000026
  120 DT    H4'     3781    7.855999947   -9.616000175    0.985999942
  120 DT    O4'     3782    8.037000656   -9.644999504    0.868000031
  120 DT    C1'     3783    8.155000687   -9.585000038    0.912999988
  120 DT    H1'     3784    8.184999466   -9.623000145    1.010999918
  120 DT    N1      3785    8.258000374   -9.612999916    0.811999977
  120 DT    C6      3786    8.243000031   -9.557000160    0.684000015
  120 DT    H6      3787    8.151000023   -9.506999969    0.657000005
  120 DT    C5      3788    8.347000122   -9.565999985    0.598999977
  120 DT    C7      3789    8.323999405   -9.501000404    0.461999983
  120 DT    H71     3790    8.348999977   -9.569999695    0.380999982
  120 DT    H72     3791    8.219999313   -9.468999863    0.459999979
  120 DT    H73     3792    8.387000084   -9.413000107    0.451000035
  120 DT    C4      3793    8.473000526   -9.626999855    0.634000003
  120 DT    O4      3794    8.579000473   -9.614999771    0.578000009
  120 DT    N3      3795    8.475000381   -9.683000565    0.754999995
  120 DT    H3      3796    8.566999435   -9.704000473    0.791000009
  120 DT    C2      3797    8.369999886   -9.680000305    0.848999977
  120 DT    O2      3798    8.366999626   -9.741000175    0.958000004
  120 DT    C3'     3799    7.974999905   -9.453000069    0.986999989
  120 DT    H3'     3800    7.911000252   -9.371000290    0.955000043
  120 DT    C2'     3801    8.119999886   -9.435999870    0.935000062
  120 DT    H2'     3802    8.100999832   -9.392999649    0.837000012
  120 DT    H2''    3803    8.178999901   -9.385000229    1.010999918
  120 DT    O3'     3804    7.967999935   -9.482000351    1.127000093
  121 DG    P       3805    8.003999710   -9.376999855    1.235999942
  121 DG    OP1     3806    7.939000130   -9.409999847    1.364000082
  121 DG    OP2     3807    7.981999874   -9.244000435    1.171000004
  121 DG    O5'     3808    8.157999992   -9.392000198    1.264999986
  121 DG    C5'     3809    8.216000557   -9.520999908    1.305000067
  121 DG    H5'     3810    8.175000191   -9.605999947    1.252000093
  121 DG    H5''    3811    8.175000191   -9.534999847    1.404999971
  121 DG    C4'     3812    8.371000290   -9.545999527    1.312000036
  121 DG    H4'     3813    8.388999939   -9.644000053    1.356000066
  121 DG    O4'     3814    8.420000076   -9.545000076    1.177000046
  121 DG    C1'     3815    8.539999962   -9.470999718    1.174999952
  121 DG    H1'     3816    8.626000404   -9.520999908    1.220000029
  121 DG    N9      3817    8.578000069   -9.437000275    1.031999946
  121 DG    C8      3818    8.494999886   -9.391000748    0.934000015
  121 DG    H8      3819    8.392000198   -9.362999916    0.953999996
  121 DG    N7      3820    8.546999931   -9.380000114    0.815999985
  121 DG    C5      3821    8.684999466   -9.416999817    0.839999974
  121 DG    C6      3822    8.801000595   -9.427000046    0.757000029
  121 DG    O6      3823    8.810999870   -9.397000313    0.636999965
  121 DG    N1      3824    8.919000626   -9.454000473    0.822000027
  121 DG    H1      3825    8.991000175   -9.484999657    0.758000016
  121 DG    C2      3826    8.923999786   -9.491999626    0.945999980
  121 DG    N2      3827    9.038999557   -9.512999535    1.002000093
  121 DG    H21     3828    9.119000435   -9.508999825    0.939999938
  121 DG    H22     3829    9.041000366   -9.531000137    1.101999998
  121 DG    N3      3830    8.826000214   -9.477999687    1.031999946
  121 DG    C4      3831    8.708000183   -9.435999870    0.977000058
  121 DG    C3'     3832    8.444999695   -9.430999756    1.384999990
  121 DG    H3'     3833    8.383000374   -9.381999969    1.458999991
  121 DG    C2'     3834    8.494999886   -9.358999252    1.258000016
  121 DG    H2'     3835    8.406999588   -9.308000565    1.218000054
  121 DG    H2''    3836    8.566999435   -9.279000282    1.277999997
  121 DG    O3'     3837    8.557000160   -9.487999916    1.444000006
  122 DG    P       3838    8.651000023   -9.413000107    1.547999978
  122 DG    OP1     3839    8.743000031   -9.519000053    1.597000003
  122 DG    OP2     3840    8.565000534   -9.342000008    1.646999955
  122 DG    O5'     3841    8.726999283   -9.302999496    1.475000024
  122 DG    C5'     3842    8.814000130   -9.336999893    1.371000051
  122 DG    H5'     3843    8.815999985   -9.246999741    1.310000062
  122 DG    H5''    3844    8.773000717   -9.413000107    1.305000067
  122 DG    C4'     3845    8.960000038   -9.371000290    1.424000025
  122 DG    H4'     3846    8.954999924   -9.460000038    1.486999989
  122 DG    O4'     3847    9.050000191   -9.391000748    1.314000010
  122 DG    C1'     3848    9.114999771   -9.267000198    1.284000039
  122 DG    H1'     3849    9.220999718   -9.288999557    1.292999983
  122 DG    N9      3850    9.088999748   -9.220999718    1.148999929
  122 DG    C8      3851    8.982000351   -9.155000687    1.093000054
  122 DG    H8      3852    8.892999649   -9.133999825    1.151000023
  122 DG    N7      3853    9.001000404   -9.114000320    0.972000003
  122 DG    C5      3854    9.121000290   -9.166999817    0.935999990
  122 DG    C6      3855    9.196000099   -9.156000137    0.814999938
  122 DG    O6      3856    9.163000107   -9.094999313    0.715999961
  122 DG    N1      3857    9.315000534   -9.225999832    0.822000027
  122 DG    H1      3858    9.361000061   -9.229000092    0.731999993
  122 DG    C2      3859    9.355000496   -9.298999786    0.927000046
  122 DG    N2      3860    9.476999283   -9.342000008    0.918000042
  122 DG    H21     3861    9.522000313   -9.330999374    0.827999949
  122 DG    H22     3862    9.524999619   -9.369999886    1.002000093
  122 DG    N3      3863    9.295000076   -9.300000191    1.043999910
  122 DG    C4      3864    9.182000160   -9.230000496    1.042999983
  122 DG    C3'     3865    9.008000374   -9.248000145    1.508000016
  122 DG    H3'     3866    8.926000595   -9.191999435    1.552999973
  122 DG    C2'     3867    9.069999695   -9.169000626    1.396000028
  122 DG    H2'     3868    8.994999886   -9.098000526    1.361999989
  122 DG    H2''    3869    9.155000687   -9.107000351    1.425999999
  122 DG    O3'     3870    9.092000008   -9.282999992    1.613999963
  123 DT    P       3871    9.203000069   -9.183000565    1.677000046
  123 DT    OP1     3872    9.243000031   -9.237999916    1.802000046
  123 DT    OP2     3873    9.144999504   -9.045000076    1.672999978
  123 DT    O5'     3874    9.333000183   -9.185999870    1.582999945
  123 DT    C5'     3875    9.409999847   -9.307000160    1.570999980
  123 DT    H5'     3876    9.347000122   -9.387999535    1.536000013
  123 DT    H5''    3877    9.456999779   -9.344999313    1.661000013
  123 DT    C4'     3878    9.533999443   -9.282999992    1.481999993
  123 DT    H4'     3879    9.594999313   -9.371999741    1.470000029
  123 DT    O4'     3880    9.473999977   -9.243000031    1.352999926
  123 DT    C1'     3881    9.538000107   -9.125000000    1.305999994
  123 DT    H1'     3882    9.628000259   -9.152999878    1.251000047
  123 DT    N1      3883    9.465000153   -9.036000252    1.215999961
  123 DT    C6      3884    9.342000008   -8.976999283    1.258000016
  123 DT    H6      3885    9.310999870   -8.994000435    1.360000014
  123 DT    C5      3886    9.276000023   -8.901000023    1.168999910
  123 DT    C7      3887    9.154000282   -8.823999405    1.220000029
  123 DT    H71     3888    9.062000275   -8.862000465    1.175999999
  123 DT    H72     3889    9.144999504   -8.836999893    1.327999949
  123 DT    H73     3890    9.156999588   -8.719999313    1.187000036
  123 DT    C4      3891    9.312999725   -8.894999504    1.029000044
  123 DT    O4      3892    9.246999741   -8.841000557    0.939999938
  123 DT    N3      3893    9.434000015   -8.962999344    0.995999992
  123 DT    H3      3894    9.458000183   -8.965000153    0.897999942
  123 DT    C2      3895    9.496999741   -9.041000366    1.077000022
  123 DT    O2      3896    9.595999718   -9.102999687    1.029999971
  123 DT    C3'     3897    9.614999771   -9.166999817    1.529000044
  123 DT    H3'     3898    9.597000122   -9.141000748    1.633000016
  123 DT    C2'     3899    9.579999924   -9.048999786    1.431999922
  123 DT    H2'     3900    9.503999710   -8.991000175    1.483999968
  123 DT    H2''    3901    9.670999527   -8.993000031    1.406999946
  123 DT    O3'     3902    9.748999596   -9.204000473    1.508000016
  124 DA    P       3903    9.871999741   -9.137999535    1.585999966
  124 DA    OP1     3904    9.991999626   -9.233999252    1.577999949
  124 DA    OP2     3905    9.837999344   -9.080999374    1.721999884
  124 DA    O5'     3906    9.914999962   -9.013999939    1.496999979
  124 DA    C5'     3907    9.998999596   -9.019000053    1.379999995
  124 DA    H5'     3908    9.975000381   -9.108999252    1.324000001
  124 DA    H5''    3909   10.104000092   -9.024000168    1.411000013
  124 DA    C4'     3910    9.989000320   -8.902999878    1.281999946
  124 DA    H4'     3911   10.064000130   -8.918000221    1.203999996
  124 DA    O4'     3912    9.855999947   -8.885000229    1.233000040
  124 DA    C1'     3913    9.838999748   -8.743000031    1.218999982
  124 DA    H1'     3914    9.902999878   -8.701000214    1.141000032
  124 DA    N9      3915    9.697999954   -8.706999779    1.195999980
  124 DA    C8      3916    9.593999863   -8.697000504    1.287999988
  124 DA    H8      3917    9.604000092   -8.733999252    1.389000058
  124 DA    N7      3918    9.486000061   -8.648000717    1.235000014
  124 DA    C5      3919    9.523000717   -8.619999886    1.103999972
  124 DA    C6      3920    9.454999924   -8.573999405    0.984000027
  124 DA    N6      3921    9.328000069   -8.530000687    0.984000027
  124 DA    H61     3922    9.269999504   -8.526999474    1.067000031
  124 DA    H62     3923    9.294000626   -8.496999741    0.894999981
  124 DA    N1      3924    9.519999504   -8.569000244    0.863000035
  124 DA    C2      3925    9.642000198   -8.612999916    0.853999972
  124 DA    H2      3926    9.689000130   -8.607000351    0.757000029
  124 DA    N3      3927    9.716000557   -8.656999588    0.956000030
  124 DA    C4      3928    9.649000168   -8.661000252    1.072999954
  124 DA    C3'     3929   10.022000313   -8.774999619    1.358999968
  124 DA    H3'     3930   10.048000336   -8.798000336    1.462000012
  124 DA    C2'     3931    9.892999649   -8.691999435    1.351000071
  124 DA    H2'     3932    9.831999779   -8.713999748    1.439000010
  124 DA    H2''    3933    9.914999962   -8.586000443    1.351000071
  124 DA    O3'     3934   10.118000031   -8.690000534    1.292999983
  125 DG    P       3935   10.272000313   -8.698999405    1.327000022
  125 DG    OP1     3936   10.300000191   -8.841000557    1.339999914
  125 DG    OP2     3937   10.286000252   -8.611000061    1.443000078
  125 DG    O5'     3938   10.354000092   -8.621999741    1.218000054
  125 DG    C5'     3939   10.378999710   -8.684999466    1.092000008
  125 DG    H5'     3940   10.309000015   -8.766000748    1.068000078
  125 DG    H5''    3941   10.476999283   -8.732999802    1.093999982
  125 DG    C4'     3942   10.380999565   -8.586000443    0.973999977
  125 DG    H4'     3943   10.437999725   -8.635000229    0.893999934
  125 DG    O4'     3944   10.251999855   -8.559999466    0.932999969
  125 DG    C1'     3945   10.223000526   -8.419000626    0.952000022
  125 DG    H1'     3946   10.225999832   -8.380999565    0.850000024
  125 DG    N9      3947   10.079999924   -8.413999557    1.006000042
  125 DG    C8      3948   10.031999588   -8.425000191    1.139000058
  125 DG    H8      3949   10.088999748   -8.458999634    1.223999977
  125 DG    N7      3950    9.904000282   -8.405000687    1.144999981
  125 DG    C5      3951    9.862999916   -8.364000320    1.016999960
  125 DG    C6      3952    9.739999771   -8.328000069    0.956999958
  125 DG    O6      3953    9.628000259   -8.329999924    1.014000058
  125 DG    N1      3954    9.748000145   -8.276999474    0.828999996
  125 DG    H1      3955    9.662000656   -8.244999886    0.786000013
  125 DG    C2      3956    9.861000061   -8.281000137    0.754999995
  125 DG    N2      3957    9.843999863   -8.260000229    0.626000047
  125 DG    H21     3958    9.751999855   -8.263999939    0.583999991
  125 DG    H22     3959    9.925000191   -8.289999962    0.573000014
  125 DG    N3      3960    9.973999977   -8.329999924    0.797999978
  125 DG    C4      3961    9.973999977   -8.361000061    0.935000062
  125 DG    C3'     3962   10.448999405   -8.451999664    1.002000093
  125 DG    H3'     3963   10.520999908   -8.467000008    1.082000017
  125 DG    C2'     3964   10.336000443   -8.366999626    1.042999983
  125 DG    H2'     3965   10.312000275   -8.390000343    1.147000074
  125 DG    H2''    3966   10.361000061   -8.260999680    1.034000039
  125 DG    O3'     3967   10.508999825   -8.407999992    0.881999969
  126 DA    P       3968   10.576000214   -8.262000084    0.866999984
  126 DA    OP1     3969   10.666000366   -8.273000717    0.751999974
  126 DA    OP2     3970   10.631999969   -8.223999977    1.000000000
  126 DA    O5'     3971   10.451000214   -8.166999817    0.819999993
  126 DA    C5'     3972   10.397000313   -8.184999466    0.688000023
  126 DA    H5'     3973   10.342000008   -8.279000282    0.678000033
  126 DA    H5''    3974   10.479000092   -8.192999840    0.617999971
  126 DA    C4'     3975   10.305999756   -8.062000275    0.655000031
  126 DA    H4'     3976   10.298000336   -8.059000015    0.546999991
  126 DA    O4'     3977   10.184000015   -8.069000244    0.726999998
  126 DA    C1'     3978   10.149000168   -7.953000069    0.780000031
  126 DA    H1'     3979   10.102999687   -7.891000271    0.703000009
  126 DA    N9      3980   10.064000130   -7.979000092    0.893999934
  126 DA    C8      3981   10.100000381   -8.048000336    1.004999995
  126 DA    H8      3982   10.194999695   -8.093999863    1.023999929
  126 DA    N7      3983   10.005000114   -8.065999985    1.092000008
  126 DA    C5      3984    9.895999908   -7.998999596    1.035000086
  126 DA    C6      3985    9.760000229   -7.980000496    1.069000006
  126 DA    N6      3986    9.703000069   -8.026999474    1.174000025
  126 DA    H61     3987    9.751999855   -8.073999405    1.248999953
  126 DA    H62     3988    9.605000496   -8.006999969    1.187000036
  126 DA    N1      3989    9.684000015   -7.911000252    0.981000066
  126 DA    C2      3990    9.733999252   -7.868000031    0.868000031
  126 DA    H2      3991    9.657999992   -7.831999779    0.800000012
  126 DA    N3      3992    9.861000061   -7.884999752    0.819999993
  126 DA    C4      3993    9.937000275   -7.944999695    0.914000034
  126 DA    C3'     3994   10.361000061   -7.926999569    0.692000031
  126 DA    H3'     3995   10.466000557   -7.935999870    0.718999982
  126 DA    C2'     3996   10.283999443   -7.894999504    0.814000010
  126 DA    H2'     3997   10.326999664   -7.951000214    0.897000015
  126 DA    H2''    3998   10.272000313   -7.786000252    0.815999985
  126 DA    O3'     3999   10.355000496   -7.833999634    0.580999970
  127 DA    P       4000   10.419000626   -7.691000462    0.587000012
  127 DA    OP1     4001   10.468999863   -7.662999630    0.453999996
  127 DA    OP2     4002   10.505999565   -7.680999756    0.705000043
  127 DA    O5'     4003   10.284999847   -7.598000526    0.613000035
  127 DA    C5'     4004   10.197999954   -7.569999695    0.509000003
  127 DA    H5'     4005   10.171999931   -7.666000366    0.463000000
  127 DA    H5''    4006   10.250000000   -7.508000374    0.435000002
  127 DA    C4'     4007   10.062999725   -7.502999783    0.548999965
  127 DA    H4'     4008   10.000000000   -7.494999886    0.459999979
  127 DA    O4'     4009    9.989999771   -7.587999821    0.639999986
  127 DA    C1'     4010    9.930000305   -7.505999565    0.735000014
  127 DA    H1'     4011    9.829999924   -7.480000496    0.699000001
  127 DA    N9      4012    9.927999496   -7.555000305    0.870000005
  127 DA    C8      4013   10.026000023   -7.604000092    0.947000027
  127 DA    H8      4014   10.128000259   -7.613999844    0.912999988
  127 DA    N7      4015    9.991999626   -7.643000126    1.065999985
  127 DA    C5      4016    9.851999283   -7.618000031    1.074000001
  127 DA    C6      4017    9.744000435   -7.657999992    1.156999946
  127 DA    N6      4018    9.753999710   -7.719999790    1.271000028
  127 DA    H61     4019    9.845999718   -7.743000031    1.306999922
  127 DA    H62     4020    9.666999817   -7.737000465    1.319000006
  127 DA    N1      4021    9.616000175   -7.626999855    1.128999949
  127 DA    C2      4022    9.598000526   -7.558000088    1.019999981
  127 DA    H2      4023    9.491999626   -7.543000221    1.008000016
  127 DA    N3      4024    9.683000565   -7.519999504    0.922999978
  127 DA    C4      4025    9.815000534   -7.555999756    0.952999949
  127 DA    C3'     4026   10.074999809   -7.362000465    0.611000001
  127 DA    H3'     4027   10.177999496   -7.324999809    0.611999989
  127 DA    C2'     4028   10.020999908   -7.383999825    0.746999979
  127 DA    H2'     4029   10.102999687   -7.407000065    0.814999938
  127 DA    H2''    4030    9.967000008   -7.298999786    0.788999975
  127 DA    O3'     4031    9.986000061   -7.282000065    0.530000031
  128 DT    P       4032    9.958999634   -7.119999886    0.560999990
  128 DT    OP1     4033    9.916000366   -7.060999870    0.435000002
  128 DT    OP2     4034   10.073999405   -7.066000462    0.640999973
  128 DT    O5'     4035    9.835000038   -7.113999844    0.659000039
  128 DT    C5'     4036    9.710000038   -7.168000221    0.610000014
  128 DT    H5'     4037    9.737000465   -7.272000313    0.593999982
  128 DT    H5''    4038    9.697000504   -7.122000217    0.511999965
  128 DT    C4'     4039    9.579000473   -7.137000084    0.689999998
  128 DT    H4'     4040    9.503999710   -7.168000221    0.617999971
  128 DT    O4'     4041    9.567999840   -7.212999821    0.811999977
  128 DT    C1'     4042    9.562999725   -7.116999626    0.918000042
  128 DT    H1'     4043    9.458999634   -7.098999977    0.945999980
  128 DT    N1      4044    9.647000313   -7.162000179    1.031000018
  128 DT    C6      4045    9.784999847   -7.173000336    1.019999981
  128 DT    H6      4046    9.843000412   -7.138999939    0.935000062
  128 DT    C5      4047    9.852999687   -7.234999657    1.121999979
  128 DT    C7      4048    9.998000145   -7.261000156    1.113000035
  128 DT    H71     4049   10.031999588   -7.212000370    1.021000028
  128 DT    H72     4050   10.055000305   -7.231999874    1.202000022
  128 DT    H73     4051   10.019000053   -7.366999626    1.098999977
  128 DT    C4      4052    9.787000656   -7.286000252    1.240999937
  128 DT    O4      4053    9.837999344   -7.338999748    1.338000059
  128 DT    N3      4054    9.649000168   -7.276000023    1.239000082
  128 DT    H3      4055    9.595999718   -7.340000153    1.297000051
  128 DT    C2      4056    9.576000214   -7.223000526    1.139999986
  128 DT    O2      4057    9.455999374   -7.231999874    1.147000074
  128 DT    C3'     4058    9.557000160   -6.991000175    0.715999961
  128 DT    H3'     4059    9.604000092   -6.919000149    0.648000002
  128 DT    C2'     4060    9.609999657   -6.980999947    0.865999997
  128 DT    H2'     4061    9.718000412   -6.962999821    0.866999984
  128 DT    H2''    4062    9.566999435   -6.895999908    0.918000042
  128 DT    O3'     4063    9.419000626   -6.956999779    0.703000009
  129 DC    P       4064    9.376999855   -6.805000305    0.722000003
  129 DC    OP1     4065    9.243000031   -6.777999878    0.666999996
  129 DC    OP2     4066    9.491000175   -6.715000153    0.688000023
  129 DC    O5'     4067    9.358999252   -6.798999786    0.876000047
  129 DC    C5'     4068    9.253999710   -6.876999855    0.930000007
  129 DC    H5'     4069    9.267999649   -6.976999760    0.889999986
  129 DC    H5''    4070    9.158999443   -6.851999760    0.884000003
  129 DC    C4'     4071    9.248000145   -6.881999969    1.088999987
  129 DC    H4'     4072    9.145999908   -6.907999992    1.116999984
  129 DC    O4'     4073    9.357999802   -6.951000214    1.156000018
  129 DC    C1'     4074    9.404000282   -6.866999626    1.259999990
  129 DC    H1'     4075    9.333999634   -6.873000145    1.343000054
  129 DC    N1      4076    9.544000626   -6.902999878    1.305999994
  129 DC    C6      4077    9.656999588   -6.880000114    1.235000014
  129 DC    H6      4078    9.651999474   -6.842999935    1.133000016
  129 DC    C5      4079    9.779000282   -6.921000004    1.285000086
  129 DC    H5      4080    9.866999626   -6.901999474    1.226000071
  129 DC    C4      4081    9.780000687   -6.969000340    1.417999983
  129 DC    N4      4082    9.892999649   -7.012000084    1.467000008
  129 DC    H41     4083    9.973999977   -6.994000435    1.410000086
  129 DC    H42     4084    9.887999535   -7.043000221    1.564000010
  129 DC    N3      4085    9.671999931   -6.995999813    1.485999942
  129 DC    C2      4086    9.551000595   -6.960999966    1.431999922
  129 DC    O2      4087    9.451000214   -6.991999626    1.495000005
  129 DC    C3'     4088    9.262000084   -6.737000465    1.152000070
  129 DC    H3'     4089    9.251999855   -6.657000065    1.078999996
  129 DC    C2'     4090    9.402999878   -6.730999947    1.192000031
  129 DC    H2'     4091    9.455999374   -6.733000278    1.097000003
  129 DC    H2''    4092    9.426000595   -6.657999992    1.268999934
  129 DC    O3'     4093    9.182000160   -6.713999748    1.266999960
  130 DT    P       4094    9.024000168   -6.684999943    1.253999949
  130 DT    OP1     4095    8.966000557   -6.762000084    1.139999986
  130 DT    OP2     4096    9.003000259   -6.537000179    1.259999990
  130 DT    O5'     4097    8.962999344   -6.756999969    1.386999965
  130 DT    C5'     4098    8.941999435   -6.894999504    1.391000032
  130 DT    H5'     4099    9.012999535   -6.949999809    1.330000043
  130 DT    H5''    4100    8.843999863   -6.912999630    1.345999956
  130 DT    C4'     4101    8.939000130   -6.948000431    1.531000018
  130 DT    H4'     4102    8.890000343   -7.044999599    1.526000023
  130 DT    O4'     4103    9.073999405   -6.958999634    1.572000027
  130 DT    C1'     4104    9.093000412   -6.893000126    1.696999907
  130 DT    H1'     4105    9.083000183   -6.967000008    1.776000023
  130 DT    N1      4106    9.225000381   -6.835000038    1.704000115
  130 DT    C6      4107    9.272000313   -6.745999813    1.608000040
  130 DT    H6      4108    9.204000473   -6.705000401    1.535000086
  130 DT    C5      4109    9.402999878   -6.701999664    1.612000108
  130 DT    C7      4110    9.444999695   -6.591000557    1.518999934
  130 DT    H71     4111    9.359999657   -6.537000179    1.476999998
  130 DT    H72     4112    9.510000229   -6.523999691    1.577000022
  130 DT    H73     4113    9.505999565   -6.630999565    1.437999964
  130 DT    C4      4114    9.494000435   -6.768000126    1.704000115
  130 DT    O4      4115    9.616999626   -6.759999752    1.704999924
  130 DT    N3      4116    9.439000130   -6.848999977    1.797999978
  130 DT    H3      4117    9.501000404   -6.891000271    1.865999937
  130 DT    C2      4118    9.308000565   -6.880000114    1.809000015
  130 DT    O2      4119    9.274000168   -6.935999870    1.912999868
  130 DT    C3'     4120    8.858999252   -6.869999886    1.637999892
  130 DT    H3'     4121    8.784999847   -6.815000057    1.581000090
  130 DT    C2'     4122    8.975000381   -6.793000221    1.702000022
  130 DT    H2'     4123    8.987000465   -6.712000370    1.629000068
  130 DT    H2''    4124    8.953000069   -6.744999886    1.796999931
  130 DT    O3'     4125    8.793000221   -6.956999779    1.725000024
  131 DG    P       4126    8.663000107   -6.904000282    1.804000139
  131 DG    OP1     4127    8.587999344   -7.011000156    1.865000010
  131 DG    OP2     4128    8.592000008   -6.812000275    1.715999961
  131 DG    O5'     4129    8.736000061   -6.821000099    1.920000076
  131 DG    C5'     4130    8.762999535   -6.876999855    2.046999931
  131 DG    H5'     4131    8.822999954   -6.967000008    2.032000065
  131 DG    H5''    4132    8.669000626   -6.905999660    2.095000029
  131 DG    C4'     4133    8.850000381   -6.798999786    2.145999908
  131 DG    H4'     4134    8.852999687   -6.856999874    2.237999916
  131 DG    O4'     4135    8.987999916   -6.794000149    2.091000080
  131 DG    C1'     4136    9.026000023   -6.657999992    2.131999969
  131 DG    H1'     4137    9.062999725   -6.671000004    2.233000040
  131 DG    N9      4138    9.137000084   -6.625000000    2.042999983
  131 DG    C8      4139    9.135000229   -6.565000057    1.922999978
  131 DG    H8      4140    9.041000366   -6.550000191    1.872999907
  131 DG    N7      4141    9.246999741   -6.541000366    1.868000031
  131 DG    C5      4142    9.342000008   -6.591000557    1.961000085
  131 DG    C6      4143    9.482000351   -6.569999695    1.981999993
  131 DG    O6      4144    9.559000015   -6.512000084    1.910000086
  131 DG    N1      4145    9.531999588   -6.634999752    2.092000008
  131 DG    H1      4146    9.631999969   -6.637000084    2.105999947
  131 DG    C2      4147    9.458000183   -6.673999786    2.203000069
  131 DG    N2      4148    9.520999908   -6.717999935    2.304000139
  131 DG    H21     4149    9.621999741   -6.719000340    2.299999952
  131 DG    H22     4150    9.476999283   -6.783999443    2.367000103
  131 DG    N3      4151    9.319000244   -6.687000275    2.194000006
  131 DG    C4      4152    9.272000313   -6.641999722    2.073999882
  131 DG    C3'     4153    8.786000252   -6.664999962    2.171000004
  131 DG    H3'     4154    8.689000130   -6.641000271    2.129000187
  131 DG    C2'     4155    8.892000198   -6.580000401    2.108000040
  131 DG    H2'     4156    8.871999741   -6.567999840    2.000999928
  131 DG    H2''    4157    8.892000198   -6.484999657    2.161000013
  131 DG    O3'     4158    8.795999527   -6.644000053    2.309000015
  132 DC    P       4159    8.677000046   -6.664000034    2.414999962
  132 DC    OP1     4160    8.586000443   -6.762000084    2.363999844
  132 DC    OP2     4161    8.621000290   -6.532000065    2.457999945
  132 DC    O5'     4162    8.737000465   -6.716000557    2.549999952
  132 DC    C5'     4163    8.782999992   -6.848999977    2.562999964
  132 DC    H5'     4164    8.796999931   -6.891999722    2.463999987
  132 DC    H5''    4165    8.711999893   -6.891999722    2.634000063
  132 DC    C4'     4166    8.920000076   -6.841000557    2.625999928
  132 DC    H4'     4167    8.944999695   -6.944000244    2.653000116
  132 DC    O4'     4168    9.006999969   -6.783999443    2.526000023
  132 DC    C1'     4169    9.090000153   -6.690000057    2.585999966
  132 DC    H1'     4170    9.178999901   -6.738999844    2.625999928
  132 DC    N1      4171    9.147000313   -6.581999779    2.496999979
  132 DC    C6      4172    9.060999870   -6.500000000    2.433000088
  132 DC    H6      4173    8.954999924   -6.515000343    2.447999954
  132 DC    C5      4174    9.107000351   -6.407999992    2.339999914
  132 DC    H5      4175    9.031000137   -6.349999905    2.289000034
  132 DC    C4      4176    9.248999596   -6.384999752    2.339999914
  132 DC    N4      4177    9.301000595   -6.302999973    2.257999897
  132 DC    H41     4178    9.243000031   -6.249000072    2.197000027
  132 DC    H42     4179    9.401999474   -6.302999973    2.261000156
  132 DC    N3      4180    9.331999779   -6.453000069    2.411000013
  132 DC    C2      4181    9.286000252   -6.546999931    2.495999813
  132 DC    O2      4182    9.375000000   -6.612999916    2.552999973
  132 DC    C3'     4183    8.926000595   -6.755999565    2.750999928
  132 DC    H3'     4184    8.829000473   -6.726999760    2.789999962
  132 DC    C2'     4185    9.003999710   -6.638999939    2.700999975
  132 DC    H2'     4186    8.930000305   -6.569000244    2.662999868
  132 DC    H2''    4187    9.072999954   -6.598999977    2.775000095
  132 DC    O3'     4188    9.000000000   -6.828000069    2.853000164
  133 DA    P       4189    9.005000114   -6.780999660    3.000999928
  133 DA    OP1     4190    9.041000366   -6.901000023    3.072999954
  133 DA    OP2     4191    8.880000114   -6.712999821    3.037000179
  133 DA    O5'     4192    9.123000145   -6.671000004    3.026000023
  133 DA    C5'     4193    9.256999969   -6.712000370    3.055999994
  133 DA    H5'     4194    9.291000366   -6.776999474    2.974999905
  133 DA    H5''    4195    9.260999680   -6.769999504    3.146999836
  133 DA    C4'     4196    9.341000557   -6.587999821    3.056999922
  133 DA    H4'     4197    9.447999954   -6.606999874    3.065000057
  133 DA    O4'     4198    9.333000183   -6.541000366    2.922999859
  133 DA    C1'     4199    9.303999901   -6.401999474    2.936000109
  133 DA    H1'     4200    9.399000168   -6.352000237    2.957999945
  133 DA    N9      4201    9.244999886   -6.338999748    2.811000109
  133 DA    C8      4202    9.114000320   -6.320000172    2.776999950
  133 DA    H8      4203    9.032999992   -6.334000111    2.846999884
  133 DA    N7      4204    9.102999687   -6.238999844    2.672999859
  133 DA    C5      4205    9.241000175   -6.223000050    2.634000063
  133 DA    C6      4206    9.302999496   -6.138999939    2.537999868
  133 DA    N6      4207    9.237000465   -6.066999912    2.445000172
  133 DA    H61     4208    9.140000343   -6.081000328    2.420000076
  133 DA    H62     4209    9.294000626   -6.008999825    2.384999990
  133 DA    N1      4210    9.439000130   -6.125999928    2.537000179
  133 DA    C2      4211    9.503999710   -6.206999779    2.620000124
  133 DA    H2      4212    9.609999657   -6.185999870    2.620000124
  133 DA    N3      4213    9.460000038   -6.286000252    2.717000008
  133 DA    C4      4214    9.328000069   -6.286000252    2.713999987
  133 DA    C3'     4215    9.303999901   -6.473000526    3.150000095
  133 DA    H3'     4216    9.246999741   -6.509999752    3.234999895
  133 DA    C2'     4217    9.218999863   -6.384999752    3.061000109
  133 DA    H2'     4218    9.121000290   -6.426999569    3.037000179
  133 DA    H2''    4219    9.212999344   -6.284999847    3.104000092
  133 DA    O3'     4220    9.420000076   -6.411000252    3.191999912
  134 DG    P       4221    9.487999916   -6.441999912    3.332000017
  134 DG    OP1     4222    9.510999680   -6.590000153    3.348000050
  134 DG    OP2     4223    9.416999817   -6.363999844    3.434000015
  134 DG    O5'     4224    9.628999710   -6.368999958    3.328999996
  134 DG    C5'     4225    9.730000496   -6.409999847    3.243999958
  134 DG    H5'     4226    9.691999435   -6.462999821    3.155999899
  134 DG    H5''    4227    9.784999847   -6.480000496    3.306999922
  134 DG    C4'     4228    9.819000244   -6.300000191    3.194000006
  134 DG    H4'     4229    9.911000252   -6.348999977    3.161000013
  134 DG    O4'     4230    9.744999886   -6.259999752    3.077000141
  134 DG    C1'     4231    9.737000465   -6.116999626    3.082000017
  134 DG    H1'     4232    9.821000099   -6.060999870    3.042000055
  134 DG    N9      4233    9.612999916   -6.075999737    3.013999939
  134 DG    C8      4234    9.489999771   -6.119999886    3.042999983
  134 DG    H8      4235    9.468000412   -6.190999985    3.120999813
  134 DG    N7      4236    9.395999908   -6.075999737    2.957000017
  134 DG    C5      4237    9.468999863   -5.986000061    2.879000187
  134 DG    C6      4238    9.435999870   -5.894999981    2.769000053
  134 DG    O6      4239    9.328000069   -5.875000000    2.710999966
  134 DG    N1      4240    9.538000107   -5.811999798    2.720999956
  134 DG    H1      4241    9.515000343   -5.748000145    2.645999908
  134 DG    C2      4242    9.664999962   -5.831000328    2.764999866
  134 DG    N2      4243    9.762000084   -5.758000374    2.716000080
  134 DG    H21     4244    9.739000320   -5.709000111    2.631000042
  134 DG    H22     4245    9.858999252   -5.776000023    2.736000061
  134 DG    N3      4246    9.706999779   -5.915999889    2.861999989
  134 DG    C4      4247    9.601999283   -5.984999657    2.917000055
  134 DG    C3'     4248    9.845999718   -6.172999859    3.289000034
  134 DG    H3'     4249    9.833000183   -6.197999954    3.394999981
  134 DG    C2'     4250    9.737999916   -6.078000069    3.233000278
  134 DG    H2'     4251    9.642999649   -6.097000122    3.282000065
  134 DG    H2''    4252    9.769000053   -5.973000050    3.231000185
  134 DG    O3'     4253    9.979000092   -6.123000145    3.265000105
  135 DG    P       4254   10.055000305   -6.015999794    3.356000185
  135 DG    OP1     4255   10.197999954   -6.036000252    3.329999924
  135 DG    OP2     4256   10.001000404   -6.000999928    3.488999844
  135 DG    O5'     4257   10.019000053   -5.873000145    3.279999971
  135 DG    C5'     4258   10.092000008   -5.841000080    3.160000086
  135 DG    H5'     4259   10.072999954   -5.922999859    3.089999914
  135 DG    H5''    4260   10.197999954   -5.835000038    3.183000088
  135 DG    C4'     4261   10.055000305   -5.706000328    3.085000038
  135 DG    H4'     4262   10.126000404   -5.689000130    3.004000187
  135 DG    O4'     4263    9.934000015   -5.706000328    3.021999836
  135 DG    C1'     4264    9.850999832   -5.598999977    3.054000139
  135 DG    H1'     4265    9.876999855   -5.515999794    2.988999844
  135 DG    N9      4266    9.715000153   -5.638000011    3.055999994
  135 DG    C8      4267    9.656999588   -5.727000237    3.144000053
  135 DG    H8      4268    9.713999748   -5.765999794    3.227999926
  135 DG    N7      4269    9.529000282   -5.734999657    3.131999969
  135 DG    C5      4270    9.501000404   -5.651000023    3.013000011
  135 DG    C6      4271    9.383000374   -5.626999855    2.934999943
  135 DG    O6      4272    9.272000313   -5.677000046    2.941999912
  135 DG    N1      4273    9.399000168   -5.526999950    2.844000101
  135 DG    H1      4274    9.319999695   -5.508999825    2.785000086
  135 DG    C2      4275    9.517000198   -5.473000050    2.808000088
  135 DG    N2      4276    9.519999504   -5.397000313    2.709000111
  135 DG    H21     4277    9.439000130   -5.372000217    2.654000044
  135 DG    H22     4278    9.607000351   -5.348000050    2.693000078
  135 DG    N3      4279    9.633999825   -5.500999928    2.870999813
  135 DG    C4      4280    9.614999771   -5.583000183    2.980999947
  135 DG    C3'     4281   10.055000305   -5.579999924    3.179999828
  135 DG    H3'     4282   10.100999832   -5.602000237    3.275999784
  135 DG    C2'     4283    9.902999878   -5.560999870    3.195000172
  135 DG    H2'     4284    9.866000175   -5.625000000    3.275999784
  135 DG    H2''    4285    9.878000259   -5.460000038    3.224999905
  135 DG    O3'     4286   10.121999741   -5.473999977    3.112999916
  136 DT    P       4287   10.155000687   -5.341000080    3.193000078
  136 DT    OP1     4288   10.295000076   -5.303999901    3.157999992
  136 DT    OP2     4289   10.111000061   -5.347000122    3.334000111
  136 DT    O5'     4290   10.059000015   -5.243000031    3.120999813
  136 DT    C5'     4291   10.064000130   -5.220999718    2.973000050
  136 DT    H5'     4292   10.060999870   -5.317999840    2.924000025
  136 DT    H5''    4293   10.159999847   -5.170000076    2.960000038
  136 DT    C4'     4294    9.962999344   -5.123000145    2.910000086
  136 DT    H4'     4295    9.991000175   -5.109999657    2.804999828
  136 DT    O4'     4296    9.830999374   -5.179999828    2.922999859
  136 DT    C1'     4297    9.739000320   -5.088000298    2.962000132
  136 DT    H1'     4298    9.698999405   -5.026000023    2.881999969
  136 DT    N1      4299    9.626999855   -5.158999920    3.023999929
  136 DT    C6      4300    9.647000313   -5.225999832    3.145999908
  136 DT    H6      4301    9.741999626   -5.230000019    3.197999954
  136 DT    C5      4302    9.545999527   -5.303999901    3.197999954
  136 DT    C7      4303    9.572000504   -5.372000217    3.332000017
  136 DT    H71     4304    9.670000076   -5.352999687    3.375999928
  136 DT    H72     4305    9.494000435   -5.348000050    3.404000044
  136 DT    H73     4306    9.574999809   -5.480000019    3.313000202
  136 DT    C4      4307    9.413999557   -5.318999767    3.131000042
  136 DT    O4      4308    9.326000214   -5.401999950    3.158999920
  136 DT    N3      4309    9.404000282   -5.245999813    3.014999866
  136 DT    H3      4310    9.312000275   -5.247000217    2.973999977
  136 DT    C2      4311    9.501000404   -5.159999847    2.962999821
  136 DT    O2      4312    9.462999344   -5.084000111    2.874000072
  136 DT    C3'     4313    9.949999809   -4.980000019    2.970999956
  136 DT    H3'     4314   10.041999817   -4.949000359    3.020999908
  136 DT    C2'     4315    9.822000504   -4.993999958    3.055999994
  136 DT    H2'     4316    9.843999863   -5.029000282    3.157000065
  136 DT    H2''    4317    9.773000717   -4.897000313    3.062999964
  136 DT    O3'     4318    9.916999817   -4.879000187    2.870999813
  137 DG    P       4319    9.927000046   -4.723000050    2.888000011
  137 DG    OP1     4320    9.937000275   -4.664999962    2.747999907
  137 DG    OP2     4321   10.039999962   -4.696000099    2.976999998
  137 DG    O5'     4322    9.793000221   -4.665999889    2.963999987
  137 DG    C5'     4323    9.675000191   -4.645999908    2.889999866
  137 DG    H5'     4324    9.668000221   -4.733000278    2.825000048
  137 DG    H5''    4325    9.690999985   -4.560999870    2.823999882
  137 DG    C4'     4326    9.548999786   -4.640999794    2.967999935
  137 DG    H4'     4327    9.480000496   -4.595000267    2.898000002
  137 DG    O4'     4328    9.516000748   -4.774000168    3.009000063
  137 DG    C1'     4329    9.440999985   -4.761000156    3.134999990
  137 DG    H1'     4330    9.354000092   -4.697999954    3.117000103
  137 DG    N9      4331    9.412000656   -4.883000374    3.206000090
  137 DG    C8      4332    9.470999718   -4.938000202    3.316999912
  137 DG    H8      4333    9.566999435   -4.899000168    3.349000216
  137 DG    N7      4334    9.414999962   -5.036999702    3.372000217
  137 DG    C5      4335    9.295999527   -5.057000160    3.290000200
  137 DG    C6      4336    9.187999725   -5.156000137    3.304000139
  137 DG    O6      4337    9.173000336   -5.241000175    3.393999815
  137 DG    N1      4338    9.094999313   -5.138000011    3.208000183
  137 DG    H1      4339    9.005999565   -5.182000160    3.225999832
  137 DG    C2      4340    9.097000122   -5.034999847    3.111999989
  137 DG    N2      4341    8.979000092   -5.008999825    3.051000118
  137 DG    H21     4342    8.904000282   -5.074999809    3.059000015
  137 DG    H22     4343    8.962999344   -4.918999672    3.006000042
  137 DG    N3      4344    9.198999405   -4.952000141    3.092000008
  137 DG    C4      4345    9.300000191   -4.967999935    3.186000109
  137 DG    C3'     4346    9.552999496   -4.561999798    3.101000071
  137 DG    H3'     4347    9.644999504   -4.505000114    3.111999989
  137 DG    C2'     4348    9.541000366   -4.674000263    3.200999737
  137 DG    H2'     4349    9.631999969   -4.730999947    3.217999935
  137 DG    H2''    4350    9.498999596   -4.631000042    3.290999889
  137 DG    O3'     4351    9.430999756   -4.487999916    3.113999844
  138 DG    P       4352    9.401000023   -4.348000050    3.180999994
  138 DG    OP1     4353    9.472000122   -4.251999855    3.098000050
  138 DG    OP2     4354    9.440999985   -4.362999916    3.318999767
  138 DG    O5'     4355    9.234999657   -4.341000080    3.165999889
  138 DG    C5'     4356    9.170000076   -4.304999828    3.049000025
  138 DG    H5'     4357    9.198999405   -4.372000217    2.967999935
  138 DG    H5''    4358    9.198999405   -4.203000069    3.026999950
  138 DG    C4'     4359    9.017000198   -4.324999809    3.065000057
  138 DG    H4'     4360    8.975000381   -4.279000282    2.974999905
  138 DG    O4'     4361    8.987999916   -4.454999924    3.077000141
  138 DG    C1'     4362    8.940999985   -4.490000248    3.206000090
  138 DG    H1'     4363    8.833000183   -4.506000042    3.203999996
  138 DG    N9      4364    9.012000084   -4.609999657    3.249000072
  138 DG    C8      4365    9.137000084   -4.625000000    3.291999817
  138 DG    H8      4366    9.211000443   -4.550999641    3.268999815
  138 DG    N7      4367    9.156000137   -4.724999905    3.370999813
  138 DG    C5      4368    9.033999443   -4.791999817    3.365999937
  138 DG    C6      4369    8.987000465   -4.914000034    3.425999880
  138 DG    O6      4370    9.050000191   -5.000000000    3.493000031
  138 DG    N1      4371    8.850999832   -4.939000130    3.407000065
  138 DG    H1      4372    8.810999870   -5.016999722    3.456000090
  138 DG    C2      4373    8.774999619   -4.861000061    3.324000120
  138 DG    N2      4374    8.651000023   -4.899000168    3.306999922
  138 DG    H21     4375    8.614999771   -4.984000206    3.348000050
  138 DG    H22     4376    8.593999863   -4.861999989    3.231999874
  138 DG    N3      4377    8.810999870   -4.747000217    3.270999908
  138 DG    C4      4378    8.944999695   -4.723000050    3.293999910
  138 DG    C3'     4379    8.944000244   -4.263000011    3.187999964
  138 DG    H3'     4380    8.979000092   -4.165999889    3.224000216
  138 DG    C2'     4381    8.961000443   -4.373000145    3.297999859
  138 DG    H2'     4382    9.055000305   -4.376999855    3.352999926
  138 DG    H2''    4383    8.880999565   -4.370999813    3.372000217
  138 DG    O3'     4384    8.802000046   -4.259999752    3.154000044
  139 DA    P       4385    8.710000038   -4.168000221    3.243999958
  139 DA    OP1     4386    8.642999649   -4.081000328    3.148000002
  139 DA    OP2     4387    8.776999474   -4.104000092    3.361000061
  139 DA    O5'     4388    8.601999283   -4.268000126    3.304999828
  139 DA    C5'     4389    8.493000031   -4.322999954    3.234999895
  139 DA    H5'     4390    8.538000107   -4.352999687    3.139999866
  139 DA    H5''    4391    8.423999786   -4.240000248    3.224000216
  139 DA    C4'     4392    8.425000191   -4.447000027    3.299000263
  139 DA    H4'     4393    8.341000557   -4.483000278    3.240000248
  139 DA    O4'     4394    8.512000084   -4.552999973    3.318000078
  139 DA    C1'     4395    8.468000412   -4.637000084    3.427999973
  139 DA    H1'     4396    8.437999725   -4.736999989    3.397000074
  139 DA    N9      4397    8.580999374   -4.633999825    3.529000044
  139 DA    C8      4398    8.682000160   -4.543999672    3.541999817
  139 DA    H8      4399    8.678999901   -4.443999767    3.500999928
  139 DA    N7      4400    8.781999588   -4.581999779    3.618000031
  139 DA    C5      4401    8.744000435   -4.713000298    3.656000137
  139 DA    C6      4402    8.788000107   -4.818999767    3.740000248
  139 DA    N6      4403    8.894999504   -4.814000130    3.813999891
  139 DA    H61     4404    8.939000130   -4.724999905    3.831000090
  139 DA    H62     4405    8.935999870   -4.895999908    3.854000092
  139 DA    N1      4406    8.723000526   -4.931000233    3.759000063
  139 DA    C2      4407    8.605999947   -4.943999767    3.697000027
  139 DA    H2      4408    8.562999725   -5.043000221    3.700999737
  139 DA    N3      4409    8.539999962   -4.856999874    3.624000072
  139 DA    C4      4410    8.614999771   -4.743999958    3.606999874
  139 DA    C3'     4411    8.358999252   -4.422999859    3.441999912
  139 DA    H3'     4412    8.442999840   -4.384999752    3.500000000
  139 DA    C2'     4413    8.343000412   -4.570000172    3.483000278
  139 DA    H2'     4414    8.326000214   -4.593999863    3.588000059
  139 DA    H2''    4415    8.251000404   -4.604000092    3.436000109
  139 DA    O3'     4416    8.236000061   -4.352000237    3.440999985
  140 DT    P       4417    8.182000160   -4.288000107    3.572999954
  140 DT    OP1     4418    8.059000015   -4.208000183    3.533999920
  140 DT    OP2     4419    8.288999557   -4.210999966    3.644999981
  140 DT    O5'     4420    8.135000229   -4.408999920    3.672000170
  140 DT    C5'     4421    8.020999908   -4.481999874    3.638999939
  140 DT    H5'     4422    8.059999466   -4.533999920    3.550999880
  140 DT    H5''    4423    7.930999756   -4.425000191    3.618999958
  140 DT    C4'     4424    8.008000374   -4.590000153    3.752999783
  140 DT    H4'     4425    7.933000088   -4.652999878    3.706000090
  140 DT    O4'     4426    8.133000374   -4.657000065    3.772000074
  140 DT    C1'     4427    8.171999931   -4.649000168    3.902999878
  140 DT    H1'     4428    8.131999969   -4.737999916    3.950999737
  140 DT    N1      4429    8.322999954   -4.644000053    3.915000200
  140 DT    C6      4430    8.399999619   -4.532999992    3.881999969
  140 DT    H6      4431    8.358999252   -4.445000172    3.834999800
  140 DT    C5      4432    8.530000687   -4.532999992    3.920000076
  140 DT    C7      4433    8.618000031   -4.411999702    3.883000135
  140 DT    H71     4434    8.555000305   -4.348999977    3.820999861
  140 DT    H72     4435    8.658999443   -4.366000175    3.973000050
  140 DT    H73     4436    8.704999924   -4.449999809    3.827999830
  140 DT    C4      4437    8.594999313   -4.644000053    3.986999989
  140 DT    O4      4438    8.720999718   -4.649000168    4.008999825
  140 DT    N3      4439    8.515000343   -4.756000042    4.008999825
  140 DT    H3      4440    8.550000191   -4.841000080    4.052000046
  140 DT    C2      4441    8.385999680   -4.761000156    3.966999769
  140 DT    O2      4442    8.326000214   -4.859999657    3.981999874
  140 DT    C3'     4443    7.962000370   -4.543999672    3.888999939
  140 DT    H3'     4444    7.907999992   -4.449999809    3.879000187
  140 DT    C2'     4445    8.100000381   -4.522000313    3.957000017
  140 DT    H2'     4446    8.144999504   -4.425000191    3.934999943
  140 DT    H2''    4447    8.088999748   -4.531000137    4.065000057
  140 DT    O3'     4448    7.872000217   -4.645999908    3.936000109
  141 DA    P       4449    7.800000191   -4.619999886    4.068999767
  141 DA    OP1     4450    7.675000191   -4.700999737    4.075999737
  141 DA    OP2     4451    7.798999786   -4.473999977    4.102999687
  141 DA    O5'     4452    7.900000095   -4.689000130    4.166999817
  141 DA    C5'     4453    7.907999992   -4.835000038    4.177000046
  141 DA    H5'     4454    7.932000160   -4.888999939    4.085000038
  141 DA    H5''    4455    7.808000088   -4.873000145    4.196000099
  141 DA    C4'     4456    8.010999680   -4.866999626    4.281000137
  141 DA    H4'     4457    8.015000343   -4.973000050    4.304999828
  141 DA    O4'     4458    8.142000198   -4.829999924    4.243999958
  141 DA    C1'     4459    8.201999664   -4.775000095    4.359999657
  141 DA    H1'     4460    8.236000061   -4.856999874    4.422999859
  141 DA    N9      4461    8.323999405   -4.697000027    4.334000111
  141 DA    C8      4462    8.329000473   -4.574000359    4.277999878
  141 DA    H8      4463    8.241999626   -4.512000084    4.261000156
  141 DA    N7      4464    8.451000214   -4.529000282    4.251999855
  141 DA    C5      4465    8.527999878   -4.626999855    4.304999828
  141 DA    C6      4466    8.666999817   -4.638999939    4.331999779
  141 DA    N6      4467    8.760000229   -4.539999962    4.315999985
  141 DA    H61     4468    8.727999687   -4.445000172    4.309000015
  141 DA    H62     4469    8.854000092   -4.552999973    4.350999832
  141 DA    N1      4470    8.717000008   -4.748000145    4.387000084
  141 DA    C2      4471    8.633999825   -4.841000080    4.427000046
  141 DA    H2      4472    8.683000565   -4.921000004    4.480000019
  141 DA    N3      4473    8.501999855   -4.845000267    4.421999931
  141 DA    C4      4474    8.456999779   -4.733000278    4.355999947
  141 DA    C3'     4475    7.970999718   -4.790999889    4.411000252
  141 DA    H3'     4476    7.880000114   -4.730999947    4.407999992
  141 DA    C2'     4477    8.093999863   -4.695000172    4.431000233
  141 DA    H2'     4478    8.053999901   -4.605000019    4.386000156
  141 DA    H2''    4479    8.121999741   -4.678999901    4.534999847
  141 DA    O3'     4480    7.951999664   -4.893000126    4.511000156
  142 DT    P       4481    7.947000027   -4.865000248    4.677999973
  142 DT    OP1     4482    7.866999626   -4.970000267    4.741000175
  142 DT    OP2     4483    7.921000004   -4.723000050    4.708000183
  142 DT    O5'     4484    8.105999947   -4.899000168    4.718999863
  142 DT    C5'     4485    8.163000107   -5.024000168    4.677000046
  142 DT    H5'     4486    8.191999435   -5.013000011    4.572000027
  142 DT    H5''    4487    8.093000412   -5.108000278    4.672999859
  142 DT    C4'     4488    8.293000221   -5.066999912    4.749000072
  142 DT    H4'     4489    8.315999985   -5.159999847    4.697999954
  142 DT    O4'     4490    8.408999443   -4.991999626    4.709000111
  142 DT    C1'     4491    8.462999344   -4.922999859    4.821000099
  142 DT    H1'     4492    8.555999756   -4.970999718    4.848999977
  142 DT    N1      4493    8.496999741   -4.782000065    4.776999950
  142 DT    C6      4494    8.397000313   -4.690999985    4.749000072
  142 DT    H6      4495    8.294000626   -4.717999935    4.768000126
  142 DT    C5      4496    8.433000565   -4.577000141    4.678999901
  142 DT    C7      4497    8.324999809   -4.473999977    4.641999722
  142 DT    H71     4498    8.310999870   -4.461999893    4.534999847
  142 DT    H72     4499    8.230000496   -4.491000175    4.692999840
  142 DT    H73     4500    8.350999832   -4.373000145    4.672999859
  142 DT    C4      4501    8.576000214   -4.541999817    4.657999992
  142 DT    O4      4502    8.619999886   -4.440999985    4.609999657
  142 DT    N3      4503    8.663999557   -4.636000156    4.699000359
  142 DT    H3      4504    8.760999680   -4.612999916    4.688000202
  142 DT    C2      4505    8.633999825   -4.758000374    4.756000042
  142 DT    O2      4506    8.723000526   -4.842999935    4.779000282
  142 DT    C3'     4507    8.305000305   -5.075999737    4.901999950
  142 DT    H3'     4508    8.204999924   -5.093999863    4.940999985
  142 DT    C2'     4509    8.362999916   -4.939000130    4.945000172
  142 DT    H2'     4510    8.287000656   -4.859999657    4.945000172
  142 DT    H2''    4511    8.406000137   -4.946000099    5.045000076
  142 DT    O3'     4512    8.394000053   -5.184000015    4.938000202
  143 DT    P       4513    8.401000023   -5.234999657    5.079999924
  143 DT    OP1     4514    8.434999466   -5.375000000    5.067999840
  143 DT    OP2     4515    8.279000282   -5.193999767    5.149000168
  143 DT    O5'     4516    8.524000168   -5.154999733    5.144000053
  143 DT    C5'     4517    8.656999588   -5.191999912    5.102999687
  143 DT    H5'     4518    8.658999443   -5.227000237    5.000000000
  143 DT    H5''    4519    8.684000015   -5.272999763    5.171000004
  143 DT    C4'     4520    8.755000114   -5.084000111    5.120999813
  143 DT    H4'     4521    8.850999832   -5.111999989    5.078000069
  143 DT    O4'     4522    8.722000122   -4.954999924    5.058000088
  143 DT    C1'     4523    8.795999527   -4.854000092    5.131000042
  143 DT    H1'     4524    8.902999878   -4.866999626    5.118999958
  143 DT    N1      4525    8.746999741   -4.717999935    5.088000298
  143 DT    C6      4526    8.611000061   -4.684000015    5.093999863
  143 DT    H6      4527    8.550000191   -4.766999722    5.127999783
  143 DT    C5      4528    8.565000534   -4.568999767    5.043999672
  143 DT    C7      4529    8.420000076   -4.533999920    5.063000202
  143 DT    H71     4530    8.357000351   -4.622000217    5.050999641
  143 DT    H72     4531    8.408999443   -4.486999989    5.161000252
  143 DT    H73     4532    8.399000168   -4.468999863    4.977999687
  143 DT    C4      4533    8.657999992   -4.463999748    4.986999989
  143 DT    O4      4534    8.623999596   -4.363999844    4.927999973
  143 DT    N3      4535    8.787000656   -4.509999752    4.980999947
  143 DT    H3      4536    8.857000351   -4.446000099    4.947000027
  143 DT    C2      4537    8.840000153   -4.625000000    5.039000034
  143 DT    O2      4538    8.961999893   -4.645999908    5.039000034
  143 DT    C3'     4539    8.781999588   -5.047999859    5.270999908
  143 DT    H3'     4540    8.697000504   -5.098999977    5.316999912
  143 DT    C2'     4541    8.767000198   -4.901000023    5.268000126
  143 DT    H2'     4542    8.664999962   -4.873000145    5.293999672
  143 DT    H2''    4543    8.844999313   -4.850999832    5.325999737
  143 DT    O3'     4544    8.902999878   -5.095999718    5.322000027
  144 DG    P       4545    8.921999931   -5.109999657    5.475999832
  144 DG    OP1     4546    9.024999619   -5.218999863    5.494999886
  144 DG    OP2     4547    8.788999557   -5.125999928    5.543999672
  144 DG    O5'     4548    8.975999832   -4.973000050    5.532000065
  144 DG    C5'     4549    9.111000061   -4.939000130    5.536999702
  144 DG    H5'     4550    9.159999847   -4.942999840    5.440000057
  144 DG    H5''    4551    9.163000107   -5.008999825    5.602000237
  144 DG    C4'     4552    9.135000229   -4.796000004    5.581000328
  144 DG    H4'     4553    9.244000435   -4.789999962    5.583000183
  144 DG    O4'     4554    9.086999893   -4.710000038    5.479000092
  144 DG    C1'     4555    9.001000404   -4.611000061    5.545000076
  144 DG    H1'     4556    9.065000534   -4.532000065    5.585000038
  144 DG    N9      4557    8.906000137   -4.550000191    5.463000298
  144 DG    C8      4558    8.777999878   -4.577000141    5.432000160
  144 DG    H8      4559    8.726999283   -4.658999920    5.477999687
  144 DG    N7      4560    8.712999344   -4.484999657    5.361999989
  144 DG    C5      4561    8.815999985   -4.393000126    5.335999966
  144 DG    C6      4562    8.816999435   -4.272000313    5.258999825
  144 DG    O6      4563    8.730000496   -4.224999905    5.184999943
  144 DG    N1      4564    8.937999725   -4.208000183    5.262000084
  144 DG    H1      4565    8.935999870   -4.112999916    5.229000092
  144 DG    C2      4566    9.048000336   -4.247000217    5.318999767
  144 DG    N2      4567    9.149999619   -4.166999817    5.318999767
  144 DG    H21     4568    9.137000084   -4.078999996    5.270999908
  144 DG    H22     4569    9.230999947   -4.203000069    5.368000031
  144 DG    N3      4570    9.043000221   -4.356999874    5.391999722
  144 DG    C4      4571    8.933000565   -4.428999901    5.399000168
  144 DG    C3'     4572    9.076000214   -4.749000072    5.718999863
  144 DG    H3'     4573    9.065000534   -4.836999893    5.782000065
  144 DG    C2'     4574    8.947000504   -4.683000088    5.663000107
  144 DG    H2'     4575    8.883000374   -4.763999939    5.627999783
  144 DG    H2''    4576    8.902999878   -4.605999947    5.727000237
  144 DG    O3'     4577    9.161000252   -4.644999981    5.776999950
  145 DA    P       4578    9.178999901   -4.609000206    5.935999870
  145 DA    OP1     4579    9.273000717   -4.710999966    5.994999886
  145 DA    OP2     4580    9.041999817   -4.593999863    5.991000175
  145 DA    O5'     4581    9.251000404   -4.467999935    5.956000328
  145 DA    C5'     4582    9.387000084   -4.442999840    5.932000160
  145 DA    H5'     4583    9.434999466   -4.506999969    5.858000278
  145 DA    H5''    4584    9.448999405   -4.454999924    6.020999908
  145 DA    C4'     4585    9.409999847   -4.302999973    5.866999626
  145 DA    H4'     4586    9.508000374   -4.296999931    5.818999767
  145 DA    O4'     4587    9.315999985   -4.286000252    5.756000042
  145 DA    C1'     4588    9.234999657   -4.166999817    5.772000313
  145 DA    H1'     4589    9.270999908   -4.085999966    5.709000111
  145 DA    N9      4590    9.097000122   -4.189000130    5.727999687
  145 DA    C8      4591    9.008999825   -4.286999702    5.772000313
  145 DA    H8      4592    9.039999962   -4.375999928    5.824999809
  145 DA    N7      4593    8.894000053   -4.272000313    5.711999893
  145 DA    C5      4594    8.904000282   -4.157000065    5.637000084
  145 DA    C6      4595    8.822999954   -4.084000111    5.550000191
  145 DA    N6      4596    8.696000099   -4.122000217    5.524000168
  145 DA    H61     4597    8.663000107   -4.200999737    5.577000141
  145 DA    H62     4598    8.640000343   -4.059000015    5.467999935
  145 DA    N1      4599    8.862000465   -3.972000122    5.493999958
  145 DA    C2      4600    8.987000465   -3.934000015    5.508999825
  145 DA    H2      4601    9.017999649   -3.848000050    5.452000141
  145 DA    N3      4602    9.079999924   -3.991999865    5.581999779
  145 DA    C4      4603    9.027999878   -4.102000237    5.647000313
  145 DA    C3'     4604    9.385000229   -4.184999943    5.960000038
  145 DA    H3'     4605    9.381999969   -4.216000080    6.064000130
  145 DA    C2'     4606    9.243000031   -4.140000343    5.921999931
  145 DA    H2'     4607    9.173000336   -4.210999966    5.967000008
  145 DA    H2''    4608    9.222000122   -4.036000252    5.943999767
  145 DA    O3'     4609    9.477999687   -4.079999924    5.941999912
  146 DT3   P       4610    9.486000061   -3.940000057    6.031000137
  146 DT3   OP1     4611    9.630000114   -3.914000034    6.058000088
  146 DT3   OP2     4612    9.387999535   -3.943000078    6.138999939
  146 DT3   O5'     4613    9.447999954   -3.818999767    5.940000057
  146 DT3   C5'     4614    9.468999863   -3.804000139    5.796999931
  146 DT3   H5'     4615    9.446000099   -3.894999981    5.741000175
  146 DT3   H5''    4616    9.576000214   -3.784999847    5.786000252
  146 DT3   C4'     4617    9.380000114   -3.693000078    5.738999844
  146 DT3   H4'     4618    9.427000046   -3.664000034    5.644999981
  146 DT3   O4'     4619    9.244999886   -3.730000019    5.710999966
  146 DT3   C1'     4620    9.159999847   -3.638000011    5.765999794
  146 DT3   H1'     4621    9.142999649   -3.552000046    5.699999809
  146 DT3   N1      4622    9.032999992   -3.703999996    5.789000034
  146 DT3   C6      4623    9.024000168   -3.818999767    5.875000000
  146 DT3   H6      4624    9.116999626   -3.840000153    5.925999641
  146 DT3   C5      4625    8.906000137   -3.886000156    5.890999794
  146 DT3   C7      4626    8.898000717   -4.008999825    5.984000206
  146 DT3   H71     4627    8.876000404   -4.100999832    5.931000233
  146 DT3   H72     4628    8.994999886   -4.026000023    6.029999733
  146 DT3   H73     4629    8.819999695   -3.988999844    6.058000088
  146 DT3   C4      4630    8.791000366   -3.849999905    5.806000233
  146 DT3   O4      4631    8.677000046   -3.904000044    5.803999901
  146 DT3   N3      4632    8.810999870   -3.745999813    5.720999718
  146 DT3   H3      4633    8.734999657   -3.722000122    5.658999920
  146 DT3   C2      4634    8.925000191   -3.665000200    5.713999748
  146 DT3   O2      4635    8.925000191   -3.554000139    5.661000252
  146 DT3   C3'     4636    9.375000000   -3.570000172    5.838999748
  146 DT3   H3'     4637    9.449999809   -3.572000027    5.918000221
  146 DT3   C2'     4638    9.233999252   -3.578999996    5.893000126
  146 DT3   H2'     4639    9.239999771   -3.652999878    5.973000050
  146 DT3   H2''    4640    9.184000015   -3.486999989    5.925000191
  146 DT3   O3'     4641    9.387000084   -3.449000120    5.763000011
  146 DT3   HO3'    4642    9.348999977   -3.374000072    5.809999943
  147 DA5   HO5'    4643    7.953000069   -3.591999769    5.438000202
  147 DA5   O5'     4644    8.038999557   -3.633000135    5.446000099
  147 DA5   C5'     4645    7.955999851   -3.453999996    5.473999977
  147 DA5   H5'     4646    7.949999809   -3.450999737    5.583000183
  147 DA5   H5''    4647    7.880000114   -3.399000168    5.420000076
  147 DA5   C4'     4648    8.081999779   -3.377000093    5.438000202
  147 DA5   H4'     4649    8.076999664   -3.274000168    5.473000050
  147 DA5   O4'     4650    8.189000130   -3.431999922    5.511000156
  147 DA5   C1'     4651    8.295999527   -3.461999893    5.424000263
  147 DA5   H1'     4652    8.364999771   -3.379000187    5.411000252
  147 DA5   N9      4653    8.369999886   -3.574000120    5.493000031
  147 DA5   C8      4654    8.494999886   -3.572999954    5.559999943
  147 DA5   H8      4655    8.559999466   -3.488000154    5.553999901
  147 DA5   N7      4656    8.526000023   -3.688000202    5.611999989
  147 DA5   C5      4657    8.412000656   -3.763999939    5.585999966
  147 DA5   C6      4658    8.369999886   -3.894999981    5.623000145
  147 DA5   N6      4659    8.437000275   -3.976999998    5.697999954
  147 DA5   H61     4660    8.532999992   -3.959000111    5.723000050
  147 DA5   H62     4661    8.394000053   -4.064000130    5.725999832
  147 DA5   N1      4662    8.251999855   -3.941999912    5.585000038
  147 DA5   C2      4663    8.170000076   -3.865999937    5.519999981
  147 DA5   H2      4664    8.078000069   -3.911000013    5.484999657
  147 DA5   N3      4665    8.192999840   -3.740000248    5.480000019
  147 DA5   C4      4666    8.315999985   -3.695999861    5.519000053
  147 DA5   C3'     4667    8.121000290   -3.390000105    5.286999702
  147 DA5   H3'     4668    8.033999443   -3.422999859    5.229000092
  147 DA5   C2'     4669    8.234999657   -3.488000154    5.282000065
  147 DA5   H2'     4670    8.187999725   -3.585999966    5.274000168
  147 DA5   H2''    4671    8.307000160   -3.466000080    5.203000069
  147 DA5   O3'     4672    8.163999557   -3.263000011    5.238999844
  148 DT    P       4673    8.241000175   -3.233000278    5.100999832
  148 DT    OP1     4674    8.225999832   -3.095999956    5.078999996
  148 DT    OP2     4675    8.187999725   -3.320999861    4.993999958
  148 DT    O5'     4676    8.399000168   -3.268000126    5.118999958
  148 DT    C5'     4677    8.482999802   -3.179999828    5.195000172
  148 DT    H5'     4678    8.444000244   -3.162999868    5.295000076
  148 DT    H5''    4679    8.501000404   -3.084000111    5.145999908
  148 DT    C4'     4680    8.623000145   -3.243000031    5.218999863
  148 DT    H4'     4681    8.668000221   -3.179999828    5.296000004
  148 DT    O4'     4682    8.590000153   -3.370999813    5.269999981
  148 DT    C1'     4683    8.689000130   -3.450999737    5.213999748
  148 DT    H1'     4684    8.788000107   -3.436000109    5.256999969
  148 DT    N1      4685    8.644000053   -3.592999935    5.231999874
  148 DT    C6      4686    8.533999443   -3.649000168    5.168999672
  148 DT    H6      4687    8.484999657   -3.584999800    5.098000050
  148 DT    C5      4688    8.491999626   -3.776999950    5.196000099
  148 DT    C7      4689    8.362000465   -3.822999954    5.133999825
  148 DT    H71     4690    8.310999870   -3.865000248    5.220999718
  148 DT    H72     4691    8.302000046   -3.743999958    5.088999748
  148 DT    H73     4692    8.387999535   -3.897000074    5.058000088
  148 DT    C4      4693    8.569000244   -3.847000122    5.293000221
  148 DT    O4      4694    8.538999557   -3.957000017    5.345000267
  148 DT    N3      4695    8.694000244   -3.797999859    5.336999893
  148 DT    H3      4696    8.762999535   -3.861000061    5.375000000
  148 DT    C2      4697    8.732000351   -3.672000170    5.302999973
  148 DT    O2      4698    8.837999344   -3.636000156    5.345000267
  148 DT    C3'     4699    8.708000183   -3.254000187    5.098000050
  148 DT    H3'     4700    8.649000168   -3.204999924    5.022000313
  148 DT    C2'     4701    8.694000244   -3.400999784    5.067999840
  148 DT    H2'     4702    8.602999687   -3.427999973    5.013999939
  148 DT    H2''    4703    8.781999588   -3.436999798    5.013000011
  148 DT    O3'     4704    8.836999893   -3.194000006    5.125999928
  149 DC    P       4705    8.949999809   -3.188999891    5.013999939
  149 DC    OP1     4706    9.041999817   -3.078000069    5.052999973
  149 DC    OP2     4707    8.891000748   -3.190999985    4.877999783
  149 DC    O5'     4708    9.033999443   -3.322000027    5.039000034
  149 DC    C5'     4709    9.133999825   -3.327999830    5.144999981
  149 DC    H5'     4710    9.085000038   -3.315999985    5.241000175
  149 DC    H5''    4711    9.192999840   -3.238000154    5.130000114
  149 DC    C4'     4712    9.232000351   -3.436999798    5.143000126
  149 DC    H4'     4713    9.302000046   -3.408999920    5.222000122
  149 DC    O4'     4714    9.163000107   -3.550999880    5.190999985
  149 DC    C1'     4715    9.189000130   -3.656000137    5.098000050
  149 DC    H1'     4716    9.269000053   -3.717999935    5.138000011
  149 DC    N1      4717    9.069999695   -3.741999865    5.079999924
  149 DC    C6      4718    8.960000038   -3.693999767    5.006000042
  149 DC    H6      4719    8.965000153   -3.591000080    4.973999977
  149 DC    C5      4720    8.848000526   -3.773000002    4.993999958
  149 DC    H5      4721    8.760999680   -3.743000031    4.936999798
  149 DC    C4      4722    8.847000122   -3.901999950    5.059000015
  149 DC    N4      4723    8.739999771   -3.980000019    5.050999641
  149 DC    H41     4724    8.666000366   -3.947999954    4.990000248
  149 DC    H42     4725    8.744999886   -4.070000172    5.097000122
  149 DC    N3      4726    8.944999695   -3.941999912    5.138999939
  149 DC    C2      4727    9.055999756   -3.859999895    5.154999733
  149 DC    O2      4728    9.144999504   -3.900999784    5.227999687
  149 DC    C3'     4729    9.312000275   -3.463000059    5.013000011
  149 DC    H3'     4730    9.303999901   -3.379999876    4.942999840
  149 DC    C2'     4731    9.237999916   -3.588999987    4.970000267
  149 DC    H2'     4732    9.151000023   -3.561999798    4.909999847
  149 DC    H2''    4733    9.300000191   -3.649000168    4.904000282
  149 DC    O3'     4734    9.446000099   -3.490000248    5.043999672
  150 DA    P       4735    9.562999725   -3.549000263    4.939000130
  150 DA    OP1     4736    9.691999435   -3.500000000    4.984000206
  150 DA    OP2     4737    9.517999649   -3.519999981    4.797999859
  150 DA    O5'     4738    9.555000305   -3.699000120    4.961999893
  150 DA    C5'     4739    9.605000496   -3.763000011    5.083000183
  150 DA    H5'     4740    9.543000221   -3.736000061    5.166999817
  150 DA    H5''    4741    9.708999634   -3.745000124    5.111000061
  150 DA    C4'     4742    9.594999313   -3.914000034    5.067999840
  150 DA    H4'     4743    9.638999939   -3.958000183    5.157999992
  150 DA    O4'     4744    9.466000557   -3.958000183    5.074000359
  150 DA    C1'     4745    9.442999840   -4.054999828    4.970000267
  150 DA    H1'     4746    9.463999748   -4.157999992    4.998000145
  150 DA    N9      4747    9.305999756   -4.057000160    4.927000046
  150 DA    C8      4748    9.241000175   -3.959000111    4.855999947
  150 DA    H8      4749    9.293000221   -3.868000031    4.829999924
  150 DA    N7      4750    9.109999657   -3.981000185    4.835999966
  150 DA    C5      4751    9.097000122   -4.115000248    4.887000084
  150 DA    C6      4752    9.001000404   -4.215000153    4.890999794
  150 DA    N6      4753    8.876999855   -4.206999779    4.855999947
  150 DA    H61     4754    8.840000153   -4.120999813    4.816999912
  150 DA    H62     4755    8.810999870   -4.269000053    4.901000023
  150 DA    N1      4756    9.019999504   -4.327000141    4.950999737
  150 DA    C2      4757    9.137999535   -4.348999977    5.002999783
  150 DA    H2      4758    9.142000198   -4.443999767    5.053999901
  150 DA    N3      4759    9.246000290   -4.281000137    5.006999969
  150 DA    C4      4760    9.218000412   -4.161000252    4.939000130
  150 DA    C3'     4761    9.663999557   -3.968999863    4.947000027
  150 DA    H3'     4762    9.711999893   -3.890000105    4.888999939
  150 DA    C2'     4763    9.545999527   -4.032999992    4.865000248
  150 DA    H2'     4764    9.501000404   -3.966999769    4.789999962
  150 DA    H2''    4765    9.583000183   -4.119999886    4.809999943
  150 DA    O3'     4766    9.760000229   -4.067999840    4.991000175
  151 DA    P       4767    9.848000526   -4.143000126    4.880000114
  151 DA    OP1     4768    9.975000381   -4.184000015    4.960000038
  151 DA    OP2     4769    9.862000465   -4.052000046    4.763999939
  151 DA    O5'     4770    9.753999710   -4.270999908    4.836999893
  151 DA    C5'     4771    9.744999886   -4.387000084    4.924000263
  151 DA    H5'     4772    9.711000443   -4.365000248    5.025000095
  151 DA    H5''    4773    9.843000412   -4.433000088    4.940000057
  151 DA    C4'     4774    9.656000137   -4.490000248    4.875000000
  151 DA    H4'     4775    9.641000748   -4.572999954    4.943999767
  151 DA    O4'     4776    9.527999878   -4.432000160    4.875999928
  151 DA    C1'     4777    9.458999634   -4.477000237    4.761000156
  151 DA    H1'     4778    9.430999756   -4.581000328    4.779000282
  151 DA    N9      4779    9.330999374   -4.416999817    4.713000298
  151 DA    C8      4780    9.317999840   -4.296999931    4.645999908
  151 DA    H8      4781    9.406000137   -4.236999989    4.627999783
  151 DA    N7      4782    9.196000099   -4.275000095    4.611999989
  151 DA    C5      4783    9.123999596   -4.393000126    4.654999733
  151 DA    C6      4784    8.991000175   -4.447999954    4.636000156
  151 DA    N6      4785    8.894000053   -4.388000011    4.570000172
  151 DA    H61     4786    8.892999649   -4.293000221    4.536000252
  151 DA    H62     4787    8.809000015   -4.442999840    4.578000069
  151 DA    N1      4788    8.956999779   -4.563000202    4.696000099
  151 DA    C2      4789    9.052999496   -4.633999825    4.754000187
  151 DA    H2      4790    9.030000687   -4.736000061    4.783999920
  151 DA    N3      4791    9.183000565   -4.595999718    4.775000095
  151 DA    C4      4792    9.210000038   -4.473000050    4.720999718
  151 DA    C3'     4793    9.694000244   -4.532999992    4.737999916
  151 DA    H3'     4794    9.791999817   -4.508999825    4.697000027
  151 DA    C2'     4795    9.573999405   -4.472000122    4.657999992
  151 DA    H2'     4796    9.598000526   -4.369999886    4.630000114
  151 DA    H2''    4797    9.552000046   -4.526000023    4.565999985
  151 DA    O3'     4798    9.661000252   -4.671999931    4.729000092
  152 DT    P       4799    9.720999718   -4.775000095    4.616000175
  152 DT    OP1     4800    9.866000175   -4.806000233    4.643000126
  152 DT    OP2     4801    9.696000099   -4.717999935    4.481999874
  152 DT    O5'     4802    9.621999741   -4.900000095    4.622000217
  152 DT    C5'     4803    9.583999634   -4.953999996    4.744999886
  152 DT    H5'     4804    9.579999924   -4.877999783    4.824000359
  152 DT    H5''    4805    9.651999474   -5.033999920    4.775000095
  152 DT    C4'     4806    9.449999809   -5.025000095    4.733000278
  152 DT    H4'     4807    9.433000565   -5.079999924    4.824999809
  152 DT    O4'     4808    9.350000381   -4.932000160    4.715000153
  152 DT    C1'     4809    9.277999878   -4.973000050    4.604000092
  152 DT    H1'     4810    9.201999664   -5.046999931    4.625999928
  152 DT    N1      4811    9.215000153   -4.866999626    4.522999763
  152 DT    C6      4812    9.291999817   -4.758999825    4.479000092
  152 DT    H6      4813    9.395999908   -4.743999958    4.501999855
  152 DT    C5      4814    9.223999977   -4.665999889    4.401000023
  152 DT    C7      4815    9.298999786   -4.540999889    4.372000217
  152 DT    H71     4816    9.329000473   -4.533999920    4.266999722
  152 DT    H72     4817    9.239000320   -4.453999996    4.401000023
  152 DT    H73     4818    9.381999969   -4.536999702    4.441999912
  152 DT    C4      4819    9.080999374   -4.675000191    4.375000000
  152 DT    O4      4820    9.020999908   -4.600999832    4.300000191
  152 DT    N3      4821    9.015000343   -4.774000168    4.439000130
  152 DT    H3      4822    8.914999962   -4.782999992    4.425999641
  152 DT    C2      4823    9.072000504   -4.872000217    4.515999794
  152 DT    O2      4824    8.996000290   -4.956000328    4.566999912
  152 DT    C3'     4825    9.444000244   -5.130000114    4.625000000
  152 DT    H3'     4826    9.544000626   -5.161000252    4.595999718
  152 DT    C2'     4827    9.376000404   -5.058000088    4.515999794
  152 DT    H2'     4828    9.447000504   -4.991000175    4.467000008
  152 DT    H2''    4829    9.321000099   -5.126999855    4.450999737
  152 DT    O3'     4830    9.366000175   -5.249000072    4.657999992
  153 DA    P       4831    9.378000259   -5.383999825    4.577000141
  153 DA    OP1     4832    9.427999496   -5.493000031    4.674000263
  153 DA    OP2     4833    9.447000504   -5.348000050    4.449999809
  153 DA    O5'     4834    9.217000008   -5.418000221    4.545000076
  153 DA    C5'     4835    9.128999710   -5.493999958    4.625999928
  153 DA    H5'     4836    9.112000465   -5.434000015    4.715000153
  153 DA    H5''    4837    9.176000595   -5.588000298    4.654999733
  153 DA    C4'     4838    9.000000000   -5.522999763    4.547999859
  153 DA    H4'     4839    8.940999985   -5.578000069    4.620999813
  153 DA    O4'     4840    8.916999817   -5.409999847    4.527999878
  153 DA    C1'     4841    8.894000053   -5.394000053    4.390999794
  153 DA    H1'     4842    8.791999817   -5.427000046    4.374000072
  153 DA    N9      4843    8.920000076   -5.256999969    4.345000267
  153 DA    C8      4844    9.043000221   -5.195000172    4.331999779
  153 DA    H8      4845    9.130999565   -5.233000278    4.381999969
  153 DA    N7      4846    9.038999557   -5.074000359    4.284999847
  153 DA    C5      4847    8.908999443   -5.057000160    4.236999989
  153 DA    C6      4848    8.837999344   -4.949999809    4.174000263
  153 DA    N6      4849    8.888999939   -4.834000111    4.145999908
  153 DA    H61     4850    8.986000061   -4.817999840    4.168000221
  153 DA    H62     4851    8.836000443   -4.759999752    4.102999687
  153 DA    N1      4852    8.705999374   -4.963999748    4.154000282
  153 DA    C2      4853    8.645999908   -5.077000141    4.191999912
  153 DA    H2      4854    8.543000221   -5.086999893    4.158999920
  153 DA    N3      4855    8.699999809   -5.179999828    4.255000114
  153 DA    C4      4856    8.836999893   -5.168999672    4.272999763
  153 DA    C3'     4857    9.006999969   -5.604000092    4.420000076
  153 DA    H3'     4858    9.107000351   -5.644999981    4.407000065
  153 DA    C2'     4859    8.991999626   -5.487999916    4.316999912
  153 DA    H2'     4860    9.088999748   -5.447999954    4.288000107
  153 DA    H2''    4861    8.953000069   -5.526000023    4.222000122
  153 DA    O3'     4862    8.906999588   -5.706999779    4.429999828
  154 DT    P       4863    8.906000137   -5.828999996    4.316999912
  154 DT    OP1     4864    8.843999863   -5.949000359    4.368000031
  154 DT    OP2     4865    9.038000107   -5.838999748    4.258000374
  154 DT    O5'     4866    8.805000305   -5.769000053    4.208000183
  154 DT    C5'     4867    8.677000046   -5.727000237    4.250999928
  154 DT    H5'     4868    8.676000595   -5.677999973    4.348999977
  154 DT    H5''    4869    8.616000175   -5.814000130    4.274000168
  154 DT    C4'     4870    8.600000381   -5.641999722    4.147999763
  154 DT    H4'     4871    8.498999596   -5.625999928    4.188000202
  154 DT    O4'     4872    8.673000336   -5.513999939    4.138000011
  154 DT    C1'     4873    8.666999817   -5.480000019    4.001999855
  154 DT    H1'     4874    8.569999695   -5.440999985    3.972000122
  154 DT    N1      4875    8.767000198   -5.370999813    3.974999905
  154 DT    C6      4876    8.901000023   -5.397999763    3.981000185
  154 DT    H6      4877    8.935999870   -5.498000145    3.997999907
  154 DT    C5      4878    8.994000435   -5.302000046    3.953999996
  154 DT    C7      4879    9.144999504   -5.342999935    3.970000029
  154 DT    H71     4880    9.190999985   -5.363999844    3.872999907
  154 DT    H72     4881    9.197999954   -5.258999825    4.015000343
  154 DT    H73     4882    9.157999992   -5.422999859    4.041999817
  154 DT    C4      4883    8.953000069   -5.170000076    3.914000034
  154 DT    O4      4884    9.027999878   -5.074000359    3.893000126
  154 DT    N3      4885    8.816999435   -5.157999992    3.901999950
  154 DT    H3      4886    8.781000137   -5.070000172    3.868000031
  154 DT    C2      4887    8.718000412   -5.245999813    3.934999943
  154 DT    O2      4888    8.600999832   -5.213999748    3.918999910
  154 DT    C3'     4889    8.587999344   -5.695000172    4.006000042
  154 DT    H3'     4890    8.614000320   -5.800999641    4.006000042
  154 DT    C2'     4891    8.687999725   -5.615000248    3.925999880
  154 DT    H2'     4892    8.788000107   -5.657000065    3.936000109
  154 DT    H2''    4893    8.656999588   -5.598999977    3.822999954
  154 DT    O3'     4894    8.455999374   -5.672999859    3.950999737
  155 DC    P       4895    8.402999878   -5.738999844    3.816999912
  155 DC    OP1     4896    8.274999619   -5.810999870    3.850999832
  155 DC    OP2     4897    8.508999825   -5.804999828    3.743999958
  155 DC    O5'     4898    8.352999687   -5.616000175    3.726999998
  155 DC    C5'     4899    8.239999771   -5.527999878    3.754000187
  155 DC    H5'     4900    8.250000000   -5.467000008    3.843999863
  155 DC    H5''    4901    8.149999619   -5.588999748    3.761999846
  155 DC    C4'     4902    8.211999893   -5.438000202    3.641000032
  155 DC    H4'     4903    8.128999710   -5.373000145    3.667999983
  155 DC    O4'     4904    8.319999695   -5.345000267    3.631000042
  155 DC    C1'     4905    8.381999969   -5.349999905    3.502999783
  155 DC    H1'     4906    8.336999893   -5.272999763    3.440999985
  155 DC    N1      4907    8.523000717   -5.315999985    3.519999981
  155 DC    C6      4908    8.598000526   -5.400000095    3.595000029
  155 DC    H6      4909    8.545000076   -5.483000278    3.640000105
  155 DC    C5      4910    8.730000496   -5.369999886    3.616999865
  155 DC    H5      4911    8.787000656   -5.450999737    3.661999941
  155 DC    C4      4912    8.791999817   -5.250999928    3.568999767
  155 DC    N4      4913    8.920999527   -5.230999947    3.568999767
  155 DC    H41     4914    8.972000122   -5.306000233    3.613999844
  155 DC    H42     4915    8.954999924   -5.157999992    3.508000135
  155 DC    N3      4916    8.717000008   -5.181000233    3.483999968
  155 DC    C2      4917    8.583999634   -5.209000111    3.459000111
  155 DC    O2      4918    8.524000168   -5.134999752    3.381999969
  155 DC    C3'     4919    8.194999695   -5.500000000    3.497000217
  155 DC    H3'     4920    8.170000076   -5.605999947    3.495999813
  155 DC    C2'     4921    8.340000153   -5.487999916    3.441999912
  155 DC    H2'     4922    8.401999474   -5.563000202    3.490000248
  155 DC    H2''    4923    8.341000557   -5.475999832    3.334000111
  155 DC    O3'     4924    8.100000381   -5.421999931    3.434000015
  156 DC    P       4925    8.029000282   -5.483000278    3.304000139
  156 DC    OP1     4926    7.894999504   -5.421999931    3.290000200
  156 DC    OP2     4927    8.032999992   -5.631000042    3.302999973
  156 DC    O5'     4928    8.123000145   -5.439000130    3.188999891
  156 DC    C5'     4929    8.128999710   -5.303999901    3.145999908
  156 DC    H5'     4930    8.123999596   -5.238999844    3.233000278
  156 DC    H5''    4931    8.050000191   -5.299000263    3.070999861
  156 DC    C4'     4932    8.258000374   -5.269999981    3.070999861
  156 DC    H4'     4933    8.244999886   -5.171000004    3.028000116
  156 DC    O4'     4934    8.373999596   -5.286000252    3.144999981
  156 DC    C1'     4935    8.482999802   -5.258999825    3.058000088
  156 DC    H1'     4936    8.489999771   -5.157000065    3.018000126
  156 DC    N1      4937    8.608999252   -5.313000202    3.117000103
  156 DC    C6      4938    8.614000320   -5.436999798    3.177999973
  156 DC    H6      4939    8.532999992   -5.508000374    3.187000036
  156 DC    C5      4940    8.725000381   -5.473999977    3.250000000
  156 DC    H5      4941    8.725000381   -5.564000130    3.308000088
  156 DC    C4      4942    8.835000038   -5.390000343    3.245999813
  156 DC    N4      4943    8.946000099   -5.424000263    3.295000076
  156 DC    H41     4944    8.956999779   -5.518000126    3.329999924
  156 DC    H42     4945    9.017999649   -5.352999687    3.296000004
  156 DC    N3      4946    8.833000183   -5.269999981    3.190999985
  156 DC    C2      4947    8.723999977   -5.230999947    3.125000000
  156 DC    O2      4948    8.732999802   -5.116999626    3.069000006
  156 DC    C3'     4949    8.280000687   -5.373000145    2.960999966
  156 DC    H3'     4950    8.269999504   -5.475999832    2.995000124
  156 DC    C2'     4951    8.434000015   -5.338999748    2.936000109
  156 DC    H2'     4952    8.494000435   -5.428999901    2.924000025
  156 DC    H2''    4953    8.441999435   -5.276999950    2.846999884
  156 DC    O3'     4954    8.196000099   -5.342000008    2.851000071
  157 DA    P       4955    8.215000153   -5.411000252    2.710000038
  157 DA    OP1     4956    8.095999718   -5.365000248    2.631000042
  157 DA    OP2     4957    8.237000465   -5.559999943    2.730000019
  157 DA    O5'     4958    8.350999832   -5.348000050    2.641999960
  157 DA    C5'     4959    8.352999687   -5.217999935    2.582999945
  157 DA    H5'     4960    8.319000244   -5.145999908    2.657999992
  157 DA    H5''    4961    8.274000168   -5.213000298    2.506999969
  157 DA    C4'     4962    8.491000175   -5.172999859    2.529999971
  157 DA    H4'     4963    8.491000175   -5.070000172    2.493999958
  157 DA    O4'     4964    8.579000473   -5.174000263    2.637000084
  157 DA    C1'     4965    8.701000214   -5.240000248    2.594000101
  157 DA    H1'     4966    8.765000343   -5.170000076    2.539999962
  157 DA    N9      4967    8.776999474   -5.300000191    2.703999996
  157 DA    C8      4968    8.741999626   -5.411999702    2.775000095
  157 DA    H8      4969    8.647000313   -5.463999748    2.768000126
  157 DA    N7      4970    8.823999405   -5.450999737    2.868999958
  157 DA    C5      4971    8.926000595   -5.352000237    2.851999998
  157 DA    C6      4972    9.046999931   -5.328999996    2.920000076
  157 DA    N6      4973    9.086000443   -5.399000168    3.026999950
  157 DA    H61     4974    9.041000366   -5.486999989    3.046999931
  157 DA    H62     4975    9.178999901   -5.393000126    3.065999985
  157 DA    N1      4976    9.123000145   -5.224999905    2.888000011
  157 DA    C2      4977    9.086999893   -5.144000053    2.787999868
  157 DA    H2      4978    9.156000137   -5.064000130    2.766000032
  157 DA    N3      4979    8.975999832   -5.157000065    2.717000008
  157 DA    C4      4980    8.897000313   -5.259999752    2.754000187
  157 DA    C3'     4981    8.541999817   -5.265999794    2.422999859
  157 DA    H3'     4982    8.451000214   -5.317999840    2.393000126
  157 DA    C2'     4983    8.645999908   -5.338999748    2.502000093
  157 DA    H2'     4984    8.593999863   -5.424000263    2.545000076
  157 DA    H2''    4985    8.718000412   -5.376999855    2.429999828
  157 DA    O3'     4986    8.588999748   -5.177999973    2.320000172
  158 DC    P       4987    8.633999825   -5.223999977    2.187000036
  158 DC    OP1     4988    8.572999954   -5.134999752    2.092999935
  158 DC    OP2     4989    8.607000351   -5.368000031    2.174000025
  158 DC    O5'     4990    8.789999962   -5.204999924    2.179999828
  158 DC    C5'     4991    8.852999687   -5.078000069    2.184000015
  158 DC    H5'     4992    8.805999756   -5.008000374    2.253000021
  158 DC    H5''    4993    8.862000465   -5.043999672    2.080999851
  158 DC    C4'     4994    8.993000031   -5.090000153    2.236999989
  158 DC    H4'     4995    9.026999474   -4.987999916    2.254999876
  158 DC    O4'     4996    8.998000145   -5.161999702    2.361999989
  158 DC    C1'     4997    9.116000175   -5.248000145    2.348999977
  158 DC    H1'     4998    9.206999779   -5.190999985    2.363999844
  158 DC    N1      4999    9.098999977   -5.352999687    2.454999924
  158 DC    C6      5000    8.993000031   -5.436999798    2.450999975
  158 DC    H6      5001    8.907999992   -5.425999641    2.384999990
  158 DC    C5      5002    8.976999283   -5.536000252    2.542999983
  158 DC    H5      5003    8.887999535   -5.598000050    2.546000004
  158 DC    C4      5004    9.083000183   -5.553999901    2.628000021
  158 DC    N4      5005    9.097000122   -5.657000065    2.703000069
  158 DC    H41     5006    9.029000282   -5.731999874    2.700000048
  158 DC    H42     5007    9.184999466   -5.674000263    2.750999928
  158 DC    N3      5008    9.184999466   -5.468999863    2.645999908
  158 DC    C2      5009    9.185999870   -5.363999844    2.562000036
  158 DC    O2      5010    9.283999443   -5.291999817    2.570999861
  158 DC    C3'     5011    9.092000008   -5.161000252    2.138000011
  158 DC    H3'     5012    9.043000221   -5.164999962    2.040999889
  158 DC    C2'     5013    9.109999657   -5.295000076    2.207000017
  158 DC    H2'     5014    9.023000717   -5.355000019    2.181999922
  158 DC    H2''    5015    9.197999954   -5.349999905    2.176000118
  158 DC    O3'     5016    9.212999344   -5.088999748    2.138999939
  159 DC    P       5017    9.322000504   -5.109999657    2.028000116
  159 DC    OP1     5018    9.378000259   -4.975999832    1.995000124
  159 DC    OP2     5019    9.274000168   -5.202000141    1.919000030
  159 DC    O5'     5020    9.439000130   -5.186999798    2.112999916
  159 DC    C5'     5021    9.512000084   -5.124000072    2.223999977
  159 DC    H5'     5022    9.437000275   -5.106999874    2.301000118
  159 DC    H5''    5023    9.550000191   -5.029999733    2.186000109
  159 DC    C4'     5024    9.637000084   -5.204999924    2.275000095
  159 DC    H4'     5025    9.691999435   -5.136000156    2.339999914
  159 DC    O4'     5026    9.590000153   -5.314000130    2.358000040
  159 DC    C1'     5027    9.647000313   -5.432000160    2.305999994
  159 DC    H1'     5028    9.737999916   -5.460999966    2.358000040
  159 DC    N1      5029    9.529000282   -5.525000095    2.328999996
  159 DC    C6      5030    9.414999962   -5.526000023    2.250000000
  159 DC    H6      5031    9.406999588   -5.456999779    2.167000055
  159 DC    C5      5032    9.315000534   -5.611999989    2.282000065
  159 DC    H5      5033    9.223999977   -5.618000031    2.224999905
  159 DC    C4      5034    9.333000183   -5.697999954    2.394000053
  159 DC    N4      5035    9.246000290   -5.784999847    2.427999973
  159 DC    H41     5036    9.180999756   -5.824999809    2.362999916
  159 DC    H42     5037    9.272000313   -5.833000183    2.513000011
  159 DC    N3      5038    9.447999954   -5.693999767    2.471999884
  159 DC    C2      5039    9.539999962   -5.605999947    2.440999985
  159 DC    O2      5040    9.635999680   -5.611000061    2.514999866
  159 DC    C3'     5041    9.726999283   -5.263999939    2.165999889
  159 DC    H3'     5042    9.703000069   -5.220000267    2.069000006
  159 DC    C2'     5043    9.678999901   -5.407999992    2.154999971
  159 DC    H2'     5044    9.598000526   -5.414999962    2.082000017
  159 DC    H2''    5045    9.767999649   -5.466000080    2.132999897
  159 DC    O3'     5046    9.866999626   -5.256000042    2.212000132
  160 DT    P       5047    9.991999626   -5.304999828    2.125000000
  160 DT    OP1     5048   10.107999802   -5.227999687    2.171999931
  160 DT    OP2     5049    9.946000099   -5.293999672    1.985000014
  160 DT    O5'     5050   10.005000114   -5.456999779    2.169000149
  160 DT    C5'     5051   10.046999931   -5.486000061    2.299000025
  160 DT    H5'     5052    9.982000351   -5.424000263    2.360000134
  160 DT    H5''    5053   10.152999878   -5.461999893    2.297999859
  160 DT    C4'     5054   10.032999992   -5.631000042    2.345999956
  160 DT    H4'     5055   10.072000504   -5.626999855    2.447999954
  160 DT    O4'     5056    9.898000717   -5.674000263    2.354000092
  160 DT    C1'     5057    9.899000168   -5.809000015    2.325000048
  160 DT    H1'     5058    9.944999695   -5.868999958    2.403000116
  160 DT    N1      5059    9.762999535   -5.850999832    2.286000013
  160 DT    C6      5060    9.704000473   -5.802000046    2.172999859
  160 DT    H6      5061    9.753000259   -5.723999977    2.118000031
  160 DT    C5      5062    9.586999893   -5.848000050    2.128000021
  160 DT    C7      5063    9.524999619   -5.796000004    2.000999928
  160 DT    H71     5064    9.524999619   -5.881000042    1.931999922
  160 DT    H72     5065    9.420000076   -5.769999981    2.019999981
  160 DT    H73     5066    9.573999405   -5.715000153    1.946999907
  160 DT    C4      5067    9.510000229   -5.938000202    2.213999987
  160 DT    O4      5068    9.391000748   -5.974999905    2.200999975
  160 DT    N3      5069    9.581999779   -5.994999886    2.311000109
  160 DT    H3      5070    9.526999474   -6.057000160    2.368999958
  160 DT    C2      5071    9.699999809   -5.947000027    2.370000124
  160 DT    O2      5072    9.753000259   -5.994999886    2.473000050
  160 DT    C3'     5073   10.119000435   -5.727000237    2.261000156
  160 DT    H3'     5074   10.171999931   -5.675999641    2.179999828
  160 DT    C2'     5075   10.003000259   -5.814000130    2.207999945
  160 DT    H2'     5076    9.956999779   -5.766999722    2.120999813
  160 DT    H2''    5077   10.046999931   -5.911000252    2.181999922
  160 DT    O3'     5078   10.213999748   -5.797999859    2.339999914
  161 DG    P       5079   10.315999985   -5.893000126    2.276000023
  161 DG    OP1     5080   10.449999809   -5.848000050    2.325000048
  161 DG    OP2     5081   10.287000656   -5.907999992    2.134999990
  161 DG    O5'     5082   10.279000282   -6.029999733    2.358999968
  161 DG    C5'     5083   10.293000221   -6.041999817    2.495999813
  161 DG    H5'     5084   10.215000153   -5.986999989    2.547999859
  161 DG    H5''    5085   10.380999565   -5.984000206    2.525000095
  161 DG    C4'     5086   10.274999619   -6.185999870    2.544000149
  161 DG    H4'     5087   10.312999725   -6.192999840    2.645999908
  161 DG    O4'     5088   10.137000084   -6.213000298    2.547999859
  161 DG    C1'     5089   10.112000465   -6.322000027    2.457999945
  161 DG    H1'     5090   10.086000443   -6.405000210    2.523999929
  161 DG    N9      5091    9.991999626   -6.281000137    2.381000042
  161 DG    C8      5092    9.980999947   -6.190999985    2.278000116
  161 DG    H8      5093   10.064000130   -6.125000000    2.257999897
  161 DG    N7      5094    9.866000175   -6.193999767    2.217999935
  161 DG    C5      5095    9.788999557   -6.289999962    2.287000179
  161 DG    C6      5096    9.656999588   -6.336999893    2.269000053
  161 DG    O6      5097    9.579999924   -6.296999931    2.179999828
  161 DG    N1      5098    9.614999771   -6.426999569    2.365000010
  161 DG    H1      5099    9.520999908   -6.462000370    2.360000134
  161 DG    C2      5100    9.694000244   -6.470999718    2.463999987
  161 DG    N2      5101    9.633000374   -6.523999691    2.559999943
  161 DG    H21     5102    9.534999847   -6.543000221    2.549000025
  161 DG    H22     5103    9.692999840   -6.550000191    2.638000011
  161 DG    N3      5104    9.815999985   -6.428999901    2.487999916
  161 DG    C4      5105    9.864999771   -6.340000153    2.391999960
  161 DG    C3'     5106   10.347000122   -6.293000221    2.462000132
  161 DG    H3'     5107   10.420000076   -6.256000042    2.389999866
  161 DG    C2'     5108   10.234999657   -6.352000237    2.374000072
  161 DG    H2'     5109   10.237999916   -6.295000076    2.280999899
  161 DG    H2''    5110   10.251999855   -6.458000183    2.354000092
  161 DG    O3'     5111   10.392999649   -6.388000011    2.559000015
  162 DC    P       5112   10.479000092   -6.516999722    2.528000116
  162 DC    OP1     5113   10.548000336   -6.558000088    2.653000116
  162 DC    OP2     5114   10.558000565   -6.486000061    2.407999992
  162 DC    O5'     5115   10.371000290   -6.626000404    2.495999813
  162 DC    C5'     5116   10.298999786   -6.680000305    2.598000050
  162 DC    H5'     5117   10.243000031   -6.599999905    2.646999836
  162 DC    H5''    5118   10.373999596   -6.727999687    2.661000013
  162 DC    C4'     5119   10.191999435   -6.789000034    2.565999985
  162 DC    H4'     5120   10.148000717   -6.837000370    2.653000116
  162 DC    O4'     5121   10.078000069   -6.733999729    2.495999813
  162 DC    C1'     5122   10.062000275   -6.793000221    2.368000031
  162 DC    H1'     5123    9.996999741   -6.880000114    2.370000124
  162 DC    N1      5124   10.008999825   -6.701999664    2.264999866
  162 DC    C6      5125   10.081999779   -6.609999657    2.198999882
  162 DC    H6      5126   10.190000534   -6.611000061    2.203000069
  162 DC    C5      5127   10.031999588   -6.525000095    2.105999947
  162 DC    H5      5128   10.098999977   -6.465000153    2.046999931
  162 DC    C4      5129    9.892999649   -6.520999908    2.092999935
  162 DC    N4      5130    9.831999779   -6.458000183    2.000999928
  162 DC    H41     5131    9.875000000   -6.390999794    1.938999891
  162 DC    H42     5132    9.732999802   -6.469000340    1.986000061
  162 DC    N3      5133    9.815000534   -6.602999687    2.167999983
  162 DC    C2      5134    9.866999626   -6.697000027    2.247999907
  162 DC    O2      5135    9.786000252   -6.766999722    2.315000057
  162 DC    C3'     5136   10.248000145   -6.898999691    2.470000029
  162 DC    H3'     5137   10.355999947   -6.905000210    2.480000019
  162 DC    C2'     5138   10.204999924   -6.841000557    2.339999914
  162 DC    H2'     5139   10.269000053   -6.755999565    2.316999912
  162 DC    H2''    5140   10.205999374   -6.914999962    2.259999990
  162 DC    O3'     5141   10.176000595   -7.023000240    2.493000031
  163 DA    P       5142   10.246999741   -7.141999722    2.566999912
  163 DA    OP1     5143   10.298000336   -7.085999966    2.687999964
  163 DA    OP2     5144   10.338999748   -7.210999966    2.470999956
  163 DA    O5'     5145   10.125000000   -7.234999657    2.595999956
  163 DA    C5'     5146   10.017000198   -7.198999882    2.686000109
  163 DA    H5'     5147   10.031000137   -7.094999790    2.716000080
  163 DA    H5''    5148   10.037000656   -7.237000465    2.787000179
  163 DA    C4'     5149    9.875000000   -7.217000008    2.641999960
  163 DA    H4'     5150    9.809000015   -7.205000401    2.726999998
  163 DA    O4'     5151    9.854000092   -7.119000435    2.542000055
  163 DA    C1'     5152    9.801000595   -7.187999725    2.431999922
  163 DA    H1'     5153    9.692999840   -7.190000057    2.444000006
  163 DA    N9      5154    9.835000038   -7.122000217    2.305999994
  163 DA    C8      5155    9.961000443   -7.115000248    2.243999958
  163 DA    H8      5156   10.052000046   -7.148000240    2.292000055
  163 DA    N7      5157    9.966000557   -7.048000336    2.134000063
  163 DA    C5      5158    9.829000473   -7.018000126    2.111999989
  163 DA    C6      5159    9.751000404   -6.955999851    2.009000063
  163 DA    N6      5160    9.798000336   -6.901999474    1.898000002
  163 DA    H61     5161    9.892999649   -6.905999660    1.865000010
  163 DA    H62     5162    9.730999947   -6.863999844    1.832999945
  163 DA    N1      5163    9.616999626   -6.948999882    2.014999866
  163 DA    C2      5164    9.559000015   -7.005000114    2.120000124
  163 DA    H2      5165    9.454000473   -6.984999657    2.134000063
  163 DA    N3      5166    9.614000320   -7.048000336    2.229000092
  163 DA    C4      5167    9.751000404   -7.062000275    2.220000029
  163 DA    C3'     5168    9.859999657   -7.361000061    2.587000132
  163 DA    H3'     5169    9.937999725   -7.433999538    2.608999968
  163 DA    C2'     5170    9.855000496   -7.330000401    2.434000015
  163 DA    H2'     5171    9.958999634   -7.337999821    2.401000023
  163 DA    H2''    5172    9.788999557   -7.390000343    2.371999979
  163 DA    O3'     5173    9.739000320   -7.414000034    2.636000156
  164 DG    P       5174    9.684999466   -7.555999756    2.615000010
  164 DG    OP1     5175    9.592000008   -7.585000038    2.723000050
  164 DG    OP2     5176    9.802999496   -7.650000095    2.589999914
  164 DG    O5'     5177    9.600999832   -7.548999786    2.476000071
  164 DG    C5'     5178    9.482000351   -7.474999905    2.471999884
  164 DG    H5'     5179    9.501999855   -7.373999596    2.509000063
  164 DG    H5''    5180    9.412000656   -7.532000065    2.533999920
  164 DG    C4'     5181    9.426000595   -7.467999935    2.330999851
  164 DG    H4'     5182    9.326999664   -7.421999931    2.328999996
  164 DG    O4'     5183    9.512000084   -7.379000187    2.252000093
  164 DG    C1'     5184    9.545999527   -7.441999912    2.129999876
  164 DG    H1'     5185    9.460000038   -7.421000004    2.065999985
  164 DG    N9      5186    9.656999588   -7.390000343    2.054999828
  164 DG    C8      5187    9.788999557   -7.411000252    2.062999964
  164 DG    H8      5188    9.830999374   -7.481999874    2.132999897
  164 DG    N7      5189    9.859999657   -7.344000340    1.979000092
  164 DG    C5      5190    9.765000343   -7.280999660    1.898000002
  164 DG    C6      5191    9.773000717   -7.213999748    1.770999908
  164 DG    O6      5192    9.873000145   -7.182000160    1.710000038
  164 DG    N1      5193    9.649999619   -7.162999630    1.729000092
  164 DG    H1      5194    9.656999588   -7.094999790    1.654999971
  164 DG    C2      5195    9.533999443   -7.183999538    1.792000055
  164 DG    N2      5196    9.430999756   -7.155000210    1.723999977
  164 DG    H21     5197    9.441999435   -7.106999874    1.636000037
  164 DG    H22     5198    9.342000008   -7.166999817    1.769000053
  164 DG    N3      5199    9.517999649   -7.266000271    1.895000100
  164 DG    C4      5200    9.641000748   -7.315000057    1.939999938
  164 DG    C3'     5201    9.419000626   -7.602999687    2.254999876
  164 DG    H3'     5202    9.448999405   -7.683000088    2.322000027
  164 DG    C2'     5203    9.551000595   -7.592999935    2.167000055
  164 DG    H2'     5204    9.635000229   -7.612000465    2.235000134
  164 DG    H2''    5205    9.552000046   -7.664000034    2.085000038
  164 DG    O3'     5206    9.309000015   -7.618000031    2.170000076
  165 DA    P       5207    9.198999405   -7.723000526    2.195999861
  165 DA    OP1     5208    9.144000053   -7.697000027    2.330999851
  165 DA    OP2     5209    9.246999741   -7.861000061    2.171999931
  165 DA    O5'     5210    9.097000122   -7.683000088    2.082000017
  165 DA    C5'     5211    9.031999588   -7.557000160    2.082000017
  165 DA    H5'     5212    9.100999832   -7.473999977    2.103000164
  165 DA    H5''    5213    8.953000069   -7.551000118    2.155999899
  165 DA    C4'     5214    8.973000526   -7.534999847    1.944000006
  165 DA    H4'     5215    8.888999939   -7.467999935    1.962000132
  165 DA    O4'     5216    9.062000275   -7.460000038    1.868000031
  165 DA    C1'     5217    9.107000351   -7.541999817    1.762999892
  165 DA    H1'     5218    9.066999435   -7.498000145    1.670999885
  165 DA    N9      5219    9.255000114   -7.537999630    1.759000063
  165 DA    C8      5220    9.340000153   -7.597000122    1.848999977
  165 DA    H8      5221    9.305000305   -7.648999691    1.937000036
  165 DA    N7      5222    9.469999313   -7.591000557    1.811000109
  165 DA    C5      5223    9.456999779   -7.519999504    1.687000036
  165 DA    C6      5224    9.551000595   -7.476000309    1.589999914
  165 DA    N6      5225    9.678999901   -7.487000465    1.590999961
  165 DA    H61     5226    9.723999977   -7.523999691    1.672999978
  165 DA    H62     5227    9.730999947   -7.439000130    1.518000007
  165 DA    N1      5228    9.506999969   -7.412000179    1.478999972
  165 DA    C2      5229    9.378999710   -7.386000156    1.462000012
  165 DA    H2      5230    9.355999947   -7.328000069    1.373999953
  165 DA    N3      5231    9.280000687   -7.419000149    1.542000055
  165 DA    C4      5232    9.326999664   -7.491000175    1.653000116
  165 DA    C3'     5233    8.928999901   -7.651999474    1.858000040
  165 DA    H3'     5234    8.898000717   -7.745999813    1.904000044
  165 DA    C2'     5235    9.051000595   -7.687000275    1.773999929
  165 DA    H2'     5236    9.112000465   -7.750000000    1.837999940
  165 DA    H2''    5237    9.017999649   -7.736000061    1.682999969
  165 DA    O3'     5238    8.823999405   -7.606999874    1.777000070
  166 DT    P       5239    8.694999695   -7.680999756    1.714999914
  166 DT    OP1     5240    8.574999809   -7.605999947    1.746999979
  166 DT    OP2     5241    8.706999779   -7.826000214    1.754999876
  166 DT    O5'     5242    8.727999687   -7.669000149    1.560000062
  166 DT    C5'     5243    8.717000008   -7.551000118    1.481000066
  166 DT    H5'     5244    8.739000320   -7.465000153    1.542999983
  166 DT    H5''    5245    8.612999916   -7.530000210    1.457000017
  166 DT    C4'     5246    8.805999756   -7.541999817    1.351000071
  166 DT    H4'     5247    8.791000366   -7.437999725    1.324000001
  166 DT    O4'     5248    8.939000130   -7.569000244    1.372999907
  166 DT    C1'     5249    9.000000000   -7.626999855    1.254999995
  166 DT    H1'     5250    9.017000198   -7.543000221    1.187999964
  166 DT    N1      5251    9.133000374   -7.683999538    1.309000015
  166 DT    C6      5252    9.135999680   -7.776999474    1.406999946
  166 DT    H6      5253    9.045000076   -7.805999756    1.457999945
  166 DT    C5      5254    9.255999565   -7.826999664    1.452000022
  166 DT    C7      5255    9.260000229   -7.912000179    1.569999933
  166 DT    H71     5256    9.162000656   -7.942999840    1.606999993
  166 DT    H72     5257    9.307000160   -8.008999825    1.549999952
  166 DT    H73     5258    9.315000534   -7.862999916    1.651000023
  166 DT    C4      5259    9.388999939   -7.779000282    1.397000074
  166 DT    O4      5260    9.501000404   -7.793000221    1.444999933
  166 DT    N3      5261    9.366999626   -7.694999695    1.292999983
  166 DT    H3      5262    9.455999374   -7.654000282    1.266999960
  166 DT    C2      5263    9.251000404   -7.638999939    1.245000005
  166 DT    O2      5264    9.262000084   -7.562000275    1.151000023
  166 DT    C3'     5265    8.769000053   -7.633999825    1.233000040
  166 DT    H3'     5266    8.677000046   -7.687999725    1.253000021
  166 DT    C2'     5267    8.891000748   -7.719000340    1.220999956
  166 DT    H2'     5268    8.888999939   -7.798999786    1.294999957
  166 DT    H2''    5269    8.908999443   -7.755000114    1.120000005
  166 DT    O3'     5270    8.758000374   -7.543000221    1.121000051
  167 DT    P       5271    8.689000130   -7.580000401    0.985999942
  167 DT    OP1     5272    8.605000496   -7.462999821    0.949999988
  167 DT    OP2     5273    8.621000290   -7.708000183    1.006999969
  167 DT    O5'     5274    8.814000130   -7.590000153    0.886999965
  167 DT    C5'     5275    8.885999680   -7.473999977    0.843000054
  167 DT    H5'     5276    8.920000076   -7.418000221    0.930000007
  167 DT    H5''    5277    8.819999695   -7.409999847    0.786000013
  167 DT    C4'     5278    9.008999825   -7.505999565    0.754999995
  167 DT    H4'     5279    9.039999962   -7.416999817    0.699999988
  167 DT    O4'     5280    9.116999626   -7.558000088    0.838000000
  167 DT    C1'     5281    9.158999443   -7.677999973    0.776000023
  167 DT    H1'     5282    9.227999687   -7.640000343    0.699999988
  167 DT    N1      5283    9.211000443   -7.769999504    0.876000047
  167 DT    C6      5284    9.126999855   -7.841000557    0.960999966
  167 DT    H6      5285    9.020999908   -7.823999882    0.952999949
  167 DT    C5      5286    9.182000160   -7.925000191    1.052999973
  167 DT    C7      5287    9.086000443   -8.003000259    1.141999960
  167 DT    H71     5288    9.087999344   -8.107000351    1.108999968
  167 DT    H72     5289    9.108999252   -7.993000031    1.247999907
  167 DT    H73     5290    8.980999947   -7.976999760    1.128000021
  167 DT    C4      5291    9.324999809   -7.942999840    1.072000027
  167 DT    O4      5292    9.383000374   -8.013999939    1.157999992
  167 DT    N3      5293    9.401999474   -7.876000404    0.978999972
  167 DT    H3      5294    9.501999855   -7.881999969    0.989000022
  167 DT    C2      5295    9.355000496   -7.791000366    0.879000008
  167 DT    O2      5296    9.434000015   -7.743000031    0.804000020
  167 DT    C3'     5297    8.970999718   -7.609999657    0.644999981
  167 DT    H3'     5298    8.862999916   -7.622000217    0.629999995
  167 DT    C2'     5299    9.044000626   -7.738999844    0.699000001
  167 DT    H2'     5300    8.973999977   -7.798000336    0.759000003
  167 DT    H2''    5301    9.086000443   -7.802999973    0.620999992
  167 DT    O3'     5302    9.036000252   -7.573999882    0.527000010
  168 DC    P       5303    9.010000229   -7.637999535    0.381999999
  168 DC    OP1     5304    9.012000084   -7.523999691    0.287000000
  168 DC    OP2     5305    8.891000748   -7.723000526    0.386999995
  168 DC    O5'     5306    9.131999969   -7.736000061    0.344999999
  168 DC    C5'     5307    9.236000061   -7.691999912    0.263999999
  168 DC    H5'     5308    9.267000198   -7.598999977    0.311999977
  168 DC    H5''    5309    9.197999954   -7.669000149    0.164999992
  168 DC    C4'     5310    9.359999657   -7.787000179    0.257999986
  168 DC    H4'     5311    9.444000244   -7.734999657    0.211999983
  168 DC    O4'     5312    9.406000137   -7.823999882    0.380999982
  168 DC    C1'     5313    9.437999725   -7.967999935    0.375999987
  168 DC    H1'     5314    9.534999847   -7.984999657    0.328999996
  168 DC    N1      5315    9.420999527   -8.043000221    0.507000029
  168 DC    C6      5316    9.315000534   -8.019000053    0.582000017
  168 DC    H6      5317    9.233999252   -7.960000038    0.541000009
  168 DC    C5      5318    9.301000595   -8.080999374    0.703999996
  168 DC    H5      5319    9.212999344   -8.058000565    0.763000011
  168 DC    C4      5320    9.406999588   -8.163000107    0.751000047
  168 DC    N4      5321    9.399000168   -8.223999977    0.864000022
  168 DC    H41     5322    9.317999840   -8.210000038    0.922000051
  168 DC    H42     5323    9.470999718   -8.288999557    0.893000007
  168 DC    N3      5324    9.513999939   -8.190999985    0.675000012
  168 DC    C2      5325    9.517000198   -8.128999710    0.557999969
  168 DC    O2      5326    9.614000320   -8.162000656    0.488000005
  168 DC    C3'     5327    9.329000473   -7.914000034    0.173999995
  168 DC    H3'     5328    9.229000092   -7.925000191    0.130999997
  168 DC    C2'     5329    9.342000008   -8.026000023    0.277000010
  168 DC    H2'     5330    9.246000290   -8.052999496    0.321999997
  168 DC    H2''    5331    9.371000290   -8.125000000    0.244000003
  168 DC    O3'     5332    9.430000305   -7.927999973    0.079000004
  169 DT    P       5333    9.416999817   -8.033999443   10.630000114
  169 DT    OP1     5334    9.516000748   -8.010000229   10.526999474
  169 DT    OP2     5335    9.277999878   -8.045000076   10.588999748
  169 DT    O5'     5336    9.446000099   -8.177000046    0.035000000
  169 DT    C5'     5337    9.585000038   -8.210000038    0.063999996
  169 DT    H5'     5338    9.633999825   -8.141000748    0.131999999
  169 DT    H5''    5339    9.644000053   -8.204000473   10.644999504
  169 DT    C4'     5340    9.593999863   -8.350000381    0.125000000
  169 DT    H4'     5341    9.694999695   -8.380000114    0.151999995
  169 DT    O4'     5342    9.530000687   -8.328000069    0.250000000
  169 DT    C1'     5343    9.473999977   -8.453000069    0.282999992
  169 DT    H1'     5344    9.557000160   -8.522000313    0.301999986
  169 DT    N1      5345    9.385999680   -8.447999954    0.402000010
  169 DT    C6      5346    9.267000198   -8.378999710    0.401000023
  169 DT    H6      5347    9.255000114   -8.319000244    0.311999977
  169 DT    C5      5348    9.190000534   -8.366000175    0.509000003
  169 DT    C7      5349    9.073999405   -8.267000198    0.508000016
  169 DT    H71     5350    9.078000069   -8.211999893    0.415000021
  169 DT    H72     5351    8.987000465   -8.330999374    0.523999989
  169 DT    H73     5352    9.091000557   -8.197999954    0.590999961
  169 DT    C4      5353    9.226999283   -8.439000130    0.636999965
  169 DT    O4      5354    9.164999962   -8.434999466    0.742999971
  169 DT    N3      5355    9.344999313   -8.510000229    0.628000021
  169 DT    H3      5356    9.391000748   -8.538999557    0.712000012
  169 DT    C2      5357    9.433000565   -8.508999825    0.518999994
  169 DT    O2      5358    9.545000076   -8.558000565    0.538999975
  169 DT    C3'     5359    9.517999649   -8.465000153    0.052999996
  169 DT    H3'     5360    9.494999886   -8.423000336   10.626999855
  169 DT    C2'     5361    9.401000023   -8.487000465    0.147000000
  169 DT    H2'     5362    9.322999954   -8.414999962    0.122000001
  169 DT    H2''    5363    9.362000465   -8.587999344    0.144000009
  169 DT    O3'     5364    9.598999977   -8.583000183    0.043000001
  170 DA    P       5365    9.677000046   -8.635999680   10.590000153
  170 DA    OP1     5366    9.751000404   -8.517000198   10.537000656
  170 DA    OP2     5367    9.576999664   -8.708000183   10.501999855
  170 DA    O5'     5368    9.774000168   -8.737999916   10.649000168
  170 DA    C5'     5369    9.898000717   -8.692999840    0.030000001
  170 DA    H5'     5370    9.876000404   -8.595999718    0.075999998
  170 DA    H5''    5371    9.982000351   -8.675000191   10.635999680
  170 DA    C4'     5372    9.961999893   -8.786000252    0.138999999
  170 DA    H4'     5373   10.069000244   -8.767000198    0.150999993
  170 DA    O4'     5374    9.891000748   -8.766000748    0.266000003
  170 DA    C1'     5375    9.819999695   -8.888999939    0.305000007
  170 DA    H1'     5376    9.883000374   -8.947999954    0.370999992
  170 DA    N9      5377    9.691999435   -8.857000351    0.361999989
  170 DA    C8      5378    9.579999924   -8.796999931    0.300000012
  170 DA    H8      5379    9.576999664   -8.769999504    0.195000008
  170 DA    N7      5380    9.473999977   -8.787000656    0.372000009
  170 DA    C5      5381    9.513999939   -8.840000153    0.496999979
  170 DA    C6      5382    9.453000069   -8.864999771    0.623999953
  170 DA    N6      5383    9.331999779   -8.824999809    0.649999976
  170 DA    H61     5384    9.277999878   -8.788999557    0.571999967
  170 DA    H62     5385    9.305999756   -8.829999924    0.746999979
  170 DA    N1      5386    9.519999504   -8.920999527    0.719999969
  170 DA    C2      5387    9.642000198   -8.961999893    0.694999993
  170 DA    H2      5388    9.694999695   -9.005999565    0.777999997
  170 DA    N3      5389    9.716000557   -8.941999435    0.584999979
  170 DA    C4      5390    9.644999504   -8.880999565    0.492999971
  170 DA    C3'     5391    9.958000183   -8.940000534    0.108000003
  170 DA    H3'     5392    9.954000473   -8.955999374   10.671999931
  170 DA    C2'     5393    9.833000183   -8.980000496    0.178999990
  170 DA    H2'     5394    9.748000145   -8.958000183    0.114000000
  170 DA    H2''    5395    9.833000183   -9.086999893    0.196000010
  170 DA    O3'     5396   10.069000244   -9.005999565    0.166999996
  171 DC    P       5397   10.123000145   -9.142999649    0.119000003
  171 DC    OP1     5398   10.265000343   -9.144999504    0.130999997
  171 DC    OP2     5399   10.071000099   -9.166999817   10.655000687
  171 DC    O5'     5400   10.059999466   -9.239999771    0.221000001
  171 DC    C5'     5401   10.111000061   -9.243000031    0.349999994
  171 DC    H5'     5402   10.151000023   -9.149000168    0.388000011
  171 DC    H5''    5403   10.192999840   -9.314000130    0.351000011
  171 DC    C4'     5404   10.015000343   -9.300000191    0.455000013
  171 DC    H4'     5405   10.079999924   -9.291999817    0.542999983
  171 DC    O4'     5406    9.897000313   -9.227999687    0.469000012
  171 DC    C1'     5407    9.791000366   -9.319000244    0.471000016
  171 DC    H1'     5408    9.800000191   -9.371000290    0.565999985
  171 DC    N1      5409    9.651999474   -9.269000053    0.463999987
  171 DC    C6      5410    9.605000496   -9.223999977    0.342999995
  171 DC    H6      5411    9.673999786   -9.223000526    0.259999990
  171 DC    C5      5412    9.480999947   -9.159999847    0.333000004
  171 DC    H5      5413    9.446000099   -9.112999916    0.242000014
  171 DC    C4      5414    9.402999878   -9.164999962    0.453000009
  171 DC    N4      5415    9.282999992   -9.116000175    0.451999992
  171 DC    H41     5416    9.246000290   -9.078000069    0.365999997
  171 DC    H42     5417    9.239999771   -9.105999947    0.541999996
  171 DC    N3      5418    9.446000099   -9.211000443    0.569999993
  171 DC    C2      5419    9.567999840   -9.263999939    0.574999988
  171 DC    O2      5420    9.609999657   -9.305999756    0.685999990
  171 DC    C3'     5421    9.979000092   -9.441999435    0.423999965
  171 DC    H3'     5422   10.041999817   -9.486000061    0.347000003
  171 DC    C2'     5423    9.838999748   -9.423999786    0.365000010
  171 DC    H2'     5424    9.850999832   -9.388999939    0.263000011
  171 DC    H2''    5425    9.776999474   -9.513999939    0.368000001
  171 DC    O3'     5426    9.982999802   -9.532999992    0.532000005
  172 DC    P       5427    9.994999886   -9.690000534    0.515999973
  172 DC    OP1     5428   10.015000343   -9.755000114    0.648000002
  172 DC    OP2     5429   10.095999718   -9.713999748    0.413000017
  172 DC    O5'     5430    9.848999977   -9.723000526    0.461000025
  172 DC    C5'     5431    9.751000404   -9.780000687    0.547999978
  172 DC    H5'     5432    9.791000366   -9.871000290    0.592999995
  172 DC    H5''    5433    9.663999557   -9.814000130    0.490999997
  172 DC    C4'     5434    9.716000557   -9.678999901    0.662999988
  172 DC    H4'     5435    9.810999870   -9.641000748    0.702000022
  172 DC    O4'     5436    9.623000145   -9.579000473    0.620000005
  172 DC    C1'     5437    9.505000114   -9.594999313    0.699999988
  172 DC    H1'     5438    9.517999649   -9.544000626    0.796000004
  172 DC    N1      5439    9.380999565   -9.545000076    0.629999995
  172 DC    C6      5440    9.380999565   -9.531999588    0.490999997
  172 DC    H6      5441    9.465000153   -9.557000160    0.428000033
  172 DC    C5      5442    9.262999535   -9.506999969    0.432000011
  172 DC    H5      5443    9.276000023   -9.498000145    0.324999988
  172 DC    C4      5444    9.144000053   -9.494000435    0.513999999
  172 DC    N4      5445    9.031000137   -9.466000557    0.467999995
  172 DC    H41     5446    9.030000687   -9.425000191    0.375999987
  172 DC    H42     5447    8.948999405   -9.454000473    0.527000010
  172 DC    N3      5448    9.142999649   -9.517999649    0.646999955
  172 DC    C2      5449    9.262999535   -9.544000626    0.705000043
  172 DC    O2      5450    9.262999535   -9.566999435    0.830000043
  172 DC    C3'     5451    9.644000053   -9.758000374    0.777999997
  172 DC    H3'     5452    9.678999901   -9.861000061    0.780000031
  172 DC    C2'     5453    9.501000404   -9.744000435    0.732999980
  172 DC    H2'     5454    9.493000031   -9.800000191    0.639999986
  172 DC    H2''    5455    9.427999496   -9.762999535    0.811999977
  172 DC    O3'     5456    9.657999992   -9.696000099    0.906000018
  173 DA    P       5457    9.690000534   -9.783999443    1.032999992
  173 DA    OP1     5458    9.727999687   -9.687000275    1.136999965
  173 DA    OP2     5459    9.791999817   -9.883000374    0.995000005
  173 DA    O5'     5460    9.555000305   -9.859999657    1.068000078
  173 DA    C5'     5461    9.527999878   -9.991000175    1.018999934
  173 DA    H5'     5462    9.601999283  -10.059999466    1.057999969
  173 DA    H5''    5463    9.531000137   -9.998000145    0.910000026
  173 DA    C4'     5464    9.394999504  -10.036000252    1.082000017
  173 DA    H4'     5465    9.402999878  -10.029000282    1.190999985
  173 DA    O4'     5466    9.298000336   -9.944000244    1.035000086
  173 DA    C1'     5467    9.203000069  -10.010000229    0.956000030
  173 DA    H1'     5468    9.121999741  -10.031000137    1.026000023
  173 DA    N9      5469    9.157999992   -9.920999527    0.852999985
  173 DA    C8      5470    9.217000008   -9.902999878    0.723999977
  173 DA    H8      5471    9.308000565   -9.954999924    0.699000001
  173 DA    N7      5472    9.130000114   -9.833999634    0.646999955
  173 DA    C5      5473    9.019999504   -9.807000160    0.725000024
  173 DA    C6      5474    8.891000748   -9.753999710    0.708000004
  173 DA    N6      5475    8.837999344   -9.703000069    0.592999995
  173 DA    H61     5476    8.887000084   -9.701999664    0.504999995
  173 DA    H62     5477    8.746000290   -9.663000107    0.592999995
  173 DA    N1      5478    8.801000595   -9.748000145    0.807999969
  173 DA    C2      5479    8.838999748   -9.796999931    0.923999965
  173 DA    H2      5480    8.766000748   -9.780000687    1.002000093
  173 DA    N3      5481    8.955999374   -9.843000412    0.962000012
  173 DA    C4      5482    9.038000107   -9.857000351    0.852000058
  173 DA    C3'     5483    9.337999344  -10.171999931    1.039999962
  173 DA    H3'     5484    9.423999786  -10.239000320    1.039000034
  173 DA    C2'     5485    9.269000053  -10.140000343    0.912000000
  173 DA    H2'     5486    9.340000153  -10.118000031    0.833000004
  173 DA    H2''    5487    9.194999695  -10.212999344    0.877999961
  173 DA    O3'     5488    9.237000465  -10.217000008    1.134000063
  174 DA    P       5489    9.269000053  -10.295000076    1.272000074
  174 DA    OP1     5490    9.391000748  -10.234999657    1.337000012
  174 DA    OP2     5491    9.262000084  -10.440000534    1.240000010
  174 DA    O5'     5492    9.145999908  -10.265000343    1.371999979
  174 DA    C5'     5493    9.121000290  -10.137999535    1.422000051
  174 DA    H5'     5494    9.197999954  -10.069999695    1.384999990
  174 DA    H5''    5495    9.131999969  -10.135000229    1.529999971
  174 DA    C4'     5496    8.989000320  -10.069999695    1.373999953
  174 DA    H4'     5497    8.970999718   -9.968000412    1.410000086
  174 DA    O4'     5498    8.976999283  -10.055000305    1.233000040
  174 DA    C1'     5499    8.836000443  -10.046999931    1.197999954
  174 DA    H1'     5500    8.793000221   -9.948999405    1.175999999
  174 DA    N9      5501    8.826000214  -10.121000290    1.070999980
  174 DA    C8      5502    8.912000656  -10.219999313    1.023999929
  174 DA    H8      5503    8.996000290  -10.250000000    1.085000038
  174 DA    N7      5504    8.887999535  -10.255000114    0.901000023
  174 DA    C5      5505    8.772000313  -10.180999756    0.864999950
  174 DA    C6      5506    8.689000130  -10.177000046    0.755999982
  174 DA    N6      5507    8.699999809  -10.243000031    0.638999999
  174 DA    H61     5508    8.780000687  -10.302000046    0.625000000
  174 DA    H62     5509    8.630999565  -10.232000351    0.565999985
  174 DA    N1      5510    8.581999779  -10.098000526    0.758000016
  174 DA    C2      5511    8.548000336  -10.034999847    0.872000039
  174 DA    H2      5512    8.454000473   -9.982000351    0.877000034
  174 DA    N3      5513    8.619000435  -10.033999443    0.981999993
  174 DA    C4      5514    8.733999252  -10.105999947    0.968999982
  174 DA    C3'     5515    8.878000259  -10.170000076    1.402000070
  174 DA    H3'     5516    8.913000107  -10.270999908    1.379999995
  174 DA    C2'     5517    8.762000084  -10.125000000    1.307999969
  174 DA    H2'     5518    8.708999634  -10.216000557    1.279999971
  174 DA    H2''    5519    8.694000244  -10.057000160    1.361999989
  174 DA    O3'     5520    8.845999718  -10.149000168    1.539000034
  175 DA    P       5521    8.776999474  -10.269999504    1.621999979
  175 DA    OP1     5522    8.781000137  -10.230999947    1.762999892
  175 DA    OP2     5523    8.842000008  -10.397000313    1.578999996
  175 DA    O5'     5524    8.625000000  -10.276999474    1.570999980
  175 DA    C5'     5525    8.526000023  -10.166999817    1.577000022
  175 DA    H5'     5526    8.569000244  -10.074999809    1.536000013
  175 DA    H5''    5527    8.494000435  -10.149000168    1.679999948
  175 DA    C4'     5528    8.405000687  -10.194999695    1.485999942
  175 DA    H4'     5529    8.333999634  -10.112999916    1.500000000
  175 DA    O4'     5530    8.444000244  -10.192999840    1.350000024
  175 DA    C1'     5531    8.381999969  -10.298999786    1.291000009
  175 DA    H1'     5532    8.274999619  -10.291000366    1.269999981
  175 DA    N9      5533    8.447000504  -10.333999634    1.156999946
  175 DA    C8      5534    8.569999695  -10.395999908    1.141000032
  175 DA    H8      5535    8.633999825  -10.420999527    1.223999977
  175 DA    N7      5536    8.587999344  -10.446000099    1.018000007
  175 DA    C5      5537    8.473000526  -10.394000053    0.956000030
  175 DA    C6      5538    8.430999756  -10.394000053    0.818000019
  175 DA    N6      5539    8.493000031  -10.447999954    0.715999961
  175 DA    H61     5540    8.569000244  -10.512000084    0.728999972
  175 DA    H62     5541    8.437999725  -10.461000443    0.632000029
  175 DA    N1      5542    8.319999695  -10.333999634    0.778999984
  175 DA    C2      5543    8.246000290  -10.274000168    0.879000008
  175 DA    H2      5544    8.159999847  -10.218999863    0.843000054
  175 DA    N3      5545    8.279000282  -10.260000229    1.004999995
  175 DA    C4      5546    8.392999649  -10.321000099    1.036999941
  175 DA    C3'     5547    8.338999748  -10.329000473    1.514000058
  175 DA    H3'     5548    8.359999657  -10.368000031    1.613999963
  175 DA    C2'     5549    8.404000282  -10.412000656    1.396000028
  175 DA    H2'     5550    8.505999565  -10.432000160    1.429000020
  175 DA    H2''    5551    8.348000526  -10.503999710    1.379999995
  175 DA    O3'     5552    8.201000214  -10.310999870    1.498999953
  176 DA    P       5553    8.100999832  -10.277999878    1.616999984
  176 DA    OP1     5554    8.164999962  -10.189000130    1.714999914
  176 DA    OP2     5555    8.052999496  -10.411000252    1.649999976
  176 DA    O5'     5556    7.994000435  -10.203000069    1.529999971
  176 DA    C5'     5557    8.001000404  -10.079000473    1.470999956
  176 DA    H5'     5558    8.098999977  -10.069999695    1.422999978
  176 DA    H5''    5559    7.994000435   -9.991999626    1.536000013
  176 DA    C4'     5560    7.895999908  -10.076000214    1.356999993
  176 DA    H4'     5561    7.887999535   -9.969999313    1.331000090
  176 DA    O4'     5562    7.948000431  -10.144000053    1.246000051
  176 DA    C1'     5563    7.862999916  -10.248999596    1.195999980
  176 DA    H1'     5564    7.800000191  -10.225000381    1.110999942
  176 DA    N9      5565    7.947000027  -10.364000320    1.154000044
  176 DA    C8      5566    8.031000137  -10.440999985    1.240000010
  176 DA    H8      5567    8.046999931  -10.411000252    1.342000008
  176 DA    N7      5568    8.097000122  -10.536000252    1.177999973
  176 DA    C5      5569    8.055999756  -10.523000717    1.044999957
  176 DA    C6      5570    8.081999779  -10.591000557    0.918999970
  176 DA    N6      5571    8.159999847  -10.696000099    0.918000042
  176 DA    H61     5572    8.204999924  -10.725999832    1.003000021
  176 DA    H62     5573    8.178999901  -10.737000465    0.827000022
  176 DA    N1      5574    8.020999908  -10.548999786    0.806000054
  176 DA    C2      5575    7.944999695  -10.439000130    0.810000062
  176 DA    H2      5576    7.890000343  -10.418000221    0.718999982
  176 DA    N3      5577    7.904000282  -10.366000175    0.912999988
  176 DA    C4      5578    7.969000340  -10.416000366    1.027000070
  176 DA    C3'     5579    7.756999969  -10.135999680    1.378999949
  176 DA    H3'     5580    7.733000278  -10.147000313    1.485000014
  176 DA    C2'     5581    7.776000023  -10.276999474    1.319999933
  176 DA    H2'     5582    7.826000214  -10.331999779    1.399999976
  176 DA    H2''    5583    7.677999973  -10.319000244    1.297999978
  176 DA    O3'     5584    7.661000252  -10.062000275    1.309000015
  177 DG    P       5585    7.508999825  -10.105999947    1.300999999
  177 DG    OP1     5586    7.427999973   -9.986000061    1.274999976
  177 DG    OP2     5587    7.476000309  -10.191999435    1.416000009
  177 DG    O5'     5588    7.495999813  -10.183000565    1.160000086
  177 DG    C5'     5589    7.497000217  -10.118000031    1.031999946
  177 DG    H5'     5590    7.598000526  -10.081999779    1.014999986
  177 DG    H5''    5591    7.433999538  -10.029000282    1.031000018
  177 DG    C4'     5592    7.460999966  -10.204999924    0.910999954
  177 DG    H4'     5593    7.444000244  -10.133000374    0.831000030
  177 DG    O4'     5594    7.564000130  -10.303999901    0.881000042
  177 DG    C1'     5595    7.506999969  -10.432000160    0.879999995
  177 DG    H1'     5596    7.469000340  -10.468999863    0.784999967
  177 DG    N9      5597    7.595999718  -10.533999443    0.940999985
  177 DG    C8      5598    7.631999969  -10.552000046    1.075000048
  177 DG    H8      5599    7.611000061  -10.477999687    1.149999976
  177 DG    N7      5600    7.706999779  -10.663000107    1.095000029
  177 DG    C5      5601    7.723000526  -10.713999748    0.967000008
  177 DG    C6      5602    7.789000034  -10.836000443    0.925000012
  177 DG    O6      5603    7.868000031  -10.909999847    0.984000027
  177 DG    N1      5604    7.758999825  -10.859999657    0.787999988
  177 DG    H1      5605    7.815000057  -10.934000015    0.748000026
  177 DG    C2      5606    7.687000275  -10.783999443    0.708000004
  177 DG    N2      5607    7.676999569  -10.822999954    0.588000000
  177 DG    H21     5608    7.729000092  -10.906999588    0.564999998
  177 DG    H22     5609    7.597000122  -10.793000221    0.532999992
  177 DG    N3      5610    7.615000248  -10.680999756    0.748000026
  177 DG    C4      5611    7.643000126  -10.647000313    0.877000034
  177 DG    C3'     5612    7.326000214  -10.284999847    0.922999978
  177 DG    H3'     5613    7.273000240  -10.239000320    1.006999969
  177 DG    C2'     5614    7.379000187  -10.423999786    0.955000043
  177 DG    H2'     5615    7.387000084  -10.428999901    1.062999964
  177 DG    H2''    5616    7.309999943  -10.496999741    0.912000000
  177 DG    O3'     5617    7.255000114  -10.267000198    0.798999965
  178 DT    P       5618    7.120999813  -10.343999863    0.751000047
  178 DT    OP1     5619    7.051999569  -10.248999596    0.652999997
  178 DT    OP2     5620    7.037999630  -10.381999969    0.872000039
  178 DT    O5'     5621    7.173000336  -10.477999687    0.692000031
  178 DT    C5'     5622    7.240000248  -10.480999947    0.564000010
  178 DT    H5'     5623    7.342999935  -10.444000244    0.571999967
  178 DT    H5''    5624    7.191000462  -10.430999756    0.480000019
  178 DT    C4'     5625    7.251999855  -10.626000404    0.513000011
  178 DT    H4'     5626    7.286000252  -10.619000435    0.409000009
  178 DT    O4'     5627    7.351000309  -10.690999985    0.593999982
  178 DT    C1'     5628    7.298000336  -10.816999435    0.616999984
  178 DT    H1'     5629    7.316999912  -10.888999939    0.537999988
  178 DT    N1      5630    7.352999687  -10.876999855    0.745999992
  178 DT    C6      5631    7.333999634  -10.812000275    0.870000005
  178 DT    H6      5632    7.262999535  -10.732000351    0.885000050
  178 DT    C5      5633    7.391999722  -10.866000175    0.978999972
  178 DT    C7      5634    7.358999729  -10.798999786    1.110999942
  178 DT    H71     5635    7.291000366  -10.715000153    1.093000054
  178 DT    H72     5636    7.316999912  -10.869999886    1.181999922
  178 DT    H73     5637    7.448000431  -10.767000198    1.166000009
  178 DT    C4      5638    7.491000175  -10.975000381    0.969999969
  178 DT    O4      5639    7.573000431  -11.006999969    1.056999922
  178 DT    N3      5640    7.501999855  -11.033999443    0.851000011
  178 DT    H3      5641    7.583000183  -11.093000412    0.835999966
  178 DT    C2      5642    7.441999912  -10.989999771    0.738000035
  178 DT    O2      5643    7.470999718  -11.050000191    0.633000016
  178 DT    C3'     5644    7.118000031  -10.706999779    0.515999973
  178 DT    H3'     5645    7.039000034  -10.637000084    0.544999957
  178 DT    C2'     5646    7.144000053  -10.800000191    0.634999990
  178 DT    H2'     5647    7.120999813  -10.758000374    0.732999980
  178 DT    H2''    5648    7.101999760  -10.899000168    0.620999992
  178 DT    O3'     5649    7.085000038  -10.765000343    0.392000020
  179 DG    P       5650    6.958000183  -10.850000381    0.349000007
  179 DG    OP1     5651    6.986000061  -10.873000145    0.204999998
  179 DG    OP2     5652    6.833000183  -10.777999878    0.381999999
  179 DG    O5'     5653    6.965000153  -10.993000031    0.430000007
  179 DG    C5'     5654    7.057000160  -11.092000008    0.379000008
  179 DG    H5'     5655    7.158999443  -11.053999901    0.370999992
  179 DG    H5''    5656    7.026000023  -11.116999626    0.277999997
  179 DG    C4'     5657    7.065000057  -11.220999718    0.461000025
  179 DG    H4'     5658    7.118000031  -11.291000366    0.395999998
  179 DG    O4'     5659    7.151999474  -11.208999634    0.576000035
  179 DG    C1'     5660    7.072000027  -11.255999565    0.685999990
  179 DG    H1'     5661    7.081999779  -11.364000320    0.695999980
  179 DG    N9      5662    7.115000248  -11.199999809    0.817000031
  179 DG    C8      5663    7.062000275  -11.102999687    0.899999976
  179 DG    H8      5664    6.976999760  -11.045000076    0.864999950
  179 DG    N7      5665    7.119999886  -11.100000381    1.013000011
  179 DG    C5      5666    7.222000122  -11.196000099    1.009000063
  179 DG    C6      5667    7.328000069  -11.232000351    1.101999998
  179 DG    O6      5668    7.352999687  -11.192999840    1.208999991
  179 DG    N1      5669    7.416000366  -11.330999374    1.052999973
  179 DG    H1      5670    7.494000435  -11.364000320    1.108999968
  179 DG    C2      5671    7.381999969  -11.402999878    0.945999980
  179 DG    N2      5672    7.458999634  -11.505000114    0.927999973
  179 DG    H21     5673    7.541000366  -11.524999619    0.981999993
  179 DG    H22     5674    7.437999725  -11.548999786    0.839000046
  179 DG    N3      5675    7.294999599  -11.369000435    0.855000019
  179 DG    C4      5676    7.212999821  -11.262999535    0.889999986
  179 DG    C3'     5677    6.933000088  -11.287000656    0.515999973
  179 DG    H3'     5678    6.848999977  -11.255999565    0.455000013
  179 DG    C2'     5679    6.926999569  -11.213999748    0.655000031
  179 DG    H2'     5680    6.907000065  -11.107000351    0.649999976
  179 DG    H2''    5681    6.848000526  -11.260000229    0.713000000
  179 DG    O3'     5682    6.937000275  -11.432000160    0.534000039
  180 DT    P       5683    6.817999840  -11.532999992    0.494999975
  180 DT    OP1     5684    6.787999630  -11.512000084    0.347999990
  180 DT    OP2     5685    6.717999935  -11.523000717    0.603999972
  180 DT    O5'     5686    6.883000374  -11.675000191    0.513000011
  180 DT    C5'     5687    6.991999626  -11.718999863    0.438999981
  180 DT    H5'     5688    7.066999912  -11.652999878    0.395000011
  180 DT    H5''    5689    6.944999695  -11.762999535    0.349999994
  180 DT    C4'     5690    7.064000130  -11.826999664    0.527000010
  180 DT    H4'     5691    7.130000114  -11.880999565    0.459999979
  180 DT    O4'     5692    7.140000343  -11.769000053    0.630999982
  180 DT    C1'     5693    7.094999790  -11.829000473    0.754999995
  180 DT    H1'     5694    7.166999817  -11.908999443    0.773000002
  180 DT    N1      5695    7.088999748  -11.718999863    0.855000019
  180 DT    C6      5696    6.997000217  -11.614000320    0.847999930
  180 DT    H6      5697    6.932000160  -11.595999718    0.763999999
  180 DT    C5      5698    6.994000435  -11.529000282    0.952999949
  180 DT    C7      5699    6.881999969  -11.423999786    0.965999961
  180 DT    H71     5700    6.926000118  -11.324999809    0.977000058
  180 DT    H72     5701    6.814000130  -11.430000305    0.881000042
  180 DT    H73     5702    6.828999996  -11.444999695    1.059000015
  180 DT    C4      5703    7.080999851  -11.546999931    1.067000031
  180 DT    O4      5704    7.078000069  -11.469999313    1.164000034
  180 DT    N3      5705    7.176999569  -11.642999649    1.056999922
  180 DT    H3      5706    7.227999687  -11.666999817    1.139999986
  180 DT    C2      5707    7.189000130  -11.730000496    0.956000030
  180 DT    O2      5708    7.276999474  -11.819000244    0.953999996
  180 DT    C3'     5709    6.979000092  -11.940000534    0.594999969
  180 DT    H3'     5710    6.883999825  -11.951999664    0.542999983
  180 DT    C2'     5711    6.958000183  -11.890000343    0.735000014
  180 DT    H2'     5712    6.872000217  -11.822000504    0.740999997
[truncated: 17,272,771 more chars]
