# Supplementary material for: Redox-Based Defect Detection in Packed DNA: Insights from Hybrid Quantum Mechanical/Molecular Mechanics Molecular Dynamics Simulations
Source: J Chem Theory Comput. 2023 Nov 14;19(22):8434–45. doi: 10.1021/acs.jctc.3c01013 (PMC10687876; doi:10.1021/acs.jctc.3c01013)
Supplement: Supplementary file 2 — ct3c01013_si_002.zip [file ct3c01013_si_002.zip › packed_dna_8oxog-main/QMMM_MD/wt_reg1/wt_reg1_oxidized_qmmm/gromos.inp]

TITLE
 input generated by amber2gromos
END
SYSTEM
# NPM >= 0 number of (identical) solute molecules
# NSM >= 0 number of (identical) solvent molecules
#      NPM     NSM
       1       0
END
START
# NTX 1..3 reading/generation of initial 3D coordinates (X),
# 3D velocities (V), and stochastic integrals (SX)
# action                                  1    2    3  
# read X from IOXVI (21)                  yes  yes  yes
# set V to zero if TEMPI = 0.0            yes  no   no 
# read V from IOXVI (21) if  TEMPI = 0.0  no   yes  yes
# read SX from IOXVI (21)                 no   no   yes
# 
# INIT 1..4 startup configuration
# action          1      2    3    4
# shake X        yes     no   no   no
# shake V        yes     yes  no   no
# C.O.M removal  yes     yes  yes  no
# if NTCM =1
#     NTX     INIT      IG     TEMPI      HEAT  NTXO   BOLTZ
        1        1   210185    300.0 0.00000       1 0.83144E-02
END
STEP
# NSTLIM > 0 total number of steps
# T >= 0.0 time at beginning of simulation
# DT >= 0.0 time step of simulations
#    NSTLIM         T        DT
        10      0.00   0.00200
END
BOUNDARY
# NTB -2..2 define boundary conditions
# <0 truncated octahedron periodic boundary conditions
# >0 rectangular/monoclinic periodic boundary conditions
# 0 vacuum
# abs(NTB) = 2 the virial (pressure) is calculated
# BOX(1..3) > 0.0 periodic box dimensions
# BETA > 0.0 angle of box (inclination between x- and z-axes) in degrees
# BETA must be 90.0 degrees if abs(NTB) = 2 or if NTB<0
# NRDBOX 0,1 controls reading of BOX dimensions
# 0 use the box dimensions from the BOUNDARY block
# 1 read box dimensions from startup file (BOX) IOXVI
#    NTB   BOX(1)       BOX(2)       BOX(3)         BETA   NRDBOX
       1  15.8913600   14.8142996   10.6721000      90.00   0
END
SUBMOLECULES
# NSPM > 0 number of (sub)molecules the solute consists of
# NSP(1.. NSPM) > 0 atom sequence number in topology
# of last atom in submolecule I
#      NSPM  NSP(1.. NSPM)
       1  252477
END
TCOUPLE
# NTT(1) -3..3 controls temperature coupling of solute
# internal and rotational degrees of freedom ( d.o.f.) in three dimensions
# NTT(2) -3..3 controls temperature coupling of solute 
# centre of mass translational d.o.f. in three dimensions
# NTT(3) -3..3 controls temperature coupling of solvent d.o.f.
# in three dimensions
# 0 no temperature coupling for set of d.o.f.
# 1 couple one set of d.o.f. to one bath
# 2,-2 couple two sets of d.o.f. to one bath (+ sign)
# -3,3 couple three sets of d.o.f. to one bath (+ sign)
# TEMP0 >= 0.0 bath reference temperature
# TAUT >= 0.0 coupling time 
#      NTT     TEMP0      TAUT
         0     300.0     0.100
         0     300.0     0.100
         0     300.0     0.100
END
CENTREOFMASS
# NDFMIN >= 0 number of degrees of freedom to subtract from total
# when calculating the system temperature
# NTCM 0,1 controls initial centre of mass motion removal
# 0 no initial centre of mass motion removal
# 1 inital centre of mass motion is removed
# NSCM >= 0 controls centre of mass motion removal during
# simulation
# 0 no centre of mass motion removal
# > 0 centre of mass motion removal every NSCM steps
#    NDFMIN      NTCM      NSCM
         0         0    100000
END
PRINT
# NTPR: print out energies, etc. every NTPR steps
# NTPL: print out C.O.M motion and total energy fitting every NTPL steps
# NTPP: =1 perform dihedral angle transition monitoring
#      NTPR      NTPL      NTPP
      1000       100         0
END
WRITE
# NTPW = 0 : binary
# NTPW = 1 : formatted
# NTWSE = configuration selection parameter
# =0: write normal trajectory
# >0: chose min energy for writing configurations
#     NTWX     NTWSE      NTWV      NTWE      NTWG      NTPW
        20         0      5000         1         0         1
END
SHAKE
# NTC 1,2,3 controls use of SHAKE for the solute
# 1 no shake is performed (solute)
# 2 SHAKE the bonds involving hydrogens (solute)
# 3 SHAKE all bonds (solute)
# TOL > 0.0 SHAKE tolerance (relative geometric 
# precision), for solute and solvent
#      NTC       TOL
         1     0.0000010
END
FORCE
# NTF(I)=0 do not use term I
# NTF(I)=1 use term I
# NTF(1) bonds involving hydrogens
# NTF(2) bonds not involving hydrogens
# NTF(3) bond angles involving hydrogens
# NTF(4) bond angles not involving hydrogens
# NTF(5) improper dihedrals involving hydrogens
# NTF(6) improper dihedrals not involving hydrogens
# NTF(7) dihedrals involving hydrogens
# NTF(8) dihedrals not involving hydrogens
# NTF(9) nonbonded charge interactions
# NTF(10) nonbonded interactions
# NEGR >= 0 number of energy groups
# NRE > 0 last atoms in each energy group
# NRE values must be in ascending order
#  bonds    angles    imp.     dihe     charge nonbonded
#  H        H         H        H
    1  1     1  1     1  1     1  1     1  1
#       NEGR    NRE(1)    NRE(2)    ...      NRE(NEGR)
           1  252477
END
PLIST
# NTNB 0,1 controls pairlist construction before the first step
# 0 no pairlist is constructed before the first step
# 1 a pairlist is constructed before the first step
# NSNB > 0 controls frequency (number of steps) a pairlist is
#     constructed
# RCUTP > 0.0 cut-off used in pairlist construction
# RCUTL > 0.0 cut-off used in long range interaction
#      NTNB      NSNB     RCUTP     RCUTL
            1        10      1.00      1.00
END
LONGRANGE
# EPSRF =0.0,or >= 1.0 eps used in reaction-field calc.
# APPAK >= 0.0 kappa used in reaction-field calc.
# RCRF > 0.0 cut-off radius used in reaction-field calc.
#     EPSRF     APPAK      RCRF
        50.0         0.0     0.7E+10
END
LATSUM
# 32 is the ewald grid, 64 is a more conservative choice
# 0.7 is the size of the head function for ewald summation
     2    64    64    64       0     0.80000     1.33000      100000
END
POSREST
# values for NTR
# 0: no position re(con)straining
# 1: use CHO
# 2: use CHO/ ATOMIC B-FACTORS
# 3: position constraining
#      NTR       CHO     NRDRX
         0      1000         0
END
