# Supplementary material for: Redox-Based Defect Detection in Packed DNA: Insights from Hybrid Quantum Mechanical/Molecular Mechanics Molecular Dynamics Simulations
Source: J Chem Theory Comput. 2023 Nov 14;19(22):8434–45. doi: 10.1021/acs.jctc.3c01013 (PMC10687876; doi:10.1021/acs.jctc.3c01013)
Supplement: Supplementary file 2 — ct3c01013_si_002.zip [file ct3c01013_si_002.zip › packed_dna_8oxog-main/QMMM_MD/wt_reg1/wt_reg1_reduced_qmmm/gromos.g96]

TITLE
 coordinates generated from amber coord file
 ncp_amber.pdb
END
POSITION
# first 24 chars ignored
    1 DA5   HO5'       1    3.595000029   -6.655000210    4.652999878
    1 DA5   O5'        2    3.606999874   -6.738999844    4.608000278
    1 DA5   C5'        3    3.452999830   -6.623999596    4.649000168
    1 DA5   H5'        4    3.429999828   -6.566999912    4.559000015
    1 DA5   H5''       5    3.436999798   -6.560999870    4.736999989
    1 DA5   C4'        6    3.370000124   -6.748000145    4.664000034
    1 DA5   H4'        7    3.263999939   -6.723000526    4.651999950
    1 DA5   O4'        8    3.411000013   -6.833999634    4.561999798
    1 DA5   C1'        9    3.422000170   -6.958999634    4.624000072
    1 DA5   H1'       10    3.322999954   -7.005000114    4.618999958
    1 DA5   N9        11    3.526999950   -7.046999931    4.559000015
    1 DA5   C8        12    3.500999928   -7.164000034    4.494999886
    1 DA5   H8        13    3.414000034   -7.222000122    4.519000053
    1 DA5   N7        14    3.591999769   -7.191999912    4.402999878
    1 DA5   C5        15    3.683000088   -7.088999748    4.413000107
    1 DA5   C6        16    3.793999910   -7.037999630    4.335000038
    1 DA5   N6        17    3.840000153   -7.094999790    4.230000019
    1 DA5   H61       18    3.795000076   -7.182000160    4.204999924
    1 DA5   H62       19    3.915000200   -7.051999569    4.177999973
    1 DA5   N1        20    3.865000248   -6.933000088    4.380000114
    1 DA5   C2        21    3.820999861   -6.870999813    4.479000092
    1 DA5   H2        22    3.877000093   -6.784999847    4.513000011
    1 DA5   N3        23    3.713000059   -6.886000156    4.543999672
    1 DA5   C4        24    3.647000074   -7.001999855    4.508000374
    1 DA5   C3'       25    3.368999958   -6.816999912    4.802000046
    1 DA5   H3'       26    3.400999784   -6.755999565    4.886000156
    1 DA5   C2'       27    3.460999966   -6.932000160    4.770999908
    1 DA5   H2'       28    3.566999912   -6.907999992    4.776000023
    1 DA5   H2''      29    3.440000057   -7.020999908    4.829999924
    1 DA5   O3'       30    3.240999937   -6.866000175    4.836999893
    2 DT    P         31    3.215000153   -6.942999840    4.973999977
    2 DT    OP1       32    3.075999975   -6.919999599    5.002999783
    2 DT    OP2       33    3.318000078   -6.907999992    5.066999912
    2 DT    O5'       34    3.243999958   -7.094000340    4.936999798
    2 DT    C5'       35    3.171999931   -7.169999599    4.842000008
    2 DT    H5'       36    3.183000088   -7.112000465    4.750000000
    2 DT    H5''      37    3.066999912   -7.187000275    4.862999916
    2 DT    C4'       38    3.234999895   -7.305000305    4.814000130
    2 DT    H4'       39    3.172999859   -7.362000465    4.743999958
    2 DT    O4'       40    3.361000061   -7.287999630    4.750000000
    2 DT    C1'       41    3.450999737   -7.376999855    4.820000172
    2 DT    H1'       42    3.429000139   -7.477999687    4.788000107
    2 DT    N1        43    3.588999987   -7.331999779    4.788000107
    2 DT    C6        44    3.654000044   -7.219999790    4.842999935
    2 DT    H6        45    3.608000278   -7.171000004    4.927999973
    2 DT    C5        46    3.772000074   -7.176000118    4.782000065
    2 DT    C7        47    3.843999863   -7.050000191    4.828999996
    2 DT    H71       48    3.799000263   -7.026000023    4.925000191
    2 DT    H72       49    3.950000048   -7.066999912    4.849999905
    2 DT    H73       50    3.828999996   -6.966000557    4.762000084
    2 DT    C4        51    3.828999996   -7.243000031    4.665999889
    2 DT    O4        52    3.931000233   -7.217999935    4.600999832
    2 DT    N3        53    3.752999783   -7.347000122    4.624000072
    2 DT    H3        54    3.783999920   -7.398999691    4.543000221
    2 DT    C2        55    3.636000156   -7.395999908    4.675999641
    2 DT    O2        56    3.586999893   -7.490000248    4.616999626
    2 DT    C3'       57    3.254999876   -7.387000084    4.943999767
    2 DT    H3'       58    3.197000027   -7.351999760    5.029000282
    2 DT    C2'       59    3.408999920   -7.373000145    4.966000080
    2 DT    H2'       60    3.421000004   -7.269999504    4.999000072
    2 DT    H2''      61    3.447999954   -7.448999882    5.033999920
    2 DT    O3'       62    3.197000027   -7.516999722    4.911000252
    3 DC    P         63    3.210999966   -7.638999939    5.008000374
    3 DC    OP1       64    3.110000134   -7.736000061    4.966000080
    3 DC    OP2       65    3.209000111   -7.578000069    5.141999722
    3 DC    O5'       66    3.355000019   -7.703999996    4.991000175
    3 DC    C5'       67    3.393999815   -7.754000187    4.863999844
    3 DC    H5'       68    3.368999958   -7.682000160    4.786000252
    3 DC    H5''      69    3.333000183   -7.838999748    4.834000111
    3 DC    C4'       70    3.547000170   -7.782999992    4.863999844
    3 DC    H4'       71    3.579999924   -7.828999996    4.770999908
    3 DC    O4'       72    3.620999813   -7.666000366    4.894000053
    3 DC    C1'       73    3.726999998   -7.690000057    4.973000050
    3 DC    H1'       74    3.797999859   -7.758000374    4.927000046
    3 DC    N1        75    3.791999817   -7.569000244    5.026000023
    3 DC    C6        76    3.745999813   -7.506999969    5.138000011
    3 DC    H6        77    3.671000004   -7.550000191    5.203000069
    3 DC    C5        78    3.792999983   -7.383999825    5.175000191
    3 DC    H5        79    3.761999846   -7.337000370    5.266999722
    3 DC    C4        80    3.898000002   -7.333999634    5.092999935
    3 DC    N4        81    3.956000090   -7.220999718    5.126999855
    3 DC    H41       82    3.917999983   -7.177999973    5.210000038
    3 DC    H42       83    4.047999859   -7.208000183    5.088000298
    3 DC    N3        84    3.952000141   -7.394999504    4.999000072
    3 DC    C2        85    3.897000074   -7.512999535    4.960999966
    3 DC    O2        86    3.960999966   -7.578999996    4.875000000
    3 DC    C3'       87    3.584999800   -7.876999855    4.975999832
    3 DC    H3'       88    3.497999907   -7.923000336    5.022999763
    3 DC    C2'       89    3.650000095   -7.784999847    5.072000027
    3 DC    H2'       90    3.575999737   -7.723999977    5.124000072
    3 DC    H2''      91    3.717999935   -7.844999790    5.131999969
    3 DC    O3'       92    3.679000139   -7.969999790    4.939000130
    4 DA    P         93    3.640000105   -8.114999771    4.908999920
    4 DA    OP1       94    3.531000137   -8.112000465    4.811999798
    4 DA    OP2       95    3.622000217   -8.183000565    5.038000107
    4 DA    O5'       96    3.766000032   -8.175000191    4.833000183
    4 DA    C5'       97    3.800999880   -8.118000031    4.709000111
    4 DA    H5'       98    3.752000093   -8.020999908    4.697000027
    4 DA    H5''      99    3.773000002   -8.190000534    4.631999969
    4 DA    C4'      100    3.957000017   -8.093000412    4.690999985
    4 DA    H4'      101    3.979000092   -8.066999435    4.588000298
    4 DA    O4'      102    3.990999937   -7.974999905    4.758000374
    4 DA    C1'      103    4.095000267   -8.000000000    4.843999863
    4 DA    H1'      104    4.190999985   -7.980000496    4.795000076
    4 DA    N9       105    4.071000099   -7.914999962    4.953000069
    4 DA    C8       106    3.975999832   -7.916000366    5.049000263
    4 DA    H8       107    3.898000002   -7.990000248    5.045000076
    4 DA    N7       108    3.984999895   -7.819999695    5.138999939
    4 DA    C5       109    4.092999935   -7.744000435    5.092000008
    4 DA    C6       110    4.147000313   -7.623999596    5.133999825
    4 DA    N6       111    4.104000092   -7.564000130    5.237999916
    4 DA    H61      112    4.032999992   -7.605999947    5.296000004
    4 DA    H62      113    4.156000137   -7.483000278    5.269000053
    4 DA    N1       114    4.259999752   -7.576999664    5.079999924
    4 DA    C2       115    4.300000191   -7.637999535    4.973000050
    4 DA    H2       116    4.383999825   -7.594000340    4.921000004
    4 DA    N3       117    4.255000114   -7.745999813    4.906000137
    4 DA    C4       118    4.147999763   -7.800000191    4.977000237
    4 DA    C3'      119    4.054999828   -8.204000473    4.743000031
    4 DA    H3'      120    4.000999928   -8.295999527    4.765999794
    4 DA    C2'      121    4.095999718   -8.149000168    4.880000114
    4 DA    H2'      122    4.008999825   -8.164999962    4.943999767
    4 DA    H2''     123    4.186999798   -8.196000099    4.918000221
    4 DA    O3'      124    4.168000221   -8.237999916    4.664000034
    5 DA    P        125    4.291999817   -8.336000443    4.704999924
    5 DA    OP1      126    4.333000183   -8.416000366    4.588000298
    5 DA    OP2      127    4.256000042   -8.412000656    4.822000027
    5 DA    O5'      128    4.411000252   -8.232999802    4.741999626
    5 DA    C5'      129    4.480999947   -8.156000137    4.640999794
    5 DA    H5'      130    4.400000095   -8.088999748    4.609999657
    5 DA    H5''     131    4.522000313   -8.223000526    4.565999985
    5 DA    C4'      132    4.595999718   -8.081999779    4.704999924
    5 DA    H4'      133    4.651999950   -8.033999443    4.624000072
    5 DA    O4'      134    4.541999817   -7.983000278    4.802999973
    5 DA    C1'      135    4.615000248   -7.995999813    4.920000076
    5 DA    H1'      136    4.706000328   -7.935999870    4.921999931
    5 DA    N9       137    4.524000168   -7.951999664    5.025000095
    5 DA    C8       138    4.411000252   -8.012999535    5.077000141
    5 DA    H8       139    4.370999813   -8.101999283    5.031000137
    5 DA    N7       140    4.355000019   -7.946000099    5.175000191
    5 DA    C5       141    4.440999985   -7.837999821    5.197000027
    5 DA    C6       142    4.449000359   -7.730999947    5.283999920
    5 DA    N6       143    4.366999626   -7.723000526    5.390000343
    5 DA    H61      144    4.289000034   -7.786000252    5.390000343
    5 DA    H62      145    4.381999969   -7.652999878    5.461999893
    5 DA    N1       146    4.541999817   -7.633000374    5.272999763
    5 DA    C2       147    4.629000187   -7.655999660    5.178999901
    5 DA    H2       148    4.717000008   -7.592999935    5.175000191
    5 DA    N3       149    4.634999752   -7.754000187    5.085000038
    5 DA    C4       150    4.546000004   -7.844000340    5.109000206
    5 DA    C3'      151    4.691999912   -8.170000076    4.788000107
    5 DA    H3'      152    4.683000088   -8.276000023    4.766999722
    5 DA    C2'      153    4.644000053   -8.140000343    4.931000233
    5 DA    H2'      154    4.556000233   -8.198999405    4.953000069
    5 DA    H2''     155    4.708000183   -8.166000366    5.015000343
    5 DA    O3'      156    4.824000359   -8.138999939    4.759999752
    6 DT    P        157    4.949000359   -8.211000443    4.841000080
    6 DT    OP1      158    5.065000057   -8.192999840    4.751999855
    6 DT    OP2      159    4.904000282   -8.343999863    4.883999825
    6 DT    O5'      160    4.968999863   -8.118000031    4.967999935
    6 DT    C5'      161    4.998000145   -7.980999947    4.940999985
    6 DT    H5'      162    4.901999950   -7.940000057    4.908999920
    6 DT    H5''     163    5.072999954   -7.977999687    4.861999989
    6 DT    C4'      164    5.041999817   -7.894000053    5.058000088
    6 DT    H4'      165    5.072000027   -7.798999786    5.013999939
    6 DT    O4'      166    4.934999943   -7.880000114    5.138000011
    6 DT    C1'      167    4.973000050   -7.904000282    5.269000053
    6 DT    H1'      168    5.015000343   -7.808999538    5.304999828
    6 DT    N1       169    4.862999916   -7.942999840    5.348999977
    6 DT    C6       170    4.806000233   -8.065000534    5.328000069
    6 DT    H6       171    4.842999935   -8.123999596    5.244999886
    6 DT    C5       172    4.692999840   -8.098999977    5.390000343
    6 DT    C7       173    4.631000042   -8.232000351    5.352999687
    6 DT    H71      174    4.598999977   -8.280000687    5.446000099
    6 DT    H72      175    4.550000191   -8.208999634    5.283999920
    6 DT    H73      176    4.690000057   -8.303999901    5.297999859
    6 DT    C4       177    4.629000187   -8.008999825    5.488999844
    6 DT    O4       178    4.526999950   -8.041000366    5.546000004
    6 DT    N3       179    4.690999985   -7.884999752    5.508999825
    6 DT    H3       180    4.654999733   -7.816999912    5.574999809
    6 DT    C2       181    4.808000088   -7.848999977    5.439000130
    6 DT    O2       182    4.862999916   -7.744000435    5.454999924
    6 DT    C3'      183    5.159999847   -7.937999725    5.138999939
    6 DT    H3'      184    5.222000122   -8.008000374    5.083000183
    6 DT    C2'      185    5.086999893   -8.005000114    5.258999825
    6 DT    H2'      186    5.057000160   -8.098999977    5.211999893
    6 DT    H2''     187    5.140999794   -8.012000084    5.354000092
    6 DT    O3'      188    5.244999886   -7.826999664    5.166999817
    7 DA    P        189    5.369999886   -7.828000069    5.269999981
    7 DA    OP1      190    5.473000050   -7.730000496    5.227000237
    7 DA    OP2      191    5.402999878   -7.972000122    5.282000065
    7 DA    O5'      192    5.296000004   -7.772000313    5.407999992
    7 DA    C5'      193    5.262000084   -7.631999969    5.425000191
    7 DA    H5'      194    5.164999962   -7.609999657    5.380000114
    7 DA    H5''     195    5.343999863   -7.581999779    5.374000072
    7 DA    C4'      196    5.258000374   -7.591000557    5.574999809
    7 DA    H4'      197    5.243000031   -7.483000278    5.577000141
    7 DA    O4'      198    5.133999825   -7.637000084    5.636000156
    7 DA    C1'      199    5.168000221   -7.713999748    5.750999928
    7 DA    H1'      200    5.141999722   -7.650000095    5.835000038
    7 DA    N9       201    5.078000069   -7.831999779    5.762000084
    7 DA    C8       202    5.054999828   -7.923000336    5.666999817
    7 DA    H8       203    5.116000175   -7.926999569    5.578999996
    7 DA    N7       204    4.942999840   -7.986000061    5.678999901
    7 DA    C5       205    4.884999752   -7.928999901    5.796000004
    7 DA    C6       206    4.772000313   -7.965000153    5.875000000
    7 DA    N6       207    4.690000057   -8.065999985    5.859000206
    7 DA    H61      208    4.704999924   -8.131999969    5.783999920
    7 DA    H62      209    4.605999947   -8.067999840    5.914000034
    7 DA    N1       210    4.738999844   -7.890000343    5.981999874
    7 DA    C2       211    4.821000099   -7.793000221    6.009999752
    7 DA    H2       212    4.800000191   -7.736000061    6.098999977
    7 DA    N3       213    4.933000088   -7.748000145    5.941999912
    7 DA    C4       214    4.961999893   -7.823000431    5.835999966
    7 DA    C3'      215    5.374000072   -7.637999535    5.665999889
    7 DA    H3'      216    5.453000069   -7.680999756    5.605000019
    7 DA    C2'      217    5.311999798   -7.751999855    5.734000206
    7 DA    H2'      218    5.313000202   -7.838999748    5.668999672
    7 DA    H2''     219    5.365000248   -7.787000179    5.822999954
    7 DA    O3'      220    5.408999920   -7.519999504    5.743000031
    8 DT    P        221    5.513000011   -7.533999443    5.866000175
    8 DT    OP1      222    5.585999966   -7.407000065    5.868000031
    8 DT    OP2      223    5.588000298   -7.662000179    5.845000267
    8 DT    O5'      224    5.422999859   -7.541000366    5.997000217
    8 DT    C5'      225    5.335999966   -7.435999870    6.020999908
    8 DT    H5'      226    5.268000126   -7.419000149    5.938000202
    8 DT    H5''     227    5.402999878   -7.352999687    6.046000004
    8 DT    C4'      228    5.252999783   -7.463999748    6.141999722
    8 DT    H4'      229    5.190000057   -7.376000404    6.154000282
    8 DT    O4'      230    5.175999641   -7.576999664    6.115000248
    8 DT    C1'      231    5.168000221   -7.640000343    6.237999916
    8 DT    H1'      232    5.092000008   -7.591000557    6.297999859
    8 DT    N1       233    5.122000217   -7.782000065    6.209000111
    8 DT    C6       234    5.177999973   -7.856999874    6.109999657
    8 DT    H6       235    5.263000011   -7.819999695    6.054999828
    8 DT    C5       236    5.134999752   -7.980999947    6.079999924
    8 DT    C7       237    5.204999924   -8.059000015    5.968999863
    8 DT    H71      238    5.129000187   -8.100999832    5.902999878
    8 DT    H72      239    5.279000282   -7.991999626    5.924000263
    8 DT    H73      240    5.258999825   -8.145999908    6.006000042
    8 DT    C4       241    5.015000343   -8.036000252    6.150000095
    8 DT    O4       242    4.960999966   -8.147000313    6.129000187
    8 DT    N3       243    4.965000153   -7.955999851    6.245999813
    8 DT    H3       244    4.890000343   -7.984999657    6.307000160
    8 DT    C2       245    5.006000042   -7.828999996    6.276000023
    8 DT    O2       246    4.952000141   -7.762000084    6.359999657
    8 DT    C3'      247    5.336999893   -7.487000465    6.268000126
    8 DT    H3'      248    5.442999840   -7.480000496    6.241999626
    8 DT    C2'      249    5.303999901   -7.630000114    6.296999931
    8 DT    H2'      250    5.374000072   -7.691999912    6.241999626
    8 DT    H2''     251    5.288000107   -7.659999847    6.400000095
    8 DT    O3'      252    5.295000076   -7.412000179    6.381999969
    9 DC    P        253    5.369999886   -7.405000210    6.520999908
    9 DC    OP1      254    5.361000061   -7.262999535    6.558000088
    9 DC    OP2      255    5.506000042   -7.462999821    6.509999752
    9 DC    O5'      256    5.288000107   -7.491000175    6.622000217
    9 DC    C5'      257    5.168000221   -7.437000275    6.671999931
    9 DC    H5'      258    5.102999687   -7.441999912    6.585000038
    9 DC    H5''     259    5.188000202   -7.335999966    6.708000183
    9 DC    C4'      260    5.091000080   -7.502999783    6.782999992
    9 DC    H4'      261    4.997000217   -7.451999664    6.805000305
    9 DC    O4'      262    5.043999672   -7.619000435    6.719999790
    9 DC    C1'      263    5.059000015   -7.734999657    6.798000336
    9 DC    H1'      264    4.967000008   -7.748000145    6.855999947
    9 DC    N1       265    5.084000111   -7.851000309    6.713999748
    9 DC    C6       266    5.190999985   -7.862000465    6.623000145
    9 DC    H6       267    5.263999939   -7.782000065    6.619999886
    9 DC    C5       268    5.193999767   -7.965000153    6.539999962
    9 DC    H5       269    5.270999908   -7.969000340    6.465000153
    9 DC    C4       270    5.093999863   -8.062000275    6.544000149
    9 DC    N4       271    5.102999687   -8.156999588    6.455000401
    9 DC    H41      272    5.168999672   -8.135999680    6.381000042
    9 DC    H42      273    5.029999733   -8.226999283    6.444999695
    9 DC    N3       274    4.986999989   -8.058000565    6.625000000
    9 DC    C2       275    4.986999989   -7.948000431    6.703000069
    9 DC    O2       276    4.884999752   -7.951999664    6.776999474
    9 DC    C3'      277    5.144999981   -7.557000160    6.916000366
    9 DC    H3'      278    5.234000206   -7.500000000    6.946000099
    9 DC    C2'      279    5.177000046   -7.703000069    6.884999752
    9 DC    H2'      280    5.272000313   -7.708000183    6.831999779
    9 DC    H2''     281    5.190000057   -7.762999535    6.974999905
    9 DC    O3'      282    5.038000107   -7.539000034    7.006999969
   10 DC    P        283    5.059000015   -7.557000160    7.166000366
   10 DC    OP1      284    4.960999966   -7.474999905    7.241000175
   10 DC    OP2      285    5.202000141   -7.525000095    7.189000130
   10 DC    O5'      286    5.032000065   -7.717000008    7.206999779
   10 DC    C5'      287    4.901000023   -7.768000126    7.198999882
   10 DC    H5'      288    4.858000278   -7.745999813    7.101000309
   10 DC    H5''     289    4.843999863   -7.708999634    7.270999908
   10 DC    C4'      290    4.881999969   -7.914000034    7.223999977
   10 DC    H4'      291    4.777999878   -7.937000275    7.248000145
   10 DC    O4'      292    4.920000076   -7.991000175    7.113999844
   10 DC    C1'      293    5.008000374   -8.093000412    7.164000034
   10 DC    H1'      294    4.952000141   -8.173999786    7.210000038
   10 DC    N1       295    5.097000122   -8.135999680    7.050000191
   10 DC    C6       296    5.195000172   -8.052999496    6.994999886
   10 DC    H6       297    5.213000298   -7.958999634    7.046000004
   10 DC    C5       298    5.276000023   -8.093000412    6.891000271
   10 DC    H5       299    5.355000019   -8.030000687    6.854000092
   10 DC    C4       300    5.238999844   -8.218999863    6.830000401
   10 DC    N4       301    5.300999641   -8.262999535    6.723999977
   10 DC    H41      302    5.380000114   -8.213999748    6.684999943
   10 DC    H42      303    5.282999992   -8.350000381    6.676000118
   10 DC    N3       304    5.151999950   -8.300000191    6.876000404
   10 DC    C2       305    5.068999767   -8.258999825    6.980999947
   10 DC    O2       306    4.977999687   -8.322999954    7.023000240
   10 DC    C3'      307    4.972000122   -7.967999935    7.342000008
   10 DC    H3'      308    5.000000000   -7.880999565    7.401999474
   10 DC    C2'      309    5.092999935   -8.039999962    7.277999878
   10 DC    H2'      310    5.171000004   -7.966000557    7.263999939
   10 DC    H2''     311    5.120999813   -8.121999741    7.344000340
   10 DC    O3'      312    4.894999981   -8.055999756    7.423999786
   11 DA    P        313    4.934000015   -8.095999718    7.566999912
   11 DA    OP1      314    4.817999840   -8.088999748    7.657999992
   11 DA    OP2      315    5.054999828   -8.029000282    7.612000465
   11 DA    O5'      316    4.963999748   -8.246999741    7.551999569
   11 DA    C5'      317    4.861000061   -8.340000153    7.526999474
   11 DA    H5'      318    4.800000191   -8.305999756    7.444000244
   11 DA    H5''     319    4.799000263   -8.344999313    7.616000175
   11 DA    C4'      320    4.920000076   -8.483999252    7.508000374
   11 DA    H4'      321    4.840000153   -8.557000160    7.519999504
   11 DA    O4'      322    4.973999977   -8.487999916    7.373000145
   11 DA    C1'      323    5.106999874   -8.536000252    7.383999825
   11 DA    H1'      324    5.091000080   -8.642999649    7.397000313
   11 DA    N9       325    5.189000130   -8.508000374    7.262999535
   11 DA    C8       326    5.249000072   -8.385000229    7.237999916
   11 DA    H8       327    5.247000217   -8.298000336    7.301000118
   11 DA    N7       328    5.325999737   -8.394000053    7.131999969
   11 DA    C5       329    5.293000221   -8.517000198    7.071000099
   11 DA    C6       330    5.321000099   -8.579000473    6.947000027
   11 DA    N6       331    5.397000313   -8.534999847    6.845999718
   11 DA    H61      332    5.421000004   -8.435999870    6.842999935
   11 DA    H62      333    5.411999702   -8.586999893    6.761000156
   11 DA    N1       334    5.268000126   -8.703000069    6.921000004
   11 DA    C2       335    5.185999870   -8.756999969    7.004000187
   11 DA    H2       336    5.136000156   -8.845999718    6.969000340
   11 DA    N3       337    5.137000084   -8.698999405    7.115000248
   11 DA    C4       338    5.203999996   -8.586999893    7.151000023
   11 DA    C3'      339    5.036000252   -8.513999939    7.598000526
   11 DA    H3'      340    5.034999847   -8.461999893    7.694000244
   11 DA    C2'      341    5.156000137   -8.477999687    7.512999535
   11 DA    H2'      342    5.184999943   -8.373000145    7.508000374
   11 DA    H2''     343    5.244999886   -8.531000137    7.546000004
   11 DA    O3'      344    5.041999817   -8.649999619    7.623999596
   12 DC    P        345    5.043000221   -8.708000183    7.766000271
   12 DC    OP1      346    4.925000191   -8.663000107    7.847000122
   12 DC    OP2      347    5.175999641   -8.669000626    7.816000462
   12 DC    O5'      348    5.032999992   -8.866999626    7.741000175
   12 DC    C5'      349    4.909999847   -8.920000076    7.694000244
   12 DC    H5'      350    4.866000175   -8.837999344    7.637000084
   12 DC    H5''     351    4.843999863   -8.963999748    7.769000053
   12 DC    C4'      352    4.939000130   -9.033999443    7.594999790
   12 DC    H4'      353    4.845000267   -9.079999924    7.565000057
   12 DC    O4'      354    5.009999752   -8.979000092    7.486000061
   12 DC    C1'      355    5.138000011   -9.045000076    7.473000526
   12 DC    H1'      356    5.119999886   -9.130000114    7.405999660
   12 DC    N1       357    5.231999874   -8.949999809    7.407000065
   12 DC    C6       358    5.281000137   -8.844999313    7.480999947
   12 DC    H6       359    5.234000206   -8.823999405    7.574999809
   12 DC    C5       360    5.388000011   -8.776000023    7.427999973
   12 DC    H5       361    5.418000221   -8.692999840    7.490000248
   12 DC    C4       362    5.436999798   -8.809000015    7.296999931
   12 DC    N4       363    5.522999763   -8.730999947    7.243000031
   12 DC    H41      364    5.540999889   -8.647000313    7.296000004
   12 DC    H42      365    5.532000065   -8.748000145    7.144000053
   12 DC    N3       366    5.370999813   -8.894999504    7.219999790
   12 DC    C2       367    5.270999908   -8.968999863    7.277999878
   12 DC    O2       368    5.211999893   -9.051000595    7.210000038
   12 DC    C3'      369    5.026999950   -9.142999649    7.648000240
   12 DC    H3'      370    5.025000095   -9.144000053    7.756999969
   12 DC    C2'      371    5.171999931   -9.105999947    7.612999916
   12 DC    H2'      372    5.210999966   -9.038000107    7.689000130
   12 DC    H2''     373    5.238999844   -9.190000534    7.597000122
   12 DC    O3'      374    4.993000031   -9.270999908    7.580999851
   13 DC    P        375    5.050999641   -9.416999817    7.612000465
   13 DC    OP1      376    4.933000088   -9.508999825    7.606999874
   13 DC    OP2      377    5.137000084   -9.427000046    7.733999729
   13 DC    O5'      378    5.152999878   -9.442999840    7.491000175
   13 DC    C5'      379    5.102999687   -9.498999596    7.373999596
   13 DC    H5'      380    5.029000282   -9.433000565    7.330000401
   13 DC    H5''     381    5.053999901   -9.592000008    7.402999878
   13 DC    C4'      382    5.213999748   -9.531000137    7.269000053
   13 DC    H4'      383    5.171999931   -9.569999695    7.176999569
   13 DC    O4'      384    5.293000221   -9.411000252    7.255999565
   13 DC    C1'      385    5.427999973   -9.444000244    7.284999847
   13 DC    H1'      386    5.466000080   -9.493000031    7.196000099
   13 DC    N1       387    5.500000000   -9.314000130    7.319000244
   13 DC    C6       388    5.467000008   -9.250000000    7.441000462
   13 DC    H6       389    5.400000095   -9.295999527    7.512999535
   13 DC    C5       390    5.526000023   -9.128999710    7.465000153
   13 DC    H5       391    5.493000031   -9.062999725    7.543000221
   13 DC    C4       392    5.620999813   -9.081999779    7.373000145
   13 DC    N4       393    5.695000172   -8.980000496    7.398000240
   13 DC    H41      394    5.683000088   -8.927999496    7.483999729
   13 DC    H42      395    5.770999908   -8.954999924    7.337000370
   13 DC    N3       396    5.658999920   -9.151000023    7.269999504
   13 DC    C2       397    5.604000092   -9.272000313    7.241000175
   13 DC    O2       398    5.640000343   -9.336999893    7.141000271
   13 DC    C3'      399    5.310999870   -9.641000748    7.310999870
   13 DC    H3'      400    5.259999752   -9.711999893    7.376000404
   13 DC    C2'      401    5.427000046   -9.559000015    7.380999565
   13 DC    H2'      402    5.394999981   -9.539999962    7.483999729
   13 DC    H2''     403    5.519999981   -9.616000175    7.383999825
   13 DC    O3'      404    5.349999905   -9.720999718    7.206999779
   14 DT    P        405    5.453999996   -9.848999977    7.203999996
   14 DT    OP1      406    5.402999878   -9.946000099    7.105999947
   14 DT    OP2      407    5.463999748   -9.898000717    7.345999718
   14 DT    O5'      408    5.588999748   -9.795000076    7.155999660
   14 DT    C5'      409    5.599999905   -9.737000465    7.022000313
   14 DT    H5'      410    5.541999817   -9.644999504    7.026999474
   14 DT    H5''     411    5.556000233   -9.795999527    6.941999912
   14 DT    C4'      412    5.734999657   -9.699999809    6.984999657
   14 DT    H4'      413    5.730999947   -9.675000191    6.879000187
   14 DT    O4'      414    5.772999763   -9.579999924    7.050000191
   14 DT    C1'      415    5.893000126   -9.600000381    7.123000145
   14 DT    H1'      416    5.970999718   -9.562000275    7.057000160
   14 DT    N1       417    5.891999722   -9.517999649    7.248999596
   14 DT    C6       418    5.815999985   -9.541999817    7.356999874
   14 DT    H6       419    5.744999886   -9.623000145    7.363999844
   14 DT    C5       420    5.800000191   -9.451999664    7.455000401
   14 DT    C7       421    5.708000183   -9.489000320    7.578000069
   14 DT    H71      422    5.765000343   -9.462999344    7.668000221
   14 DT    H72      423    5.618999958   -9.427000046    7.585999966
   14 DT    H73      424    5.675999641   -9.593000412    7.578000069
   14 DT    C4       425    5.872000217   -9.326999664    7.451000214
   14 DT    O4       426    5.863999844   -9.233999252    7.526999474
   14 DT    N3       427    5.960000038   -9.309000015    7.344000340
   14 DT    H3       428    6.024000168   -9.230999947    7.344000340
   14 DT    C2       429    5.973999977   -9.401999474    7.247000217
   14 DT    O2       430    6.075999737   -9.399999619    7.176000118
   14 DT    C3'      431    5.838999748   -9.807000160    7.013999939
   14 DT    H3'      432    5.809999943   -9.911000252    7.027999878
   14 DT    C2'      433    5.901000023   -9.751000404    7.144000053
   14 DT    H2'      434    5.845000267   -9.776999474    7.233999729
   14 DT    H2''     435    6.005000114   -9.780000687    7.151000023
   14 DT    O3'      436    5.935999870   -9.782999992    6.911000252
   15 DG    P        437    6.049000263   -9.892999649    6.875000000
   15 DG    OP1      438    6.078999996   -9.868000031    6.730000496
   15 DG    OP2      439    6.002999783  -10.022000313    6.921999931
   15 DG    O5'      440    6.175000191   -9.852999687    6.969000340
   15 DG    C5'      441    6.293000221   -9.788999557    6.923999786
   15 DG    H5'      442    6.270999908   -9.710000038    6.851999760
   15 DG    H5''     443    6.348000050   -9.859999657    6.862000465
   15 DG    C4'      444    6.397000313   -9.739000320    7.032000065
   15 DG    H4'      445    6.472000122   -9.678999901    6.980999947
   15 DG    O4'      446    6.328999996   -9.648000717    7.122000217
   15 DG    C1'      447    6.376999855   -9.671999931    7.244000435
   15 DG    H1'      448    6.473000526   -9.621999741    7.254000187
   15 DG    N9       449    6.286999702   -9.612000465    7.342999935
   15 DG    C8       450    6.168999672   -9.663000107    7.402999878
   15 DG    H8       451    6.137000084   -9.760000229    7.366999626
   15 DG    N7       452    6.123000145   -9.583999634    7.495999813
   15 DG    C5       453    6.206000328   -9.470999718    7.493000031
   15 DG    C6       454    6.204999924   -9.348999977    7.566000462
   15 DG    O6       455    6.131999969   -9.309999466    7.658999443
   15 DG    N1       456    6.306000233   -9.260999680    7.530000210
   15 DG    H1       457    6.302999973   -9.178999901    7.590000153
   15 DG    C2       458    6.391999722   -9.276000023    7.427999973
   15 DG    N2       459    6.481999874   -9.190999985    7.400000095
   15 DG    H21      460    6.460000038   -9.101999283    7.444000244
   15 DG    H22      461    6.533999443   -9.192999840    7.312999725
   15 DG    N3       462    6.394999981   -9.392000198    7.352999687
   15 DG    C4       463    6.300000191   -9.482999802    7.395999908
   15 DG    C3'      464    6.455000401   -9.842000008    7.129000187
   15 DG    H3'      465    6.421999931   -9.939000130    7.092000008
   15 DG    C2'      466    6.384999752   -9.822999954    7.258000374
   15 DG    H2'      467    6.283999920   -9.862000465    7.263999939
   15 DG    H2''     468    6.432000160   -9.864000320    7.348000526
   15 DG    O3'      469    6.592000008   -9.824999809    7.130999565
   16 DC    P        470    6.698000431   -9.916999817    7.201999664
   16 DC    OP1      471    6.819999695   -9.916999817    7.118000031
   16 DC    OP2      472    6.630000114  -10.046999931    7.236000061
   16 DC    O5'      473    6.727999687   -9.843000412    7.341000557
   16 DC    C5'      474    6.840000153   -9.753999710    7.362000465
   16 DC    H5'      475    6.932000160   -9.808000565    7.341000557
   16 DC    H5''     476    6.842000008   -9.720999718    7.466000557
   16 DC    C4'      477    6.837000370   -9.621999741    7.280999660
   16 DC    H4'      478    6.848999977   -9.654000282    7.176999569
   16 DC    O4'      479    6.710000038   -9.566999435    7.316999912
   16 DC    C1'      480    6.726000309   -9.466000557    7.414000034
   16 DC    H1'      481    6.689000130   -9.373000145    7.369000435
   16 DC    N1       482    6.658999443   -9.496000290    7.541999817
   16 DC    C6       483    6.599999905   -9.616000175    7.560999870
   16 DC    H6       484    6.605999947   -9.696000099    7.488999844
   16 DC    C5       485    6.501999855   -9.616999626    7.659999847
   16 DC    H5       486    6.451000214   -9.710000038    7.680000305
   16 DC    C4       487    6.493000031   -9.505000114    7.745999813
   16 DC    N4       488    6.401999474   -9.505000114    7.837999821
   16 DC    H41      489    6.331999779   -9.578000069    7.830999851
   16 DC    H42      490    6.383999825   -9.420999527    7.891000271
   16 DC    N3       491    6.555999756   -9.399999619    7.734999657
   16 DC    C2       492    6.641999722   -9.391000748    7.629000187
   16 DC    O2       493    6.706999779   -9.288000107    7.623000145
   16 DC    C3'      494    6.941999912   -9.519000053    7.309999943
   16 DC    H3'      495    7.033999443   -9.565000534    7.344999790
   16 DC    C2'      496    6.877999783   -9.451999664    7.430000305
   16 DC    H2'      497    6.914000034   -9.508999825    7.516000271
   16 DC    H2''     498    6.909999847   -9.348999977    7.449999809
   16 DC    O3'      499    6.948000431   -9.430000305    7.197000027
   17 DA    P        500    7.087000370   -9.355999947    7.164999962
   17 DA    OP1      501    7.058999538   -9.267999649    7.051999569
   17 DA    OP2      502    7.196000099   -9.455999374    7.151999474
   17 DA    O5'      503    7.123000145   -9.260999680    7.291000366
   17 DA    C5'      504    7.083000183   -9.126999855    7.307000160
   17 DA    H5'      505    6.979000092   -9.112999916    7.277999878
   17 DA    H5''     506    7.134999752   -9.073999405    7.227999687
   17 DA    C4'      507    7.104000092   -9.074999809    7.448999882
   17 DA    H4'      508    7.065000057   -8.973000526    7.442999840
   17 DA    O4'      509    7.032000065   -9.144000053    7.553999901
   17 DA    C1'      510    7.122000217   -9.177999496    7.655999660
   17 DA    H1'      511    7.130000114   -9.097000122    7.726999760
   17 DA    N9       512    7.078000069   -9.301000595    7.730999947
   17 DA    C8       513    7.109999657   -9.426000595    7.715000153
   17 DA    H8       514    7.178999901   -9.460000038    7.638999939
   17 DA    N7       515    7.044000149   -9.515000343    7.789999962
   17 DA    C5       516    6.960999966   -9.430999756    7.862999916
   17 DA    C6       517    6.861000061   -9.441999435    7.951999664
   17 DA    N6       518    6.817999840   -9.558000565    8.010999680
   17 DA    H61      519    6.855000496   -9.642000198    7.967999935
   17 DA    H62      520    6.736000061   -9.552999496    8.069000244
   17 DA    N1       521    6.789000034   -9.342000008    7.994999886
   17 DA    C2       522    6.822000027   -9.220999718    7.953000069
   17 DA    H2       523    6.775000095   -9.137000084    8.001999855
   17 DA    N3       524    6.923000336   -9.187000275    7.872000217
   17 DA    C4       525    6.980000496   -9.295999527    7.823999882
   17 DA    C3'      526    7.251000404   -9.071000099    7.494000435
   17 DA    H3'      527    7.316000462   -9.090000153    7.407999992
   17 DA    C2'      528    7.251000404   -9.198999405    7.578000069
   17 DA    H2'      529    7.243000031   -9.282999992    7.508000374
   17 DA    H2''     530    7.342000008   -9.194000244    7.637000084
   17 DA    O3'      531    7.287999630   -8.966000557    7.580999851
   18 DG    P        532    7.351999760   -8.836999893    7.527999878
   18 DG    OP1      533    7.275000095   -8.802000046    7.407000065
   18 DG    OP2      534    7.498000145   -8.862000465    7.500000000
   18 DG    O5'      535    7.347000122   -8.725000381    7.638999939
   18 DG    C5'      536    7.229000092   -8.654000282    7.666000366
   18 DG    H5'      537    7.143000126   -8.710000038    7.627999783
   18 DG    H5''     538    7.233999729   -8.548000336    7.644999504
   18 DG    C4'      539    7.201000214   -8.642999649    7.815000057
   18 DG    H4'      540    7.123999596   -8.565000534    7.816999912
   18 DG    O4'      541    7.148000240   -8.762999535    7.863999844
   18 DG    C1'      542    7.227999687   -8.802999496    7.977999687
   18 DG    H1'      543    7.171999931   -8.756999969    8.059999466
   18 DG    N9       544    7.226000309   -8.947000504    7.997000217
   18 DG    C8       545    7.312000275   -9.037000656    7.939000130
   18 DG    H8       546    7.393000126   -9.003999710    7.875000000
   18 DG    N7       547    7.282000065   -9.157999992    7.974999905
   18 DG    C5       548    7.184999943   -9.148000717    8.069999695
   18 DG    C6       549    7.102999687   -9.248999596    8.137000084
   18 DG    O6       550    7.120999813   -9.369999886    8.130999565
   18 DG    N1       551    7.012000084   -9.196000099    8.230999947
   18 DG    H1       552    6.962000370   -9.260999680    8.289999962
   18 DG    C2       553    6.986000061   -9.062999725    8.237999916
   18 DG    N2       554    6.887000084   -9.027999878    8.314000130
   18 DG    H21      555    6.848000526   -9.086000443    8.385999680
   18 DG    H22      556    6.866000175   -8.928999901    8.308000565
   18 DG    N3       557    7.051000118   -8.968000412    8.166000366
   18 DG    C4       558    7.151000023   -9.017999649    8.086999893
   18 DG    C3'      559    7.323000431   -8.593999863    7.901000023
   18 DG    H3'      560    7.402999878   -8.545000076    7.844999790
   18 DG    C2'      561    7.362999916   -8.739000320    7.942999840
   18 DG    H2'      562    7.416000366   -8.796999931    7.868000031
   18 DG    H2''     563    7.427999973   -8.733999252    8.031000137
   18 DG    O3'      564    7.282000065   -8.522000313    8.013999939
   19 DA    P        565    7.377999783   -8.421999931    8.090000153
   19 DA    OP1      566    7.372000217   -8.288999557    8.023000717
   19 DA    OP2      567    7.511000156   -8.494999886    8.116999626
   19 DA    O5'      568    7.308000088   -8.404000282    8.232999802
   19 DA    C5'      569    7.171999931   -8.376000404    8.248999596
   19 DA    H5'      570    7.111000061   -8.404000282    8.163000107
   19 DA    H5''     571    7.151000023   -8.269000053    8.250000000
   19 DA    C4'      572    7.104000092   -8.433000565    8.369000435
   19 DA    H4'      573    7.004000187   -8.388999939    8.376000404
   19 DA    O4'      574    7.090000153   -8.578000069    8.366000175
   19 DA    C1'      575    7.166999817   -8.633000374    8.468000412
   19 DA    H1'      576    7.099999905   -8.663000107    8.548999786
   19 DA    N9       577    7.233000278   -8.744000435    8.404000282
   19 DA    C8       578    7.337999821   -8.739999771    8.315000534
   19 DA    H8       579    7.376000404   -8.645999908    8.276999474
   19 DA    N7       580    7.391999722   -8.858999252    8.298000336
   19 DA    C5       581    7.314000130   -8.948999405    8.383000374
   19 DA    C6       582    7.316000462   -9.085000038    8.427999496
   19 DA    N6       583    7.390000343   -9.177000046    8.375000000
   19 DA    H61      584    7.458000183   -9.148000717    8.307000160
   19 DA    H62      585    7.380000114   -9.267999649    8.418000221
   19 DA    N1       586    7.223000526   -9.133000374    8.510000229
   19 DA    C2       587    7.126000404   -9.045000076    8.552000046
   19 DA    H2       588    7.062999725   -9.087999344    8.628999710
   19 DA    N3       589    7.118000031   -8.913000107    8.526999474
   19 DA    C4       590    7.212999821   -8.873000145    8.444999695
   19 DA    C3'      591    7.169999599   -8.395999908    8.503999710
   19 DA    H3'      592    7.230999947   -8.307000160    8.491999626
   19 DA    C2'      593    7.256999969   -8.516000748    8.517999649
   19 DA    H2'      594    7.347000122   -8.498999596    8.460000038
   19 DA    H2''     595    7.294000149   -8.537000656    8.619000435
   19 DA    O3'      596    7.083000183   -8.378000259    8.612000465
   20 DT    P        597    7.126000404   -8.344999313    8.760000229
   20 DT    OP1      598    7.034999847   -8.241999626    8.814000130
   20 DT    OP2      599    7.272000313   -8.303999901    8.760999680
   20 DT    O5'      600    7.105000496   -8.482999802    8.829999924
   20 DT    C5'      601    6.973000526   -8.537000656    8.844999313
   20 DT    H5'      602    6.939000130   -8.571000099    8.746999741
   20 DT    H5''     603    6.902999878   -8.461000443    8.880000114
   20 DT    C4'      604    6.983999729   -8.656999588    8.934999466
   20 DT    H4'      605    6.883999825   -8.698999405    8.944999695
   20 DT    O4'      606    7.055999756   -8.750000000    8.855000496
   20 DT    C1'      607    7.157000065   -8.805000305    8.937000275
   20 DT    H1'      608    7.104000092   -8.887000084    8.987000465
   20 DT    N1       609    7.265000343   -8.857000351    8.843000412
   20 DT    C6       610    7.348000526   -8.769000053    8.788000107
   20 DT    H6       611    7.328000069   -8.663999557    8.802000046
   20 DT    C5       612    7.465000153   -8.809000015    8.725999832
   20 DT    C7       613    7.544999599   -8.698999405    8.647000313
   20 DT    H71      614    7.539000034   -8.600000381    8.691999435
   20 DT    H72      615    7.648999691   -8.727999687    8.656999588
   20 DT    H73      616    7.519000053   -8.690000534    8.541999817
   20 DT    C4       617    7.483999729   -8.951999664    8.699999809
   20 DT    O4       618    7.562999725   -9.008000374    8.625000000
   20 DT    N3       619    7.401000023   -9.038000107    8.766000748
   20 DT    H3       620    7.416999817   -9.137000084    8.760000229
   20 DT    C2       621    7.291999817   -8.996000290    8.836000443
   20 DT    O2       622    7.226999760   -9.086999893    8.887999535
   20 DT    C3'      623    7.051999569   -8.638999939    9.069999695
   20 DT    H3'      624    7.060999870   -8.533999443    9.095999718
   20 DT    C2'      625    7.182000160   -8.708000183    9.045000076
   20 DT    H2'      626    7.256999969   -8.635999680    9.012999535
   20 DT    H2''     627    7.216000557   -8.755000114    9.137000084
   20 DT    O3'      628    6.965000153   -8.697000504    9.162000656
   21 DT    P        629    6.995999813   -8.708000183    9.317999840
   21 DT    OP1      630    6.869000435   -8.701000214    9.394000053
   21 DT    OP2      631    7.094999790   -8.600000381    9.351999283
   21 DT    O5'      632    7.062000275   -8.847000122    9.352999687
   21 DT    C5'      633    6.990000248   -8.967000008    9.324999809
   21 DT    H5'      634    6.935999870   -8.946000099    9.232000351
   21 DT    H5''     635    6.905999660   -8.980000496    9.394000053
   21 DT    C4'      636    7.071000099   -9.098999977    9.315999985
   21 DT    H4'      637    7.002999783   -9.183000565    9.298999786
   21 DT    O4'      638    7.175000191   -9.097000122    9.211999893
   21 DT    C1'      639    7.298000336   -9.142000198    9.260999680
   21 DT    H1'      640    7.314000130   -9.250000000    9.255999565
   21 DT    N1       641    7.412999630   -9.076000214    9.190000534
   21 DT    C6       642    7.419999599   -8.937999725    9.180000305
   21 DT    H6       643    7.358999729   -8.878999710    9.246000290
   21 DT    C5       644    7.522000313   -8.878000259    9.108999252
   21 DT    C7       645    7.541999817   -8.730999947    9.108999252
   21 DT    H71      646    7.512000084   -8.685999870    9.013999939
   21 DT    H72      647    7.480999947   -8.685999870    9.187999725
   21 DT    H73      648    7.644999504   -8.698999405    9.123999596
   21 DT    C4       649    7.609999657   -8.961000443    9.031999588
   21 DT    O4       650    7.701000214   -8.923000336    8.961999893
   21 DT    N3       651    7.602999687   -9.095999718    9.048999786
   21 DT    H3       652    7.664999962   -9.161000252    9.001999855
   21 DT    C2       653    7.491000175   -9.154000282    9.105000496
   21 DT    O2       654    7.473999977   -9.274999619    9.083999634
   21 DT    C3'      655    7.147000313   -9.116999626    9.449999809
   21 DT    H3'      656    7.125000000   -9.036000252    9.519000053
   21 DT    C2'      657    7.289999962   -9.108999252    9.407999992
   21 DT    H2'      658    7.319000244   -9.005000114    9.423000336
   21 DT    H2''     659    7.352999687   -9.170999527    9.472000122
   21 DT    O3'      660    7.119999886   -9.251000404    9.501000404
   22 DC    P        661    7.168000221   -9.303999901    9.648000717
   22 DC    OP1      662    7.080999851   -9.414999962    9.687999725
   22 DC    OP2      663    7.184999943   -9.187000275    9.739000320
   22 DC    O5'      664    7.308000088   -9.364000320    9.616000175
   22 DC    C5'      665    7.316000462   -9.482999802    9.536000252
   22 DC    H5'      666    7.259999752   -9.468000412    9.444000244
   22 DC    H5''     667    7.269999504   -9.569999695    9.583000183
   22 DC    C4'      668    7.466000557   -9.519000053    9.498999596
   22 DC    H4'      669    7.469999790   -9.621000290    9.461000443
   22 DC    O4'      670    7.532000065   -9.440999985    9.398000717
   22 DC    C1'      671    7.673000336   -9.440000534    9.427999496
   22 DC    H1'      672    7.713999748   -9.538999557    9.411000252
   22 DC    N1       673    7.741000175   -9.326999664    9.354000092
   22 DC    C6       674    7.701000214   -9.194999695    9.368000031
   22 DC    H6       675    7.605000496   -9.170000076    9.411000252
   22 DC    C5       676    7.777999878   -9.095999718    9.326000214
   22 DC    H5       677    7.747000217   -8.993000031    9.321000099
   22 DC    C4       678    7.891999722   -9.123000145    9.248999596
   22 DC    N4       679    7.963999748   -9.026999474    9.196000099
   22 DC    H41      680    7.926000118   -8.934000015    9.194999695
   22 DC    H42      681    8.045999527   -9.058000565    9.147000313
   22 DC    N3       682    7.930000305   -9.246000290    9.232000351
   22 DC    C2       683    7.856999874   -9.348999977    9.281000137
   22 DC    O2       684    7.901000023   -9.460000038    9.253000259
   22 DC    C3'      685    7.557000160   -9.522000313    9.621999741
   22 DC    H3'      686    7.498999596   -9.489999771    9.708999634
   22 DC    C2'      687    7.661000252   -9.420999527    9.580999374
   22 DC    H2'      688    7.616000175   -9.329999924    9.621000290
   22 DC    H2''     689    7.758000374   -9.444000244    9.626000404
   22 DC    O3'      690    7.599999905   -9.656000137    9.635000229
   23 DT    P        691    7.697000027   -9.701999664    9.751999855
   23 DT    OP1      692    7.676999569   -9.848999977    9.776999474
   23 DT    OP2      693    7.669999599   -9.607999802    9.862999916
   23 DT    O5'      694    7.848000526   -9.682000160    9.705999374
   23 DT    C5'      695    7.908999443   -9.767000198    9.604000092
   23 DT    H5'      696    7.830999851   -9.782999992    9.530000687
   23 DT    H5''     697    7.919000149   -9.864999771    9.651000023
   23 DT    C4'      698    8.039999962   -9.698999405    9.548999786
   23 DT    H4'      699    8.093000412   -9.767000198    9.482000351
   23 DT    O4'      700    8.001999855   -9.585000038    9.480999947
   23 DT    C1'      701    8.128999710   -9.519000053    9.456999779
   23 DT    H1'      702    8.163999557   -9.544000626    9.357000351
   23 DT    N1       703    8.126000404   -9.371999741    9.462999344
   23 DT    C6       704    8.048999786   -9.305000305    9.557000160
   23 DT    H6       705    7.976000309   -9.361000061    9.612999916
   23 DT    C5       706    8.062000275   -9.170000076    9.572999954
   23 DT    C7       707    7.948000431   -9.114999771    9.666999817
   23 DT    H71      708    7.852999687   -9.121999741    9.612999916
   23 DT    H72      709    7.944999695   -9.169000626    9.760999680
   23 DT    H73      710    7.966000557   -9.008000374    9.678999901
   23 DT    C4       711    8.142999649   -9.081999779    9.496000290
   23 DT    O4       712    8.137999535   -8.958999634    9.491999626
   23 DT    N3       713    8.210000038   -9.155000687    9.392999649
   23 DT    H3       714    8.277999878   -9.118000031    9.328000069
   23 DT    C2       715    8.222000122   -9.295000076    9.391000748
   23 DT    O2       716    8.307000160   -9.348000526    9.316999435
   23 DT    C3'      717    8.140000343   -9.656000137    9.652999878
   23 DT    H3'      718    8.091000557   -9.605999947    9.737000465
   23 DT    C2'      719    8.223000526   -9.571000099    9.564000130
   23 DT    H2'      720    8.274999619   -9.493000031    9.621000290
   23 DT    H2''     721    8.302000046   -9.626000404    9.512000084
   23 DT    O3'      722    8.218999863   -9.766000748    9.701999664
   24 DA    P        723    8.308000565   -9.748000145    9.828000069
   24 DA    OP1      724    8.373999596   -9.878999710    9.842000008
   24 DA    OP2      725    8.225999832   -9.690999985    9.939000130
   24 DA    O5'      726    8.420000076   -9.644999504    9.781999588
   24 DA    C5'      727    8.531000137   -9.687999725    9.704000473
   24 DA    H5'      728    8.496000290   -9.737000465    9.612999916
   24 DA    H5''     729    8.585000038   -9.758999825    9.767000198
   24 DA    C4'      730    8.631999969   -9.583000183    9.661000252
   24 DA    H4'      731    8.701999664   -9.619000435    9.586000443
   24 DA    O4'      732    8.553999901   -9.479000092    9.614999771
   24 DA    C1'      733    8.612000465   -9.366000175    9.670999527
   24 DA    H1'      734    8.706999779   -9.350999832    9.621000290
   24 DA    N9       735    8.526999474   -9.244000435    9.654000282
   24 DA    C8       736    8.413999557   -9.206999779    9.723000526
   24 DA    H8       737    8.369999886   -9.267999649    9.801000595
   24 DA    N7       738    8.371999741   -9.087999344    9.703000069
   24 DA    C5       739    8.456999779   -9.043000221    9.598999977
   24 DA    C6       740    8.470999718   -8.925000191    9.529000282
   24 DA    N6       741    8.399999619   -8.816999435    9.531999588
   24 DA    H61      742    8.341000557   -8.803999901    9.612999916
   24 DA    H62      743    8.423999786   -8.746999741    9.462999344
   24 DA    N1       744    8.559999466   -8.916000366    9.432000160
   24 DA    C2       745    8.644999504   -9.017999649    9.407999992
   24 DA    H2       746    8.719999313   -9.003000259    9.331999779
   24 DA    N3       747    8.642999649   -9.137000084    9.472000122
   24 DA    C4       748    8.545000076   -9.140000343    9.564000130
   24 DA    C3'      749    8.715000153   -9.533999443    9.783999443
   24 DA    H3'      750    8.704999924   -9.591000557    9.876000404
   24 DA    C2'      751    8.644000053   -9.406999588    9.808000565
   24 DA    H2'      752    8.555000305   -9.425000191    9.866999626
   24 DA    H2''     753    8.704999924   -9.336000443    9.862999916
   24 DA    O3'      754    8.848000526   -9.506999969    9.736000061
   25 DC    P        755    8.982999802   -9.533999443    9.819000244
   25 DC    OP1      756    9.026999474   -9.673999786    9.798999786
   25 DC    OP2      757    8.979000092   -9.486000061    9.955999374
   25 DC    O5'      758    9.093000412   -9.440999985    9.741999626
   25 DC    C5'      759    9.176000595   -9.482000351    9.635000229
   25 DC    H5'      760    9.114999771   -9.538999557    9.565000534
   25 DC    H5''     761    9.251999855   -9.541000366    9.687999725
   25 DC    C4'      762    9.233999252   -9.364000320    9.555999756
   25 DC    H4'      763    9.291000366   -9.405000687    9.472000122
   25 DC    O4'      764    9.114999771   -9.287000656    9.523000717
   25 DC    C1'      765    9.141000748   -9.151000023    9.558000565
   25 DC    H1'      766    9.184999466   -9.111000061    9.466000557
   25 DC    N1       767    9.012999535   -9.078000069    9.580999374
   25 DC    C6       768    8.926000595   -9.128000259    9.670999527
   25 DC    H6       769    8.944000244   -9.229000092    9.704000473
   25 DC    C5       770    8.826999664   -9.051000595    9.720999718
   25 DC    H5       771    8.760000229   -9.093999863    9.793000221
   25 DC    C4       772    8.816999435   -8.913000107    9.675000191
   25 DC    N4       773    8.727999687   -8.835000038    9.725999832
   25 DC    H41      774    8.680999756   -8.855000496    9.812999725
   25 DC    H42      775    8.729000092   -8.741999626    9.685999870
   25 DC    N3       776    8.887999535   -8.873000145    9.572999954
   25 DC    C2       777    8.987000465   -8.954000473    9.520999908
   25 DC    O2       778    9.059999466   -8.920000076    9.427999496
   25 DC    C3'      779    9.329000473   -9.273000717    9.631999969
   25 DC    H3'      780    9.373000145   -9.329999924    9.713999748
   25 DC    C2'      781    9.243000031   -9.151000023    9.669000626
   25 DC    H2'      782    9.203000069   -9.180999756    9.767000198
   25 DC    H2''     783    9.298999786   -9.059999466    9.690000534
   25 DC    O3'      784    9.430999756   -9.220999718    9.551000595
   26 DC    P        785    9.552999496   -9.125000000    9.600999832
   26 DC    OP1      786    9.677000046   -9.158999443    9.530000687
   26 DC    OP2      787    9.553999901   -9.125000000    9.750000000
   26 DC    O5'      788    9.508000374   -8.984999657    9.551000595
   26 DC    C5'      789    9.506999969   -8.946000099    9.414999962
   26 DC    H5'      790    9.408999443   -8.979000092    9.381999969
   26 DC    H5''     791    9.591000557   -8.991000175    9.361000061
   26 DC    C4'      792    9.523000717   -8.798999786    9.392000198
   26 DC    H4'      793    9.538000107   -8.793000221    9.283999443
   26 DC    O4'      794    9.399999619   -8.739999771    9.423999786
   26 DC    C1'      795    9.423000336   -8.637000084    9.517000198
   26 DC    H1'      796    9.440999985   -8.548000336    9.456999779
   26 DC    N1       797    9.310999870   -8.641000748    9.611000061
   26 DC    C6       798    9.282999992   -8.744999886    9.691999435
   26 DC    H6       799    9.351999283   -8.829000473    9.690999985
   26 DC    C5       800    9.170000076   -8.758999825    9.760000229
   26 DC    H5       801    9.142999649   -8.838999748    9.826999664
   26 DC    C4       802    9.079000473   -8.649999619    9.744999886
   26 DC    N4       803    8.969999313   -8.649000168    9.816999435
   26 DC    H41      804    8.955999374   -8.715000153    9.892999649
   26 DC    H42      805    8.892999649   -8.593000412    9.782999992
   26 DC    N3       806    9.098000526   -8.546999931    9.663000107
   26 DC    C2       807    9.218000412   -8.539999962    9.605000496
   26 DC    O2       808    9.246999741   -8.434000015    9.539999962
   26 DC    C3'      809    9.631999969   -8.726999283    9.466000557
   26 DC    H3'      810    9.710000038   -8.795000076    9.501999855
   26 DC    C2'      811    9.562999725   -8.663999557    9.580999374
   26 DC    H2'      812    9.548000336   -8.722000122    9.671999931
   26 DC    H2''     813    9.618000031   -8.573999405    9.605000496
   26 DC    O3'      814    9.694999695   -8.626999855    9.387999535
   27 DA    P        815    9.848999977   -8.576000214    9.423000336
   27 DA    OP1      816    9.912000656   -8.548999786    9.288000107
   27 DA    OP2      817    9.921999931   -8.675000191    9.506999969
   27 DA    O5'      818    9.822000504   -8.428999901    9.505000114
   27 DA    C5'      819    9.748000145   -8.329000473    9.437000275
   27 DA    H5'      820    9.675000191   -8.369999886    9.366000175
   27 DA    H5''     821    9.826999664   -8.273000717    9.387999535
   27 DA    C4'      822    9.691999435   -8.230000496    9.544000626
   27 DA    H4'      823    9.654000282   -8.151000023    9.480000496
   27 DA    O4'      824    9.579000473   -8.280000687    9.604000092
   27 DA    C1'      825    9.591000557   -8.246000290    9.741000175
   27 DA    H1'      826    9.559000015   -8.144000053    9.760000229
   27 DA    N9       827    9.512000084   -8.338999748    9.819999695
   27 DA    C8       828    9.559000015   -8.446000099    9.885000229
   27 DA    H8       829    9.659999847   -8.482000351    9.871000290
   27 DA    N7       830    9.465000153   -8.517999649    9.953000069
   27 DA    C5       831    9.348999977   -8.440000534    9.937000275
   27 DA    C6       832    9.213999748   -8.453000069    9.965000153
   27 DA    N6       833    9.170000076   -8.557000160   10.038000107
   27 DA    H61      834    9.218999863   -8.644999504   10.043000221
   27 DA    H62      835    9.076000214   -8.545000076   10.072000504
   27 DA    N1       836    9.126999855   -8.350999832    9.935999870
   27 DA    C2       837    9.171999931   -8.244000435    9.871000290
   27 DA    H2       838    9.101999283   -8.163000107    9.854000092
   27 DA    N3       839    9.294000626   -8.225999832    9.826999664
   27 DA    C4       840    9.378999710   -8.329999924    9.857999802
   27 DA    C3'      841    9.783999443   -8.169000626    9.651999474
   27 DA    H3'      842    9.887999535   -8.184999466    9.623999596
   27 DA    C2'      843    9.741000175   -8.244999886    9.777999878
   27 DA    H2'      844    9.784999847   -8.344999313    9.767000198
   27 DA    H2''     845    9.760000229   -8.190000534    9.869999886
   27 DA    O3'      846    9.750000000   -8.029000282    9.659999847
   28 DA    P        847    9.869000435   -7.919000149    9.642000198
   28 DA    OP1      848    9.951999664   -7.948000431    9.520999908
   28 DA    OP2      849    9.935999870   -7.900000095    9.770999908
   28 DA    O5'      850    9.795999527   -7.782000065    9.626000404
   28 DA    C5'      851    9.719999313   -7.744000435    9.510000229
   28 DA    H5'      852    9.697999954   -7.833999634    9.451000214
   28 DA    H5''     853    9.784999847   -7.685999870    9.444999695
   28 DA    C4'      854    9.583999634   -7.683999538    9.541999817
   28 DA    H4'      855    9.530000687   -7.669999599    9.448999405
   28 DA    O4'      856    9.496000290   -7.761000156    9.628000259
   28 DA    C1'      857    9.482000351   -7.694999695    9.753000259
   28 DA    H1'      858    9.390000343   -7.636000156    9.760000229
   28 DA    N9       859    9.496000290   -7.801999569    9.850999832
   28 DA    C8       860    9.614000320   -7.866999626    9.892999649
   28 DA    H8       861    9.708000183   -7.840000153    9.847000122
   28 DA    N7       862    9.598000526   -7.955000401    9.987000465
   28 DA    C5       863    9.458000183   -7.951999664   10.010000229
   28 DA    C6       864    9.366000175   -8.024999619   10.090000153
   28 DA    N6       865    9.390000343   -8.125000000   10.170999527
   28 DA    H61      866    9.484999657   -8.158999443   10.176000595
   28 DA    H62      867    9.317999840   -8.180000305   10.217000008
   28 DA    N1       868    9.232999802   -8.000000000   10.093000412
   28 DA    C2       869    9.190000534   -7.901000023   10.012000084
   28 DA    H2       870    9.081999779   -7.897000313   10.003000259
   28 DA    N3       871    9.262000084   -7.831999779    9.921999931
   28 DA    C4       872    9.394999504   -7.869999886    9.918000221
   28 DA    C3'      873    9.605999947   -7.546999931    9.608999252
   28 DA    H3'      874    9.701999664   -7.500000000    9.583999634
   28 DA    C2'      875    9.598000526   -7.587000370    9.756999969
   28 DA    H2'      876    9.694000244   -7.631999969    9.781999588
   28 DA    H2''     877    9.579000473   -7.505999565    9.826999664
   28 DA    O3'      878    9.505999565   -7.448999882    9.567999840
   29 DA    P        879    9.477999687   -7.307000160    9.637999535
   29 DA    OP1      880    9.405000687   -7.227999687    9.538000107
   29 DA    OP2      881    9.604000092   -7.248999596    9.684999466
   29 DA    O5'      882    9.385000229   -7.344999790    9.762999535
   29 DA    C5'      883    9.244999886   -7.380999565    9.743000031
   29 DA    H5'      884    9.253999710   -7.470999718    9.683000565
   29 DA    H5''     885    9.183000565   -7.308000088    9.689000130
   29 DA    C4'      886    9.157999992   -7.423999786    9.866000175
   29 DA    H4'      887    9.058000565   -7.432000160    9.822999954
   29 DA    O4'      888    9.217000008   -7.527999878    9.937000275
   29 DA    C1'      889    9.232000351   -7.497000217   10.072999954
   29 DA    H1'      890    9.144000053   -7.515000343   10.135000229
   29 DA    N9       891    9.351999283   -7.566000462   10.133999825
   29 DA    C8       892    9.482000351   -7.555000305   10.108999252
   29 DA    H8       893    9.526000023   -7.495999813   10.029000282
   29 DA    N7       894    9.555000305   -7.641000271   10.176000595
   29 DA    C5       895    9.462999344   -7.703999996   10.262000084
   29 DA    C6       896    9.465000153   -7.801000118   10.357999802
   29 DA    N6       897    9.578000069   -7.859999657   10.394999504
   29 DA    H61      898    9.666999817   -7.845999718   10.348999977
   29 DA    H62      899    9.567999840   -7.937000275   10.460000038
   29 DA    N1       900    9.357000351   -7.848000526   10.421999931
   29 DA    C2       901    9.244000435   -7.791000366   10.385999680
   29 DA    H2       902    9.151999474   -7.826000214   10.430999756
   29 DA    N3       903    9.230000496   -7.683000088   10.303999901
   29 DA    C4       904    9.343999863   -7.648999691   10.241999626
   29 DA    C3'      905    9.151999474   -7.308000088    9.958999634
   29 DA    H3'      906    9.187000275   -7.219999790    9.905000687
   29 DA    C2'      907    9.255000114   -7.344999790   10.064000130
   29 DA    H2'      908    9.354000092   -7.330000401   10.022000313
   29 DA    H2''     909    9.230999947   -7.301999569   10.162000656
   29 DA    O3'      910    9.024000168   -7.287000179   10.012999535
   30 DA    P        911    8.975000381   -7.144000053   10.057000160
   30 DA    OP1      912    8.826999664   -7.136000156   10.059999466
   30 DA    OP2      913    9.045000076   -7.044999599    9.979000092
   30 DA    O5'      914    9.029000282   -7.131999969   10.204000473
   30 DA    C5'      915    8.944000244   -7.187999725   10.312000275
   30 DA    H5'      916    8.921999931   -7.291999817   10.288000107
   30 DA    H5''     917    8.855999947   -7.123999596   10.319000244
   30 DA    C4'      918    9.006999969   -7.173999786   10.451999664
   30 DA    H4'      919    8.937999725   -7.187000275   10.533999443
   30 DA    O4'      920    9.107000351   -7.268000126   10.463999748
   30 DA    C1'      921    9.223999977   -7.201000214   10.496000290
   30 DA    H1'      922    9.232999802   -7.180999756   10.602999687
   30 DA    N9       923    9.348000526   -7.263999939   10.447000504
   30 DA    C8       924    9.437999725   -7.230000496   10.343999863
   30 DA    H8       925    9.423999786   -7.150000095   10.272000313
   30 DA    N7       926    9.548000336   -7.303999901   10.336000443
   30 DA    C5       927    9.526000023   -7.391999722   10.440000534
   30 DA    C6       928    9.600999832   -7.498000145   10.491000175
   30 DA    N6       929    9.720999718   -7.534999847   10.454999924
   30 DA    H61      930    9.779000282   -7.493000031   10.383000374
   30 DA    H62      931    9.763999939   -7.602999687   10.516000748
   30 DA    N1       932    9.562000275   -7.566999912   10.598999977
   30 DA    C2       933    9.447000504   -7.536000252   10.655000687
   30 DA    H2       934    9.420000076   -7.590000153    0.074000001
   30 DA    N3       935    9.357999802   -7.453999996   10.607999802
   30 DA    C4       936    9.405000687   -7.379000187   10.503000259
   30 DA    C3'      937    9.071000099   -7.030999660   10.472000122
   30 DA    H3'      938    9.024000168   -6.953999996   10.409999847
   30 DA    C2'      939    9.220999718   -7.055999756   10.441999435
   30 DA    H2'      940    9.233999252   -7.051999569   10.333999634
   30 DA    H2''     941    9.287000656   -6.987000465   10.494000435
   30 DA    O3'      942    9.062000275   -6.991999626   10.609999657
   31 DG    P        943    8.963999748   -6.890000343   10.662000656
   31 DG    OP1      944    8.828000069   -6.921999931   10.628000259
   31 DG    OP2      945    9.010999680   -6.755999565   10.625000000
   31 DG    O5'      946    8.993000031   -6.905999660    0.145999998
   31 DG    C5'      947    8.918000221   -6.998999596    0.224999994
   31 DG    H5'      948    8.887000084   -7.072000027    0.150000006
   31 DG    H5''     949    8.821000099   -6.958999634    0.252999991
   31 DG    C4'      950    8.991999626   -7.060999870    0.340000004
   31 DG    H4'      951    8.937999725   -7.125000000    0.409000009
   31 DG    O4'      952    9.090000153   -7.148000240    0.290000021
   31 DG    C1'      953    9.218999863   -7.099999905    0.329999983
   31 DG    H1'      954    9.246000290   -7.154000282    0.421000004
   31 DG    N9       955    9.319000244   -7.115000248    0.222000003
   31 DG    C8       956    9.328000069   -7.032000065    0.108000003
   31 DG    H8       957    9.266000748   -6.948999882    0.077999994
   31 DG    N7       958    9.434999466   -7.069999695    0.034000002
   31 DG    C5       959    9.491000175   -7.180999756    0.098999999
   31 DG    C6       960    9.618000031   -7.254000187    0.086000003
   31 DG    O6       961    9.697000504   -7.241999626   10.666000366
   31 DG    N1       962    9.637000084   -7.358999729    0.174999997
   31 DG    H1       963    9.725999832   -7.407999992    0.172000006
   31 DG    C2       964    9.566999435   -7.359999657    0.288000017
   31 DG    N2       965    9.595999718   -7.447000027    0.377999991
   31 DG    H21      966    9.670000076   -7.512999535    0.361000001
   31 DG    H22      967    9.558000565   -7.446000099    0.471000016
   31 DG    N3       968    9.454000473   -7.294999599    0.308999985
   31 DG    C4       969    9.420000076   -7.208000183    0.211999983
   31 DG    C3'      970    9.065999985   -6.955999851    0.432999998
   31 DG    H3'      971    9.026999474   -6.855999947    0.417999983
   31 DG    C2'      972    9.205999374   -6.955000401    0.377999991
   31 DG    H2'      973    9.201999664   -6.881999969    0.296999991
   31 DG    H2''     974    9.284999847   -6.937000275    0.451999992
   31 DG    O3'      975    9.052999496   -6.983000278    0.570999980
   32 DT    P        976    9.101999283   -6.891999722    0.689999998
   32 DT    OP1      977    9.001999855   -6.919999599    0.796000004
   32 DT    OP2      978    9.121999741   -6.755000114    0.636000037
   32 DT    O5'      979    9.246000290   -6.948999882    0.723999977
   32 DT    C5'      980    9.263999939   -7.062000275    0.805000007
   32 DT    H5'      981    9.210000038   -7.150000095    0.769999981
   32 DT    H5''     982    9.237000465   -7.032000065    0.906000018
   32 DT    C4'      983    9.409999847   -7.105999947    0.806000054
   32 DT    H4'      984    9.430000305   -7.171999931    0.889999986
   32 DT    O4'      985    9.441999435   -7.166000366    0.682000041
   32 DT    C1'      986    9.581999779   -7.148999691    0.662000000
   32 DT    H1'      987    9.626999855   -7.248000145    0.675999999
   32 DT    N1       988    9.611000061   -7.085000038    0.534000039
   32 DT    C6       989    9.546999931   -6.969000340    0.494000018
   32 DT    H6       990    9.472000122   -6.923000336    0.557999969
   32 DT    C5       991    9.579000473   -6.914000034    0.374000013
   32 DT    C7       992    9.506999969   -6.787000179    0.335999995
   32 DT    H71      993    9.501000404   -6.791000366    0.226999998
   32 DT    H72      994    9.416999817   -6.755000114    0.385999978
   32 DT    H73      995    9.576999664   -6.706999779    0.361999989
   32 DT    C4       996    9.678999901   -6.967999935    0.285999984
   32 DT    O4       997    9.697999954   -6.933000088    0.166999996
   32 DT    N3       998    9.748000145   -7.073999882    0.338000000
   32 DT    H3       999    9.822999954   -7.116999626    0.285999984
   32 DT    C2      1000    9.725999832   -7.130000114    0.463000000
   32 DT    O2      1001    9.793000221   -7.230000496    0.486999989
   32 DT    C3'     1002    9.505999565   -6.991000175    0.827000022
   32 DT    H3'     1003    9.482000351   -6.901000023    0.769999981
   32 DT    C2'     1004    9.628000259   -7.059999943    0.774999976
   32 DT    H2'     1005    9.710000038   -6.993000031    0.750000000
   32 DT    H2''    1006    9.663999557   -7.129000187    0.852000058
   32 DT    O3'     1007    9.531999588   -6.944999695    0.962000012
   33 DG    P       1008    9.607000351   -6.803999901    1.000000000
   33 DG    OP1     1009    9.598000526   -6.791999817    1.148000002
   33 DG    OP2     1010    9.543000221   -6.708000183    0.910000026
   33 DG    O5'     1011    9.758999825   -6.819000244    0.968000054
   33 DG    C5'     1012    9.840000153   -6.904000282    1.044999957
   33 DG    H5'     1013    9.808000565   -7.008999825    1.042999983
   33 DG    H5''    1014    9.837999344   -6.869999886    1.148000002
   33 DG    C4'     1015    9.984999657   -6.898999691    0.993999958
   33 DG    H4'     1016   10.048000336   -6.967999935    1.050999999
   33 DG    O4'     1017    9.996999741   -6.930000305    0.856999993
   33 DG    C1'     1018   10.065000534   -6.828999996    0.782000005
   33 DG    H1'     1019   10.170999527   -6.855000496    0.768999994
   33 DG    N9      1020   10.008999825   -6.812000275    0.642000020
   33 DG    C8      1021    9.881999969   -6.794999599    0.606000006
   33 DG    H8      1022    9.795000076   -6.791000366    0.669999957
   33 DG    N7      1023    9.862999916   -6.782000065    0.479000002
   33 DG    C5      1024    9.991999626   -6.780000210    0.426999986
   33 DG    C6      1025   10.038999557   -6.763999939    0.287000000
   33 DG    O6      1026    9.986000061   -6.733000278    0.180999994
   33 DG    N1      1027   10.180999756   -6.782000065    0.289000005
   33 DG    H1      1028   10.226999283   -6.786000252    0.200000003
   33 DG    C2      1029   10.255000114   -6.801000118    0.393000007
   33 DG    N2      1030   10.380000114   -6.816000462    0.368000001
   33 DG    H21     1031   10.414999962   -6.844000340    0.277999997
   33 DG    H22     1032   10.447999954   -6.801999569    0.442000002
   33 DG    N3      1033   10.217000008   -6.794999599    0.521999955
   33 DG    C4      1034   10.081999779   -6.789000034    0.528999984
   33 DG    C3'     1035   10.043000221   -6.758999825    1.018000007
   33 DG    H3'     1036    9.982000351   -6.703000069    1.088999987
   33 DG    C2'     1037   10.050000191   -6.705999851    0.872999966
   33 DG    H2'     1038    9.958999634   -6.648999691    0.855000019
   33 DG    H2''    1039   10.137999535   -6.643000126    0.859000027
   33 DG    O3'     1040   10.177999496   -6.775000095    1.067000031
   34 DT    P       1041   10.277999878   -6.648999691    1.088000059
   34 DT    OP1     1042   10.368000031   -6.678999901    1.195999980
   34 DT    OP2     1043   10.192999840   -6.529000282    1.098999977
   34 DT    O5'     1044   10.373999596   -6.638999939    0.960999966
   34 DT    C5'     1045   10.461000443   -6.751000404    0.922999978
   34 DT    H5'     1046   10.401000023   -6.835999966    0.889000058
   34 DT    H5''    1047   10.506999969   -6.784999847    1.014999986
   34 DT    C4'     1048   10.567999840   -6.708999634    0.818999946
   34 DT    H4'     1049   10.637999535   -6.791999817    0.804000020
   34 DT    O4'     1050   10.510999680   -6.691999912    0.694000006
   34 DT    C1'     1051   10.544000626   -6.565000057    0.646000028
   34 DT    H1'     1052   10.630999565   -6.566000462    0.580000043
   34 DT    N1      1053   10.426000595   -6.512000084    0.573000014
   34 DT    C6      1054   10.305999756   -6.481999874    0.636000037
   34 DT    H6      1055   10.300000191   -6.500000000    0.742999971
   34 DT    C5      1056   10.198999405   -6.433000088    0.567999959
   34 DT    C7      1057   10.066999435   -6.399000168    0.651000023
   34 DT    H71     1058   10.038999557   -6.295000076    0.632000029
   34 DT    H72     1059    9.982000351   -6.458999634    0.617999971
   34 DT    H73     1060   10.087999344   -6.421000004    0.754999995
   34 DT    C4      1061   10.201999664   -6.405000210    0.423000008
   34 DT    O4      1062   10.105999947   -6.366000175    0.351999998
   34 DT    N3      1063   10.328000069   -6.430000305    0.368000001
   34 DT    H3      1064   10.330999374   -6.401000023    0.272000015
   34 DT    C2      1065   10.439000130   -6.486000061    0.434000015
   34 DT    O2      1066   10.534999847   -6.515000343    0.365000010
   34 DT    C3'     1067   10.648000717   -6.580999851    0.852000058
   34 DT    H3'     1068   10.649000168   -6.559999943    0.958999991
   34 DT    C2'     1069   10.576999664   -6.480999947    0.764999986
   34 DT    H2'     1070   10.487000465   -6.447000027    0.815999985
   34 DT    H2''    1071   10.642999649   -6.397000313    0.742999971
   34 DT    O3'     1072   10.781000137   -6.619000435    0.810999990
   35 DA    P       1073   10.907999992   -6.523000240    0.847000003
   35 DA    OP1     1074   11.031000137   -6.605000496    0.835000038
   35 DA    OP2     1075   10.875000000   -6.458000183    0.973999977
   35 DA    O5'     1076   10.898000717   -6.414000034    0.731999993
   35 DA    C5'     1077   10.923000336   -6.455000401    0.598999977
   35 DA    H5'     1078   10.873999596   -6.551000118    0.580000043
   35 DA    H5''    1079   11.027999878   -6.483000278    0.592999995
   35 DA    C4'     1080   10.895999908   -6.343999863    0.494999975
   35 DA    H4'     1081   10.937999725   -6.375000000    0.400000006
   35 DA    O4'     1082   10.762000084   -6.324999809    0.473999977
   35 DA    C1'     1083   10.739000320   -6.184999943    0.463000000
   35 DA    H1'     1084   10.774999619   -6.152999878    0.365000010
   35 DA    N9      1085   10.598999977   -6.157999992    0.473999977
   35 DA    C8      1086   10.520999908   -6.116999626    0.580999970
   35 DA    H8      1087   10.557000160   -6.116000175    0.682999969
   35 DA    N7      1088   10.401999474   -6.072999954    0.544000030
   35 DA    C5      1089   10.398000717   -6.088000298    0.409000009
   35 DA    C6      1090   10.298000336   -6.063000202    0.314000010
   35 DA    N6      1091   10.173000336   -6.022000313    0.334999979
   35 DA    H61     1092   10.147000313   -5.998000145    0.430000007
   35 DA    H62     1093   10.104000092   -6.006999969    0.261999995
   35 DA    N1      1094   10.322000504   -6.085000038    0.180999994
   35 DA    C2      1095   10.444999695   -6.137000084    0.147000000
   35 DA    H2      1096   10.461000443   -6.157999992    0.041999999
   35 DA    N3      1097   10.543000221   -6.175000191    0.229999989
   35 DA    C4      1098   10.516000748   -6.143000126    0.361000001
   35 DA    C3'     1099   10.951999664   -6.208000183    0.547999978
   35 DA    H3'     1100   11.019000053   -6.218999863    0.633000016
   35 DA    C2'     1101   10.819999695   -6.133999825    0.587000012
   35 DA    H2'     1102   10.781000137   -6.154999733    0.686999977
   35 DA    H2''    1103   10.841000557   -6.026999950    0.578999996
   35 DA    O3'     1104   11.029000282   -6.151000023    0.444999993
   36 DT    P       1105   11.133000374   -6.029999733    0.465999991
   36 DT    OP1     1106   11.237999916   -6.038000107    0.363000005
   36 DT    OP2     1107   11.180999756   -6.012000084    0.601000011
   36 DT    O5'     1108   11.031999588   -5.904000282    0.439999998
   36 DT    C5'     1109   11.008000374   -5.845000267    0.310999990
   36 DT    H5'     1110   11.101999283   -5.827000141    0.259000003
   36 DT    H5''    1111   10.954999924   -5.750000000    0.321000010
   36 DT    C4'     1112   10.927999496   -5.927999973    0.211999983
   36 DT    H4'     1113   10.975000381   -6.026000023    0.214000016
   36 DT    O4'     1114   10.795999527   -5.938000202    0.259000003
   36 DT    C1'     1115   10.713999748   -5.886000156    0.149000004
   36 DT    H1'     1116   10.678999901   -5.967999935    0.086000003
   36 DT    N1      1117   10.591000557   -5.828000069    0.207999989
   36 DT    C6      1118   10.598000526   -5.761000156    0.324000001
   36 DT    H6      1119   10.692999840   -5.758999825    0.375999987
   36 DT    C5      1120   10.489000320   -5.699999809    0.374000013
   36 DT    C7      1121   10.498999596   -5.611000061    0.500000000
   36 DT    H71     1122   10.414999962   -5.644999981    0.560999990
   36 DT    H72     1123   10.594999313   -5.624000072    0.550000012
   36 DT    H73     1124   10.486000061   -5.504000187    0.484999985
   36 DT    C4      1125   10.359999657   -5.706000328    0.298999995
   36 DT    O4      1126   10.246000290   -5.664000034    0.328999996
   36 DT    N3      1127   10.373000145   -5.763999939    0.178000003
   36 DT    H3      1128   10.291000366   -5.751999855    0.120000005
   36 DT    C2      1129   10.489000320   -5.807000160    0.119000003
   36 DT    O2      1130   10.493000031   -5.818999767   10.666000366
   36 DT    C3'     1131   10.930999756   -5.874000072    0.068000004
   36 DT    H3'     1132   11.013999939   -5.806000233    0.050000001
   36 DT    C2'     1133   10.798999786   -5.793999672    0.066000000
   36 DT    H2'     1134   10.826000214   -5.697999954    0.109000005
   36 DT    H2''    1135   10.755999565   -5.789000034   10.635999680
   36 DT    O3'     1136   10.928999901   -5.980999947   10.648000717
   37 DT    P       1137   11.024000168   -5.974999905   10.517000198
   37 DT    OP1     1138   11.029000282   -6.102000237   10.442999840
   37 DT    OP2     1139   11.151999474   -5.907999992   10.551000595
   37 DT    O5'     1140   10.947999954   -5.870999813   10.419000626
   37 DT    C5'     1141   10.842000008   -5.907000065   10.333999634
   37 DT    H5'     1142   10.788000107   -5.991999626   10.376999855
   37 DT    H5''    1143   10.887999535   -5.940000057   10.241000175
   37 DT    C4'     1144   10.737999916   -5.795000076   10.309999466
   37 DT    H4'     1145   10.663000107   -5.831999779   10.239999771
   37 DT    O4'     1146   10.656000137   -5.745999813   10.420999527
   37 DT    C1'     1147   10.618000031   -5.615000248   10.399999619
   37 DT    H1'     1148   10.541999817   -5.620999813   10.321000099
   37 DT    N1      1149   10.572999954   -5.557000160   10.530000687
   37 DT    C6      1150   10.664999962   -5.529999733   10.630000114
   37 DT    H6      1151   10.769999504   -5.552999973   10.614999771
   37 DT    C5      1152   10.630999565   -5.463999748    0.075999998
   37 DT    C7      1153   10.734999657   -5.436999798    0.182000011
   37 DT    H71     1154   10.830999374   -5.428999901    0.130999997
   37 DT    H72     1155   10.711000443   -5.341000080    0.226999998
   37 DT    H73     1156   10.732000351   -5.509999752    0.261999995
   37 DT    C4      1157   10.487000465   -5.427999973    0.094999999
   37 DT    O4      1158   10.434000015   -5.375000000    0.189999998
   37 DT    N3      1159   10.405000687   -5.456000328   10.652999878
   37 DT    H3      1160   10.309999466   -5.421000004   10.662000656
   37 DT    C2      1161   10.444000244   -5.519000053   10.538000107
   37 DT    O2      1162   10.362000465   -5.531000137   10.448999405
   37 DT    C3'     1163   10.801000595   -5.668999672   10.253999710
   37 DT    H3'     1164   10.908999443   -5.661999702   10.263999939
   37 DT    C2'     1165   10.736000061   -5.550999641   10.330999374
   37 DT    H2'     1166   10.807000160   -5.495999813   10.392999649
   37 DT    H2''    1167   10.704999924   -5.470000267   10.265000343
   37 DT    O3'     1168   10.770999908   -5.657000065   10.114000320
   38 DT    P       1169   10.814000130   -5.532999992   10.015000343
   38 DT    OP1     1170   10.819000244   -5.598000050    9.883000374
   38 DT    OP2     1171   10.932000160   -5.467000008   10.073999405
   38 DT    O5'     1172   10.694000244   -5.432000160   10.010999680
   38 DT    C5'     1173   10.560999870   -5.484000206    9.976999283
   38 DT    H5'     1174   10.557000160   -5.578999996   10.031000137
   38 DT    H5''    1175   10.565000534   -5.501999855    9.869999886
   38 DT    C4'     1176   10.461000443   -5.379000187   10.029000282
   38 DT    H4'     1177   10.364000320   -5.415999889    9.998000145
   38 DT    O4'     1178   10.441999435   -5.372000217   10.175000191
   38 DT    C1'     1179   10.423999786   -5.236000061   10.211000443
   38 DT    H1'     1180   10.326999664   -5.199999809   10.177999496
   38 DT    N1      1181   10.430999756   -5.215000153   10.355999947
   38 DT    C6      1182   10.553999901   -5.195000172   10.412000656
   38 DT    H6      1183   10.642999649   -5.218999863   10.355999947
   38 DT    C5      1184   10.571000099   -5.133999825   10.531999588
   38 DT    C7      1185   10.712999344   -5.111000061   10.579999924
   38 DT    H71     1186   10.730999947   -5.004000187   10.573999405
   38 DT    H72     1187   10.729000092   -5.154000282    0.009000001
   38 DT    H73     1188   10.776999474   -5.165999889   10.512000084
   38 DT    C4      1189   10.451999664   -5.093999863   10.605999947
   38 DT    O4      1190   10.451999664   -5.038000107    0.041999999
   38 DT    N3      1191   10.328000069   -5.129000187   10.552000046
   38 DT    H3      1192   10.241999626   -5.109000206   10.600000381
   38 DT    C2      1193   10.312000275   -5.185999870   10.430000305
   38 DT    O2      1194   10.198999405   -5.203000069   10.387000084
   38 DT    C3'     1195   10.501999855   -5.233000278    9.989999771
   38 DT    H3'     1196   10.586000443   -5.224999905    9.920999527
   38 DT    C2'     1197   10.527999878   -5.161000252   10.125000000
   38 DT    H2'     1198   10.633000374   -5.179999828   10.148000717
   38 DT    H2''    1199   10.501999855   -5.054999828   10.128000259
   38 DT    O3'     1200   10.395999908   -5.156000137    9.927999496
   39 DG    P       1201   10.411000252   -5.046000004    9.815999985
   39 DG    OP1     1202   10.451000214   -5.116000175    9.691999435
   39 DG    OP2     1203   10.501999855   -4.934000015    9.866000175
   39 DG    O5'     1204   10.266000748   -4.988999844    9.791999817
   39 DG    C5'     1205   10.168000221   -5.072000027    9.737000465
   39 DG    H5'     1206   10.203000069   -5.172999859    9.755000114
   39 DG    H5''    1207   10.155000687   -5.060999870    9.628999710
   39 DG    C4'     1208   10.034999847   -5.065999985    9.814000130
   39 DG    H4'     1209    9.968000412   -5.143000126    9.776000023
   39 DG    O4'     1210   10.062999725   -5.084000111    9.954999924
   39 DG    C1'     1211   10.008000374   -4.977000237   10.030000687
   39 DG    H1'     1212    9.905000687   -4.999000072   10.059000015
   39 DG    N9      1213   10.095999718   -4.941999912   10.140000343
   39 DG    C8      1214   10.233999252   -4.947999954   10.144000053
   39 DG    H8      1215   10.294000626   -4.984000206   10.062000275
   39 DG    N7      1216   10.284999847   -4.901000023   10.255999565
   39 DG    C5      1217   10.171999931   -4.855000019   10.323999405
   39 DG    C6      1218   10.163000107   -4.796000004   10.458999634
   39 DG    O6      1219   10.255000114   -4.769999981   10.538000107
   39 DG    N1      1220   10.033999443   -4.768000126   10.498000145
   39 DG    H1      1221   10.027999878   -4.727999687   10.591000557
   39 DG    C2      1222    9.921999931   -4.788000107   10.418000221
   39 DG    N2      1223    9.809000015   -4.750999928   10.462999344
   39 DG    H21     1224    9.784999847   -4.717000008   10.555000305
   39 DG    H22     1225    9.725999832   -4.750000000   10.404000282
   39 DG    N3      1226    9.926000595   -4.841000080   10.298000336
   39 DG    C4      1227   10.052999496   -4.881999969   10.258000374
   39 DG    C3'     1228    9.966000557   -4.928999901    9.798000336
   39 DG    H3'     1229   10.013999939   -4.874000072    9.717000008
   39 DG    C2'     1230   10.001999855   -4.859999657    9.930000305
   39 DG    H2'     1231   10.100000381   -4.815000057    9.916000366
   39 DG    H2''    1232    9.923999786   -4.786000252    9.951000214
   39 DG    O3'     1233    9.826000214   -4.942999840    9.777999878
   40 DG    P       1234    9.737000465   -4.815999985    9.739000320
   40 DG    OP1     1235    9.625000000   -4.866999626    9.670999527
   40 DG    OP2     1236    9.819000244   -4.715000153    9.663000107
   40 DG    O5'     1237    9.678999901   -4.744999886    9.871999741
   40 DG    C5'     1238    9.591000557   -4.816999912    9.960000038
   40 DG    H5'     1239    9.644000053   -4.907000065    9.991000175
   40 DG    H5''    1240    9.496999741   -4.847000122    9.913999557
   40 DG    C4'     1241    9.559000015   -4.740000248   10.081999779
   40 DG    H4'     1242    9.498999596   -4.806000233   10.144999504
   40 DG    O4'     1243    9.670999527   -4.693999767   10.152999878
   40 DG    C1'     1244    9.659999847   -4.554999828   10.175000191
   40 DG    H1'     1245    9.605999947   -4.524000168   10.263999939
   40 DG    N9      1246    9.798999786   -4.499000072   10.184000015
   40 DG    C8      1247    9.898000717   -4.524000168   10.092000008
   40 DG    H8      1248    9.871999741   -4.543000221    9.989000320
   40 DG    N7      1249   10.020999908   -4.502999783   10.137999535
   40 DG    C5      1250    9.994000435   -4.472000122   10.270999908
   40 DG    C6      1251   10.081999779   -4.436999798   10.376999855
   40 DG    O6      1252   10.206999779   -4.440000057   10.381999969
   40 DG    N1      1253   10.019000053   -4.393000126   10.491000175
   40 DG    H1      1254   10.078000069   -4.348999977   10.560999870
   40 DG    C2      1255    9.885999680   -4.383999825   10.505000114
   40 DG    N2      1256    9.833999634   -4.331000328   10.612999916
   40 DG    H21     1257    9.897000313   -4.289000034    0.009000001
   40 DG    H22     1258    9.733999252   -4.324000359   10.628999710
   40 DG    N3      1259    9.805999756   -4.427999973   10.416999817
   40 DG    C4      1260    9.857999802   -4.466000080   10.300000191
   40 DG    C3'     1261    9.482000351   -4.609999657   10.045000076
   40 DG    H3'     1262    9.437999725   -4.611000061    9.946000099
   40 DG    C2'     1263    9.587999344   -4.504000187   10.051000595
   40 DG    H2'     1264    9.654000282   -4.512000084    9.963999748
   40 DG    H2''    1265    9.545000076   -4.404999733   10.059999466
   40 DG    O3'     1266    9.369999886   -4.585000038   10.133000374
   41 DA    P       1267    9.251000404   -4.475999832   10.123000145
   41 DA    OP1     1268    9.137999535   -4.539000034   10.190999985
   41 DA    OP2     1269    9.241000175   -4.440000057    9.977999687
   41 DA    O5'     1270    9.293000221   -4.349999905   10.201999664
   41 DA    C5'     1271    9.316999435   -4.363999844   10.347000122
   41 DA    H5'     1272    9.394000053   -4.440000057   10.357999802
   41 DA    H5''    1273    9.222000122   -4.397000313   10.387000084
   41 DA    C4'     1274    9.364000320   -4.225999832   10.399000168
   41 DA    H4'     1275    9.338999748   -4.223000050   10.505000114
   41 DA    O4'     1276    9.508999825   -4.213000298   10.401999474
   41 DA    C1'     1277    9.531000137   -4.090000153   10.336000443
   41 DA    H1'     1278    9.543000221   -4.012000084   10.409999847
   41 DA    N9      1279    9.661000252   -4.098999977   10.274999619
   41 DA    C8      1280    9.691999435   -4.116999626   10.144000053
   41 DA    H8      1281    9.614999771   -4.119999886   10.067999840
   41 DA    N7      1282    9.822999954   -4.102999687   10.121000290
   41 DA    C5      1283    9.880999565   -4.086999893   10.246000290
   41 DA    C6      1284   10.010999680   -4.052000046   10.300000191
   41 DA    N6      1285   10.121000290   -4.039999962   10.225000381
   41 DA    H61     1286   10.107999802   -4.065999985   10.128000259
   41 DA    H62     1287   10.208000183   -4.008999825   10.266000748
   41 DA    N1      1288   10.024999619   -4.013999939   10.423999786
   41 DA    C2      1289    9.918000221   -4.011000156   10.501000404
   41 DA    H2      1290    9.939000130   -3.981000185   10.601999283
   41 DA    N3      1291    9.794000626   -4.041999817   10.472000122
   41 DA    C4      1292    9.781999588   -4.078000069   10.340000153
   41 DA    C3'     1293    9.305000305   -4.100999832   10.336999893
   41 DA    H3'     1294    9.215000153   -4.129000187   10.281999588
   41 DA    C2'     1295    9.414999962   -4.052999973   10.243000031
   41 DA    H2'     1296    9.420999527   -4.115000248   10.154000282
   41 DA    H2''    1297    9.406999588   -3.945000172   10.229000092
   41 DA    O3'     1298    9.281999588   -4.006999969   10.437000275
   42 DA    P       1299    9.133999825   -3.959000111   10.467000008
   42 DA    OP1     1300    9.048000336   -4.072000027   10.503000259
   42 DA    OP2     1301    9.090000153   -3.865999937   10.355999947
   42 DA    O5'     1302    9.166999817   -3.865999937   10.592000008
   42 DA    C5'     1303    9.205999374   -3.927999973    0.044999998
   42 DA    H5'     1304    9.273000717   -4.011000156    0.025000000
   42 DA    H5''    1305    9.119000435   -3.968999863    0.098000005
   42 DA    C4'     1306    9.270999908   -3.824000120    0.134000003
   42 DA    H4'     1307    9.269999504   -3.861999989    0.235999987
   42 DA    O4'     1308    9.404000282   -3.818999767    0.105999991
   42 DA    C1'     1309    9.434999466   -3.695000172    0.046000000
   42 DA    H1'     1310    9.487999916   -3.634000063    0.120000005
   42 DA    N9      1311    9.510999680   -3.710999966   10.590000153
   42 DA    C8      1312    9.463999748   -3.756999969   10.468999863
   42 DA    H8      1313    9.357999802   -3.774000168   10.454000473
   42 DA    N7      1314    9.545999527   -3.756999969   10.369999886
   42 DA    C5      1315    9.666999817   -3.718999863   10.437000275
   42 DA    C6      1316    9.803999901   -3.702999830   10.399000168
   42 DA    N6      1317    9.850000381   -3.720999956   10.276999474
   42 DA    H61     1318    9.780000687   -3.741999865   10.206999779
   42 DA    H62     1319    9.948999405   -3.708000183   10.260999680
   42 DA    N1      1320    9.895999908   -3.672000170   10.491000175
   42 DA    C2      1321    9.851999283   -3.645999908   10.607999802
   42 DA    H2      1322    9.933000565   -3.615999937    0.003000000
   42 DA    N3      1323    9.730999947   -3.650999784   10.657999992
   42 DA    C4      1324    9.642999649   -3.695999861   10.567999840
   42 DA    C3'     1325    9.218000412   -3.674999952    0.144000009
   42 DA    H3'     1326    9.112000465   -3.675999880    0.119000003
   42 DA    C2'     1327    9.305000305   -3.618999958    0.027000001
   42 DA    H2'     1328    9.253000259   -3.656000137   10.608999252
   42 DA    H2''    1329    9.322000504   -3.511999846    0.033000000
   42 DA    O3'     1330    9.241000175   -3.618000031    0.268000007
   43 DA    P       1331    9.211000443   -3.466000080    0.308999985
   43 DA    OP1     1332    9.225000381   -3.459000111    0.456000000
   43 DA    OP2     1333    9.098000526   -3.411000013    0.235999987
   43 DA    O5'     1334    9.350999832   -3.395999908    0.257999986
   43 DA    C5'     1335    9.472000122   -3.416999817    0.326999992
   43 DA    H5'     1336    9.513999939   -3.518000126    0.331999987
   43 DA    H5''    1337    9.454000473   -3.395999908    0.432000011
   43 DA    C4'     1338    9.579000473   -3.318999767    0.282000005
   43 DA    H4'     1339    9.669000626   -3.328999996    0.342000008
   43 DA    O4'     1340    9.625000000   -3.361999989    0.148000002
   43 DA    C1'     1341    9.633000374   -3.249000072    0.064999998
   43 DA    H1'     1342    9.732999802   -3.209000111    0.075999998
   43 DA    N9      1343    9.612999916   -3.283000231   10.607000351
   43 DA    C8      1344    9.498999596   -3.334999800   10.548999786
   43 DA    H8      1345    9.406999588   -3.343999863   10.605000496
   43 DA    N7      1346    9.515000343   -3.377999783   10.430000305
   43 DA    C5      1347    9.652999878   -3.351999998   10.404000282
   43 DA    C6      1348    9.737000465   -3.363000154   10.291999817
   43 DA    N6      1349    9.694999695   -3.397000074   10.171999931
   43 DA    H61     1350    9.594999313   -3.408000231   10.169000626
   43 DA    H62     1351    9.765000343   -3.425999880   10.105000496
   43 DA    N1      1352    9.866999626   -3.335999966   10.298000336
   43 DA    C2      1353    9.908999443   -3.284999847   10.408999443
   43 DA    H2      1354   10.013999939   -3.259999752   10.413999557
   43 DA    N3      1355    9.842000008   -3.256000042   10.520999908
   43 DA    C4      1356    9.715000153   -3.291999817   10.508999825
   43 DA    C3'     1357    9.538000107   -3.176000118    0.268000007
   43 DA    H3'     1358    9.444000244   -3.150000095    0.319000006
   43 DA    C2'     1359    9.523000717   -3.162000179    0.117999993
   43 DA    H2'     1360    9.427999496   -3.207000017    0.089000002
   43 DA    H2''    1361    9.515000343   -3.059000015    0.082999997
   43 DA    O3'     1362    9.633000374   -3.095000029    0.339000016
   44 DC    P       1363    9.623999596   -2.940999985    0.336999983
   44 DC    OP1     1364    9.694999695   -2.888999939    0.457000017
   44 DC    OP2     1365    9.483999252   -2.903000116    0.311999977
   44 DC    O5'     1366    9.711999893   -2.895999908    0.209999993
   44 DC    C5'     1367    9.840000153   -2.947999954    0.206000000
   44 DC    H5'     1368    9.833000183   -3.056999922    0.199000001
   44 DC    H5''    1369    9.894000053   -2.912999868    0.295000017
   44 DC    C4'     1370    9.926000595   -2.911000013    0.089000002
   44 DC    H4'     1371   10.026000023   -2.940999985    0.122000001
   44 DC    O4'     1372    9.880999565   -2.980999947   10.644999504
   44 DC    C1'     1373    9.869999886   -2.888999939   10.543000221
   44 DC    H1'     1374    9.961999893   -2.881000042   10.484999657
   44 DC    N1      1375    9.758999825   -2.934999943   10.447999954
   44 DC    C6      1376    9.630000114   -2.954999924   10.498000145
   44 DC    H6      1377    9.605999947   -2.954999924   10.602999687
   44 DC    C5      1378    9.539999962   -2.993000031   10.408999443
   44 DC    H5      1379    9.444999695   -3.026999950   10.447999954
   44 DC    C4      1380    9.576000214   -3.019000053   10.274999619
   44 DC    N4      1381    9.489000320   -3.063999891   10.190000534
   44 DC    H41     1382    9.392999649   -3.054000139   10.217000008
   44 DC    H42     1383    9.517999649   -3.078000069   10.093999863
   44 DC    N3      1384    9.699999809   -2.996999979   10.230999947
   44 DC    C2      1385    9.791000366   -2.967000008   10.319999695
   44 DC    O2      1386    9.912000656   -2.974999905   10.289999962
   44 DC    C3'     1387    9.934000015   -2.759000063    0.061999999
   44 DC    H3'     1388    9.887999535   -2.687000036    0.129999995
   44 DC    C2'     1389    9.848000526   -2.754000187   10.600000381
   44 DC    H2'     1390    9.744000435   -2.757999897   10.635000229
   44 DC    H2''    1391    9.887000084   -2.672999859   10.539999962
   44 DC    O3'     1392   10.062999725   -2.719000101    0.034000002
   45 DT    P       1393   10.116999626   -2.573999882   10.651999474
   45 DT    OP1     1394   10.267000198   -2.572000027    0.006000000
   45 DT    OP2     1395   10.029000282   -2.476000071    0.052999996
   45 DT    O5'     1396   10.097000122   -2.569000006   10.493000031
   45 DT    C5'     1397   10.166000366   -2.658999920   10.406000137
   45 DT    H5'     1398   10.142000198   -2.763000011   10.430000305
   45 DT    H5''    1399   10.274000168   -2.653000116   10.418000221
   45 DT    C4'     1400   10.116999626   -2.638000011   10.260999680
   45 DT    H4'     1401   10.178999901   -2.697999954   10.194999695
   45 DT    O4'     1402    9.991000175   -2.695000172   10.251999855
   45 DT    C1'     1403    9.937000275   -2.625999928   10.135999680
   45 DT    H1'     1404    9.987999916   -2.669000149   10.050000191
   45 DT    N1      1405    9.791999817   -2.644999981   10.116999626
   45 DT    C6      1406    9.711000443   -2.629999876   10.225999832
   45 DT    H6      1407    9.767000198   -2.611999989   10.316999435
   45 DT    C5      1408    9.578000069   -2.648999929   10.227999687
   45 DT    C7      1409    9.503999710   -2.639999866   10.358999252
   45 DT    H71     1410    9.455999374   -2.733999968   10.388999939
   45 DT    H72     1411    9.571000099   -2.618000031   10.441999435
   45 DT    H73     1412    9.433000565   -2.556999922   10.358999252
   45 DT    C4      1413    9.516000748   -2.710999966   10.109999657
   45 DT    O4      1414    9.401999474   -2.768000126   10.102999687
   45 DT    N3      1415    9.605999947   -2.724999905   10.005000114
   45 DT    H3      1416    9.569000244   -2.773999929    9.923999786
   45 DT    C2      1417    9.748000145   -2.707000017   10.003000259
   45 DT    O2      1418    9.810999870   -2.728000164    9.901999474
   45 DT    C3'     1419   10.126000404   -2.495000124   10.211000443
   45 DT    H3'     1420   10.157999992   -2.421999931   10.286000252
   45 DT    C2'     1421    9.982000351   -2.480000019   10.156000137
   45 DT    H2'     1422    9.916999817   -2.422999859   10.222000122
   45 DT    H2''    1423    9.987000465   -2.427000046   10.060999870
   45 DT    O3'     1424   10.223000526   -2.496999979   10.108999252
   46 DG    P       1425   10.279000282   -2.360000134   10.053999901
   46 DG    OP1     1426   10.416999817   -2.382999897   10.005000114
   46 DG    OP2     1427   10.253999710   -2.247999907   10.152999878
   46 DG    O5'     1428   10.194000244   -2.334000111    9.926000595
   46 DG    C5'     1429   10.218000412   -2.426000118    9.812999725
   46 DG    H5'     1430   10.216000557   -2.529999971    9.845999718
   46 DG    H5''    1431   10.321000099   -2.415999889    9.779000282
   46 DG    C4'     1432   10.104000092   -2.424000025    9.712999344
   46 DG    H4'     1433   10.133999825   -2.486999989    9.628999710
   46 DG    O4'     1434    9.991000175   -2.476999998    9.776000023
   46 DG    C1'     1435    9.888999939   -2.395999908    9.723000526
   46 DG    H1'     1436    9.883000374   -2.412000179    9.616000175
   46 DG    N9      1437    9.756999969   -2.415999889    9.776999474
   46 DG    C8      1438    9.704999924   -2.362999916    9.892000198
   46 DG    H8      1439    9.758000374   -2.302000046    9.965000153
   46 DG    N7      1440    9.576000214   -2.398000002    9.909999847
   46 DG    C5      1441    9.544000626   -2.480000019    9.798000336
   46 DG    C6      1442    9.427000046   -2.549000025    9.758999825
   46 DG    O6      1443    9.322000504   -2.554000139    9.821000099
   46 DG    N1      1444    9.437000275   -2.621999979    9.642000198
   46 DG    H1      1445    9.355999947   -2.667000055    9.600999832
   46 DG    C2      1446    9.550000191   -2.622999907    9.562999725
   46 DG    N2      1447    9.552000046   -2.679999828    9.444000244
   46 DG    H21     1448    9.473000526   -2.731999874    9.408999443
   46 DG    H22     1449    9.638999939   -2.677000046    9.392999649
   46 DG    N3      1450    9.661000252   -2.554000139    9.597000122
   46 DG    C4      1451    9.657999992   -2.481999874    9.717000008
   46 DG    C3'     1452   10.072999954   -2.280999899    9.676000595
   46 DG    H3'     1453   10.151999474   -2.209000111    9.697000504
   46 DG    C2'     1454    9.941999435   -2.259000063    9.748000145
   46 DG    H2'     1455    9.954000473   -2.233999968    9.854000092
   46 DG    H2''    1456    9.891000748   -2.177999973    9.696000099
   46 DG    O3'     1457   10.041999817   -2.273000002    9.536000252
   47 DC    P       1458   10.152999878   -2.254000187    9.420000076
   47 DC    OP1     1459   10.274000168   -2.335999966    9.456999779
   47 DC    OP2     1460   10.173999786   -2.112999916    9.391000748
   47 DC    O5'     1461   10.088999748   -2.316999912    9.295000076
   47 DC    C5'     1462   10.098000526   -2.453999996    9.266000748
   47 DC    H5'     1463   10.105000496   -2.519000053    9.352999687
   47 DC    H5''    1464   10.190000534   -2.467999935    9.208999634
   47 DC    C4'     1465    9.973000526   -2.500000000    9.197999954
   47 DC    H4'     1466    9.998999596   -2.599999905    9.162000656
   47 DC    O4'     1467    9.855000496   -2.509000063    9.289999962
   47 DC    C1'     1468    9.746999741   -2.436000109    9.227999687
   47 DC    H1'     1469    9.694999695   -2.507999897    9.164999962
   47 DC    N1      1470    9.666000366   -2.363999844    9.328000069
   47 DC    C6      1471    9.722000122   -2.276000023    9.416999817
   47 DC    H6      1472    9.828000069   -2.254999876    9.420999527
   47 DC    C5      1473    9.642999649   -2.213999987    9.505000114
   47 DC    H5      1474    9.687999725   -2.139999866    9.569999695
   47 DC    C4      1475    9.503000259   -2.237999916    9.508999825
   47 DC    N4      1476    9.433000565   -2.172999859    9.586999893
   47 DC    H41     1477    9.483999252   -2.092000008    9.621000290
   47 DC    H42     1478    9.333999634   -2.187000036    9.604000092
   47 DC    N3      1479    9.449999809   -2.320999861    9.427999496
   47 DC    C2      1480    9.519000053   -2.375000000    9.329999924
   47 DC    O2      1481    9.458999634   -2.452000141    9.251999855
   47 DC    C3'     1482    9.932000160   -2.411000013    9.083999634
   47 DC    H3'     1483   10.017000198   -2.351000071    9.050000191
   47 DC    C2'     1484    9.812999725   -2.330999851    9.137999535
   47 DC    H2'     1485    9.854000092   -2.245999813    9.191999435
   47 DC    H2''    1486    9.736000061   -2.296999931    9.069000244
   47 DC    O3'     1487    9.878999710   -2.496999979    8.983999252
   48 DT    P       1488    9.854000092   -2.462000132    8.828000069
   48 DT    OP1     1489    9.887999535   -2.582000017    8.748000145
   48 DT    OP2     1490    9.909999847   -2.330999851    8.796999931
   48 DT    O5'     1491    9.698999405   -2.433000088    8.822999954
   48 DT    C5'     1492    9.605999947   -2.539999962    8.850000381
   48 DT    H5'     1493    9.607999802   -2.563999891    8.956999779
   48 DT    H5''    1494    9.628000259   -2.629000187    8.791000366
   48 DT    C4'     1495    9.461000443   -2.504000187    8.819000244
   48 DT    H4'     1496    9.399999619   -2.592999935    8.802999496
   48 DT    O4'     1497    9.406999588   -2.430999994    8.933000565
   48 DT    C1'     1498    9.333000183   -2.322999954    8.880000114
   48 DT    H1'     1499    9.236000061   -2.354000092    8.840000153
   48 DT    N1      1500    9.321000099   -2.223000050    8.998000145
   48 DT    C6      1501    9.425000191   -2.164999962    9.062000275
   48 DT    H6      1502    9.524000168   -2.187000036    9.026999474
   48 DT    C5      1503    9.401999474   -2.077000141    9.162000656
   48 DT    C7      1504    9.523000717   -2.016000032    9.230999947
   48 DT    H71     1505    9.531000137   -1.909000039    9.210000038
   48 DT    H72     1506    9.491999626   -2.023000002    9.336000443
   48 DT    H73     1507    9.618000031   -2.068000078    9.218000412
   48 DT    C4      1508    9.269000053   -2.042999983    9.210000038
   48 DT    O4      1509    9.234999657   -1.967000008    9.291999817
   48 DT    N3      1510    9.171999931   -2.111000061    9.144999504
   48 DT    H3      1511    9.086999893   -2.117000103    9.198999405
   48 DT    C2      1512    9.191999435   -2.207999945    9.048999786
   48 DT    O2      1513    9.094999313   -2.278000116    9.008000374
   48 DT    C3'     1514    9.449999809   -2.421999931    8.694999695
   48 DT    H3'     1515    9.544000626   -2.407000065    8.641000748
   48 DT    C2'     1516    9.416999817   -2.282000065    8.760999680
   48 DT    H2'     1517    9.501999855   -2.230999947    8.807000160
   48 DT    H2''    1518    9.366999626   -2.212999821    8.694000244
   48 DT    O3'     1519    9.355999947   -2.476999998    8.605000496
   49 DC    P       1520    9.344999313   -2.420000076    8.458000183
   49 DC    OP1     1521    9.248999596   -2.502000093    8.376999855
   49 DC    OP2     1522    9.486000061   -2.411000013    8.404000282
   49 DC    O5'     1523    9.280000687   -2.269000053    8.461000443
   49 DC    C5'     1524    9.142000198   -2.240999937    8.435999870
   49 DC    H5'     1525    9.116000175   -2.286000013    8.340000153
   49 DC    H5''    1526    9.133000374   -2.134000063    8.418000221
   49 DC    C4'     1527    9.048000336   -2.302000046    8.538999557
   49 DC    H4'     1528    9.057000160   -2.411000013    8.534999847
   49 DC    O4'     1529    9.062999725   -2.243999958    8.670999527
   49 DC    C1'     1530    8.947000504   -2.165999889    8.698999405
   49 DC    H1'     1531    8.880999565   -2.236000061    8.750000000
   49 DC    N1      1532    8.989000320   -2.049999952    8.781000137
   49 DC    C6      1533    9.073999405   -1.950999975    8.727999687
   49 DC    H6      1534    9.114000320   -1.968000054    8.628999710
   49 DC    C5      1535    9.101999283   -1.840999961    8.801000595
   49 DC    H5      1536    9.175000191   -1.771999955    8.762999535
   49 DC    C4      1537    9.033999443   -1.822999954    8.923999786
   49 DC    N4      1538    9.073999405   -1.730999947    9.010000229
   49 DC    H41     1539    9.156999588   -1.682999969    8.977999687
   49 DC    H42     1540    9.032999992   -1.729000092    9.101999283
   49 DC    N3      1541    8.962999344   -1.922999978    8.975999832
   49 DC    C2      1542    8.935999870   -2.035000086    8.907999992
   49 DC    O2      1543    8.852999687   -2.112999916    8.961999893
   49 DC    C3'     1544    8.899000168   -2.269000053    8.493000031
   49 DC    H3'     1545    8.898000717   -2.273999929    8.383999825
   49 DC    C2'     1546    8.881999969   -2.134000063    8.553999901
   49 DC    H2'     1547    8.944000244   -2.069000006    8.493000031
   49 DC    H2''    1548    8.776999474   -2.105999947    8.565000534
   49 DC    O3'     1549    8.808000565   -2.361999989    8.541000366
   50 DC    P       1550    8.673000336   -2.391000032    8.449999809
   50 DC    OP1     1551    8.680000305   -2.532000065    8.411000252
   50 DC    OP2     1552    8.664999962   -2.287000179    8.344999313
   50 DC    O5'     1553    8.543000221   -2.358999968    8.551000595
   50 DC    C5'     1554    8.523000717   -2.441999912    8.663999557
   50 DC    H5'     1555    8.623000145   -2.464999914    8.699999809
   50 DC    H5''    1556    8.480999947   -2.536000013    8.626999855
   50 DC    C4'     1557    8.426000595   -2.398000002    8.776000023
   50 DC    H4'     1558    8.407999992   -2.483999968    8.840000153
   50 DC    O4'     1559    8.482999802   -2.287000179    8.845999718
   50 DC    C1'     1560    8.391000748   -2.177999973    8.835000038
   50 DC    H1'     1561    8.315999985   -2.165999889    8.913000107
   50 DC    N1      1562    8.468000412   -2.046000004    8.828000069
   50 DC    C6      1563    8.562999725   -2.033999920    8.732000351
   50 DC    H6      1564    8.583999634   -2.120999813    8.670999527
   50 DC    C5      1565    8.623999596   -1.911000013    8.716000557
   50 DC    H5      1566    8.704000473   -1.895999908    8.644999504
   50 DC    C4      1567    8.586000443   -1.804999948    8.805000305
   50 DC    N4      1568    8.641000748   -1.689999938    8.803999901
   50 DC    H41     1569    8.704999924   -1.670999885    8.727999687
   50 DC    H42     1570    8.628000259   -1.625000000    8.880000114
   50 DC    N3      1571    8.493000031   -1.820000052    8.894999504
   50 DC    C2      1572    8.428999901   -1.937000036    8.905000687
   50 DC    O2      1573    8.343999863   -1.942000031    8.993000031
   50 DC    C3'     1574    8.291999817   -2.358999968    8.715000153
   50 DC    H3'     1575    8.287000656   -2.408999920    8.619000435
   50 DC    C2'     1576    8.307000160   -2.212999821    8.703000069
   50 DC    H2'     1577    8.357000351   -2.188999891    8.608999252
   50 DC    H2''    1578    8.212999344   -2.157999992    8.698999405
   50 DC    O3'     1579    8.190999985   -2.396999836    8.802000046
   51 DA    P       1580    8.032999992   -2.398000002    8.753000259
   51 DA    OP1     1581    7.969000340   -2.528000116    8.793000221
   51 DA    OP2     1582    8.027999878   -2.365000010    8.609999657
   51 DA    O5'     1583    7.956999779   -2.279999971    8.826999664
   51 DA    C5'     1584    7.883000374   -2.304000139    8.947000504
   51 DA    H5'     1585    7.949999809   -2.328000069    9.029000282
   51 DA    H5''    1586    7.807000160   -2.381999969    8.941999435
   51 DA    C4'     1587    7.814000130   -2.174999952    8.989999771
   51 DA    H4'     1588    7.769999504   -2.187999964    9.088999748
   51 DA    O4'     1589    7.876999855   -2.044000149    8.982999802
   51 DA    C1'     1590    7.823999882   -1.964999914    8.871999741
   51 DA    H1'     1591    7.763999939   -1.879999876    8.901999474
   51 DA    N9      1592    7.947000027   -1.912999868    8.803999901
   51 DA    C8      1593    8.024000168   -1.976000071    8.711000443
   51 DA    H8      1594    8.003999710   -2.078999996    8.687000275
   51 DA    N7      1595    8.130999565   -1.907999992    8.680000305
   51 DA    C5      1596    8.116000175   -1.789999962    8.751000404
   51 DA    C6      1597    8.187999725   -1.666000009    8.765000343
   51 DA    N6      1598    8.296999931   -1.643000007    8.698999405
   51 DA    H61     1599    8.342000008   -1.719000101    8.649999619
   51 DA    H62     1600    8.348000526   -1.556999922    8.701999664
   51 DA    N1      1601    8.147000313   -1.568000078    8.850999832
   51 DA    C2      1602    8.044000626   -1.598999977    8.927000046
   51 DA    H2      1603    8.010999680   -1.523999929    8.996999741
   51 DA    N3      1604    7.962000370   -1.707999945    8.916000366
   51 DA    C4      1605    8.010999680   -1.796999931    8.829000473
   51 DA    C3'     1606    7.696000099   -2.155999899    8.898000717
   51 DA    H3'     1607    7.654000282   -2.249000072    8.858999252
   51 DA    C2'     1608    7.741000175   -2.054999828    8.782999992
   51 DA    H2'     1609    7.801000118   -2.105000019    8.708000183
   51 DA    H2''    1610    7.652999878   -2.006000042    8.741000175
   51 DA    O3'     1611    7.580000401   -2.112999916    8.979000092
   52 DT    P       1612    7.448000431   -2.056999922    8.909999847
   52 DT    OP1     1613    7.326999664   -2.075999975    8.996999741
   52 DT    OP2     1614    7.446000099   -2.112999916    8.770999908
   52 DT    O5'     1615    7.467999935   -1.901000023    8.892000198
   52 DT    C5'     1616    7.487000465   -1.819000006    9.010000229
   52 DT    H5'     1617    7.578999996   -1.843000054    9.062000275
   52 DT    H5''    1618    7.393000126   -1.825999975    9.065000534
   52 DT    C4'     1619    7.518000126   -1.670000076    8.980999947
   52 DT    H4'     1620    7.539000034   -1.633000016    9.080999374
   52 DT    O4'     1621    7.644999504   -1.648000002    8.913999557
   52 DT    C1'     1622    7.625000000   -1.544999957    8.822000504
   52 DT    H1'     1623    7.644999504   -1.450999975    8.873999596
   52 DT    N1      1624    7.722000122   -1.555999994    8.708000183
   52 DT    C6      1625    7.713999748   -1.669000030    8.630000114
   52 DT    H6      1626    7.641000271   -1.746999979    8.640000343
   52 DT    C5      1627    7.815000057   -1.692000031    8.544000626
   52 DT    C7      1628    7.816999912   -1.814999938    8.458999634
   52 DT    H71     1629    7.919999599   -1.848999977    8.446000099
   52 DT    H72     1630    7.761000156   -1.895999908    8.505000114
   52 DT    H73     1631    7.776000023   -1.787000060    8.362000465
   52 DT    C4      1632    7.928999901   -1.597000003    8.527999878
   52 DT    O4      1633    8.027999878   -1.608000040    8.454999924
   52 DT    N3      1634    7.923999786   -1.488000035    8.611000061
   52 DT    H3      1635    7.987999916   -1.410000086    8.602999687
   52 DT    C2      1636    7.821000099   -1.453999996    8.690999985
   52 DT    O2      1637    7.808999538   -1.338999987    8.733999252
   52 DT    C3'     1638    7.407999992   -1.592000008    8.909999847
   52 DT    H3'     1639    7.312999725   -1.641000032    8.888999939
   52 DT    C2'     1640    7.479000092   -1.556999922    8.782999992
   52 DT    H2'     1641    7.462999821   -1.641999960    8.717000008
   52 DT    H2''    1642    7.441000462   -1.463999987    8.741000175
   52 DT    O3'     1643    7.379000187   -1.468000054    8.984999657
   53 DC    P       1644    7.266999722   -1.360000014    8.937999725
   53 DC    OP1     1645    7.206999779   -1.297999978    9.059000015
   53 DC    OP2     1646    7.171999931   -1.422999978    8.836999893
   53 DC    O5'     1647    7.338999748   -1.240999937    8.866000175
   53 DC    C5'     1648    7.419999599   -1.144999981    8.928999901
   53 DC    H5'     1649    7.505999565   -1.202999949    8.961999893
   53 DC    H5''    1650    7.366000175   -1.097999930    9.010999680
   53 DC    C4'     1651    7.476999760   -1.041000009    8.828000069
   53 DC    H4'     1652    7.532000065   -0.960999966    8.878000259
   53 DC    O4'     1653    7.560999870   -1.115000010    8.743000031
   53 DC    C1'     1654    7.523000240   -1.089999914    8.607999802
   53 DC    H1'     1655    7.559999943   -0.993000031    8.578000069
   53 DC    N1      1656    7.580999851   -1.199000001    8.526000023
   53 DC    C6      1657    7.512999535   -1.317000031    8.505000114
   53 DC    H6      1658    7.423999786   -1.332999945    8.562999725
   53 DC    C5      1659    7.558999538   -1.421000004    8.428999901
   53 DC    H5      1660    7.502999783   -1.513000011    8.421999931
   53 DC    C4      1661    7.684999943   -1.393999934    8.371999741
   53 DC    N4      1662    7.748999596   -1.470999956    8.293000221
   53 DC    H41     1663    7.710000038   -1.560999990    8.267999649
   53 DC    H42     1664    7.844999790   -1.443000078    8.277999878
   53 DC    N3      1665    7.751000404   -1.282999992    8.392000198
   53 DC    C2      1666    7.705999851   -1.187999964    8.473999977
   53 DC    O2      1667    7.775000095   -1.087000012    8.501999855
   53 DC    C3'     1668    7.368000031   -0.968999982    8.743000031
   53 DC    H3'     1669    7.270999908   -0.969999969    8.791999817
   53 DC    C2'     1670    7.377999783   -1.062999964    8.623999596
   53 DC    H2'     1671    7.328000069   -1.157999992    8.644999504
   53 DC    H2''    1672    7.347000122   -1.023000002    8.526999474
   53 DC    O3'     1673    7.404000282   -0.840999961    8.690999985
   54 DA    P       1674    7.289999962   -0.742999971    8.630000114
   54 DA    OP1     1675    7.237999916   -0.661000013    8.746999741
   54 DA    OP2     1676    7.191999912   -0.822999954    8.546999931
   54 DA    O5'     1677    7.369000435   -0.640999973    8.531000137
   54 DA    C5'     1678    7.462000370   -0.550999999    8.583999634
   54 DA    H5'     1679    7.523000240   -0.597999990    8.659999847
   54 DA    H5''    1680    7.408999443   -0.474999994    8.641000748
   54 DA    C4'     1681    7.560999870   -0.492999971    8.479000092
   54 DA    H4'     1682    7.618000031   -0.412000000    8.524999619
   54 DA    O4'     1683    7.658999443   -0.592999995    8.434999466
   54 DA    C1'     1684    7.638999939   -0.621999979    8.295999527
   54 DA    H1'     1685    7.716000557   -0.577000022    8.232999802
   54 DA    N9      1686    7.636000156   -0.768999994    8.276999474
   54 DA    C8      1687    7.539000034   -0.859000027    8.315000534
   54 DA    H8      1688    7.455000401   -0.835999966    8.378999710
   54 DA    N7      1689    7.541999817   -0.981999993    8.263999939
   54 DA    C5      1690    7.662000179   -0.971000016    8.190999985
   54 DA    C6      1691    7.731999874   -1.059000015    8.095999718
   54 DA    N6      1692    7.703000069   -1.180000067    8.055999756
   54 DA    H61     1693    7.612999916   -1.218999982    8.079000473
   54 DA    H62     1694    7.766000271   -1.226000071    7.993000031
   54 DA    N1      1695    7.837999821   -1.022000074    8.030000687
   54 DA    C2      1696    7.879000187   -0.897999942    8.048000336
   54 DA    H2      1697    7.958000183   -0.864999950    7.983000278
   54 DA    N3      1698    7.830999851   -0.806000054    8.133999825
   54 DA    C4      1699    7.719999790   -0.847000003    8.201000214
   54 DA    C3'     1700    7.491000175   -0.438000023    8.358999252
   54 DA    H3'     1701    7.384999752   -0.419999987    8.376000404
   54 DA    C2'     1702    7.501999855   -0.559000015    8.262999535
   54 DA    H2'     1703    7.416999817   -0.619000018    8.298000336
   54 DA    H2''    1704    7.481999874   -0.534000039    8.158999443
   54 DA    O3'     1705    7.562999725   -0.326999992    8.319000244
   55 DA    P       1706    7.516999722   -0.232999995    8.187999725
   55 DA    OP1     1707    7.541999817   -0.092000000    8.213999748
   55 DA    OP2     1708    7.380000114   -0.273000002    8.149999619
   55 DA    O5'     1709    7.616999626   -0.291000009    8.069999695
   55 DA    C5'     1710    7.750000000   -0.289000005    8.101999283
   55 DA    H5'     1711    7.761000156   -0.334999979    8.201000214
   55 DA    H5''    1712    7.787999630   -0.189999998    8.126999855
   55 DA    C4'     1713    7.849999905   -0.356000006    8.001999855
   55 DA    H4'     1714    7.948999882   -0.344000012    8.045999527
   55 DA    O4'     1715    7.814000130   -0.495999992    7.991999626
   55 DA    C1'     1716    7.801000118   -0.523999989    7.851000309
   55 DA    H1'     1717    7.887999535   -0.564999998    7.800000191
   55 DA    N9      1718    7.685999870   -0.619000018    7.842999935
   55 DA    C8      1719    7.565000057   -0.606000006    7.898999691
   55 DA    H8      1720    7.525000095   -0.513000011    7.937000275
   55 DA    N7      1721    7.500000000   -0.721000016    7.907000065
   55 DA    C5      1722    7.585000038   -0.806000054    7.842999935
   55 DA    C6      1723    7.576000214   -0.947000027    7.805000305
   55 DA    N6      1724    7.480999947   -1.032999992    7.826999664
   55 DA    H61     1725    7.394999504   -1.001000047    7.869999886
   55 DA    H62     1726    7.490000248   -1.126000047    7.789000034
   55 DA    N1      1727    7.680999756   -0.997999966    7.740000248
   55 DA    C2      1728    7.782999992   -0.918000042    7.706999779
   55 DA    H2      1729    7.851000309   -0.949000001    7.629000187
   55 DA    N3      1730    7.801999569   -0.794000030    7.730000496
   55 DA    C4      1731    7.694999695   -0.744000018    7.796000004
   55 DA    C3'     1732    7.844999790   -0.300999999    7.856999874
   55 DA    H3'     1733    7.796000004   -0.204999998    7.844000340
   55 DA    C2'     1734    7.759999752   -0.395000011    7.779000282
   55 DA    H2'     1735    7.655000210   -0.365999997    7.791000366
   55 DA    H2''    1736    7.782999992   -0.398999989    7.673000336
   55 DA    O3'     1737    7.972000122   -0.298000008    7.808999538
   56 DA    P       1738    8.012999535   -0.215000004    7.678999901
   56 DA    OP1     1739    8.148000717   -0.162000000    7.694000244
   56 DA    OP2     1740    7.907000065   -0.115999997    7.655999660
   56 DA    O5'     1741    8.003999710   -0.321999997    7.557000160
   56 DA    C5'     1742    8.094999313   -0.436000019    7.544000149
   56 DA    H5'     1743    8.105000496   -0.494999975    7.634999752
   56 DA    H5''    1744    8.192999840   -0.402000010    7.511000156
   56 DA    C4'     1745    8.048000336   -0.523999989    7.428999901
   56 DA    H4'     1746    8.123000145   -0.603000045    7.427999973
   56 DA    O4'     1747    7.927999973   -0.584999979    7.469999790
   56 DA    C1'     1748    7.862000465   -0.626000047    7.351999760
   56 DA    H1'     1749    7.921999931   -0.703000009    7.302999973
   56 DA    N9      1750    7.719000340   -0.666999996    7.394000053
   56 DA    C8      1751    7.609999657   -0.590000033    7.408999443
   56 DA    H8      1752    7.604000092   -0.482000023    7.407000065
   56 DA    N7      1753    7.501000404   -0.655000031    7.427999973
   56 DA    C5      1754    7.541999817   -0.791999996    7.419000149
   56 DA    C6      1755    7.491000175   -0.922000051    7.449999809
   56 DA    N6      1756    7.370999813   -0.939000010    7.480000496
   56 DA    H61     1757    7.316999912   -0.856999993    7.505999565
   56 DA    H62     1758    7.335999966   -1.034000039    7.487000465
   56 DA    N1      1759    7.559999943   -1.037999988    7.434999943
   56 DA    C2      1760    7.683000088   -1.022000074    7.395999908
   56 DA    H2      1761    7.731999874   -1.118000031    7.387000084
   56 DA    N3      1762    7.750000000   -0.907999992    7.380999565
   56 DA    C4      1763    7.675000191   -0.797999978    7.394000053
   56 DA    C3'     1764    8.024000168   -0.461999983    7.289999962
   56 DA    H3'     1765    8.026000023   -0.354000002    7.296000004
   56 DA    C2'     1766    7.879000187   -0.500000000    7.270999908
   56 DA    H2'     1767    7.824999809   -0.419999987    7.322000027
   56 DA    H2''    1768    7.851999760   -0.513000011    7.166000366
   56 DA    O3'     1769    8.104000092   -0.518999994    7.185999870
   57 DA    P       1770    8.123000145   -0.442000002    7.044000149
   57 DA    OP1     1771    8.244999886   -0.509999990    6.988999844
   57 DA    OP2     1772    8.118000031   -0.295000017    7.066999912
   57 DA    O5'     1773    7.994999886   -0.495999992    6.958999634
   57 DA    C5'     1774    8.001999855   -0.615999997    6.875000000
   57 DA    H5'     1775    8.080999374   -0.597999990    6.802999973
   57 DA    H5''    1776    7.909999847   -0.630999982    6.817999840
   57 DA    C4'     1777    8.043000221   -0.745999992    6.955000401
   57 DA    H4'     1778    8.140000343   -0.736000001    7.005000114
   57 DA    O4'     1779    7.937000275   -0.763999999    7.055000305
   57 DA    C1'     1780    7.854000092   -0.875000000    7.016000271
   57 DA    H1'     1781    7.877999783   -0.964999974    7.073999882
   57 DA    N9      1782    7.708999634   -0.835000038    7.026000023
   57 DA    C8      1783    7.662999630   -0.703000009    7.019999504
   57 DA    H8      1784    7.720999718   -0.613999963    7.000000000
   57 DA    N7      1785    7.537999630   -0.688000023    7.058999538
   57 DA    C5      1786    7.497000217   -0.824999988    7.069999695
   57 DA    C6      1787    7.376999855   -0.886999965    7.109999657
   57 DA    N6      1788    7.266999722   -0.818999946    7.134999752
   57 DA    H61     1789    7.266999722   -0.717999995    7.129000187
   57 DA    H62     1790    7.198999882   -0.870999992    7.189000130
   57 DA    N1      1791    7.365000248   -1.016999960    7.125000000
   57 DA    C2      1792    7.474999905   -1.083999991    7.105999947
   57 DA    H2      1793    7.466000557   -1.192000031    7.113999844
   57 DA    N3      1794    7.598000526   -1.041000009    7.072000027
   57 DA    C4      1795    7.602999687   -0.910999954    7.055999756
   57 DA    C3'     1796    8.034999847   -0.873999953    6.866000175
   57 DA    H3'     1797    8.072000504   -0.843999982    6.768000126
   57 DA    C2'     1798    7.888999939   -0.909000039    6.873000145
   57 DA    H2'     1799    7.833000183   -0.835999966    6.815000057
   57 DA    H2''    1800    7.865000248   -1.011999965    6.844000340
   57 DA    O3'     1801    8.107000351   -0.985999942    6.916999817
   58 DG    P       1802    8.173000336   -1.095000029    6.816000462
   58 DG    OP1     1803    8.260999680   -1.185000062    6.898999691
   58 DG    OP2     1804    8.234999657   -1.023000002    6.705999851
   58 DG    O5'     1805    8.048000336   -1.169999957    6.762000084
   58 DG    C5'     1806    7.990000248   -1.282999992    6.837999821
   58 DG    H5'     1807    7.951000214   -1.259999990    6.937999725
   58 DG    H5''    1808    8.062999725   -1.363000035    6.847000122
   58 DG    C4'     1809    7.859999657   -1.335999966    6.765000343
   58 DG    H4'     1810    7.840000153   -1.437000036    6.802999973
   58 DG    O4'     1811    7.751000404   -1.252000093    6.796000004
   58 DG    C1'     1812    7.664999962   -1.241999984    6.689000130
   58 DG    H1'     1813    7.608000278   -1.332000017    6.664999962
   58 DG    N9      1814    7.566999912   -1.129999995    6.696000099
   58 DG    C8      1815    7.581999779   -1.006000042    6.638999939
   58 DG    H8      1816    7.668000221   -0.963000000    6.590000153
   58 DG    N7      1817    7.481999874   -0.927000046    6.666000366
   58 DG    C5      1818    7.384999752   -1.004999995    6.731999874
   58 DG    C6      1819    7.259999752   -0.973999977    6.794000149
   58 DG    O6      1820    7.191000462   -0.870999992    6.789000034
   58 DG    N1      1821    7.198999882   -1.088000059    6.856999874
   58 DG    H1      1822    7.113999844   -1.070999980    6.908999443
   58 DG    C2      1823    7.266999722   -1.206000090    6.872000217
   58 DG    N2      1824    7.201999664   -1.297999978    6.935999870
   58 DG    H21     1825    7.111000061   -1.268000007    6.967000008
   58 DG    H22     1826    7.240000248   -1.389999986    6.955999851
   58 DG    N3      1827    7.384999752   -1.233999968    6.819999695
   58 DG    C4      1828    7.441000462   -1.131000042    6.748999596
   58 DG    C3'     1829    7.868000031   -1.343999982    6.618000031
   58 DG    H3'     1830    7.962999821   -1.312000036    6.574999809
   58 DG    C2'     1831    7.775000095   -1.228999972    6.585999966
   58 DG    H2'     1832    7.826999664   -1.134000063    6.599999905
   58 DG    H2''    1833    7.737999916   -1.222999930    6.483000278
   58 DG    O3'     1834    7.822000027   -1.462000012    6.564000130
   59 DG    P       1835    7.851000309   -1.516000032    6.414999962
   59 DG    OP1     1836    7.869999886   -1.659000039    6.421000004
   59 DG    OP2     1837    7.960999966   -1.427000046    6.369999886
   59 DG    O5'     1838    7.726999760   -1.473999977    6.334000111
   59 DG    C5'     1839    7.609999657   -1.554000020    6.322999954
   59 DG    H5'     1840    7.622000217   -1.645999908    6.265999794
   59 DG    H5''    1841    7.534999847   -1.496000051    6.270999908
   59 DG    C4'     1842    7.546000004   -1.600000024    6.460000038
   59 DG    H4'     1843    7.608000278   -1.663999915    6.523000240
   59 DG    O4'     1844    7.501999855   -1.490000010    6.534999847
   59 DG    C1'     1845    7.356999874   -1.481000066    6.537000179
   59 DG    H1'     1846    7.322000027   -1.493000031    6.640000343
   59 DG    N9      1847    7.310999870   -1.339999914    6.498000145
   59 DG    C8      1848    7.379000187   -1.243000031    6.426999569
   59 DG    H8      1849    7.476999760   -1.259999990    6.383999825
   59 DG    N7      1850    7.319999695   -1.126000047    6.426999569
   59 DG    C5      1851    7.198999882   -1.151000023    6.480999947
   59 DG    C6      1852    7.085999966   -1.062000036    6.506999969
   59 DG    O6      1853    7.073999882   -0.943999946    6.487000465
   59 DG    N1      1854    6.976000309   -1.127000093    6.562000275
   59 DG    H1      1855    6.890000343   -1.075000048    6.569999695
   59 DG    C2      1856    6.987999916   -1.248999953    6.613999844
   59 DG    N2      1857    6.891000271   -1.281000018    6.691999912
   59 DG    H21     1858    6.802999973   -1.231999993    6.697000027
   59 DG    H22     1859    6.908999443   -1.368999958    6.738999844
   59 DG    N3      1860    7.090000153   -1.335000038    6.597000122
   59 DG    C4      1861    7.190000057   -1.279999971    6.529000282
   59 DG    C3'     1862    7.414999962   -1.677000046    6.427999973
   59 DG    H3'     1863    7.418000221   -1.722999930    6.328999996
   59 DG    C2'     1864    7.302999973   -1.570999980    6.427999973
   59 DG    H2'     1865    7.308000088   -1.513000011    6.335000038
   59 DG    H2''    1866    7.201999664   -1.595999956    6.462000370
   59 DG    O3'     1867    7.401000023   -1.766000032    6.539999962
   60 DC    P       1868    7.293000221   -1.877000093    6.543000221
   60 DC    OP1     1869    7.338999748   -1.980999947    6.644000053
   60 DC    OP2     1870    7.286000252   -1.922999978    6.404000282
   60 DC    O5'     1871    7.151000023   -1.812000036    6.573000431
   60 DC    C5'     1872    7.102999687   -1.800999999    6.699999809
   60 DC    H5'     1873    7.155000210   -1.723999977    6.755999565
   60 DC    H5''    1874    7.137000084   -1.895999908    6.741000175
   60 DC    C4'     1875    6.948000431   -1.787000060    6.717999935
   60 DC    H4'     1876    6.930999756   -1.779999971    6.824999809
   60 DC    O4'     1877    6.907000065   -1.666000009    6.652999878
   60 DC    C1'     1878    6.816999912   -1.700999975    6.551000118
   60 DC    H1'     1879    6.715000153   -1.703000069    6.588999748
   60 DC    N1      1880    6.835999966   -1.603000045    6.440000057
   60 DC    C6      1881    6.953000069   -1.608000040    6.361000061
   60 DC    H6      1882    7.013999939   -1.695999861    6.370999813
   60 DC    C5      1883    6.984999657   -1.503000021    6.282999992
   60 DC    H5      1884    7.080999851   -1.496999979    6.234000206
   60 DC    C4      1885    6.902999878   -1.389000058    6.296000004
   60 DC    N4      1886    6.949999809   -1.277000070    6.250999928
   60 DC    H41     1887    7.030000210   -1.281000018    6.190000057
   60 DC    H42     1888    6.887000084   -1.199000001    6.263000011
   60 DC    N3      1889    6.786000252   -1.384999990    6.363999844
   60 DC    C2      1890    6.751999855   -1.493999958    6.433000088
   60 DC    O2      1891    6.644999504   -1.481999993    6.495999813
   60 DC    C3'     1892    6.872000217   -1.903000116    6.652999878
   60 DC    H3'     1893    6.941999912   -1.986000061    6.644999504
   60 DC    C2'     1894    6.833999634   -1.845000029    6.516999722
   60 DC    H2'     1895    6.912000179   -1.862000108    6.441999912
   60 DC    H2''    1896    6.745999813   -1.895999908    6.474999905
   60 DC    O3'     1897    6.766999722   -1.924000025    6.745999813
   61 DA    P       1898    6.655000210   -2.030999899    6.726000309
   61 DA    OP1     1899    6.597000122   -2.065000057    6.855000496
   61 DA    OP2     1900    6.689000130   -2.141000032    6.637999535
   61 DA    O5'     1901    6.541999817   -1.950000048    6.651000023
   61 DA    C5'     1902    6.460000038   -1.858000040    6.730000496
   61 DA    H5'     1903    6.523000240   -1.785000086    6.780000210
   61 DA    H5''    1904    6.407000065   -1.912999868    6.807000160
   61 DA    C4'     1905    6.356999874   -1.778000116    6.651000023
   61 DA    H4'     1906    6.307000160   -1.722999930    6.730999947
   61 DA    O4'     1907    6.414000034   -1.688999891    6.559999943
   61 DA    C1'     1908    6.359000206   -1.713999987    6.434999943
   61 DA    H1'     1909    6.276000023   -1.645000100    6.419999599
   61 DA    N9      1910    6.469999790   -1.696999907    6.341000080
   61 DA    C8      1911    6.569000244   -1.784000039    6.290999889
   61 DA    H8      1912    6.583000183   -1.884999990    6.328000069
   61 DA    N7      1913    6.650000095   -1.738999963    6.199999809
   61 DA    C5      1914    6.594000340   -1.610000014    6.179999828
   61 DA    C6      1915    6.619999886   -1.503000021    6.093999863
   61 DA    N6      1916    6.713999748   -1.497999907    6.004000187
   61 DA    H61     1917    6.796000004   -1.554000020    6.019999981
   61 DA    H62     1918    6.716000557   -1.416000009    5.943999767
   61 DA    N1      1919    6.544999599   -1.391999960    6.092999935
   61 DA    C2      1920    6.442999840   -1.384999990    6.175000191
   61 DA    H2      1921    6.381999969   -1.296000004    6.175999641
   61 DA    N3      1922    6.402999878   -1.483000040    6.262000084
   61 DA    C4      1923    6.487000465   -1.585999966    6.259999752
   61 DA    C3'     1924    6.261000156   -1.869000077    6.578000069
   61 DA    H3'     1925    6.276000023   -1.970000029    6.616000175
   61 DA    C2'     1926    6.311999798   -1.861000061    6.430999756
   61 DA    H2'     1927    6.402999878   -1.921999931    6.432000160
   61 DA    H2''    1928    6.236999989   -1.887000084    6.355999947
   61 DA    O3'     1929    6.124000072   -1.832000017    6.599999905
   62 DT    P       1930    6.000999928   -1.912000060    6.537000179
   62 DT    OP1     1931    5.893000126   -1.922999978    6.633000374
   62 DT    OP2     1932    6.053999901   -2.030999899    6.470999718
   62 DT    O5'     1933    5.939000130   -1.811000109    6.433999538
   62 DT    C5'     1934    5.925999641   -1.670999885    6.460999966
   62 DT    H5'     1935    6.008999825   -1.637999892    6.523999691
   62 DT    H5''    1936    5.842999935   -1.660000086    6.530000210
   62 DT    C4'     1937    5.921000004   -1.577000022    6.335999966
   62 DT    H4'     1938    5.900000095   -1.476999998    6.374000072
   62 DT    O4'     1939    6.045000076   -1.572999954    6.270999908
   62 DT    C1'     1940    6.008000374   -1.564000010    6.131999969
   62 DT    H1'     1941    5.998000145   -1.457999945    6.111999989
   62 DT    N1      1942    6.134999752   -1.616999984    6.070000172
   62 DT    C6      1943    6.177999973   -1.745000124    6.088999748
   62 DT    H6      1944    6.118999958   -1.815999985    6.145999908
   62 DT    C5      1945    6.296000004   -1.787999868    6.029999733
   62 DT    C7      1946    6.336999893   -1.929999948    6.050000191
   62 DT    H71     1947    6.300000191   -1.963999987    6.147000313
   62 DT    H72     1948    6.300000191   -1.990000010    5.966000080
   62 DT    H73     1949    6.444999695   -1.937000036    6.059000015
   62 DT    C4      1950    6.374000072   -1.699000001    5.942999840
   62 DT    O4      1951    6.483000278   -1.720000029    5.894000053
   62 DT    N3      1952    6.310999870   -1.577999949    5.921000004
   62 DT    H3      1953    6.355000019   -1.514999986    5.855999947
   62 DT    C2      1954    6.200999737   -1.529000044    5.980000019
   62 DT    O2      1955    6.164999962   -1.416000009    5.940000057
   62 DT    C3'     1956    5.810999870   -1.615000010    6.236999989
   62 DT    H3'     1957    5.756000042   -1.704000115    6.268000126
   62 DT    C2'     1958    5.884999752   -1.646999955    6.118000031
   62 DT    H2'     1959    5.902999878   -1.753000021    6.102999687
   62 DT    H2''    1960    5.833000183   -1.616999984    6.026999950
   62 DT    O3'     1961    5.722000122   -1.497999907    6.227999687
   63 DG    P       1962    5.585999966   -1.501000047    6.143000126
   63 DG    OP1     1963    5.494999886   -1.406000018    6.209000111
   63 DG    OP2     1964    5.543999672   -1.641000032    6.124000072
   63 DG    O5'     1965    5.633000374   -1.439000010    6.002999783
   63 DG    C5'     1966    5.691999912   -1.310000062    5.999000072
   63 DG    H5'     1967    5.762000084   -1.302000046    6.083000183
   63 DG    H5''    1968    5.609999657   -1.239000082    6.013000011
   63 DG    C4'     1969    5.765000343   -1.279000044    5.866999626
   63 DG    H4'     1970    5.793000221   -1.174000025    5.868000031
   63 DG    O4'     1971    5.877999783   -1.364000082    5.852999687
   63 DG    C1'     1972    5.880000114   -1.424999952    5.718999863
   63 DG    H1'     1973    5.911000252   -1.358999968    5.638000011
   63 DG    N9      1974    5.959000111   -1.547999978    5.709000111
   63 DG    C8      1975    5.925000191   -1.672999978    5.750000000
   63 DG    H8      1976    5.835000038   -1.705999970    5.799000263
   63 DG    N7      1977    6.022000313   -1.759999990    5.725999832
   63 DG    C5      1978    6.116999626   -1.690999985    5.656000137
   63 DG    C6      1979    6.245999813   -1.731999993    5.600999832
   63 DG    O6      1980    6.307000160   -1.839999914    5.598000050
   63 DG    N1      1981    6.300000191   -1.627000093    5.522000313
   63 DG    H1      1982    6.374000072   -1.656999946    5.460000038
   63 DG    C2      1983    6.243999958   -1.509999990    5.509999752
   63 DG    N2      1984    6.286000252   -1.431999922    5.411000252
   63 DG    H21     1985    6.370999813   -1.447000027    5.359999657
   63 DG    H22     1986    6.241999626   -1.340999961    5.401000023
   63 DG    N3      1987    6.136000156   -1.468999982    5.565999985
   63 DG    C4      1988    6.077000141   -1.564999938    5.638000011
   63 DG    C3'     1989    5.683000088   -1.305000067    5.731999874
   63 DG    H3'     1990    5.577000141   -1.299000025    5.755000114
   63 DG    C2'     1991    5.731999874   -1.439999938    5.690999985
   63 DG    H2'     1992    5.685999870   -1.516000032    5.754000187
   63 DG    H2''    1993    5.727999687   -1.452000022    5.583000183
   63 DG    O3'     1994    5.717999935   -1.202000022    5.640000343
   64 DT    P       1995    5.631999969   -1.166000009    5.513000011
   64 DT    OP1     1996    5.602000237   -1.022000074    5.513000011
   64 DT    OP2     1997    5.508999825   -1.256000042    5.504000187
   64 DT    O5'     1998    5.723000050   -1.197000027    5.390000343
   64 DT    C5'     1999    5.810999870   -1.095000029    5.334000111
   64 DT    H5'     2000    5.891999722   -1.065999985    5.401999950
   64 DT    H5''    2001    5.752999783   -1.006000042    5.308000088
   64 DT    C4'     2002    5.881999969   -1.148999929    5.216000080
   64 DT    H4'     2003    5.956999779   -1.080000043    5.175999641
   64 DT    O4'     2004    5.963000298   -1.261999965    5.266999722
   64 DT    C1'     2005    5.949000359   -1.371999979    5.179999828
   64 DT    H1'     2006    6.018000126   -1.353999972    5.097000122
   64 DT    N1      2007    5.968999863   -1.503999949    5.236999989
   64 DT    C6      2008    5.875000000   -1.570999980    5.320000172
   64 DT    H6      2009    5.789999962   -1.514999986    5.355000019
   64 DT    C5      2010    5.894999981   -1.700000048    5.355999947
   64 DT    C7      2011    5.790999889   -1.762000084    5.446000099
   64 DT    H71     2012    5.734000206   -1.687999964    5.500999928
   64 DT    H72     2013    5.729000092   -1.827000022    5.383000374
   64 DT    H73     2014    5.847000122   -1.818000078    5.520999908
   64 DT    C4      2015    6.015000343   -1.766999960    5.318999767
   64 DT    O4      2016    6.052000046   -1.883000016    5.355999947
   64 DT    N3      2017    6.097000122   -1.704999924    5.234000206
   64 DT    H3      2018    6.188000202   -1.740000010    5.209000111
   64 DT    C2      2019    6.074000359   -1.578999996    5.184999943
   64 DT    O2      2020    6.156000137   -1.534000039    5.102000237
   64 DT    C3'     2021    5.770999908   -1.200999975    5.118000031
   64 DT    H3'     2022    5.677000046   -1.161000013    5.154000282
   64 DT    C2'     2023    5.800000191   -1.350000024    5.134999752
   64 DT    H2'     2024    5.724999905   -1.386999965    5.204999924
   64 DT    H2''    2025    5.777999878   -1.414999962    5.050999641
   64 DT    O3'     2026    5.796000004   -1.148999929    4.991000175
   65 DT    P       2027    5.730999947   -1.214999914    4.856999874
   65 DT    OP1     2028    5.709000111   -1.102999926    4.765000343
   65 DT    OP2     2029    5.613999844   -1.302999973    4.888999939
   65 DT    O5'     2030    5.838999748   -1.310000062    4.788000107
   65 DT    C5'     2031    5.967000008   -1.259000063    4.752999783
   65 DT    H5'     2032    6.013999939   -1.210999966    4.838999748
   65 DT    H5''    2033    5.952000141   -1.179000020    4.681000233
   65 DT    C4'     2034    6.054999828   -1.358000040    4.681000233
   65 DT    H4'     2035    6.144000053   -1.299000025    4.659999847
   65 DT    O4'     2036    6.090000153   -1.470000029    4.755000114
   65 DT    C1'     2037    6.054999828   -1.589999914    4.690000057
   65 DT    H1'     2038    6.144999981   -1.613999963    4.633000374
   65 DT    N1      2039    6.015999794   -1.688999891    4.799000263
   65 DT    C6      2040    5.897999763   -1.674999952    4.866000175
   65 DT    H6      2041    5.833000183   -1.589999914    4.852000237
   65 DT    C5      2042    5.850999832   -1.768000007    4.953999996
   65 DT    C7      2043    5.718999863   -1.733999968    5.019999981
   65 DT    H71     2044    5.640000343   -1.806999922    5.000999928
   65 DT    H72     2045    5.729000092   -1.729999900    5.129000187
   65 DT    H73     2046    5.677000046   -1.637999892    4.990000248
   65 DT    C4      2047    5.934999943   -1.881999969    4.984000206
   65 DT    O4      2048    5.911999702   -1.962999940    5.066999912
   65 DT    N3      2049    6.052000046   -1.887000084    4.911000252
   65 DT    H3      2050    6.116000175   -1.964999914    4.911999702
   65 DT    C2      2051    6.102000237   -1.787999868    4.829999924
   65 DT    O2      2052    6.209000111   -1.809000015    4.776000023
   65 DT    C3'     2053    5.995999813   -1.414000034    4.550999641
   65 DT    H3'     2054    5.901999950   -1.363000035    4.531000137
   65 DT    C2'     2055    5.947000027   -1.549999952    4.595999718
   65 DT    H2'     2056    5.845000267   -1.547000051    4.636000156
   65 DT    H2''    2057    5.949000359   -1.620000124    4.512000084
   65 DT    O3'     2058    6.092999935   -1.419999957    4.442999840
   66 DC    P       2059    6.052000046   -1.440999985    4.288000107
   66 DC    OP1     2060    6.144000053   -1.370000005    4.199999809
   66 DC    OP2     2061    5.911000252   -1.409000039    4.268000126
   66 DC    O5'     2062    6.081000328   -1.595999956    4.279000282
   66 DC    C5'     2063    6.220000267   -1.641999960    4.263000011
   66 DC    H5'     2064    6.288000107   -1.592000008    4.331999779
   66 DC    H5''    2065    6.241999626   -1.615000010    4.159999847
   66 DC    C4'     2066    6.241999626   -1.791000009    4.296999931
   66 DC    H4'     2067    6.343999863   -1.819000006    4.269999981
   66 DC    O4'     2068    6.222000122   -1.830999970    4.434000015
   66 DC    C1'     2069    6.223999977   -1.970999956    4.441999912
   66 DC    H1'     2070    6.325999737   -2.004999876    4.459000111
   66 DC    N1      2071    6.126999855   -2.026000023    4.539999962
   66 DC    C6      2072    5.999000072   -1.972999930    4.550999641
   66 DC    H6      2073    5.987999916   -1.884000063    4.491000175
   66 DC    C5      2074    5.907999992   -2.029000044    4.633999825
   66 DC    H5      2075    5.806000233   -1.993000031    4.638999939
   66 DC    C4      2076    5.942999840   -2.141999960    4.709000111
   66 DC    N4      2077    5.858000278   -2.207999945    4.782000065
   66 DC    H41     2078    5.763999939   -2.174000025    4.790999889
   66 DC    H42     2079    5.891999722   -2.290999889    4.829999924
   66 DC    N3      2080    6.060999870   -2.195999861    4.697000027
   66 DC    C2      2081    6.154999733   -2.141999960    4.608000278
   66 DC    O2      2082    6.265000343   -2.188999891    4.605000019
   66 DC    C3'     2083    6.149000168   -1.883000016    4.227999687
   66 DC    H3'     2084    6.047999859   -1.850000024    4.248000145
   66 DC    C2'     2085    6.186999798   -2.019000053    4.300999641
   66 DC    H2'     2086    6.111000061   -2.096999884    4.300999641
   66 DC    H2''    2087    6.282000065   -2.046999931    4.256999969
   66 DC    O3'     2088    6.170000076   -1.883000016    4.092999935
   67 DA    P       2089    6.105000019   -1.986000061    3.983999968
   67 DA    OP1     2090    6.143000126   -1.920999885    3.856000185
   67 DA    OP2     2091    5.960999966   -1.997999907    4.011000156
   67 DA    O5'     2092    6.181000233   -2.120999813    3.981000185
   67 DA    C5'     2093    6.324999809   -2.127000093    3.981999874
   67 DA    H5'     2094    6.368999958   -2.046999931    4.040999889
   67 DA    H5''    2095    6.365000248   -2.112999916    3.881999969
   67 DA    C4'     2096    6.359999657   -2.266999960    4.047999859
   67 DA    H4'     2097    6.469000340   -2.264999866    4.058000088
   67 DA    O4'     2098    6.303999901   -2.279000044    4.177000046
   67 DA    C1'     2099    6.223999977   -2.400000095    4.175000191
   67 DA    H1'     2100    6.270999908   -2.486999989    4.222000122
   67 DA    N9      2101    6.097000122   -2.379000187    4.248000145
   67 DA    C8      2102    5.991999626   -2.296999931    4.211999893
   67 DA    H8      2103    5.997000217   -2.238999844    4.119999886
   67 DA    N7      2104    5.891999722   -2.299999952    4.295000076
   67 DA    C5      2105    5.932000160   -2.388999939    4.394999981
   67 DA    C6      2106    5.886000156   -2.440999985    4.520999908
   67 DA    N6      2107    5.768000126   -2.420000076    4.568999767
   67 DA    H61     2108    5.706999779   -2.351000071    4.529000282
   67 DA    H62     2109    5.747000217   -2.463999987    4.657999992
   67 DA    N1      2110    5.953999996   -2.523999929    4.593999863
   67 DA    C2      2111    6.077000141   -2.549000025    4.559999943
   67 DA    H2      2112    6.136000156   -2.604000092    4.631000042
   67 DA    N3      2113    6.140999794   -2.512000084    4.446000099
   67 DA    C4      2114    6.063000202   -2.433000088    4.370999813
   67 DA    C3'     2115    6.329999924   -2.393000126    3.970000029
   67 DA    H3'     2116    6.322999954   -2.371999979    3.863000154
   67 DA    C2'     2117    6.199999809   -2.437999964    4.029999733
   67 DA    H2'     2118    6.116000175   -2.391000032    3.979000092
   67 DA    H2''    2119    6.190999985   -2.544000149    4.006000042
   67 DA    O3'     2120    6.444000244   -2.470999956    3.986000061
   68 DG    P       2121    6.479000092   -2.596999884    3.899000168
   68 DG    OP1     2122    6.601999760   -2.563999891    3.825999737
   68 DG    OP2     2123    6.356999874   -2.638999939    3.825000048
   68 DG    O5'     2124    6.504000187   -2.710999966    4.012000084
   68 DG    C5'     2125    6.599999905   -2.697000027    4.109000206
   68 DG    H5'     2126    6.597000122   -2.595999956    4.149000168
   68 DG    H5''    2127    6.701000214   -2.703000069    4.067999840
   68 DG    C4'     2128    6.587000370   -2.806999922    4.223999977
   68 DG    H4'     2129    6.666000366   -2.789000034    4.297999859
   68 DG    O4'     2130    6.465000153   -2.787999868    4.302000046
   68 DG    C1'     2131    6.386000156   -2.905999899    4.286000252
   68 DG    H1'     2132    6.383999825   -2.971999884    4.373000145
   68 DG    N9      2133    6.241000175   -2.854000092    4.263000011
   68 DG    C8      2134    6.203999996   -2.764999866    4.163000107
   68 DG    H8      2135    6.265000343   -2.731999874    4.079999924
   68 DG    N7      2136    6.078000069   -2.736000061    4.163000107
   68 DG    C5      2137    6.038000107   -2.787999868    4.293000221
   68 DG    C6      2138    5.915999889   -2.786000013    4.362999916
   68 DG    O6      2139    5.815000057   -2.710000038    4.347000122
   68 DG    N1      2140    5.911999702   -2.861000061    4.477000237
   68 DG    H1      2141    5.818999767   -2.865999937    4.516999722
   68 DG    C2      2142    6.016999722   -2.924000025    4.526999950
   68 DG    N2      2143    6.000000000   -2.983999968    4.640000343
   68 DG    H21     2144    5.908999920   -2.973999977    4.683000088
   68 DG    H22     2145    6.075999737   -3.040999889    4.674000263
   68 DG    N3      2146    6.131000042   -2.943000078    4.461999893
   68 DG    C4      2147    6.134999752   -2.870999813    4.347000122
   68 DG    C3'     2148    6.588999748   -2.954999924    4.181000233
   68 DG    H3'     2149    6.645999908   -2.963999987    4.088999748
   68 DG    C2'     2150    6.439000130   -2.986999989    4.165999889
   68 DG    H2'     2151    6.409999847   -2.953000069    4.065999985
   68 DG    H2''    2152    6.414999962   -3.092999935    4.174000263
   68 DG    O3'     2153    6.657999992   -3.029000044    4.284999847
   69 DC    P       2154    6.690000057   -3.188999891    4.283999920
   69 DC    OP1     2155    6.826000214   -3.213000059    4.335999966
   69 DC    OP2     2156    6.647000313   -3.247000217    4.151999950
   69 DC    O5'     2157    6.583999634   -3.231999874    4.386000156
   69 DC    C5'     2158    6.594999790   -3.202999830    4.526999950
   69 DC    H5'     2159    6.588999748   -3.096999884    4.552000046
   69 DC    H5''    2160    6.694999695   -3.231999874    4.559999943
   69 DC    C4'     2161    6.483000278   -3.268999815    4.606999874
   69 DC    H4'     2162    6.508999825   -3.230000019    4.704999924
   69 DC    O4'     2163    6.350999832   -3.223000050    4.578000069
   69 DC    C1'     2164    6.269000053   -3.333000183    4.541999817
   69 DC    H1'     2165    6.203000069   -3.368999958    4.620999813
   69 DC    N1      2166    6.185999870   -3.290000200    4.428999901
   69 DC    C6      2167    6.238999844   -3.256999969    4.303999901
   69 DC    H6      2168    6.345999718   -3.254000187    4.289999962
   69 DC    C5      2169    6.157000065   -3.250000000    4.199999809
   69 DC    H5      2170    6.204999924   -3.204999924    4.113999844
   69 DC    C4      2171    6.022000313   -3.266000032    4.220000267
   69 DC    N4      2172    5.940000057   -3.240999937    4.118000031
   69 DC    H41     2173    5.970000267   -3.243000031    4.022000313
   69 DC    H42     2174    5.845000267   -3.263999939    4.144000053
   69 DC    N3      2175    5.965000153   -3.286000013    4.335999966
   69 DC    C2      2176    6.046000004   -3.304999828    4.446000099
   69 DC    O2      2177    6.001999855   -3.325000048    4.558000088
   69 DC    C3'     2178    6.483000278   -3.422000170    4.595999718
   69 DC    H3'     2179    6.576000214   -3.458000183    4.552000046
   69 DC    C2'     2180    6.365000248   -3.443999767    4.504000187
   69 DC    H2'     2181    6.388000011   -3.441999912    4.397999763
   69 DC    H2''    2182    6.308000088   -3.536000013    4.519999981
   69 DC    O3'     2183    6.463999748   -3.475999832    4.724999905
   70 DT    P       2184    6.456999779   -3.631000042    4.755000114
   70 DT    OP1     2185    6.536000252   -3.658999920    4.874000072
   70 DT    OP2     2186    6.502999783   -3.706000090    4.637000084
   70 DT    O5'     2187    6.304999828   -3.671000004    4.788000107
   70 DT    C5'     2188    6.245999813   -3.625999928    4.906000137
   70 DT    H5'     2189    6.265999794   -3.518999815    4.911999702
   70 DT    H5''    2190    6.284999847   -3.670000076    4.998000145
   70 DT    C4'     2191    6.095000267   -3.634999752    4.900000095
   70 DT    H4'     2192    6.050000191   -3.570999861    4.975999832
   70 DT    O4'     2193    6.049000263   -3.584999800    4.774000168
   70 DT    C1'     2194    5.960000038   -3.684000015    4.713999748
   70 DT    H1'     2195    5.855999947   -3.664000034    4.737999916
   70 DT    N1      2196    5.980999947   -3.677999973    4.563000202
   70 DT    C6      2197    6.098000050   -3.713000059    4.501999855
   70 DT    H6      2198    6.184999943   -3.754000187    4.550999641
   70 DT    C5      2199    6.123000145   -3.677999973    4.373000145
   70 DT    C7      2200    6.252999783   -3.716999769    4.306000233
   70 DT    H71     2201    6.293999672   -3.634999752    4.248000145
   70 DT    H72     2202    6.321000099   -3.749000072    4.384999752
   70 DT    H73     2203    6.234999657   -3.799999952    4.237999916
   70 DT    C4      2204    6.024000168   -3.606000185    4.291999817
   70 DT    O4      2205    6.032000065   -3.575999737    4.174000263
   70 DT    N3      2206    5.901000023   -3.595000029    4.355999947
   70 DT    H3      2207    5.827000141   -3.549000263    4.303999901
   70 DT    C2      2208    5.874000072   -3.625999928    4.486000061
   70 DT    O2      2209    5.756999969   -3.611999989    4.520999908
   70 DT    C3'     2210    6.046999931   -3.782000065    4.913000107
   70 DT    H3'     2211    6.126999855   -3.842999935    4.956000328
   70 DT    C2'     2212    6.011000156   -3.816999912    4.769000053
   70 DT    H2'     2213    6.092999935   -3.866999865    4.718999863
   70 DT    H2''    2214    5.932000160   -3.891999722    4.772000313
   70 DT    O3'     2215    5.925000191   -3.781000137    4.991999626
   71 DG    P       2216    5.880000114   -3.918999910    5.065000057
   71 DG    OP1     2217    5.811999798   -3.886000156    5.196000099
   71 DG    OP2     2218    5.990000248   -4.016999722    5.061999798
   71 DG    O5'     2219    5.765999794   -3.965000153    4.960999966
   71 DG    C5'     2220    5.650000095   -3.888999939    4.939000130
   71 DG    H5'     2221    5.668999672   -3.781000137    4.938000202
   71 DG    H5''    2222    5.584000111   -3.909999847    5.022000313
   71 DG    C4'     2223    5.578000069   -3.924000263    4.806000233
   71 DG    H4'     2224    5.477000237   -3.886999846    4.816999912
   71 DG    O4'     2225    5.641999722   -3.863000154    4.691999912
   71 DG    C1'     2226    5.644999981   -3.963000059    4.588000298
   71 DG    H1'     2227    5.540999889   -3.966000080    4.556000233
   71 DG    N9      2228    5.723000050   -3.938999891    4.470000267
   71 DG    C8      2229    5.850999832   -3.983000278    4.447999954
   71 DG    H8      2230    5.911000252   -4.029999733    4.524000168
   71 DG    N7      2231    5.888999939   -3.968999863    4.322999954
   71 DG    C5      2232    5.783999920   -3.908000231    4.256000042
   71 DG    C6      2233    5.763000011   -3.854000092    4.125000000
   71 DG    O6      2234    5.836999893   -3.838000059    4.029000282
   71 DG    N1      2235    5.634999752   -3.804999828    4.102999687
   71 DG    H1      2236    5.622000217   -3.772000074    4.008000374
   71 DG    C2      2237    5.536000252   -3.809999943    4.192999840
   71 DG    N2      2238    5.424000263   -3.749000072    4.158999920
   71 DG    H21     2239    5.411000252   -3.722000122    4.061999798
   71 DG    H22     2240    5.361999989   -3.731000185    4.236000061
   71 DG    N3      2241    5.557000160   -3.841000080    4.322999954
   71 DG    C4      2242    5.681000233   -3.888999939    4.350999832
   71 DG    C3'     2243    5.566999912   -4.071000099    4.777999878
   71 DG    H3'     2244    5.585000038   -4.123000145    4.872000217
   71 DG    C2'     2245    5.668999672   -4.092999935    4.658999920
   71 DG    H2'     2246    5.774000168   -4.084000111    4.688000202
   71 DG    H2''    2247    5.649000168   -4.175999641    4.591000080
   71 DG    O3'     2248    5.439000130   -4.099999905    4.729000092
   72 DA    P       2249    5.370999813   -4.250000000    4.743000031
   72 DA    OP1     2250    5.293999672   -4.250000000    4.869999886
   72 DA    OP2     2251    5.467000008   -4.359000206    4.720999718
   72 DA    O5'     2252    5.261000156   -4.265999794    4.629000187
   72 DA    C5'     2253    5.133999825   -4.203000069    4.640999794
   72 DA    H5'     2254    5.133000374   -4.115000248    4.704999924
   72 DA    H5''    2255    5.056000233   -4.269999981    4.677000046
   72 DA    C4'     2256    5.078999996   -4.151000023    4.508000374
   72 DA    H4'     2257    4.993999958   -4.086999893    4.531000137
   72 DA    O4'     2258    5.175000191   -4.081999779    4.425000191
   72 DA    C1'     2259    5.199000359   -4.149000168    4.296999931
   72 DA    H1'     2260    5.149000168   -4.098999977    4.213999748
   72 DA    N9      2261    5.345000267   -4.147999763    4.275000095
   72 DA    C8      2262    5.441999912   -4.200999737    4.352999687
   72 DA    H8      2263    5.416999817   -4.233000278    4.453000069
   72 DA    N7      2264    5.563000202   -4.213999748    4.293999672
   72 DA    C5      2265    5.536999702   -4.159999847    4.165999889
   72 DA    C6      2266    5.622000217   -4.147000313    4.058000088
   72 DA    N6      2267    5.750999928   -4.177999973    4.063000202
   72 DA    H61     2268    5.793000221   -4.224999905    4.140999794
   72 DA    H62     2269    5.809999943   -4.164999962    3.981999874
   72 DA    N1      2270    5.566999912   -4.092000008    3.950000048
   72 DA    C2      2271    5.442999840   -4.059999943    3.940000057
   72 DA    H2      2272    5.404999733   -4.029000282    3.843999863
   72 DA    N3      2273    5.350999832   -4.070000172    4.038000107
   72 DA    C4      2274    5.408999920   -4.118999958    4.154000282
   72 DA    C3'     2275    5.038000107   -4.268000126    4.408999920
   72 DA    H3'     2276    5.025000095   -4.356999874    4.470000267
   72 DA    C2'     2277    5.150000095   -4.293000221    4.309999943
   72 DA    H2'     2278    5.217000008   -4.368999958    4.349999905
   72 DA    H2''    2279    5.095999718   -4.324000359    4.220999718
   72 DA    O3'     2280    4.916999817   -4.213000298    4.350999832
   73 DA    P       2281    4.793000221   -4.308000088    4.315999985
   73 DA    OP1     2282    4.677999973   -4.211999893    4.304999828
   73 DA    OP2     2283    4.796000004   -4.414999962    4.415999889
   73 DA    O5'     2284    4.824000359   -4.374000072    4.172999859
   73 DA    C5'     2285    4.822000027   -4.290999889    4.053999901
   73 DA    H5'     2286    4.848999977   -4.190000057    4.081000328
   73 DA    H5''    2287    4.717000008   -4.279000282    4.026000023
   73 DA    C4'     2288    4.893000126   -4.354000092    3.934999943
   73 DA    H4'     2289    4.854000092   -4.296999931    3.849999905
   73 DA    O4'     2290    5.029000282   -4.322999954    3.957000017
   73 DA    C1'     2291    5.098999977   -4.418999672    3.886000156
   73 DA    H1'     2292    5.099999905   -4.393000126    3.781000137
   73 DA    N9      2293    5.241999626   -4.434999943    3.931000233
   73 DA    C8      2294    5.283999920   -4.477999687    4.052000046
   73 DA    H8      2295    5.220000267   -4.515999794    4.130000114
   73 DA    N7      2296    5.413000107   -4.479000092    4.065999985
   73 DA    C5      2297    5.456000328   -4.447000027    3.934999943
   73 DA    C6      2298    5.581000328   -4.439000130    3.866999865
   73 DA    N6      2299    5.697000027   -4.480000019    3.916999817
   73 DA    H61     2300    5.696000099   -4.497000217    4.015999794
   73 DA    H62     2301    5.784999847   -4.484999657    3.866999865
   73 DA    N1      2302    5.595000267   -4.408999920    3.733000278
   73 DA    C2      2303    5.480000019   -4.388000011    3.668999910
   73 DA    H2      2304    5.484999657   -4.363999844    3.563999891
   73 DA    N3      2305    5.359999657   -4.388999939    3.717999935
   73 DA    C4      2306    5.352999687   -4.421999931    3.848000050
   73 DA    C3'     2307    4.875999928   -4.500000000    3.901999950
   73 DA    H3'     2308    4.809000015   -4.552000046    3.970999956
   73 DA    C2'     2309    5.020999908   -4.549000263    3.904999971
   73 DA    H2'     2310    5.059999943   -4.592000008    3.997999907
   73 DA    H2''    2311    5.032999992   -4.618999958    3.822000027
   73 DA    O3'     2312    4.817999840   -4.501999855    3.769999981
   74 DT    P       2313    4.790999889   -4.638000011    3.681999922
   74 DT    OP1     2314    4.663000107   -4.618000031    3.609999895
   74 DT    OP2     2315    4.793999672   -4.755000114    3.777999878
   74 DT    O5'     2316    4.915999889   -4.634999752    3.578999996
   74 DT    C5'     2317    4.946000099   -4.515999794    3.502999783
   74 DT    H5'     2318    4.959000111   -4.427999973    3.565999985
   74 DT    H5''    2319    4.858000278   -4.498000145    3.441999912
   74 DT    C4'     2320    5.068999767   -4.525000095    3.411999941
   74 DT    H4'     2321    5.078000069   -4.442999840    3.341000080
   74 DT    O4'     2322    5.190999985   -4.526999950    3.481999874
   74 DT    C1'     2323    5.275000095   -4.638999939    3.438999891
   74 DT    H1'     2324    5.333000183   -4.602999687    3.354000092
   74 DT    N1      2325    5.361999989   -4.675999641    3.547000170
   74 DT    C6      2326    5.306000233   -4.724999905    3.658999920
   74 DT    H6      2327    5.197999954   -4.723000050    3.668999910
   74 DT    C5      2328    5.388000011   -4.752999783    3.763999939
   74 DT    C7      2329    5.329999924   -4.800999641    3.898000002
   74 DT    H71     2330    5.387000084   -4.890999794    3.922999859
   74 DT    H72     2331    5.345999718   -4.722000122    3.970999956
   74 DT    H73     2332    5.223000050   -4.809999943    3.881000042
   74 DT    C4      2333    5.536000252   -4.736000061    3.756999969
   74 DT    O4      2334    5.612999916   -4.765000343    3.847000122
   74 DT    N3      2335    5.577000141   -4.715000153    3.625999928
   74 DT    H3      2336    5.677000046   -4.716000080    3.606999874
   74 DT    C2      2337    5.499000072   -4.678999901    3.518000126
   74 DT    O2      2338    5.549000263   -4.643000126    3.407000065
   74 DT    C3'     2339    5.059999943   -4.652999878    3.327999830
   74 DT    H3'     2340    4.960000038   -4.692999840    3.345000029
   74 DT    C2'     2341    5.170000076   -4.745999813    3.393000126
   74 DT    H2'     2342    5.129000187   -4.806000233    3.474000216
   74 DT    H2''    2343    5.215000153   -4.809999943    3.316999912
   74 DT    O3'     2344    5.079999924   -4.625999928    3.191999912
   75 DT    P       2345    5.054999828   -4.730999947    3.073999882
   75 DT    OP1     2346    5.016999722   -4.658999920    2.955999851
   75 DT    OP2     2347    4.963000298   -4.835000038    3.120000124
   75 DT    O5'     2348    5.200999737   -4.797999859    3.037000179
   75 DT    C5'     2349    5.303999901   -4.710000038    3.003000021
   75 DT    H5'     2350    5.297999859   -4.631999969    3.078000069
   75 DT    H5''    2351    5.286999702   -4.668999672    2.903000116
   75 DT    C4'     2352    5.449999809   -4.766999722    3.007999897
   75 DT    H4'     2353    5.515999794   -4.688000202    2.976000071
   75 DT    O4'     2354    5.480999947   -4.796000004    3.144999981
   75 DT    C1'     2355    5.556000233   -4.913000107    3.151000023
   75 DT    H1'     2356    5.659999847   -4.891999722    3.125999928
   75 DT    N1      2357    5.550000191   -4.965000153    3.289000034
   75 DT    C6      2358    5.427999973   -5.006999969    3.340000153
   75 DT    H6      2359    5.343999863   -4.999000072    3.273000002
   75 DT    C5      2360    5.421000004   -5.050000191    3.466000080
   75 DT    C7      2361    5.286999702   -5.086999893    3.524000168
   75 DT    H71     2362    5.296000004   -5.177000046    3.583000183
   75 DT    H72     2363    5.236000061   -5.002999783    3.570999861
   75 DT    H73     2364    5.230000019   -5.131999969    3.443000078
   75 DT    C4      2365    5.538000107   -5.050000191    3.549999952
   75 DT    O4      2366    5.539999962   -5.078000069    3.665999889
   75 DT    N3      2367    5.657999992   -5.022000313    3.490999937
   75 DT    H3      2368    5.740000248   -5.045000076    3.543999910
   75 DT    C2      2369    5.671000004   -4.970999718    3.363000154
   75 DT    O2      2370    5.779999733   -4.959000111    3.308000088
   75 DT    C3'     2371    5.483000278   -4.891999722    2.924000025
   75 DT    H3'     2372    5.401999950   -4.918000221    2.855999947
   75 DT    C2'     2373    5.504000187   -4.993000031    3.037999868
   75 DT    H2'     2374    5.407999992   -5.032999992    3.070000172
   75 DT    H2''    2375    5.585000038   -5.065000057    3.021999836
   75 DT    O3'     2376    5.606999874   -4.873000145    2.868999958
   76 DC    P       2377    5.671000004   -4.967000008    2.754999876
   76 DC    OP1     2378    5.770999908   -4.877999783    2.690000057
   76 DC    OP2     2379    5.574999809   -5.032000065    2.667999983
   76 DC    O5'     2380    5.749000072   -5.085000038    2.834000111
   76 DC    C5'     2381    5.877999783   -5.068999767    2.875999928
   76 DC    H5'     2382    5.880000114   -4.986999989    2.947999954
   76 DC    H5''    2383    5.935999870   -5.034999847    2.789999962
   76 DC    C4'     2384    5.947999954   -5.193999767    2.931999922
   76 DC    H4'     2385    6.056000233   -5.184999943    2.924999952
   76 DC    O4'     2386    5.915999889   -5.217000008    3.070999861
   76 DC    C1'     2387    5.881000042   -5.355999947    3.078999996
   76 DC    H1'     2388    5.968999863   -5.421000004    3.077000141
   76 DC    N1      2389    5.806000233   -5.374000072    3.204999924
   76 DC    C6      2390    5.675000191   -5.327000141    3.220000029
   76 DC    H6      2391    5.629000187   -5.284999847    3.131999969
   76 DC    C5      2392    5.605999947   -5.365000248    3.329999924
   76 DC    H5      2393    5.500999928   -5.342000008    3.335999966
   76 DC    C4      2394    5.677999973   -5.428999901    3.433000088
   76 DC    N4      2395    5.618999958   -5.466000080    3.540999889
   76 DC    H41     2396    5.518000126   -5.460000038    3.547000170
   76 DC    H42     2397    5.678999901   -5.513000011    3.606999874
   76 DC    N3      2398    5.804999828   -5.460999966    3.424000263
   76 DC    C2      2399    5.869999886   -5.425999641    3.315000057
   76 DC    O2      2400    5.993000031   -5.438000202    3.318999767
   76 DC    C3'     2401    5.909999847   -5.316999912    2.851999998
   76 DC    H3'     2402    5.868000031   -5.286000252    2.756000042
   76 DC    C2'     2403    5.811999798   -5.394000053    2.950000048
   76 DC    H2'     2404    5.706999779   -5.366999626    2.937999964
   76 DC    H2''    2405    5.815999985   -5.501999855    2.931999922
   76 DC    O3'     2406    6.031000137   -5.394999981    2.837999821
   77 DA    P       2407    6.061999798   -5.484000206    2.709000111
   77 DA    OP1     2408    6.206999779   -5.501999855    2.694000006
   77 DA    OP2     2409    5.983000278   -5.433000088    2.598999977
   77 DA    O5'     2410    5.993999958   -5.619999886    2.745999813
   77 DA    C5'     2411    6.061999798   -5.740000248    2.790999889
   77 DA    H5'     2412    6.134999752   -5.775000095    2.717999935
   77 DA    H5''    2413    5.986999989   -5.817999840    2.804000139
   77 DA    C4'     2414    6.151000023   -5.715000153    2.914999962
   77 DA    H4'     2415    6.230000019   -5.644000053    2.891999960
   77 DA    O4'     2416    6.072000027   -5.668000221    3.025000095
   77 DA    C1'     2417    6.072000027   -5.765000343    3.127000093
   77 DA    H1'     2418    6.149000168   -5.736000061    3.197999954
   77 DA    N9      2419    5.939000130   -5.779000282    3.186000109
   77 DA    C8      2420    5.821000099   -5.781000137    3.117000103
   77 DA    H8      2421    5.813000202   -5.786999702    3.009999990
   77 DA    N7      2422    5.715000153   -5.768000126    3.197999954
   77 DA    C5      2423    5.772999763   -5.763999939    3.327000141
   77 DA    C6      2424    5.720999718   -5.774000168    3.457000017
   77 DA    N6      2425    5.592999935   -5.776999950    3.481999874
   77 DA    H61     2426    5.529000282   -5.797999859    3.407000065
   77 DA    H62     2427    5.567999840   -5.759999752    3.578999996
   77 DA    N1      2428    5.804999828   -5.772999763    3.563000202
   77 DA    C2      2429    5.936999798   -5.782000065    3.536999941
   77 DA    H2      2430    6.005000114   -5.793000221    3.620000124
   77 DA    N3      2431    5.997000217   -5.788000107    3.418999910
   77 DA    C4      2432    5.909999847   -5.772999763    3.318999767
   77 DA    C3'     2433    6.213000298   -5.849999905    2.952000141
   77 DA    H3'     2434    6.204999924   -5.924000263    2.871999979
   77 DA    C2'     2435    6.112999916   -5.897000313    3.062999964
   77 DA    H2'     2436    6.022999763   -5.945000172    3.025000095
   77 DA    H2''    2437    6.168999672   -5.963000298    3.129999876
   77 DA    O3'     2438    6.338000298   -5.845999718    3.012000084
   78 DG    P       2439    6.441999912   -5.960000038    2.987999916
   78 DG    OP1     2440    6.574999809   -5.897000313    2.986999989
   78 DG    OP2     2441    6.407999992   -6.022000313    2.861000061
   78 DG    O5'     2442    6.426999569   -6.057000160    3.105999947
   78 DG    C5'     2443    6.488999844   -6.029000282    3.229000092
   78 DG    H5'     2444    6.481999874   -5.921999931    3.247999907
   78 DG    H5''    2445    6.595999718   -6.046000004    3.224999905
   78 DG    C4'     2446    6.430000305   -6.118999958    3.342999935
   78 DG    H4'     2447    6.493000031   -6.106999874    3.431000233
   78 DG    O4'     2448    6.295000076   -6.072000027    3.386999846
   78 DG    C1'     2449    6.227999687   -6.192999840    3.402999878
   78 DG    H1'     2450    6.244999886   -6.234999657    3.502000093
   78 DG    N9      2451    6.075999737   -6.184000015    3.390000105
   78 DG    C8      2452    5.999000072   -6.200999737    3.279000044
   78 DG    H8      2453    6.036999702   -6.231999874    3.183000088
   78 DG    N7      2454    5.875000000   -6.177999973    3.297999859
   78 DG    C5      2455    5.870999813   -6.147999763    3.436000109
   78 DG    C6      2456    5.762000084   -6.104000092    3.519999981
   78 DG    O6      2457    5.645999908   -6.085000038    3.479000092
   78 DG    N1      2458    5.791999817   -6.088999748    3.654999971
   78 DG    H1      2459    5.715000153   -6.052999973    3.709000111
   78 DG    C2      2460    5.913000107   -6.097000122    3.699000120
   78 DG    N2      2461    5.932000160   -6.078999996    3.828999996
   78 DG    H21     2462    5.848000050   -6.086999893    3.884999752
   78 DG    H22     2463    6.026999950   -6.095000267    3.858999968
   78 DG    N3      2464    6.020999908   -6.131999969    3.629000187
   78 DG    C4      2465    5.994999886   -6.154999733    3.493999958
   78 DG    C3'     2466    6.427999973   -6.270999908    3.313000202
   78 DG    H3'     2467    6.486000061   -6.296999931    3.224999905
   78 DG    C2'     2468    6.283999920   -6.295000076    3.300999880
   78 DG    H2'     2469    6.249000072   -6.265999794    3.202000141
   78 DG    H2''    2470    6.247000217   -6.391999722    3.333000183
   78 DG    O3'     2471    6.483000278   -6.334000111    3.425999880
   79 DC    P       2472    6.637999535   -6.379000187    3.429999828
   79 DC    OP1     2473    6.710999966   -6.281000137    3.350999832
   79 DC    OP2     2474    6.644000053   -6.519000053    3.391999722
   79 DC    O5'     2475    6.683000088   -6.370999813    3.577999830
   79 DC    C5'     2476    6.712999821   -6.251999855    3.648000002
   79 DC    H5'     2477    6.726999760   -6.164999962    3.583000183
   79 DC    H5''    2478    6.812000275   -6.277999878    3.684999943
   79 DC    C4'     2479    6.612000465   -6.213000298    3.758000135
   79 DC    H4'     2480    6.630000114   -6.118000031    3.809000015
   79 DC    O4'     2481    6.481999874   -6.210999966    3.702999830
   79 DC    C1'     2482    6.391999722   -6.258999825    3.797000170
   79 DC    H1'     2483    6.338000298   -6.170000076    3.827999830
   79 DC    N1      2484    6.289000034   -6.355999947    3.752999783
   79 DC    C6      2485    6.314000130   -6.442999840    3.648000002
   79 DC    H6      2486    6.416999817   -6.455000401    3.620999813
   79 DC    C5      2487    6.220000267   -6.518000126    3.588999987
   79 DC    H5      2488    6.249000072   -6.580999851    3.506000042
   79 DC    C4      2489    6.093999863   -6.501000404    3.641999722
   79 DC    N4      2490    5.987999916   -6.536000252    3.579999924
   79 DC    H41     2491    5.999000072   -6.587999821    3.493999958
   79 DC    H42     2492    5.895999908   -6.501999855    3.606999874
   79 DC    N3      2493    6.059999943   -6.421999931    3.740000248
   79 DC    C2      2494    6.157000065   -6.347000122    3.802000046
   79 DC    O2      2495    6.130000114   -6.274000168    3.894999981
   79 DC    C3'     2496    6.602999687   -6.317999840    3.865000248
   79 DC    H3'     2497    6.612000465   -6.416000366    3.818000078
   79 DC    C2'     2498    6.462000370   -6.303999901    3.922999859
   79 DC    H2'     2499    6.419999599   -6.394999981    3.966000080
   79 DC    H2''    2500    6.458999634   -6.222000122    3.995000124
   79 DC    O3'     2501    6.712999821   -6.289999962    3.949000120
   80 DT    P       2502    6.791999817   -6.394999981    4.039999962
   80 DT    OP1     2503    6.898999691   -6.318999767    4.109999657
   80 DT    OP2     2504    6.833999634   -6.508000374    3.959000111
   80 DT    O5'     2505    6.684999943   -6.451999664    4.154000282
   80 DT    C5'     2506    6.636000156   -6.368999958    4.251999855
   80 DT    H5'     2507    6.585999966   -6.279999733    4.211999893
   80 DT    H5''    2508    6.710999966   -6.354000092    4.331000328
   80 DT    C4'     2509    6.526999474   -6.455000401    4.322000027
   80 DT    H4'     2510    6.491999626   -6.388000011    4.400000095
   80 DT    O4'     2511    6.419999599   -6.488999844    4.233000278
   80 DT    C1'     2512    6.381999969   -6.625000000    4.230999947
   80 DT    H1'     2513    6.293999672   -6.647000313    4.290999889
   80 DT    N1      2514    6.361000061   -6.664000034    4.085999966
   80 DT    C6      2515    6.470999718   -6.655000210    4.004000187
   80 DT    H6      2516    6.567999840   -6.627999783    4.041999817
   80 DT    C5      2517    6.458999634   -6.682000160    3.872999907
   80 DT    C7      2518    6.580999851   -6.680999756    3.790000200
   80 DT    H71     2519    6.671999931   -6.687999725    3.849999905
   80 DT    H72     2520    6.578999996   -6.770999908    3.729000092
   80 DT    H73     2521    6.591000557   -6.597000122    3.720999956
   80 DT    C4      2522    6.327000141   -6.726000309    3.818000078
   80 DT    O4      2523    6.318999767   -6.758000374    3.702000141
   80 DT    N3      2524    6.227000237   -6.744000435    3.908999920
   80 DT    H3      2525    6.138000011   -6.782999992    3.881999969
   80 DT    C2      2526    6.236999989   -6.712000370    4.041999817
   80 DT    O2      2527    6.134999752   -6.726999760    4.112999916
   80 DT    C3'     2528    6.562000275   -6.590000153    4.394999981
   80 DT    H3'     2529    6.669999599   -6.602999687    4.407000065
   80 DT    C2'     2530    6.501000404   -6.697000027    4.302999973
   80 DT    H2'     2531    6.569000244   -6.737999916    4.227000237
   80 DT    H2''    2532    6.462999821   -6.780000210    4.362999916
   80 DT    O3'     2533    6.512000084   -6.588999748    4.520999908
   81 DG    P       2534    6.518000126   -6.708000183    4.619999886
   81 DG    OP1     2535    6.505000114   -6.648999691    4.750999928
   81 DG    OP2     2536    6.633000374   -6.798000336    4.588000298
   81 DG    O5'     2537    6.386000156   -6.786000252    4.592999935
   81 DG    C5'     2538    6.263999939   -6.723000526    4.624000072
   81 DG    H5'     2539    6.261000156   -6.627999783    4.572000027
   81 DG    H5''    2540    6.248000145   -6.703999996    4.730000019
   81 DG    C4'     2541    6.131999969   -6.796000004    4.581999779
   81 DG    H4'     2542    6.046999931   -6.733000278    4.609999657
   81 DG    O4'     2543    6.133999825   -6.824999809    4.439000130
   81 DG    C1'     2544    6.118999958   -6.962999821    4.408999920
   81 DG    H1'     2545    6.016999722   -6.998999596    4.418000221
   81 DG    N9      2546    6.177000046   -7.000000000    4.272999763
   81 DG    C8      2547    6.306000233   -6.995999813    4.241000175
   81 DG    H8      2548    6.376999855   -6.960999966    4.315000057
   81 DG    N7      2549    6.333000183   -7.032999992    4.119999886
   81 DG    C5      2550    6.206000328   -7.062999725    4.066999912
   81 DG    C6      2551    6.158999920   -7.106999874    3.941999912
   81 DG    O6      2552    6.227999687   -7.120999813    3.836999893
   81 DG    N1      2553    6.015999794   -7.130999565    3.927000046
   81 DG    H1      2554    5.984999657   -7.154000282    3.834000111
   81 DG    C2      2555    5.931000233   -7.097000122    4.031000137
   81 DG    N2      2556    5.802999973   -7.098999977    4.012000084
   81 DG    H21     2557    5.765000343   -7.144000053    3.929999828
   81 DG    H22     2558    5.733000278   -7.083999634    4.083000183
   81 DG    N3      2559    5.975999832   -7.066000462    4.154000282
   81 DG    C4      2560    6.112999916   -7.046000004    4.164000034
   81 DG    C3'     2561    6.127999783   -6.935999870    4.643000126
   81 DG    H3'     2562    6.189000130   -6.953000069    4.731999874
   81 DG    C2'     2563    6.188000202   -7.026999474    4.532999992
   81 DG    H2'     2564    6.296000004   -7.023000240    4.519000053
   81 DG    H2''    2565    6.157999992   -7.129000187    4.556000233
   81 DG    O3'     2566    5.986000061   -6.969000340    4.661000252
   82 DA    P       2567    5.938000202   -7.099999905    4.750999928
   82 DA    OP1     2568    5.824999809   -7.051999569    4.831000328
   82 DA    OP2     2569    6.054999828   -7.164999962    4.816999912
   82 DA    O5'     2570    5.883999825   -7.210000038    4.636000156
   82 DA    C5'     2571    5.741999626   -7.210999966    4.592999935
   82 DA    H5'     2572    5.702000141   -7.116999626    4.552999973
   82 DA    H5''    2573    5.690999985   -7.229000092    4.686999798
   82 DA    C4'     2574    5.697000027   -7.330000401    4.506000042
   82 DA    H4'     2575    5.592999935   -7.305999756    4.481999874
   82 DA    O4'     2576    5.766999722   -7.323000431    4.383000374
   82 DA    C1'     2577    5.838000298   -7.442999840    4.368000031
   82 DA    H1'     2578    5.779000282   -7.505000114    4.300999641
   82 DA    N9      2579    5.968999863   -7.419999599    4.308000088
   82 DA    C8      2580    6.091000080   -7.391000271    4.370999813
   82 DA    H8      2581    6.095000267   -7.376999855    4.477999687
   82 DA    N7      2582    6.195000172   -7.380000114    4.291999817
   82 DA    C5      2583    6.143000126   -7.404000282    4.164999962
   82 DA    C6      2584    6.200999737   -7.419999599    4.038000107
   82 DA    N6      2585    6.329999924   -7.402999878    4.006999969
   82 DA    H61     2586    6.397000313   -7.383999825    4.079999924
   82 DA    H62     2587    6.348000050   -7.377999783    3.911000013
   82 DA    N1      2588    6.123000145   -7.437000275    3.931999922
   82 DA    C2      2589    5.995999813   -7.455999851    3.954999924
   82 DA    H2      2590    5.933000088   -7.458999634    3.866999865
   82 DA    N3      2591    5.928999901   -7.470999718    4.068999767
   82 DA    C4      2592    6.012000084   -7.437999725    4.175000191
   82 DA    C3'     2593    5.706000328   -7.470999718    4.558000088
   82 DA    H3'     2594    5.706000328   -7.467999935    4.666999817
   82 DA    C2'     2595    5.842000008   -7.501000404    4.511000156
   82 DA    H2'     2596    5.900000095   -7.439000130    4.578999996
   82 DA    H2''    2597    5.869999886   -7.605999947    4.511000156
   82 DA    O3'     2598    5.598000050   -7.539000034    4.506000042
   83 DA    P       2599    5.561999798   -7.694000244    4.543999672
   83 DA    OP1     2600    5.414999962   -7.701999664    4.539000034
   83 DA    OP2     2601    5.633999825   -7.736000061    4.665999889
   83 DA    O5'     2602    5.618000031   -7.783999443    4.421000004
   83 DA    C5'     2603    5.567999840   -7.780000210    4.289000034
   83 DA    H5'     2604    5.579999924   -7.683999538    4.238999844
   83 DA    H5''    2605    5.461999893   -7.802999973    4.291999817
   83 DA    C4'     2606    5.651000023   -7.887000084    4.210000038
   83 DA    H4'     2607    5.598999977   -7.919999599    4.119999886
   83 DA    O4'     2608    5.772000313   -7.823999882    4.171000004
   83 DA    C1'     2609    5.875999928   -7.912999630    4.206000328
   83 DA    H1'     2610    5.888000011   -7.969000340    4.113999844
   83 DA    N9      2611    6.001999855   -7.833999634    4.230000019
   83 DA    C8      2612    6.066999912   -7.772000313    4.338000298
   83 DA    H8      2613    6.026000023   -7.766000271    4.438000202
   83 DA    N7      2614    6.184000015   -7.720999718    4.317999840
   83 DA    C5      2615    6.200999737   -7.751000404    4.175999641
   83 DA    C6      2616    6.308000088   -7.734999657    4.090000153
   83 DA    N6      2617    6.425000191   -7.685999870    4.120999813
   83 DA    H61     2618    6.439000130   -7.666000366    4.218999863
   83 DA    H62     2619    6.495999813   -7.655000210    4.056000233
   83 DA    N1      2620    6.300999641   -7.769999504    3.961999893
   83 DA    C2      2621    6.190000057   -7.828000069    3.922999859
   83 DA    H2      2622    6.184999943   -7.876999855    3.827000141
   83 DA    N3      2623    6.075999737   -7.854000092    3.995999813
   83 DA    C4      2624    6.090000153   -7.810999870    4.126999855
   83 DA    C3'     2625    5.682000160   -8.015000343    4.289999962
   83 DA    H3'     2626    5.624000072   -8.019000053    4.381999969
   83 DA    C2'     2627    5.825999737   -7.988999844    4.333000183
   83 DA    H2'     2628    5.828999996   -7.921000004    4.418000221
   83 DA    H2''    2629    5.875000000   -8.086000443    4.343999863
   83 DA    O3'     2630    5.665999889   -8.119999886    4.203000069
   84 DC    P       2631    5.677999973   -8.279000282    4.244999886
   84 DC    OP1     2632    5.588000298   -8.364999771    4.171000004
   84 DC    OP2     2633    5.675999641   -8.283999443    4.394000053
   84 DC    O5'     2634    5.821000099   -8.312999725    4.191999912
   84 DC    C5'     2635    5.838999748   -8.341000557    4.053999901
   84 DC    H5'     2636    5.815999985   -8.251999855    3.997000217
   84 DC    H5''    2637    5.765000343   -8.418000221    4.033999920
   84 DC    C4'     2638    5.973000050   -8.399000168    4.012000084
   84 DC    H4'     2639    5.966000080   -8.446000099    3.913000107
   84 DC    O4'     2640    6.083000183   -8.295000076    4.016999722
   84 DC    C1'     2641    6.179999828   -8.343999863    4.109000206
   84 DC    H1'     2642    6.255000114   -8.406000137    4.059999943
   84 DC    N1      2643    6.259999752   -8.236000061    4.164999962
   84 DC    C6      2644    6.218999863   -8.178999901    4.282999992
   84 DC    H6      2645    6.131999969   -8.211000443    4.338000298
   84 DC    C5      2646    6.289999962   -8.073999405    4.331000328
   84 DC    H5      2647    6.256999969   -8.033999443    4.425999641
   84 DC    C4      2648    6.401999474   -8.024000168    4.255000114
   84 DC    N4      2649    6.483999729   -7.933999538    4.302999973
   84 DC    H41     2650    6.493000031   -7.914000034    4.401000023
   84 DC    H42     2651    6.558000088   -7.912999630    4.236999989
   84 DC    N3      2652    6.425000191   -8.060999870    4.129000187
   84 DC    C2      2653    6.356999874   -8.170999527    4.088999748
   84 DC    O2      2654    6.377999783   -8.210000038    3.970999956
   84 DC    C3'     2655    6.011000156   -8.516000748    4.105999947
   84 DC    H3'     2656    5.932000160   -8.555999756    4.170000076
   84 DC    C2'     2657    6.105999947   -8.440999985    4.203999996
   84 DC    H2'     2658    6.053999901   -8.392999649    4.286999702
   84 DC    H2''    2659    6.190000057   -8.505000114    4.230999947
   84 DC    O3'     2660    6.090000153   -8.611000061    4.041999817
   85 DA    P       2661    6.039000034   -8.753999710    3.993999958
   85 DA    OP1     2662    5.909999847   -8.751000404    3.921000004
   85 DA    OP2     2663    6.050999641   -8.841000557    4.112999916
   85 DA    O5'     2664    6.161999702   -8.805000305    3.891999722
   85 DA    C5'     2665    6.165999889   -8.753999710    3.754000187
   85 DA    H5'     2666    6.126999855   -8.652999878    3.741999865
   85 DA    H5''    2667    6.115000248   -8.822000504    3.686000109
   85 DA    C4'     2668    6.309000015   -8.730000496    3.704999924
   85 DA    H4'     2669    6.304999828   -8.706999779    3.599000216
   85 DA    O4'     2670    6.362999916   -8.608999252    3.758000135
   85 DA    C1'     2671    6.494000435   -8.631999969    3.799000263
   85 DA    H1'     2672    6.569000244   -8.583999634    3.736000061
   85 DA    N9      2673    6.501000404   -8.560999870    3.924999952
   85 DA    C8      2674    6.416999817   -8.578000069    4.029999733
   85 DA    H8      2675    6.335000038   -8.649000168    4.026999950
   85 DA    N7      2676    6.448999882   -8.510999680    4.138000011
   85 DA    C5      2677    6.562000275   -8.442999840    4.095999718
   85 DA    C6      2678    6.650000095   -8.343999863    4.154000282
   85 DA    N6      2679    6.644999504   -8.294000626    4.279000282
   85 DA    H61     2680    6.591000557   -8.342000008    4.349999905
   85 DA    H62     2681    6.701000214   -8.212999344    4.300999641
   85 DA    N1      2682    6.733999729   -8.276999474    4.081999779
   85 DA    C2      2683    6.758000374   -8.317999840    3.960999966
   85 DA    H2      2684    6.828000069   -8.253999710    3.908999920
   85 DA    N3      2685    6.697000027   -8.413999557    3.888999939
   85 DA    C4      2686    6.594000340   -8.473999977    3.961999893
   85 DA    C3'     2687    6.412000179   -8.840000153    3.716999769
   85 DA    H3'     2688    6.370999813   -8.930000305    3.763000011
   85 DA    C2'     2689    6.516000271   -8.779000282    3.811999798
   85 DA    H2'     2690    6.504000187   -8.822000504    3.911000013
   85 DA    H2''    2691    6.616999626   -8.789999962    3.772000074
   85 DA    O3'     2692    6.458000183   -8.878000259    3.585999966
   86 DT    P       2693    6.553999901   -9.015000343    3.572999954
   86 DT    OP1     2694    6.543000221   -9.072000504    3.441999912
   86 DT    OP2     2695    6.509999752   -9.105999947    3.679999828
   86 DT    O5'     2696    6.701000214   -8.951000214    3.601999998
   86 DT    C5'     2697    6.756999969   -8.850000381    3.524000168
   86 DT    H5'     2698    6.683000088   -8.769999504    3.513999939
   86 DT    H5''    2699    6.773999691   -8.897000313    3.427000046
   86 DT    C4'     2700    6.880999565   -8.788000107    3.586999893
   86 DT    H4'     2701    6.921000004   -8.717000008    3.513999939
   86 DT    O4'     2702    6.854000092   -8.715000153    3.703999996
   86 DT    C1'     2703    6.946000099   -8.755999565    3.806000233
   86 DT    H1'     2704    7.039999962   -8.705999374    3.783999920
   86 DT    N1      2705    6.901000023   -8.718999863    3.938999891
   86 DT    C6      2706    6.817999840   -8.800000191    4.001999855
   86 DT    H6      2707    6.773999691   -8.888999939    3.959000111
   86 DT    C5      2708    6.779000282   -8.769999504    4.130000114
   86 DT    C7      2709    6.694999695   -8.871999741    4.206000328
   86 DT    H71     2710    6.594999790   -8.830999374    4.220000267
   86 DT    H72     2711    6.666999817   -8.961000443    4.150000095
   86 DT    H73     2712    6.733000278   -8.908999443    4.300999641
   86 DT    C4      2713    6.835000038   -8.658999443    4.204999924
   86 DT    O4      2714    6.810999870   -8.633000374    4.322999954
   86 DT    N3      2715    6.919000149   -8.580999374    4.126999855
   86 DT    H3      2716    6.969999790   -8.512000084    4.181000233
   86 DT    C2      2717    6.958000183   -8.608999252    4.000000000
   86 DT    O2      2718    7.039999962   -8.536000252    3.949000120
   86 DT    C3'     2719    6.983999729   -8.891000748    3.625000000
   86 DT    H3'     2720    6.965000153   -8.987000465    3.577000141
   86 DT    C2'     2721    6.979000092   -8.902999878    3.776999950
   86 DT    H2'     2722    6.891999722   -8.960000038    3.809000015
   86 DT    H2''    2723    7.066000462   -8.937999725    3.832000017
   86 DT    O3'     2724    7.104000092   -8.840000153    3.566999912
   87 DG    P       2725    7.244999886   -8.923999786    3.581000090
   87 DG    OP1     2726    7.347000122   -8.862999916    3.493999958
   87 DG    OP2     2727    7.226999760   -9.072000504    3.574000120
   87 DG    O5'     2728    7.287999630   -8.906000137    3.736000061
   87 DG    C5'     2729    7.326999664   -8.774000168    3.772000074
   87 DG    H5'     2730    7.241000175   -8.706999779    3.763000011
   87 DG    H5''    2731    7.405000210   -8.743000031    3.702000141
   87 DG    C4'     2732    7.375000000   -8.781000137    3.913000107
   87 DG    H4'     2733    7.426000118   -8.685999870    3.931999922
   87 DG    O4'     2734    7.255000114   -8.782999992    3.990000248
   87 DG    C1'     2735    7.296999931   -8.852999687    4.102000237
   87 DG    H1'     2736    7.366999626   -8.795000076    4.161999702
   87 DG    N9      2737    7.187000275   -8.885000229    4.191999912
   87 DG    C8      2738    7.106999874   -8.993000031    4.178999901
   87 DG    H8      2739    7.104000092   -9.058000565    4.092000008
   87 DG    N7      2740    7.020999908   -9.003000259    4.279999733
   87 DG    C5      2741    7.053999901   -8.894000053    4.362999916
   87 DG    C6      2742    7.001000404   -8.844999313    4.488999844
   87 DG    O6      2743    6.902999878   -8.885999680    4.547999859
   87 DG    N1      2744    7.064000130   -8.732999802    4.533999920
   87 DG    H1      2745    7.037999630   -8.684999466    4.618999958
   87 DG    C2      2746    7.169000149   -8.677000046    4.468999863
   87 DG    N2      2747    7.208999634   -8.562999725    4.525000095
   87 DG    H21     2748    7.169000149   -8.537000656    4.613999844
   87 DG    H22     2749    7.276999474   -8.506999969    4.477000237
   87 DG    N3      2750    7.219999790   -8.708999634    4.355999947
   87 DG    C4      2751    7.158999443   -8.819999695    4.306000233
   87 DG    C3'     2752    7.462999821   -8.897000313    3.950999737
   87 DG    H3'     2753    7.483999729   -8.966000557    3.870000124
   87 DG    C2'     2754    7.373000145   -8.969999313    4.050000191
   87 DG    H2'     2755    7.308999538   -9.041999817    3.997999907
   87 DG    H2''    2756    7.425000191   -9.020999908    4.130000114
   87 DG    O3'     2757    7.574999809   -8.843000412    4.019999981
   88 DC    P       2758    7.708000183   -8.822999954    3.938999891
   88 DC    OP1     2759    7.673000336   -8.769000053    3.806999922
   88 DC    OP2     2760    7.784999847   -8.949999809    3.945999861
   88 DC    O5'     2761    7.775000095   -8.710000038    4.029000282
   88 DC    C5'     2762    7.715000153   -8.583999634    4.039999962
   88 DC    H5'     2763    7.609999657   -8.591000557    4.013000011
   88 DC    H5''    2764    7.761000156   -8.510999680    3.973000050
   88 DC    C4'     2765    7.715000153   -8.545000076    4.185999870
   88 DC    H4'     2766    7.698000431   -8.437000275    4.190000057
   88 DC    O4'     2767    7.616999626   -8.618000031    4.251999855
   88 DC    C1'     2768    7.650000095   -8.637000084    4.384999752
   88 DC    H1'     2769    7.625000000   -8.545000076    4.436999798
   88 DC    N1      2770    7.580999851   -8.748000145    4.445000172
   88 DC    C6      2771    7.569000244   -8.862000465    4.368000031
   88 DC    H6      2772    7.629000187   -8.864999771    4.277999878
   88 DC    C5      2773    7.491999626   -8.962999344    4.414999962
   88 DC    H5      2774    7.497000217   -9.048999786    4.349999905
   88 DC    C4      2775    7.419999599   -8.947000504    4.536000252
   88 DC    N4      2776    7.316999912   -9.024000168    4.567999840
   88 DC    H41     2777    7.273000240   -9.085000038    4.500999928
   88 DC    H42     2778    7.266999722   -8.991999626    4.650000095
   88 DC    N3      2779    7.444999695   -8.843000412    4.616000175
   88 DC    C2      2780    7.525000095   -8.743000031    4.570000172
   88 DC    O2      2781    7.555000305   -8.652999878    4.649000168
   88 DC    C3'     2782    7.842999935   -8.565999985    4.269999981
   88 DC    H3'     2783    7.902999878   -8.630999565    4.206000328
   88 DC    C2'     2784    7.801999569   -8.654000282    4.393000126
   88 DC    H2'     2785    7.835000038   -8.755999565    4.375999928
   88 DC    H2''    2786    7.838999748   -8.614000320    4.486999989
   88 DC    O3'     2787    7.900000095   -8.437999725    4.306000233
   89 DC    P       2788    8.051000595   -8.420000076    4.348999977
   89 DC    OP1     2789    8.100999832   -8.281000137    4.335000038
   89 DC    OP2     2790    8.121999741   -8.531000137    4.289000034
   89 DC    O5'     2791    8.031000137   -8.454000473    4.501999855
   89 DC    C5'     2792    7.991000175   -8.364000320    4.602000237
   89 DC    H5'     2793    7.888999939   -8.329999924    4.586999893
   89 DC    H5''    2794    8.057000160   -8.276999474    4.605999947
   89 DC    C4'     2795    7.994999886   -8.439000130    4.737999916
   89 DC    H4'     2796    7.976999760   -8.369000435    4.818999767
   89 DC    O4'     2797    7.900000095   -8.545000076    4.730000019
   89 DC    C1'     2798    7.962000370   -8.663000107    4.784999847
   89 DC    H1'     2799    7.949999809   -8.652999878    4.893000126
   89 DC    N1      2800    7.902999878   -8.791999817    4.736999989
   89 DC    C6      2801    7.942999840   -8.864999771    4.622000217
   89 DC    H6      2802    8.024000168   -8.829999924    4.560999870
   89 DC    C5      2803    7.873999596   -8.975999832    4.585999966
   89 DC    H5      2804    7.907999992   -9.024000168    4.495999813
   89 DC    C4      2805    7.761000156   -9.022000313    4.670000076
   89 DC    N4      2806    7.699999809   -9.131999969    4.640000343
   89 DC    H41     2807    7.733000278   -9.187000275    4.561999798
   89 DC    H42     2808    7.623000145   -9.164999962    4.696000099
   89 DC    N3      2809    7.731999874   -8.962999344    4.782999992
   89 DC    C2      2810    7.798999786   -8.848999977    4.809999943
   89 DC    O2      2811    7.758000374   -8.795000076    4.911000252
   89 DC    C3'     2812    8.130999565   -8.498000145    4.779000282
   89 DC    H3'     2813    8.215000153   -8.455999374    4.723000050
   89 DC    C2'     2814    8.111000061   -8.649999619    4.755000114
   89 DC    H2'     2815    8.123999596   -8.668000221    4.649000168
   89 DC    H2''    2816    8.151000023   -8.723000526    4.825999737
   89 DC    O3'     2817    8.137000084   -8.489999771    4.922999859
   90 DT    P       2818    8.244000435   -8.395999908    4.998000145
   90 DT    OP1     2819    8.270999908   -8.270999908    4.916999817
   90 DT    OP2     2820    8.355000496   -8.489000320    5.032000065
   90 DT    O5'     2821    8.152999878   -8.352999687    5.120999813
   90 DT    C5'     2822    8.046999931   -8.267999649    5.113999844
   90 DT    H5'     2823    8.017999649   -8.276999474    5.009999752
   90 DT    H5''    2824    8.074999809   -8.163000107    5.118999958
   90 DT    C4'     2825    7.921000004   -8.293000221    5.199999809
   90 DT    H4'     2826    7.851999760   -8.211999893    5.177000046
   90 DT    O4'     2827    7.856999874   -8.413000107    5.168000221
   90 DT    C1'     2828    7.873000145   -8.500000000    5.282000065
   90 DT    H1'     2829    7.775000095   -8.501999855    5.328999996
   90 DT    N1      2830    7.904000282   -8.635999680    5.231999874
   90 DT    C6      2831    8.027999878   -8.662000656    5.177000046
   90 DT    H6      2832    8.098999977   -8.580999374    5.165999889
   90 DT    C5      2833    8.066999435   -8.788000107    5.138999939
   90 DT    C7      2834    8.212999344   -8.801000595    5.085000038
   90 DT    H71     2835    8.243000031   -8.720999718    5.016999722
   90 DT    H72     2836    8.291000366   -8.815999985    5.159999847
   90 DT    H73     2837    8.222000122   -8.892000198    5.025000095
   90 DT    C4      2838    7.960000038   -8.888999939    5.136000156
   90 DT    O4      2839    7.967000008   -9.001000404    5.085000038
   90 DT    N3      2840    7.842999935   -8.861000061    5.210999966
   90 DT    H3      2841    7.766000271   -8.926000595    5.209000111
   90 DT    C2      2842    7.805000305   -8.732999802    5.245999813
   90 DT    O2      2843    7.684999943   -8.710000038    5.281000137
   90 DT    C3'     2844    7.955000401   -8.295999527    5.352000237
   90 DT    H3'     2845    8.046999931   -8.241000175    5.372000217
   90 DT    C2'     2846    7.983000278   -8.446000099    5.375000000
   90 DT    H2'     2847    8.085000038   -8.461999893    5.341000080
   90 DT    H2''    2848    7.967999935   -8.489999771    5.473000050
   90 DT    O3'     2849    7.841000557   -8.248000145    5.421999931
   91 DT    P       2850    7.852999687   -8.232000351    5.579999924
   91 DT    OP1     2851    7.758999825   -8.121999741    5.611999989
   91 DT    OP2     2852    7.993000031   -8.222000122    5.618999958
   91 DT    O5'     2853    7.798000336   -8.366999626    5.634999752
   91 DT    C5'     2854    7.662999630   -8.401999474    5.619999886
   91 DT    H5'     2855    7.641999722   -8.406000137    5.513000011
   91 DT    H5''    2856    7.604000092   -8.326999664    5.671000004
   91 DT    C4'     2857    7.626999855   -8.541000366    5.683000088
   91 DT    H4'     2858    7.519000053   -8.555999756    5.672999859
   91 DT    O4'     2859    7.687000275   -8.651000023    5.611999989
   91 DT    C1'     2860    7.741000175   -8.737999916    5.706000328
   91 DT    H1'     2861    7.662000179   -8.808000565    5.733000278
   91 DT    N1      2862    7.852999687   -8.814000130    5.638000011
   91 DT    C6      2863    7.965000153   -8.746999741    5.605999947
   91 DT    H6      2864    7.979000092   -8.642999649    5.631999969
   91 DT    C5      2865    8.057000160   -8.807000160    5.524000168
   91 DT    C7      2866    8.177999496   -8.719999313    5.483000278
   91 DT    H71     2867    8.267000198   -8.755999565    5.533999920
   91 DT    H72     2868    8.201999664   -8.722000122    5.376999855
   91 DT    H73     2869    8.157999992   -8.619999886    5.522000313
   91 DT    C4      2870    8.034999847   -8.940000534    5.460999966
   91 DT    O4      2871    8.116999626   -9.003999710    5.391999722
   91 DT    N3      2872    7.912999630   -8.991000175    5.495999813
   91 DT    H3      2873    7.904000282   -9.087999344    5.468999863
   91 DT    C2      2874    7.819999695   -8.937999725    5.581999779
   91 DT    O2      2875    7.723999977   -9.003000259    5.624000072
   91 DT    C3'     2876    7.669000149   -8.552999496    5.833000183
   91 DT    H3'     2877    7.698999882   -8.458000183    5.875000000
   91 DT    C2'     2878    7.780000210   -8.652999878    5.825999737
   91 DT    H2'     2879    7.870999813   -8.597000122    5.806000233
   91 DT    H2''    2880    7.784999847   -8.716000557    5.914000034
   91 DT    O3'     2881    7.558999538   -8.601999283    5.906000137
   92 DT    P       2882    7.543000221   -8.621999741    6.071000099
   92 DT    OP1     2883    7.407999992   -8.576000214    6.119999886
   92 DT    OP2     2884    7.668000221   -8.573999405    6.129000187
   92 DT    O5'     2885    7.551000118   -8.774999619    6.099999905
   92 DT    C5'     2886    7.442999840   -8.864000320    6.052000046
   92 DT    H5'     2887    7.398999691   -8.829000473    5.958000183
   92 DT    H5''    2888    7.369000435   -8.887000084    6.129000187
   92 DT    C4'     2889    7.495999813   -9.010000229    6.024000168
   92 DT    H4'     2890    7.419000149   -9.076999664    5.984999657
   92 DT    O4'     2891    7.605000496   -9.005999565    5.936999798
   92 DT    C1'     2892    7.699999809   -9.105999947    5.970999718
   92 DT    H1'     2893    7.651999474   -9.201000214    5.949999809
   92 DT    N1      2894    7.835999966   -9.093000412    5.904999733
   92 DT    C6      2895    7.911000252   -8.979000092    5.920000076
   92 DT    H6      2896    7.873999596   -8.901000023    5.984000206
   92 DT    C5      2897    8.031000137   -8.968000412    5.855999947
   92 DT    C7      2898    8.121999741   -8.852999687    5.877999783
   92 DT    H71     2899    8.171999931   -8.836999893    5.782000065
   92 DT    H72     2900    8.076000214   -8.762000084    5.914999962
   92 DT    H73     2901    8.201000214   -8.876999855    5.949000359
   92 DT    C4      2902    8.091000557   -9.086000443    5.777999878
   92 DT    O4      2903    8.197999954   -9.086999893    5.722000122
   92 DT    N3      2904    8.008000374   -9.191999435    5.772000313
   92 DT    H3      2905    8.052000046   -9.276000023    5.737999916
   92 DT    C2      2906    7.883000374   -9.198999405    5.829999924
   92 DT    O2      2907    7.823000431   -9.303999901    5.824000359
   92 DT    C3'     2908    7.555999756   -9.069000244    6.151999950
   92 DT    H3'     2909    7.566999912   -8.996000290    6.230999947
   92 DT    C2'     2910    7.703000069   -9.087999344    6.116000175
   92 DT    H2'     2911    7.754000187   -9.000000000    6.154999733
   92 DT    H2''    2912    7.734999657   -9.178999901    6.165999889
   92 DT    O3'     2913    7.480999947   -9.182000160    6.183000088
   93 DT    P       2914    7.512000084   -9.276000023    6.307000160
   93 DT    OP1     2915    7.380000114   -9.337999344    6.342000008
   93 DT    OP2     2916    7.583999634   -9.190999985    6.402999878
   93 DT    O5'     2917    7.618000031   -9.387999535    6.263000011
   93 DT    C5'     2918    7.571000099   -9.494000435    6.189000130
   93 DT    H5'     2919    7.536000252   -9.448999405    6.095999718
   93 DT    H5''    2920    7.476999760   -9.534999847    6.225999832
   93 DT    C4'     2921    7.677999973   -9.602999687    6.151000023
   93 DT    H4'     2922    7.625000000   -9.675000191    6.088999748
   93 DT    O4'     2923    7.783999443   -9.550000191    6.079999924
   93 DT    C1'     2924    7.902999878   -9.592000008    6.125999928
   93 DT    H1'     2925    7.918000221   -9.692999840    6.088000298
   93 DT    N1      2926    8.010000229   -9.501000404    6.083000183
   93 DT    C6      2927    8.006999969   -9.364999771    6.129000187
   93 DT    H6      2928    7.926000118   -9.326999664    6.188000202
   93 DT    C5      2929    8.107999802   -9.282999992    6.097000122
   93 DT    C7      2930    8.105000496   -9.141000748    6.144999981
   93 DT    H71     2931    8.006999969   -9.107999802    6.179999828
   93 DT    H72     2932    8.176000595   -9.123999596    6.225999832
   93 DT    H73     2933    8.144000053   -9.076999664    6.065000057
   93 DT    C4      2934    8.218000412   -9.329000473    6.015000343
   93 DT    O4      2935    8.316999435   -9.262000084    5.980999947
   93 DT    N3      2936    8.204000473   -9.454000473    5.963000298
   93 DT    H3      2937    8.272000313   -9.486000061    5.894999981
   93 DT    C2      2938    8.116000175   -9.545000076    6.000999928
   93 DT    O2      2939    8.123000145   -9.658999443    5.952000141
   93 DT    C3'     2940    7.740000248   -9.666000366    6.284999847
   93 DT    H3'     2941    7.676999569   -9.630999565    6.366000175
   93 DT    C2'     2942    7.883000374   -9.602999687    6.276999950
   93 DT    H2'     2943    7.879000187   -9.503999710    6.321000099
   93 DT    H2''    2944    7.948999882   -9.670000076    6.331999779
   93 DT    O3'     2945    7.738999844   -9.812999725    6.279000282
   94 DG    P       2946    7.794000149   -9.906999588    6.397999763
   94 DG    OP1     2947    7.723000526  -10.034999847    6.390999794
   94 DG    OP2     2948    7.789000034   -9.822999954    6.513999939
   94 DG    O5'     2949    7.947000027   -9.939000130    6.358000278
   94 DG    C5'     2950    7.983999729  -10.027999878    6.254000187
   94 DG    H5'     2951    7.944000244   -9.991000175    6.159999847
   94 DG    H5''    2952    7.962000370  -10.131999969    6.276000023
   94 DG    C4'     2953    8.138999939  -10.023000717    6.243000031
   94 DG    H4'     2954    8.163999557  -10.107999802    6.178999901
   94 DG    O4'     2955    8.173999786   -9.899000168    6.177999973
   94 DG    C1'     2956    8.291000366   -9.857999802    6.251999855
   94 DG    H1'     2957    8.369999886   -9.919000626    6.208000183
   94 DG    N9      2958    8.322999954   -9.717000008    6.229000092
   94 DG    C8      2959    8.272000313   -9.607999802    6.300999641
   94 DG    H8      2960    8.184999466   -9.614999771    6.363999844
   94 DG    N7      2961    8.333999634   -9.489999771    6.279000282
   94 DG    C5      2962    8.432000160   -9.527999878    6.185999870
   94 DG    C6      2963    8.538000107   -9.451999664    6.125000000
   94 DG    O6      2964    8.572999954   -9.330999374    6.133999825
   94 DG    N1      2965    8.635999680   -9.536000252    6.070000172
   94 DG    H1      2966    8.722000122   -9.489999771    6.041999817
   94 DG    C2      2967    8.630000114   -9.673000336    6.064000130
   94 DG    N2      2968    8.732000351   -9.730000496    6.002999783
   94 DG    H21     2969    8.802999496   -9.682000160    5.949999809
   94 DG    H22     2970    8.744999886   -9.829000473    5.990000248
   94 DG    N3      2971    8.531999588   -9.739999771    6.112999916
   94 DG    C4      2972    8.437000275   -9.663999557    6.171000004
   94 DG    C3'     2973    8.222000122  -10.043000221    6.372000217
   94 DG    H3'     2974    8.158999443  -10.081999779    6.451000214
   94 DG    C2'     2975    8.276999474   -9.905000687    6.397999763
   94 DG    H2'     2976    8.211999893   -9.835000038    6.451000214
   94 DG    H2''    2977    8.373000145   -9.901999474    6.449999809
   94 DG    O3'     2978    8.329000473  -10.130999565    6.356999874
   95 DA    P       2979    8.408999443  -10.194999695    6.476999760
   95 DA    OP1     2980    8.357999802  -10.338999748    6.486000061
   95 DA    OP2     2981    8.416999817  -10.114000320    6.601999760
   95 DA    O5'     2982    8.552000046  -10.187000275    6.407999992
   95 DA    C5'     2983    8.605999947  -10.064000130    6.362999916
   95 DA    H5'     2984    8.600999832   -9.989999771    6.444000244
   95 DA    H5''    2985    8.532999992  -10.034999847    6.286999702
   95 DA    C4'     2986    8.739999771  -10.072000504    6.286999702
   95 DA    H4'     2987    8.743000031  -10.144999504    6.206999779
   95 DA    O4'     2988    8.769000053   -9.940999985    6.247000217
   95 DA    C1'     2989    8.880000114   -9.892999649    6.331000328
   95 DA    H1'     2990    8.968000412   -9.908999443    6.269000053
   95 DA    N9      2991    8.851999283   -9.751999855    6.350999832
   95 DA    C8      2992    8.758000374   -9.697999954    6.426999569
   95 DA    H8      2993    8.684999466   -9.758000374    6.480000496
   95 DA    N7      2994    8.751999855   -9.571000099    6.411000252
   95 DA    C5      2995    8.859999657   -9.541000366    6.327000141
   95 DA    C6      2996    8.916000366   -9.420999527    6.281000137
   95 DA    N6      2997    8.866000175   -9.300000191    6.308000088
   95 DA    H61     2998    8.786000252   -9.296999931    6.369999886
   95 DA    H62     2999    8.909999847   -9.215000153    6.276000023
   95 DA    N1      3000    9.017999649   -9.423000336    6.191999912
   95 DA    C2      3001    9.057000160   -9.543000221    6.151000023
   95 DA    H2      3002    9.126999855   -9.546999931    6.068999767
   95 DA    N3      3003    9.019000053   -9.656999588    6.193999767
   95 DA    C4      3004    8.919000626   -9.648000717    6.286000252
   95 DA    C3'     3005    8.848999977  -10.118000031    6.388000011
   95 DA    H3'     3006    8.807000160  -10.190000534    6.458000183
   95 DA    C2'     3007    8.888999939   -9.982000351    6.453000069
   95 DA    H2'     3008    8.822999954   -9.947999954    6.532999992
   95 DA    H2''    3009    8.991000175   -9.976999283    6.490000248
   95 DA    O3'     3010    8.958999634  -10.164999962    6.313000202
   96 DT    P       3011    9.071000099  -10.253000259    6.390000343
   96 DT    OP1     3012    9.123000145  -10.347000122    6.289999962
   96 DT    OP2     3013    9.033999443  -10.303999901    6.525000095
   96 DT    O5'     3014    9.183000565  -10.138999939    6.419999599
   96 DT    C5'     3015    9.260999680  -10.093999863    6.307000160
   96 DT    H5'     3016    9.201000214  -10.059000015    6.223000050
   96 DT    H5''    3017    9.329000473  -10.176000595    6.281000137
   96 DT    C4'     3018    9.344999313   -9.969999313    6.340000153
   96 DT    H4'     3019    9.413000107   -9.946000099    6.258999825
   96 DT    O4'     3020    9.269999504   -9.854000092    6.355000019
   96 DT    C1'     3021    9.316999435   -9.784999847    6.469000340
   96 DT    H1'     3022    9.412000656   -9.734999657    6.451999664
   96 DT    N1      3023    9.230999947   -9.666999817    6.505000114
   96 DT    C6      3024    9.121999741   -9.682000160    6.594999790
   96 DT    H6      3025    9.107000351   -9.772000313    6.651999474
   96 DT    C5      3026    9.041000366   -9.576999664    6.619999886
   96 DT    C7      3027    8.923000336   -9.616000175    6.712000370
   96 DT    H71     3028    8.822000504   -9.576999664    6.698000431
   96 DT    H72     3029    8.912000656   -9.723999977    6.701999664
   96 DT    H73     3030    8.948999405   -9.604000092    6.816999912
   96 DT    C4      3031    9.065000534   -9.444000244    6.573000431
   96 DT    O4      3032    9.006999969   -9.336000443    6.605000496
   96 DT    N3      3033    9.175000191   -9.430000305    6.495999813
   96 DT    H3      3034    9.196000099   -9.337999344    6.458000183
   96 DT    C2      3035    9.258999825   -9.541999817    6.458999634
   96 DT    O2      3036    9.338999748   -9.519000053    6.368999958
   96 DT    C3'     3037    9.420999527   -9.980999947    6.470999718
   96 DT    H3'     3038    9.426000595  -10.083999634    6.505999565
   96 DT    C2'     3039    9.338999748   -9.894999504    6.566999912
   96 DT    H2'     3040    9.246999741   -9.940999985    6.601999760
   96 DT    H2''    3041    9.392999649   -9.866000175    6.657000065
   96 DT    O3'     3042    9.553999901   -9.934000015    6.458000183
   97 DG    P       3043    9.694000244  -10.016000748    6.451999664
   97 DG    OP1     3044    9.677999496  -10.105999947    6.336999893
   97 DG    OP2     3045    9.723999977  -10.066999435    6.588999748
   97 DG    O5'     3046    9.798000336   -9.906000137    6.419999599
   97 DG    C5'     3047    9.788999557   -9.833999634    6.300000191
   97 DG    H5'     3048    9.690999985   -9.803999901    6.263000011
   97 DG    H5''    3049    9.833999634   -9.904000282    6.230999947
   97 DG    C4'     3050    9.883000374   -9.716000557    6.300000191
   97 DG    H4'     3051    9.930000305   -9.703000069    6.202000141
   97 DG    O4'     3052    9.795000076   -9.598999977    6.314000130
   97 DG    C1'     3053    9.826000214   -9.550000191    6.446000099
   97 DG    H1'     3054    9.878000259   -9.454999924    6.437999725
   97 DG    N9      3055    9.705999374   -9.519000053    6.532000065
   97 DG    C8      3056    9.628000259   -9.605999947    6.608000278
   97 DG    H8      3057    9.630999565   -9.713999748    6.601999760
   97 DG    N7      3058    9.529000282   -9.550000191    6.668000221
   97 DG    C5      3059    9.543000221   -9.413000107    6.641000271
   97 DG    C6      3060    9.455999374   -9.307000160    6.675000191
   97 DG    O6      3061    9.351999283   -9.298999786    6.747000217
   97 DG    N1      3062    9.484999657   -9.192999840    6.612000465
   97 DG    H1      3063    9.423999786   -9.114000320    6.626000404
   97 DG    C2      3064    9.598999977   -9.178999901    6.536000252
   97 DG    N2      3065    9.612000465   -9.072000504    6.458999634
   97 DG    H21     3066    9.552999496   -8.989999771    6.463999748
   97 DG    H22     3067    9.677000046   -9.072000504    6.381999969
   97 DG    N3      3068    9.683000565   -9.279000282    6.495999813
   97 DG    C4      3069    9.644999504   -9.394999504    6.550000191
   97 DG    C3'     3070    9.994000435   -9.704000473    6.405000210
   97 DG    H3'     3071   10.033999443   -9.802000046    6.430000305
   97 DG    C2'     3072    9.927999496   -9.637000084    6.522000313
   97 DG    H2'     3073    9.878000259   -9.716000557    6.576999664
   97 DG    H2''    3074    9.991999626   -9.579000473    6.587999821
   97 DG    O3'     3075   10.102999687   -9.631999969    6.345999718
   98 DG    P       3076   10.234999657   -9.602999687    6.419999599
   98 DG    OP1     3077   10.336999893   -9.585000038    6.313000202
   98 DG    OP2     3078   10.262000084   -9.704999924    6.519999504
   98 DG    O5'     3079   10.230000496   -9.461999893    6.502999783
   98 DG    C5'     3080   10.219999313   -9.328000069    6.444999695
   98 DG    H5'     3081   10.130999565   -9.326999664    6.383000374
   98 DG    H5''    3082   10.315000534   -9.302000046    6.397000313
   98 DG    C4'     3083   10.184000015   -9.217000008    6.548999786
   98 DG    H4'     3084   10.177000046   -9.119999886    6.500000000
   98 DG    O4'     3085   10.062999725   -9.265000343    6.609999657
   98 DG    C1'     3086   10.072999954   -9.225999832    6.741000175
   98 DG    H1'     3087   10.060999870   -9.118000031    6.748000145
   98 DG    N9      3088    9.970999718   -9.289999962    6.812000275
   98 DG    C8      3089    9.967000008   -9.414999962    6.868000031
   98 DG    H8      3090   10.048000336   -9.483999252    6.851999760
   98 DG    N7      3091    9.862000465   -9.432000160    6.949999809
   98 DG    C5      3092    9.788999557   -9.312999725    6.927999973
   98 DG    C6      3093    9.666000366   -9.269999504    6.977999687
   98 DG    O6      3094    9.598000526   -9.337999344    7.046999931
   98 DG    N1      3095    9.626000404   -9.144000053    6.935999870
   98 DG    H1      3096    9.552999496   -9.098000526    6.987999916
   98 DG    C2      3097    9.704000473   -9.071000099    6.851999760
   98 DG    N2      3098    9.656000137   -8.954000473    6.822000027
   98 DG    H21     3099    9.565999985   -8.928999901    6.861000061
   98 DG    H22     3100    9.725000381   -8.887000084    6.791000366
   98 DG    N3      3101    9.812000275   -9.111000061    6.794999599
   98 DG    C4      3102    9.854000092   -9.232000351    6.848000526
   98 DG    C3'     3103   10.291000366   -9.210000038    6.655999660
   98 DG    H3'     3104   10.369999886   -9.277999878    6.626000404
   98 DG    C2'     3105   10.216000557   -9.266000748    6.769999504
   98 DG    H2'     3106   10.233999252   -9.373000145    6.766000271
   98 DG    H2''    3107   10.234999657   -9.225000381    6.869000435
   98 DG    O3'     3108   10.330999374   -9.066999435    6.664000034
   99 DA    P       3109   10.476999283   -9.016000748    6.640000343
   99 DA    OP1     3110   10.536000252   -9.093999863    6.530000210
   99 DA    OP2     3111   10.552000046   -9.012999535    6.762999535
   99 DA    O5'     3112   10.451000214   -8.866000175    6.592000008
   99 DA    C5'     3113   10.354000092   -8.845999718    6.490000248
   99 DA    H5'     3114   10.308000565   -8.941999435    6.463999748
   99 DA    H5''    3115   10.399000168   -8.801000595    6.401999474
   99 DA    C4'     3116   10.233999252   -8.756999969    6.518000126
   99 DA    H4'     3117   10.177000046   -8.746000290    6.426000118
   99 DA    O4'     3118   10.138999939   -8.817999840    6.611000061
   99 DA    C1'     3119   10.121999741   -8.732999802    6.719999790
   99 DA    H1'     3120   10.033999443   -8.669000626    6.705999851
   99 DA    N9      3121   10.119000435   -8.809000015    6.851999760
   99 DA    C8      3122   10.208000183   -8.906999588    6.893000126
   99 DA    H8      3123   10.305999756   -8.926000595    6.849999905
   99 DA    N7      3124   10.163000107   -8.982000351    6.986000061
   99 DA    C5      3125   10.043000221   -8.921999931    7.016999722
   99 DA    C6      3126    9.940999985   -8.941999435    7.112999916
   99 DA    N6      3127    9.932000160   -9.041999817    7.194999695
   99 DA    H61     3128    9.991000175   -9.119999886    7.171999931
   99 DA    H62     3129    9.851999283   -9.059000015    7.252999783
   99 DA    N1      3130    9.829999924   -8.869999886    7.119999886
   99 DA    C2      3131    9.824999809   -8.765000343    7.037999630
   99 DA    H2      3132    9.736000061   -8.704000473    7.050000191
   99 DA    N3      3133    9.902999878   -8.737999916    6.934999943
   99 DA    C4      3134   10.010000229   -8.819000244    6.932000160
   99 DA    C3'     3135   10.267999649   -8.619000435    6.562000275
   99 DA    H3'     3136   10.371999741   -8.598000526    6.537000179
   99 DA    C2'     3137   10.244999886   -8.642000198    6.710000038
   99 DA    H2'     3138   10.319000244   -8.708000183    6.755999565
   99 DA    H2''    3139   10.230000496   -8.545999527    6.756999969
   99 DA    O3'     3140   10.183000565   -8.515000343    6.519000053
  100 DG    P       3141   10.237000465   -8.369000435    6.516999722
  100 DG    OP1     3142   10.144999504   -8.293000221    6.430999756
  100 DG    OP2     3143   10.380000114   -8.362999916    6.491000175
  100 DG    O5'     3144   10.211999893   -8.317999840    6.659999847
  100 DG    C5'     3145   10.086999893   -8.269000053    6.708000183
  100 DG    H5'     3146   10.001999855   -8.336000443    6.689000130
  100 DG    H5''    3147   10.062000275   -8.170000076    6.671000004
  100 DG    C4'     3148   10.081999779   -8.276000023    6.865000248
  100 DG    H4'     3149    9.986000061   -8.241999626    6.901000023
  100 DG    O4'     3150   10.102999687   -8.401999474    6.916000366
  100 DG    C1'     3151   10.163999557   -8.406000137    7.044000149
  100 DG    H1'     3152   10.095999718   -8.373000145    7.123000145
  100 DG    N9      3153   10.230000496   -8.541999817    7.073999882
  100 DG    C8      3154   10.348000526   -8.602999687    7.037000179
  100 DG    H8      3155   10.416000366   -8.559000015    6.966000557
  100 DG    N7      3156   10.378000259   -8.711999893    7.109999657
  100 DG    C5      3157   10.263999939   -8.725000381    7.187000275
  100 DG    C6      3158   10.232999802   -8.822999954    7.287999630
  100 DG    O6      3159   10.303999901   -8.921999931    7.321000099
  100 DG    N1      3160   10.112000465   -8.802000046    7.354000092
  100 DG    H1      3161   10.078000069   -8.869999886    7.421000004
  100 DG    C2      3162   10.031999588   -8.694000244    7.335000038
  100 DG    N2      3163    9.912000656   -8.699999809    7.393000126
  100 DG    H21     3164    9.892999649   -8.767999649    7.465000153
  100 DG    H22     3165    9.862000465   -8.612000465    7.388999939
  100 DG    N3      3166   10.059999466   -8.604000092    7.238999844
  100 DG    C4      3167   10.170000076   -8.628000259    7.159999847
  100 DG    C3'     3168   10.182000160   -8.191999435    6.942999840
  100 DG    H3'     3169   10.253999710   -8.135999680    6.883000374
  100 DG    C2'     3170   10.265000343   -8.298000336    7.008000374
  100 DG    H2'     3171   10.343999863   -8.335000038    6.941999912
  100 DG    H2''    3172   10.310999870   -8.260999680    7.099999905
  100 DG    O3'     3173   10.112000465   -8.133000374    7.046999931
  101 DC    P       3174   10.060999870   -7.981999874    7.039999962
  101 DC    OP1     3175    9.982999802   -7.979000092    6.911000252
  101 DC    OP2     3176   10.184999466   -7.901000023    7.055999756
  101 DC    O5'     3177    9.953000069   -7.956999779    7.157999992
  101 DC    C5'     3178    9.819999695   -8.016000748    7.155999660
  101 DC    H5'     3179    9.809000015   -8.081999779    7.069999695
  101 DC    H5''    3180    9.739000320   -7.944000244    7.144000053
  101 DC    C4'     3181    9.795999527   -8.090000153    7.280999660
  101 DC    H4'     3182    9.691999435   -8.123999596    7.282000065
  101 DC    O4'     3183    9.880999565   -8.199999809    7.293000221
  101 DC    C1'     3184    9.941999435   -8.191999435    7.419999599
  101 DC    H1'     3185    9.869999886   -8.229000092    7.491999626
  101 DC    N1      3186   10.069999695   -8.281999588    7.437999725
  101 DC    C6      3187   10.177000046   -8.262000084    7.355999947
  101 DC    H6      3188   10.176000595   -8.176000595    7.291000366
  101 DC    C5      3189   10.287000656   -8.345999718    7.358999729
  101 DC    H5      3190   10.368000031   -8.335000038    7.289000034
  101 DC    C4      3191   10.269000053   -8.451000214    7.449999809
  101 DC    N4      3192   10.366999626   -8.534999847    7.458999634
  101 DC    H41     3193   10.447000504   -8.517999649    7.401000023
  101 DC    H42     3194   10.362999916   -8.621000290    7.512000084
  101 DC    N3      3195   10.170999527   -8.473999977    7.537999630
  101 DC    C2      3196   10.069999695   -8.381999969    7.534999847
  101 DC    O2      3197    9.980999947   -8.392000198    7.619999886
  101 DC    C3'     3198    9.822999954   -8.000000000    7.402999878
  101 DC    H3'     3199    9.812999725   -7.893000126    7.387000084
  101 DC    C2'     3200    9.962999344   -8.045000076    7.448000431
  101 DC    H2'     3201   10.045999527   -8.005999565    7.388999939
  101 DC    H2''    3202    9.982999802   -8.031999588    7.555000305
  101 DC    O3'     3203    9.713999748   -8.030000687    7.498999596
  102 DA    P       3204    9.687999725   -7.933999538    7.623000145
  102 DA    OP1     3205    9.545999527   -7.939000130    7.661000252
  102 DA    OP2     3206    9.746000290   -7.798000336    7.602999687
  102 DA    O5'     3207    9.784999847   -7.986000061    7.750000000
  102 DA    C5'     3208    9.732000351   -8.083000183    7.844999790
  102 DA    H5'     3209    9.717000008   -8.176000595    7.789999962
  102 DA    H5''    3210    9.638999939   -8.038999557    7.880999565
  102 DA    C4'     3211    9.833000183   -8.112999916    7.960000038
  102 DA    H4'     3212    9.782999992   -8.185999870    8.023000717
  102 DA    O4'     3213    9.944999695   -8.180000305    7.905999660
  102 DA    C1'     3214   10.060999870   -8.125000000    7.958000183
  102 DA    H1'     3215   10.088999748   -8.173000336    8.051000595
  102 DA    N9      3216   10.166999817   -8.145999908    7.855000496
  102 DA    C8      3217   10.185999870   -8.072000504    7.744000435
  102 DA    H8      3218   10.121999741   -7.991000175    7.713999748
  102 DA    N7      3219   10.286000252   -8.118000031    7.673999786
  102 DA    C5      3220   10.335000038   -8.230000496    7.744000435
  102 DA    C6      3221   10.434000015   -8.329999924    7.723000526
  102 DA    N6      3222   10.531999588   -8.329000473    7.630000114
  102 DA    H61     3223   10.538000107   -8.255000114    7.559999943
  102 DA    H62     3224   10.592000008   -8.408999443    7.618000031
  102 DA    N1      3225   10.446000099   -8.434000015    7.798000336
  102 DA    C2      3226   10.371999741   -8.437000275    7.905999660
  102 DA    H2      3227   10.371000290   -8.527999878    7.963999748
  102 DA    N3      3228   10.274000168   -8.352999687    7.944999695
  102 DA    C4      3229   10.258000374   -8.251999855    7.858000278
  102 DA    C3'     3230    9.887000084   -7.995999813    8.050000191
  102 DA    H3'     3231    9.824999809   -7.909999847    8.024999619
  102 DA    C2'     3232   10.026999474   -7.980000496    7.991999626
  102 DA    H2'     3233   10.012999535   -7.926999569    7.897000313
  102 DA    H2''    3234   10.102999687   -7.937000275    8.057000160
  102 DA    O3'     3235    9.892999649   -8.032999992    8.183000565
  103 DG    P       3236    9.869000435   -7.927999973    8.295999527
  103 DG    OP1     3237    9.729000092   -7.873999596    8.288000107
  103 DG    OP2     3238    9.983999252   -7.833000183    8.293000221
  103 DG    O5'     3239    9.898000717   -8.019999504    8.427000046
  103 DG    C5'     3240    9.815000534   -8.130000114    8.458999634
  103 DG    H5'     3241    9.769000053   -8.164999962    8.366999626
  103 DG    H5''    3242    9.732999802   -8.111000061    8.527999878
  103 DG    C4'     3243    9.901999474   -8.246000290    8.515000343
  103 DG    H4'     3244    9.848000526   -8.337999344    8.538000107
  103 DG    O4'     3245    9.991000175   -8.288000107    8.405000687
  103 DG    C1'     3246   10.128000259   -8.262000084    8.451000214
  103 DG    H1'     3247   10.161000252   -8.358999252    8.487999916
  103 DG    N9      3248   10.206999779   -8.219999313    8.335000038
  103 DG    C8      3249   10.201999664   -8.101999283    8.272000313
  103 DG    H8      3250   10.118000031   -8.034999847    8.288000107
  103 DG    N7      3251   10.302999496   -8.072000504    8.194999695
  103 DG    C5      3252   10.387000084   -8.180999756    8.205999374
  103 DG    C6      3253   10.506999969   -8.219999313    8.144000053
  103 DG    O6      3254   10.567999840   -8.166999817    8.055000305
  103 DG    N1      3255   10.571000099   -8.329999924    8.204999924
  103 DG    H1      3256   10.652999878   -8.364000320    8.155000687
  103 DG    C2      3257   10.516000748   -8.401999474    8.303999901
  103 DG    N2      3258   10.586999893   -8.498999596    8.357000351
  103 DG    H21     3259   10.684999466   -8.508999825    8.336000443
  103 DG    H22     3260   10.550000191   -8.566999435    8.421999931
  103 DG    N3      3261   10.401000023   -8.376999855    8.355999947
  103 DG    C4      3262   10.333999634   -8.267999649    8.301000595
  103 DG    C3'     3263    9.986000061   -8.212999344    8.638999939
  103 DG    H3'     3264    9.937000275   -8.130999565    8.692999840
  103 DG    C2'     3265   10.116999626   -8.170000076    8.569999695
  103 DG    H2'     3266   10.111000061   -8.065000534    8.541000366
  103 DG    H2''    3267   10.199999809   -8.184000015    8.638999939
  103 DG    O3'     3268    9.996999741   -8.344999313    8.713999748
  104 DT    P       3269   10.059999466   -8.358999252    8.858999252
  104 DT    OP1     3270    9.986000061   -8.469999313    8.920000076
  104 DT    OP2     3271   10.041000366   -8.227999687    8.920999527
  104 DT    O5'     3272   10.211999893   -8.399000168    8.850999832
  104 DT    C5'     3273   10.248999596   -8.524000168    8.798999786
  104 DT    H5'     3274   10.204000473   -8.534999847    8.701000214
  104 DT    H5''    3275   10.213999748   -8.597000122    8.871999741
  104 DT    C4'     3276   10.398000717   -8.537000656    8.781000137
  104 DT    H4'     3277   10.420000076   -8.640000343    8.751000404
  104 DT    O4'     3278   10.444999695   -8.453000069    8.673999786
  104 DT    C1'     3279   10.569000244   -8.401000023    8.718999863
  104 DT    H1'     3280   10.649000168   -8.475000381    8.711000443
  104 DT    N1      3281   10.593000412   -8.281000137    8.631999969
  104 DT    C6      3282   10.503000259   -8.180999756    8.631999969
  104 DT    H6      3283   10.421999931   -8.189000130    8.701999664
  104 DT    C5      3284   10.524000168   -8.065999985    8.559999466
  104 DT    C7      3285   10.416999817   -7.953999996    8.565999985
  104 DT    H71     3286   10.456999779   -7.854000092    8.583000183
  104 DT    H72     3287   10.373000145   -7.956999779    8.466000557
  104 DT    H73     3288   10.341000557   -7.983999729    8.637999535
  104 DT    C4      3289   10.633000374   -8.064000130    8.465000153
  104 DT    O4      3290   10.670000076   -7.962000370    8.406000137
  104 DT    N3      3291   10.718999863   -8.168000221    8.469999313
  104 DT    H3      3292   10.794000626   -8.164999962    8.401999474
  104 DT    C2      3293   10.705999374   -8.279000282    8.548999786
  104 DT    O2      3294   10.786000252   -8.369000435    8.544000626
  104 DT    C3'     3295   10.489000320   -8.508999825    8.904000282
  104 DT    H3'     3296   10.439000130   -8.496000290    9.000000000
  104 DT    C2'     3297   10.546999931   -8.371999741    8.868000031
  104 DT    H2'     3298   10.467000008   -8.301000595    8.887999535
  104 DT    H2''    3299   10.633000374   -8.350000381    8.930000305
  104 DT    O3'     3300   10.594999313   -8.608999252    8.906999588
  105 DT    P       3301   10.706999779   -8.621000290    9.026999474
  105 DT    OP1     3302   10.730999947   -8.767000198    9.053999901
  105 DT    OP2     3303   10.654000282   -8.531000137    9.133000374
  105 DT    O5'     3304   10.837999344   -8.553999901    8.976999283
  105 DT    C5'     3305   10.954000473   -8.631999969    8.958999634
  105 DT    H5'     3306   10.940999985   -8.729000092    8.912000656
  105 DT    H5''    3307   10.996000290   -8.648000717    9.059000015
  105 DT    C4'     3308   11.065000534   -8.562999725    8.876000404
  105 DT    H4'     3309   11.121999741   -8.640000343    8.822999954
  105 DT    O4'     3310   11.012000084   -8.472000122    8.776999474
  105 DT    C1'     3311   11.083999634   -8.352999687    8.798000336
  105 DT    H1'     3312   11.176000595   -8.359999657    8.741000175
  105 DT    N1      3313   11.008999825   -8.237999916    8.753999710
  105 DT    C6      3314   10.892999649   -8.204999924    8.824999809
  105 DT    H6      3315   10.850000381   -8.277999878    8.892000198
  105 DT    C5      3316   10.848999977   -8.074999809    8.829000473
  105 DT    C7      3317   10.725999832   -8.036000252    8.913999557
  105 DT    H71     3318   10.744999886   -7.944999695    8.970999718
  105 DT    H72     3319   10.649999619   -8.023000717    8.836999893
  105 DT    H73     3320   10.698999405   -8.112000465    8.986000061
  105 DT    C4      3321   10.916000366   -7.973000526    8.751999855
  105 DT    O4      3322   10.876000404   -7.861000061    8.730999947
  105 DT    N3      3323   11.026999474   -8.010000229    8.677999496
  105 DT    H3      3324   11.060999870   -7.942999840    8.611000061
  105 DT    C2      3325   11.071000099   -8.142999649    8.668000221
  105 DT    O2      3326   11.159999847   -8.175000191    8.588999748
  105 DT    C3'     3327   11.170000076   -8.491000175    8.960000038
  105 DT    H3'     3328   11.164999962   -8.515000343    9.065999985
  105 DT    C2'     3329   11.133999825   -8.345999718    8.940000534
  105 DT    H2'     3330   11.065999985   -8.315000534    9.019000053
  105 DT    H2''    3331   11.216000557   -8.276999474    8.960000038
  105 DT    O3'     3332   11.295999527   -8.519000053    8.899999619
  106 DT    P       3333   11.440000534   -8.484999657    8.968000412
  106 DT    OP1     3334   11.523000717   -8.604000092    8.940000534
  106 DT    OP2     3335   11.407999992   -8.439000130    9.104000092
  106 DT    O5'     3336   11.482999802   -8.355000496    8.883999825
  106 DT    C5'     3337   11.513999939   -8.380000114    8.744999886
  106 DT    H5'     3338   11.420999527   -8.394999504    8.690999985
  106 DT    H5''    3339   11.573999405   -8.469999313    8.730000496
  106 DT    C4'     3340   11.593000412   -8.255999565    8.690000534
  106 DT    H4'     3341   11.633000374   -8.300000191    8.598000526
  106 DT    O4'     3342   11.510999680   -8.142999649    8.662000656
  106 DT    C1'     3343   11.562000275   -8.031000137    8.719999313
  106 DT    H1'     3344   11.626999855   -7.976999760    8.651999474
  106 DT    N1      3345   11.449999809   -7.937999725    8.751999855
  106 DT    C6      3346   11.364999771   -7.973000526    8.854000092
  106 DT    H6      3347   11.387999535   -8.066999435    8.901000023
  106 DT    C5      3348   11.262000084   -7.887999535    8.890000343
  106 DT    C7      3349   11.177000046   -7.916999817    9.008000374
  106 DT    H71     3350   11.230000496   -7.973999977    9.085000038
  106 DT    H72     3351   11.133000374   -7.826999664    9.050000191
  106 DT    H73     3352   11.092000008   -7.981999874    8.986000061
  106 DT    C4      3353   11.241999626   -7.758000374    8.815000534
  106 DT    O4      3354   11.159999847   -7.666999817    8.842000008
  106 DT    N3      3355   11.333999634   -7.740000248    8.708000183
  106 DT    H3      3356   11.326999664   -7.654000282    8.655000687
  106 DT    C2      3357   11.434999466   -7.823999882    8.677000046
  106 DT    O2      3358   11.501000404   -7.796999931    8.583000183
  106 DT    C3'     3359   11.711999893   -8.201000214    8.772000313
  106 DT    H3'     3360   11.737999916   -8.262999535    8.857999802
  106 DT    C2'     3361   11.658999443   -8.074999809    8.828000069
  106 DT    H2'     3362   11.612999916   -8.104000092    8.921999931
  106 DT    H2''    3363   11.733999252   -7.997000217    8.844999313
  106 DT    O3'     3364   11.817999840   -8.190999985    8.677999496
  107 DC    P       3365   11.968000412   -8.168000221    8.726999283
  107 DC    OP1     3366   12.051000595   -8.212999344    8.616999626
  107 DC    OP2     3367   11.977999687   -8.237000465    8.857999802
  107 DC    O5'     3368   11.965000153   -8.005000114    8.746999741
  107 DC    C5'     3369   11.930999756   -7.918000221    8.637000084
  107 DC    H5'     3370   11.852999687   -7.960999966    8.572999954
  107 DC    H5''    3371   12.010999680   -7.911000252    8.564000130
  107 DC    C4'     3372   11.891000748   -7.777999878    8.670999527
  107 DC    H4'     3373   11.906000137   -7.717999935    8.580999374
  107 DC    O4'     3374   11.760000229   -7.782999992    8.708999634
  107 DC    C1'     3375   11.732999802   -7.651000023    8.750000000
  107 DC    H1'     3376   11.705999374   -7.598000526    8.658999443
  107 DC    N1      3377   11.618000031   -7.620999813    8.843000412
  107 DC    C6      3378   11.600000381   -7.690000057    8.961000443
  107 DC    H6      3379   11.668000221   -7.773000240    8.975000381
  107 DC    C5      3380   11.503000259   -7.648000240    9.050000191
  107 DC    H5      3381   11.480000496   -7.705999851    9.138999939
  107 DC    C4      3382   11.427999496   -7.530999660    9.012999535
  107 DC    N4      3383   11.329000473   -7.491000175    9.088999748
  107 DC    H41     3384   11.302999496   -7.555999756    9.161000252
  107 DC    H42     3385   11.274000168   -7.412000179    9.058000565
  107 DC    N3      3386   11.444000244   -7.467999935    8.894999504
  107 DC    C2      3387   11.546999931   -7.506999969    8.815000534
  107 DC    O2      3388   11.569999695   -7.440000057    8.711000443
  107 DC    C3'     3389   11.963999748   -7.712999821    8.783999443
  107 DC    H3'     3390   11.967000008   -7.787000179    8.864000320
  107 DC    C2'     3391   11.864000320   -7.594000340    8.805999756
  107 DC    H2'     3392   11.854000092   -7.560999870    8.909999847
  107 DC    H2''    3393   11.890000343   -7.505999565    8.748000145
  107 DC    O3'     3394   12.086000443   -7.662000179    8.736000061
  108 DC    P       3395   12.180999756   -7.566999912    8.822000504
  108 DC    OP1     3396   12.317999840   -7.588999748    8.766000748
  108 DC    OP2     3397   12.154000282   -7.601000309    8.967000008
  108 DC    O5'     3398   12.135000229   -7.414999962    8.795999527
  108 DC    C5'     3399   12.128000259   -7.369000435    8.662000656
  108 DC    H5'     3400   12.067999840   -7.433000088    8.597000122
  108 DC    H5''    3401   12.225999832   -7.377999783    8.614000320
  108 DC    C4'     3402   12.058000565   -7.236000061    8.656000137
  108 DC    H4'     3403   12.065999985   -7.190000057    8.558000565
  108 DC    O4'     3404   11.923000336   -7.254000187    8.697999954
  108 DC    C1'     3405   11.894000053   -7.154000282    8.788999557
  108 DC    H1'     3406   11.878000259   -7.062000275    8.733999252
  108 DC    N1      3407   11.774999619   -7.183999538    8.873999596
  108 DC    C6      3408   11.780000687   -7.287999630    8.966000557
  108 DC    H6      3409   11.869000435   -7.349999905    8.972000122
  108 DC    C5      3410   11.680000305   -7.303999901    9.062999725
  108 DC    H5      3411   11.675000191   -7.388999939    9.128999710
  108 DC    C4      3412   11.579999924   -7.205999851    9.059999466
  108 DC    N4      3413   11.487999916   -7.213999748    9.149000168
  108 DC    H41     3414   11.508999825   -7.282999992    9.219999313
  108 DC    H42     3415   11.419000626   -7.140000343    9.154000282
  108 DC    N3      3416   11.571000099   -7.106999874    8.975000381
  108 DC    C2      3417   11.656999588   -7.104000092    8.873000145
  108 DC    O2      3418   11.651999474   -7.012000084    8.795000076
  108 DC    C3'     3419   12.125000000   -7.130999565    8.751999855
  108 DC    H3'     3420   12.220999718   -7.166000366    8.788999557
  108 DC    C2'     3421   12.026000023   -7.136000156    8.862999916
  108 DC    H2'     3422   12.044000626   -7.217999935    8.932000160
  108 DC    H2''    3423   12.026000023   -7.044000149    8.920999527
  108 DC    O3'     3424   12.126999855   -6.998000145    8.696000099
  109 DA    P       3425   12.230999947   -6.960000038    8.588999748
  109 DA    OP1     3426   12.263999939   -7.065000057    8.493000031
  109 DA    OP2     3427   12.335000038   -6.873999596    8.651000023
  109 DA    O5'     3428   12.137000084   -6.855999947    8.510999680
  109 DA    C5'     3429   12.038999557   -6.901000023    8.420000076
  109 DA    H5'     3430   11.994999886   -6.987000465    8.469999313
  109 DA    H5''    3431   12.086999893   -6.933999538    8.328000069
  109 DA    C4'     3432   11.932000160   -6.794000149    8.383999825
  109 DA    H4'     3433   11.888999939   -6.828000069    8.289999962
  109 DA    O4'     3434   11.822999954   -6.805000305    8.473999977
  109 DA    C1'     3435   11.823999405   -6.691000462    8.560999870
  109 DA    H1'     3436   11.727999687   -6.648000240    8.531999588
  109 DA    N9      3437   11.829000473   -6.741999626    8.698999405
  109 DA    C8      3438   11.937000275   -6.783999443    8.773000717
  109 DA    H8      3439   12.039999962   -6.793000221    8.739000320
  109 DA    N7      3440   11.918000221   -6.810999870    8.898000717
  109 DA    C5      3441   11.779000282   -6.783999443    8.911000252
  109 DA    C6      3442   11.694000244   -6.783999443    9.019999504
  109 DA    N6      3443   11.730999947   -6.838999748    9.133999825
  109 DA    H61     3444   11.830999374   -6.845999718    9.137999535
  109 DA    H62     3445   11.664999962   -6.835000038    9.211000443
  109 DA    N1      3446   11.572000504   -6.727999687    9.012000084
  109 DA    C2      3447   11.531000137   -6.683999538    8.892999649
  109 DA    H2      3448   11.434000015   -6.637999535    8.898000717
  109 DA    N3      3449   11.600000381   -6.687999725    8.777999878
  109 DA    C4      3450   11.726999283   -6.733999729    8.796999931
  109 DA    C3'     3451   11.979000092   -6.657000065    8.380999565
  109 DA    H3'     3452   12.083999634   -6.658999443    8.351999283
  109 DA    C2'     3453   11.944000244   -6.611000061    8.513999939
  109 DA    H2'     3454   12.026999474   -6.627999783    8.583000183
  109 DA    H2''    3455   11.912000656   -6.508000374    8.524000168
  109 DA    O3'     3456   11.909999847   -6.585999966    8.276000023
  110 DA    P       3457   11.923000336   -6.435999870    8.233999252
  110 DA    OP1     3458   11.869000435   -6.416000366    8.098999977
  110 DA    OP2     3459   12.058000565   -6.388999939    8.267000198
  110 DA    O5'     3460   11.829999924   -6.361999989    8.336000443
  110 DA    C5'     3461   11.694000244   -6.390999794    8.343999863
  110 DA    H5'     3462   11.675000191   -6.498000145    8.350000381
  110 DA    H5''    3463   11.630000114   -6.356999874    8.262000084
  110 DA    C4'     3464   11.641000748   -6.318999767    8.465000153
  110 DA    H4'     3465   11.531999588   -6.324000359    8.470999718
  110 DA    O4'     3466   11.704000473   -6.376999855    8.576000214
  110 DA    C1'     3467   11.732000351   -6.276000023    8.670999527
  110 DA    H1'     3468   11.635999680   -6.243999958    8.710000038
  110 DA    N9      3469   11.810999870   -6.327000141    8.779000282
  110 DA    C8      3470   11.947000504   -6.345000267    8.783999443
  110 DA    H8      3471   12.017999649   -6.320000172    8.706999779
  110 DA    N7      3472   11.989999771   -6.405000210    8.891000748
  110 DA    C5      3473   11.875000000   -6.425000191    8.969999313
  110 DA    C6      3474   11.850000381   -6.476999760    9.098000526
  110 DA    N6      3475   11.947000504   -6.526999474    9.175000191
  110 DA    H61     3476   12.039999962   -6.539000034    9.137000084
  110 DA    H62     3477   11.921999931   -6.536000252    9.272000313
  110 DA    N1      3478   11.726999283   -6.473000526    9.147000313
  110 DA    C2      3479   11.635999680   -6.419000149    9.072000504
  110 DA    H2      3480   11.537000656   -6.427999973    9.114999771
  110 DA    N3      3481   11.641000748   -6.375999928    8.940999985
  110 DA    C4      3482   11.766000748   -6.375999928    8.901000023
  110 DA    C3'     3483   11.673999786   -6.171000004    8.477999687
  110 DA    H3'     3484   11.698999405   -6.124000072    8.383000374
  110 DA    C2'     3485   11.787000656   -6.166999817    8.583000183
  110 DA    H2'     3486   11.887000084   -6.191999912    8.550000191
  110 DA    H2''    3487   11.791000366   -6.070000172    8.633999825
  110 DA    O3'     3488   11.559000015   -6.102999687    8.523000717
  111 DA    P       3489   11.480000496   -6.013999939    8.420000076
  111 DA    OP1     3490   11.411000252   -6.088000298    8.312000275
  111 DA    OP2     3491   11.559000015   -5.891999722    8.380999565
  111 DA    O5'     3492   11.371999741   -5.974999905    8.530000687
  111 DA    C5'     3493   11.256999969   -6.052999973    8.555000305
  111 DA    H5'     3494   11.280000687   -6.158999920    8.545000076
  111 DA    H5''    3495   11.189000130   -6.029999733    8.473000526
  111 DA    C4'     3496   11.184000015   -6.015999794    8.691999435
  111 DA    H4'     3497   11.085000038   -6.061999798    8.690000534
  111 DA    O4'     3498   11.258000374   -6.071000099    8.805000305
  111 DA    C1'     3499   11.319999695   -5.970000267    8.881999969
  111 DA    H1'     3500   11.263999939   -5.961999893    8.973999977
  111 DA    N9      3501   11.460000038   -6.013000011    8.906000137
  111 DA    C8      3502   11.569000244   -6.006000042    8.819999695
  111 DA    H8      3503   11.555000305   -5.973000050    8.718000412
  111 DA    N7      3504   11.687999725   -6.019999981    8.873000145
  111 DA    C5      3505   11.655000687   -6.071000099    9.003999710
  111 DA    C6      3506   11.726999283   -6.116000175    9.112999916
  111 DA    N6      3507   11.857000351   -6.137000084    9.112000465
  111 DA    H61     3508   11.908999443   -6.124000072    9.026000023
  111 DA    H62     3509   11.880000114   -6.161999702    9.206999779
  111 DA    N1      3510   11.669000626   -6.143000126    9.229000092
  111 DA    C2      3511   11.533999443   -6.130000114    9.232000351
  111 DA    H2      3512   11.489999771   -6.175000191    9.319000244
  111 DA    N3      3513   11.449999809   -6.088000298    9.140000343
  111 DA    C4      3514   11.516000748   -6.057000160    9.024000168
  111 DA    C3'     3515   11.183000565   -5.862999916    8.723000526
  111 DA    H3'     3516   11.175000191   -5.809999943    8.626999855
  111 DA    C2'     3517   11.310999870   -5.843999863    8.798999786
  111 DA    H2'     3518   11.394000053   -5.835999966    8.730000496
  111 DA    H2''    3519   11.309999466   -5.763000011    8.871999741
  111 DA    O3'     3520   11.059000015   -5.845999718    8.795000076
  112 DT    P       3521   11.019000053   -5.699000359    8.836000443
  112 DT    OP1     3522   10.876000404   -5.697000027    8.866999626
  112 DT    OP2     3523   11.072999954   -5.598999977    8.734999657
  112 DT    O5'     3524   11.090000153   -5.675999641    8.975999832
  112 DT    C5'     3525   11.041999817   -5.763999939    9.078000069
  112 DT    H5'     3526   11.024999619   -5.866000175    9.041999817
  112 DT    H5''    3527   10.944000244   -5.725999832    9.107000351
  112 DT    C4'     3528   11.112000465   -5.758999825    9.222000122
  112 DT    H4'     3529   11.065999985   -5.834000111    9.287000656
  112 DT    O4'     3530   11.246000290   -5.791999817    9.206999779
  112 DT    C1'     3531   11.323999405   -5.684999943    9.253999710
  112 DT    H1'     3532   11.330999374   -5.690000057    9.362999916
  112 DT    N1      3533   11.461000443   -5.684999943    9.208000183
  112 DT    C6      3534   11.487000465   -5.654000282    9.076999664
  112 DT    H6      3535   11.399999619   -5.627999783    9.019999504
  112 DT    C5      3536   11.607999802   -5.674000263    9.019999504
  112 DT    C7      3537   11.616000175   -5.652999878    8.864000320
  112 DT    H71     3538   11.706999779   -5.597000122    8.843999863
  112 DT    H72     3539   11.619000435   -5.750999928    8.816999435
  112 DT    H73     3540   11.537000656   -5.592999935    8.819999695
  112 DT    C4      3541   11.715000153   -5.738999844    9.098000526
  112 DT    O4      3542   11.824999809   -5.763000011    9.059999466
  112 DT    N3      3543   11.685999870   -5.756000042    9.232000351
  112 DT    H3      3544   11.756999969   -5.802999973    9.287000656
  112 DT    C2      3545   11.559000015   -5.737999916    9.286000252
  112 DT    O2      3546   11.534999847   -5.770999908    9.402999878
  112 DT    C3'     3547   11.108999252   -5.616999626    9.274999619
  112 DT    H3'     3548   11.024999619   -5.557000160    9.241000175
  112 DT    C2'     3549   11.239000320   -5.553999901    9.239999771
  112 DT    H2'     3550   11.243000031   -5.513999939    9.137999535
  112 DT    H2''    3551   11.262000084   -5.480999947    9.317999840
  112 DT    O3'     3552   11.095999718   -5.623000145    9.418000221
  113 DA    P       3553   11.041000366   -5.505000114    9.506999969
  113 DA    OP1     3554   10.909999847   -5.543999672    9.557000160
  113 DA    OP2     3555   11.045000076   -5.388000011    9.426000595
  113 DA    O5'     3556   11.142999649   -5.493999958    9.630000114
  113 DA    C5'     3557   11.154000282   -5.605999947    9.727999687
  113 DA    H5'     3558   11.170000076   -5.697999954    9.670999527
  113 DA    H5''    3559   11.058000565   -5.633000374    9.770999908
  113 DA    C4'     3560   11.273000717   -5.586999893    9.826999664
  113 DA    H4'     3561   11.266000748   -5.661000252    9.907999992
  113 DA    O4'     3562   11.402999878   -5.599999905    9.762000084
  113 DA    C1'     3563   11.458999634   -5.477999687    9.741999626
  113 DA    H1'     3564   11.539999962   -5.474999905    9.815000534
  113 DA    N9      3565   11.519999504   -5.460999966    9.608999252
  113 DA    C8      3566   11.462999344   -5.413000107    9.491999626
  113 DA    H8      3567   11.362999916   -5.374000072    9.498999596
  113 DA    N7      3568   11.548999786   -5.420000076    9.388999939
  113 DA    C5      3569   11.666000366   -5.473000050    9.441999435
  113 DA    C6      3570   11.802000046   -5.486999989    9.395999908
  113 DA    N6      3571   11.840000153   -5.467000008    9.274000168
  113 DA    H61     3572   11.776999474   -5.414999962    9.215000153
  113 DA    H62     3573   11.940000534   -5.479000092    9.273000717
  113 DA    N1      3574   11.901000023   -5.513999939    9.482000351
  113 DA    C2      3575   11.871000290   -5.534999847    9.608999252
  113 DA    H2      3576   11.949999809   -5.558000088    9.678999901
  113 DA    N3      3577   11.753999710   -5.526000023    9.663999557
  113 DA    C4      3578   11.651999474   -5.490000248    9.576000214
  113 DA    C3'     3579   11.274999619   -5.440999985    9.885999680
  113 DA    H3'     3580   11.175000191   -5.397999763    9.887999535
  113 DA    C2'     3581   11.362000465   -5.366000175    9.784999847
  113 DA    H2'     3582   11.302000046   -5.340000153    9.697999954
  113 DA    H2''    3583   11.412000656   -5.279000282    9.826999664
  113 DA    O3'     3584   11.329000473   -5.440999985   10.015000343
  114 DC    P       3585   11.308000565   -5.324999809   10.133000374
  114 DC    OP1     3586   11.324999809   -5.381999969   10.269999504
  114 DC    OP2     3587   11.184000015   -5.250000000   10.116999626
  114 DC    O5'     3588   11.433000565   -5.236000061   10.104000092
  114 DC    C5'     3589   11.560999870   -5.286000252   10.138999939
  114 DC    H5'     3590   11.557000160   -5.391999722   10.114999771
  114 DC    H5''    3591   11.573999405   -5.244999886   10.239999771
  114 DC    C4'     3592   11.662000656   -5.215000153   10.052999496
  114 DC    H4'     3593   11.760000229   -5.237999916   10.095999718
  114 DC    O4'     3594   11.655000687   -5.243000031    9.911000252
  114 DC    C1'     3595   11.715000153   -5.126999855    9.862000465
  114 DC    H1'     3596   11.817999840   -5.129000187    9.895999908
  114 DC    N1      3597   11.710000038   -5.109999657    9.711000443
  114 DC    C6      3598   11.593999863   -5.067999840    9.648000717
  114 DC    H6      3599   11.517000198   -5.024000168    9.708999634
  114 DC    C5      3600   11.579000473   -5.081000328    9.513999939
  114 DC    H5      3601   11.487999916   -5.052000046    9.462999344
  114 DC    C4      3602   11.690999985   -5.140000343    9.444999695
  114 DC    N4      3603   11.684999466   -5.152999878    9.315999985
  114 DC    H41     3604   11.593999863   -5.136000156    9.274999619
  114 DC    H42     3605   11.770999908   -5.168000221    9.263999939
  114 DC    N3      3606   11.805999756   -5.165999889    9.501999855
  114 DC    C2      3607   11.819999695   -5.149000168    9.633000374
  114 DC    O2      3608   11.923000336   -5.182000160    9.684000015
  114 DC    C3'     3609   11.664999962   -5.063000202   10.078000069
  114 DC    H3'     3610   11.583999634   -5.025000095   10.138999939
  114 DC    C2'     3611   11.649000168   -5.018000126    9.937000275
  114 DC    H2'     3612   11.541000366   -5.018000126    9.921999931
  114 DC    H2''    3613   11.685999870   -4.918999672    9.913000107
  114 DC    O3'     3614   11.788000107   -5.019000053   10.133999825
  115 DA    P       3615   11.809999466   -4.869999886   10.194000244
  115 DA    OP1     3616   11.809999466   -4.876999855   10.344999313
  115 DA    OP2     3617   11.708999634   -4.781000137   10.128000259
  115 DA    O5'     3618   11.951999664   -4.833000183   10.135999680
  115 DA    C5'     3619   12.062999725   -4.870999813   10.217000008
  115 DA    H5'     3620   12.064000130   -4.979000092   10.222000122
  115 DA    H5''    3621   12.048999786   -4.835000038   10.319000244
  115 DA    C4'     3622   12.194999695   -4.822000027   10.168000221
  115 DA    H4'     3623   12.267999649   -4.872000217   10.230999947
  115 DA    O4'     3624   12.216000557   -4.868999958   10.034999847
  115 DA    C1'     3625   12.201000214   -4.756999969    9.944000244
  115 DA    H1'     3626   12.298000336   -4.740000248    9.898000717
  115 DA    N9      3627   12.100000381   -4.784999847    9.836999893
  115 DA    C8      3628   11.961999893   -4.775000095    9.841000557
  115 DA    H8      3629   11.912000656   -4.747000217    9.933000565
  115 DA    N7      3630   11.908999443   -4.797999859    9.726999283
  115 DA    C5      3631   12.016000748   -4.814000130    9.642000198
  115 DA    C6      3632   12.038000107   -4.834000111    9.505000114
  115 DA    N6      3633   11.946000099   -4.834000111    9.414999962
  115 DA    H61     3634   11.848000526   -4.824000359    9.440000534
  115 DA    H62     3635   11.975000381   -4.842000008    9.319000244
  115 DA    N1      3636   12.162000656   -4.842000008    9.453000069
  115 DA    C2      3637   12.269000053   -4.848999977    9.531999588
  115 DA    H2      3638   12.362999916   -4.873000145    9.484999657
  115 DA    N3      3639   12.263999939   -4.836999893    9.663000107
  115 DA    C4      3640   12.130000114   -4.822999954    9.710000038
  115 DA    C3'     3641   12.219999313   -4.675000191   10.170999527
  115 DA    H3'     3642   12.163000107   -4.625000000   10.248999596
  115 DA    C2'     3643   12.162000656   -4.636000156   10.031999588
  115 DA    H2'     3644   12.055000305   -4.625999928   10.051000595
  115 DA    H2''    3645   12.196000099   -4.538000107    9.998999596
  115 DA    O3'     3646   12.352999687   -4.644999981   10.194999695
  116 DC    P       3647   12.428999901   -4.500000000   10.184000015
  116 DC    OP1     3648   12.544000626   -4.508000374   10.273000717
  116 DC    OP2     3649   12.326000214   -4.395999908   10.204000473
  116 DC    O5'     3650   12.473999977   -4.481999874   10.034999847
  116 DC    C5'     3651   12.578000069   -4.564000130    9.980000496
  116 DC    H5'     3652   12.559000015   -4.671000004    9.991999626
  116 DC    H5''    3653   12.666999817   -4.556000233   10.043000221
  116 DC    C4'     3654   12.616000175   -4.515999794    9.835000038
  116 DC    H4'     3655   12.701999664   -4.578000069    9.814000130
  116 DC    O4'     3656   12.516000748   -4.550000191    9.743000031
  116 DC    C1'     3657   12.503999710   -4.435999870    9.661000252
  116 DC    H1'     3658   12.567999840   -4.435999870    9.572000504
  116 DC    N1      3659   12.362000465   -4.438000202    9.623000145
  116 DC    C6      3660   12.262999535   -4.456999779    9.718000412
  116 DC    H6      3661   12.284999847   -4.461999893    9.823999405
  116 DC    C5      3662   12.133999825   -4.474999905    9.677000046
  116 DC    H5      3663   12.055000305   -4.493999958    9.748000145
  116 DC    C4      3664   12.109999657   -4.470000267    9.538000107
  116 DC    N4      3665   11.982999802   -4.490000248    9.494999886
  116 DC    H41     3666   11.909999847   -4.486999989    9.565000534
  116 DC    H42     3667   11.954000473   -4.491000175    9.399000168
  116 DC    N3      3668   12.204000473   -4.453999996    9.447000504
  116 DC    C2      3669   12.336000443   -4.452000141    9.487999916
  116 DC    O2      3670   12.421999931   -4.477999687    9.402999878
  116 DC    C3'     3671   12.654000282   -4.368000031    9.829999924
  116 DC    H3'     3672   12.670000076   -4.315999985    9.925000191
  116 DC    C2'     3673   12.537000656   -4.313000202    9.751999855
  116 DC    H2'     3674   12.453000069   -4.290999889    9.817999840
  116 DC    H2''    3675   12.559999466   -4.220000267    9.701000214
  116 DC    O3'     3676   12.772000313   -4.359000206    9.755999565
  117 DT    P       3677   12.855999947   -4.227999687    9.736000061
  117 DT    OP1     3678   12.996000290   -4.266999722    9.755999565
  117 DT    OP2     3679   12.802000046   -4.113999844    9.810999870
  117 DT    O5'     3680   12.835000992   -4.190999985    9.576000214
  117 DT    C5'     3681   12.875999451   -4.279999733    9.473999977
  117 DT    H5'     3682   12.838000298   -4.380000114    9.494000435
  117 DT    H5''    3683   12.985000610   -4.270999908    9.473999977
  117 DT    C4'     3684   12.822999954   -4.247000217    9.333999634
  117 DT    H4'     3685   12.878000259   -4.315999985    9.269999504
  117 DT    O4'     3686   12.687999725   -4.268000126    9.316999435
  117 DT    C1'     3687   12.633000374   -4.158999920    9.239999771
  117 DT    H1'     3688   12.648000717   -4.170000076    9.131999969
  117 DT    N1      3689   12.487000465   -4.127999783    9.282999992
  117 DT    C6      3690   12.454999924   -4.085000038    9.413000107
  117 DT    H6      3691   12.527999878   -4.064000130    9.489999771
  117 DT    C5      3692   12.326999664   -4.090000153    9.453000069
  117 DT    C7      3693   12.281999588   -4.057000160    9.593999863
  117 DT    H71     3694   12.192999840   -3.993000031    9.588999748
  117 DT    H72     3695   12.251000404   -4.143000126    9.652999878
  117 DT    H73     3696   12.358999252   -4.001999855    9.648000717
  117 DT    C4      3697   12.220999718   -4.118999958    9.355000496
  117 DT    O4      3698   12.098000526   -4.115000248    9.364999771
  117 DT    N3      3699   12.267000198   -4.131999969    9.223999977
  117 DT    H3      3700   12.201000214   -4.152999878    9.151000023
  117 DT    C2      3701   12.394999504   -4.144000053    9.182000160
  117 DT    O2      3702   12.419000626   -4.172999859    9.059999466
  117 DT    C3'     3703   12.864999771   -4.109999657    9.281000137
  117 DT    H3'     3704   12.927000046   -4.050000191    9.347000122
  117 DT    C2'     3705   12.730999947   -4.047999859    9.277999878
  117 DT    H2'     3706   12.712999344   -4.001999855    9.375000000
  117 DT    H2''    3707   12.729000092   -3.965000153    9.206999779
  117 DT    O3'     3708   12.914999008   -4.130000114    9.154000282
  118 DT    P       3709   12.967000008   -4.015999794    9.057000160
  118 DT    OP1     3710   13.083999634   -4.081999779    9.001000404
  118 DT    OP2     3711   12.978999138   -3.884000063    9.125000000
  118 DT    O5'     3712   12.855000496   -4.016999722    8.951999664
  118 DT    C5'     3713   12.830999374   -4.127999783    8.868000031
  118 DT    H5'     3714   12.802000046   -4.211999893    8.930999756
  118 DT    H5''    3715   12.921000481   -4.150000095    8.809999466
  118 DT    C4'     3716   12.708999634   -4.095000267    8.772000313
  118 DT    H4'     3717   12.715000153   -4.185999870    8.711999893
  118 DT    O4'     3718   12.586999893   -4.066999912    8.838999748
  118 DT    C1'     3719   12.513999939   -3.957000017    8.770999908
  118 DT    H1'     3720   12.463999748   -3.999000072    8.684000015
  118 DT    N1      3721   12.416000366   -3.888999939    8.864000320
  118 DT    C6      3722   12.461000443   -3.835999966    8.980999947
  118 DT    H6      3723   12.565999985   -3.815999985    8.991000175
  118 DT    C5      3724   12.375000000   -3.795000076    9.079000473
  118 DT    C7      3725   12.437999725   -3.747999907    9.210000038
  118 DT    H71     3726   12.433000565   -3.829999924    9.281000137
  118 DT    H72     3727   12.543000221   -3.729000092    9.189000130
  118 DT    H73     3728   12.385999680   -3.661999941    9.251000404
  118 DT    C4      3729   12.232000351   -3.804000139    9.057000160
  118 DT    O4      3730   12.145999908   -3.777999878    9.141000748
  118 DT    N3      3731   12.194000244   -3.849000216    8.927000046
  118 DT    H3      3732   12.095999718   -3.865999937    8.911000252
  118 DT    C2      3733   12.279000282   -3.886999846    8.833000183
  118 DT    O2      3734   12.229000092   -3.933000088    8.727999687
  118 DT    C3'     3735   12.733999252   -3.970000029    8.678999901
  118 DT    H3'     3736   12.833000183   -3.929000139    8.699999809
  118 DT    C2'     3737   12.635000229   -3.865999937    8.729000092
  118 DT    H2'     3738   12.680999756   -3.818999767    8.815999985
  118 DT    H2''    3739   12.614000320   -3.789000034    8.654000282
  118 DT    O3'     3740   12.720999718   -3.995000124    8.539999962
  119 DT    P       3741   12.755999565   -3.891000032    8.420000076
  119 DT    OP1     3742   12.828000069   -3.963000059    8.316999435
  119 DT    OP2     3743   12.805999756   -3.763000011    8.480000496
  119 DT    O5'     3744   12.600999832   -3.859999895    8.364000320
  119 DT    C5'     3745   12.517999649   -3.974000216    8.323999405
  119 DT    H5'     3746   12.524999619   -4.046999931    8.405000687
  119 DT    H5''    3747   12.555000305   -4.022999763    8.233999252
  119 DT    C4'     3748   12.378000259   -3.927999973    8.301000595
  119 DT    H4'     3749   12.317999840   -4.012000084    8.269000053
  119 DT    O4'     3750   12.319000244   -3.877999783    8.420000076
  119 DT    C1'     3751   12.241000175   -3.766000032    8.383000374
  119 DT    H1'     3752   12.147000313   -3.791999817    8.336000443
  119 DT    N1      3753   12.237000465   -3.684999943    8.508999825
  119 DT    C6      3754   12.350999832   -3.629000187    8.562000275
  119 DT    H6      3755   12.448999405   -3.648000002    8.523000717
  119 DT    C5      3756   12.343000412   -3.570999861    8.684999466
  119 DT    C7      3757   12.466000557   -3.513999939    8.750000000
  119 DT    H71     3758   12.458999634   -3.408999920    8.777999878
  119 DT    H72     3759   12.489000320   -3.572000027    8.838999748
  119 DT    H73     3760   12.553999901   -3.525000095    8.687999725
  119 DT    C4      3761   12.215000153   -3.556999922    8.751999855
  119 DT    O4      3762   12.197999954   -3.506999969    8.864000320
  119 DT    N3      3763   12.105000496   -3.611999989    8.690000534
  119 DT    H3      3764   12.023000717   -3.627000093    8.746000290
  119 DT    C2      3765   12.108999252   -3.679000139    8.571000099
  119 DT    O2      3766   12.008999825   -3.731000185    8.531999588
  119 DT    C3'     3767   12.373000145   -3.811999798    8.196000099
  119 DT    H3'     3768   12.463999748   -3.768999815    8.154000282
  119 DT    C2'     3769   12.312000275   -3.695000172    8.274000168
  119 DT    H2'     3770   12.373999596   -3.620000124    8.322999954
  119 DT    H2''    3771   12.232999802   -3.649000168    8.215000153
  119 DT    O3'     3772   12.289999962   -3.865000248    8.093999863
  120 DT    P       3773   12.237000465   -3.782000065    7.972000122
  120 DT    OP1     3774   12.218999863   -3.875000000    7.862999916
  120 DT    OP2     3775   12.315000534   -3.661999941    7.949999809
  120 DT    O5'     3776   12.094999313   -3.740999937    8.029000282
  120 DT    C5'     3777   12.012000084   -3.848000050    8.076000214
  120 DT    H5'     3778   12.060999870   -3.891999722    8.163000107
  120 DT    H5''    3779   11.987999916   -3.917999983    7.994999886
  120 DT    C4'     3780   11.880999565   -3.786999941    8.121000290
  120 DT    H4'     3781   11.815000534   -3.870999813    8.142000198
  120 DT    O4'     3782   11.907999992   -3.717999935    8.239999771
  120 DT    C1'     3783   11.842000008   -3.595000029    8.223000526
  120 DT    H1'     3784   11.736000061   -3.604000092    8.250000000
  120 DT    N1      3785   11.901000023   -3.495999813    8.314000130
  120 DT    C6      3786   12.026999474   -3.452000141    8.294000626
  120 DT    H6      3787   12.086999893   -3.495999813    8.215000153
  120 DT    C5      3788   12.085000038   -3.370000124    8.387000084
  120 DT    C7      3789   12.230999947   -3.334000111    8.378999710
  120 DT    H71     3790   12.298999786   -3.372999907    8.454999924
  120 DT    H72     3791   12.266000748   -3.359999895    8.279000282
  120 DT    H73     3792   12.230000496   -3.224999905    8.375000000
  120 DT    C4      3793   12.010999680   -3.316999912    8.503000259
  120 DT    O4      3794   12.048999786   -3.238000154    8.588999748
  120 DT    N3      3795   11.878000259   -3.355000019    8.506999969
  120 DT    H3      3796   11.812999725   -3.313999891    8.572000504
  120 DT    C2      3797   11.822000504   -3.443000078    8.416000366
  120 DT    O2      3798   11.704999924   -3.481000185    8.437000275
  120 DT    C3'     3799   11.812000275   -3.690999985    8.013999939
  120 DT    H3'     3800   11.851999283   -3.709000111    7.914000034
  120 DT    C2'     3801   11.850000381   -3.559000015    8.066999435
  120 DT    H2'     3802   11.953000069   -3.536000013    8.041000366
  120 DT    H2''    3803   11.773000717   -3.493000031    8.026999474
  120 DT    O3'     3804   11.673999786   -3.724000216    8.022000313
  121 DG    P       3805   11.569999695   -3.718999863    7.898999691
  121 DG    OP1     3806   11.466000557   -3.818999767    7.939000130
  121 DG    OP2     3807   11.652999878   -3.733000278    7.776999474
  121 DG    O5'     3808   11.505000114   -3.572999954    7.907999992
  121 DG    C5'     3809   11.406000137   -3.552999973    8.013999939
  121 DG    H5'     3810   11.444000244   -3.606999874    8.100999832
  121 DG    H5''    3811   11.309000015   -3.597000122    7.990000248
  121 DG    C4'     3812   11.397000313   -3.404000044    8.050000191
  121 DG    H4'     3813   11.309999466   -3.388000011    8.114000320
  121 DG    O4'     3814   11.517000198   -3.365999937    8.119999886
  121 DG    C1'     3815   11.545999527   -3.236000061    8.065999985
  121 DG    H1'     3816   11.475000381   -3.167999983    8.112999916
  121 DG    N9      3817   11.683000565   -3.207000017    8.102999687
  121 DG    C8      3818   11.795999527   -3.209999800    8.026000023
  121 DG    H8      3819   11.805000305   -3.250000000    7.926000118
  121 DG    N7      3820   11.904000282   -3.162999868    8.091000557
  121 DG    C5      3821   11.850000381   -3.117000103    8.211000443
  121 DG    C6      3822   11.907999992   -3.047999859    8.319000244
  121 DG    O6      3823   12.029000282   -3.026999950    8.343999863
  121 DG    N1      3824   11.819000244   -3.023000002    8.425000191
  121 DG    H1      3825   11.857999802   -2.988999844    8.510999680
  121 DG    C2      3826   11.689000130   -3.055999994    8.427000046
  121 DG    N2      3827   11.625000000   -3.033999920    8.537000656
  121 DG    H21     3828   11.656000137   -2.957000017    8.593999863
  121 DG    H22     3829   11.529000282   -3.063999891    8.551000595
  121 DG    N3      3830   11.628999710   -3.111000061    8.322999954
  121 DG    C4      3831   11.716000557   -3.143000126    8.218000412
  121 DG    C3'     3832   11.375000000   -3.308000088    7.928999901
  121 DG    H3'     3833   11.357000351   -3.352999926    7.831999779
  121 DG    C2'     3834   11.512000084   -3.243000031    7.919000149
  121 DG    H2'     3835   11.580999374   -3.311000109    7.869999886
  121 DG    H2''    3836   11.496000290   -3.145999908    7.872000217
  121 DG    O3'     3837   11.263999939   -3.226999998    7.958000183
  122 DG    P       3838   11.118000031   -3.258000135    7.930000305
  122 DG    OP1     3839   11.086000443   -3.401999950    7.926999569
  122 DG    OP2     3840   11.080999374   -3.174000025    7.817999840
  122 DG    O5'     3841   11.048000336   -3.197999954    8.055999756
  122 DG    C5'     3842   11.034999847   -3.266999722    8.182000160
  122 DG    H5'     3843   11.126000404   -3.327000141    8.192999840
  122 DG    H5''    3844   10.942999840   -3.325000048    8.176000595
  122 DG    C4'     3845   11.024000168   -3.165999889    8.300000191
  122 DG    H4'     3846   10.991000175   -3.222000122    8.387000084
  122 DG    O4'     3847   11.149000168   -3.105999947    8.323999405
  122 DG    C1'     3848   11.138999939   -2.964999914    8.324999809
  122 DG    H1'     3849   11.131999969   -2.921999931    8.425000191
  122 DG    N9      3850   11.258000374   -2.910000086    8.255000114
  122 DG    C8      3851   11.309999466   -2.957999945    8.135999680
  122 DG    H8      3852   11.251000404   -3.019000053    8.069000244
  122 DG    N7      3853   11.430999756   -2.907999992    8.107999802
  122 DG    C5      3854   11.462999344   -2.839999914    8.223000526
  122 DG    C6      3855   11.581999779   -2.766000032    8.266000748
  122 DG    O6      3856   11.694999695   -2.761000156    8.212999344
  122 DG    N1      3857   11.565999985   -2.702000141    8.392999649
  122 DG    H1      3858   11.642000198   -2.641000032    8.419000626
  122 DG    C2      3859   11.454000473   -2.702000141    8.466000557
  122 DG    N2      3860   11.456999779   -2.624000072    8.569000244
  122 DG    H21     3861   11.538999557   -2.570000172    8.588999748
  122 DG    H22     3862   11.380999565   -2.618000031    8.635999680
  122 DG    N3      3863   11.337999344   -2.754000187    8.425000191
  122 DG    C4      3864   11.354000092   -2.825999975    8.307000160
  122 DG    C3'     3865   10.920000076   -3.058000088    8.269999504
  122 DG    H3'     3866   10.866000175   -3.079999924    8.177999496
  122 DG    C2'     3867   11.010000229   -2.937000036    8.244999886
  122 DG    H2'     3868   11.026000023   -2.920000076    8.138999939
  122 DG    H2''    3869   10.955999374   -2.845999956    8.274000168
  122 DG    O3'     3870   10.837999344   -3.054999828    8.388999939
  123 DT    P       3871   10.701999664   -2.967999935    8.399999619
  123 DT    OP1     3872   10.637000084   -3.047999859    8.501000404
  123 DT    OP2     3873   10.640000343   -2.941999912    8.269999504
  123 DT    O5'     3874   10.733999252   -2.822999954    8.473000526
  123 DT    C5'     3875   10.816999435   -2.822999954    8.590000153
  123 DT    H5'     3876   10.902999878   -2.888999939    8.579000473
  123 DT    H5''    3877   10.753999710   -2.858000040    8.670999527
  123 DT    C4'     3878   10.866000175   -2.683000088    8.623999596
  123 DT    H4'     3879   10.880999565   -2.677999973    8.732000351
  123 DT    O4'     3880   10.994999886   -2.644000053    8.571000099
  123 DT    C1'     3881   10.986000061   -2.514999866    8.503000259
  123 DT    H1'     3882   11.001000404   -2.426000118    8.565000534
  123 DT    N1      3883   11.095999718   -2.513999939    8.401999474
  123 DT    C6      3884   11.081999779   -2.578000069    8.276999474
  123 DT    H6      3885   10.989000320   -2.629000187    8.258000374
  123 DT    C5      3886   11.182000160   -2.565999985    8.183000565
  123 DT    C7      3887   11.163000107   -2.612999916    8.045999527
  123 DT    H71     3888   11.069000244   -2.667999983    8.041999817
  123 DT    H72     3889   11.161000252   -2.518000126    7.991999626
  123 DT    H73     3890   11.243000031   -2.679000139    8.012999535
  123 DT    C4      3891   11.314000130   -2.509999990    8.220999718
  123 DT    O4      3892   11.423000336   -2.523000002    8.162000656
  123 DT    N3      3893   11.315999985   -2.437000036    8.340000153
  123 DT    H3      3894   11.402999878   -2.388999939    8.357999802
  123 DT    C2      3895   11.215000153   -2.437000036    8.432000160
  123 DT    O2      3896   11.230999947   -2.368999958    8.532999992
  123 DT    C3'     3897   10.774999619   -2.569000006    8.583000183
  123 DT    H3'     3898   10.678999901   -2.612999916    8.555999756
  123 DT    C2'     3899   10.842000008   -2.514999866    8.455999374
  123 DT    H2'     3900   10.817999840   -2.582999945    8.373999596
  123 DT    H2''    3901   10.803999901   -2.415999889    8.430000305
  123 DT    O3'     3902   10.762000084   -2.470000029    8.689000130
  124 DA    P       3903   10.651999474   -2.353000164    8.680999756
  124 DA    OP1     3904   10.626999855   -2.292999983    8.814000130
  124 DA    OP2     3905   10.537000656   -2.398000002    8.600000381
  124 DA    O5'     3906   10.722000122   -2.240000010    8.595999718
  124 DA    C5'     3907   10.809000015   -2.141000032    8.652999878
  124 DA    H5'     3908   10.899000168   -2.187000036    8.694999695
  124 DA    H5''    3909   10.756999969   -2.095999956    8.737000465
  124 DA    C4'     3910   10.850999832   -2.020999908    8.559000015
  124 DA    H4'     3911   10.892000198   -1.953000069    8.633000374
  124 DA    O4'     3912   10.954999924   -2.065000057    8.475999832
  124 DA    C1'     3913   10.933000565   -2.014999866    8.341000557
  124 DA    H1'     3914   10.967000008   -1.912000060    8.329999924
  124 DA    N9      3915   11.006999969   -2.098999977    8.250000000
  124 DA    C8      3916   10.958999634   -2.177000046    8.149999619
  124 DA    H8      3917   10.851999283   -2.172999859    8.133999825
  124 DA    N7      3918   11.038999557   -2.236999989    8.072000504
  124 DA    C5      3919   11.163000107   -2.190999985    8.121000290
  124 DA    C6      3920   11.291000366   -2.197999954    8.072000504
  124 DA    N6      3921   11.329999924   -2.264999866    7.963999748
  124 DA    H61     3922   11.256999969   -2.312999964    7.912999630
  124 DA    H62     3923   11.427000046   -2.256999969    7.939000130
  124 DA    N1      3924   11.390000343   -2.138000011    8.133000374
  124 DA    C2      3925   11.364999771   -2.063999891    8.234999657
  124 DA    H2      3926   11.448999405   -2.006000042    8.269999504
  124 DA    N3      3927   11.246999741   -2.042000055    8.302000046
  124 DA    C4      3928   11.144000053   -2.108000040    8.232000351
  124 DA    C3'     3929   10.741000175   -1.954999924    8.462999344
  124 DA    H3'     3930   10.637999535   -1.979999900    8.487000465
  124 DA    C2'     3931   10.781999588   -2.029999971    8.336000443
  124 DA    H2'     3932   10.746999741   -2.132999897    8.336999893
  124 DA    H2''    3933   10.736000061   -1.983000040    8.248999596
  124 DA    O3'     3934   10.767000198   -1.814999938    8.453000069
  125 DG    P       3935   10.656000137   -1.712000132    8.387000084
  125 DG    OP1     3936   10.579999924   -1.653000116    8.498999596
  125 DG    OP2     3937   10.585000038   -1.781999946    8.276999474
  125 DG    O5'     3938   10.743000031   -1.595000029    8.324999809
  125 DG    C5'     3939   10.791000366   -1.491999984    8.408999443
  125 DG    H5'     3940   10.815999985   -1.523999929    8.510000229
  125 DG    H5''    3941   10.716000557   -1.414000034    8.402999878
  125 DG    C4'     3942   10.925000191   -1.435000062    8.368000031
  125 DG    H4'     3943   10.940999985   -1.340999961    8.420000076
  125 DG    O4'     3944   11.030000687   -1.521000028    8.380999565
  125 DG    C1'     3945   11.116999626   -1.511999965    8.270999908
  125 DG    H1'     3946   11.220999718   -1.502000093    8.302000046
  125 DG    N9      3947   11.105999947   -1.633000016    8.187999725
  125 DG    C8      3948   11.003000259   -1.721999884    8.163999557
  125 DG    H8      3949   10.904000282   -1.704999924    8.204999924
  125 DG    N7      3950   11.023000717   -1.809000015    8.065999985
  125 DG    C5      3951   11.157999992   -1.788999915    8.033999443
  125 DG    C6      3952   11.241999626   -1.851000071    7.937999725
  125 DG    O6      3953   11.225999832   -1.949000001    7.866999626
  125 DG    N1      3954   11.359999657   -1.781999946    7.912999630
  125 DG    H1      3955   11.418000221   -1.817000031    7.837999821
  125 DG    C2      3956   11.405000687   -1.685000062    8.003000259
  125 DG    N2      3957   11.532999992   -1.660000086    8.000000000
  125 DG    H21     3958   11.587999344   -1.707999945    7.930000305
  125 DG    H22     3959   11.569999695   -1.585999966    8.058000565
  125 DG    N3      3960   11.335000038   -1.636000037    8.108999252
  125 DG    C4      3961   11.208000183   -1.684000015    8.107999802
  125 DG    C3'     3962   10.923000336   -1.391999960    8.223999977
  125 DG    H3'     3963   10.876000404   -1.457999945    8.149999619
  125 DG    C2'     3964   11.073999405   -1.389000058    8.187999725
  125 DG    H2'     3965   11.079000473   -1.398000002    8.079999924
  125 DG    H2''    3966   11.121000290   -1.299999952    8.230999947
  125 DG    O3'     3967   10.862000465   -1.264999986    8.220999718
  126 DA    P       3968   10.819999695   -1.202999949    8.079000473
  126 DA    OP1     3969   10.730999947   -1.088999987    8.094999313
  126 DA    OP2     3970   10.762000084   -1.312999964    7.994000435
  126 DA    O5'     3971   10.954999924   -1.159000039    7.995999813
  126 DA    C5'     3972   11.051000595   -1.060999990    8.041000366
  126 DA    H5'     3973   11.076999664   -1.087000012    8.144000053
  126 DA    H5''    3974   11.001999855   -0.964000046    8.031999588
  126 DA    C4'     3975   11.178999901   -1.059000015    7.955000401
  126 DA    H4'     3976   11.246000290   -0.980000019    7.987999916
  126 DA    O4'     3977   11.243000031   -1.187000036    7.965000153
  126 DA    C1'     3978   11.281000137   -1.228999972    7.835000038
  126 DA    H1'     3979   11.385999680   -1.258000016    7.833000183
  126 DA    N9      3980   11.211000443   -1.352999926    7.791999817
  126 DA    C8      3981   11.079000473   -1.386999965    7.800000191
  126 DA    H8      3982   11.003999710   -1.325000048    7.847000122
  126 DA    N7      3983   11.045999527   -1.503000021    7.759999752
  126 DA    C5      3984   11.171999931   -1.552000046    7.708999634
  126 DA    C6      3985   11.222000122   -1.664999962    7.637999535
  126 DA    N6      3986   11.157999992   -1.776000023    7.608000278
  126 DA    H61     3987   11.073999405   -1.789999962    7.662000179
  126 DA    H62     3988   11.192999840   -1.854999900    7.555000305
  126 DA    N1      3989   11.344999313   -1.667000055    7.581999779
  126 DA    C2      3990   11.428999901   -1.569999933    7.601000309
  126 DA    H2      3991   11.529000282   -1.575000048    7.562999725
  126 DA    N3      3992   11.404000282   -1.460999966    7.676999569
  126 DA    C4      3993   11.269999504   -1.458999991    7.726000309
  126 DA    C3'     3994   11.142999649   -1.036000013    7.808000088
  126 DA    H3'     3995   11.043000221   -1.077000022    7.791999817
  126 DA    C2'     3996   11.256999969   -1.115999937    7.740000248
  126 DA    H2'     3997   11.239000320   -1.144999981    7.637000084
  126 DA    H2''    3998   11.343000412   -1.049000025    7.730999947
  126 DA    O3'     3999   11.141000748   -0.901000023    7.776999474
  127 DA    P       4000   11.073999405   -0.860000014    7.637000084
  127 DA    OP1     4001   11.059999466   -0.708000004    7.641000271
  127 DA    OP2     4002   10.953000069   -0.943999946    7.623000145
  127 DA    O5'     4003   11.180000305   -0.885000050    7.529000282
  127 DA    C5'     4004   11.314000130   -0.842000008    7.539000034
  127 DA    H5'     4005   11.347000122   -0.881999969    7.634999752
  127 DA    H5''    4006   11.328000069   -0.734000027    7.541999817
  127 DA    C4'     4007   11.412000656   -0.905000031    7.430000305
  127 DA    H4'     4008   11.517000198   -0.885000050    7.453000069
  127 DA    O4'     4009   11.399000168   -1.046000004    7.425000191
  127 DA    C1'     4010   11.329000473   -1.085999966    7.307000160
  127 DA    H1'     4011   11.398000717   -1.141000032    7.241999626
  127 DA    N9      4012   11.222000122   -1.187999964    7.342999935
  127 DA    C8      4013   11.101999283   -1.167000055    7.411000252
  127 DA    H8      4014   11.069999695   -1.074000001    7.455999851
  127 DA    N7      4015   11.031000137   -1.277999997    7.427999973
  127 DA    C5      4016   11.107999802   -1.377000093    7.358999729
  127 DA    C6      4017   11.100000381   -1.516000032    7.322000027
  127 DA    N6      4018   10.996999741   -1.592000008    7.359999657
  127 DA    H61     4019   10.927999496   -1.570999980    7.430000305
  127 DA    H62     4020   10.994999886   -1.685000062    7.319999695
  127 DA    N1      4021   11.198999405   -1.580000043    7.255000114
  127 DA    C2      4022   11.305000305   -1.510999918    7.216000557
  127 DA    H2      4023   11.380000114   -1.572000027    7.168000221
  127 DA    N3      4024   11.324999809   -1.383000016    7.238999844
  127 DA    C4      4025   11.225999832   -1.322999954    7.309999943
  127 DA    C3'     4026   11.373999596   -0.847000003    7.289000034
  127 DA    H3'     4027   11.328000069   -0.750000000    7.302999973
  127 DA    C2'     4028   11.274999619   -0.956999958    7.245999813
  127 DA    H2'     4029   11.176000595   -0.945999980    7.291000366
  127 DA    H2''    4030   11.267999649   -0.965999961    7.137999535
  127 DA    O3'     4031   11.487999916   -0.837000012    7.203999996
  128 DT    P       4032   11.475999832   -0.777999997    7.058000088
  128 DT    OP1     4033   11.597000122   -0.707000017    7.020999908
  128 DT    OP2     4034   11.347000122   -0.718999982    7.034999847
  128 DT    O5'     4035   11.476999283   -0.922999978    6.984999657
  128 DT    C5'     4036   11.592000008   -1.002000093    6.976999760
  128 DT    H5'     4037   11.626999855   -1.027999997    7.076999664
  128 DT    H5''    4038   11.669000626   -0.939999938    6.930000305
  128 DT    C4'     4039   11.576999664   -1.123999953    6.886000156
  128 DT    H4'     4040   11.669000626   -1.181999922    6.883999825
  128 DT    O4'     4041   11.467000008   -1.203999996    6.933000088
  128 DT    C1'     4042   11.387999535   -1.235999942    6.830999851
  128 DT    H1'     4043   11.425000191   -1.319999933    6.770999908
  128 DT    N1      4044   11.255999565   -1.271000028    6.894000053
  128 DT    C6      4045   11.177000046   -1.169999957    6.947000027
  128 DT    H6      4046   11.218000412   -1.069999933    6.948999882
  128 DT    C5      4047   11.059000015   -1.195999980    7.008000374
  128 DT    C7      4048   10.987999916   -1.077999949    7.078999996
  128 DT    H71     4049   10.986000061   -1.092000008    7.187000275
  128 DT    H72     4050   11.031000137   -0.978999972    7.062999725
  128 DT    H73     4051   10.885000229   -1.078999996    7.046000004
  128 DT    C4      4052   11.012000084   -1.327999949    7.032000065
  128 DT    O4      4053   10.908999443   -1.366999984    7.080000401
  128 DT    N3      4054   11.091000557   -1.427000046    6.976000309
  128 DT    H3      4055   11.057000160   -1.521000028    6.987999916
  128 DT    C2      4056   11.217000008   -1.404000044    6.912999630
  128 DT    O2      4057   11.281999588   -1.501000047    6.880999565
  128 DT    C3'     4058   11.541999817   -1.077000022    6.744000435
  128 DT    H3'     4059   11.539999962   -0.968000054    6.737999916
  128 DT    C2'     4060   11.395999908   -1.120000005    6.737000465
  128 DT    H2'     4061   11.326999664   -1.042000055    6.769000053
  128 DT    H2''    4062   11.368000031   -1.154999971    6.637999535
  128 DT    O3'     4063   11.642999649   -1.135999918    6.655000210
  129 DC    P       4064   11.619000435   -1.148000002    6.494000435
  129 DC    OP1     4065   11.743000031   -1.171000004    6.416999817
  129 DC    OP2     4066   11.536000252   -1.029000044    6.456999779
  129 DC    O5'     4067   11.537000656   -1.281000018    6.474999905
  129 DC    C5'     4068   11.579000473   -1.394999981    6.546000004
  129 DC    H5'     4069   11.595999718   -1.381999969    6.652999878
  129 DC    H5''    4070   11.678999901   -1.421000004    6.509999752
  129 DC    C4'     4071   11.486000061   -1.513000011    6.533999443
  129 DC    H4'     4072   11.545000076   -1.583999991    6.592999935
  129 DC    O4'     4073   11.366999626   -1.496000051    6.605000496
  129 DC    C1'     4074   11.260000229   -1.534000039    6.519000053
  129 DC    H1'     4075   11.241000175   -1.641000032    6.530999660
  129 DC    N1      4076   11.137999535   -1.447999954    6.552999973
  129 DC    C6      4077   11.142999649   -1.310999990    6.557000160
  129 DC    H6      4078   11.226999283   -1.268999934    6.504000187
  129 DC    C5      4079   11.055000305   -1.233999968    6.625000000
  129 DC    H5      4080   11.059999466   -1.126000047    6.629000187
  129 DC    C4      4081   10.940000534   -1.306999922    6.669999599
  129 DC    N4      4082   10.855000496   -1.245000005    6.741999626
  129 DC    H41     4083   10.873000145   -1.147000074    6.759999752
  129 DC    H42     4084   10.786000252   -1.300999999    6.789000034
  129 DC    N3      4085   10.932000160   -1.439000010    6.676999569
  129 DC    C2      4086   11.030000687   -1.516000032    6.618000031
  129 DC    O2      4087   11.015000343   -1.634999990    6.602999687
  129 DC    C3'     4088   11.456999779   -1.569000006    6.394999981
  129 DC    H3'     4089   11.522000313   -1.526000023    6.317999840
  129 DC    C2'     4090   11.314000130   -1.518000007    6.384999752
  129 DC    H2'     4091   11.323999405   -1.414000034    6.355000019
  129 DC    H2''    4092   11.241000175   -1.560999990    6.315999985
  129 DC    O3'     4093   11.454999924   -1.710000038    6.386000156
  130 DT    P       4094   11.465000153   -1.774999976    6.244999886
  130 DT    OP1     4095   11.503999710   -1.909000039    6.282000065
  130 DT    OP2     4096   11.552000046   -1.697999954    6.161000252
  130 DT    O5'     4097   11.322999954   -1.776000023    6.184999943
  130 DT    C5'     4098   11.222000122   -1.862000108    6.236999989
  130 DT    H5'     4099   11.218000412   -1.847999930    6.345000267
  130 DT    H5''    4100   11.251999855   -1.964999914    6.218999863
  130 DT    C4'     4101   11.074999809   -1.827000022    6.184000015
  130 DT    H4'     4102   11.019000053   -1.917999983    6.206999779
  130 DT    O4'     4103   11.023000717   -1.720999956    6.256999969
  130 DT    C1'     4104   10.947999954   -1.648000002    6.166999817
  130 DT    H1'     4105   10.862000465   -1.711000085    6.145999908
  130 DT    N1      4106   10.908999443   -1.518000007    6.224999905
  130 DT    C6      4107   10.980000496   -1.401000023    6.195000172
  130 DT    H6      4108   11.066999435   -1.394999981    6.131000042
  130 DT    C5      4109   10.927999496   -1.286000013    6.243000031
  130 DT    C7      4110   10.998999596   -1.159000039    6.206999779
  130 DT    H71     4111   10.982000351   -1.088000059    6.288000107
  130 DT    H72     4112   11.104000092   -1.174999952    6.183000088
  130 DT    H73     4113   10.947999954   -1.110000014    6.124000072
  130 DT    C4      4114   10.815999985   -1.281999946    6.333000183
  130 DT    O4      4115   10.762999535   -1.184000015    6.393000126
  130 DT    N3      4116   10.774000168   -1.404000044    6.375999928
  130 DT    H3      4117   10.689000130   -1.404999971    6.432000160
  130 DT    C2      4118   10.808000565   -1.523000002    6.322999954
  130 DT    O2      4119   10.751000404   -1.623999953    6.365000248
  130 DT    C3'     4120   11.051000595   -1.789999962    6.031000137
  130 DT    H3'     4121   11.137999535   -1.806999922    5.967999935
  130 DT    C2'     4122   11.033999443   -1.644000053    6.040999889
  130 DT    H2'     4123   11.131999969   -1.597999930    6.054999828
  130 DT    H2''    4124   10.989000320   -1.603000045    5.950999737
  130 DT    O3'     4125   10.932000160   -1.860000014    5.979000092
  131 DG    P       4126   10.948999405   -2.013999939    5.918000221
  131 DG    OP1     4127   11.051000595   -2.092999935    5.993000031
  131 DG    OP2     4128   10.949999809   -2.007999897    5.769999981
  131 DG    O5'     4129   10.801000595   -2.055999994    5.956000328
  131 DG    C5'     4130   10.776999474   -2.104000092    6.085000038
  131 DG    H5'     4131   10.829999924   -2.046999931    6.159999847
  131 DG    H5''    4132   10.805000305   -2.210000038    6.079999924
  131 DG    C4'     4133   10.630999565   -2.095000029    6.119999886
  131 DG    H4'     4134   10.619000435   -2.170000076    6.197999954
  131 DG    O4'     4135   10.587999344   -1.979000092    6.191999912
  131 DG    C1'     4136   10.489000320   -1.910000086    6.124000072
  131 DG    H1'     4137   10.395999908   -1.920000076    6.181000233
  131 DG    N9      4138   10.531000137   -1.768000007    6.095000267
  131 DG    C8      4139   10.638999939   -1.723999977    6.025000095
  131 DG    H8      4140   10.710000038   -1.794000030    5.984999657
  131 DG    N7      4141   10.658999443   -1.595000029    6.032999992
  131 DG    C5      4142   10.541999817   -1.549000025    6.095999718
  131 DG    C6      4143   10.508999825   -1.418999910    6.140000343
  131 DG    O6      4144   10.576999664   -1.320999980    6.140000343
  131 DG    N1      4145   10.387000084   -1.412999988    6.209000111
  131 DG    H1      4146   10.364999771   -1.324000001    6.250999928
  131 DG    C2      4147   10.312999725   -1.526000023    6.231999874
  131 DG    N2      4148   10.211000443   -1.506999969    6.308000088
  131 DG    H21     4149   10.185999870   -1.411000013    6.325999737
  131 DG    H22     4150   10.149999619   -1.581000090    6.340000153
  131 DG    N3      4151   10.348000526   -1.651000023    6.206999779
  131 DG    C4      4152   10.463999748   -1.657999992    6.131000042
  131 DG    C3'     4153   10.522000313   -2.125000000    6.013999939
  131 DG    H3'     4154   10.579999924   -2.162999868    5.928999901
  131 DG    C2'     4155   10.472000122   -1.979999900    5.991999626
  131 DG    H2'     4156   10.533999443   -1.937000036    5.914000034
  131 DG    H2''    4157   10.371000290   -1.983999968    5.952000141
  131 DG    O3'     4158   10.426000595   -2.219000101    6.058000088
  132 DC    P       4159   10.307000160   -2.261000156    5.959000111
  132 DC    OP1     4160   10.253999710   -2.393000126    6.006999969
  132 DC    OP2     4161   10.350999832   -2.250000000    5.818999767
  132 DC    O5'     4162   10.196000099   -2.151000023    5.986000061
  132 DC    C5'     4163   10.128999710   -2.148000002    6.111000061
  132 DC    H5'     4164   10.213999748   -2.143000126    6.178999901
  132 DC    H5''    4165   10.069999695   -2.238999844    6.125000000
  132 DC    C4'     4166   10.037000656   -2.028000116    6.125000000
  132 DC    H4'     4167   10.012999535   -2.019999981    6.230999947
  132 DC    O4'     4168   10.109999657   -1.904000044    6.098999977
  132 DC    C1'     4169   10.024999619   -1.817000031    6.032999992
  132 DC    H1'     4170    9.966000557   -1.766999960    6.109000206
  132 DC    N1      4171   10.116999626   -1.722999930    5.960999966
  132 DC    C6      4172   10.216000557   -1.762000084    5.873000145
  132 DC    H6      4173   10.218000412   -1.862999916    5.835000038
  132 DC    C5      4174   10.312000275   -1.670999885    5.838999748
  132 DC    H5      4175   10.392000198   -1.704000115    5.774000168
  132 DC    C4      4176   10.293000221   -1.536999941    5.875999928
  132 DC    N4      4177   10.378999710   -1.445999980    5.841000080
  132 DC    H41     4178   10.447999954   -1.486999989    5.779999733
  132 DC    H42     4179   10.378000259   -1.352999926    5.877999783
  132 DC    N3      4180   10.192999840   -1.496000051    5.949000359
  132 DC    C2      4181   10.105999947   -1.583999991    5.998000145
  132 DC    O2      4182   10.010000229   -1.534000039    6.064000130
  132 DC    C3'     4183    9.914999962   -2.035000086    6.031000137
  132 DC    H3'     4184    9.913000107   -2.125999928    5.972000122
  132 DC    C2'     4185    9.942999840   -1.909000039    5.942999840
  132 DC    H2'     4186   10.001999855   -1.940999985    5.856999874
  132 DC    H2''    4187    9.852999687   -1.855999947    5.911999702
  132 DC    O3'     4188    9.801000595   -2.016000032    6.115000248
  133 DA    P       4189    9.662000656   -2.042999983    6.071000099
  133 DA    OP1     4190    9.583000183   -2.046000004    6.193999767
  133 DA    OP2     4191    9.666000366   -2.157999992    5.979000092
  133 DA    O5'     4192    9.605000496   -1.929000139    5.984999657
  133 DA    C5'     4193    9.555999756   -1.811000109    6.043000221
  133 DA    H5'     4194    9.614000320   -1.781999946    6.131000042
  133 DA    H5''    4195    9.454000473   -1.837999940    6.071000099
  133 DA    C4'     4196    9.562000275   -1.695000052    5.947999954
  133 DA    H4'     4197    9.505000114   -1.615000010    5.994999886
  133 DA    O4'     4198    9.691999435   -1.648000002    5.924000263
  133 DA    C1'     4199    9.690000534   -1.587000012    5.796000004
  133 DA    H1'     4200    9.626000404   -1.498999953    5.802000046
  133 DA    N9      4201    9.828000069   -1.552000046    5.744999886
  133 DA    C8      4202    9.921999931   -1.630999923    5.692999840
  133 DA    H8      4203    9.901999474   -1.731999993    5.658999920
  133 DA    N7      4204   10.031000137   -1.572999954    5.661999702
  133 DA    C5      4205   10.012999535   -1.442000031    5.703999996
  133 DA    C6      4206   10.080999374   -1.314000010    5.695000172
  133 DA    N6      4207   10.197999954   -1.296000004    5.631000042
  133 DA    H61     4208   10.246000290   -1.378999949    5.598999977
  133 DA    H62     4209   10.225000381   -1.203999996    5.600999832
  133 DA    N1      4210   10.033999443   -1.202999949    5.743999958
  133 DA    C2      4211    9.916999817   -1.207000017    5.802000046
  133 DA    H2      4212    9.873000145   -1.111999989    5.829999924
  133 DA    N3      4213    9.833999634   -1.310000062    5.810999870
  133 DA    C4      4214    9.887999535   -1.427000046    5.758999825
  133 DA    C3'     4215    9.493000031   -1.714999914    5.814000130
  133 DA    H3'     4216    9.444000244   -1.811000109    5.802999973
  133 DA    C2'     4217    9.609999657   -1.690999985    5.718999863
  133 DA    H2'     4218    9.673999786   -1.778000116    5.703999996
  133 DA    H2''    4219    9.576999664   -1.652000070    5.622000217
  133 DA    O3'     4220    9.401000023   -1.611000061    5.786000252
  134 DG    P       4221    9.260000229   -1.604999900    5.861000061
  134 DG    OP1     4222    9.267999649   -1.662000060    5.997000217
  134 DG    OP2     4223    9.169000626   -1.666000009    5.759999752
  134 DG    O5'     4224    9.229000092   -1.449000001    5.863999844
  134 DG    C5'     4225    9.260999680   -1.370000005    5.973999977
  134 DG    H5'     4226    9.354000092   -1.410000086    6.013999939
  134 DG    H5''    4227    9.184999466   -1.383000016    6.050999641
  134 DG    C4'     4228    9.293000221   -1.227999926    5.928999901
  134 DG    H4'     4229    9.281000137   -1.162999988    6.015999794
  134 DG    O4'     4230    9.416999817   -1.231000066    5.869999886
  134 DG    C1'     4231    9.413000107   -1.182999969    5.736999989
  134 DG    H1'     4232    9.434000015   -1.075999975    5.743000031
  134 DG    N9      4233    9.516000748   -1.240999937    5.643000126
  134 DG    C8      4234    9.526999474   -1.371000051    5.585999966
  134 DG    H8      4235    9.451999664   -1.444999933    5.609000206
  134 DG    N7      4236    9.635000229   -1.398000002    5.511000156
  134 DG    C5      4237    9.692999840   -1.268000007    5.511000156
  134 DG    C6      4238    9.821000099   -1.220999956    5.446000099
  134 DG    O6      4239    9.912000656   -1.282999992    5.388000011
  134 DG    N1      4240    9.845999718   -1.085999966    5.470999718
  134 DG    H1      4241    9.935999870   -1.049999952    5.440000057
  134 DG    C2      4242    9.762999535   -1.003999949    5.543000221
  134 DG    N2      4243    9.795999527   -0.879999995    5.543000221
  134 DG    H21     4244    9.880999565   -0.852999985    5.493999958
  134 DG    H22     4245    9.730999947   -0.807999969    5.570000172
  134 DG    N3      4246    9.651999474   -1.039999962    5.604000092
  134 DG    C4      4247    9.621999741   -1.175999999    5.585999966
  134 DG    C3'     4248    9.201999664   -1.167999983    5.822000027
  134 DG    H3'     4249    9.105999947   -1.218999982    5.829999924
  134 DG    C2'     4250    9.269999504   -1.208999991    5.690000057
  134 DG    H2'     4251    9.260000229   -1.312000036    5.656000137
  134 DG    H2''    4252    9.250000000   -1.143000007    5.605000019
  134 DG    O3'     4253    9.184999466   -1.036000013    5.834000111
  135 DG    P       4254    9.098999977   -0.938000023    5.734999657
  135 DG    OP1     4255    9.044000626   -0.837000012    5.822000027
  135 DG    OP2     4256    8.996999741   -1.022000074    5.665999889
  135 DG    O5'     4257    9.198999405   -0.875000000    5.630000114
  135 DG    C5'     4258    9.295000076   -0.780000031    5.672999859
  135 DG    H5'     4259    9.380000114   -0.818999946    5.729000092
  135 DG    H5''    4260    9.244999886   -0.717000008    5.745999813
  135 DG    C4'     4261    9.351999283   -0.698000014    5.561999798
  135 DG    H4'     4262    9.387999535   -0.603999972    5.604000092
  135 DG    O4'     4263    9.465000153   -0.768000007    5.498000145
  135 DG    C1'     4264    9.427000046   -0.782999992    5.359999657
  135 DG    H1'     4265    9.487999916   -0.713000000    5.302999973
  135 DG    N9      4266    9.461000443   -0.923999965    5.302999973
  135 DG    C8      4267    9.407999992   -1.047999978    5.327000141
  135 DG    H8      4268    9.314000130   -1.060000062    5.377999783
  135 DG    N7      4269    9.475000381   -1.151000023    5.282000065
  135 DG    C5      4270    9.583000183   -1.093999982    5.222000122
  135 DG    C6      4271    9.689000130   -1.149999976    5.141999722
  135 DG    O6      4272    9.705999374   -1.272000074    5.130000114
  135 DG    N1      4273    9.769999504   -1.052999973    5.081999779
  135 DG    H1      4274    9.850000381   -1.082000017    5.027999878
  135 DG    C2      4275    9.758999825   -0.922000051    5.109000206
  135 DG    N2      4276    9.841000557   -0.850000024    5.039999962
  135 DG    H21     4277    9.928999901   -0.877999961    4.999000072
  135 DG    H22     4278    9.833999634   -0.751000047    5.057000160
  135 DG    N3      4279    9.661000252   -0.863000035    5.177999973
  135 DG    C4      4280    9.576000214   -0.953999996    5.237999916
  135 DG    C3'     4281    9.246999741   -0.651000023    5.463999748
  135 DG    H3'     4282    9.144999504   -0.657999992    5.502999783
  135 DG    C2'     4283    9.274000168   -0.753000021    5.345000267
  135 DG    H2'     4284    9.215000153   -0.843999982    5.355000019
  135 DG    H2''    4285    9.248000145   -0.708999991    5.249000072
  135 DG    O3'     4286    9.272000313   -0.517000020    5.434000015
  136 DT    P       4287    9.173999786   -0.440999985    5.338000298
  136 DT    OP1     4288    9.156000137   -0.306999981    5.383999825
  136 DT    OP2     4289    9.052000046   -0.519999981    5.306000233
  136 DT    O5'     4290    9.258999825   -0.442000002    5.209000111
  136 DT    C5'     4291    9.375000000   -0.363000005    5.197999954
  136 DT    H5'     4292    9.444999695   -0.368000001    5.281000137
  136 DT    H5''    4293    9.354000092   -0.256999999    5.184999943
  136 DT    C4'     4294    9.453000069   -0.413000017    5.070000172
  136 DT    H4'     4295    9.551000595   -0.367000014    5.065999985
  136 DT    O4'     4296    9.473999977   -0.551999986    5.077000141
  136 DT    C1'     4297    9.475999832   -0.603000045    4.941999912
  136 DT    H1'     4298    9.562999725   -0.567000031    4.887000084
  136 DT    N1      4299    9.468000412   -0.751999974    4.927999973
  136 DT    C6      4300    9.361000061   -0.815999985    4.991000175
  136 DT    H6      4301    9.280000687   -0.755999982    5.029000282
  136 DT    C5      4302    9.350999832   -0.953999996    4.980999947
  136 DT    C7      4303    9.237000465   -1.021000028    5.052999973
  136 DT    H71     4304    9.170999527   -1.069999933    4.980999947
  136 DT    H72     4305    9.274000168   -1.108999968    5.105000019
  136 DT    H73     4306    9.184000015   -0.945999980    5.111999989
  136 DT    C4      4307    9.451000214   -1.036000013    4.914999962
  136 DT    O4      4308    9.460000038   -1.152999997    4.925000191
  136 DT    N3      4309    9.555000305   -0.960999966    4.858000278
  136 DT    H3      4310    9.631999969   -1.010999918    4.815999985
  136 DT    C2      4311    9.566999435   -0.818999946    4.852999687
  136 DT    O2      4312    9.654000282   -0.761000037    4.789000034
  136 DT    C3'     4313    9.378999710   -0.393000007    4.936999798
  136 DT    H3'     4314    9.276999474   -0.361000001    4.956000328
  136 DT    C2'     4315    9.364999771   -0.531000018    4.872000217
  136 DT    H2'     4316    9.269999504   -0.574999988    4.900000095
  136 DT    H2''    4317    9.375000000   -0.536000013    4.763999939
  136 DT    O3'     4318    9.439000130   -0.303000003    4.850999832
  137 DG    P       4319    9.357000351   -0.233999997    4.727999687
  137 DG    OP1     4320    9.413999557   -0.098999999    4.716000080
  137 DG    OP2     4321    9.212999344   -0.250999987    4.748000145
  137 DG    O5'     4322    9.406000137   -0.324000001    4.604000092
  137 DG    C5'     4323    9.498000145   -0.280000001    4.500999928
  137 DG    H5'     4324    9.588999748   -0.244000003    4.549000263
  137 DG    H5''    4325    9.453000069   -0.194000006    4.452000141
  137 DG    C4'     4326    9.520999908   -0.386999995    4.391999722
  137 DG    H4'     4327    9.604000092   -0.379000008    4.322000027
  137 DG    O4'     4328    9.537000656   -0.513999999    4.453000069
  137 DG    C1'     4329    9.444999695   -0.601999998    4.391999722
  137 DG    H1'     4330    9.468999863   -0.644999981    4.295000076
  137 DG    N9      4331    9.398000717   -0.713000000    4.477000237
  137 DG    C8      4332    9.296999931   -0.728999972    4.565999985
  137 DG    H8      4333    9.226999283   -0.651000023    4.591000080
  137 DG    N7      4334    9.301000595   -0.844999969    4.624000072
  137 DG    C5      4335    9.404000282   -0.910999954    4.559999943
  137 DG    C6      4336    9.440999985   -1.046000004    4.568999767
  137 DG    O6      4337    9.394000053   -1.136999965    4.637000084
  137 DG    N1      4338    9.552999496   -1.075000048    4.491999626
  137 DG    H1      4339    9.588999748   -1.167000055    4.513000011
  137 DG    C2      4340    9.611000061   -0.985000014    4.413000107
  137 DG    N2      4341    9.715000153   -1.023000002    4.348999977
  137 DG    H21     4342    9.722000122   -1.122999907    4.333000183
  137 DG    H22     4343    9.777999878   -0.963000000    4.297999859
  137 DG    N3      4344    9.576999664   -0.857999980    4.390999794
  137 DG    C4      4345    9.468000412   -0.831000030    4.466000080
  137 DG    C3'     4346    9.397000313   -0.395999998    4.300000191
  137 DG    H3'     4347    9.350000381   -0.298000008    4.297999859
  137 DG    C2'     4348    9.319999695   -0.511000037    4.358000278
  137 DG    H2'     4349    9.260999680   -0.482999980    4.445000172
  137 DG    H2''    4350    9.258999825   -0.561999977    4.282999992
  137 DG    O3'     4351    9.439000130   -0.436000019    4.168999672
  138 DG    P       4352    9.371999741   -0.372999996    4.043000221
  138 DG    OP1     4353    9.427999496   -0.233999997    4.027999878
  138 DG    OP2     4354    9.223999977   -0.392000020    4.059000015
  138 DG    O5'     4355    9.413999557   -0.461000025    3.909999847
  138 DG    C5'     4356    9.541999817   -0.453999996    3.851999998
  138 DG    H5'     4357    9.609999657   -0.405999988    3.922000170
  138 DG    H5''    4358    9.546999931   -0.391000003    3.763000011
  138 DG    C4'     4359    9.608999252   -0.592000008    3.811999798
  138 DG    H4'     4360    9.712999344   -0.578999996    3.781000137
  138 DG    O4'     4361    9.598000526   -0.671000004    3.929999828
  138 DG    C1'     4362    9.517999649   -0.786000013    3.901999950
  138 DG    H1'     4363    9.588999748   -0.860000014    3.865000248
  138 DG    N9      4364    9.440000534   -0.833000004    4.016999722
  138 DG    C8      4365    9.330999374   -0.771999955    4.077000141
  138 DG    H8      4366    9.291999817   -0.673999965    4.052999973
  138 DG    N7      4367    9.273000717   -0.839999974    4.170000076
  138 DG    C5      4368    9.348000526   -0.956999958    4.166999817
  138 DG    C6      4369    9.317999840   -1.075999975    4.236999989
  138 DG    O6      4370    9.230000496   -1.090999961    4.321000099
  138 DG    N1      4371    9.399999619   -1.177000046    4.204999924
  138 DG    H1      4372    9.380999565   -1.268999934    4.241999626
  138 DG    C2      4373    9.498999596   -1.169999957    4.116000175
  138 DG    N2      4374    9.562000275   -1.282999992    4.088999748
  138 DG    H21     4375    9.529000282   -1.372999907    4.123000145
  138 DG    H22     4376    9.638999939   -1.277000070    4.022999763
  138 DG    N3      4377    9.531000137   -1.062000036    4.040999889
  138 DG    C4      4378    9.451999664   -0.956999958    4.074000359
  138 DG    C3'     4379    9.527999878   -0.666000009    3.704999924
  138 DG    H3'     4380    9.479000092   -0.593999982    3.638999939
  138 DG    C2'     4381    9.428999901   -0.738000035    3.788000107
  138 DG    H2'     4382    9.347000122   -0.671999991    3.815999985
  138 DG    H2''    4383    9.395999908   -0.833000004    3.745999813
  138 DG    O3'     4384    9.612999916   -0.759000003    3.638999939
  139 DA    P       4385    9.569999695   -0.840999961    3.511999846
  139 DA    OP1     4386    9.692999840   -0.883000016    3.445000172
  139 DA    OP2     4387    9.461000443   -0.764999986    3.440999985
  139 DA    O5'     4388    9.520999908   -0.976000011    3.583000183
  139 DA    C5'     4389    9.625000000   -1.062999964    3.633000135
  139 DA    H5'     4390    9.644999504   -1.024999976    3.733000278
  139 DA    H5''    4391    9.720999718   -1.052000046    3.582000017
  139 DA    C4'     4392    9.598999977   -1.212000012    3.638999939
  139 DA    H4'     4393    9.697000504   -1.258000016    3.640000105
  139 DA    O4'     4394    9.522000313   -1.243000031    3.756999969
  139 DA    C1'     4395    9.399000168   -1.312000036    3.716999769
  139 DA    H1'     4396    9.409999847   -1.421000004    3.716999769
  139 DA    N9      4397    9.298000336   -1.268999934    3.816999912
  139 DA    C8      4398    9.262999535   -1.141000032    3.838000059
  139 DA    H8      4399    9.301000595   -1.057999969    3.779999971
  139 DA    N7      4400    9.171999931   -1.128000021    3.931000233
  139 DA    C5      4401    9.156000137   -1.253999949    3.981000185
  139 DA    C6      4402    9.083999634   -1.312999964    4.085000038
  139 DA    N6      4403    8.994999886   -1.246999979    4.151000023
  139 DA    H61     4404    8.976999283   -1.149999976    4.130000114
  139 DA    H62     4405    8.941999435   -1.297999978    4.220999718
  139 DA    N1      4406    9.094999313   -1.439999938    4.119999886
  139 DA    C2      4407    9.173999786   -1.514999986    4.043000221
  139 DA    H2      4408    9.180000305   -1.616999984    4.077000141
  139 DA    N3      4409    9.255000114   -1.476999998    3.943000078
  139 DA    C4      4410    9.237000465   -1.345999956    3.913000107
  139 DA    C3'     4411    9.523000717   -1.261999965    3.516000032
  139 DA    H3'     4412    9.534999847   -1.187000036    3.438000202
  139 DA    C2'     4413    9.373999596   -1.266999960    3.575999737
  139 DA    H2'     4414    9.330999374   -1.167000055    3.572000027
  139 DA    H2''    4415    9.302999496   -1.332000017    3.525999784
  139 DA    O3'     4416    9.574999809   -1.383000016    3.466999769
  140 DT    P       4417    9.506999969   -1.453999996    3.345999956
  140 DT    OP1     4418    9.602999687   -1.546000004    3.281000137
  140 DT    OP2     4419    9.430999756   -1.361999989    3.263999939
  140 DT    O5'     4420    9.399999619   -1.554000020    3.411999941
  140 DT    C5'     4421    9.434000015   -1.659000039    3.502000093
  140 DT    H5'     4422    9.487999916   -1.628000021    3.591999769
  140 DT    H5''    4423    9.491000175   -1.737999916    3.452999830
  140 DT    C4'     4424    9.312000275   -1.720000029    3.566999912
  140 DT    H4'     4425    9.342000008   -1.812000036    3.616999865
  140 DT    O4'     4426    9.244999886   -1.634999990    3.663000107
  140 DT    C1'     4427    9.105000496   -1.649999976    3.647000074
  140 DT    H1'     4428    9.079000473   -1.745000124    3.693000078
  140 DT    N1      4429    9.023000717   -1.542999983    3.699000120
  140 DT    C6      4430    9.019000053   -1.414999962    3.638999939
  140 DT    H6      4431    9.090000153   -1.404000044    3.559000015
  140 DT    C5      4432    8.937000275   -1.318000078    3.684999943
  140 DT    C7      4433    8.942999840   -1.181999922    3.616999865
  140 DT    H71     4434    9.003999710   -1.181999922    3.526999950
  140 DT    H72     4435    8.840000153   -1.160000086    3.588999987
  140 DT    H73     4436    8.980999947   -1.105000019    3.684999943
  140 DT    C4      4437    8.854000092   -1.345000029    3.804000139
  140 DT    O4      4438    8.779000282   -1.266000032    3.858000278
  140 DT    N3      4439    8.881999969   -1.460000038    3.874000072
  140 DT    H3      4440    8.819999695   -1.473999977    3.952000141
  140 DT    C2      4441    8.946000099   -1.568000078    3.818999767
  140 DT    O2      4442    8.949999809   -1.678000093    3.877999783
  140 DT    C3'     4443    9.206999779   -1.754999876    3.461999893
  140 DT    H3'     4444    9.243000031   -1.726999998    3.363000154
  140 DT    C2'     4445    9.085000038   -1.671999931    3.493999958
  140 DT    H2'     4446    9.080999374   -1.578999996    3.436000109
  140 DT    H2''    4447    8.996000290   -1.733999968    3.483000278
  140 DT    O3'     4448    9.203000069   -1.895000100    3.473000050
  141 DA    P       4449    9.098999977   -1.983000040    3.388000011
  141 DA    OP1     4450    9.149999619   -2.125999928    3.390000105
  141 DA    OP2     4451    9.072999954   -1.913999915    3.266000032
  141 DA    O5'     4452    8.962999344   -1.979000092    3.474000216
  141 DA    C5'     4453    8.951999664   -2.056999922    3.599999905
  141 DA    H5'     4454    9.031999588   -2.032000065    3.671000004
  141 DA    H5''    4455    8.961000443   -2.161000013    3.570000172
  141 DA    C4'     4456    8.815999985   -2.036000013    3.672999859
  141 DA    H4'     4457    8.815999985   -2.108999968    3.754000187
  141 DA    O4'     4458    8.809000015   -1.899999976    3.727999926
  141 DA    C1'     4459    8.670999527   -1.883000016    3.763000011
  141 DA    H1'     4460    8.662000656   -1.912000060    3.868000031
  141 DA    N9      4461    8.626000404   -1.740999937    3.752000093
  141 DA    C8      4462    8.677999496   -1.648999929    3.664000034
  141 DA    H8      4463    8.758000374   -1.680999994    3.598000050
  141 DA    N7      4464    8.628999710   -1.534000039    3.679000139
  141 DA    C5      4465    8.527999878   -1.550999999    3.777999878
  141 DA    C6      4466    8.435999870   -1.464999914    3.848000050
  141 DA    N6      4467    8.418000221   -1.339999914    3.838999987
  141 DA    H61     4468    8.473000526   -1.291000009    3.769999981
  141 DA    H62     4469    8.355000496   -1.286000013    3.897000074
  141 DA    N1      4470    8.357000351   -1.514000058    3.949000120
  141 DA    C2      4471    8.358999252   -1.643000007    3.973000050
  141 DA    H2      4472    8.286000252   -1.678000093    4.045000076
  141 DA    N3      4473    8.437999725   -1.730999947    3.916999817
  141 DA    C4      4474    8.526000023   -1.679000139    3.824000120
  141 DA    C3'     4475    8.684000015   -2.072999954    3.608999968
  141 DA    H3'     4476    8.690000534   -2.047999859    3.502999783
  141 DA    C2'     4477    8.588999748   -1.979999900    3.677000046
  141 DA    H2'     4478    8.531999588   -1.924999952    3.600999832
  141 DA    H2''    4479    8.517000198   -2.037999868    3.734999895
  141 DA    O3'     4480    8.651999474   -2.210000038    3.615000248
  142 DT    P       4481    8.513999939   -2.259999990    3.547999859
  142 DT    OP1     4482    8.512999535   -2.410000086    3.536999941
  142 DT    OP2     4483    8.493000031   -2.179000139    3.427000046
  142 DT    O5'     4484    8.392000198   -2.214999914    3.647000074
  142 DT    C5'     4485    8.390000343   -2.259999990    3.783999920
  142 DT    H5'     4486    8.476999283   -2.213999987    3.832000017
  142 DT    H5''    4487    8.409999847   -2.367000103    3.783999920
  142 DT    C4'     4488    8.265000343   -2.233000040    3.863999844
  142 DT    H4'     4489    8.270999908   -2.276999950    3.963000059
  142 DT    O4'     4490    8.253999710   -2.089999914    3.893999815
  142 DT    C1'     4491    8.131999969   -2.046000004    3.838000059
  142 DT    H1'     4492    8.055000305   -2.040999889    3.915000200
  142 DT    N1      4493    8.151000023   -1.920999885    3.761999846
  142 DT    C6      4494    8.222000122   -1.917000055    3.644999981
  142 DT    H6      4495    8.265000343   -2.006999969    3.602999926
  142 DT    C5      4496    8.248000145   -1.797999978    3.586999893
  142 DT    C7      4497    8.331999779   -1.797999978    3.461999893
  142 DT    H71     4498    8.269999504   -1.766000032    3.377999783
  142 DT    H72     4499    8.402999878   -1.717000008    3.474000216
  142 DT    H73     4500    8.392999649   -1.886000037    3.440000057
  142 DT    C4      4501    8.199999809   -1.672999978    3.641000032
  142 DT    O4      4502    8.217000008   -1.560000062    3.600999832
  142 DT    N3      4503    8.128000259   -1.692000031    3.759000063
  142 DT    H3      4504    8.092000008   -1.610000014    3.804999828
  142 DT    C2      4505    8.093999863   -1.806999922    3.820000172
  142 DT    O2      4506    8.023000717   -1.817000031    3.915000200
  142 DT    C3'     4507    8.135000229   -2.282999992    3.800999880
  142 DT    H3'     4508    8.151000023   -2.358999968    3.724999905
  142 DT    C2'     4509    8.085000038   -2.155999899    3.733999968
  142 DT    H2'     4510    8.135000229   -2.141000032    3.638999939
  142 DT    H2''    4511    7.976999760   -2.145999908    3.726999998
  142 DT    O3'     4512    8.037000656   -2.316999912    3.895999908
  143 DT    P       4513    7.905000210   -2.387000084    3.858999968
  143 DT    OP1     4514    7.884999752   -2.492000103    3.958000183
  143 DT    OP2     4515    7.918000221   -2.411000013    3.711999893
  143 DT    O5'     4516    7.791999817   -2.276000023    3.874000072
  143 DT    C5'     4517    7.733999729   -2.247999907    3.997999907
  143 DT    H5'     4518    7.819999695   -2.223999977    4.060999870
  143 DT    H5''    4519    7.699999809   -2.338999987    4.046000004
  143 DT    C4'     4520    7.623000145   -2.138999939    3.986999989
  143 DT    H4'     4521    7.595999718   -2.125000000    4.091000080
  143 DT    O4'     4522    7.687999725   -2.025000095    3.947000027
  143 DT    C1'     4523    7.594999790   -1.955999970    3.863000154
  143 DT    H1'     4524    7.520999908   -1.891999960    3.911999941
  143 DT    N1      4525    7.668000221   -1.868000031    3.770999908
  143 DT    C6      4526    7.755000114   -1.919000030    3.681000233
  143 DT    H6      4527    7.762999535   -2.026999950    3.674999952
  143 DT    C5      4528    7.823999882   -1.837000132    3.593999863
  143 DT    C7      4529    7.908999443   -1.912000060    3.497000217
  143 DT    H71     4530    7.976000309   -1.842000008    3.447000027
  143 DT    H72     4531    7.969000340   -1.986000061    3.550999880
  143 DT    H73     4532    7.848000526   -1.952000022    3.415999889
  143 DT    C4      4533    7.816999912   -1.687999964    3.602999926
  143 DT    O4      4534    7.887000084   -1.612999916    3.533999920
  143 DT    N3      4535    7.726999760   -1.645999908    3.700999737
  143 DT    H3      4536    7.703000069   -1.547999978    3.707000017
  143 DT    C2      4537    7.657000065   -1.722999930    3.790000200
  143 DT    O2      4538    7.572000027   -1.674999952    3.872000217
  143 DT    C3'     4539    7.494000435   -2.157000065    3.898000002
  143 DT    H3'     4540    7.483999729   -2.256000042    3.852999926
  143 DT    C2'     4541    7.522000313   -2.063999891    3.782000065
  143 DT    H2'     4542    7.592000008   -2.118000031    3.716999769
  143 DT    H2''    4543    7.435999870   -2.026999950    3.726999998
  143 DT    O3'     4544    7.383999825   -2.106999874    3.976999998
  144 DG    P       4545    7.238999844   -2.177999973    3.970999956
  144 DG    OP1     4546    7.187999725   -2.171000004    4.109999657
  144 DG    OP2     4547    7.250000000   -2.309999943    3.906000137
  144 DG    O5'     4548    7.144000053   -2.087999821    3.879000187
  144 DG    C5'     4549    7.094000340   -1.962000132    3.927000046
  144 DG    H5'     4550    7.168000221   -1.932999969    4.001999855
  144 DG    H5''    4551    6.995999813   -1.990000010    3.963000059
  144 DG    C4'     4552    7.083999634   -1.850000024    3.820999861
  144 DG    H4'     4553    7.026000023   -1.769000053    3.865000248
  144 DG    O4'     4554    7.213999748   -1.799999952    3.779000044
  144 DG    C1'     4555    7.208000183   -1.786000013    3.636000156
  144 DG    H1'     4556    7.154000282   -1.695000052    3.611000061
  144 DG    N9      4557    7.335999966   -1.776000023    3.563999891
  144 DG    C8      4558    7.397000313   -1.875000000    3.493000031
  144 DG    H8      4559    7.376000404   -1.979999900    3.506999969
  144 DG    N7      4560    7.497000217   -1.843000054    3.416999817
  144 DG    C5      4561    7.491999626   -1.699000001    3.431000233
  144 DG    C6      4562    7.557000160   -1.588000059    3.358999968
  144 DG    O6      4563    7.645999908   -1.592000008    3.277999878
  144 DG    N1      4564    7.522000313   -1.464999914    3.411000013
  144 DG    H1      4565    7.555000305   -1.384000063    3.361000061
  144 DG    C2      4566    7.426000118   -1.437999964    3.499000072
  144 DG    N2      4567    7.398000240   -1.312999964    3.529999971
  144 DG    H21     4568    7.433000088   -1.239000082    3.472000122
  144 DG    H22     4569    7.333999634   -1.302999973    3.606999874
  144 DG    N3      4570    7.355000496   -1.534000039    3.554999828
  144 DG    C4      4571    7.391000271   -1.661000013    3.518000126
  144 DG    C3'     4572    7.016000271   -1.889999986    3.688999891
  144 DG    H3'     4573    6.969999790   -1.987000108    3.709000111
  144 DG    C2'     4574    7.123999596   -1.902000070    3.590000153
  144 DG    H2'     4575    7.187999725   -1.988999963    3.595999956
  144 DG    H2''    4576    7.085999966   -1.903000116    3.488000154
  144 DG    O3'     4577    6.919000149   -1.799000025    3.643000126
  145 DA    P       4578    6.762999535   -1.843000054    3.640000105
  145 DA    OP1     4579    6.726999760   -1.902000070    3.773000002
  145 DA    OP2     4580    6.744999886   -1.917999983    3.515000105
  145 DA    O5'     4581    6.712999821   -1.692000031    3.634999752
  145 DA    C5'     4582    6.730000496   -1.608000040    3.747999907
  145 DA    H5'     4583    6.803999901   -1.661000013    3.808000088
  145 DA    H5''    4584    6.641999722   -1.608000040    3.813000202
  145 DA    C4'     4585    6.782999992   -1.463999987    3.716000080
  145 DA    H4'     4586    6.786000252   -1.406999946    3.808000088
  145 DA    O4'     4587    6.911000252   -1.463000059    3.657000065
  145 DA    C1'     4588    6.901000023   -1.404999971    3.529000044
  145 DA    H1'     4589    6.926000118   -1.299000025    3.527999878
  145 DA    N9      4590    6.980000496   -1.481000066    3.431000233
  145 DA    C8      4591    6.973000526   -1.618000031    3.399000168
  145 DA    H8      4592    6.897000313   -1.682999969    3.440999985
  145 DA    N7      4593    7.078000069   -1.663999915    3.334000111
  145 DA    C5      4594    7.133999825   -1.539999962    3.291999817
  145 DA    C6      4595    7.240000248   -1.493999958    3.209999800
  145 DA    N6      4596    7.326999664   -1.577999949    3.150000095
  145 DA    H61     4597    7.298000336   -1.674000025    3.154999971
  145 DA    H62     4598    7.411000252   -1.547000051    3.103000164
  145 DA    N1      4599    7.282999992   -1.368000031    3.195000172
  145 DA    C2      4600    7.212000370   -1.276000023    3.254000187
  145 DA    H2      4601    7.230000496   -1.171000004    3.236000061
  145 DA    N3      4602    7.106999874   -1.297999978    3.341999769
  145 DA    C4      4603    7.078000069   -1.430999994    3.356999874
  145 DA    C3'     4604    6.685999870   -1.393999934    3.620000124
  145 DA    H3'     4605    6.590000153   -1.444000006    3.615000248
  145 DA    C2'     4606    6.754000187   -1.417000055    3.495000124
  145 DA    H2'     4607    6.730000496   -1.518000007    3.460999966
  145 DA    H2''    4608    6.723999977   -1.343000054    3.420000076
  145 DA    O3'     4609    6.677999973   -1.256999969    3.641999722
  146 DT3   P       4610    6.551999569   -1.166000009    3.592999935
  146 DT3   OP1     4611    6.526999474   -1.069000006    3.703999996
  146 DT3   OP2     4612    6.435999870   -1.243999958    3.540999889
  146 DT3   O5'     4613    6.626999855   -1.089999914    3.474000216
  146 DT3   C5'     4614    6.712000370   -0.982999980    3.493000031
  146 DT3   H5'     4615    6.793000221   -1.010999918    3.559999943
  146 DT3   H5''    4616    6.654000282   -0.899999976    3.533000231
  146 DT3   C4'     4617    6.770999908   -0.927000046    3.365999937
  146 DT3   H4'     4618    6.842000008   -0.851000011    3.400999784
  146 DT3   O4'     4619    6.848000526   -1.021000028    3.295000076
  146 DT3   C1'     4620    6.814000130   -1.027999997    3.157999992
  146 DT3   H1'     4621    6.869000435   -0.951000035    3.103000164
  146 DT3   N1      4622    6.835000038   -1.167999983    3.105999947
  146 DT3   C6      4623    6.765000343   -1.281000018    3.145999908
  146 DT3   H6      4624    6.675000191   -1.268000007    3.203999996
  146 DT3   C5      4625    6.794999599   -1.407999992    3.105000019
  146 DT3   C7      4626    6.699999809   -1.509999990    3.154999971
  146 DT3   H71     4627    6.623999596   -1.464999914    3.218999863
  146 DT3   H72     4628    6.661000252   -1.567000031    3.070000172
  146 DT3   H73     4629    6.750000000   -1.588999987    3.210999966
  146 DT3   C4      4630    6.912999630   -1.427999973    3.023999929
  146 DT3   O4      4631    6.962000370   -1.539999962    2.992000103
  146 DT3   N3      4632    6.983999729   -1.314999938    2.992000103
  146 DT3   H3      4633    7.076000214   -1.318000078    2.950000048
  146 DT3   C2      4634    6.949999809   -1.184000015    3.023999929
  146 DT3   O2      4635    7.026000023   -1.095000029    2.986000061
  146 DT3   C3'     4636    6.659999847   -0.877000034    3.274000168
  146 DT3   H3'     4637    6.559999943   -0.870000005    3.318000078
  146 DT3   C2'     4638    6.666000366   -0.981999993    3.165999889
  146 DT3   H2'     4639    6.598000526   -1.060000062    3.200000048
  146 DT3   H2''    4640    6.640000343   -0.931999981    3.072999954
  146 DT3   O3'     4641    6.705000401   -0.754000008    3.225999832
  146 DT3   HO3'    4642    6.633999825   -0.699999988    3.187999964
  147 DA5   HO5'    4643    7.769000053   -1.537999988    2.207999945
  147 DA5   O5'     4644    7.831999779   -1.506000042    2.273000002
  147 DA5   C5'     4645    7.726999760   -1.449000001    2.111000061
  147 DA5   H5'     4646    7.662999630   -1.501000047    2.039999962
  147 DA5   H5''    4647    7.814000130   -1.402999997    2.062999964
  147 DA5   C4'     4648    7.636000156   -1.338999987    2.174000025
  147 DA5   H4'     4649    7.602999687   -1.282999992    2.085999966
  147 DA5   O4'     4650    7.520999908   -1.386999965    2.245000124
  147 DA5   C1'     4651    7.522000313   -1.335000038    2.379000187
  147 DA5   H1'     4652    7.456999779   -1.246999979    2.375000000
  147 DA5   N9      4653    7.458999634   -1.432999969    2.478000164
  147 DA5   C8      4654    7.488999844   -1.567000031    2.497999907
  147 DA5   H8      4655    7.560999870   -1.620000124    2.437999964
  147 DA5   N7      4656    7.421000004   -1.622999907    2.594000101
  147 DA5   C5      4657    7.330000401   -1.522000074    2.631000042
  147 DA5   C6      4658    7.224999905   -1.506000042    2.729000092
  147 DA5   N6      4659    7.187000275   -1.595000029    2.820000172
  147 DA5   H61     4660    7.251000404   -1.672999978    2.823999882
  147 DA5   H62     4661    7.108999729   -1.587000012    2.884000063
  147 DA5   N1      4662    7.155999660   -1.394999981    2.738999844
  147 DA5   C2      4663    7.194000244   -1.291000009    2.670000076
  147 DA5   H2      4664    7.144999504   -1.197000027    2.690000057
  147 DA5   N3      4665    7.291000366   -1.286000013    2.577000141
  147 DA5   C4      4666    7.355000496   -1.406999946    2.566999912
  147 DA5   C3'     4667    7.705999851   -1.240000010    2.268000126
  147 DA5   H3'     4668    7.812999725   -1.241999984    2.245999813
  147 DA5   C2'     4669    7.671999931   -1.293999910    2.401999950
  147 DA5   H2'     4670    7.734999657   -1.379999995    2.426000118
  147 DA5   H2''    4671    7.671999931   -1.218000054    2.480000019
  147 DA5   O3'     4672    7.666000366   -1.106999993    2.245999813
  148 DT    P       4673    7.726000309   -0.982999980    2.332000017
  148 DT    OP1     4674    7.715000153   -0.860999942    2.247999907
  148 DT    OP2     4675    7.858999729   -1.021000028    2.387000084
  148 DT    O5'     4676    7.623000145   -0.965999961    2.457999945
  148 DT    C5'     4677    7.488999844   -0.927000046    2.441999912
  148 DT    H5'     4678    7.430000305   -1.000000000    2.387000084
  148 DT    H5''    4679    7.491000175   -0.830000043    2.391999960
  148 DT    C4'     4680    7.423000336   -0.897000015    2.578999996
  148 DT    H4'     4681    7.323000431   -0.856000066    2.569000006
  148 DT    O4'     4682    7.409999847   -1.022000074    2.648000002
  148 DT    C1'     4683    7.455000401   -0.997999966    2.780999899
  148 DT    H1'     4684    7.376999855   -0.952999949    2.842000008
  148 DT    N1      4685    7.493000031   -1.133000016    2.828999996
  148 DT    C6      4686    7.598000526   -1.205000043    2.776999950
  148 DT    H6      4687    7.655999660   -1.169999957    2.691999912
  148 DT    C5      4688    7.619000435   -1.332000017    2.820999861
  148 DT    C7      4689    7.726999760   -1.409000039    2.756000042
  148 DT    H71     4690    7.680999756   -1.486999989    2.695999861
  148 DT    H72     4691    7.789999962   -1.343000054    2.697000027
  148 DT    H73     4692    7.787000179   -1.467000008    2.825999975
  148 DT    C4      4693    7.536000252   -1.393000007    2.924000025
  148 DT    O4      4694    7.544999599   -1.502000093    2.971999884
  148 DT    N3      4695    7.444999695   -1.306999922    2.979000092
  148 DT    H3      4696    7.402999878   -1.339999914    3.065000057
  148 DT    C2      4697    7.412000179   -1.182999969    2.937999964
  148 DT    O2      4698    7.323999882   -1.122999907    3.006999969
  148 DT    C3'     4699    7.506999969   -0.800999999    2.661000013
  148 DT    H3'     4700    7.587000370   -0.759999990    2.599999905
  148 DT    C2'     4701    7.569000244   -0.898999989    2.766000032
  148 DT    H2'     4702    7.648999691   -0.953999996    2.716000080
  148 DT    H2''    4703    7.592999935   -0.851000011    2.861000061
  148 DT    O3'     4704    7.426000118   -0.703999996    2.723999977
  149 DC    P       4705    7.497000217   -0.587000012    2.812999964
  149 DC    OP1     4706    7.402999878   -0.476000011    2.796000004
  149 DC    OP2     4707    7.630000114   -0.583000004    2.757999897
  149 DC    O5'     4708    7.512999535   -0.646000028    2.957999945
  149 DC    C5'     4709    7.401000023   -0.651000023    3.044000149
  149 DC    H5'     4710    7.316999912   -0.701000035    2.995999813
  149 DC    H5''    4711    7.366000175   -0.550000012    3.065999985
  149 DC    C4'     4712    7.427999973   -0.731999993    3.172999859
  149 DC    H4'     4713    7.342000008   -0.723999977    3.238999844
  149 DC    O4'     4714    7.448000431   -0.870999992    3.144999981
  149 DC    C1'     4715    7.562999725   -0.902000070    3.224000216
  149 DC    H1'     4716    7.537999630   -0.902000070    3.329999924
  149 DC    N1      4717    7.626999855   -1.031999946    3.197999954
  149 DC    C6      4718    7.722000122   -1.044999957    3.101999998
  149 DC    H6      4719    7.751000404   -0.956999958    3.046000004
  149 DC    C5      4720    7.786000252   -1.164000034    3.075999975
  149 DC    H5      4721    7.856999874   -1.169999957    2.995000124
  149 DC    C4      4722    7.741999626   -1.277000070    3.153000116
  149 DC    N4      4723    7.793000221   -1.394999981    3.122999907
  149 DC    H41     4724    7.869999886   -1.396000028    3.058000088
  149 DC    H42     4725    7.755999565   -1.478999972    3.164999962
  149 DC    N3      4726    7.644000053   -1.271000028    3.243999958
  149 DC    C2      4727    7.590000153   -1.148000002    3.266000032
  149 DC    O2      4728    7.497000217   -1.143999934    3.345999956
  149 DC    C3'     4729    7.551999569   -0.666999996    3.241999865
  149 DC    H3'     4730    7.587000370   -0.571999967    3.200000048
  149 DC    C2'     4731    7.654000282   -0.777999997    3.206000090
  149 DC    H2'     4732    7.689000130   -0.748999953    3.106999874
  149 DC    H2''    4733    7.736000061   -0.777000010    3.277999878
  149 DC    O3'     4734    7.548000336   -0.671000004    3.379999876
  150 DA    P       4735    7.590000153   -0.541999996    3.474999905
  150 DA    OP1     4736    7.515000343   -0.421999991    3.438999891
  150 DA    OP2     4737    7.737999916   -0.528999984    3.473000050
  150 DA    O5'     4738    7.539000034   -0.588999987    3.618999958
  150 DA    C5'     4739    7.404000282   -0.593999982    3.650999784
  150 DA    H5'     4740    7.337999821   -0.615000010    3.566999912
  150 DA    H5''    4741    7.369999886   -0.497999996    3.690000057
  150 DA    C4'     4742    7.370999813   -0.696999967    3.759000063
  150 DA    H4'     4743    7.269000053   -0.673999965    3.791999817
  150 DA    O4'     4744    7.383000374   -0.827999949    3.704999924
  150 DA    C1'     4745    7.493000031   -0.893999934    3.776999950
  150 DA    H1'     4746    7.451999664   -0.968000054    3.845999956
  150 DA    N9      4747    7.566999912   -0.972999930    3.675999880
  150 DA    C8      4748    7.662000179   -0.936999977    3.585999966
  150 DA    H8      4749    7.676000118   -0.833999991    3.556999922
  150 DA    N7      4750    7.724999905   -1.037999988    3.527999878
  150 DA    C5      4751    7.684999943   -1.148000002    3.600999832
  150 DA    C6      4752    7.717000008   -1.284000039    3.609999895
  150 DA    N6      4753    7.802999973   -1.338999987    3.532000065
  150 DA    H61     4754    7.844000340   -1.287999988    3.454999924
  150 DA    H62     4755    7.798999786   -1.439999938    3.540999889
  150 DA    N1      4756    7.666999817   -1.365000010    3.708000183
  150 DA    C2      4757    7.592999935   -1.305000067    3.797000170
  150 DA    H2      4758    7.557000160   -1.368999958    3.875999928
  150 DA    N3      4759    7.550000191   -1.184000015    3.802999973
  150 DA    C4      4760    7.594000340   -1.106000066    3.695999861
  150 DA    C3'     4761    7.460999966   -0.685999990    3.883000135
  150 DA    H3'     4762    7.498999596   -0.583999991    3.893000126
  150 DA    C2'     4763    7.573000431   -0.786000013    3.845999956
  150 DA    H2'     4764    7.644999504   -0.745999992    3.775999784
  150 DA    H2''    4765    7.616999626   -0.835000038    3.934000015
  150 DA    O3'     4766    7.383999825   -0.722000003    3.991999865
  151 DA    P       4767    7.441999912   -0.699999988    4.138000011
  151 DA    OP1     4768    7.326000214   -0.666999996    4.227999687
  151 DA    OP2     4769    7.548999786   -0.597999990    4.120999813
  151 DA    O5'     4770    7.518000126   -0.831000030    4.185999870
  151 DA    C5'     4771    7.453000069   -0.943000019    4.236000061
  151 DA    H5'     4772    7.398000240   -0.997000039    4.158999920
  151 DA    H5''    4773    7.390000343   -0.914000034    4.320000172
  151 DA    C4'     4774    7.551000118   -1.050999999    4.290999889
  151 DA    H4'     4775    7.491999626   -1.120000005    4.349999905
  151 DA    O4'     4776    7.612999916   -1.111999989    4.175999641
  151 DA    C1'     4777    7.748000145   -1.127000093    4.193999767
  151 DA    H1'     4778    7.759999752   -1.215999961    4.256000042
  151 DA    N9      4779    7.831999779   -1.139999986    4.067999840
  151 DA    C8      4780    7.887999535   -1.039999962    3.990000248
  151 DA    H8      4781    7.875000000   -0.934000015    4.008999825
  151 DA    N7      4782    7.955999851   -1.077000022    3.883000135
  151 DA    C5      4783    7.953999996   -1.220000029    3.900999784
  151 DA    C6      4784    8.015000343   -1.332999945    3.838999987
  151 DA    N6      4785    8.091000557   -1.330000043    3.731999874
  151 DA    H61     4786    8.107999802   -1.243000031    3.684999943
  151 DA    H62     4787    8.087999344   -1.414999962    3.677000046
  151 DA    N1      4788    7.987000465   -1.458999991    3.872000217
  151 DA    C2      4789    7.898999691   -1.470000029    3.974000216
  151 DA    H2      4790    7.865000248   -1.570999980    3.991999865
  151 DA    N3      4791    7.833999634   -1.381000042    4.046000004
  151 DA    C4      4792    7.863999844   -1.253000021    4.000999928
  151 DA    C3'     4793    7.671000004   -0.993999958    4.369999886
  151 DA    H3'     4794    7.645999908   -0.893000007    4.402999878
  151 DA    C2'     4795    7.779000282   -0.993000031    4.263999939
  151 DA    H2'     4796    7.782000065   -0.903999984    4.199999809
  151 DA    H2''    4797    7.879000187   -1.004999995    4.306000233
  151 DA    O3'     4798    7.717999935   -1.088000059    4.470999718
  152 DT    P       4799    7.669999599   -1.085999966    4.630000114
  152 DT    OP1     4800    7.519999504   -1.078999996    4.633000374
  152 DT    OP2     4801    7.747000217   -0.973999977    4.684999943
  152 DT    O5'     4802    7.726000309   -1.214999914    4.695000172
  152 DT    C5'     4803    7.684999943   -1.340999961    4.652999878
  152 DT    H5'     4804    7.598999977   -1.330000043    4.586999893
  152 DT    H5''    4805    7.641999722   -1.401000023    4.734000206
  152 DT    C4'     4806    7.794000149   -1.430000067    4.588000298
  152 DT    H4'     4807    7.745999813   -1.527000070    4.572000027
  152 DT    O4'     4808    7.844000340   -1.393000007    4.460999966
  152 DT    C1'     4809    7.976999760   -1.442000031    4.440999985
  152 DT    H1'     4810    7.974999905   -1.549999952    4.421999931
  152 DT    N1      4811    8.057000160   -1.368000031    4.334000111
  152 DT    C6      4812    8.065000534   -1.228999972    4.342000008
  152 DT    H6      4813    8.012999535   -1.185000062    4.425999641
  152 DT    C5      4814    8.145999908   -1.157999992    4.263999939
  152 DT    C7      4815    8.161000252   -1.003999949    4.291999817
  152 DT    H71     4816    8.265000343   -0.975000024    4.302999973
  152 DT    H72     4817    8.112000465   -0.952000022    4.210000038
  152 DT    H73     4818    8.105000496   -0.977999985    4.381999969
  152 DT    C4      4819    8.211000443   -1.220999956    4.147000313
  152 DT    O4      4820    8.263999939   -1.164000034    4.054999828
  152 DT    N3      4821    8.194000244   -1.358000040    4.138000011
  152 DT    H3      4822    8.239000320   -1.404000044    4.059999943
  152 DT    C2      4823    8.121000290   -1.437999964    4.231999874
  152 DT    O2      4824    8.133000374   -1.562000036    4.230999947
  152 DT    C3'     4825    7.912999630   -1.456000090    4.682000160
  152 DT    H3'     4826    7.902999878   -1.396000028    4.772000313
  152 DT    C2'     4827    8.032999992   -1.421000004    4.590000153
  152 DT    H2'     4828    8.059000015   -1.315999985    4.606999874
  152 DT    H2''    4829    8.112999916   -1.493000031    4.608000278
  152 DT    O3'     4830    7.905000210   -1.588000059    4.722000122
  153 DA    P       4831    8.005000114   -1.659000039    4.828999996
  153 DA    OP1     4832    7.941999912   -1.779000044    4.883999825
  153 DA    OP2     4833    8.055000305   -1.559000015    4.927999973
  153 DA    O5'     4834    8.138999939   -1.703000069    4.750000000
  153 DA    C5'     4835    8.142999649   -1.824000001    4.675000191
  153 DA    H5'     4836    8.059999466   -1.815999985    4.605999947
  153 DA    H5''    4837    8.114999771   -1.912000060    4.734000206
  153 DA    C4'     4838    8.276000023   -1.848999977    4.595999718
  153 DA    H4'     4839    8.269000053   -1.949000001    4.552000046
  153 DA    O4'     4840    8.307000160   -1.759000063    4.491999626
  153 DA    C1'     4841    8.442999840   -1.714999914    4.505000114
  153 DA    H1'     4842    8.517000198   -1.786000013    4.466000080
  153 DA    N9      4843    8.463999748   -1.585000038    4.433000088
  153 DA    C8      4844    8.423999786   -1.455000043    4.466000080
  153 DA    H8      4845    8.364000320   -1.429000020    4.552000046
  153 DA    N7      4846    8.458999634   -1.368999958    4.373000145
  153 DA    C5      4847    8.532999992   -1.437999964    4.284999847
  153 DA    C6      4848    8.612000465   -1.409000039    4.166999817
  153 DA    N6      4849    8.625000000   -1.285000086    4.111999989
  153 DA    H61     4850    8.588999748   -1.199000001    4.150000095
  153 DA    H62     4851    8.658999443   -1.289000034    4.016999722
  153 DA    N1      4852    8.684999466   -1.502000093    4.098999977
  153 DA    C2      4853    8.669000626   -1.626000047    4.147999763
  153 DA    H2      4854    8.739000320   -1.702000022    4.116999626
  153 DA    N3      4855    8.593999863   -1.671999931    4.244999886
  153 DA    C4      4856    8.531999588   -1.572999954    4.315000057
  153 DA    C3'     4857    8.392000198   -1.837999940    4.700999737
  153 DA    H3'     4858    8.361000061   -1.838999987    4.806000233
  153 DA    C2'     4859    8.460000038   -1.714999914    4.657000065
  153 DA    H2'     4860    8.409999847   -1.623999953    4.691999912
  153 DA    H2''    4861    8.560999870   -1.700000048    4.695000172
  153 DA    O3'     4862    8.486000061   -1.939999938    4.674000263
  154 DT    P       4863    8.560999870   -2.023000002    4.779000282
  154 DT    OP1     4864    8.475999832   -2.138999939    4.816999912
  154 DT    OP2     4865    8.612000465   -1.929999948    4.880000114
  154 DT    O5'     4866    8.683000565   -2.082999945    4.706000328
  154 DT    C5'     4867    8.662000656   -2.176000118    4.595999718
  154 DT    H5'     4868    8.564000130   -2.167999983    4.547999859
  154 DT    H5''    4869    8.670999527   -2.275000095    4.640999794
  154 DT    C4'     4870    8.767000198   -2.141999960    4.486999989
  154 DT    H4'     4871    8.758999825   -2.212000132    4.402999878
  154 DT    O4'     4872    8.743000031   -2.009999990    4.435999870
  154 DT    C1'     4873    8.866000175   -1.950999975    4.427000046
  154 DT    H1'     4874    8.923000336   -1.993000031    4.343999863
  154 DT    N1      4875    8.864000320   -1.804000139    4.407999992
  154 DT    C6      4876    8.809999466   -1.726000071    4.508999825
  154 DT    H6      4877    8.756999969   -1.778000116    4.588000298
  154 DT    C5      4878    8.823999405   -1.588999987    4.505000114
  154 DT    C7      4879    8.772000313   -1.502000093    4.620999813
  154 DT    H71     4880    8.855999947   -1.439999938    4.651999950
  154 DT    H72     4881    8.705999374   -1.424000025    4.583000183
  154 DT    H73     4882    8.733999252   -1.572000027    4.695000172
  154 DT    C4      4883    8.892000198   -1.523000002    4.393000126
  154 DT    O4      4884    8.894000053   -1.404000044    4.381999969
  154 DT    N3      4885    8.953000069   -1.613999963    4.303999901
  154 DT    H3      4886    9.003999710   -1.580000043    4.223999977
  154 DT    C2      4887    8.940999985   -1.747999907    4.309999943
  154 DT    O2      4888    9.000000000   -1.809000015    4.220000267
  154 DT    C3'     4889    8.907999992   -2.153000116    4.546000004
  154 DT    H3'     4890    8.902999878   -2.200999975    4.644000053
  154 DT    C2'     4891    8.939000130   -2.004000187    4.552999973
  154 DT    H2'     4892    8.894000053   -1.962000132    4.643000126
  154 DT    H2''    4893    9.045000076   -1.981999993    4.543999672
  154 DT    O3'     4894    9.000000000   -2.212999821    4.459000111
  155 DC    P       4895    9.147000313   -2.237999916    4.490000248
  155 DC    OP1     4896    9.185999870   -2.365999937    4.422999859
  155 DC    OP2     4897    9.166999817   -2.229000092    4.640000343
  155 DC    O5'     4898    9.232999802   -2.120000124    4.421999931
  155 DC    C5'     4899    9.232999802   -2.106999874    4.279999733
  155 DC    H5'     4900    9.137000084   -2.085999966    4.233000278
  155 DC    H5''    4901    9.260000229   -2.207000017    4.248000145
  155 DC    C4'     4902    9.348000526   -2.012000084    4.231999874
  155 DC    H4'     4903    9.369000435   -2.040999889    4.129000187
  155 DC    O4'     4904    9.291999817   -1.876000047    4.231999874
  155 DC    C1'     4905    9.394000053   -1.792000055    4.282999992
  155 DC    H1'     4906    9.468000412   -1.770000100    4.206000328
  155 DC    N1      4907    9.337999344   -1.671999931    4.335000038
  155 DC    C6      4908    9.253999710   -1.670999885    4.443999767
  155 DC    H6      4909    9.213999748   -1.764999986    4.477000237
  155 DC    C5      4910    9.205999374   -1.556999922    4.493000031
  155 DC    H5      4911    9.125000000   -1.562000036    4.565000057
  155 DC    C4      4912    9.251999855   -1.437999964    4.440000057
  155 DC    N4      4913    9.208999634   -1.324000001    4.484999657
  155 DC    H41     4914    9.130000114   -1.314999938    4.546999931
  155 DC    H42     4915    9.230999947   -1.246999979    4.424000263
  155 DC    N3      4916    9.335000038   -1.434000015    4.338999748
  155 DC    C2      4917    9.387999535   -1.549000025    4.290999889
  155 DC    O2      4918    9.482999802   -1.541000009    4.215000153
  155 DC    C3'     4919    9.484999657   -2.018000126    4.304999828
  155 DC    H3'     4920    9.480000496   -2.112999916    4.358000278
  155 DC    C2'     4921    9.467000008   -1.884000063    4.379000187
  155 DC    H2'     4922    9.406000137   -1.891000032    4.468999863
  155 DC    H2''    4923    9.565999985   -1.851000071    4.409999847
  155 DC    O3'     4924    9.591000557   -2.006999969    4.210999966
  156 DC    P       4925    9.743000031   -2.032000065    4.258999825
  156 DC    OP1     4926    9.809999466   -2.118999958    4.161999702
  156 DC    OP2     4927    9.751000404   -2.069000006    4.404999733
  156 DC    O5'     4928    9.809999466   -1.884999990    4.249000072
  156 DC    C5'     4929    9.822000504   -1.820999861    4.125999928
  156 DC    H5'     4930    9.725000381   -1.792000055    4.086999893
  156 DC    H5''    4931    9.862000465   -1.894000053    4.054999828
  156 DC    C4'     4932    9.933000565   -1.711000085    4.124000072
  156 DC    H4'     4933    9.954999924   -1.696999907    4.018000126
  156 DC    O4'     4934    9.862000465   -1.593999982    4.168000221
  156 DC    C1'     4935    9.914999962   -1.541000009    4.283999920
  156 DC    H1'     4936    9.983999252   -1.457999945    4.266999722
  156 DC    N1      4937    9.802999496   -1.513000011    4.381999969
  156 DC    C6      4938    9.730999947   -1.616999984    4.434999943
  156 DC    H6      4939    9.732999802   -1.720999956    4.407999992
  156 DC    C5      4940    9.633000374   -1.583999991    4.518000126
  156 DC    H5      4941    9.565000534   -1.662000060    4.549000263
  156 DC    C4      4942    9.600999832   -1.445999980    4.541999817
  156 DC    N4      4943    9.503000259   -1.414999962    4.625999928
  156 DC    H41     4944    9.468000412   -1.490000010    4.684999943
  156 DC    H42     4945    9.479000092   -1.319999933    4.650000095
  156 DC    N3      4946    9.666000366   -1.345999956    4.493000031
  156 DC    C2      4947    9.760000229   -1.384999990    4.401000023
  156 DC    O2      4948    9.809000015   -1.293999910    4.331999779
  156 DC    C3'     4949   10.059000015   -1.720000029    4.210000038
  156 DC    H3'     4950   10.081999779   -1.825000048    4.225999832
  156 DC    C2'     4951   10.010999680   -1.645000100    4.338999748
  156 DC    H2'     4952    9.967000008   -1.714999914    4.408999920
  156 DC    H2''    4953   10.095999718   -1.595000029    4.384999752
  156 DC    O3'     4954   10.162000656   -1.646999955    4.151999950
  157 DA    P       4955   10.310999870   -1.645999908    4.217999935
  157 DA    OP1     4956   10.401999474   -1.638999939    4.102000237
  157 DA    OP2     4957   10.329000473   -1.754000068    4.318999767
  157 DA    O5'     4958   10.309999466   -1.511999965    4.300000191
  157 DA    C5'     4959   10.322000504   -1.386999965    4.223000050
  157 DA    H5'     4960   10.227999687   -1.373999953    4.168000221
  157 DA    H5''    4961   10.401999474   -1.391000032    4.149000168
  157 DA    C4'     4962   10.330999374   -1.264999986    4.314000130
  157 DA    H4'     4963   10.338999748   -1.172000051    4.258999825
  157 DA    O4'     4964   10.216000557   -1.256000042    4.394999981
  157 DA    C1'     4965   10.236000061   -1.220000029    4.526999950
  157 DA    H1'     4966   10.248000145   -1.111999989    4.524000168
  157 DA    N9      4967   10.116999626   -1.268000007    4.588999748
  157 DA    C8      4968   10.079999924   -1.397000074    4.633999825
  157 DA    H8      4969   10.133999825   -1.485999942    4.609999657
  157 DA    N7      4970    9.965000153   -1.396000028    4.699999809
  157 DA    C5      4971    9.921999931   -1.264999986    4.684000015
  157 DA    C6      4972    9.810999870   -1.194999933    4.737999916
  157 DA    N6      4973    9.715000153   -1.243999958    4.809999943
  157 DA    H61     4974    9.727999687   -1.338000059    4.845999718
  157 DA    H62     4975    9.635000229   -1.194999933    4.847000122
  157 DA    N1      4976    9.788999557   -1.065999985    4.720999718
  157 DA    C2      4977    9.885999680   -1.003999949    4.661999702
  157 DA    H2      4978    9.876000404   -0.897000015    4.654999733
  157 DA    N3      4979   10.005999565   -1.052000046    4.616000175
  157 DA    C4      4980   10.016000748   -1.185999990    4.626999855
  157 DA    C3'     4981   10.440000534   -1.269999981    4.424000263
  157 DA    H3'     4982   10.494999886   -1.361999989    4.401000023
  157 DA    C2'     4983   10.364999771   -1.296000004    4.550000191
  157 DA    H2'     4984   10.348000526   -1.401000023    4.568999767
  157 DA    H2''    4985   10.412000656   -1.247999907    4.636000156
  157 DA    O3'     4986   10.523000717   -1.152000070    4.425000191
  158 DC    P       4987   10.677999496   -1.161999941    4.463000298
  158 DC    OP1     4988   10.741000175   -1.035000086    4.415999889
  158 DC    OP2     4989   10.732000351   -1.292000055    4.413000107
  158 DC    O5'     4990   10.666000366   -1.171000004    4.622000217
  158 DC    C5'     4991   10.655000687   -1.052000046    4.709000111
  158 DC    H5'     4992   10.730999947   -0.985999942    4.668000221
  158 DC    H5''    4993   10.675000191   -1.070999980    4.814000130
  158 DC    C4'     4994   10.519000053   -0.975000024    4.696000099
  158 DC    H4'     4995   10.520999908   -0.940999985    4.592000008
  158 DC    O4'     4996   10.401999474   -1.049000025    4.722000122
  158 DC    C1'     4997   10.331999779   -0.986999989    4.828999996
  158 DC    H1'     4998   10.262999535   -0.918000042    4.779999733
  158 DC    N1      4999   10.253999710   -1.087000012    4.906000137
  158 DC    C6      5000   10.309000015   -1.210999966    4.939000130
  158 DC    H6      5001   10.411000252   -1.230000019    4.907999992
  158 DC    C5      5002   10.227999687   -1.297999978    5.009999752
  158 DC    H5      5003   10.273000717   -1.393000007    5.034999847
  158 DC    C4      5004   10.087999344   -1.264000058    5.029000282
  158 DC    N4      5005   10.010999680   -1.340999961    5.097000122
  158 DC    H41     5006   10.051000595   -1.417999983    5.147999763
  158 DC    H42     5007    9.916000366   -1.312000036    5.116999626
  158 DC    N3      5008   10.041000366   -1.147000074    5.002999783
  158 DC    C2      5009   10.126000404   -1.054000020    4.942999840
  158 DC    O2      5010   10.079999924   -0.947999954    4.911000252
  158 DC    C3'     5011   10.530000687   -0.857999980    4.796999931
  158 DC    H3'     5012   10.628000259   -0.843999982    4.842000008
  158 DC    C2'     5013   10.434999466   -0.916999996    4.907000065
  158 DC    H2'     5014   10.496999741   -0.981000066    4.970000267
  158 DC    H2''    5015   10.383999825   -0.831999958    4.953000069
  158 DC    O3'     5016   10.473999977   -0.740999997    4.743000031
  159 DC    P       5017   10.503999710   -0.601999998    4.807000160
  159 DC    OP1     5018   10.476999283   -0.497999996    4.703999996
  159 DC    OP2     5019   10.631999969   -0.603999972    4.881000042
  159 DC    O5'     5020   10.390000343   -0.580000043    4.924000263
  159 DC    C5'     5021   10.260999680   -0.517000020    4.901999950
  159 DC    H5'     5022   10.199999809   -0.586000025    4.842999935
  159 DC    H5''    5023   10.267999649   -0.417999983    4.856999874
  159 DC    C4'     5024   10.189000130   -0.507000029    5.036000252
  159 DC    H4'     5025   10.101999283   -0.442999989    5.019999981
  159 DC    O4'     5026   10.149000168   -0.630999982    5.081999779
  159 DC    C1'     5027   10.175000191   -0.638000011    5.220000267
  159 DC    H1'     5028   10.093999863   -0.583000004    5.268000126
  159 DC    N1      5029   10.178999901   -0.777000010    5.269000053
  159 DC    C6      5030   10.295999527   -0.848999977    5.255000114
  159 DC    H6      5031   10.387000084   -0.802000046    5.218999863
  159 DC    C5      5032   10.308000565   -0.975000024    5.296999931
  159 DC    H5      5033   10.399999619   -1.029999971    5.286999702
  159 DC    C4      5034   10.187000275   -1.029000044    5.345000267
  159 DC    N4      5035   10.183000565   -1.159000039    5.358000278
  159 DC    H41     5036   10.273000717   -1.197999954    5.335000038
  159 DC    H42     5037   10.093000412   -1.206000090    5.359999657
  159 DC    N3      5038   10.076000214   -0.963000000    5.363999844
  159 DC    C2      5039   10.067999840   -0.833999991    5.328000069
  159 DC    O2      5040    9.968999863   -0.768999994    5.347000122
  159 DC    C3'     5041   10.269999504   -0.435000002    5.144999981
  159 DC    H3'     5042   10.362000465   -0.395000011    5.102999687
  159 DC    C2'     5043   10.296999931   -0.544999957    5.241999626
  159 DC    H2'     5044   10.381999969   -0.592999995    5.193999767
  159 DC    H2''    5045   10.319000244   -0.511000037    5.342999935
  159 DC    O3'     5046   10.184999466   -0.328999996    5.195000172
  160 DT    P       5047   10.219999313   -0.250999987    5.328999996
  160 DT    OP1     5048   10.155000687   -0.115999997    5.322000027
  160 DT    OP2     5049   10.364000320   -0.255999982    5.354000092
  160 DT    O5'     5050   10.135999680   -0.338000000    5.443999767
  160 DT    C5'     5051    9.994000435   -0.329999983    5.452000141
  160 DT    H5'     5052    9.948999405   -0.384999990    5.368999958
  160 DT    H5''    5053    9.961000443   -0.226999998    5.459000111
  160 DT    C4'     5054    9.940999985   -0.392000020    5.585000038
  160 DT    H4'     5055    9.833999634   -0.375000000    5.584000111
  160 DT    O4'     5056    9.977999687   -0.534000039    5.590000153
  160 DT    C1'     5057   10.033999443   -0.567000031    5.716000080
  160 DT    H1'     5058    9.958000183   -0.588000000    5.790999889
  160 DT    N1      5059   10.119999886   -0.689000010    5.695000172
  160 DT    C6      5060   10.246000290   -0.675000012    5.638000011
  160 DT    H6      5061   10.286000252   -0.578000009    5.611000061
  160 DT    C5      5062   10.323999405   -0.782999992    5.622000217
  160 DT    C7      5063   10.455999374   -0.763999999    5.558000088
  160 DT    H71     5064   10.536000252   -0.734000027    5.625999928
  160 DT    H72     5065   10.491999626   -0.848999977    5.500000000
  160 DT    H73     5066   10.454999924   -0.689000010    5.479000092
  160 DT    C4      5067   10.270999908   -0.916000009    5.645999908
  160 DT    O4      5068   10.329999924   -1.021000028    5.634999752
  160 DT    N3      5069   10.148000717   -0.922999978    5.711999893
  160 DT    H3      5070   10.114999771   -1.014999986    5.737999916
  160 DT    C2      5071   10.065999985   -0.815999985    5.734999657
  160 DT    O2      5072    9.953000069   -0.831000030    5.788000107
  160 DT    C3'     5073   10.005000114   -0.331000000    5.711999893
  160 DT    H3'     5074   10.051000595   -0.235999987    5.685999870
  160 DT    C2'     5075   10.112999916   -0.436999977    5.748000145
  160 DT    H2'     5076   10.194999695   -0.423999965    5.677999973
  160 DT    H2''    5077   10.140000343   -0.434000015    5.854000092
  160 DT    O3'     5078    9.901000023   -0.305000007    5.810999870
  161 DG    P       5079    9.933000565   -0.259000003    5.959000111
  161 DG    OP1     5080    9.807000160   -0.216000006    6.015000343
  161 DG    OP2     5081   10.046999931   -0.169000000    5.956000328
  161 DG    O5'     5082    9.972000122   -0.388999999    6.038000107
  161 DG    C5'     5083    9.871000290   -0.472999990    6.092999935
  161 DG    H5'     5084    9.803999901   -0.507000029    6.015000343
  161 DG    H5''    5085    9.808000565   -0.413000017    6.158999920
  161 DG    C4'     5086    9.934000015   -0.592000008    6.165999889
  161 DG    H4'     5087    9.854000092   -0.653999984    6.206999779
  161 DG    O4'     5088    9.996999741   -0.666999996    6.060999870
  161 DG    C1'     5089   10.100999832   -0.736000001    6.138000011
  161 DG    H1'     5090   10.052999496   -0.802000046    6.210000038
  161 DG    N9      5091   10.203000069   -0.810000062    6.063000202
  161 DG    C8      5092   10.319999695   -0.768999994    6.001999855
  161 DG    H8      5093   10.359999657   -0.669000030    5.991000175
  161 DG    N7      5094   10.394000053   -0.864000022    5.960999966
  161 DG    C5      5095   10.316999435   -0.981999993    5.980999947
  161 DG    C6      5096   10.344999313   -1.121000051    5.956000328
  161 DG    O6      5097   10.434000015   -1.177000046    5.888999939
  161 DG    N1      5098   10.241999626   -1.200999975    5.999000072
  161 DG    H1      5099   10.251000404   -1.299999952    5.980999947
  161 DG    C2      5100   10.131999969   -1.162999988    6.066999912
  161 DG    N2      5101   10.043000221   -1.252000093    6.102000237
  161 DG    H21     5102   10.052999496   -1.351000071    6.088000298
  161 DG    H22     5103    9.958999634   -1.220999956    6.149000168
  161 DG    N3      5104   10.105999947   -1.037999988    6.099999905
  161 DG    C4      5105   10.201000214   -0.949000001    6.049000263
  161 DG    C3'     5106   10.030000687   -0.554000020    6.270999908
  161 DG    H3'     5107   10.038000107   -0.446999967    6.293000221
  161 DG    C2'     5108   10.154000282   -0.616999984    6.209000111
  161 DG    H2'     5109   10.197999954   -0.537000000    6.149000168
  161 DG    H2''    5110   10.223999977   -0.648000002    6.286000252
  161 DG    O3'     5111    9.998000145   -0.625000000    6.391999722
  162 DC    P       5112    9.958999634   -0.550999999    6.532000065
  162 DC    OP1     5113    9.836999893   -0.469000012    6.512000084
  162 DC    OP2     5114   10.081999779   -0.495999992    6.592999935
  162 DC    O5'     5115    9.921999931   -0.682000041    6.618000031
  162 DC    C5'     5116    9.808000565   -0.761999965    6.591000557
  162 DC    H5'     5117    9.755999565   -0.745000005    6.495999813
  162 DC    H5''    5118    9.733999252   -0.736999989    6.666999817
  162 DC    C4'     5119    9.831999779   -0.916000009    6.588999748
  162 DC    H4'     5120    9.739999771   -0.972999930    6.576000214
  162 DC    O4'     5121    9.927999496   -0.939000010    6.483999729
  162 DC    C1'     5122   10.030000687   -1.023999929    6.532000065
  162 DC    H1'     5123    9.996000290   -1.128000021    6.532000065
  162 DC    N1      5124   10.161000252   -1.014999986    6.453000069
  162 DC    C6      5125   10.230000496   -0.896000028    6.437000275
  162 DC    H6      5126   10.177999496   -0.806999981    6.469999790
  162 DC    C5      5127   10.354000092   -0.902000070    6.383999825
  162 DC    H5      5128   10.416000366   -0.814000010    6.372000217
  162 DC    C4      5129   10.399000168   -1.029000044    6.327000141
  162 DC    N4      5130   10.510999680   -1.041000009    6.261000156
  162 DC    H41     5131   10.579000473   -0.969999969    6.243000031
  162 DC    H42     5132   10.526000023   -1.138000011    6.236999989
  162 DC    N3      5133   10.329000473   -1.141000032    6.334000111
  162 DC    C2      5134   10.210000038   -1.134999990    6.397999763
  162 DC    O2      5135   10.145999908   -1.240999937    6.397999763
  162 DC    C3'     5136    9.890000343   -0.981999993    6.710999966
  162 DC    H3'     5137    9.869999886   -0.916999996    6.796000004
  162 DC    C2'     5138   10.038999557   -0.978999972    6.671999931
  162 DC    H2'     5139   10.079999924   -0.877999961    6.676000118
  162 DC    H2''    5140   10.098000526   -1.060000062    6.715000153
  162 DC    O3'     5141    9.850000381   -1.115000010    6.736000061
  163 DA    P       5142    9.847000122   -1.185000062    6.880999565
  163 DA    OP1     5143    9.708999634   -1.181999922    6.934999943
  163 DA    OP2     5144    9.947999954   -1.133000016    6.981999874
  163 DA    O5'     5145    9.883000374   -1.332000017    6.848000526
  163 DA    C5'     5146    9.786000252   -1.411999941    6.776999474
  163 DA    H5'     5147    9.751000404   -1.360000014    6.687999725
  163 DA    H5''    5148    9.704000473   -1.422999978    6.848000526
  163 DA    C4'     5149    9.847000122   -1.547000051    6.734999657
  163 DA    H4'     5150    9.776000023   -1.605999947    6.676999569
  163 DA    O4'     5151    9.958999634   -1.518000007    6.651999474
  163 DA    C1'     5152   10.078000069   -1.549999952    6.719999790
  163 DA    H1'     5153   10.114000320   -1.639999986    6.669999599
  163 DA    N9      5154   10.180000305   -1.440999985    6.708000183
  163 DA    C8      5155   10.175000191   -1.309000015    6.744999886
  163 DA    H8      5156   10.093000412   -1.266000032    6.801000118
  163 DA    N7      5157   10.280000687   -1.246000051    6.708999634
  163 DA    C5      5158   10.362999916   -1.343999982    6.647000313
  163 DA    C6      5159   10.487000465   -1.340999961    6.590000153
  163 DA    N6      5160   10.573999405   -1.240999937    6.592999935
  163 DA    H61     5161   10.548999786   -1.152999997    6.636000156
  163 DA    H62     5162   10.663999557   -1.261999965    6.551999569
  163 DA    N1      5163   10.541999817   -1.452999949    6.539999962
  163 DA    C2      5164   10.470999718   -1.564000010    6.544000149
  163 DA    H2      5165   10.527999878   -1.645999908    6.502999783
  163 DA    N3      5166   10.350999832   -1.578999996    6.599999905
  163 DA    C4      5167   10.307000160   -1.468000054    6.654000282
  163 DA    C3'     5168    9.890000343   -1.620999932    6.861000061
  163 DA    H3'     5169    9.854000092   -1.567000031    6.948000431
  163 DA    C2'     5170   10.039999962   -1.597000003    6.863999844
  163 DA    H2'     5171   10.064000130   -1.523999929    6.941000462
  163 DA    H2''    5172   10.088999748   -1.694000006    6.875000000
  163 DA    O3'     5173    9.836000443   -1.750000000    6.862000465
  164 DG    P       5174    9.836000443   -1.837000132    6.998999596
  164 DG    OP1     5175    9.727999687   -1.937000036    6.983999729
  164 DG    OP2     5176    9.836000443   -1.746999979    7.116999626
  164 DG    O5'     5177    9.980000496   -1.902000070    6.995999813
  164 DG    C5'     5178   10.020999908   -1.990000010    6.883999825
  164 DG    H5'     5179   10.006999969   -1.932999969    6.791999817
  164 DG    H5''    5180    9.962999344   -2.082000017    6.881999969
  164 DG    C4'     5181   10.173000336   -2.037999868    6.887999535
  164 DG    H4'     5182   10.185999870   -2.105999947    6.803999901
  164 DG    O4'     5183   10.244999886   -1.920999885    6.851999760
  164 DG    C1'     5184   10.345999718   -1.904999971    6.951000214
  164 DG    H1'     5185   10.440000534   -1.957000017    6.937000275
  164 DG    N9      5186   10.390000343   -1.762000084    6.962000370
  164 DG    C8      5187   10.337999344   -1.662000060    7.032999992
  164 DG    H8      5188   10.244999886   -1.663999915    7.087000370
  164 DG    N7      5189   10.402999878   -1.544999957    7.029000282
  164 DG    C5      5190   10.512000084   -1.575000048    6.941000462
  164 DG    C6      5191   10.626999855   -1.493000031    6.893000126
  164 DG    O6      5192   10.668000221   -1.378000021    6.918000221
  164 DG    N1      5193   10.697000504   -1.559000015    6.798000336
  164 DG    H1      5194   10.770999908   -1.503999949    6.756999969
  164 DG    C2      5195   10.675000191   -1.677000046    6.751000404
  164 DG    N2      5196   10.746000290   -1.714999914    6.648000240
  164 DG    H21     5197   10.826000214   -1.664999962    6.612000465
  164 DG    H22     5198   10.710000038   -1.787000060    6.587999821
  164 DG    N3      5199   10.574999809   -1.755999923    6.794000149
  164 DG    C4      5200   10.498999596   -1.703000069    6.894000053
  164 DG    C3'     5201   10.232999802   -2.095999956    7.016000271
  164 DG    H3'     5202   10.169000626   -2.146999836    7.087999821
  164 DG    C2'     5203   10.293000221   -1.967000008    7.080999851
  164 DG    H2'     5204   10.212999344   -1.905999899    7.120999813
  164 DG    H2''    5205   10.368000031   -1.979999900    7.158999443
  164 DG    O3'     5206   10.342000008   -2.179000139    6.986000061
  165 DA    P       5207   10.355000496   -2.319000006    7.041999817
  165 DA    OP1     5208   10.248999596   -2.393000126    6.976000309
  165 DA    OP2     5209   10.366999626   -2.308000088    7.187999725
  165 DA    O5'     5210   10.494999886   -2.370000124    6.977999687
  165 DA    C5'     5211   10.512000084   -2.374000072    6.835999966
  165 DA    H5'     5212   10.461000443   -2.292000055    6.787000179
  165 DA    H5''    5213   10.473999977   -2.470999956    6.801999569
  165 DA    C4'     5214   10.661000252   -2.354000092    6.796999931
  165 DA    H4'     5215   10.684999466   -2.388000011    6.696000099
  165 DA    O4'     5216   10.690999985   -2.216000080    6.800000191
  165 DA    C1'     5217   10.812000275   -2.188999891    6.877999783
  165 DA    H1'     5218   10.899000168   -2.174999952    6.814000130
  165 DA    N9      5219   10.776000023   -2.062999964    6.949999809
  165 DA    C8      5220   10.677999496   -2.042999983    7.041999817
  165 DA    H8      5221   10.602999687   -2.120000124    7.055999756
  165 DA    N7      5222   10.677000046   -1.920999885    7.092999935
  165 DA    C5      5223   10.791999817   -1.858000040    7.034999847
  165 DA    C6      5224   10.848000526   -1.723999977    7.034999847
  165 DA    N6      5225   10.809000015   -1.629999876    7.123999596
  165 DA    H61     5226   10.719999313   -1.646999955    7.169000149
  165 DA    H62     5227   10.857000351   -1.542000055    7.111000061
  165 DA    N1      5228   10.948999405   -1.694000006    6.953000069
  165 DA    C2      5229   10.991000175   -1.780999899    6.869000435
  165 DA    H2      5230   11.073999405   -1.752000093    6.805999756
  165 DA    N3      5231   10.942999840   -1.902000070    6.847000122
  165 DA    C4      5232   10.843000412   -1.938999891    6.937000275
  165 DA    C3'     5233   10.760999680   -2.426000118    6.877999783
  165 DA    H3'     5234   10.713999748   -2.497999907    6.944999695
  165 DA    C2'     5235   10.812999725   -2.312999964    6.969999790
  165 DA    H2'     5236   10.737999916   -2.297999859    7.048000336
  165 DA    H2''    5237   10.916999817   -2.327000141    6.998000145
  165 DA    O3'     5238   10.869000435   -2.495999813    6.793000221
  166 DT    P       5239   11.012999535   -2.551000118    6.845999718
  166 DT    OP1     5240   11.059000015   -2.644000053    6.744999886
  166 DT    OP2     5241   11.001000404   -2.589999914    6.984999657
  166 DT    O5'     5242   11.116999626   -2.430999994    6.840000153
  166 DT    C5'     5243   11.138999939   -2.361000061    6.717999935
  166 DT    H5'     5244   11.053999901   -2.297999859    6.690000057
  166 DT    H5''    5245   11.163000107   -2.436000109    6.641999722
  166 DT    C4'     5246   11.258000374   -2.262000084    6.724999905
  166 DT    H4'     5247   11.287000656   -2.233000040    6.623999596
  166 DT    O4'     5248   11.210000038   -2.148000002    6.793000221
  166 DT    C1'     5249   11.293000221   -2.118000031    6.900000095
  166 DT    H1'     5250   11.375000000   -2.058000088    6.862999916
  166 DT    N1      5251   11.218999863   -2.062999964    7.016999722
  166 DT    C6      5252   11.123999596   -2.134999990    7.088999748
  166 DT    H6      5253   11.114999771   -2.240999937    7.071000099
  166 DT    C5      5254   11.055000305   -2.077000141    7.187999725
  166 DT    C7      5255   10.956999779   -2.162000179    7.266999722
  166 DT    H71     5256   10.854000092   -2.129000187    7.265000343
  166 DT    H72     5257   10.956999779   -2.266000032    7.233000278
  166 DT    H73     5258   10.998000145   -2.157000065    7.368000031
  166 DT    C4      5259   11.059000015   -1.935000062    7.217000008
  166 DT    O4      5260   10.989999771   -1.876000047    7.296999931
  166 DT    N3      5261   11.166999817   -1.870000124    7.155000210
  166 DT    H3      5262   11.194999695   -1.779999971    7.191999912
  166 DT    C2      5263   11.244999886   -1.931999922    7.052999973
  166 DT    O2      5264   11.350000381   -1.872999907    7.018000126
  166 DT    C3'     5265   11.375000000   -2.315000057    6.801000118
  166 DT    H3'     5266   11.373999596   -2.421999931    6.819000244
  166 DT    C2'     5267   11.355999947   -2.250000000    6.937000275
  166 DT    H2'     5268   11.289999962   -2.320999861    6.984999657
  166 DT    H2''    5269   11.440999985   -2.240999937    7.005000114
  166 DT    O3'     5270   11.496000290   -2.261000156    6.740000248
  167 DT    P       5271   11.640000343   -2.304999828    6.791999817
  167 DT    OP1     5272   11.729000092   -2.308000088    6.675000191
  167 DT    OP2     5273   11.628999710   -2.429999828    6.870999813
  167 DT    O5'     5274   11.676000595   -2.184999943    6.904000282
  167 DT    C5'     5275   11.725000381   -2.069000006    6.851000309
  167 DT    H5'     5276   11.640000343   -2.016999960    6.807000160
  167 DT    H5''    5277   11.796999931   -2.089999914    6.773000240
  167 DT    C4'     5278   11.781999588   -1.963999987    6.951000214
  167 DT    H4'     5279   11.815000534   -1.879000068    6.890000343
  167 DT    O4'     5280   11.685999870   -1.904999971    7.041999817
  167 DT    C1'     5281   11.718000412   -1.932999969    7.176999569
  167 DT    H1'     5282   11.769000053   -1.843000054    7.210000038
  167 DT    N1      5283   11.591000557   -1.955999970    7.251000404
  167 DT    C6      5284   11.524000168   -2.077000141    7.248999596
  167 DT    H6      5285   11.569000244   -2.162000179    7.198999882
  167 DT    C5      5286   11.416999817   -2.091000080    7.326000214
  167 DT    C7      5287   11.358999252   -2.235000134    7.330999851
  167 DT    H71     5288   11.251000404   -2.235000134    7.317999840
  167 DT    H72     5289   11.401000023   -2.299000025    7.254000187
  167 DT    H73     5290   11.388999939   -2.270999908    7.430000305
  167 DT    C4      5291   11.358999252   -1.985000014    7.408999443
  167 DT    O4      5292   11.262000084   -1.994000077    7.480000496
  167 DT    N3      5293   11.423999786   -1.858999968    7.400000095
  167 DT    H3      5294   11.385000229   -1.776000023    7.441000462
  167 DT    C2      5295   11.527999878   -1.836000085    7.305000305
  167 DT    O2      5296   11.572999954   -1.723999977    7.298000336
  167 DT    C3'     5297   11.891000748   -2.029999971    7.044000149
  167 DT    H3'     5298   11.909999847   -2.134999990    7.019000053
  167 DT    C2'     5299   11.819000244   -2.047999859    7.178999901
  167 DT    H2'     5300   11.765000343   -2.143000126    7.176999569
  167 DT    H2''    5301   11.880000114   -2.037999868    7.268000126
  167 DT    O3'     5302   12.010999680   -1.955999970    7.044000149
  168 DC    P       5303   12.133000374   -1.983000040    7.147000313
  168 DC    OP1     5304   12.255000114   -1.932999969    7.097000122
  168 DC    OP2     5305   12.128999710   -2.122999907    7.191000462
  168 DC    O5'     5306   12.093000412   -1.898999929    7.280000210
  168 DC    C5'     5307   12.076999664   -1.761000037    7.273999691
  168 DC    H5'     5308   12.005000114   -1.740000010    7.194999695
  168 DC    H5''    5309   12.176000595   -1.718000054    7.256999969
  168 DC    C4'     5310   12.019999504   -1.705999970    7.405000210
  168 DC    H4'     5311   12.001000404   -1.601000071    7.381999969
  168 DC    O4'     5312   11.892000198   -1.754999876    7.428999901
  168 DC    C1'     5313   11.868000031   -1.743000031    7.559999943
  168 DC    H1'     5314   11.837999344   -1.639999986    7.580999851
  168 DC    N1      5315   11.758999825   -1.837999940    7.599999905
  168 DC    C6      5316   11.739999771   -1.970000029    7.546999931
  168 DC    H6      5317   11.817999840   -2.009000063    7.481999874
  168 DC    C5      5318   11.642000198   -2.052999973    7.592000008
  168 DC    H5      5319   11.649000168   -2.151000023    7.548999786
  168 DC    C4      5320   11.552999496   -1.990999937    7.685999870
  168 DC    N4      5321   11.442999840   -2.058000088    7.710999966
  168 DC    H41     5322   11.409999847   -2.127000093    7.644999504
  168 DC    H42     5323   11.373000145   -2.006999969    7.762999535
  168 DC    N3      5324   11.566999435   -1.869000077    7.741999626
  168 DC    C2      5325   11.673000336   -1.792000055    7.701999664
  168 DC    O2      5326   11.680999756   -1.681999922    7.759999752
  168 DC    C3'     5327   12.102999687   -1.707000017    7.530999660
  168 DC    H3'     5328   12.185999870   -1.777000070    7.516000271
  168 DC    C2'     5329   12.001000404   -1.766000032    7.626999855
  168 DC    H2'     5330   12.016000748   -1.871999979    7.644000053
  168 DC    H2''    5331   11.982000351   -1.707000017    7.716000557
  168 DC    O3'     5332   12.151000023   -1.585999966    7.587999821
  169 DT    P       5333   12.244000435   -1.582000017    7.722000122
  169 DT    OP1     5334   12.298999786   -1.452000022    7.727999687
  169 DT    OP2     5335   12.336000443   -1.699000001    7.723999977
  169 DT    O5'     5336   12.151999474   -1.592000008    7.854000092
  169 DT    C5'     5337   12.059000015   -1.495000005    7.888999939
  169 DT    H5'     5338   12.000000000   -1.463000059    7.802999973
  169 DT    H5''    5339   12.114000320   -1.414999962    7.939000130
  169 DT    C4'     5340   11.968999863   -1.542000055    7.995999813
  169 DT    H4'     5341   11.894999504   -1.463999987    8.012999535
  169 DT    O4'     5342   11.895999908   -1.656999946    7.956999779
  169 DT    C1'     5343   11.862000465   -1.725000024    8.073999405
  169 DT    H1'     5344   11.782999992   -1.671999931    8.126999855
  169 DT    N1      5345   11.822999954   -1.862999916    8.041999817
  169 DT    C6      5346   11.899999619   -1.937000036    7.955000401
  169 DT    H6      5347   11.998000145   -1.898000002    7.932000160
  169 DT    C5      5348   11.857999802   -2.061000109    7.908999443
  169 DT    C7      5349   11.948999405   -2.146999836    7.828999996
  169 DT    H71     5350   11.949999809   -2.237999916    7.888999939
  169 DT    H72     5351   11.911000252   -2.170000076    7.730000496
  169 DT    H73     5352   12.048000336   -2.101999998    7.819000244
  169 DT    C4      5353   11.734999657   -2.112999916    7.949999809
  169 DT    O4      5354   11.697000504   -2.229000092    7.932000160
  169 DT    N3      5355   11.656000137   -2.032000065    8.022000313
  169 DT    H3      5356   11.566999435   -2.069000006    8.052000046
  169 DT    C2      5357   11.696000099   -1.914999962    8.087999344
  169 DT    O2      5358   11.635999680   -1.870000124    8.184000015
  169 DT    C3'     5359   12.030000687   -1.569999933    8.128999710
  169 DT    H3'     5360   12.138999939   -1.556999922    8.126000404
  169 DT    C2'     5361   11.986000061   -1.714999914    8.162000656
  169 DT    H2'     5362   12.059999466   -1.787000060    8.126000404
  169 DT    H2''    5363   11.968000412   -1.740000010    8.266000748
  169 DT    O3'     5364   12.000000000   -1.478999972    8.239999771
  170 DA    P       5365   12.083000183   -1.458999991    8.369999886
  170 DA    OP1     5366   12.016000748   -1.352999926    8.449999809
  170 DA    OP2     5367   12.229000092   -1.450999975    8.337999344
  170 DA    O5'     5368   12.064000130   -1.604999900    8.453000069
  170 DA    C5'     5369   11.947999954   -1.626000047    8.524000168
  170 DA    H5'     5370   11.862000465   -1.611000061    8.458999634
  170 DA    H5''    5371   11.942999840   -1.555000067    8.607000351
  170 DA    C4'     5372   11.935999870   -1.768000007    8.592000008
  170 DA    H4'     5373   11.866000175   -1.764999986    8.676000595
  170 DA    O4'     5374   11.864999771   -1.856999993    8.505000114
  170 DA    C1'     5375   11.939000130   -1.979000092    8.517999649
  170 DA    H1'     5376   11.914999962   -2.037999868    8.605999947
  170 DA    N9      5377   11.891000748   -2.059999943    8.404000282
  170 DA    C8      5378   11.958000183   -2.099999905    8.293000221
  170 DA    H8      5379   12.055000305   -2.054999828    8.281999588
  170 DA    N7      5380   11.911000252   -2.200999975    8.220999718
  170 DA    C5      5381   11.796999931   -2.233000040    8.293000221
  170 DA    C6      5382   11.694000244   -2.332999945    8.287000656
  170 DA    N6      5383   11.684999466   -2.434999943    8.206999779
  170 DA    H61     5384   11.753999710   -2.440000057    8.133000374
  170 DA    H62     5385   11.605999947   -2.499000072    8.210000038
  170 DA    N1      5386   11.586999893   -2.325000048    8.366000175
  170 DA    C2      5387   11.585000038   -2.230999947    8.461999893
  170 DA    H2      5388   11.489999771   -2.226999998    8.512999535
  170 DA    N3      5389   11.678999901   -2.141000032    8.489000320
  170 DA    C4      5390   11.784999847   -2.143000126    8.394999504
  170 DA    C3'     5391   12.066999435   -1.830999970    8.630999565
  170 DA    H3'     5392   12.144000053   -1.754000068    8.642000198
  170 DA    C2'     5393   12.083000183   -1.931999922    8.522000313
  170 DA    H2'     5394   12.123000145   -1.883000016    8.433000565
  170 DA    H2''    5395   12.141000748   -2.021999836    8.545000076
  170 DA    O3'     5396   12.059000015   -1.884999990    8.760000229
  171 DC    P       5397   12.178999901   -1.936000109    8.842000008
  171 DC    OP1     5398   12.128999710   -1.924999952    8.979000092
  171 DC    OP2     5399   12.298000336   -1.866999984    8.809000015
  171 DC    O5'     5400   12.196000099   -2.091000080    8.801000595
  171 DC    C5'     5401   12.149000168   -2.197999954    8.894000053
  171 DC    H5'     5402   12.191999435   -2.179999828    8.993000031
  171 DC    H5''    5403   12.187999725   -2.289000034    8.848000526
  171 DC    C4'     5404   11.993000031   -2.195000172    8.897000313
  171 DC    H4'     5405   11.963999748   -2.098000050    8.937999725
  171 DC    O4'     5406   11.935999870   -2.205999851    8.767999649
  171 DC    C1'     5407   11.855999947   -2.322999954    8.762000084
  171 DC    H1'     5408   11.751000404   -2.294000149    8.772000313
  171 DC    N1      5409   11.883999825   -2.404000044    8.641000748
  171 DC    C6      5410   12.000000000   -2.394999981    8.565000534
  171 DC    H6      5411   12.085000038   -2.341000080    8.605000496
  171 DC    C5      5412   12.020999908   -2.478000164    8.458000183
  171 DC    H5      5413   12.116999626   -2.474999905    8.408999443
  171 DC    C4      5414   11.921999931   -2.568000078    8.430000305
  171 DC    N4      5415   11.932000160   -2.655999899    8.329999924
  171 DC    H41     5416   12.012999535   -2.672999859    8.272000313
  171 DC    H42     5417   11.845999718   -2.705999851    8.312000275
  171 DC    N3      5418   11.810999870   -2.575999975    8.489999771
  171 DC    C2      5419   11.787000656   -2.499000072    8.598999977
  171 DC    O2      5420   11.684000015   -2.516000032    8.652999878
  171 DC    C3'     5421   11.946000099   -2.309999943    8.989999771
  171 DC    H3'     5422   12.020999908   -2.345000029    9.060999870
  171 DC    C2'     5423   11.899999619   -2.408999920    8.885000229
  171 DC    H2'     5424   11.980000496   -2.476999998    8.855999947
  171 DC    H2''    5425   11.808000565   -2.455999851    8.920999527
  171 DC    O3'     5426   11.829999924   -2.283999920    9.065000534
  172 DC    P       5427   11.812000275   -2.330999851    9.218000412
  172 DC    OP1     5428   11.711999893   -2.243000031    9.291999817
  172 DC    OP2     5429   11.942999840   -2.345999956    9.281000137
  172 DC    O5'     5430   11.755999565   -2.479000092    9.198999405
  172 DC    C5'     5431   11.614000320   -2.500000000    9.175000191
  172 DC    H5'     5432   11.565999985   -2.427000046    9.109999657
  172 DC    H5''    5433   11.565000534   -2.483999968    9.270999908
  172 DC    C4'     5434   11.574999809   -2.645999908    9.133999825
  172 DC    H4'     5435   11.466000557   -2.644000053    9.128000259
  172 DC    O4'     5436   11.638999939   -2.684000015    9.008000374
  172 DC    C1'     5437   11.715000153   -2.802000046    9.023000717
  172 DC    H1'     5438   11.656000137   -2.891999960    9.008000374
  172 DC    N1      5439   11.810999870   -2.806999922    8.911000252
  172 DC    C6      5440   11.939000130   -2.769000053    8.930000305
  172 DC    H6      5441   11.986000061   -2.740000010    9.023000717
  172 DC    C5      5442   12.022000313   -2.776000023    8.819000244
  172 DC    H5      5443   12.126000404   -2.752000093    8.831999779
  172 DC    C4      5444   11.963999748   -2.819000006    8.690999985
  172 DC    N4      5445   12.032999992   -2.805999994    8.574999809
  172 DC    H41     5446   12.131999969   -2.790999889    8.573999405
  172 DC    H42     5447   11.980999947   -2.835999966    8.494000435
  172 DC    N3      5448   11.841000557   -2.861999989    8.680000305
  172 DC    C2      5449   11.760000229   -2.851999998    8.788000107
  172 DC    O2      5450   11.644000053   -2.889999866    8.779000282
  172 DC    C3'     5451   11.640000343   -2.742000103    9.233999252
  172 DC    H3'     5452   11.663999557   -2.688999891    9.326999664
  172 DC    C2'     5453   11.763999939   -2.789000034    9.163000107
  172 DC    H2'     5454   11.840000153   -2.712999821    9.180000305
  172 DC    H2''    5455   11.798000336   -2.884000063    9.204000473
  172 DC    O3'     5456   11.545000076   -2.842999935    9.262000084
  173 DA    P       5457   11.433000565   -2.819000006    9.366999626
  173 DA    OP1     5458   11.404000282   -2.676000118    9.394999504
  173 DA    OP2     5459   11.480999947   -2.904000044    9.482000351
  173 DA    O5'     5460   11.298000336   -2.900000095    9.324999809
  173 DA    C5'     5461   11.220999718   -2.862999916    9.216000557
  173 DA    H5'     5462   11.276999474   -2.787999868    9.159999847
  173 DA    H5''    5463   11.133999825   -2.809000015    9.253999710
  173 DA    C4'     5464   11.177999496   -2.983999968    9.128999710
  173 DA    H4'     5465   11.094999313   -2.937000036    9.076000214
  173 DA    O4'     5466   11.288000107   -3.009999990    9.038999557
  173 DA    C1'     5467   11.324999809   -3.148999929    9.052999496
  173 DA    H1'     5468   11.281000137   -3.210999966    8.975000381
  173 DA    N9      5469   11.475000381   -3.151999950    9.041999817
  173 DA    C8      5470   11.573999405   -3.101999998    9.125000000
  173 DA    H8      5471   11.541000366   -3.059999943    9.218000412
  173 DA    N7      5472   11.697000504   -3.115000010    9.079999924
  173 DA    C5      5473   11.673999786   -3.177000046    8.953000069
  173 DA    C6      5474   11.762000084   -3.210999966    8.848999977
  173 DA    N6      5475   11.892000198   -3.190999985    8.845999718
  173 DA    H61     5476   11.933000565   -3.154999971    8.930999756
  173 DA    H62     5477   11.946000099   -3.226999998    8.767999649
  173 DA    N1      5478   11.708999634   -3.281000137    8.744000435
  173 DA    C2      5479   11.572000504   -3.292999983    8.736000061
  173 DA    H2      5480   11.533999443   -3.347000122    8.651000023
  173 DA    N3      5481   11.483999252   -3.250000000    8.823999405
  173 DA    C4      5482   11.544000626   -3.202000141    8.933000565
  173 DA    C3'     5483   11.135000229   -3.108000040    9.208999634
  173 DA    H3'     5484   11.114000320   -3.085999966    9.312999725
  173 DA    C2'     5485   11.269000053   -3.186000109    9.194000244
  173 DA    H2'     5486   11.348000526   -3.146999836    9.258000374
  173 DA    H2''    5487   11.253000259   -3.292999983    9.194999695
  173 DA    O3'     5488   11.017999649   -3.165999889    9.140000343
  174 DA    P       5489   10.955999374   -3.304999828    9.187999725
  174 DA    OP1     5490   10.831999779   -3.334000111    9.121000290
  174 DA    OP2     5491   10.958000183   -3.322999954    9.333999634
  174 DA    O5'     5492   11.055999756   -3.407000065    9.126999855
  174 DA    C5'     5493   11.065999985   -3.440000057    8.991999626
  174 DA    H5'     5494   11.112999916   -3.356999874    8.939000130
  174 DA    H5''    5495   10.975999832   -3.473000050    8.941999435
  174 DA    C4'     5496   11.176000595   -3.545000076    8.958999634
  174 DA    H4'     5497   11.170000076   -3.577000141    8.855000496
  174 DA    O4'     5498   11.300000191   -3.486000061    8.975999832
  174 DA    C1'     5499   11.387999535   -3.597000122    9.008999825
  174 DA    H1'     5500   11.394000053   -3.659999847    8.920000076
  174 DA    N9      5501   11.523000717   -3.552000046    9.052000046
  174 DA    C8      5502   11.573999405   -3.518999815    9.180000305
  174 DA    H8      5503   11.498000145   -3.519999981    9.256999969
  174 DA    N7      5504   11.701999664   -3.500999928    9.185999870
  174 DA    C5      5505   11.741000175   -3.522000074    9.050000191
  174 DA    C6      5506   11.869000435   -3.525000095    8.982000351
  174 DA    N6      5507   11.987000465   -3.495000124    9.037000656
  174 DA    H61     5508   11.977999687   -3.457000017    9.130999565
  174 DA    H62     5509   12.069000244   -3.493000031    8.976999283
  174 DA    N1      5510   11.873000145   -3.561000109    8.850999832
  174 DA    C2      5511   11.758999825   -3.595999956    8.791999817
  174 DA    H2      5512   11.762000084   -3.609999895    8.684999466
  174 DA    N3      5513   11.640000343   -3.599000216    8.844999313
  174 DA    C4      5514   11.635000229   -3.558000088    8.972000122
  174 DA    C3'     5515   11.163000107   -3.681999922    9.039999962
  174 DA    H3'     5516   11.085000038   -3.675999880    9.116000175
  174 DA    C2'     5517   11.301000595   -3.671000004    9.109999657
  174 DA    H2'     5518   11.288999557   -3.608000278    9.197999954
  174 DA    H2''    5519   11.338999748   -3.773000002    9.119000435
  174 DA    O3'     5520   11.166000366   -3.790000200    8.946000099
  175 DA    P       5521   11.036000252   -3.874000072    8.911000252
  175 DA    OP1     5522   10.920000076   -3.786000013    8.899000168
  175 DA    OP2     5523   11.020999908   -3.990000248    9.003000259
  175 DA    O5'     5524   11.087999344   -3.933000088    8.765000343
  175 DA    C5'     5525   11.112999916   -3.845999956    8.656000137
  175 DA    H5'     5526   11.116999626   -3.743999958    8.694999695
  175 DA    H5''    5527   11.026999474   -3.850999832    8.588999748
  175 DA    C4'     5528   11.248000145   -3.884000063    8.592000008
  175 DA    H4'     5529   11.251999855   -3.835999966    8.494999886
  175 DA    O4'     5530   11.362999916   -3.845999956    8.662000656
  175 DA    C1'     5531   11.444000244   -3.959999800    8.696000099
  175 DA    H1'     5532   11.519000053   -3.970999956    8.616999626
  175 DA    N9      5533   11.517000198   -3.940999985    8.822000504
  175 DA    C8      5534   11.468999863   -3.927000046    8.951000214
  175 DA    H8      5535   11.364000320   -3.931999922    8.973000526
  175 DA    N7      5536   11.565000534   -3.906000137    9.041000366
  175 DA    C5      5537   11.677000046   -3.907000065    8.962999344
  175 DA    C6      5538   11.815000534   -3.879000187    8.989999771
  175 DA    N6      5539   11.866999626   -3.842999935    9.105999947
  175 DA    H61     5540   11.801000595   -3.822999954    9.178999901
  175 DA    H62     5541   11.967000008   -3.841999769    9.116999626
  175 DA    N1      5542   11.908999443   -3.884999752    8.894000053
  175 DA    C2      5543   11.869999886   -3.914000034    8.767000198
  175 DA    H2      5544   11.949999809   -3.920000076    8.694999695
  175 DA    N3      5545   11.746999741   -3.931999922    8.727999687
  175 DA    C4      5546   11.654000282   -3.929000139    8.829999924
  175 DA    C3'     5547   11.251000404   -4.039999962    8.569999695
  175 DA    H3'     5548   11.154000282   -4.090000153    8.574999809
  175 DA    C2'     5549   11.336999893   -4.072999954    8.692999840
  175 DA    H2'     5550   11.274999619   -4.060999870    8.781000137
  175 DA    H2''    5551   11.375000000   -4.175000191    8.687999725
  175 DA    O3'     5552   11.319999695   -4.065000057    8.447999954
  176 DA    P       5553   11.274999619   -4.190999985    8.368000031
  176 DA    OP1     5554   11.366000175   -4.197000027    8.255000114
  176 DA    OP2     5555   11.130999565   -4.190000057    8.345999718
  176 DA    O5'     5556   11.310999870   -4.302999973    8.475999832
  176 DA    C5'     5557   11.434999466   -4.386000156    8.491999626
  176 DA    H5'     5558   11.427000046   -4.460999966    8.413000107
  176 DA    H5''    5559   11.433000565   -4.438000202    8.586999893
  176 DA    C4'     5560   11.565999985   -4.324000359    8.468999863
  176 DA    H4'     5561   11.576000214   -4.289999962    8.364999771
  176 DA    O4'     5562   11.586000443   -4.220999718    8.567999840
  176 DA    C1'     5563   11.723000526   -4.215000153    8.605999947
  176 DA    H1'     5564   11.756999969   -4.112999916    8.588999748
  176 DA    N9      5565   11.750000000   -4.262000084    8.750000000
  176 DA    C8      5566   11.656000137   -4.306000233    8.843999863
  176 DA    H8      5567   11.569000244   -4.343999863    8.793000221
  176 DA    N7      5568   11.699999809   -4.297999859    8.968000412
  176 DA    C5      5569   11.828000069   -4.249000072    8.958999634
  176 DA    C6      5570   11.930000305   -4.222000122    9.051000595
  176 DA    N6      5571   11.907999992   -4.229000092    9.178999901
  176 DA    H61     5572   11.812999725   -4.236000061    9.210000038
  176 DA    H62     5573   11.979000092   -4.206999779    9.246999741
  176 DA    N1      5574   12.051000595   -4.179999828    9.008999825
  176 DA    C2      5575   12.072999954   -4.171000004    8.878999710
  176 DA    H2      5576   12.176000595   -4.154000282    8.850000381
  176 DA    N3      5577   11.983999252   -4.190000057    8.777999878
  176 DA    C4      5578   11.862999916   -4.234999657    8.824999809
  176 DA    C3'     5579   11.677000046   -4.425000191    8.487999916
  176 DA    H3'     5580   11.663999557   -4.488999844    8.576000214
  176 DA    C2'     5581   11.783999443   -4.316999912    8.506999969
  176 DA    H2'     5582   11.871999741   -4.366999626    8.546999931
  176 DA    H2''    5583   11.809000015   -4.269999981    8.412000656
  176 DA    O3'     5584   11.692999840   -4.487999916    8.359999657
  177 DG    P       5585   11.746000290   -4.638000011    8.357000351
  177 DG    OP1     5586   11.732000351   -4.690999985    8.218999863
  177 DG    OP2     5587   11.691999435   -4.710999966    8.465000153
  177 DG    O5'     5588   11.905000687   -4.629000187    8.391000748
  177 DG    C5'     5589   11.996000290   -4.550999641    8.319999695
  177 DG    H5'     5590   11.960000038   -4.456000328    8.280000687
  177 DG    H5''    5591   12.019999504   -4.616999626    8.237000465
  177 DG    C4'     5592   12.130000114   -4.532000065    8.394000053
  177 DG    H4'     5593   12.197999954   -4.472000122    8.333999634
  177 DG    O4'     5594   12.105000496   -4.475999832    8.523000717
  177 DG    C1'     5595   12.151999474   -4.558000088    8.626999855
  177 DG    H1'     5596   12.251000404   -4.526000023    8.658999443
  177 DG    N9      5597   12.059000015   -4.553999901    8.753999710
  177 DG    C8      5598   11.925000191   -4.554999828    8.760999680
  177 DG    H8      5599   11.873999596   -4.570000172    8.666999817
  177 DG    N7      5600   11.876000404   -4.533999920    8.880999565
  177 DG    C5      5601   11.993000031   -4.540999889    8.962999344
  177 DG    C6      5602   12.010999680   -4.529000282    9.108999252
  177 DG    O6      5603   11.923999786   -4.526000023    9.204999924
  177 DG    N1      5604   12.140000343   -4.504000187    9.147000313
  177 DG    H1      5605   12.151000023   -4.506000042    9.246999741
  177 DG    C2      5606   12.244000435   -4.499000072    9.067999840
  177 DG    N2      5607   12.359999657   -4.501999855    9.119000435
  177 DG    H21     5608   12.369000435   -4.497000217    9.218999863
  177 DG    H22     5609   12.444000244   -4.512000084    9.064000130
  177 DG    N3      5610   12.232000351   -4.522000313    8.934000015
  177 DG    C4      5611   12.102999687   -4.532000065    8.883999825
  177 DG    C3'     5612   12.208999634   -4.657999992    8.413999557
  177 DG    H3'     5613   12.171999931   -4.740000248    8.352999687
  177 DG    C2'     5614   12.166000366   -4.693999767    8.559000015
  177 DG    H2'     5615   12.072999954   -4.750999928    8.559000015
  177 DG    H2''    5616   12.241000175   -4.758000374    8.605999947
  177 DG    O3'     5617   12.350000381   -4.633000374    8.406000137
  178 DT    P       5618   12.461000443   -4.734999657    8.434000015
  178 DT    OP1     5619   12.586000443   -4.696000099    8.358999252
  178 DT    OP2     5620   12.409999847   -4.869999886    8.404000282
  178 DT    O5'     5621   12.494000435   -4.724999905    8.586000443
  178 DT    C5'     5622   12.576000214   -4.627999783    8.645999908
  178 DT    H5'     5623   12.523000717   -4.532000065    8.656000137
  178 DT    H5''    5624   12.671999931   -4.613999844    8.597000122
  178 DT    C4'     5625   12.607999802   -4.678999901    8.788999557
  178 DT    H4'     5626   12.682000160   -4.613999844    8.835000038
  178 DT    O4'     5627   12.494000435   -4.693999767    8.878999710
  178 DT    C1'     5628   12.496000290   -4.821000099    8.935999870
  178 DT    H1'     5629   12.574999809   -4.817999840    9.012000084
  178 DT    N1      5630   12.357999802   -4.854000092    8.991999626
  178 DT    C6      5631   12.256999969   -4.881999969    8.906000137
  178 DT    H6      5632   12.289999962   -4.875000000    8.803999901
  178 DT    C5      5633   12.128999710   -4.897000313    8.942999840
  178 DT    C7      5634   12.012999535   -4.918000221    8.843999863
  178 DT    H71     5635   12.031000137   -4.875000000    8.744999886
  178 DT    H72     5636   11.994000435   -5.022999763    8.823999405
  178 DT    H73     5637   11.921999931   -4.874000072    8.885000229
  178 DT    C4      5638   12.101999283   -4.888999939    9.086000443
  178 DT    O4      5639   11.993000031   -4.900000095    9.140000343
  178 DT    N3      5640   12.208999634   -4.863999844    9.170999527
  178 DT    H3      5641   12.197000504   -4.887000084    9.267999649
  178 DT    C2      5642   12.336999893   -4.845999718    9.131999969
  178 DT    O2      5643   12.426000595   -4.822000027    9.211000443
  178 DT    C3'     5644   12.669000626   -4.813000202    8.791000366
  178 DT    H3'     5645   12.696000099   -4.834000111    8.687000275
  178 DT    C2'     5646   12.557000160   -4.911999702    8.833000183
  178 DT    H2'     5647   12.489999771   -4.947000027    8.753999710
  178 DT    H2''    5648   12.586999893   -4.997000217    8.895999908
  178 DT    O3'     5649   12.780000687   -4.809000015    8.878000259
  179 DG    P       5650   12.886999130   -4.927999973    8.871000290
  179 DG    OP1     5651   13.019999504   -4.872000217    8.909999847
  179 DG    OP2     5652   12.871000290   -4.993999958    8.741000175
  179 DG    O5'     5653   12.828000069   -5.025000095    8.979000092
  179 DG    C5'     5654   12.841000557   -5.000000000    9.111000061
  179 DG    H5'     5655   12.800999641   -4.901000023    9.133999825
  179 DG    H5''    5656   12.947999954   -5.004000187    9.128999710
  179 DG    C4'     5657   12.758000374   -5.108000278    9.190999985
  179 DG    H4'     5658   12.798000336   -5.102999687    9.291999817
  179 DG    O4'     5659   12.616999626   -5.078000069    9.194000244
  179 DG    C1'     5660   12.551000595   -5.211999893    9.189000130
  179 DG    H1'     5661   12.557000160   -5.259999752    9.287000656
  179 DG    N9      5662   12.406000137   -5.197000027    9.147000313
  179 DG    C8      5663   12.357999802   -5.177999973    9.022000313
  179 DG    H8      5664   12.423000336   -5.172999859    8.934999466
  179 DG    N7      5665   12.230000496   -5.195000172    9.010999680
  179 DG    C5      5666   12.189000130   -5.196000099    9.142000198
  179 DG    C6      5667   12.055999756   -5.195000172    9.201999664
  179 DG    O6      5668   11.951000214   -5.217999935    9.149000168
  179 DG    N1      5669   12.059999466   -5.168999672    9.340000153
  179 DG    H1      5670   11.970999718   -5.166999817    9.388999939
  179 DG    C2      5671   12.177000046   -5.168000221    9.416999817
  179 DG    N2      5672   12.166999817   -5.149000168    9.541000366
  179 DG    H21     5673   12.079999924   -5.158999920    9.591000557
  179 DG    H22     5674   12.253999710   -5.161000252    9.592000008
  179 DG    N3      5675   12.300000191   -5.168999672    9.368000031
  179 DG    C4      5676   12.296999931   -5.188000202    9.234999657
  179 DG    C3'     5677   12.781999588   -5.256999969    9.147000313
  179 DG    H3'     5678   12.866000175   -5.262000084    9.079000473
  179 DG    C2'     5679   12.641000748   -5.297999859    9.095999718
  179 DG    H2'     5680   12.626999855   -5.261000156    8.994000435
  179 DG    H2''    5681   12.623000145   -5.406000137    9.098999977
  179 DG    O3'     5682   12.791000366   -5.336999893    9.262000084
  180 DT    P       5683   12.900999069   -5.453999996    9.267000198
  180 DT    OP1     5684   13.033999443   -5.390999794    9.298999786
  180 DT    OP2     5685   12.888000488   -5.553999901    9.158999443
  180 DT    O5'     5686   12.858999252   -5.529999733    9.406000137
  180 DT    C5'     5687   12.852000237   -5.453000069    9.524000168
  180 DT    H5'     5688   12.824000359   -5.349999905    9.503999710
  180 DT    H5''    5689   12.949999809   -5.466000080    9.569000244
  180 DT    C4'     5690   12.750000000   -5.505000114    9.616000175
  180 DT    H4'     5691   12.767999649   -5.456000328    9.711999893
  180 DT    O4'     5692   12.616000175   -5.456999779    9.569999695
  180 DT    C1'     5693   12.538000107   -5.567999840    9.587999344
  180 DT    H1'     5694   12.498000145   -5.574999809    9.689000130
  180 DT    N1      5695   12.420999527   -5.559999943    9.489000320
  180 DT    C6      5696   12.446000099   -5.572999954    9.350000381
  180 DT    H6      5697   12.545000076   -5.590000153    9.309999466
  180 DT    C5      5698   12.350999832   -5.574000359    9.255999565
  180 DT    C7      5699   12.385000229   -5.585999966    9.112999916
  180 DT    H71     5700   12.309999466   -5.649000168    9.064000130
  180 DT    H72     5701   12.397000313   -5.488999844    9.065000534
  180 DT    H73     5702   12.484999657   -5.626999855    9.104000092
  180 DT    C4      5703   12.217000008   -5.545000076    9.296999931
  180 DT    O4      5704   12.125000000   -5.526999950    9.222000122
  180 DT    N3      5705   12.196000099   -5.532999992    9.433000565
  180 DT    H3      5706   12.104000092   -5.501999855    9.461999893
  180 DT    C2      5707   12.294000626   -5.529999733    9.531999588
  180 DT    O2      5708   12.263999939   -5.506999969    9.645999908
  180 DT    C3'     5709   12.746999741   -5.656000137    9.641000748
  180 DT    H3'     5710   12.838000298   -5.702000141    9.600999832
  180 DT    C2'     5711   12.628999710   -5.683000088    9.552999496
  180 DT    H2'     5712   12.656999588   -5.703999996    9.449999809
[truncated: 17,272,771 more chars]
