# Supplementary material for: Redox-Based Defect Detection in Packed DNA: Insights from Hybrid Quantum Mechanical/Molecular Mechanics Molecular Dynamics Simulations
Source: J Chem Theory Comput. 2023 Nov 14;19(22):8434–45. doi: 10.1021/acs.jctc.3c01013 (PMC10687876; doi:10.1021/acs.jctc.3c01013)
Supplement: Supplementary file 2 — ct3c01013_si_002.zip [file ct3c01013_si_002.zip › packed_dna_8oxog-main/QMMM_MD/wt_reg2/wt_reg2_oxidized_qmmm/gromos.g96]

TITLE
 coordinates generated from amber coord file
 ncp_amber.pdb
END
POSITION
# first 24 chars ignored
    1 DA5   HO5'       1    6.537000179    1.847999930  -10.503999710
    1 DA5   O5'        2    6.448999882    1.850000024  -10.466000557
    1 DA5   C5'        3    6.595999718    1.745999932  -10.427000046
    1 DA5   H5'        4    6.705000401    1.748999953  -10.430999756
    1 DA5   H5''       5    6.546999931    1.652000070  -10.454000473
    1 DA5   C4'        6    6.557000160    1.763999939  -10.277999878
    1 DA5   H4'        7    6.574999809    1.865000010  -10.241999626
    1 DA5   O4'        8    6.421999931    1.722999930  -10.267000198
    1 DA5   C1'        9    6.409999847    1.595000029  -10.212999344
    1 DA5   H1'       10    6.366000175    1.593000054  -10.112999916
    1 DA5   N9        11    6.317999840    1.522000074  -10.300000191
    1 DA5   C8        12    6.342999935    1.450999975  -10.413000107
    1 DA5   H8        13    6.440000057    1.434000015  -10.458000183
    1 DA5   N7        14    6.236999989    1.396000028  -10.472000122
    1 DA5   C5        15    6.140000343    1.427999973  -10.381999969
    1 DA5   C6        16    5.997000217    1.402000070  -10.373999596
    1 DA5   N6        17    5.920000076    1.345000029  -10.465000153
    1 DA5   H61       18    5.963000298    1.299000025  -10.544000626
    1 DA5   H62       19    5.828000069    1.320999980  -10.430000305
    1 DA5   N1        20    5.921000004    1.440999985  -10.272000313
    1 DA5   C2        21    5.980000019    1.513000011  -10.178999901
    1 DA5   H2        22    5.907999992    1.531999946  -10.100000381
    1 DA5   N3        23    6.108000278    1.552000046  -10.176000595
    1 DA5   C4        24    6.184000015    1.502000093  -10.277999878
    1 DA5   C3'       25    6.637999535    1.663999915  -10.189000130
    1 DA5   H3'       26    6.733000278    1.639999986  -10.237999916
    1 DA5   C2'       27    6.550000191    1.536999941  -10.204000473
    1 DA5   H2'       28    6.583999634    1.489000082  -10.295999527
    1 DA5   H2''      29    6.565000057    1.465999961  -10.123000145
    1 DA5   O3'       30    6.654000282    1.711000085  -10.059000015
    2 DT    P         31    6.744000435    1.627000093   -9.951000214
    2 DT    OP1       32    6.801999569    1.715999961   -9.847000122
    2 DT    OP2       33    6.830000401    1.539000034  -10.031000137
    2 DT    O5'       34    6.612000465    1.549000025   -9.899000168
    2 DT    C5'       35    6.526000023    1.608000040   -9.801000595
    2 DT    H5'       36    6.497000217    1.705999970   -9.836999893
    2 DT    H5''      37    6.580999851    1.615999937   -9.706999779
    2 DT    C4'       38    6.397000313    1.524999976   -9.789999962
    2 DT    H4'       39    6.321000099    1.583999991   -9.739000320
    2 DT    O4'       40    6.349999905    1.477999926   -9.921999931
    2 DT    C1'       41    6.270999908    1.365000010   -9.897000313
    2 DT    H1'       42    6.174000263    1.401000023   -9.862999916
    2 DT    N1        43    6.250999928    1.279999971  -10.020999908
    2 DT    C6        44    6.352999687    1.240999937  -10.098000526
    2 DT    H6        45    6.453000069    1.268000007  -10.066999435
    2 DT    C5        46    6.335999966    1.174999952  -10.215000153
    2 DT    C7        47    6.455999851    1.135999918  -10.301000595
    2 DT    H71       48    6.453000069    1.027999997  -10.312000275
    2 DT    H72       49    6.446000099    1.189000010  -10.397000313
    2 DT    H73       50    6.546000004    1.152000070  -10.241999626
    2 DT    C4        51    6.199999809    1.139000058  -10.253999710
    2 DT    O4        52    6.163000107    1.083999991  -10.358999252
    2 DT    N3        53    6.097000122    1.171000004  -10.163000107
    2 DT    H3        54    6.008000374    1.131000042  -10.189000130
    2 DT    C2        55    6.116000175    1.238000035  -10.045999527
    2 DT    O2        56    6.015999794    1.258000016   -9.977999687
    2 DT    C3'       57    6.405000210    1.402000070   -9.701000214
    2 DT    H3'       58    6.509999752    1.373999953   -9.687000275
    2 DT    C2'       59    6.338999748    1.289000034   -9.782999992
    2 DT    H2'       60    6.405999660    1.210999966   -9.819000244
    2 DT    H2''      61    6.254000187    1.239000082   -9.736000061
    2 DT    O3'       62    6.343999863    1.434000015   -9.571000099
    3 DC    P         63    6.336999893    1.335999966   -9.447999954
    3 DC    OP1       64    6.290999889    1.411999941   -9.331999779
    3 DC    OP2       65    6.470999718    1.277999997   -9.430999756
    3 DC    O5'       66    6.230999947    1.215999961   -9.482999802
    3 DC    C5'       67    6.090000153    1.250000000   -9.482000351
    3 DC    H5'       68    6.068999767    1.331000090   -9.550000191
    3 DC    H5''      69    6.063000202    1.277000070   -9.380000114
    3 DC    C4'       70    6.004000187    1.128999949   -9.523000717
    3 DC    H4'       71    5.900000095    1.156999946   -9.503999710
    3 DC    O4'       72    6.013000011    1.100000024   -9.663000107
    3 DC    C1'       73    5.999000072    0.958000004   -9.677000046
    3 DC    H1'       74    5.894999981    0.931000054   -9.661000252
    3 DC    N1        75    6.059000015    0.912000000   -9.802000046
    3 DC    C6        76    6.188000202    0.945999980   -9.841000557
    3 DC    H6        77    6.249000072    1.000000000   -9.769999504
    3 DC    C5        78    6.223999977    0.922999978   -9.967000008
    3 DC    H5        79    6.321000099    0.960000038   -9.998000145
    3 DC    C4        80    6.133000374    0.859000027  -10.055000305
    3 DC    N4        81    6.163000107    0.831999958  -10.177000046
    3 DC    H41       82    6.250999928    0.868000031  -10.208999634
    3 DC    H42       83    6.088000298    0.786000013  -10.225999832
    3 DC    N3        84    6.013999939    0.817000031  -10.022000313
    3 DC    C2        85    5.980999947    0.839999974   -9.894000053
    3 DC    O2        86    5.868000031    0.806999981   -9.859999657
    3 DC    C3'       87    6.038000107    1.006000042   -9.444000244
    3 DC    H3'       88    6.116999626    1.029999971   -9.371999741
    3 DC    C2'       89    6.074999809    0.905000031   -9.555000305
    3 DC    H2'       90    6.182000160    0.909000039   -9.574999809
    3 DC    H2''      91    6.032000065    0.806999981   -9.532999992
    3 DC    O3'       92    5.914000034    0.985000014   -9.368000031
    4 DA    P         93    5.901000023    0.868000031   -9.248999596
    4 DA    OP1       94    5.769999981    0.884000003   -9.189000130
    4 DA    OP2       95    6.009999752    0.881000042   -9.157999992
    4 DA    O5'       96    5.907999992    0.726999998   -9.328000069
    4 DA    C5'       97    5.796999931    0.685000002   -9.406999588
    4 DA    H5'       98    5.769000053    0.757000029   -9.482999802
    4 DA    H5''      99    5.713999748    0.665000021   -9.340000153
    4 DA    C4'      100    5.838999748    0.559000015   -9.480000496
    4 DA    H4'      101    5.750999928    0.513000011   -9.523000717
    4 DA    O4'      102    5.911000252    0.587000012   -9.598000526
    4 DA    C1'      103    5.998000145    0.473999977   -9.614000320
    4 DA    H1'      104    5.927999973    0.393999994   -9.640000343
    4 DA    N9       105    6.095999718    0.498999983   -9.719999313
    4 DA    C8       106    6.225999832    0.523999989   -9.696000099
    4 DA    H8       107    6.270999908    0.551999986   -9.601999283
    4 DA    N7       108    6.303999901    0.540000021   -9.801000595
    4 DA    C5       109    6.213999748    0.500000000   -9.902999878
    4 DA    C6       110    6.217999935    0.490000010  -10.044000626
    4 DA    N6       111    6.325999737    0.537999988  -10.108999252
    4 DA    H61      112    6.390000343    0.594999969  -10.055999756
    4 DA    H62      113    6.322000027    0.544999957  -10.210000038
    4 DA    N1       114    6.115000248    0.455000013  -10.119000435
    4 DA    C2       115    6.000000000    0.430000007  -10.057000160
    4 DA    H2       116    5.925999641    0.400000006  -10.130000114
    4 DA    N3       117    5.973999977    0.438000023   -9.928999901
    4 DA    C4       118    6.084000111    0.469999969   -9.855000496
    4 DA    C3'      119    5.908999920    0.453999996   -9.397000313
    4 DA    H3'      120    5.906000137    0.482999980   -9.291000366
    4 DA    C2'      121    6.039999962    0.444999993   -9.470999718
    4 DA    H2'      122    6.109000206    0.526000023   -9.447000504
    4 DA    H2''     123    6.105000019    0.357999980   -9.462999344
    4 DA    O3'      124    5.843999863    0.331999987   -9.420000076
    5 DA    P        125    5.782999992    0.245000005   -9.300000191
    5 DA    OP1      126    5.681000233    0.321000010   -9.225000381
    5 DA    OP2      127    5.893000126    0.184000000   -9.225000381
    5 DA    O5'      128    5.706999779    0.128999993   -9.387000084
    5 DA    C5'      129    5.598999977    0.173999995   -9.462999344
    5 DA    H5'      130    5.612999916    0.277999997   -9.494000435
    5 DA    H5''     131    5.504000187    0.173000008   -9.409999847
    5 DA    C4'      132    5.572999954    0.082000002   -9.583000183
    5 DA    H4'      133    5.473999977    0.109000005   -9.616999626
    5 DA    O4'      134    5.657999992    0.098000005   -9.694999695
    5 DA    C1'      135    5.745999813   15.871999741   -9.698999405
    5 DA    H1'      136    5.723999977   15.824999809   -9.795000076
    5 DA    N9       137    5.884999752    0.041000001   -9.708999634
    5 DA    C8       138    5.967999935    0.108000003   -9.619000435
    5 DA    H8       139    5.943999767    0.109000005   -9.513999939
    5 DA    N7       140    6.083000183    0.150999993   -9.675000191
    5 DA    C5       141    6.078000069    0.103000000   -9.805999756
    5 DA    C6       142    6.159999847    0.125000000   -9.923000336
    5 DA    N6       143    6.277999878    0.191000000   -9.920999527
    5 DA    H61      144    6.318999767    0.211999983   -9.830999374
    5 DA    H62      145    6.328000069    0.200000003  -10.008000374
    5 DA    N1       146    6.124000072    0.081000000  -10.041000366
    5 DA    C2       147    6.006999969    0.020000000  -10.048999786
    5 DA    H2       148    5.980000019   15.869999886  -10.147000313
    5 DA    N3       149    5.914000034   15.882000923   -9.954999924
    5 DA    C4       150    5.954999924    0.038999997   -9.831999779
    5 DA    C3'      151    5.568999767   15.819000244   -9.550000191
    5 DA    H3'      152    5.547999859   15.816999435   -9.442999840
    5 DA    C2'      153    5.713999748   15.774999619   -9.583999634
    5 DA    H2'      154    5.786000252   15.771000862   -9.501999855
    5 DA    H2''     155    5.717999935   15.669000626   -9.609999657
    5 DA    O3'      156    5.460999966   15.758000374   -9.630000114
    6 DT    P        157    5.453999996   15.608999252   -9.657999992
    6 DT    OP1      158    5.303999901   15.586000443   -9.683000565
    6 DT    OP2      159    5.516999722   15.530000687   -9.552000046
    6 DT    O5'      160    5.529000282   15.580999374   -9.795999527
    6 DT    C5'      161    5.486000061   15.632000923   -9.916999817
    6 DT    H5'      162    5.508000374   15.738000870   -9.925000191
    6 DT    H5''     163    5.377999783   15.616999626   -9.926000595
    6 DT    C4'      164    5.560999870   15.560999870  -10.032999992
    6 DT    H4'      165    5.508000374   15.586999893  -10.123999596
    6 DT    O4'      166    5.690999985   15.614000320  -10.039999962
    6 DT    C1'      167    5.786000252   15.505999565  -10.059000015
    6 DT    H1'      168    5.791999817   15.494999886  -10.168000221
    6 DT    N1       169    5.914999962   15.536999702  -10.001999855
    6 DT    C6       170    5.922999859   15.553998947   -9.866999626
    6 DT    H6       171    5.838000298   15.532999992   -9.803999901
    6 DT    C5       172    6.034999847   15.600000381   -9.801000595
    6 DT    C7       173    6.039999962   15.605999947   -9.648000717
    6 DT    H71      174    6.133999825   15.560999870   -9.616000175
    6 DT    H72      175    6.046999931   15.711000443   -9.619999886
    6 DT    H73      176    5.958000183   15.552999496   -9.600000381
    6 DT    C4       177    6.157999992   15.628000259   -9.878999710
    6 DT    O4       178    6.261000156   15.667999268   -9.826000214
    6 DT    N3       179    6.137000084   15.619999886  -10.015000343
    6 DT    H3       180    6.223999977   15.630999565  -10.065000534
    6 DT    C2       181    6.024000168   15.567998886  -10.078000069
    6 DT    O2       182    6.019999981   15.552000046  -10.198999405
    6 DT    C3'      183    5.579999924   15.400999069  -10.031999588
    6 DT    H3'      184    5.534999847   15.353999138   -9.944999695
    6 DT    C2'      185    5.730000019   15.375000000  -10.010000229
    6 DT    H2'      186    5.748000145   15.349000931   -9.906000137
    6 DT    H2''     187    5.775000095   15.296000481  -10.069999695
    6 DT    O3'      188    5.539000034   15.339999199  -10.149999619
    7 DA    P        189    5.532000065   15.184000015  -10.177000046
    7 DA    OP1      190    5.436999798   15.161000252  -10.284999847
    7 DA    OP2      191    5.501999855   15.114000320  -10.048999786
    7 DA    O5'      192    5.675999641   15.133999825  -10.225999832
    7 DA    C5'      193    5.738999844   15.194000244  -10.342000008
    7 DA    H5'      194    5.734000206   15.302999496  -10.340000153
    7 DA    H5''     195    5.685999870   15.161999702  -10.432000160
    7 DA    C4'      196    5.891999722   15.160000801  -10.350999832
    7 DA    H4'      197    5.927000046   15.186999321  -10.451000214
    7 DA    O4'      198    5.954999924   15.225999832  -10.239999771
    7 DA    C1'      199    6.036999702   15.128000259  -10.177000046
    7 DA    H1'      200    6.125999928   15.114000320  -10.239000320
    7 DA    N9       201    6.081000328   15.163000107  -10.033999443
    7 DA    C8       202    6.026000023   15.127000809   -9.916000366
    7 DA    H8       203    5.941999912   15.059000015   -9.906999588
    7 DA    N7       204    6.095999718   15.175999641   -9.812999725
    7 DA    C5       205    6.193999767   15.252000809   -9.873000145
    7 DA    C6       206    6.308000088   15.325999260   -9.830999374
    7 DA    N6       207    6.342999935   15.347999573   -9.706999779
    7 DA    H61      208    6.282000065   15.310999870   -9.635999680
    7 DA    H62      209    6.412999630   15.420000076   -9.698999405
    7 DA    N1       210    6.401999474   15.371000290   -9.916000366
    7 DA    C2       211    6.379000187   15.355999947  -10.045999527
    7 DA    H2       212    6.458999634   15.386999130  -10.111000061
    7 DA    N3       213    6.274000168   15.296999931  -10.100000381
    7 DA    C4       214    6.186999798   15.241999626  -10.006999969
    7 DA    C3'      215    5.914000034   15.008999825  -10.322000504
    7 DA    H3'      216    5.820000172   14.955999374  -10.338999748
    7 DA    C2'      217    5.953000069   15.000000000  -10.180000305
    7 DA    H2'      218    5.859000206   15.011999130  -10.126000404
    7 DA    H2''     219    6.006999969   14.911000252  -10.149000168
    7 DA    O3'      220    6.022999763   14.964999199  -10.398000717
    8 DT    P        221    6.022000313   14.827000618  -10.473000526
    8 DT    OP1      222    5.915999889   14.846000671  -10.579999924
    8 DT    OP2      223    6.006999969   14.722999573  -10.369999886
    8 DT    O5'      224    6.172999859   14.824000359  -10.530000687
    8 DT    C5'      225    6.217000008   14.913000107  -10.619000435
    8 DT    H5'      226    6.158999920   15.005000114  -10.607999802
    8 DT    H5''     227    6.203999996   14.864999771  -10.715000153
    8 DT    C4'      228    6.363999844   14.957000732  -10.607999802
    8 DT    H4'      229    6.374000072   15.025999069  -10.691999435
    8 DT    O4'      230    6.390000343   15.032000542  -10.489999771
    8 DT    C1'      231    6.497000217   14.975000381  -10.423999786
    8 DT    H1'      232    6.594999790   15.014999390  -10.453000069
    8 DT    N1       233    6.473000526   15.002000809  -10.269999504
    8 DT    C6       234    6.381000042   14.925000191  -10.203000069
    8 DT    H6       235    6.322000027   14.857999802  -10.262999535
    8 DT    C5       236    6.379000187   14.921999931  -10.066999435
    8 DT    C7       237    6.288000107   14.817998886   -9.996999741
    8 DT    H71      238    6.345999718   14.775999069   -9.914999962
    8 DT    H72      239    6.211999893   14.880000114   -9.948999405
    8 DT    H73      240    6.255000114   14.732000351  -10.055000305
    8 DT    C4       241    6.473999977   15.000999451   -9.987999916
    8 DT    O4       242    6.487000465   15.000999451   -9.864999771
    8 DT    N3       243    6.551000118   15.080999374  -10.067999840
    8 DT    H3       244    6.625000000   15.127000809  -10.017000198
    8 DT    C2       245    6.566000462   15.078000069  -10.204000473
    8 DT    O2       246    6.666000366   15.128000259  -10.251000404
    8 DT    C3'      247    6.462000370   14.838999748  -10.608999252
    8 DT    H3'      248    6.407000065   14.749000549  -10.637999535
    8 DT    C2'      249    6.497000217   14.828000069  -10.458000183
    8 DT    H2'      250    6.416999817   14.769000053  -10.413999557
    8 DT    H2''     251    6.594000340   14.782999992  -10.434999466
    8 DT    O3'      252    6.572000027   14.872999191  -10.696000099
    9 DC    P        253    6.705999851   14.791000366  -10.712999344
    9 DC    OP1      254    6.752999783   14.814999580  -10.848999977
    9 DC    OP2      255    6.678999901   14.649999619  -10.670000076
    9 DC    O5'      256    6.805999756   14.867999077  -10.608999252
    9 DC    C5'      257    6.851000309   14.991000175  -10.648000717
    9 DC    H5'      258    6.766999722   15.059000015  -10.633000374
    9 DC    H5''     259    6.880999565   14.997999191  -10.753000259
    9 DC    C4'      260    6.958000183   15.047999382  -10.551000595
    9 DC    H4'      261    6.962999821   15.152000427  -10.583000183
    9 DC    O4'      262    6.921000004   15.049000740  -10.408999443
    9 DC    C1'      263    7.018000126   14.983999252  -10.336000443
    9 DC    H1'      264    7.080000401   15.059000015  -10.287000656
    9 DC    N1       265    6.944999695   14.913999557  -10.223999977
    9 DC    C6       266    6.838999748   14.825999260  -10.262000084
    9 DC    H6       267    6.812999725   14.814999580  -10.366000175
    9 DC    C5       268    6.765000343   14.777000427  -10.156999588
    9 DC    H5       269    6.671000004   14.727000237  -10.176000595
    9 DC    C4       270    6.812000275   14.800999641  -10.026999474
    9 DC    N4       271    6.745999813   14.758000374   -9.923999786
    9 DC    H41      272    6.683000088   14.680000305   -9.937999725
    9 DC    H42      273    6.794000149   14.781000137   -9.838999748
    9 DC    N3       274    6.921000004   14.864000320   -9.994000435
    9 DC    C2       275    6.994999886   14.917999268  -10.091000557
    9 DC    O2       276    7.098999977   14.969999313  -10.055999756
    9 DC    C3'      277    7.094999790   14.985000610  -10.558000565
    9 DC    H3'      278    7.106999874   14.934000015  -10.652999878
    9 DC    C2'      279    7.108000278   14.905000687  -10.430000305
    9 DC    H2'      280    7.067999840   14.805000305  -10.442999840
    9 DC    H2''     281    7.206999779   14.889999390  -10.387999535
    9 DC    O3'      282    7.197000027   15.086999893  -10.551000595
   10 DC    P        283    7.348999977   15.050000191  -10.587999344
   10 DC    OP1      284    7.419999599   15.180999756  -10.614000320
   10 DC    OP2      285    7.351000309   14.952000618  -10.706999779
   10 DC    O5'      286    7.419000149   14.980000496  -10.458999634
   10 DC    C5'      287    7.481999874   15.061999321  -10.357000351
   10 DC    H5'      288    7.414000034   15.144000053  -10.333999634
   10 DC    H5''     289    7.573999882   15.094999313  -10.406000137
   10 DC    C4'      290    7.519999504   14.983999252  -10.233999252
   10 DC    H4'      291    7.573000431   15.046999931  -10.162000656
   10 DC    O4'      292    7.407000065   14.935000420  -10.163000107
   10 DC    C1'      293    7.451000214   14.827000618  -10.080999374
   10 DC    H1'      294    7.498000145   14.866000175   -9.989999771
   10 DC    N1       295    7.342000008   14.730000496  -10.055999756
   10 DC    C6       296    7.259999752   14.684000015  -10.163000107
   10 DC    H6       297    7.291999817   14.708000183  -10.262999535
   10 DC    C5       298    7.141000271   14.621999741  -10.135999680
   10 DC    H5       299    7.066000462   14.596000671  -10.208999634
   10 DC    C4       300    7.116000175   14.597999573   -9.998999596
   10 DC    N4       301    7.001999855   14.545000076   -9.970999718
   10 DC    H41      302    6.940000057   14.527000427  -10.048999786
   10 DC    H42      303    6.981999874   14.532999992   -9.871999741
   10 DC    N3       304    7.190000057   14.638999939   -9.899000168
   10 DC    C2       305    7.303999901   14.704999924   -9.925000191
   10 DC    O2       306    7.370999813   14.753000259   -9.833000183
   10 DC    C3'      307    7.618000031   14.863000870  -10.253000259
   10 DC    H3'      308    7.613999844   14.819999695  -10.352999687
   10 DC    C2'      309    7.562000275   14.760999680  -10.158999443
   10 DC    H2'      310    7.526000023   14.670000076  -10.208000183
   10 DC    H2''     311    7.641000271   14.727999687  -10.092000008
   10 DC    O3'      312    7.752999783   14.897000313  -10.220999718
   11 DA    P        313    7.873999596   14.799000740  -10.230999947
   11 DA    OP1      314    8.003000259   14.864999771  -10.248999596
   11 DA    OP2      315    7.828000069   14.694999695  -10.322000504
   11 DA    O5'      316    7.876999855   14.725000381  -10.088999748
   11 DA    C5'      317    7.930000305   14.597000122  -10.079999924
   11 DA    H5'      318    8.033999443   14.600000381  -10.111000061
   11 DA    H5''     319    7.875000000   14.519000053  -10.131999969
   11 DA    C4'      320    7.937999725   14.571001053   -9.927999496
   11 DA    H4'      321    8.010000229   14.644999504   -9.894000053
   11 DA    O4'      322    7.808000088   14.588999748   -9.859999657
   11 DA    C1'      323    7.741999626   14.461999893   -9.830999374
   11 DA    H1'      324    7.731999874   14.440999985   -9.723999977
   11 DA    N9       325    7.599999905   14.460000992   -9.876999855
   11 DA    C8       326    7.566000462   14.455999374  -10.006999969
   11 DA    H8       327    7.643000126   14.477000237  -10.080999374
   11 DA    N7       328    7.448000431   14.419000626  -10.038000107
   11 DA    C5       329    7.397000313   14.388000488   -9.918000221
   11 DA    C6       330    7.280999660   14.328000069   -9.875000000
   11 DA    N6       331    7.182000160   14.286999702   -9.960000038
   11 DA    H61      332    7.190000057   14.314999580  -10.055999756
   11 DA    H62      333    7.095999718   14.244999886   -9.927000046
   11 DA    N1       334    7.250000000   14.310999870   -9.746999741
   11 DA    C2       335    7.341000557   14.342999458   -9.659999847
   11 DA    H2       336    7.308000088   14.328000069   -9.558000565
   11 DA    N3       337    7.467000008   14.388000488   -9.684999466
   11 DA    C4       338    7.486000061   14.416000366   -9.819000244
   11 DA    C3'      339    7.980000496   14.427000046   -9.894999504
   11 DA    H3'      340    8.039999962   14.386999130   -9.975999832
   11 DA    C2'      341    7.838999748   14.357000351   -9.890000343
   11 DA    H2'      342    7.808999538   14.338000298   -9.993000031
   11 DA    H2''     343    7.844999790   14.267999649   -9.826999664
   11 DA    O3'      344    8.055999756   14.424000740   -9.770999908
   12 DC    P        345    8.121999741   14.295000076   -9.697999954
   12 DC    OP1      346    8.234999657   14.347000122   -9.623000145
   12 DC    OP2      347    8.148000717   14.197000504   -9.798000336
   12 DC    O5'      348    8.005000114   14.246999741   -9.600999832
   12 DC    C5'      349    7.974999905   14.314999580   -9.479000092
   12 DC    H5'      350    7.919999599   14.403999329   -9.508000374
   12 DC    H5''     351    8.071000099   14.335000992   -9.432000160
   12 DC    C4'      352    7.894999504   14.232000351   -9.383000374
   12 DC    H4'      353    7.890000343   14.278999329   -9.284999847
   12 DC    O4'      354    7.770999908   14.228999138   -9.441999435
   12 DC    C1'      355    7.733999729   14.092999458   -9.448999405
   12 DC    H1'      356    7.691000462   14.060000420   -9.354000092
   12 DC    N1       357    7.648999691   14.072000504   -9.567999840
   12 DC    C6       358    7.698000431   14.080999374   -9.696000099
   12 DC    H6       359    7.802999973   14.102000237   -9.711999893
   12 DC    C5       360    7.609999657   14.064000130   -9.795000076
   12 DC    H5       361    7.643000126   14.072999954   -9.897000313
   12 DC    C4       362    7.477999687   14.041000366   -9.769000053
   12 DC    N4       363    7.391000271   14.032000542   -9.862999916
   12 DC    H41      364    7.428999901   14.045000076   -9.955999374
   12 DC    H42      365    7.291999817   14.044000626   -9.854000092
   12 DC    N3       366    7.426000118   14.025999069   -9.647000313
   12 DC    C2       367    7.516000271   14.030000687   -9.543000221
   12 DC    O2       368    7.473999977   14.010000229   -9.434999466
   12 DC    C3'      369    7.962000370   14.089999199   -9.362000465
   12 DC    H3'      370    8.065999985   14.086999893   -9.394000053
   12 DC    C2'      371    7.868000031   14.011999130   -9.449999809
   12 DC    H2'      372    7.904000282   14.013000488   -9.552999496
   12 DC    H2''     373    7.847000122   13.910000801   -9.418000221
   12 DC    O3'      374    7.953999996   14.045000076   -9.233999252
   13 DC    P        375    8.006999969   13.894000053   -9.191999435
   13 DC    OP1      376    8.057000160   13.894999504   -9.053999901
   13 DC    OP2      377    8.092000008   13.836000443   -9.298999786
   13 DC    O5'      378    7.873000145   13.811999321   -9.198999405
   13 DC    C5'      379    7.752999783   13.852999687   -9.145999908
   13 DC    H5'      380    7.733000278   13.954999924   -9.177999496
   13 DC    H5''     381    7.773000240   13.864999771   -9.038999557
   13 DC    C4'      382    7.640000343   13.753999710   -9.180999756
   13 DC    H4'      383    7.559999943   13.777000427   -9.111000061
   13 DC    O4'      384    7.602999687   13.769999504   -9.314000130
   13 DC    C1'      385    7.583999634   13.646000862   -9.378999710
   13 DC    H1'      386    7.487000465   13.600999832   -9.354000092
   13 DC    N1       387    7.585999966   13.669000626   -9.524000168
   13 DC    C6       388    7.692999840   13.722000122   -9.593000412
   13 DC    H6       389    7.786000252   13.747999191   -9.545000076
   13 DC    C5       390    7.682000160   13.750000000   -9.725000381
   13 DC    H5       391    7.766999722   13.791000366   -9.777999878
   13 DC    C4       392    7.553999901   13.732999802   -9.787000656
   13 DC    N4       393    7.532000065   13.760999680   -9.916000366
   13 DC    H41      394    7.612000465   13.777999878   -9.975000381
   13 DC    H42      395    7.444999695   13.733999252   -9.961000443
   13 DC    N3       396    7.451000214   13.674000740   -9.723999977
   13 DC    C2       397    7.463999748   13.642000198   -9.592000008
   13 DC    O2       398    7.358000278   13.599000931   -9.538000107
   13 DC    C3'      399    7.685999870   13.607999802   -9.170999527
   13 DC    H3'      400    7.786000252   13.608999252   -9.126000404
   13 DC    C2'      401    7.691999912   13.555000305   -9.315999985
   13 DC    H2'      402    7.794000149   13.572999954   -9.350000381
   13 DC    H2''     403    7.671999931   13.447999954   -9.323999405
   13 DC    O3'      404    7.585999966   13.538999557   -9.097000122
   14 DT    P        405    7.608999729   13.394000053   -9.036000252
   14 DT    OP1      406    7.615000248   13.394000053   -8.890000343
   14 DT    OP2      407    7.724999905   13.327000618   -9.108999252
   14 DT    O5'      408    7.483000278   13.307001114   -9.083000183
   14 DT    C5'      409    7.354000092   13.341000557   -9.033999443
   14 DT    H5'      410    7.340000153   13.449000359   -9.045999527
   14 DT    H5''     411    7.344000340   13.300000191   -8.934000015
   14 DT    C4'      412    7.255000114   13.274000168   -9.130000114
   14 DT    H4'      413    7.152999878   13.302999496   -9.102999687
   14 DT    O4'      414    7.277999878   13.328999519   -9.256999969
   14 DT    C1'      415    7.250000000   13.217999458   -9.343999863
   14 DT    H1'      416    7.141999722   13.211000443   -9.348999977
   14 DT    N1       417    7.317999840   13.244000435   -9.472000122
   14 DT    C6       418    7.462000370   13.242999077   -9.477999687
   14 DT    H6       419    7.526000023   13.218999863   -9.394000053
   14 DT    C5       420    7.520999908   13.277999878   -9.594999313
   14 DT    C7       421    7.677999973   13.288999557   -9.597000122
   14 DT    H71      422    7.710000038   13.391000748   -9.619999886
   14 DT    H72      423    7.710000038   13.277999878   -9.493000031
   14 DT    H73      424    7.719000340   13.218999863   -9.669000626
   14 DT    C4       425    7.440000057   13.310999870   -9.712999344
   14 DT    O4       426    7.491999626   13.361999512   -9.810999870
   14 DT    N3       427    7.305000305   13.289999008   -9.701000214
   14 DT    H3       428    7.247000217   13.336999893   -9.767999649
   14 DT    C2       429    7.238999844   13.269000053   -9.585000038
   14 DT    O2       430    7.116999626   13.257000923   -9.585000038
   14 DT    C3'      431    7.258000374   13.119000435   -9.135999680
   14 DT    H3'      432    7.326000214   13.092999458   -9.055000305
   14 DT    C2'      433    7.308000088   13.092000008   -9.276000023
   14 DT    H2'      434    7.416999817   13.085000992   -9.274999619
   14 DT    H2''     435    7.262999535   13.000000000   -9.312999725
   14 DT    O3'      436    7.126000404   13.078000069   -9.109999657
   15 DG    P        437    7.092000008   12.927999496   -9.072999954
   15 DG    OP1      438    6.958999634   12.936999321   -9.006999969
   15 DG    OP2      439    7.201999664   12.860000610   -9.005000114
   15 DG    O5'      440    7.074999809   12.858999252   -9.218000412
   15 DG    C5'      441    6.962999821   12.889999390   -9.300000191
   15 DG    H5'      442    6.969000340   12.999000549   -9.295999527
   15 DG    H5''     443    6.872000217   12.852000237   -9.253999710
   15 DG    C4'      444    6.963999748   12.836000443   -9.442999840
   15 DG    H4'      445    6.865000248   12.853999138   -9.484999657
   15 DG    O4'      446    7.055999756   12.913000107   -9.519000053
   15 DG    C1'      447    7.136000156   12.815999985   -9.581999779
   15 DG    H1'      448    7.080999851   12.789999962   -9.671999931
   15 DG    N9       449    7.269000053   12.866999626   -9.633000374
   15 DG    C8       450    7.394000053   12.871000290   -9.572999954
   15 DG    H8       451    7.402999878   12.843999863   -9.468999863
   15 DG    N7       452    7.487999916   12.927000046   -9.649999619
   15 DG    C5       453    7.418000221   12.953999519   -9.772000313
   15 DG    C6       454    7.467999935   13.007000923   -9.899999619
   15 DG    O6       455    7.578999996   13.032000542   -9.941999435
   15 DG    N1       456    7.361000061   13.025999069   -9.993000031
   15 DG    H1       457    7.383999825   13.072000504  -10.079999924
   15 DG    C2       458    7.237000465   12.972999573   -9.976999283
   15 DG    N2       459    7.166999817   12.964999199  -10.088999748
   15 DG    H21      460    7.205000401   12.980999947  -10.180999756
   15 DG    H22      461    7.076000214   12.932001114  -10.060999870
   15 DG    N3       462    7.194999695   12.913000107   -9.864999771
   15 DG    C4       463    7.287999630   12.911999702   -9.763999939
   15 DG    C3'      464    7.006999969   12.689000130   -9.444000244
   15 DG    H3'      465    7.002999783   12.651999474   -9.342000008
   15 DG    C2'      466    7.148000240   12.696000099   -9.491999626
   15 DG    H2'      467    7.219999790   12.718000412   -9.413000107
   15 DG    H2''     468    7.189000130   12.604000092   -9.533999443
   15 DG    O3'      469    6.918000221   12.614999771   -9.531000137
   16 DC    P        470    6.858999729   12.475999832   -9.491999626
   16 DC    OP1      471    6.720999718   12.467000008   -9.545999527
   16 DC    OP2      472    6.893000126   12.446000099   -9.345999718
   16 DC    O5'      473    6.963999748   12.371999741   -9.573999405
   16 DC    C5'      474    6.926999569   12.298999786   -9.684000015
   16 DC    H5'      475    6.845999718   12.230999947   -9.656999588
   16 DC    H5''     476    7.018000126   12.250000000   -9.717000008
   16 DC    C4'      477    6.880000114   12.395999908   -9.802999496
   16 DC    H4'      478    6.776000023   12.421999931   -9.782999992
   16 DC    O4'      479    6.970999718   12.508000374   -9.817999840
   16 DC    C1'      480    7.044000149   12.501000404   -9.937000275
   16 DC    H1'      481    6.997000217   12.560999870  -10.015000343
   16 DC    N1       482    7.190000057   12.517000198   -9.906000137
   16 DC    C6       483    7.240000248   12.461999893   -9.788999557
   16 DC    H6       484    7.176999569   12.408999443   -9.718999863
   16 DC    C5       485    7.373000145   12.476999283   -9.765000343
   16 DC    H5       486    7.408999443   12.421999931   -9.678999901
   16 DC    C4       487    7.451999664   12.553999901   -9.854000092
   16 DC    N4       488    7.576000214   12.572000504   -9.833999634
   16 DC    H41      489    7.612000465   12.512999535   -9.760000229
   16 DC    H42      490    7.634999752   12.604000092   -9.909999847
   16 DC    N3       491    7.405000210   12.597000122   -9.969999313
   16 DC    C2       492    7.277999878   12.583999634   -9.998000145
   16 DC    O2       493    7.236000061   12.635999680  -10.101999283
   16 DC    C3'      494    6.883000374   12.322000504   -9.937000275
   16 DC    H3'      495    6.851000309   12.219999313   -9.916999817
   16 DC    C2'      496    7.025000095   12.357999802   -9.976999283
   16 DC    H2'      497    7.092999935   12.283999443   -9.934000015
   16 DC    H2''     498    7.036000252   12.354000092  -10.085000038
   16 DC    O3'      499    6.794999599   12.388999939  -10.023000717
   17 DA    P        500    6.703999996   12.321000099  -10.137000084
   17 DA    OP1      501    6.605999947   12.427999496  -10.177000046
   17 DA    OP2      502    6.648000240   12.197999954  -10.085000038
   17 DA    O5'      503    6.808000088   12.284999847  -10.253000259
   17 DA    C5'      504    6.830000401   12.378999710  -10.347000122
   17 DA    H5'      505    6.842000008   12.479000092  -10.303999901
   17 DA    H5''     506    6.743000031   12.373000145  -10.413000107
   17 DA    C4'      507    6.948999882   12.355999947  -10.441999435
   17 DA    H4'      508    6.933999538   12.430999756  -10.519999504
   17 DA    O4'      509    7.078000069   12.376999855  -10.381999969
   17 DA    C1'      510    7.157000065   12.255000114  -10.394000053
   17 DA    H1'      511    7.212000370   12.246999741  -10.487999916
   17 DA    N9       512    7.245999813   12.241000175  -10.269999504
   17 DA    C8       513    7.233999729   12.162000656  -10.163000107
   17 DA    H8       514    7.148000240   12.098999977  -10.142999649
   17 DA    N7       515    7.337000370   12.159999847  -10.086999893
   17 DA    C5       516    7.427999973   12.243000031  -10.152999878
   17 DA    C6       517    7.555999756   12.298000336  -10.126000404
   17 DA    N6       518    7.630000114   12.280000687  -10.017000198
   17 DA    H61      519    7.622000217   12.189000130   -9.973999977
   17 DA    H62      520    7.708000183   12.341000557   -9.996000290
   17 DA    N1       521    7.612000465   12.380999565  -10.211000443
   17 DA    C2       522    7.546000004   12.411000252  -10.322000504
   17 DA    H2       523    7.597000122   12.475000381  -10.392000198
   17 DA    N3       524    7.423999786   12.376999855  -10.357999802
   17 DA    C4       525    7.366999626   12.298999786  -10.260000229
   17 DA    C3'      526    6.940000057   12.217000008  -10.505999565
   17 DA    H3'      527    6.838999748   12.177000046  -10.496999741
   17 DA    C2'      528    7.046000004   12.151000023  -10.416999817
   17 DA    H2'      529    6.986000061   12.125000000  -10.329999924
   17 DA    H2''     530    7.083000183   12.065000534  -10.472000122
   17 DA    O3'      531    6.988999844   12.239999771  -10.635000229
   18 DG    P        532    6.921000004   12.178999901  -10.758999825
   18 DG    OP1      533    6.786000252   12.241000175  -10.767999649
   18 DG    OP2      534    6.933999538   12.033999443  -10.739999771
   18 DG    O5'      535    6.997000217   12.218000412  -10.895999908
   18 DG    C5'      536    7.001000404   12.350000381  -10.947000504
   18 DG    H5'      537    6.965000153   12.412000656  -10.864999771
   18 DG    H5''     538    6.925000191   12.355999947  -11.024999619
   18 DG    C4'      539    7.145999908   12.406000137  -10.977999687
   18 DG    H4'      540    7.144000053   12.510000229  -11.008999825
   18 DG    O4'      541    7.241000175   12.385000229  -10.875000000
   18 DG    C1'      542    7.335000038   12.288000107  -10.904000282
   18 DG    H1'      543    7.430000305   12.329000473  -10.940999985
   18 DG    N9       544    7.368000031   12.204999924  -10.781999588
   18 DG    C8       545    7.293000221   12.112999916  -10.710000038
   18 DG    H8       546    7.192999840   12.085000038  -10.737000465
   18 DG    N7       547    7.355000496   12.067999840  -10.598999977
   18 DG    C5       548    7.474999905   12.137000084  -10.598999977
   18 DG    C6       549    7.585999966   12.130000114  -10.510000229
   18 DG    O6       550    7.595999718   12.069999695  -10.406000137
   18 DG    N1       551    7.699999809   12.197999954  -10.551000595
   18 DG    H1       552    7.784999847   12.190000534  -10.498000145
   18 DG    C2       553    7.694000244   12.281999588  -10.656999588
   18 DG    N2       554    7.798999786   12.350000381  -10.673000336
   18 DG    H21      555    7.875000000   12.344999313  -10.605999947
   18 DG    H22      556    7.808000088   12.392000198  -10.763999939
   18 DG    N3       557    7.597000122   12.288000107  -10.744999886
   18 DG    C4       558    7.486000061   12.218000412  -10.706999779
   18 DG    C3'      559    7.198000431   12.312999725  -11.093000412
   18 DG    H3'      560    7.122000217   12.253000259  -11.142999649
   18 DG    C2'      561    7.280000210   12.210000038  -11.019000053
   18 DG    H2'      562    7.219000340   12.137999535  -10.962999344
   18 DG    H2''     563    7.348000526   12.159999847  -11.086999893
   18 DG    O3'      564    7.261000156   12.390000343  -11.197000504
   19 DA    P        565    7.351000309   12.322000504  -11.312999725
   19 DA    OP1      566    7.366000175   12.432000160  -11.409999847
   19 DA    OP2      567    7.277999878   12.196000099  -11.347000122
   19 DA    O5'      568    7.493000031   12.282999992  -11.243000031
   19 DA    C5'      569    7.574999809   12.391000748  -11.199999809
   19 DA    H5'      570    7.532000065   12.434000015  -11.108999252
   19 DA    H5''     571    7.580999851   12.463999748  -11.281000137
   19 DA    C4'      572    7.722000122   12.371000290  -11.177000046
   19 DA    H4'      573    7.766000271   12.469999313  -11.170000076
   19 DA    O4'      574    7.738999844   12.303999901  -11.052999496
   19 DA    C1'      575    7.801000118   12.178999901  -11.073999405
   19 DA    H1'      576    7.907000065   12.190000534  -11.052999496
   19 DA    N9       577    7.744000435   12.074999809  -10.984999657
   19 DA    C8       578    7.615000248   12.032999992  -10.979000092
   19 DA    H8       579    7.546999931   12.079999924  -11.048000336
   19 DA    N7       580    7.583000183   11.961999893  -10.871999741
   19 DA    C5       581    7.703000069   11.954000473  -10.807000160
   19 DA    C6       582    7.745999813   11.898000717  -10.684000015
   19 DA    N6       583    7.671999931   11.816999435  -10.608999252
   19 DA    H61      584    7.578000069   11.794000626  -10.638999939
   19 DA    H62      585    7.701999664   11.776000023  -10.522000313
   19 DA    N1       586    7.862999916   11.925000191  -10.630000114
   19 DA    C2       587    7.951999664   11.996000290  -10.703000069
   19 DA    H2       588    8.051000595   12.012999535  -10.666000366
   19 DA    N3       589    7.925000191   12.057000160  -10.817999840
   19 DA    C4       590    7.798000336   12.027999878  -10.864000320
   19 DA    C3'      591    7.787999630   12.298999786  -11.289999962
   19 DA    H3'      592    7.729000092   12.295000076  -11.381999969
   19 DA    C2'      593    7.782999992   12.161000252  -11.220999718
   19 DA    H2'      594    7.687999725   12.114000320  -11.244000435
   19 DA    H2''     595    7.858999729   12.090000153  -11.253999710
   19 DA    O3'      596    7.912999630   12.357000351  -11.309999466
   20 DT    P        597    8.020999908   12.283999443  -11.401000023
   20 DT    OP1      598    8.123000145   12.385999680  -11.435999870
   20 DT    OP2      599    7.942999840   12.210000038  -11.510000229
   20 DT    O5'      600    8.083000183   12.171999931  -11.310999870
   20 DT    C5'      601    8.177000046   12.201000214  -11.212999344
   20 DT    H5'      602    8.133999825   12.270999908  -11.142000198
   20 DT    H5''     603    8.269000053   12.241000175  -11.255999565
   20 DT    C4'      604    8.220999718   12.072999954  -11.141000748
   20 DT    H4'      605    8.298000336   12.100000381  -11.069000244
   20 DT    O4'      606    8.111000061   12.022000313  -11.067999840
   20 DT    C1'      607    8.114999771   11.878999710  -11.083000183
   20 DT    H1'      608    8.190999985   11.847000122  -11.012000084
   20 DT    N1       609    7.983000278   11.805999756  -11.059999466
   20 DT    C6       610    7.873999596   11.815000534  -11.140000343
   20 DT    H6       611    7.877999783   11.875000000  -11.230000496
   20 DT    C5       612    7.758000374   11.751999855  -11.108999252
   20 DT    C7       613    7.645999908   11.753999710  -11.215000153
   20 DT    H71      614    7.662999630   11.824999809  -11.295000076
   20 DT    H72      615    7.651999474   11.651999474  -11.253999710
   20 DT    H73      616    7.551000118   11.776000023  -11.166000366
   20 DT    C4       617    7.734999657   11.680999756  -10.982000351
   20 DT    O4       618    7.629000187   11.630999565  -10.951999664
   20 DT    N3       619    7.845999718   11.677000046  -10.905000687
   20 DT    H3       620    7.848999977   11.612999916  -10.826999664
   20 DT    C2       621    7.969999790   11.727999687  -10.937999725
   20 DT    O2       622    8.069000244   11.708999634  -10.864999771
   20 DT    C3'      623    8.277999878   11.972000122  -11.239000320
   20 DT    H3'      624    8.281000137   12.012999535  -11.340000153
   20 DT    C2'      625    8.168000221   11.869000435  -11.223000526
   20 DT    H2'      626    8.091000557   11.880999565  -11.298999786
   20 DT    H2''     627    8.198999405   11.765000343  -11.230000496
   20 DT    O3'      628    8.405000687   11.927999496  -11.184999466
   21 DT    P        629    8.501999855   11.822999954  -11.244999886
   21 DT    OP1      630    8.642999649   11.868000031  -11.237000465
   21 DT    OP2      631    8.444999695   11.774999619  -11.373999596
   21 DT    O5'      632    8.491000175   11.701000214  -11.149999619
   21 DT    C5'      633    8.526000023   11.706999779  -11.010999680
   21 DT    H5'      634    8.454000473   11.770999908  -10.960000038
   21 DT    H5''     635    8.626000404   11.746999741  -10.996999741
   21 DT    C4'      636    8.519999504   11.583000183  -10.921999931
   21 DT    H4'      637    8.555000305   11.608999252  -10.822000504
   21 DT    O4'      638    8.391000748   11.520999908  -10.906999588
   21 DT    C1'      639    8.399999619   11.391000748  -10.951999664
   21 DT    H1'      640    8.434999466   11.321000099  -10.876000404
   21 DT    N1       641    8.258000374   11.369000435  -10.998999596
   21 DT    C6       642    8.210000038   11.439000130  -11.105000496
   21 DT    H6       643    8.276000023   11.512000084  -11.149000168
   21 DT    C5       644    8.091000557   11.418000221  -11.152999878
   21 DT    C7       645    8.048999786   11.483999252  -11.284999847
   21 DT    H71      646    7.966000557   11.550000191  -11.256999969
   21 DT    H72      647    8.119999886   11.539999962  -11.344999313
   21 DT    H73      648    8.003999710   11.406000137  -11.345999718
   21 DT    C4       649    8.003999710   11.316999435  -11.081999779
   21 DT    O4       650    7.886000156   11.295999527  -11.105999947
   21 DT    N3       651    8.062999725   11.244000435  -10.980999947
   21 DT    H3       652    8.006999969   11.173000336  -10.937000275
   21 DT    C2       653    8.187999725   11.267999649  -10.934999466
   21 DT    O2       654    8.230000496   11.189000130  -10.850000381
   21 DT    C3'      655    8.607000351   11.473999977  -10.991999626
   21 DT    H3'      656    8.664999962   11.526999474  -11.069000244
   21 DT    C2'      657    8.512000084   11.381999969  -11.055000305
   21 DT    H2'      658    8.470999718   11.421999931  -11.148000717
   21 DT    H2''     659    8.555000305   11.281999588  -11.065000534
   21 DT    O3'      660    8.704000473   11.419000626  -10.906000137
   22 DC    P        661    8.826999664   11.324999809  -10.961999893
   22 DC    OP1      662    8.932000160   11.329000473  -10.862000465
   22 DC    OP2      663    8.859999657   11.357999802  -11.104000092
   22 DC    O5'      664    8.760000229   11.185999870  -10.956999779
   22 DC    C5'      665    8.712999344   11.135000229  -10.830999374
   22 DC    H5'      666    8.657999992   11.212999344  -10.780000687
   22 DC    H5''     667    8.798000336   11.108999252  -10.767999649
   22 DC    C4'      668    8.621000290   11.016000748  -10.852999687
   22 DC    H4'      669    8.616000175   10.980000496  -10.750000000
   22 DC    O4'      670    8.482000351   11.051000595  -10.898000717
   22 DC    C1'      671    8.442999840   10.951999664  -10.987999916
   22 DC    H1'      672    8.419000626   10.855000496  -10.944999695
   22 DC    N1       673    8.333000183   11.001999855  -11.069000244
   22 DC    C6       674    8.350999832   11.088999748  -11.180000305
   22 DC    H6       675    8.444000244   11.142999649  -11.194000244
   22 DC    C5       676    8.244999886   11.118000031  -11.260999680
   22 DC    H5       677    8.253000259   11.194999695  -11.336000443
   22 DC    C4       678    8.123999596   11.052000046  -11.233999252
   22 DC    N4       679    8.024000168   11.072999954  -11.310999870
   22 DC    H41      680    8.032999992   11.101999283  -11.406999588
   22 DC    H42      681    7.937000275   11.062999725  -11.260999680
   22 DC    N3       682    8.093000412   10.980999947  -11.123000145
   22 DC    C2       683    8.203000069   10.951000214  -11.050000191
   22 DC    O2       684    8.189000130   10.869999886  -10.961999893
   22 DC    C3'      685    8.661000252   10.902999878  -10.947999954
   22 DC    H3'      686    8.760000229   10.913999557  -10.991999626
   22 DC    C2'      687    8.566999435   10.920999527  -11.062000275
   22 DC    H2'      688    8.586000443   11.008000374  -11.123999596
   22 DC    H2''     689    8.557000160   10.824999809  -11.114000320
   22 DC    O3'      690    8.644999504   10.776999474  -10.878000259
   23 DT    P        691    8.753999710   10.662000656  -10.897000313
   23 DT    OP1      692    8.824999809   10.633000374  -10.767999649
   23 DT    OP2      693    8.840000153   10.690999985  -11.008000374
   23 DT    O5'      694    8.663000107   10.537000656  -10.937000275
   23 DT    C5'      695    8.604000092   10.461999893  -10.835000038
   23 DT    H5'      696    8.581999779   10.524000168  -10.748000145
   23 DT    H5''     697    8.670999527   10.385000229  -10.798999786
   23 DT    C4'      698    8.479000092   10.392999649  -10.883999825
   23 DT    H4'      699    8.453000069   10.333999634  -10.795999527
   23 DT    O4'      700    8.383999825   10.489000320  -10.940000534
   23 DT    C1'      701    8.344999313   10.447000504  -11.071000099
   23 DT    H1'      702    8.255000114   10.387999535  -11.060999870
   23 DT    N1       703    8.309000015   10.562999725  -11.168000221
   23 DT    C6       704    8.408999443   10.637999535  -11.220999718
   23 DT    H6       705    8.513999939   10.625000000  -11.196000099
   23 DT    C5       706    8.376999855   10.722000122  -11.322999954
   23 DT    C7       707    8.489000320   10.781999588  -11.398000717
   23 DT    H71      708    8.487000465   10.734999657  -11.496000290
   23 DT    H72      709    8.480000496   10.891000748  -11.401000023
   23 DT    H73      710    8.588999748   10.760000229  -11.361000061
   23 DT    C4       711    8.237999916   10.743000031  -11.357999802
   23 DT    O4       712    8.196000099   10.816999435  -11.451000214
   23 DT    N3       713    8.147000313   10.683000565  -11.274999619
   23 DT    H3       714    8.048000336   10.696000099  -11.286000252
   23 DT    C2       715    8.171999931   10.588999748  -11.183000565
   23 DT    O2       716    8.083000183   10.531000137  -11.128000259
   23 DT    C3'      717    8.508999825   10.283999443  -11.001000404
   23 DT    H3'      718    8.616999626   10.277999878  -11.013999939
   23 DT    C2'      719    8.444000244   10.348000526  -11.123999596
   23 DT    H2'      720    8.512000084   10.406000137  -11.187000275
   23 DT    H2''     721    8.395999908   10.273000717  -11.185999870
   23 DT    O3'      722    8.451000214   10.157999992  -10.967000008
   24 DA    P        723    8.484999657   10.031000137  -11.055000305
   24 DA    OP1      724    8.461000443    9.912000656  -10.980000496
   24 DA    OP2      725    8.614999771   10.051000595  -11.112000465
   24 DA    O5'      726    8.368000031   10.036000252  -11.157999992
   24 DA    C5'      727    8.232999802   10.024999619  -11.114000320
   24 DA    H5'      728    8.210000038   10.094999313  -11.033999443
   24 DA    H5''     729    8.211999893    9.926000595  -11.073999405
   24 DA    C4'      730    8.126000404   10.051000595  -11.218999863
   24 DA    H4'      731    8.033999443   10.019000053  -11.170999527
   24 DA    O4'      732    8.126999855   10.194000244  -11.248000145
   24 DA    C1'      733    8.101999283   10.191999435  -11.397000313
   24 DA    H1'      734    7.998000145   10.164999962  -11.416999817
   24 DA    N9       735    8.131999969   10.322000504  -11.466000557
   24 DA    C8       736    8.255000114   10.375000000  -11.493000031
   24 DA    H8       737    8.348999977   10.333999634  -11.460000038
   24 DA    N7       738    8.251000404   10.487000465  -11.555000305
   24 DA    C5       739    8.112999916   10.505999565  -11.572999954
   24 DA    C6       740    8.037000656   10.600000381  -11.641000748
   24 DA    N6       741    8.083000183   10.710000038  -11.699999809
   24 DA    H61      742    8.183000565   10.727999687  -11.704000473
   24 DA    H62      743    8.010999680   10.758000374  -11.751999855
   24 DA    N1       744    7.904000282   10.585000038  -11.647000313
   24 DA    C2       745    7.844000340   10.482999802  -11.583999634
   24 DA    H2       746    7.737999916   10.475999832  -11.600999832
   24 DA    N3       747    7.901000023   10.392999649  -11.510999680
   24 DA    C4       748    8.039999962   10.405000687  -11.517000198
   24 DA    C3'      749    8.151999474    9.975000381  -11.348000526
   24 DA    H3'      750    8.233999252    9.905000687  -11.330999374
   24 DA    C2'      751    8.190999985   10.078000069  -11.444000244
   24 DA    H2'      752    8.298999786   10.093000412  -11.434000015
   24 DA    H2''     753    8.177000046   10.036000252  -11.543000221
   24 DA    O3'      754    8.036000252    9.919000626  -11.405000687
   25 DC    P        755    7.990000248    9.767000198  -11.388999939
   25 DC    OP1      756    7.973999977    9.736000061  -11.248000145
   25 DC    OP2      757    8.081999779    9.685999870  -11.466000557
   25 DC    O5'      758    7.842000008    9.756999969  -11.451000214
   25 DC    C5'      759    7.726999760    9.780000687  -11.376999855
   25 DC    H5'      760    7.755000114    9.822999954  -11.280000687
   25 DC    H5''     761    7.691999912    9.680999756  -11.348999977
   25 DC    C4'      762    7.618000031    9.857999802  -11.454000473
   25 DC    H4'      763    7.530000210    9.866000175  -11.390000343
   25 DC    O4'      764    7.668000221    9.989000320  -11.498000145
   25 DC    C1'      765    7.638999939   10.012999535  -11.637999535
   25 DC    H1'      766    7.539999962   10.053999901  -11.656999588
   25 DC    N1       767    7.740000248   10.100999832  -11.701000214
   25 DC    C6       768    7.877999783   10.079000473  -11.684999466
   25 DC    H6       769    7.911000252   10.008000374  -11.611000061
   25 DC    C5       770    7.967000008   10.151000023  -11.756999969
   25 DC    H5       771    8.072999954   10.133999825  -11.741000175
   25 DC    C4       772    7.914000034   10.248999596  -11.847000122
   25 DC    N4       773    7.991000175   10.336999893  -11.905000687
   25 DC    H41      774    8.090000153   10.343999863  -11.883999825
   25 DC    H42      775    7.944999695   10.412000656  -11.954000473
   25 DC    N3       776    7.786000252   10.273000717  -11.866000175
   25 DC    C2       777    7.703000069   10.203000069  -11.786000252
   25 DC    O2       778    7.583000183   10.229000092  -11.788000107
   25 DC    C3'      779    7.566000462    9.788999557  -11.581999779
   25 DC    H3'      780    7.591000557    9.683000565  -11.583000183
   25 DC    C2'      781    7.647000313    9.869999886  -11.694000244
   25 DC    H2'      782    7.751999855    9.848000526  -11.712999344
   25 DC    H2''     783    7.598999977    9.859999657  -11.791000366
   25 DC    O3'      784    7.430000305    9.801000595  -11.583000183
   26 DC    P        785    7.333999634    9.710000038  -11.673000336
   26 DC    OP1      786    7.197000027    9.737999916  -11.628000259
   26 DC    OP2      787    7.383999825    9.574999809  -11.666999817
   26 DC    O5'      788    7.348000526    9.780000687  -11.816999435
   26 DC    C5'      789    7.298000336    9.912000656  -11.836999893
   26 DC    H5'      790    7.349999905    9.976999283  -11.767000198
   26 DC    H5''     791    7.191999912    9.926000595  -11.816999435
   26 DC    C4'      792    7.312999725    9.965000153  -11.977999687
   26 DC    H4'      793    7.237999916   10.043000221  -11.989000320
   26 DC    O4'      794    7.433999538   10.031000137  -11.996000290
   26 DC    C1'      795    7.494999886    9.994999886  -12.121000290
   26 DC    H1'      796    7.453999996   10.060999870  -12.197000504
   26 DC    N1       797    7.645999908   10.017999649  -12.121000290
   26 DC    C6       798    7.737999916    9.932000160  -12.076999664
   26 DC    H6       799    7.701999664    9.842000008  -12.027999878
   26 DC    C5       800    7.869000435    9.958999634  -12.074999809
   26 DC    H5       801    7.934999943    9.888999939  -12.024999619
   26 DC    C4       802    7.905999660   10.090000153  -12.128999710
   26 DC    N4       803    8.036000252   10.114999771  -12.142000198
   26 DC    H41      804    8.109999657   10.055000305  -12.108999252
   26 DC    H42      805    8.069000244   10.208000183  -12.163999557
   26 DC    N3       806    7.821000099   10.178999901  -12.178999901
   26 DC    C2       807    7.691999912   10.142000198  -12.173999786
   26 DC    O2       808    7.605000496   10.225000381  -12.205999374
   26 DC    C3'      809    7.305000305    9.873999596  -12.100999832
   26 DC    H3'      810    7.256999969    9.781000137  -12.071000099
   26 DC    C2'      811    7.448999882    9.852999687  -12.144999504
   26 DC    H2'      812    7.495999813    9.779000282  -12.079000473
   26 DC    H2''     813    7.465000153    9.809999466  -12.244000435
   26 DC    O3'      814    7.229000092    9.937999725  -12.201999664
   27 DA    P        815    7.118000031    9.866000175  -12.284999847
   27 DA    OP1      816    6.983999729    9.895999908  -12.234999657
   27 DA    OP2      817    7.152999878    9.722000122  -12.300000191
   27 DA    O5'      818    7.133999825    9.930000305  -12.434000015
   27 DA    C5'      819    7.055999756   10.039999962  -12.465000153
   27 DA    H5'      820    7.036000252   10.102999687  -12.378000259
   27 DA    H5''     821    6.958999634   10.001000404  -12.496000290
   27 DA    C4'      822    7.116999626   10.119000435  -12.578000069
   27 DA    H4'      823    7.060999870   10.206999779  -12.611000061
   27 DA    O4'      824    7.245999813   10.166999817  -12.538999557
   27 DA    C1'      825    7.348000526   10.126000404  -12.633000374
   27 DA    H1'      826    7.354000092   10.208000183  -12.704999924
   27 DA    N9       827    7.479000092   10.097000122  -12.569000244
   27 DA    C8       828    7.520999908    9.989999771  -12.491000175
   27 DA    H8       829    7.451999664    9.909999847  -12.470999718
   27 DA    N7       830    7.654000282    9.983999252  -12.475000381
   27 DA    C5       831    7.690000057   10.114000320  -12.519000053
   27 DA    C6       832    7.819000244   10.171999931  -12.544000626
   27 DA    N6       833    7.939000130   10.137999535  -12.494999886
   27 DA    H61      834    7.937000275   10.060999870  -12.430000305
   27 DA    H62      835    8.027999878   10.184999466  -12.510999680
   27 DA    N1       836    7.828000069   10.286000252  -12.607000351
   27 DA    C2       837    7.723999977   10.343000412  -12.655000687
   27 DA    H2       838    7.740000248   10.441999435  -12.696000099
   27 DA    N3       839    7.601999760   10.288999557  -12.654000282
   27 DA    C4       840    7.588999748   10.173999786  -12.583999634
   27 DA    C3'      841    7.141000271   10.034999847  -12.704000473
   27 DA    H3'      842    7.085000038    9.941999435  -12.697999954
   27 DA    C2'      843    7.289999962    9.998999596  -12.697000504
   27 DA    H2'      844    7.305999756    9.905000687  -12.644999504
   27 DA    H2''     845    7.328999996    9.993000031  -12.798999786
   27 DA    O3'      846    7.119999886   10.114000320  -12.824999809
   28 DA    P        847    7.055999756   10.043000221  -12.952000618
   28 DA    OP1      848    6.976000309   10.152999878  -13.010999680
   28 DA    OP2      849    6.991000175    9.916999817  -12.920000076
   28 DA    O5'      850    7.184999943   10.020999908  -13.049000740
   28 DA    C5'      851    7.237000465   10.126000404  -13.122999191
   28 DA    H5'      852    7.158999443   10.148000717  -13.196001053
   28 DA    H5''     853    7.326999664   10.083999634  -13.169000626
   28 DA    C4'      854    7.283999443   10.250000000  -13.057001114
   28 DA    H4'      855    7.199999809   10.314000130  -13.032000542
   28 DA    O4'      856    7.380999565   10.213999748  -12.961999893
   28 DA    C1'      857    7.506999969   10.269000053  -12.989000320
   28 DA    H1'      858    7.516000271   10.366000175  -12.940999985
   28 DA    N9       859    7.620999813   10.173000336  -12.960000992
   28 DA    C8       860    7.612000465   10.041999817  -12.924000740
   28 DA    H8       861    7.519999504    9.991999626  -12.897000313
   28 DA    N7       862    7.726000309    9.975000381  -12.917999268
   28 DA    C5       863    7.816999912   10.079000473  -12.933000565
   28 DA    C6       864    7.960999966   10.097000122  -12.920000076
   28 DA    N6       865    8.039999962    9.991999626  -12.894999504
   28 DA    H61      866    7.993000031    9.909999847  -12.860000610
   28 DA    H62      867    8.141000748    9.998000145  -12.892999649
   28 DA    N1       868    8.026000023   10.208999634  -12.938000679
   28 DA    C2       869    7.947000027   10.315000534  -12.963000298
   28 DA    H2       870    7.998000145   10.408999443  -12.978999138
   28 DA    N3       871    7.814000130   10.317999840  -12.982999802
   28 DA    C4       872    7.755000114   10.194999695  -12.969999313
   28 DA    C3'      873    7.355000496   10.338999748  -13.152999878
   28 DA    H3'      874    7.319999695   10.331999779  -13.255999565
   28 DA    C2'      875    7.497000217   10.289999962  -13.135000229
   28 DA    H2'      876    7.516000271   10.197999954  -13.189999580
   28 DA    H2''     877    7.557000160   10.362000465  -13.190999985
   28 DA    O3'      878    7.351999760   10.465000153  -13.102000237
   29 DA    P        879    7.337000370   10.586000443  -13.203999519
   29 DA    OP1      880    7.324999809   10.706999779  -13.119000435
   29 DA    OP2      881    7.223000526   10.552000046  -13.299000740
   29 DA    O5'      882    7.474999905   10.586000443  -13.278999329
   29 DA    C5'      883    7.573000431   10.685999870  -13.257000923
   29 DA    H5'      884    7.578000069   10.715000153  -13.152000427
   29 DA    H5''     885    7.539999962   10.777999878  -13.303998947
   29 DA    C4'      886    7.715000153   10.654000282  -13.309000015
   29 DA    H4'      887    7.769000053   10.746000290  -13.286000252
   29 DA    O4'      888    7.784999847   10.541999817  -13.249000549
   29 DA    C1'      889    7.841000557   10.456999779  -13.347000122
   29 DA    H1'      890    7.933000088   10.508000374  -13.375999451
   29 DA    N9       891    7.880000114   10.319999695  -13.292999268
   29 DA    C8       892    7.805000305   10.203000069  -13.305000305
   29 DA    H8       893    7.699999809   10.201000214  -13.329999924
   29 DA    N7       894    7.873999596   10.094999313  -13.282000542
   29 DA    C5       895    8.005000114   10.141000748  -13.260000229
   29 DA    C6       896    8.131999969   10.086000443  -13.247999191
   29 DA    N6       897    8.151999474    9.961000443  -13.263000488
   29 DA    H61      898    8.076000214    9.894000053  -13.257000923
   29 DA    H62      899    8.248000145    9.928999901  -13.261999130
   29 DA    N1       900    8.246000290   10.156000137  -13.241000175
   29 DA    C2       901    8.234999657   10.288999557  -13.239999771
   29 DA    H2       902    8.326999664   10.345999718  -13.241000175
   29 DA    N3       903    8.119999886   10.358999252  -13.249000549
   29 DA    C4       904    8.008000374   10.279000282  -13.255000114
   29 DA    C3'      905    7.706999779   10.612000465  -13.455999374
   29 DA    H3'      906    7.606999874   10.635000229  -13.492999077
   29 DA    C2'      907    7.727999687   10.462999344  -13.452000618
   29 DA    H2'      908    7.637999535   10.406999588  -13.422999382
   29 DA    H2''     909    7.773000240   10.413000107  -13.536999702
   29 DA    O3'      910    7.808999538   10.670000076  -13.533999443
   30 DA    P        911    7.789999962   10.823999405  -13.582000732
   30 DA    OP1      912    7.720999718   10.891000748  -13.475000381
   30 DA    OP2      913    7.736000061   10.822999954  -13.714999199
   30 DA    O5'      914    7.934999943   10.878999710  -13.597000122
   30 DA    C5'      915    8.017000198   10.904000282  -13.486999512
   30 DA    H5'      916    7.963999748   10.908999443  -13.392000198
   30 DA    H5''     917    8.053999901   11.005000114  -13.502000809
   30 DA    C4'      918    8.141000748   10.812000275  -13.471000671
   30 DA    H4'      919    8.194999695   10.843000412  -13.382000923
   30 DA    O4'      920    8.097000122   10.678999901  -13.458999634
   30 DA    C1'      921    8.208000183   10.600000381  -13.503000259
   30 DA    H1'      922    8.283999443   10.604000092  -13.425000191
   30 DA    N9       923    8.177999496   10.458000183  -13.542999268
   30 DA    C8       924    8.059000015   10.401999474  -13.586999893
   30 DA    H8       925    7.972000122   10.461999893  -13.607000351
   30 DA    N7       926    8.065000534   10.276000023  -13.607999802
   30 DA    C5       927    8.197000504   10.244999886  -13.577000618
   30 DA    C6       928    8.270999908   10.123000145  -13.575999260
   30 DA    N6       929    8.210000038   10.012000084  -13.610000610
   30 DA    H61      930    8.108999252   10.010000229  -13.607000351
   30 DA    H62      931    8.262000084    9.927999496  -13.589999199
   30 DA    N1       932    8.406999588   10.116000175  -13.550000191
   30 DA    C2       933    8.461999893   10.234999657  -13.527000427
   30 DA    H2       934    8.569999695   10.237000465  -13.519999504
   30 DA    N3       935    8.406999588   10.357000351  -13.524000168
   30 DA    C4       936    8.270999908   10.354000092  -13.544000626
   30 DA    C3'      937    8.230000496   10.819000244  -13.599000931
   30 DA    H3'      938    8.175000191   10.875000000  -13.675000191
   30 DA    C2'      939    8.255999565   10.669000626  -13.630999565
   30 DA    H2'      940    8.197000504   10.644000053  -13.719999313
   30 DA    H2''     941    8.358999252   10.641000748  -13.655000687
   30 DA    O3'      942    8.357999802   10.878000259  -13.580999374
   31 DG    P        943    8.437000275   10.923999786  -13.703000069
   31 DG    OP1      944    8.503000259   11.046999931  -13.671000481
   31 DG    OP2      945    8.357000351   10.923000336  -13.829999924
   31 DG    O5'      946    8.551000595   10.812999725  -13.722999573
   31 DG    C5'      947    8.635999680   10.776000023  -13.605999947
   31 DG    H5'      948    8.569000244   10.753000259  -13.522999763
   31 DG    H5''     949    8.680000305   10.869999886  -13.575999260
   31 DG    C4'      950    8.736000061   10.669000626  -13.638000488
   31 DG    H4'      951    8.809000015   10.666000366  -13.558000565
   31 DG    O4'      952    8.666000366   10.548999786  -13.644999504
   31 DG    C1'      953    8.704999924   10.486000061  -13.758999825
   31 DG    H1'      954    8.791000366   10.428999901  -13.724000931
   31 DG    N9       955    8.595999718   10.399999619  -13.803998947
   31 DG    C8       956    8.467000008   10.439000130  -13.838000298
   31 DG    H8       957    8.430000305   10.539999962  -13.828999519
   31 DG    N7       958    8.391000748   10.338999748  -13.880000114
   31 DG    C5       959    8.479000092   10.227999687  -13.882000923
   31 DG    C6       960    8.461000443   10.085000038  -13.925000191
   31 DG    O6       961    8.364000320   10.019000053  -13.963000298
   31 DG    N1       962    8.580999374   10.012999535  -13.905000687
   31 DG    H1       963    8.579000473    9.919000626  -13.942998886
   31 DG    C2       964    8.703000069   10.065999985  -13.867999077
   31 DG    N2       965    8.801000595    9.979000092  -13.889999390
   31 DG    H21      966    8.783999443    9.892000198  -13.936999321
   31 DG    H22      967    8.897000313   10.006999969  -13.871000290
   31 DG    N3       968    8.722000122   10.190000534  -13.833000183
   31 DG    C4       969    8.604000092   10.265000343  -13.839999199
   31 DG    C3'      970    8.807000160   10.689000130  -13.772000313
   31 DG    H3'      971    8.798999786   10.793000221  -13.802999496
   31 DG    C2'      972    8.741999626   10.592000008  -13.864000320
   31 DG    H2'      973    8.651000023   10.633000374  -13.907999992
   31 DG    H2''     974    8.798999786   10.548000336  -13.946001053
   31 DG    O3'      975    8.944000244   10.655000687  -13.755999565
   32 DT    P        976    9.058000565   10.664999962  -13.864999771
   32 DT    OP1      977    9.189000130   10.715000153  -13.803998947
   32 DT    OP2      978    9.008000374   10.744999886  -13.982000351
   32 DT    O5'      979    9.071000099   10.517000198  -13.907999992
   32 DT    C5'      980    9.116000175   10.408999443  -13.835000992
   32 DT    H5'      981    9.036000252   10.394999504  -13.761999130
   32 DT    H5''     982    9.204999924   10.437000275  -13.777999878
   32 DT    C4'      983    9.155000687   10.279000282  -13.902000427
   32 DT    H4'      984    9.201000214   10.220999718  -13.822000504
   32 DT    O4'      985    9.045000076   10.201000214  -13.947000504
   32 DT    C1'      986    9.043000221   10.194000244  -14.092999458
   32 DT    H1'      987    9.076000214   10.097000122  -14.130000114
   32 DT    N1       988    8.897000313   10.225000381  -14.132000923
   32 DT    C6       989    8.841000557   10.350999832  -14.130000114
   32 DT    H6       990    8.897000313   10.435999870  -14.092999458
   32 DT    C5       991    8.711999893   10.368000031  -14.174000740
   32 DT    C7       992    8.648000717   10.496000290  -14.185000420
   32 DT    H71      993    8.726999283   10.569000244  -14.167999268
   32 DT    H72      994    8.593000412   10.508999825  -14.277999878
   32 DT    H73      995    8.572000504   10.510000229  -14.107000351
   32 DT    C4       996    8.631999969   10.251000404  -14.211000443
   32 DT    O4       997    8.510000229   10.243000031  -14.224000931
   32 DT    N3       998    8.703000069   10.133000374  -14.213000298
   32 DT    H3       999    8.654000282   10.045999527  -14.227999687
   32 DT    C2      1000    8.829999924   10.118000031  -14.183000565
   32 DT    O2      1001    8.883000374   10.006999969  -14.200999260
   32 DT    C3'     1002    9.246999741   10.288999557  -14.024999619
   32 DT    H3'     1003    9.300000191   10.385000229  -14.019000053
   32 DT    C2'     1004    9.144999504   10.298000336  -14.139999390
   32 DT    H2'     1005    9.104000092   10.399000168  -14.135000229
   32 DT    H2''    1006    9.192999840   10.276999474  -14.235000610
   32 DT    O3'     1007    9.329999924   10.170000076  -14.031000137
   33 DG    P       1008    9.444000244   10.145999908  -14.141000748
   33 DG    OP1     1009    9.545999527   10.062999725  -14.082000732
   33 DG    OP2     1010    9.496999741   10.277999878  -14.180999756
   33 DG    O5'     1011    9.364000320   10.081999779  -14.267000198
   33 DG    C5'     1012    9.340000153    9.939000130  -14.260999680
   33 DG    H5'     1013    9.279000282    9.902999878  -14.178998947
   33 DG    H5''    1014    9.435999870    9.887000084  -14.257000923
   33 DG    C4'     1015    9.256999969    9.901000023  -14.392999649
   33 DG    H4'     1016    9.258999825    9.794000626  -14.413000107
   33 DG    O4'     1017    9.123999596    9.937999725  -14.382000923
   33 DG    C1'     1018    9.083999634    9.996000290  -14.507000923
   33 DG    H1'     1019    9.069000244    9.916000366  -14.579999924
   33 DG    N9      1020    8.973000526   10.087999344  -14.496000290
   33 DG    C8      1021    8.961999893   10.218999863  -14.454999924
   33 DG    H8      1022    9.046999931   10.267000198  -14.407999992
   33 DG    N7      1023    8.850000381   10.276000023  -14.467999458
   33 DG    C5      1024    8.767000198   10.169000626  -14.516000748
   33 DG    C6      1025    8.630999565   10.164999962  -14.563000679
   33 DG    O6      1026    8.548999786   10.253000259  -14.574999809
   33 DG    N1      1027    8.598000526   10.036000252  -14.610000610
   33 DG    H1      1028    8.500000000   10.026999474  -14.630999565
   33 DG    C2      1029    8.677000046    9.927000046  -14.605999947
   33 DG    N2      1030    8.628999710    9.829000473  -14.677000046
   33 DG    H21     1031    8.531000137    9.829000473  -14.702000618
   33 DG    H22     1032    8.684999466    9.746000290  -14.685000420
   33 DG    N3      1033    8.805999756    9.934000015  -14.574000359
   33 DG    C4      1034    8.844999313   10.055000305  -14.527000427
   33 DG    C3'     1035    9.314000130    9.958000183  -14.517999649
   33 DG    H3'     1036    9.413999557   10.003000259  -14.516000748
   33 DG    C2'     1037    9.215000153   10.065999985  -14.546999931
   33 DG    H2'     1038    9.241999626   10.151000023  -14.483999252
   33 DG    H2''    1039    9.218999863   10.079000473  -14.655000687
   33 DG    O3'     1040    9.308000565    9.871000290  -14.625999451
   34 DT    P       1041    9.420000076    9.868000031  -14.732000351
   34 DT    OP1     1042    9.538000107    9.808000565  -14.666000366
   34 DT    OP2     1043    9.430999756    9.994999886  -14.802999496
   34 DT    O5'     1044    9.336999893    9.762999535   -0.007000000
   34 DT    C5'     1045    9.312999725    9.628999710  -14.780000687
   34 DT    H5'     1046    9.295000076    9.623999596  -14.671999931
   34 DT    H5''    1047    9.404000282    9.572999954  -14.800000191
   34 DT    C4'     1048    9.199999809    9.555999756   -0.036000002
   34 DT    H4'     1049    9.204999924    9.456999779  -14.799000740
   34 DT    O4'     1050    9.080999374    9.626000404   -0.015999999
   34 DT    C1'     1051    9.026999474    9.657999992   -0.141000003
   34 DT    H1'     1052    8.954000473    9.581999779   -0.167999998
   34 DT    N1      1053    8.967000008    9.791000366   -0.136999995
   34 DT    C6      1054    9.044000626    9.906999588   -0.121000007
   34 DT    H6      1055    9.151000023    9.901999474   -0.109999999
   34 DT    C5      1056    8.989999771   10.031999588   -0.114999995
   34 DT    C7      1057    9.067999840   10.155000687   -0.074000001
   34 DT    H71     1058    9.044000626   10.225000381   -0.153999999
   34 DT    H72     1059    9.023000717   10.190000534  -14.791000366
   34 DT    H73     1060    9.176000595   10.140000343   -0.068000004
   34 DT    C4      1061    8.850000381   10.043000221   -0.114000000
   34 DT    O4      1062    8.786000252   10.149999619   -0.100000001
   34 DT    N3      1063    8.777999878    9.927000046   -0.136999995
   34 DT    H3      1064    8.677000046    9.930000305   -0.137999997
   34 DT    C2      1065    8.829999924    9.801000595   -0.145000011
   34 DT    O2      1066    8.758000374    9.701000214   -0.152999997
   34 DT    C3'     1067    9.222000122    9.530000687   -0.186000004
   34 DT    H3'     1068    9.326000214    9.531000137   -0.218000010
   34 DT    C2'     1069    9.148000717    9.645999908   -0.242000014
   34 DT    H2'     1070    9.211000443    9.734999657   -0.231999993
   34 DT    H2''    1071    9.116000175    9.623999596   -0.344000012
   34 DT    O3'     1072    9.152999878    9.413000107   -0.230999991
   35 DA    P       1073    9.173999786    9.343999863   -0.384999990
   35 DA    OP1     1074    9.154000282    9.196000099   -0.372999996
   35 DA    OP2     1075    9.298000336    9.394000053   -0.446000010
   35 DA    O5'     1076    9.053999901    9.416999817   -0.461999983
   35 DA    C5'     1077    8.923999786    9.350999832   -0.446999967
   35 DA    H5'     1078    8.899999619    9.358999252   -0.341000021
   35 DA    H5''    1079    8.933000565    9.246000290   -0.476000011
   35 DA    C4'     1080    8.817999840    9.430999756   -0.528999984
   35 DA    H4'     1081    8.729000092    9.371000290   -0.553000033
   35 DA    O4'     1082    8.786000252    9.558000565   -0.467999995
   35 DA    C1'     1083    8.776000023    9.655000687   -0.561999977
   35 DA    H1'     1084    8.677999496    9.637000084   -0.606000006
   35 DA    N9      1085    8.795000076    9.788999557   -0.500000000
   35 DA    C8      1086    8.914999962    9.847000122   -0.480000019
   35 DA    H8      1087    9.006999969    9.796999931   -0.505999982
   35 DA    N7      1088    8.912000656    9.972000122   -0.440999985
   35 DA    C5      1089    8.772000313   10.001000404   -0.442000002
   35 DA    C6      1090    8.687000275   10.114000320   -0.421999991
   35 DA    N6      1091    8.718000412   10.239000320   -0.395000011
   35 DA    H61     1092    8.816999435   10.258000374   -0.386999995
   35 DA    H62     1093    8.645999908   10.307000160   -0.374000013
   35 DA    N1      1094    8.555000305   10.100000381   -0.413999975
   35 DA    C2      1095    8.506999969    9.977999687   -0.446000010
   35 DA    H2      1096    8.399000168    9.969999313   -0.446999967
   35 DA    N3      1097    8.571000099    9.869000435   -0.484000027
   35 DA    C4      1098    8.703000069    9.890000343   -0.478000015
   35 DA    C3'     1099    8.873000145    9.470999718   -0.671999991
   35 DA    H3'     1100    8.973999977    9.432000160   -0.685999990
   35 DA    C2'     1101    8.878000259    9.626999855   -0.672999978
   35 DA    H2'     1102    8.980000496    9.657999992   -0.652000010
   35 DA    H2''    1103    8.861000061    9.675000191   -0.768999994
   35 DA    O3'     1104    8.798999786    9.412000656   -0.777999997
   36 DT    P       1105    8.782999992    9.447000504   -0.934000015
   36 DT    OP1     1106    8.732000351    9.329000473   -1.001000047
   36 DT    OP2     1107    8.912000656    9.508000374   -0.981000066
   36 DT    O5'     1108    8.664999962    9.558000565   -0.929000020
   36 DT    C5'     1109    8.543000221    9.520999908   -0.865999997
   36 DT    H5'     1110    8.558000565    9.505000114   -0.759000003
   36 DT    H5''    1111    8.503000259    9.427999496   -0.906999946
   36 DT    C4'     1112    8.442999840    9.640000343   -0.859000027
   36 DT    H4'     1113    8.355999947    9.605999947   -0.802999973
   36 DT    O4'     1114    8.508000374    9.737999916   -0.781000018
   36 DT    C1'     1115    8.477999687    9.864000320   -0.840999961
   36 DT    H1'     1116    8.378999710    9.902999878   -0.818000019
   36 DT    N1      1117    8.583000183    9.967000008   -0.806000054
   36 DT    C6      1118    8.718999863    9.941999435   -0.830000043
   36 DT    H6      1119    8.751000404    9.847000122   -0.870999992
   36 DT    C5      1120    8.812000275   10.031000137   -0.792999983
   36 DT    C7      1121    8.958999634    9.993000031   -0.810999990
   36 DT    H71     1122    9.010000229   10.079000473   -0.853999972
   36 DT    H72     1123    8.994000435    9.961000443   -0.713000000
   36 DT    H73     1124    8.968999863    9.916000366   -0.888000011
   36 DT    C4      1125    8.772000313   10.163000107   -0.748000026
   36 DT    O4      1126    8.844999313   10.266000748   -0.734000027
   36 DT    N3      1127    8.637999535   10.184000015   -0.735000014
   36 DT    H3      1128    8.602999687   10.274999619   -0.708999991
   36 DT    C2      1129    8.539999962   10.097000122   -0.763999999
   36 DT    O2      1130    8.425000191   10.133999825   -0.754000008
   36 DT    C3'     1131    8.402999878    9.699999809   -0.990999997
   36 DT    H3'     1132    8.425000191    9.637000084   -1.077999949
   36 DT    C2'     1133    8.472000122    9.833000183   -0.988000035
   36 DT    H2'     1134    8.572000504    9.829000473   -1.031999946
   36 DT    H2''    1135    8.416000366    9.909999847   -1.041000009
   36 DT    O3'     1136    8.260000229    9.716000557   -0.973999977
   37 DT    P       1137    8.162000656    9.733999252   -1.098999977
   37 DT    OP1     1138    8.024000168    9.705999374   -1.065999985
   37 DT    OP2     1139    8.218000412    9.664999962   -1.214999914
   37 DT    O5'     1140    8.175000191    9.888999939   -1.128000021
   37 DT    C5'     1141    8.098999977    9.984999657   -1.060000062
   37 DT    H5'     1142    8.085000038    9.954000473   -0.956999958
   37 DT    H5''    1143    7.997000217    9.979000092   -1.095999956
   37 DT    C4'     1144    8.135000229   10.135999680   -1.057999969
   37 DT    H4'     1145    8.064000130   10.187999725   -0.993000031
   37 DT    O4'     1146    8.266000748   10.166000366   -1.008000016
   37 DT    C1'     1147    8.305000305   10.279000282   -1.075999975
   37 DT    H1'     1148    8.260999680   10.369999886   -1.036999941
   37 DT    N1      1149    8.451999664   10.302999496   -1.068000078
   37 DT    C6      1150    8.545999527   10.206999779   -1.098999977
   37 DT    H6      1151    8.510999680   10.107999802   -1.122999907
   37 DT    C5      1152    8.680000305   10.225000381   -1.095000029
   37 DT    C7      1153    8.776999474   10.105999947   -1.121999979
   37 DT    H71     1154    8.816999435   10.112000465   -1.222999930
   37 DT    H72     1155    8.857000351   10.116000175   -1.049000025
   37 DT    H73     1156    8.712999344   10.017999649   -1.118999958
   37 DT    C4      1157    8.732000351   10.354000092   -1.057999969
   37 DT    O4      1158    8.852999687   10.390000343   -1.052000046
   37 DT    N3      1159    8.633999825   10.444000244   -1.027999997
   37 DT    H3      1160    8.670000076   10.537000656   -1.013000011
   37 DT    C2      1161    8.496000290   10.427999496   -1.022000074
   37 DT    O2      1162    8.420000076   10.519999504   -1.004999995
   37 DT    C3'     1163    8.121000290   10.189000130   -1.197000027
   37 DT    H3'     1164    8.109999657   10.114999771   -1.274999976
   37 DT    C2'     1165    8.258999825   10.255000114   -1.217000008
   37 DT    H2'     1166    8.316999435   10.173999786   -1.259999990
   37 DT    H2''    1167    8.270999908   10.338999748   -1.286000013
   37 DT    O3'     1168    8.012000084   10.281000137   -1.193000078
   38 DT    P       1169    7.956999779   10.343999863   -1.327999949
   38 DT    OP1     1170    7.815000057   10.376000404   -1.306999922
   38 DT    OP2     1171    7.993000031   10.262000084   -1.444999933
   38 DT    O5'     1172    8.038000107   10.480999947   -1.325999975
   38 DT    C5'     1173    8.015000343   10.572999954   -1.214999914
   38 DT    H5'     1174    8.051000595   10.532999992   -1.120000005
   38 DT    H5''    1175    7.907999992   10.588999748   -1.206000090
   38 DT    C4'     1176    8.079999924   10.705999374   -1.235999942
   38 DT    H4'     1177    8.034999847   10.784999847   -1.174000025
   38 DT    O4'     1178    8.218000412   10.692999840   -1.195999980
   38 DT    C1'     1179    8.291999817   10.746000290   -1.309000015
   38 DT    H1'     1180    8.295000076   10.855000496   -1.310000062
   38 DT    N1      1181    8.427999496   10.682000160   -1.300999999
   38 DT    C6      1182    8.446000099   10.552999496   -1.347999930
   38 DT    H6      1183    8.364999771   10.496999741   -1.391999960
   38 DT    C5      1184    8.576000214   10.508000374   -1.356999993
   38 DT    C7      1185    8.607999802   10.373999596   -1.427999973
   38 DT    H71     1186    8.696000099   10.387999535   -1.490000010
   38 DT    H72     1187    8.633999825   10.294000626   -1.358000040
   38 DT    H73     1188    8.517000198   10.335000038   -1.472999930
   38 DT    C4      1189    8.689000130   10.588999748   -1.314999938
   38 DT    O4      1190    8.805999756   10.571000099   -1.332999945
   38 DT    N3      1191    8.654000282   10.699999809   -1.246999979
   38 DT    H3      1192    8.723000526   10.766000748   -1.212000012
   38 DT    C2      1193    8.532999992   10.755999565   -1.239000082
   38 DT    O2      1194    8.508999825   10.861000061   -1.172000051
   38 DT    C3'     1195    8.065999985   10.751999855   -1.386999965
   38 DT    H3'     1196    7.998000145   10.685999870   -1.440999985
   38 DT    C2'     1197    8.211000443   10.718000412   -1.434000015
   38 DT    H2'     1198    8.217000008   10.612999916   -1.460999966
   38 DT    H2''    1199    8.246999741   10.781000137   -1.514999986
   38 DT    O3'     1200    8.044000626   10.892000198   -1.402000070
   39 DG    P       1201    7.887000084   10.949999809   -1.398000002
   39 DG    OP1     1202    7.798999786   10.850999832   -1.330000043
   39 DG    OP2     1203    7.875000000   10.977999687   -1.542000055
   39 DG    O5'     1204    7.887999535   11.088999748   -1.314000010
   39 DG    C5'     1205    7.901999474   11.097000122   -1.172000051
   39 DG    H5'     1206    7.916000366   10.996000290   -1.133000016
   39 DG    H5''    1207    7.812999725   11.130000114   -1.118000031
   39 DG    C4'     1208    8.016000748   11.184999466   -1.128999949
   39 DG    H4'     1209    8.008999825   11.184000015   -1.021000028
   39 DG    O4'     1210    8.141000748   11.135000229   -1.167000055
   39 DG    C1'     1211    8.206999779   11.230000496   -1.239000082
   39 DG    H1'     1212    8.269999504   11.274000168   -1.161999941
   39 DG    N9      1213    8.293000221   11.173000336   -1.343000054
   39 DG    C8      1214    8.250000000   11.098000526   -1.452999949
   39 DG    H8      1215    8.147000313   11.086000443   -1.485000014
   39 DG    N7      1216    8.343999863   11.033999443   -1.502000093
   39 DG    C5      1217    8.461000443   11.069999695   -1.442000031
   39 DG    C6      1218    8.597000122   11.041000366   -1.463999987
   39 DG    O6      1219    8.642000198   10.963999748   -1.546000004
   39 DG    N1      1220    8.689000130   11.111000061   -1.391000032
   39 DG    H1      1221    8.787000656   11.093000412   -1.406999946
   39 DG    C2      1222    8.651000023   11.194000244   -1.293999910
   39 DG    N2      1223    8.744000435   11.258000374   -1.226000071
   39 DG    H21     1224    8.840000153   11.265000343   -1.258000016
   39 DG    H22     1225    8.711000443   11.326999664   -1.160000086
   39 DG    N3      1226    8.522000313   11.222000122   -1.268000007
   39 DG    C4      1227    8.432000160   11.159999847   -1.342000008
   39 DG    C3'     1228    7.998000145   11.328000069   -1.179000020
   39 DG    H3'     1229    7.898999691   11.344999313   -1.222000003
   39 DG    C2'     1230    8.105000496   11.333999634   -1.287999988
   39 DG    H2'     1231    8.073999405   11.284999847   -1.381000042
   39 DG    H2''    1232    8.135999680   11.437999725   -1.297999978
   39 DG    O3'     1233    8.022000313   11.420000076   -1.069999933
   40 DG    P       1234    7.986000061   11.579999924   -1.081000090
   40 DG    OP1     1235    7.980000496   11.635000229   -0.939000010
   40 DG    OP2     1236    7.866999626   11.598999977   -1.164999962
   40 DG    O5'     1237    8.116000175   11.645999908   -1.152000070
   40 DG    C5'     1238    8.212999344   11.725000381   -1.093999982
   40 DG    H5'     1239    8.260000229   11.662000656   -1.018999934
   40 DG    H5''    1240    8.176000595   11.819000244   -1.054000020
   40 DG    C4'     1241    8.335000038   11.758999825   -1.180000067
   40 DG    H4'     1242    8.411000252   11.796999931   -1.110999942
   40 DG    O4'     1243    8.383000374   11.638999939   -1.239000082
   40 DG    C1'     1244    8.401999474   11.666999817   -1.373999953
   40 DG    H1'     1245    8.496000290   11.717000008   -1.396000028
   40 DG    N9      1246    8.405000687   11.543000221   -1.458999991
   40 DG    C8      1247    8.308000565   11.454999924   -1.509999990
   40 DG    H8      1248    8.203000069   11.462999344   -1.488000035
   40 DG    N7      1249    8.357000351   11.375000000   -1.601000071
   40 DG    C5      1250    8.494000435   11.395999908   -1.597000003
   40 DG    C6      1251    8.600000381   11.329999924   -1.667999983
   40 DG    O6      1252    8.590000153   11.255000114   -1.763999939
   40 DG    N1      1253    8.726999283   11.362000465   -1.623999953
   40 DG    H1      1254    8.805000305   11.333999634   -1.680999994
   40 DG    C2      1255    8.751000404   11.458999634   -1.529999971
   40 DG    N2      1256    8.873999596   11.480000496   -1.493999958
   40 DG    H21     1257    8.947999954   11.430999756   -1.542000055
   40 DG    H22     1258    8.890000343   11.531000137   -1.409000039
   40 DG    N3      1259    8.658999443   11.524999619   -1.457000017
   40 DG    C4      1260    8.530000687   11.491000175   -1.503000021
   40 DG    C3'     1261    8.298000336   11.854000092   -1.286999941
   40 DG    H3'     1262    8.201999664   11.901999474   -1.266999960
   40 DG    C2'     1263    8.289999962   11.765000343   -1.402999997
   40 DG    H2'     1264    8.192999840   11.716000557   -1.404000044
   40 DG    H2''    1265    8.309000015   11.816999435   -1.497999907
   40 DG    O3'     1266    8.399999619   11.946000099   -1.322000027
   41 DA    P       1267    8.388999939   12.101999283   -1.299999952
   41 DA    OP1     1268    8.343999863   12.128000259   -1.157999992
   41 DA    OP2     1269    8.314000130   12.159999847   -1.411999941
   41 DA    O5'     1270    8.533999443   12.157999992   -1.305999994
   41 DA    C5'     1271    8.637999535   12.112999916   -1.218999982
   41 DA    H5'     1272    8.605999947   12.019999504   -1.171000004
   41 DA    H5''    1273    8.655000687   12.185999870   -1.139000058
   41 DA    C4'     1274    8.769999504   12.109999657   -1.294999957
   41 DA    H4'     1275    8.850000381   12.100999832   -1.222000003
   41 DA    O4'     1276    8.767000198   11.994000435   -1.372999907
   41 DA    C1'     1277    8.789999962   12.020999908   -1.509999990
   41 DA    H1'     1278    8.894000053   12.010000229   -1.539000034
   41 DA    N9      1279    8.705999374   11.928999901   -1.595000029
   41 DA    C8      1280    8.566999435   11.933000565   -1.605999947
   41 DA    H8      1281    8.505999565   12.003999710   -1.552000046
   41 DA    N7      1282    8.517999649   11.845999718   -1.692000031
   41 DA    C5      1283    8.626000404   11.776999474   -1.736000061
   41 DA    C6      1284    8.645999908   11.675000191   -1.829999924
   41 DA    N6      1285    8.548000336   11.619999886   -1.904000044
   41 DA    H61     1286    8.456999779   11.664999962   -1.910000086
   41 DA    H62     1287    8.581999779   11.553999901   -1.971999884
   41 DA    N1      1288    8.770999908   11.619000435   -1.851000071
   41 DA    C2      1289    8.875000000   11.673000336   -1.781999946
   41 DA    H2      1290    8.973999977   11.633000374   -1.795000076
   41 DA    N3      1291    8.869999886   11.779000282   -1.704999924
   41 DA    C4      1292    8.744999886   11.828000069   -1.681999922
   41 DA    C3'     1293    8.816999435   12.222000122   -1.396000028
   41 DA    H3'     1294    8.782999992   12.322000504   -1.365999937
   41 DA    C2'     1295    8.750000000   12.169000626   -1.526000023
   41 DA    H2'     1296    8.641000748   12.177999496   -1.527999997
   41 DA    H2''    1297    8.793000221   12.226999283   -1.608000040
   41 DA    O3'     1298    8.958000183   12.225999832   -1.411000013
   42 DA    P       1299    9.051000595   12.333000183   -1.477999926
   42 DA    OP1     1300    9.144000053   12.371999741   -1.375000000
   42 DA    OP2     1301    8.963999748   12.434000015   -1.546000004
   42 DA    O5'     1302    9.126000404   12.244999886   -1.585000038
   42 DA    C5'     1303    9.225999832   12.149999619   -1.550999999
   42 DA    H5'     1304    9.191999435   12.062000275   -1.496999979
   42 DA    H5''    1305    9.302999496   12.198999405   -1.490999937
   42 DA    C4'     1306    9.284999847   12.097000122   -1.679999948
   42 DA    H4'     1307    9.376999855   12.039999962   -1.664999962
   42 DA    O4'     1308    9.189000130   12.017999649   -1.756999969
   42 DA    C1'     1309    9.170999527   12.074999809   -1.884000063
   42 DA    H1'     1310    9.215000153   12.017000198   -1.964999914
   42 DA    N9      1311    9.024000168   12.083999634   -1.907999992
   42 DA    C8      1312    8.930000305   12.156999588   -1.837999940
   42 DA    H8      1313    8.958000183   12.226999283   -1.759999990
   42 DA    N7      1314    8.805999756   12.135000229   -1.871999979
   42 DA    C5      1315    8.819000244   12.022000313   -1.968000054
   42 DA    C6      1316    8.734999657   11.934999466   -2.040999889
   42 DA    N6      1317    8.607000351   11.930000305   -2.037999868
   42 DA    H61     1318    8.555000305   11.991000175   -1.976000071
   42 DA    H62     1319    8.560999870   11.868000031   -2.104000092
   42 DA    N1      1320    8.781999588   11.858999252   -2.136000156
   42 DA    C2      1321    8.913000107   11.851999283   -2.151000023
   42 DA    H2      1322    8.941999435   11.798000336   -2.238999844
   42 DA    N3      1323    9.006999969   11.920999527   -2.082999945
   42 DA    C4      1324    8.953000069   12.003999710   -1.990999937
   42 DA    C3'     1325    9.331999779   12.203000069   -1.781999946
   42 DA    H3'     1326    9.350000381   12.298999786   -1.733999968
   42 DA    C2'     1327    9.220999718   12.211999893   -1.883000016
   42 DA    H2'     1328    9.149999619   12.281000137   -1.836000085
   42 DA    H2''    1329    9.251999855   12.248999596   -1.980999947
   42 DA    O3'     1330    9.456999779   12.162000656   -1.848999977
   43 DA    P       1331    9.555000305   12.266000748   -1.916000009
   43 DA    OP1     1332    9.697999954   12.215000153   -1.927000046
   43 DA    OP2     1333    9.526000023   12.404000282   -1.865999937
   43 DA    O5'     1334    9.508999825   12.276000023   -2.070999861
   43 DA    C5'     1335    9.523000717   12.166000366   -2.160000086
   43 DA    H5'     1336    9.489999771   12.071000099   -2.118000031
   43 DA    H5''    1337    9.628000259   12.166999817   -2.190999985
   43 DA    C4'     1338    9.434000015   12.190000534   -2.280999899
   43 DA    H4'     1339    9.468999863   12.111000061   -2.345999956
   43 DA    O4'     1340    9.298999786   12.161000252   -2.256999969
   43 DA    C1'     1341    9.211999893   12.262000084   -2.304000139
   43 DA    H1'     1342    9.197999954   12.234999657   -2.408999920
   43 DA    N9      1343    9.076999664   12.256999969   -2.237999916
   43 DA    C8      1344    9.017999649   12.336999893   -2.138000011
   43 DA    H8      1345    9.079000473   12.394000053   -2.070000172
   43 DA    N7      1346    8.890000343   12.330999374   -2.129000187
   43 DA    C5      1347    8.855999947   12.239000320   -2.230999947
   43 DA    C6      1348    8.734999657   12.190999985   -2.276000023
   43 DA    N6      1349    8.619000435   12.230000496   -2.226000071
   43 DA    H61     1350    8.621000290   12.289999962   -2.144999981
   43 DA    H62     1351    8.531000137   12.196000099   -2.263000011
   43 DA    N1      1352    8.727999687   12.105999947   -2.377000093
   43 DA    C2      1353    8.838999748   12.062000275   -2.431999922
   43 DA    H2      1354    8.833000183   11.991999626   -2.513000011
   43 DA    N3      1355    8.965000153   12.098999977   -2.398000002
   43 DA    C4      1356    8.967000008   12.190000534   -2.296999931
   43 DA    C3'     1357    9.432000160   12.335000038   -2.345999956
   43 DA    H3'     1358    9.512999535   12.395999908   -2.306999922
   43 DA    C2'     1359    9.298999786   12.383000374   -2.287999868
   43 DA    H2'     1360    9.315999985   12.404000282   -2.183000088
   43 DA    H2''    1361    9.263999939   12.473000526   -2.338999987
   43 DA    O3'     1362    9.434999466   12.321000099   -2.490999937
   44 DC    P       1363    9.531000137   12.397000313   -2.592999935
   44 DC    OP1     1364    9.663999557   12.343000412   -2.558000088
   44 DC    OP2     1365    9.508999825   12.544000626   -2.589999914
   44 DC    O5'     1366    9.483999252   12.341000557   -2.736999989
   44 DC    C5'     1367    9.486000061   12.201000214   -2.761000156
   44 DC    H5'     1368    9.491000175   12.144000053   -2.667999983
   44 DC    H5''    1369    9.572000504   12.170000076   -2.819000006
   44 DC    C4'     1370    9.357999802   12.157999992   -2.839999914
   44 DC    H4'     1371    9.371000290   12.060999870   -2.887000084
   44 DC    O4'     1372    9.248999596   12.166000366   -2.750999928
   44 DC    C1'     1373    9.147000313   12.232999802   -2.822000027
   44 DC    H1'     1374    9.093000412   12.166999817   -2.889999866
   44 DC    N1      1375    9.052999496   12.286000252   -2.720000029
   44 DC    C6      1376    9.095999718   12.371000290   -2.624000072
   44 DC    H6      1377    9.201000214   12.394000053   -2.608999968
   44 DC    C5      1378    9.003999710   12.439000130   -2.549000025
   44 DC    H5      1379    9.039999962   12.512999535   -2.478000164
   44 DC    C4      1380    8.866999626   12.407999992   -2.558000088
   44 DC    N4      1381    8.789999962   12.469999313   -2.474999905
   44 DC    H41     1382    8.819999695   12.533999443   -2.401999950
   44 DC    H42     1383    8.694000244   12.440000534   -2.466000080
   44 DC    N3      1384    8.826000214   12.322000504   -2.646999836
   44 DC    C2      1385    8.912000656   12.258000374   -2.726000071
   44 DC    O2      1386    8.873999596   12.170000076   -2.801000118
   44 DC    C3'     1387    9.336000443   12.251000404   -2.962999821
   44 DC    H3'     1388    9.427999496   12.308000565   -2.979000092
   44 DC    C2'     1389    9.225999832   12.337999344   -2.904000044
   44 DC    H2'     1390    9.266000748   12.420000076   -2.844000101
   44 DC    H2''    1391    9.161000252   12.369999886   -2.985000134
   44 DC    O3'     1392    9.293000221   12.166000366   -3.065999985
   45 DT    P       1393    9.289999962   12.213999748   -3.217999935
   45 DT    OP1     1394    9.307000160   12.090000153   -3.292999983
   45 DT    OP2     1395    9.371999741   12.328000069   -3.250999928
   45 DT    O5'     1396    9.140000343   12.256999969   -3.243999958
   45 DT    C5'     1397    9.038999557   12.157999992   -3.265000105
   45 DT    H5'     1398    9.048000336   12.081999779   -3.187999964
   45 DT    H5''    1399    9.048999786   12.105000496   -3.359999895
   45 DT    C4'     1400    8.899000168   12.211000443   -3.240000248
   45 DT    H4'     1401    8.822000504   12.135000229   -3.256000042
   45 DT    O4'     1402    8.890000343   12.269999504   -3.110000134
   45 DT    C1'     1403    8.787000656   12.369999886   -3.125999928
   45 DT    H1'     1404    8.687999725   12.323999405   -3.121999979
   45 DT    N1      1405    8.786000252   12.466000557   -3.014999866
   45 DT    C6      1406    8.906999588   12.526999474   -2.983000040
   45 DT    H6      1407    8.994999886   12.500000000   -3.039000034
   45 DT    C5      1408    8.911000252   12.619999886   -2.878000021
   45 DT    C7      1409    9.050000191   12.680000305   -2.839999914
   45 DT    H71     1410    9.057000160   12.782999992   -2.874000072
   45 DT    H72     1411    9.071000099   12.678999901   -2.733000040
   45 DT    H73     1412    9.128999710   12.623000145   -2.888999939
   45 DT    C4      1413    8.788000107   12.659999847   -2.805999994
   45 DT    O4      1414    8.779000282   12.729000092   -2.707000017
   45 DT    N3      1415    8.671999931   12.591000557   -2.846999884
   45 DT    H3      1416    8.593999863   12.601999283   -2.782999992
   45 DT    C2      1417    8.664999962   12.489999771   -2.943000078
   45 DT    O2      1418    8.565000534   12.433000565   -2.971999884
   45 DT    C3'     1419    8.873000145   12.319000244   -3.347000122
   45 DT    H3'     1420    8.969999313   12.350999832   -3.386000156
   45 DT    C2'     1421    8.815000534   12.435999870   -3.261000156
   45 DT    H2'     1422    8.888999939   12.515000343   -3.252000093
   45 DT    H2''    1423    8.717000008   12.473999977   -3.290000200
   45 DT    O3'     1424    8.786000252   12.269999504   -3.447999954
   46 DG    P       1425    8.734999657   12.338999748   -3.577000141
   46 DG    OP1     1426    8.680999756   12.239999771   -3.674999952
   46 DG    OP2     1427    8.847000122   12.427000046   -3.620000124
   46 DG    O5'     1428    8.612000465   12.416000366   -3.522000074
   46 DG    C5'     1429    8.489000320   12.345999718   -3.490999937
   46 DG    H5'     1430    8.505999565   12.276000023   -3.408999920
   46 DG    H5''    1431    8.451999664   12.282999992   -3.572000027
   46 DG    C4'     1432    8.376000404   12.437999725   -3.445999861
   46 DG    H4'     1433    8.286000252   12.376999855   -3.436999798
   46 DG    O4'     1434    8.411000252   12.503000259   -3.320000172
   46 DG    C1'     1435    8.388999939   12.644999504   -3.336999893
   46 DG    H1'     1436    8.287000656   12.673999786   -3.311999798
   46 DG    N9      1437    8.480000496   12.711999893   -3.249000072
   46 DG    C8      1438    8.614000320   12.734999657   -3.247999907
   46 DG    H8      1439    8.682000160   12.698999405   -3.324000120
   46 DG    N7      1440    8.661000252   12.802999496   -3.144999981
   46 DG    C5      1441    8.544000626   12.819999695   -3.070999861
   46 DG    C6      1442    8.516000748   12.894000053   -2.950000048
   46 DG    O6      1443    8.583000183   12.961999893   -2.877000093
   46 DG    N1      1444    8.383000374   12.892999649   -2.910000086
   46 DG    H1      1445    8.364999771   12.957000732   -2.834000111
   46 DG    C2      1446    8.286000252   12.817998886   -2.962999821
   46 DG    N2      1447    8.170000076   12.836000443   -2.911000013
   46 DG    H21     1448    8.163000107   12.897999763   -2.830999851
   46 DG    H22     1449    8.083999634   12.803998947   -2.953000069
   46 DG    N3      1450    8.302999496   12.753999710   -3.078999996
   46 DG    C4      1451    8.437000275   12.758000374   -3.125999928
   46 DG    C3'     1452    8.340000153   12.541999817   -3.547000170
   46 DG    H3'     1453    8.383999825   12.513999939   -3.641999722
   46 DG    C2'     1454    8.406000137   12.663999557   -3.483999968
   46 DG    H2'     1455    8.512000084   12.659999847   -3.509000063
   46 DG    H2''    1456    8.355999947   12.755999565   -3.516999722
   46 DG    O3'     1457    8.201000214   12.550000191   -3.541999817
   47 DC    P       1458    8.135000229   12.605999947   -3.679999828
   47 DC    OP1     1459    7.988999844   12.576000214   -3.672000170
   47 DC    OP2     1460    8.218999863   12.541000366   -3.784999847
   47 DC    O5'     1461    8.166999817   12.767000198   -3.684000015
   47 DC    C5'     1462    8.074999809   12.866999626   -3.638000011
   47 DC    H5'     1463    7.977999687   12.858999252   -3.686999798
   47 DC    H5''    1464    8.107999802   12.968999863   -3.654999971
   47 DC    C4'     1465    8.038999557   12.850000381   -3.495999813
   47 DC    H4'     1466    8.003000259   12.748000145   -3.480000019
   47 DC    O4'     1467    8.154000282   12.866999626   -3.424000263
   47 DC    C1'     1468    8.155000687   12.971000671   -3.332000017
   47 DC    H1'     1469    8.114000320   12.941999435   -3.234999895
   47 DC    N1      1470    8.287000656   13.036999702   -3.306999922
   47 DC    C6      1471    8.390000343   13.031000137   -3.397000074
   47 DC    H6      1472    8.375000000   12.982000351   -3.491999865
   47 DC    C5      1473    8.508999825   13.078000069   -3.355000019
   47 DC    H5      1474    8.593000412   13.064999580   -3.421000004
   47 DC    C4      1475    8.522000313   13.153999329   -3.233999968
   47 DC    N4      1476    8.635000229   13.205999374   -3.200999737
   47 DC    H41     1477    8.713999748   13.199000359   -3.263999939
   47 DC    H42     1478    8.648000717   13.247999191   -3.110000134
   47 DC    N3      1479    8.420999527   13.166999817   -3.153000116
   47 DC    C2      1480    8.303999901   13.108999252   -3.187000036
   47 DC    O2      1481    8.210000038   13.125000000   -3.113999844
   47 DC    C3'     1482    7.944999695   12.963000298   -3.447000027
   47 DC    H3'     1483    7.880000114   13.005000114   -3.524000168
   47 DC    C2'     1484    8.050000191   13.060999870   -3.393999815
   47 DC    H2'     1485    8.083999634   13.128000259   -3.473000050
   47 DC    H2''    1486    7.997000217   13.121999741   -3.320000172
   47 DC    O3'     1487    7.858999729   12.910000801   -3.354000092
   48 DT    P       1488    7.705999851   12.906000137   -3.377999783
   48 DT    OP1     1489    7.643000126   12.827000618   -3.270999908
   48 DT    OP2     1490    7.687999725   12.855000496   -3.516999722
   48 DT    O5'     1491    7.644000053   13.057001114   -3.391000032
   48 DT    C5'     1492    7.558000088   13.113000870   -3.296000004
   48 DT    H5'     1493    7.470999718   13.049000740   -3.289000034
   48 DT    H5''    1494    7.533999443   13.217999458   -3.316999912
   48 DT    C4'     1495    7.622000217   13.116999626   -3.151000023
   48 DT    H4'     1496    7.602999687   13.019000053   -3.108000040
   48 DT    O4'     1497    7.763999939   13.138999939   -3.154999971
   48 DT    C1'     1498    7.776000023   13.260000229   -3.075999975
   48 DT    H1'     1499    7.773000240   13.232999802   -2.970999956
   48 DT    N1      1500    7.877999783   13.352999687   -3.125999928
   48 DT    C6      1501    7.894999504   13.372999191   -3.263000011
   48 DT    H6      1502    7.824999809   13.338999748   -3.338000059
   48 DT    C5      1503    8.001999855   13.449000359   -3.309000015
   48 DT    C7      1504    8.024999619   13.461000443   -3.453999996
   48 DT    H71     1505    8.131999969   13.455999374   -3.476999998
   48 DT    H72     1506    7.969000340   13.386999130   -3.511000156
   48 DT    H73     1507    7.990000248   13.560999870   -3.480000019
   48 DT    C4      1508    8.100999832   13.507000923   -3.218999863
   48 DT    O4      1509    8.190999985   13.583000183   -3.249000072
   48 DT    N3      1510    8.086999893   13.467999458   -3.085999966
   48 DT    H3      1511    8.141000748   13.513000488   -3.013000011
   48 DT    C2      1512    7.973000526   13.406000137   -3.042999983
   48 DT    O2      1513    7.958999634   13.407999992   -2.920000076
   48 DT    C3'     1514    7.551999569   13.224000931   -3.065999985
   48 DT    H3'     1515    7.448999882   13.239999771   -3.099999905
   48 DT    C2'     1516    7.648000240   13.341000557   -3.103000164
   48 DT    H2'     1517    7.633999825   13.377000809   -3.204999924
   48 DT    H2''    1518    7.636000156   13.425000191   -3.035000086
   48 DT    O3'     1519    7.546999931   13.180999756   -2.926000118
   49 DC    P       1520    7.448999882   13.255999565   -2.828000069
   49 DC    OP1     1521    7.462999821   13.184000015   -2.697000027
   49 DC    OP2     1522    7.314000130   13.272000313   -2.886000156
   49 DC    O5'     1523    7.506999969   13.399999619   -2.809999943
   49 DC    C5'     1524    7.598999977   13.439999580   -2.709000111
   49 DC    H5'     1525    7.692999840   13.385999680   -2.702000141
   49 DC    H5''    1526    7.546000004   13.416000366   -2.615999937
   49 DC    C4'     1527    7.634999752   13.588999748   -2.710000038
   49 DC    H4'     1528    7.683999538   13.600999832   -2.612999916
   49 DC    O4'     1529    7.731999874   13.600000381   -2.812000036
   49 DC    C1'     1530    7.698000431   13.725999832   -2.879000187
   49 DC    H1'     1531    7.723000526   13.810999870   -2.815999985
   49 DC    N1      1532    7.759999752   13.744000435   -3.016999960
   49 DC    C6      1533    7.698999882   13.717000008   -3.132999897
   49 DC    H6      1534    7.599999905   13.675999641   -3.141999960
   49 DC    C5      1535    7.758999825   13.750000000   -3.249000072
   49 DC    H5      1536    7.703999996   13.739999771   -3.341000080
   49 DC    C4      1537    7.897000313   13.785000801   -3.240999937
   49 DC    N4      1538    7.965000153   13.791999817   -3.350999832
   49 DC    H41     1539    7.916000366   13.772999763   -3.436999798
   49 DC    H42     1540    8.062000275   13.819999695   -3.340000153
   49 DC    N3      1541    7.955999851   13.815999985   -3.128000021
   49 DC    C2      1542    7.887999535   13.794000626   -3.013000011
   49 DC    O2      1543    7.947000027   13.825999260   -2.912999868
   49 DC    C3'     1544    7.522000313   13.696001053   -2.735000134
   49 DC    H3'     1545    7.416999817   13.671999931   -2.717999935
   49 DC    C2'     1546    7.544000149   13.721000671   -2.882999897
   49 DC    H2'     1547    7.504000187   13.635999680   -2.937999964
   49 DC    H2''    1548    7.504000187   13.817998886   -2.912999868
   49 DC    O3'     1549    7.537000179   13.814999580   -2.660000086
   50 DC    P       1550    7.483000278   13.828000069   -2.514999866
   50 DC    OP1     1551    7.504000187   13.697999954   -2.445000172
   50 DC    OP2     1552    7.349999905   13.880999565   -2.519999981
   50 DC    O5'     1553    7.567999840   13.940999985   -2.454999924
   50 DC    C5'     1554    7.676999569   13.914999008   -2.370000124
   50 DC    H5'     1555    7.722000122   13.817998886   -2.393000126
   50 DC    H5''    1556    7.637999535   13.911999702   -2.268000126
   50 DC    C4'     1557    7.794000149   14.014999390   -2.393000126
   50 DC    H4'     1558    7.872000217   13.986999512   -2.322999954
   50 DC    O4'     1559    7.847000122   14.005999565   -2.526999950
   50 DC    C1'     1560    7.830000401   14.132000923   -2.587999821
   50 DC    H1'     1561    7.933999538   14.164999008   -2.577000141
   50 DC    N1      1562    7.794000149   14.121000290   -2.726999998
   50 DC    C6      1563    7.673000336   14.069999695   -2.766999960
   50 DC    H6      1564    7.598999977   14.047999382   -2.690999985
   50 DC    C5      1565    7.636000156   14.057001114   -2.895999908
   50 DC    H5      1566    7.537999630   14.025999069   -2.930999994
   50 DC    C4      1567    7.737999916   14.088000298   -2.990000010
   50 DC    N4      1568    7.720999718   14.065999985   -3.115000010
   50 DC    H41     1569    7.625000000   14.067998886   -3.146999836
   50 DC    H42     1570    7.793000221   14.085000992   -3.183000088
   50 DC    N3      1571    7.862999916   14.122999191   -2.955999851
   50 DC    C2      1572    7.891999722   14.142000198   -2.825000048
   50 DC    O2      1573    8.003999710   14.189999580   -2.792999983
   50 DC    C3'     1574    7.762000084   14.164999008   -2.358999968
   50 DC    H3'     1575    7.680999756   14.170000076   -2.286000013
   50 DC    C2'     1576    7.726999760   14.214999199   -2.503000021
   50 DC    H2'     1577    7.625000000   14.202000618   -2.537000179
   50 DC    H2''    1578    7.750000000   14.322000504   -2.504000187
   50 DC    O3'     1579    7.866999626   14.232000351   -2.292000055
   51 DA    P       1580    7.823999882   14.347999573   -2.195000172
   51 DA    OP1     1581    7.849999905   14.294000626   -2.062000036
   51 DA    OP2     1582    7.689000130   14.402000427   -2.230999947
   51 DA    O5'     1583    7.928999901   14.463999748   -2.223000050
   51 DA    C5'     1584    8.060999870   14.475000381   -2.170000076
   51 DA    H5'     1585    8.104000092   14.375000000   -2.161000013
   51 DA    H5''    1586    8.041999817   14.517999649   -2.070999861
   51 DA    C4'     1587    8.162000656   14.557001114   -2.249000072
   51 DA    H4'     1588    8.258999825   14.542999268   -2.200999975
   51 DA    O4'     1589    8.157999992   14.510999680   -2.387000084
   51 DA    C1'     1590    8.128999710   14.614999771   -2.473000050
   51 DA    H1'     1591    8.216000557   14.635000229   -2.535000086
   51 DA    N9      1592    8.012999535   14.564000130   -2.559999943
   51 DA    C8      1593    7.881999969   14.552000046   -2.520999908
   51 DA    H8      1594    7.848000526   14.572999954   -2.421000004
   51 DA    N7      1595    7.801999569   14.533999443   -2.625000000
   51 DA    C5      1596    7.887999535   14.535000801   -2.733999968
   51 DA    C6      1597    7.875000000   14.517000198   -2.879000187
   51 DA    N6      1598    7.772000313   14.477000237   -2.936000109
   51 DA    H61     1599    7.691999912   14.452000618   -2.879000187
   51 DA    H62     1600    7.769000053   14.446001053   -3.032000065
   51 DA    N1      1601    7.976000309   14.528999329   -2.960999966
   51 DA    C2      1602    8.093000412   14.557001114   -2.905999899
   51 DA    H2      1603    8.171999931   14.578000069   -2.976999998
   51 DA    N3      1604    8.123999596   14.578999519   -2.778000116
   51 DA    C4      1605    8.015000343   14.560000420   -2.697000027
   51 DA    C3'     1606    8.149000168   14.707000732   -2.259999990
   51 DA    H3'     1607    8.093999863   14.752000809   -2.176000118
   51 DA    C2'     1608    8.086999893   14.738000870   -2.394000053
   51 DA    H2'     1609    7.980000496   14.749000549   -2.377000093
   51 DA    H2''    1610    8.126000404   14.824999809   -2.447000027
   51 DA    O3'     1611    8.276999474   14.769000053   -2.245999813
   52 DT    P       1612    8.309000015   14.925000191   -2.246999979
   52 DT    OP1     1613    8.444000244   14.946001053   -2.195000172
   52 DT    OP2     1614    8.191999435   15.002000809   -2.187999964
   52 DT    O5'     1615    8.309000015   14.963999748   -2.401000023
   52 DT    C5'     1616    8.407999992   14.917999268   -2.483999968
   52 DT    H5'     1617    8.427000046   14.810999870   -2.480999947
   52 DT    H5''    1618    8.503999710   14.961999893   -2.453999996
   52 DT    C4'     1619    8.368000031   14.958000183   -2.625000000
   52 DT    H4'     1620    8.444000244   14.927000046   -2.695999861
   52 DT    O4'     1621    8.246000290   14.900999069   -2.665999889
   52 DT    C1'     1622    8.170999527   15.002000809   -2.742000103
   52 DT    H1'     1623    8.212999344   15.027999878   -2.838999987
   52 DT    N1      1624    8.024999619   14.968999863   -2.759000063
   52 DT    C6      1625    7.942999840   14.961999893   -2.646999836
   52 DT    H6      1626    7.988999844   14.999000549   -2.555999994
   52 DT    C5      1627    7.819000244   14.910000801   -2.648999929
   52 DT    C7      1628    7.734999657   14.892999649   -2.523000002
   52 DT    H71     1629    7.701000214   14.788999557   -2.529000044
   52 DT    H72     1630    7.810999870   14.897000313   -2.445000172
   52 DT    H73     1631    7.655999660   14.967000008   -2.520999908
   52 DT    C4      1632    7.763999939   14.864000320   -2.778000116
   52 DT    O4      1633    7.650000095   14.822999954   -2.795000076
   52 DT    N3      1634    7.854000092   14.872999191   -2.888000011
   52 DT    H3      1635    7.823999882   14.842999458   -2.979000092
   52 DT    C2      1636    7.979000092   14.927000046   -2.882999897
   52 DT    O2      1637    8.046999931   14.939999580   -2.986000061
   52 DT    C3'     1638    8.357999802   15.108999252   -2.638000011
   52 DT    H3'     1639    8.390000343   15.153999329   -2.544000149
   52 DT    C2'     1640    8.208000183   15.125999451   -2.661000013
   52 DT    H2'     1641    8.158999443   15.128999710   -2.563999891
   52 DT    H2''    1642    8.180999756   15.219999313   -2.710000038
   52 DT    O3'     1643    8.427999496   15.167999268   -2.750999928
   53 DC    P       1644    8.444000244   15.328000069   -2.771999836
   53 DC    OP1     1645    8.583999634   15.357999802   -2.804000139
   53 DC    OP2     1646    8.378999710   15.402000427   -2.662000179
   53 DC    O5'     1647    8.361000061   15.339999199   -2.908999920
   53 DC    C5'     1648    8.413000107   15.291999817   -3.035000086
   53 DC    H5'     1649    8.448999405   15.189999580   -3.021999836
   53 DC    H5''    1650    8.486000061   15.366999626   -3.065000057
   53 DC    C4'     1651    8.296999931   15.291999817   -3.137000084
   53 DC    H4'     1652    8.336999893   15.258000374   -3.231999874
   53 DC    O4'     1653    8.190999985   15.203000069   -3.098000050
   53 DC    C1'     1654    8.074999809   15.242999077   -3.167999983
   53 DC    H1'     1655    8.062000275   15.180000305   -3.256000042
   53 DC    N1      1656    7.951999664   15.228999138   -3.078999996
   53 DC    C6      1657    7.951999664   15.261999130   -2.948999882
   53 DC    H6      1658    8.031000137   15.324999809   -2.910000086
   53 DC    C5      1659    7.847000122   15.244000435   -2.870999813
   53 DC    H5      1660    7.835000038   15.288999557   -2.773999929
   53 DC    C4      1661    7.733999729   15.180000305   -2.929999828
   53 DC    N4      1662    7.626000404   15.169000626   -2.856999874
   53 DC    H41     1663    7.612999916   15.191999435   -2.759999990
   53 DC    H42     1664    7.543000221   15.139999390   -2.907999992
   53 DC    N3      1665    7.726999760   15.152999878   -3.056999922
   53 DC    C2      1666    7.833999634   15.185999870   -3.134999990
   53 DC    O2      1667    7.819999695   15.174000740   -3.254000187
   53 DC    C3'     1668    8.227999687   15.427999496   -3.145999908
   53 DC    H3'     1669    8.206999779   15.458999634   -3.042999983
   53 DC    C2'     1670    8.100999832   15.386999130   -3.217999935
   53 DC    H2'     1671    8.017000198   15.453999519   -3.202000141
   53 DC    H2''    1672    8.102999687   15.388000488   -3.327000141
   53 DC    O3'     1673    8.302000046   15.519000053   -3.225999832
   54 DA    P       1674    8.251999855   15.671999931   -3.234999895
   54 DA    OP1     1675    8.364999771   15.758000374   -3.296000004
   54 DA    OP2     1676    8.194999695   15.699000359   -3.098999977
   54 DA    O5'     1677    8.137000084   15.680999756   -3.341999769
   54 DA    C5'     1678    8.151999474   15.653999329   -3.474999905
   54 DA    H5'     1679    8.211999893   15.563000679   -3.475999832
   54 DA    H5''    1680    8.220999718   15.725000381   -3.522000074
   54 DA    C4'     1681    8.024999619   15.642000198   -3.561999798
   54 DA    H4'     1682    8.058000565   15.596000671   -3.654999971
   54 DA    O4'     1683    7.930000305   15.557001114   -3.495999813
   54 DA    C1'     1684    7.823999882   15.622999191   -3.445000172
   54 DA    H1'     1685    7.733999729   15.619000435   -3.506000042
   54 DA    N9      1686    7.791999817   15.582000732   -3.304000139
   54 DA    C8      1687    7.855999947   15.632000923   -3.191999912
   54 DA    H8      1688    7.935999870   15.703999519   -3.202000141
   54 DA    N7      1689    7.789000034   15.610000610   -3.082000017
   54 DA    C5      1690    7.680000305   15.532999992   -3.124000072
   54 DA    C6      1691    7.571000099   15.480000496   -3.058000088
   54 DA    N6      1692    7.555999756   15.466000557   -2.930999994
   54 DA    H61     1693    7.616000175   15.519999504   -2.868999958
   54 DA    H62     1694    7.474999905   15.414999008   -2.898999929
   54 DA    N1      1695    7.476000309   15.413999557   -3.131000042
   54 DA    C2      1696    7.483999729   15.420000076   -3.261000156
   54 DA    H2      1697    7.412999630   15.361000061   -3.316999912
   54 DA    N3      1698    7.578999996   15.474000931   -3.334999800
   54 DA    C4      1699    7.673000336   15.525999069   -3.259000063
   54 DA    C3'     1700    7.947000027   15.764999390   -3.591999769
   54 DA    H3'     1701    8.016000748   15.847999573   -3.575000048
   54 DA    C2'     1702    7.851999760   15.760999680   -3.475999832
   54 DA    H2'     1703    7.902999878   15.809000015   -3.393000126
   54 DA    H2''    1704    7.765000343   15.824000359   -3.493000031
   54 DA    O3'     1705    7.887000084   15.755999565   -3.720999956
   55 DA    P       1706    7.793000221   15.874000549   -3.774000168
   55 DA    OP1     1707    7.796000004   15.878999710   -3.920000076
   55 DA    OP2     1708    7.819000244    0.112999998   -3.707000017
   55 DA    O5'     1709    7.651999474   15.819999695   -3.731000185
   55 DA    C5'     1710    7.597000122   15.708000183   -3.799000263
   55 DA    H5'     1711    7.648000240   15.621999741   -3.754999876
   55 DA    H5''    1712    7.616000175   15.710000992   -3.906000137
   55 DA    C4'     1713    7.444000244   15.685999870   -3.774000168
   55 DA    H4'     1714    7.407000065   15.603999138   -3.834999800
   55 DA    O4'     1715    7.423999786   15.649000168   -3.627999783
   55 DA    C1'     1716    7.335000038   15.752000809   -3.570000172
   55 DA    H1'     1717    7.231999874   15.721000671   -3.559000015
   55 DA    N9      1718    7.390000343   15.782999992   -3.434000015
   55 DA    C8      1719    7.508000374   15.838000298   -3.400000095
   55 DA    H8      1720    7.572000027   15.875000000   -3.477999926
   55 DA    N7      1721    7.539999962   15.832000732   -3.270999908
   55 DA    C5      1722    7.423999786   15.771000862   -3.216999769
   55 DA    C6      1723    7.379000187   15.736999512   -3.085000038
   55 DA    N6      1724    7.446000099   15.764999390   -2.973999977
   55 DA    H61     1725    7.532999992   15.816999435   -2.971999884
   55 DA    H62     1726    7.419999599   15.717000008   -2.888000011
   55 DA    N1      1727    7.266000271   15.669000626   -3.070000172
   55 DA    C2      1728    7.192999840   15.642999649   -3.176000118
   55 DA    H2      1729    7.108000278   15.578999519   -3.157000065
   55 DA    N3      1730    7.215000153   15.675999641   -3.304000139
   55 DA    C4      1731    7.333999634   15.741000175   -3.316999912
   55 DA    C3'     1732    7.356999874   15.805999756   -3.796000004
   55 DA    H3'     1733    7.407999992   15.880000114   -3.858000278
   55 DA    C2'     1734    7.335999966   15.875000000   -3.661999941
   55 DA    H2'     1735    7.414999962    0.054000001   -3.622999907
   55 DA    H2''    1736    7.238999844    0.039999999   -3.656000137
   55 DA    O3'     1737    7.233999729   15.769999504   -3.856999874
   56 DA    P       1738    7.144999504   15.871999741   -3.936000109
   56 DA    OP1     1739    7.060999870   15.800999641   -4.032999992
   56 DA    OP2     1740    7.220999718    0.107000008   -3.970000029
   56 DA    O5'     1741    7.036000252    0.025999999   -3.825999737
   56 DA    C5'     1742    6.923000336   15.828000069   -3.806999922
   56 DA    H5'     1743    6.948999882   15.722000122   -3.809000015
   56 DA    H5''    1744    6.854000092   15.844999313   -3.890000105
   56 DA    C4'     1745    6.849999905   15.855000496   -3.672999859
   56 DA    H4'     1746    6.762999535   15.789999008   -3.667999983
   56 DA    O4'     1747    6.934999943   15.836999893   -3.563999891
   56 DA    C1'     1748    6.925000191    0.061000001   -3.474999905
   56 DA    H1'     1749    6.841000557    0.041000001   -3.408999920
   56 DA    N9      1750    7.043000221    0.079999998   -3.384000063
   56 DA    C8      1751    7.155000210    0.152999997   -3.400999784
   56 DA    H8      1752    7.180999756    0.187000006   -3.500000000
   56 DA    N7      1753    7.224999905    0.165999994   -3.290999889
   56 DA    C5      1754    7.144000053    0.104999997   -3.190999985
   56 DA    C6      1755    7.150000095    0.086999997   -3.045000076
   56 DA    N6      1756    7.244999886    0.114999995   -2.969000101
   56 DA    H61     1757    7.341000557    0.125000000   -2.999000072
   56 DA    H62     1758    7.226999760    0.101999998   -2.870000124
   56 DA    N1      1759    7.044999599    0.041000001   -2.976999998
   56 DA    C2      1760    6.941000462    0.004000000   -3.051000118
   56 DA    H2      1761    6.859999657   15.846000671   -2.993000031
   56 DA    N3      1762    6.923999786    0.002000000   -3.181999922
   56 DA    C4      1763    7.032000065    0.056000002   -3.250000000
   56 DA    C3'     1764    6.789999962    0.112000003   -3.657000065
   56 DA    H3'     1765    6.794999599    0.162000000   -3.754000187
   56 DA    C2'     1766    6.888999939    0.179999992   -3.566999912
   56 DA    H2'     1767    6.979000092    0.206000000   -3.624000072
   56 DA    H2''    1768    6.856999874    0.268999994   -3.513999939
   56 DA    O3'     1769    6.668000221    0.107000008   -3.595999956
   57 DA    P       1770    6.536000252    0.131999999   -3.675999880
   57 DA    OP1     1771    6.526000023    0.034000002   -3.783999920
   57 DA    OP2     1772    6.530000210    0.278999984   -3.708000183
   57 DA    O5'     1773    6.430999756    0.107000008   -3.561000109
   57 DA    C5'     1774    6.407999992   15.872999191   -3.506000042
   57 DA    H5'     1775    6.490000248   15.805999756   -3.532000065
   57 DA    H5''    1776    6.314000130   15.841000557   -3.552000046
   57 DA    C4'     1777    6.391999722   15.861999512   -3.356000185
   57 DA    H4'     1778    6.370999813   15.758000374   -3.329999924
   57 DA    O4'     1779    6.518000126   15.885000229   -3.292999983
   57 DA    C1'     1780    6.494999886    0.096000001   -3.193000078
   57 DA    H1'     1781    6.474999905    0.046000000   -3.098999977
   57 DA    N9      1782    6.622000217    0.182999998   -3.184999943
   57 DA    C8      1783    6.680999756    0.259000003   -3.282000065
   57 DA    H8      1784    6.651999474    0.256999999   -3.386000156
   57 DA    N7      1785    6.775000095    0.335999995   -3.243000031
   57 DA    C5      1786    6.779000282    0.316000015   -3.101000071
   57 DA    C6      1787    6.842000008    0.359999985   -2.986999989
   57 DA    N6      1788    6.947000027    0.438999981   -2.986999989
   57 DA    H61     1789    6.983000278    0.479000002   -3.072999954
   57 DA    H62     1790    6.990000248    0.461000025   -2.898999929
   57 DA    N1      1791    6.819000244    0.310999990   -2.861000061
   57 DA    C2      1792    6.723999977    0.222000003   -2.846999884
   57 DA    H2      1793    6.712999821    0.180999994   -2.746999979
   57 DA    N3      1794    6.655000210    0.164999992   -2.944000006
   57 DA    C4      1795    6.683999538    0.219000012   -3.065999985
   57 DA    C3'     1796    6.286000252    0.067000002   -3.296000004
   57 DA    H3'     1797    6.211999893    0.096000001   -3.372000217
   57 DA    C2'     1798    6.375999928    0.175999999   -3.243999958
   57 DA    H2'     1799    6.394000053    0.242000014   -3.328999996
   57 DA    H2''    1800    6.331000328    0.241000012   -3.169000149
   57 DA    O3'     1801    6.213000298    0.006000000   -3.187999964
   58 DG    P       1802    6.098000050    0.074000001   -3.111000061
   58 DG    OP1     1803    5.994999886   15.861999512   -3.069000006
   58 DG    OP2     1804    6.057000160    0.195000008   -3.187999964
   58 DG    O5'     1805    6.179999828    0.122000001   -2.976999998
   58 DG    C5'     1806    6.247000217    0.023000000   -2.901999950
   58 DG    H5'     1807    6.335000038   15.880000114   -2.959000111
   58 DG    H5''    1808    6.184000015   15.819999695   -2.914999962
   58 DG    C4'     1809    6.270999908    0.057000000   -2.750000000
   58 DG    H4'     1810    6.286000252   15.846000671   -2.703999996
   58 DG    O4'     1811    6.387000084    0.130999997   -2.733000040
   58 DG    C1'     1812    6.359000206    0.259000003   -2.662000179
   58 DG    H1'     1813    6.391999722    0.252999991   -2.559000015
   58 DG    N9      1814    6.426999569    0.377000004   -2.729000092
   58 DG    C8      1815    6.423999786    0.401000023   -2.860000134
   58 DG    H8      1816    6.352000237    0.352999985   -2.924999952
   58 DG    N7      1817    6.488999844    0.509999990   -2.896999836
   58 DG    C5      1818    6.555000305    0.544000030   -2.778000116
   58 DG    C6      1819    6.651000023    0.643000007   -2.753000021
   58 DG    O6      1820    6.710000038    0.717000008   -2.835000038
   58 DG    N1      1821    6.692999840    0.662000000   -2.618000031
   58 DG    H1      1822    6.761000156    0.731999993   -2.591000080
   58 DG    C2      1823    6.657999992    0.567999959   -2.530999899
   58 DG    N2      1824    6.726999760    0.578999996   -2.417999983
   58 DG    H21     1825    6.810999870    0.636000037   -2.412999868
   58 DG    H22     1826    6.719999790    0.513000011   -2.342000008
   58 DG    N3      1827    6.565000057    0.471999973   -2.547999859
   58 DG    C4      1828    6.516000271    0.467999995   -2.671000004
   58 DG    C3'     1829    6.163000107    0.128999993   -2.672999859
   58 DG    H3'     1830    6.065999985    0.114999995   -2.720999956
   58 DG    C2'     1831    6.200999737    0.277999997   -2.667999983
   58 DG    H2'     1832    6.168999672    0.331999987   -2.757999897
   58 DG    H2''    1833    6.157999992    0.329999983   -2.582999945
   58 DG    O3'     1834    6.144000053    0.063999996   -2.549999952
   59 DG    P       1835    6.046000004    0.117999993   -2.431999922
   59 DG    OP1     1836    6.008999825    0.002000000   -2.342000008
   59 DG    OP2     1837    5.940000057    0.195000008   -2.496999979
   59 DG    O5'     1838    6.133999825    0.223000005   -2.345000029
   59 DG    C5'     1839    6.237999916    0.186000004   -2.253000021
   59 DG    H5'     1840    6.325999737    0.145000011   -2.301000118
   59 DG    H5''    1841    6.208000183    0.103000000   -2.188999891
   59 DG    C4'     1842    6.275000095    0.308999985   -2.162000179
   59 DG    H4'     1843    6.331999779    0.275000006   -2.075000048
   59 DG    O4'     1844    6.349999905    0.395000011   -2.246999979
   59 DG    C1'     1845    6.295000076    0.527999997   -2.223999977
   59 DG    H1'     1846    6.338999748    0.574000001   -2.134999990
   59 DG    N9      1847    6.322999954    0.613999963   -2.339999914
   59 DG    C8      1848    6.245999813    0.632000029   -2.454999924
   59 DG    H8      1849    6.163000107    0.569000006   -2.481999874
   59 DG    N7      1850    6.290999889    0.728999972   -2.526999950
   59 DG    C5      1851    6.399000168    0.781000018   -2.457000017
   59 DG    C6      1852    6.491000175    0.890999973   -2.480000019
   59 DG    O6      1853    6.493000031    0.972999930   -2.572999954
   59 DG    N1      1854    6.569999695    0.914999962   -2.375000000
   59 DG    H1      1855    6.627999783    0.995000005   -2.394999981
   59 DG    C2      1856    6.573999882    0.850000024   -2.263000011
   59 DG    N2      1857    6.647000313    0.897999942   -2.167000055
   59 DG    H21     1858    6.710999966    0.975000024   -2.174999952
   59 DG    H22     1859    6.619999886    0.857999980   -2.078000069
   59 DG    N3      1860    6.498000145    0.745999992   -2.236000061
   59 DG    C4      1861    6.412999630    0.712000012   -2.339999914
   59 DG    C3'     1862    6.151000023    0.380999982   -2.106999874
   59 DG    H3'     1863    6.061999798    0.319999993   -2.120999813
   59 DG    C2'     1864    6.150000095    0.503000021   -2.200999975
   59 DG    H2'     1865    6.104000092    0.476999998   -2.296999931
   59 DG    H2''    1866    6.095000267    0.590999961   -2.164999962
   59 DG    O3'     1867    6.172999859    0.436000019   -1.976000071
   60 DC    P       1868    6.116999626    0.361000001   -1.846999884
   60 DC    OP1     1869    6.122000217    0.211999983   -1.865999937
   60 DC    OP2     1870    5.984000206    0.421000004   -1.817000031
   60 DC    O5'     1871    6.217000008    0.411000013   -1.730999947
   60 DC    C5'     1872    6.350999832    0.365999997   -1.729000092
   60 DC    H5'     1873    6.379000187    0.323000014   -1.825000048
   60 DC    H5''    1874    6.361999989    0.275000006   -1.670999885
   60 DC    C4'     1875    6.455000401    0.481000006   -1.699000001
   60 DC    H4'     1876    6.558000088    0.446000010   -1.700999975
   60 DC    O4'     1877    6.440000057    0.576000035   -1.799999952
   60 DC    C1'     1878    6.419000149    0.705999970   -1.762000084
   60 DC    H1'     1879    6.515000343    0.753000021   -1.743000031
   60 DC    N1      1880    6.340000153    0.784000039   -1.860000014
   60 DC    C6      1881    6.217000008    0.728999972   -1.898000002
   60 DC    H6      1882    6.177999973    0.636999965   -1.855999947
   60 DC    C5      1883    6.138999939    0.796999991   -1.983999968
   60 DC    H5      1884    6.045000076    0.751000047   -2.009999990
   60 DC    C4      1885    6.185999870    0.923999965   -2.032000065
   60 DC    N4      1886    6.123000145    0.977000058   -2.128000021
   60 DC    H41     1887    6.039999962    0.929000020   -2.160000086
   60 DC    H42     1888    6.158999920    1.060999990   -2.169000149
   60 DC    N3      1889    6.303999901    0.963000000   -2.006000042
   60 DC    C2      1890    6.387000084    0.899999976   -1.920999885
   60 DC    O2      1891    6.501000404    0.943000019   -1.912000060
   60 DC    C3'     1892    6.421000004    0.560999990   -1.574000001
   60 DC    H3'     1893    6.354000092    0.509999990   -1.503999949
   60 DC    C2'     1894    6.345999718    0.682000041   -1.626000047
   60 DC    H2'     1895    6.241000175    0.655000031   -1.631999969
   60 DC    H2''    1896    6.366999626    0.764999986   -1.557999969
   60 DC    O3'     1897    6.539000034    0.601000011   -1.502000093
   61 DA    P       1898    6.541000366    0.665000021   -1.356000066
   61 DA    OP1     1899    6.651000023    0.601999998   -1.274999976
   61 DA    OP2     1900    6.407000065    0.663999975   -1.302000046
   61 DA    O5'     1901    6.578000069    0.818000019   -1.372999907
   61 DA    C5'     1902    6.712999821    0.850000024   -1.412999988
   61 DA    H5'     1903    6.737000465    0.774999976   -1.488000035
   61 DA    H5''    1904    6.777999878    0.833000004   -1.327000022
   61 DA    C4'     1905    6.712999821    0.997999966   -1.470000029
   61 DA    H4'     1906    6.810999870    1.031000018   -1.504999995
   61 DA    O4'     1907    6.619000435    1.027000070   -1.574000001
   61 DA    C1'     1908    6.544999599    1.141999960   -1.537999988
   61 DA    H1'     1909    6.583000183    1.233000040   -1.583999991
   61 DA    N9      1910    6.416000366    1.121999979   -1.601999998
   61 DA    C8      1911    6.329999924    1.023999929   -1.568000078
   61 DA    H8      1912    6.359000206    0.949000001   -1.496999979
   61 DA    N7      1913    6.229000092    1.014999986   -1.648999929
   61 DA    C5      1914    6.238999844    1.134000063   -1.723999977
   61 DA    C6      1915    6.154000282    1.194000006   -1.811000109
   61 DA    N6      1916    6.027999878    1.161999941   -1.853000045
   61 DA    H61     1917    5.977000237    1.085000038   -1.812000036
   61 DA    H62     1918    5.984999657    1.206000090   -1.932999969
   61 DA    N1      1919    6.196000099    1.299999952   -1.883000016
   61 DA    C2      1920    6.322000027    1.343000054   -1.871999979
   61 DA    H2      1921    6.345000267    1.422000051   -1.942000031
   61 DA    N3      1922    6.411000252    1.297000051   -1.779999971
   61 DA    C4      1923    6.356999874    1.194000006   -1.705999970
   61 DA    C3'     1924    6.689000130    1.101999998   -1.353999972
   61 DA    H3'     1925    6.710000038    1.052000046   -1.259000063
   61 DA    C2'     1926    6.541999817    1.139999986   -1.384999990
   61 DA    H2'     1927    6.486000061    1.056999922   -1.342000008
   61 DA    H2''    1928    6.516000271    1.240999937   -1.352999926
   61 DA    O3'     1929    6.780000210    1.210000038   -1.364000082
   62 DT    P       1930    6.809999943    1.312000036   -1.246999979
   62 DT    OP1     1931    6.953000069    1.347000003   -1.247999907
   62 DT    OP2     1932    6.756999969    1.264000058   -1.115999937
   62 DT    O5'     1933    6.726999760    1.432999969   -1.286000013
   62 DT    C5'     1934    6.756999969    1.500000000   -1.411999941
   62 DT    H5'     1935    6.786000252    1.422000051   -1.481999993
   62 DT    H5''    1936    6.841000557    1.569000006   -1.398999929
   62 DT    C4'     1937    6.637999535    1.575000048   -1.472999930
   62 DT    H4'     1938    6.683000088    1.629999876   -1.555999994
   62 DT    O4'     1939    6.527999878    1.490999937   -1.504999995
   62 DT    C1'     1940    6.407999992    1.567000031   -1.486999989
   62 DT    H1'     1941    6.404000282    1.652000070   -1.555999994
   62 DT    N1      1942    6.276999950    1.486999989   -1.491999984
   62 DT    C6      1943    6.263000011    1.375000000   -1.417999983
   62 DT    H6      1944    6.328999996    1.366999984   -1.332999945
   62 DT    C5      1945    6.151000023    1.297999978   -1.429000020
   62 DT    C7      1946    6.126999855    1.180000067   -1.333999991
   62 DT    H71     1947    6.210999966    1.172999978   -1.264000058
   62 DT    H72     1948    6.039999962    1.205000043   -1.272000074
   62 DT    H73     1949    6.113999844    1.080000043   -1.375000000
   62 DT    C4      1950    6.052999973    1.324000001   -1.529000044
   62 DT    O4      1951    5.942999840    1.268999934   -1.535000086
   62 DT    N3      1952    6.079999924    1.430999994   -1.608999968
   62 DT    H3      1953    6.009999752    1.455000043   -1.678000093
   62 DT    C2      1954    6.185999870    1.522000074   -1.589999914
   62 DT    O2      1955    6.184999943    1.623999953   -1.657999992
   62 DT    C3'     1956    6.576999664    1.679999948   -1.381999969
   62 DT    H3'     1957    6.640000343    1.694000006   -1.294999957
   62 DT    C2'     1958    6.434999943    1.630999923   -1.353999972
   62 DT    H2'     1959    6.430000305    1.552000046   -1.279999971
   62 DT    H2''    1960    6.368999958    1.713999987   -1.325000048
   62 DT    O3'     1961    6.566999912    1.806999922   -1.447999954
   63 DG    P       1962    6.548999786    1.943000078   -1.377000093
   63 DG    OP1     1963    6.611000061    2.044000149   -1.473999977
   63 DG    OP2     1964    6.601000309    1.937999964   -1.243999958
   63 DG    O5'     1965    6.402999878    1.973999977   -1.360000014
   63 DG    C5'     1966    6.327000141    2.058000088   -1.455000043
   63 DG    H5'     1967    6.352999687    2.039999962   -1.559000015
   63 DG    H5''    1968    6.355999947    2.162999868   -1.447999954
   63 DG    C4'     1969    6.183000088    2.030999899   -1.418999910
   63 DG    H4'     1970    6.123000145    2.099999905   -1.478999972
   63 DG    O4'     1971    6.138999939    1.898000002   -1.444999933
   63 DG    C1'     1972    6.057000160    1.870000124   -1.332999945
   63 DG    H1'     1973    5.963000298    1.920999885   -1.355000019
   63 DG    N9      1974    6.022000313    1.726999998   -1.307999969
   63 DG    C8      1975    6.078999996    1.636000037   -1.217000008
   63 DG    H8      1976    6.161999702    1.651000023   -1.149999976
   63 DG    N7      1977    6.006999969    1.524999976   -1.202999949
   63 DG    C5      1978    5.901999950    1.549000025   -1.292999983
   63 DG    C6      1979    5.784999847    1.470000029   -1.315999985
   63 DG    O6      1980    5.758000374    1.358999968   -1.273999929
   63 DG    N1      1981    5.700999737    1.527000070   -1.409000039
   63 DG    H1      1982    5.613999844    1.481000066   -1.427999973
   63 DG    C2      1983    5.723000050    1.646999955   -1.470999956
   63 DG    N2      1984    5.636000156    1.693000078   -1.556999922
   63 DG    H21     1985    5.540999889    1.657999992   -1.555000067
   63 DG    H22     1986    5.651000023    1.787999868   -1.588000059
   63 DG    N3      1987    5.822999954    1.729000092   -1.444999933
   63 DG    C4      1988    5.907000065    1.674999952   -1.353999972
   63 DG    C3'     1989    6.149000168    2.078000069   -1.279000044
   63 DG    H3'     1990    6.231999874    2.134999990   -1.236999989
   63 DG    C2'     1991    6.124000072    1.939999938   -1.220000029
   63 DG    H2'     1992    6.220999718    1.895000100   -1.200000048
   63 DG    H2''    1993    6.063000202    1.942000031   -1.129999995
   63 DG    O3'     1994    6.027999878    2.151999950   -1.289000034
   64 DT    P       1995    5.999000072    2.302999973   -1.222000003
   64 DT    OP1     1996    6.092999935    2.395999908   -1.284000039
   64 DT    OP2     1997    5.993999958    2.295000076   -1.077000022
   64 DT    O5'     1998    5.849999905    2.332000017   -1.277999997
   64 DT    C5'     1999    5.835999966    2.355999947   -1.417000055
   64 DT    H5'     2000    5.904999733    2.289999962   -1.468999982
   64 DT    H5''    2001    5.861000061    2.459000111   -1.439999938
   64 DT    C4'     2002    5.690000057    2.335000038   -1.458999991
   64 DT    H4'     2003    5.679999828    2.370000124   -1.562000036
   64 DT    O4'     2004    5.663000107    2.187000036   -1.468000054
   64 DT    C1'     2005    5.559999943    2.157999992   -1.375000000
   64 DT    H1'     2006    5.470000267    2.154999971   -1.435999990
   64 DT    N1      2007    5.588000298    2.028000116   -1.310000062
   64 DT    C6      2008    5.684999943    2.013999939   -1.213999987
   64 DT    H6      2009    5.730999947    2.105999947   -1.180000067
   64 DT    C5      2010    5.702000141    1.898999929   -1.152999997
   64 DT    C7      2011    5.793999672    1.898000002   -1.027000070
   64 DT    H71     2012    5.738999844    1.862000108   -0.939999938
   64 DT    H72     2013    5.868999958    1.824000001   -1.056999922
   64 DT    H73     2014    5.842000008    1.995999932   -1.027999997
   64 DT    C4      2015    5.619999886    1.784000039   -1.185999990
   64 DT    O4      2016    5.637000084    1.674000025   -1.139999986
   64 DT    N3      2017    5.513999939    1.811000109   -1.268000007
   64 DT    H3      2018    5.446000099    1.737999916   -1.279999971
   64 DT    C2      2019    5.499000072    1.925999999   -1.342000008
   64 DT    O2      2020    5.407999992    1.935000062   -1.430999994
   64 DT    C3'     2021    5.581000328    2.398999929   -1.361999989
   64 DT    H3'     2022    5.626999855    2.478000164   -1.302999973
   64 DT    C2'     2023    5.536000252    2.276999950   -1.282999992
   64 DT    H2'     2024    5.584000111    2.266999960   -1.185000062
   64 DT    H2''    2025    5.429999828    2.289000034   -1.259000063
   64 DT    O3'     2026    5.480999947    2.450000048   -1.437000036
   65 DT    P       2027    5.366000175    2.551000118   -1.379999995
   65 DT    OP1     2028    5.324999809    2.638999939   -1.488000035
   65 DT    OP2     2029    5.407000065    2.615000010   -1.256000042
   65 DT    O5'     2030    5.250999928    2.447999954   -1.337000012
   65 DT    C5'     2031    5.199000359    2.348000050   -1.435000062
   65 DT    H5'     2032    5.279000282    2.296999931   -1.488000035
   65 DT    H5''    2033    5.140000343    2.398999929   -1.510999918
   65 DT    C4'     2034    5.106999874    2.243000031   -1.370000005
   65 DT    H4'     2035    5.056000233    2.190999985   -1.450999975
   65 DT    O4'     2036    5.188000202    2.145999908   -1.302000046
   65 DT    C1'     2037    5.120999813    2.115000010   -1.174999952
   65 DT    H1'     2038    5.033999920    2.054999828   -1.202999949
   65 DT    N1      2039    5.210999966    2.051000118   -1.072999954
   65 DT    C6      2040    5.315000057    2.124000072   -1.014000058
   65 DT    H6      2041    5.335999966    2.223999977   -1.049999952
   65 DT    C5      2042    5.407999992    2.055999994   -0.931000054
   65 DT    C7      2043    5.515999794    2.136000156   -0.864000022
   65 DT    H71     2044    5.615000248    2.115000010   -0.902999997
   65 DT    H72     2045    5.515999794    2.243000031   -0.885999978
   65 DT    H73     2046    5.506999969    2.120999813   -0.755999982
   65 DT    C4      2047    5.384999752    1.907999992   -0.897999942
   65 DT    O4      2048    5.463000298    1.837999940   -0.831000030
   65 DT    N3      2049    5.281000137    1.856999993   -0.960999966
   65 DT    H3      2050    5.258999825    1.761000037   -0.939999938
   65 DT    C2      2051    5.190000057    1.921999931   -1.047000051
   65 DT    O2      2052    5.092999935    1.862000108   -1.083999991
   65 DT    C3'     2053    5.004000187    2.302000046   -1.272000074
   65 DT    H3'     2054    5.008000374    2.411000013   -1.284000039
   65 DT    C2'     2055    5.043000221    2.242000103   -1.128999949
   65 DT    H2'     2056    5.111000061    2.315000057   -1.083999991
   65 DT    H2''    2057    4.958000183    2.207999945   -1.070999980
   65 DT    O3'     2058    4.873000145    2.253000021   -1.302999973
   66 DC    P       2059    4.740000248    2.329999924   -1.256000042
   66 DC    OP1     2060    4.638999939    2.309999943   -1.366999984
   66 DC    OP2     2061    4.775000095    2.467999935   -1.212000012
   66 DC    O5'     2062    4.695000172    2.247999907   -1.131000042
   66 DC    C5'     2063    4.640000343    2.115999937   -1.141999960
   66 DC    H5'     2064    4.690000057    2.069000006   -1.226999998
   66 DC    H5''    2065    4.532000065    2.125000000   -1.154000044
   66 DC    C4'     2066    4.649000168    2.029000044   -1.016000032
   66 DC    H4'     2067    4.590000153    1.939999938   -1.039999962
   66 DC    O4'     2068    4.786000252    1.995000124   -0.976000011
   66 DC    C1'     2069    4.789999962    1.988999963   -0.833999991
   66 DC    H1'     2070    4.734000206    1.898999929   -0.807999969
   66 DC    N1      2071    4.927999973    1.981999993   -0.781000018
   66 DC    C6      2072    5.008999825    2.092999935   -0.768999994
   66 DC    H6      2073    4.975999832    2.187000036   -0.810000062
   66 DC    C5      2074    5.127999783    2.095999956   -0.696999967
   66 DC    H5      2075    5.186999798    2.187000036   -0.695999980
   66 DC    C4      2076    5.164999962    1.970999956   -0.644999981
   66 DC    N4      2077    5.265000343    1.962000132   -0.564999998
   66 DC    H41     2078    5.341000080    2.028000116   -0.557000041
   66 DC    H42     2079    5.282000065    1.870000124   -0.527000010
   66 DC    N3      2080    5.097000122    1.858999968   -0.665000021
   66 DC    C2      2081    4.980000019    1.856999993   -0.738000035
   66 DC    O2      2082    4.929999828    1.750000000   -0.761999965
   66 DC    C3'     2083    4.592999935    2.094000101   -0.890999973
   66 DC    H3'     2084    4.543999672    2.188999891   -0.914000034
   66 DC    C2'     2085    4.711999893    2.115000010   -0.802999973
   66 DC    H2'     2086    4.763000011    2.204999924   -0.837000012
   66 DC    H2''    2087    4.684999943    2.128000021   -0.698000014
   66 DC    O3'     2088    4.511000156    1.996999979   -0.833000004
   67 DA    P       2089    4.361999989    2.030999899   -0.777000010
   67 DA    OP1     2090    4.269000053    2.068000078   -0.893000007
   67 DA    OP2     2091    4.381999969    2.121999979   -0.662999988
   67 DA    O5'     2092    4.327000141    1.886000037   -0.723999977
   67 DA    C5'     2093    4.315999985    1.771999955   -0.802000046
   67 DA    H5'     2094    4.387000084    1.773999929   -0.884000003
   67 DA    H5''    2095    4.218999863    1.759999990   -0.850000024
   67 DA    C4'     2096    4.342000008    1.639999986   -0.728000045
   67 DA    H4'     2097    4.304999828    1.560000062   -0.791999996
   67 DA    O4'     2098    4.486000061    1.626000047   -0.686999977
   67 DA    C1'     2099    4.499000072    1.631999969   -0.550000012
   67 DA    H1'     2100    4.518000126    1.527000070   -0.527000010
   67 DA    N9      2101    4.620999813    1.712999940   -0.526000023
   67 DA    C8      2102    4.629000187    1.843000054   -0.565999985
   67 DA    H8      2103    4.554999828    1.893000007   -0.626000047
   67 DA    N7      2104    4.727999687    1.909000039   -0.519999981
   67 DA    C5      2105    4.802999973    1.812999964   -0.449999988
   67 DA    C6      2106    4.924000263    1.818000078   -0.377000004
   67 DA    N6      2107    4.999000072    1.921999931   -0.347999990
   67 DA    H61     2108    4.973000050    2.013000011   -0.384000003
   67 DA    H62     2109    5.078000069    1.905999899   -0.287000000
   67 DA    N1      2110    4.970000267    1.707000017   -0.321000010
   67 DA    C2      2111    4.897999763    1.590999961   -0.334999979
   67 DA    H2      2112    4.938000202    1.506999969   -0.278999984
   67 DA    N3      2113    4.776999950    1.570999980   -0.391000003
   67 DA    C4      2114    4.734000206    1.688999891   -0.451999992
   67 DA    C3'     2115    4.265000343    1.630999923   -0.594999969
   67 DA    H3'     2116    4.175999641    1.694000006   -0.596000016
   67 DA    C2'     2117    4.370999813    1.692000031   -0.495999992
   67 DA    H2'     2118    4.363999844    1.800999999   -0.498999983
   67 DA    H2''    2119    4.347000122    1.657999992   -0.395000011
   67 DA    O3'     2120    4.223999977    1.490999937   -0.569000006
   68 DG    P       2121    4.149000168    1.437999964   -0.438999981
   68 DG    OP1     2122    4.102000237    1.305000067   -0.484000027
   68 DG    OP2     2123    4.047999859    1.534000039   -0.393000007
   68 DG    O5'     2124    4.256999969    1.422000051   -0.324999988
   68 DG    C5'     2125    4.359000206    1.325999975   -0.321999997
   68 DG    H5'     2126    4.424000263    1.345999956   -0.407000005
   68 DG    H5''    2127    4.321000099    1.223999977   -0.328999996
   68 DG    C4'     2128    4.446000099    1.327000022   -0.192999989
   68 DG    H4'     2129    4.491999626    1.227999926   -0.195000008
   68 DG    O4'     2130    4.545000076    1.424999952   -0.199000001
   68 DG    C1'     2131    4.550999641    1.486999989   -0.072999999
   68 DG    H1'     2132    4.616999626    1.429000020   -0.009000001
   68 DG    N9      2133    4.625999928    1.615999937   -0.081000000
   68 DG    C8      2134    4.574999809    1.740999937   -0.125000000
   68 DG    H8      2135    4.479000092    1.752000093   -0.172000006
   68 DG    N7      2136    4.657000065    1.843000054   -0.123000003
   68 DG    C5      2137    4.769000053    1.787999868   -0.063000001
   68 DG    C6      2138    4.890999794    1.858000040   -0.022000000
   68 DG    O6      2139    4.918999672    1.979999900   -0.034000002
   68 DG    N1      2140    4.988999844    1.774999976  -14.786000252
   68 DG    H1      2141    5.074999809    1.822999954  -14.761999130
   68 DG    C2      2142    4.967999935    1.644000053  -14.763000488
   68 DG    N2      2143    5.065000057    1.582000017  -14.702000618
   68 DG    H21     2144    5.154999733    1.627000093  -14.689000130
   68 DG    H22     2145    5.054999828    1.485000014  -14.677000046
   68 DG    N3      2146    4.852999687    1.578999996  -14.777999878
   68 DG    C4      2147    4.754000187    1.653000116   -0.034000002
   68 DG    C3'     2148    4.366999626    1.351999998   -0.063000001
   68 DG    H3'     2149    4.259999752    1.337000012   -0.079999998
   68 DG    C2'     2150    4.407000065    1.496000051   -0.028999999
   68 DG    H2'     2151    4.352000237    1.564999938   -0.093000002
   68 DG    H2''    2152    4.388000011    1.518999934  -14.732999802
   68 DG    O3'     2153    4.414000034    1.264999986  -14.767999649
   69 DC    P       2154    4.352000237    1.118999958  -14.746999741
   69 DC    OP1     2155    4.310999870    1.047000051   -0.063000001
   69 DC    OP2     2156    4.248000145    1.123999953  -14.642000198
   69 DC    O5'     2157    4.473000050    1.031999946  -14.699000359
   69 DC    C5'     2158    4.584000111    0.988000035  -14.772999763
   69 DC    H5'     2159    4.595999718    1.034000039   -0.061999999
   69 DC    H5''    2160    4.550000191    0.884000003  -14.775999069
   69 DC    C4'     2161    4.720999718    0.989999950  -14.703999519
   69 DC    H4'     2162    4.783999920    0.918999970  -14.758999825
   69 DC    O4'     2163    4.772999763    1.122999907  -14.705999374
   69 DC    C1'     2164    4.808000088    1.156999946  -14.574000359
   69 DC    H1'     2165    4.908999920    1.121000051  -14.552000046
   69 DC    N1      2166    4.784999847    1.302999973  -14.536999702
   69 DC    C6      2167    4.664999962    1.360999942  -14.557001114
   69 DC    H6      2168    4.588999748    1.296000004  -14.597000122
   69 DC    C5      2169    4.640999794    1.490000010  -14.527999878
   69 DC    H5      2170    4.546999931    1.536000013  -14.555999756
   69 DC    C4      2171    4.747000217    1.564999938  -14.475999832
   69 DC    N4      2172    4.731999874    1.693000078  -14.444000244
   69 DC    H41     2173    4.658999920    1.753000021  -14.478999138
   69 DC    H42     2174    4.813000202    1.738999963  -14.402999878
   69 DC    N3      2175    4.868999958    1.516999960  -14.458000183
   69 DC    C2      2176    4.894000053    1.383000016  -14.489999771
   69 DC    O2      2177    5.013999939    1.347999930  -14.491999626
   69 DC    C3'     2178    4.717000008    0.940999985  -14.564999580
   69 DC    H3'     2179    4.624000072    0.886999965  -14.550000191
   69 DC    C2'     2180    4.718999863    1.068000078  -14.489999771
   69 DC    H2'     2181    4.616000175    1.101999998  -14.488000870
   69 DC    H2''    2182    4.755000114    1.052000046  -14.388999939
   69 DC    O3'     2183    4.827000141    0.870999992  -14.524000168
   70 DT    P       2184    4.821000099    0.755999982  -14.417999268
   70 DT    OP1     2185    4.873000145    0.638999999  -14.496999741
   70 DT    OP2     2186    4.690000057    0.740999997  -14.347000122
   70 DT    O5'     2187    4.929999828    0.814999938  -14.314999580
   70 DT    C5'     2188    5.071000099    0.822000027  -14.338999748
   70 DT    H5'     2189    5.084000111    0.864999950  -14.438000679
   70 DT    H5''    2190    5.120999813    0.726000011  -14.324000359
   70 DT    C4'     2191    5.131000042    0.916999996  -14.236999512
   70 DT    H4'     2192    5.236999989    0.927999973  -14.257000923
   70 DT    O4'     2193    5.067999840    1.044999957  -14.255999565
   70 DT    C1'     2194    5.088999748    1.121999979  -14.142000198
   70 DT    H1'     2195    5.185999870    1.172000051  -14.141000748
   70 DT    N1      2196    4.986999989    1.230000019  -14.128000259
   70 DT    C6      2197    4.855999947    1.195999980  -14.128000259
   70 DT    H6      2198    4.828000069    1.093000054  -14.110000610
   70 DT    C5      2199    4.758999825    1.291000009  -14.144000053
   70 DT    C7      2200    4.616000175    1.253000021  -14.171000481
   70 DT    H71     2201    4.591000080    1.268999934  -14.275999069
   70 DT    H72     2202    4.598999977    1.148999929  -14.139999390
   70 DT    H73     2203    4.549000263    1.312000036  -14.107999802
   70 DT    C4      2204    4.800999641    1.430000067  -14.152000427
   70 DT    O4      2205    4.730000019    1.526000023  -14.177999496
   70 DT    N3      2206    4.934000015    1.455000043  -14.116000175
   70 DT    H3      2207    4.967999935    1.549999952  -14.114999771
   70 DT    C2      2208    5.031000137    1.360999942  -14.107000351
   70 DT    O2      2209    5.145999908    1.391999960  -14.085000992
   70 DT    C3'     2210    5.124000072    0.888000011  -14.086000443
   70 DT    H3'     2211    5.040999889    0.818999946  -14.072000504
   70 DT    C2'     2212    5.088999748    1.023999929  -14.017999649
   70 DT    H2'     2213    4.990000248    1.018000007  -13.972000122
   70 DT    H2''    2214    5.161000252    1.057999969  -13.944000244
   70 DT    O3'     2215    5.240000248    0.830000043  -14.024000168
   71 DG    P       2216    5.247000217    0.763999999  -13.883000374
   71 DG    OP1     2217    5.365000248    0.671999991  -13.878000259
   71 DG    OP2     2218    5.115000248    0.707000017  -13.841000557
   71 DG    O5'     2219    5.283999920    0.888000011  -13.782000542
   71 DG    C5'     2220    5.418999672    0.931000054  -13.775999069
   71 DG    H5'     2221    5.449999809    0.949000001  -13.878999710
   71 DG    H5''    2222    5.486000061    0.844999969  -13.766000748
   71 DG    C4'     2223    5.453000069    1.049999952  -13.684000015
   71 DG    H4'     2224    5.559000015    1.074000001  -13.694000244
   71 DG    O4'     2225    5.363999844    1.157999992  -13.705999374
   71 DG    C1'     2226    5.269000053    1.174999952  -13.603999138
   71 DG    H1'     2227    5.289999962    1.266999960  -13.550000191
   71 DG    N9      2228    5.133000374    1.194999933  -13.660000801
   71 DG    C8      2229    5.049000263    1.093000054  -13.696001053
   71 DG    H8      2230    5.079999924    0.989999950  -13.691999435
   71 DG    N7      2231    4.934999943    1.139000058  -13.739999771
   71 DG    C5      2232    4.953000069    1.273999929  -13.739000320
   71 DG    C6      2233    4.865000248    1.371999979  -13.800000191
   71 DG    O6      2234    4.751999855    1.356999993  -13.855999947
   71 DG    N1      2235    4.914000034    1.504999995  -13.792999268
   71 DG    H1      2236    4.866999626    1.587000012  -13.828000069
   71 DG    C2      2237    5.036000252    1.531000018  -13.736000061
   71 DG    N2      2238    5.060999870    1.659000039  -13.717000008
   71 DG    H21     2239    4.998000145    1.720000029  -13.767000198
   71 DG    H22     2240    5.143000126    1.686000109  -13.664999008
   71 DG    N3      2241    5.118999958    1.443000078  -13.682001114
   71 DG    C4      2242    5.072000027    1.312999964  -13.685000420
   71 DG    C3'     2243    5.428999901    1.009000063  -13.536999702
   71 DG    H3'     2244    5.432000160    0.901000023  -13.524999619
   71 DG    C2'     2245    5.283999920    1.055999994  -13.510000229
   71 DG    H2'     2246    5.216000080    0.976000011  -13.538999557
   71 DG    H2''    2247    5.261000156    1.072000027  -13.405000687
   71 DG    O3'     2248    5.524000168    1.077000022  -13.450999260
   72 DA    P       2249    5.531000137    1.062000036  -13.294000626
   72 DA    OP1     2250    5.664000034    1.088999987  -13.253999710
   72 DA    OP2     2251    5.463999748    0.943000019  -13.239999771
   72 DA    O5'     2252    5.441999912    1.185999990  -13.246999741
   72 DA    C5'     2253    5.472000122    1.319999933  -13.289999008
   72 DA    H5'     2254    5.472000122    1.327999949  -13.399000168
   72 DA    H5''    2255    5.571000099    1.347000003  -13.253999710
   72 DA    C4'     2256    5.365000248    1.414000034  -13.236000061
   72 DA    H4'     2257    5.401999950    1.516000032  -13.235000610
   72 DA    O4'     2258    5.248000145    1.412999988  -13.316999435
   72 DA    C1'     2259    5.136000156    1.396000028  -13.239000320
   72 DA    H1'     2260    5.092999935    1.491999984  -13.211999893
   72 DA    N9      2261    5.025000095    1.327999949  -13.305000305
   72 DA    C8      2262    4.994999886    1.190999985  -13.328000069
   72 DA    H8      2263    5.059000015    1.114000082  -13.288999557
   72 DA    N7      2264    4.881000042    1.167999983  -13.388999939
   72 DA    C5      2265    4.836999893    1.297999978  -13.421000481
   72 DA    C6      2266    4.727000237    1.360000014  -13.485000610
   72 DA    N6      2267    4.629000187    1.300999999  -13.557001114
   72 DA    H61     2268    4.626999855    1.202999949  -13.580999374
   72 DA    H62     2269    4.563000202    1.364000082  -13.602000237
   72 DA    N1      2270    4.703000069    1.491999984  -13.482999802
   72 DA    C2      2271    4.789999962    1.572000027  -13.424000740
   72 DA    H2      2272    4.762000084    1.677000046  -13.420000076
   72 DA    N3      2273    4.901000023    1.532999992  -13.363000870
   72 DA    C4      2274    4.914999962    1.397000074  -13.363000870
   72 DA    C3'     2275    5.322000027    1.381000042  -13.092999458
   72 DA    H3'     2276    5.383000374    1.310999990  -13.035000801
   72 DA    C2'     2277    5.189000130    1.314000010  -13.122999191
   72 DA    H2'     2278    5.206999779    1.210999966  -13.152999878
   72 DA    H2''    2279    5.125999928    1.322999954  -13.033999443
   72 DA    O3'     2280    5.302000046    1.502000093  -13.022000313
   73 DA    P       2281    5.361999989    1.529000044  -12.871000290
   73 DA    OP1     2282    5.504000187    1.572999954  -12.875000000
   73 DA    OP2     2283    5.316999912    1.422999978  -12.777999878
   73 DA    O5'     2284    5.270999908    1.654999971  -12.836999893
   73 DA    C5'     2285    5.300000191    1.779999971  -12.892000198
   73 DA    H5'     2286    5.321000099    1.759999990  -12.996999741
   73 DA    H5''    2287    5.390999794    1.822999954  -12.849000931
   73 DA    C4'     2288    5.179999828    1.879000068  -12.891000748
   73 DA    H4'     2289    5.220999718    1.978000045  -12.911999702
   73 DA    O4'     2290    5.074999809    1.832000017  -12.980999947
   73 DA    C1'     2291    4.967999935    1.782999992  -12.911999702
   73 DA    H1'     2292    4.890000343    1.858000040  -12.925000191
   73 DA    N9      2293    4.921000004    1.655999899  -12.967000008
   73 DA    C8      2294    4.967999935    1.529000044  -12.958999634
   73 DA    H8      2295    5.066999912    1.509000063  -12.921000481
   73 DA    N7      2296    4.900000095    1.431999922  -13.013999939
   73 DA    C5      2297    4.786000252    1.504999995  -13.047999382
   73 DA    C6      2298    4.670000076    1.467000008  -13.116999626
   73 DA    N6      2299    4.644000053    1.340999961  -13.144999504
   73 DA    H61     2300    4.700999737    1.268999934  -13.102999687
   73 DA    H62     2301    4.554999828    1.319999933  -13.188000679
   73 DA    N1      2302    4.577000141    1.552999973  -13.152000427
   73 DA    C2      2303    4.605999947    1.684000015  -13.121999741
   73 DA    H2      2304    4.539000034    1.759000063  -13.161999702
   73 DA    N3      2305    4.716000080    1.733000040  -13.071001053
   73 DA    C4      2306    4.802999973    1.637999892  -13.036000252
   73 DA    C3'     2307    5.125000000    1.884000063  -12.750000000
   73 DA    H3'     2308    5.193999767    1.845000029  -12.676000595
   73 DA    C2'     2309    5.008000374    1.788999915  -12.766000748
   73 DA    H2'     2310    5.039000034    1.692000031  -12.725999832
   73 DA    H2''    2311    4.916999817    1.824000001  -12.716000557
   73 DA    O3'     2312    5.064000130    2.013000011  -12.725999832
   74 DT    P       2313    4.998000145    2.058000088  -12.579999924
   74 DT    OP1     2314    5.006000042    2.203000069  -12.569000244
   74 DT    OP2     2315    5.068999767    1.971999884  -12.480000496
   74 DT    O5'     2316    4.848999977    2.009000063  -12.592000008
   74 DT    C5'     2317    4.751999855    2.078000069  -12.661000252
   74 DT    H5'     2318    4.782000065    2.089999914  -12.765000343
   74 DT    H5''    2319    4.745999813    2.176000118  -12.612999916
   74 DT    C4'     2320    4.618000031    2.003000021  -12.666999817
   74 DT    H4'     2321    4.545000076    2.063999891  -12.718999863
   74 DT    O4'     2322    4.629000187    1.880999923  -12.730999947
   74 DT    C1'     2323    4.526000023    1.803000093  -12.684999466
   74 DT    H1'     2324    4.434999943    1.842000008  -12.730999947
   74 DT    N1      2325    4.550000191    1.655999899  -12.719999313
   74 DT    C6      2326    4.661999702    1.592000008  -12.687000275
   74 DT    H6      2327    4.736999989    1.648000002  -12.633000374
   74 DT    C5      2328    4.684999943    1.455000043  -12.717000008
   74 DT    C7      2329    4.807000160    1.381000042  -12.666000366
   74 DT    H71     2330    4.873000145    1.450999975  -12.616000175
   74 DT    H72     2331    4.769000053    1.302999973  -12.600000381
   74 DT    H73     2332    4.855000019    1.325999975  -12.746999741
   74 DT    C4      2333    4.585000038    1.381000042  -12.795000076
   74 DT    O4      2334    4.592000008    1.261999965  -12.833999634
   74 DT    N3      2335    4.470999718    1.452999949  -12.825999260
   74 DT    H3      2336    4.394999981    1.402000070  -12.869999886
   74 DT    C2      2337    4.443999767    1.582999945  -12.779000282
   74 DT    O2      2338    4.329999924    1.622999907  -12.809000015
   74 DT    C3'     2339    4.545000076    1.983000040  -12.541999817
   74 DT    H3'     2340    4.618999958    2.000999928  -12.463999748
   74 DT    C2'     2341    4.516999722    1.833999991  -12.537000656
   74 DT    H2'     2342    4.597000122    1.782999992  -12.482999802
   74 DT    H2''    2343    4.413000107    1.815999985  -12.508000374
   74 DT    O3'     2344    4.433000088    2.070000172  -12.531999588
   75 DT    P       2345    4.347000122    2.094000101  -12.399999619
   75 DT    OP1     2346    4.277999878    2.224999905  -12.407999992
   75 DT    OP2     2347    4.432000160    2.063999891  -12.286000252
   75 DT    O5'     2348    4.251999855    1.979000092  -12.406000137
   75 DT    C5'     2349    4.144000053    1.988999963  -12.505000114
   75 DT    H5'     2350    4.185999870    2.026999950  -12.598000526
   75 DT    H5''    2351    4.065999985    2.054999828  -12.466000557
   75 DT    C4'     2352    4.072999954    1.856999993  -12.530000687
   75 DT    H4'     2353    4.015000343    1.854999900  -12.621999741
   75 DT    O4'     2354    4.170000076    1.755999923  -12.555999756
   75 DT    C1'     2355    4.105999947    1.636000037  -12.519000053
   75 DT    H1'     2356    4.026000023    1.619000077  -12.591000557
   75 DT    N1      2357    4.206999779    1.527999997  -12.505999565
   75 DT    C6      2358    4.324000359    1.547999978  -12.441999435
   75 DT    H6      2359    4.341000080    1.643000007  -12.394999504
   75 DT    C5      2360    4.411000252    1.439999938  -12.420999527
   75 DT    C7      2361    4.543000221    1.457000017  -12.337999344
   75 DT    H71     2362    4.546999931    1.552999973  -12.287000656
   75 DT    H72     2363    4.552000046    1.379999995  -12.260999680
   75 DT    H73     2364    4.624000072    1.440999985  -12.408999443
   75 DT    C4      2365    4.386000156    1.312000036  -12.480000496
   75 DT    O4      2366    4.460000038    1.217000008  -12.473999977
   75 DT    N3      2367    4.272000313    1.305999994  -12.548000336
   75 DT    H3      2368    4.249000072    1.213999987  -12.581999779
   75 DT    C2      2369    4.171000004    1.404000044  -12.555000305
   75 DT    O2      2370    4.061999798    1.379999995  -12.609999657
   75 DT    C3'     2371    3.986000061    1.815999985  -12.413000107
   75 DT    H3'     2372    4.006999969    1.884000063  -12.330999374
   75 DT    C2'     2373    4.039999962    1.674000025  -12.385000229
   75 DT    H2'     2374    4.119999886    1.681999922  -12.312000275
   75 DT    H2''    2375    3.961999893    1.604000092  -12.357000351
   75 DT    O3'     2376    3.849000216    1.837000132  -12.453000069
   76 DC    P       2377    3.733000278    1.820999861  -12.350000381
   76 DC    OP1     2378    3.615000248    1.898999929  -12.392999649
   76 DC    OP2     2379    3.783000231    1.847999930  -12.212999344
   76 DC    O5'     2380    3.697000027    1.656999946  -12.337999344
   76 DC    C5'     2381    3.659999847    1.593000054  -12.451999664
   76 DC    H5'     2382    3.713000059    1.634000063  -12.538000107
   76 DC    H5''    2383    3.554000139    1.615999937  -12.465000153
   76 DC    C4'     2384    3.674000263    1.437999964  -12.451000214
   76 DC    H4'     2385    3.636999846    1.407999992  -12.548999786
   76 DC    O4'     2386    3.806999922    1.404999971  -12.423000336
   76 DC    C1'     2387    3.809000015    1.266999960  -12.385000229
   76 DC    H1'     2388    3.779000044    1.208999991  -12.472000122
   76 DC    N1      2389    3.936999798    1.225000024  -12.329000473
   76 DC    C6      2390    4.025000095    1.312999964  -12.263999939
   76 DC    H6      2391    3.981000185    1.410000086  -12.246000290
   76 DC    C5      2392    4.151999950    1.281000018  -12.232999802
   76 DC    H5      2393    4.224999905    1.352999926  -12.198999405
   76 DC    C4      2394    4.186999798    1.141999960  -12.255000114
   76 DC    N4      2395    4.293000221    1.088999987  -12.212999344
   76 DC    H41     2396    4.358000278    1.160000086  -12.183000565
   76 DC    H42     2397    4.328999996    0.997000039  -12.230999947
   76 DC    N3      2398    4.106999874    1.050999999  -12.309000015
   76 DC    C2      2399    3.981999874    1.093000054  -12.357999802
   76 DC    O2      2400    3.913000107    1.009000063  -12.418000221
   76 DC    C3'     2401    3.591000080    1.355000019  -12.350000381
   76 DC    H3'     2402    3.538000107    1.427000046  -12.288000107
   76 DC    C2'     2403    3.702000141    1.266999960  -12.279000282
   76 DC    H2'     2404    3.720000029    1.320999980  -12.185999870
   76 DC    H2''    2405    3.672999859    1.161999941  -12.273000717
   76 DC    O3'     2406    3.493000031    1.284000039  -12.427999496
   77 DA    P       2407    3.363999844    1.227999926  -12.357999802
   77 DA    OP1     2408    3.266000032    1.189999938  -12.462999344
   77 DA    OP2     2409    3.325999737    1.319000006  -12.248999596
   77 DA    O5'     2410    3.421000004    1.093999982  -12.295999527
   77 DA    C5'     2411    3.415000200    0.971000016  -12.375000000
   77 DA    H5'     2412    3.447000027    0.997000039  -12.475999832
   77 DA    H5''    2413    3.313999891    0.931999981  -12.381999969
   77 DA    C4'     2414    3.506000042    0.865999997  -12.308000565
   77 DA    H4'     2415    3.533000231    0.806000054  -12.394000053
   77 DA    O4'     2416    3.618999958    0.925999999  -12.248000145
   77 DA    C1'     2417    3.666999817    0.819999993  -12.171999931
   77 DA    H1'     2418    3.711999893    0.744000018  -12.237000465
   77 DA    N9      2419    3.775000095    0.875000000  -12.083000183
   77 DA    C8      2420    3.772000074    0.976000011  -11.998000145
   77 DA    H8      2421    3.686000109    1.036000013  -11.972000122
   77 DA    N7      2422    3.891000032    1.009999990  -11.954000473
   77 DA    C5      2423    3.974000216    0.910999954  -12.000000000
   77 DA    C6      2424    4.106999874    0.868999958  -11.982000351
   77 DA    N6      2425    4.209000111    0.931999981  -11.920999527
   77 DA    H61     2426    4.190999985    1.021000028  -11.876000404
   77 DA    H62     2427    4.303999901    0.898999989  -11.921999931
   77 DA    N1      2428    4.156000137    0.763000011  -12.045999527
   77 DA    C2      2429    4.074000359    0.689000010  -12.114999771
   77 DA    H2      2430    4.116999626    0.605000019  -12.166000366
   77 DA    N3      2431    3.943999767    0.708999991  -12.138999939
   77 DA    C4      2432    3.899000168    0.818999946  -12.074999809
   77 DA    C3'     2433    3.445000172    0.765999973  -12.211000443
   77 DA    H3'     2434    3.342999935    0.790000021  -12.182000160
   77 DA    C2'     2435    3.540999889    0.773999989  -12.095999718
   77 DA    H2'     2436    3.504999876    0.848999977  -12.026000023
   77 DA    H2''    2437    3.549000263    0.678000033  -12.044000626
   77 DA    O3'     2438    3.459000111    0.638000011  -12.260999680
   78 DG    P       2439    3.349000216    0.524999976  -12.263999939
   78 DG    OP1     2440    3.273000002    0.527000010  -12.387000084
   78 DG    OP2     2441    3.281000137    0.527000010  -12.141000748
   78 DG    O5'     2442    3.443999767    0.391000003  -12.267000198
   78 DG    C5'     2443    3.506000042    0.349999994  -12.383999825
   78 DG    H5'     2444    3.559999943    0.435000002  -12.425000191
   78 DG    H5''    2445    3.431999922    0.313000023  -12.454999924
   78 DG    C4'     2446    3.606000185    0.231999993  -12.375000000
   78 DG    H4'     2447    3.643999815    0.213000014  -12.475999832
   78 DG    O4'     2448    3.720999956    0.275000006  -12.298999786
   78 DG    C1'     2449    3.738999844    0.197999999  -12.182000160
   78 DG    H1'     2450    3.811999798    0.117999993  -12.197000504
   78 DG    N9      2451    3.790999889    0.285999984  -12.069999695
   78 DG    C8      2452    3.715000153    0.370000005  -11.996999741
   78 DG    H8      2453    3.608999968    0.384000003  -12.015000343
   78 DG    N7      2454    3.782000065    0.448000014  -11.914999962
   78 DG    C5      2455    3.911000013    0.402000010  -11.923000336
   78 DG    C6      2456    4.027999878    0.428000033  -11.843000412
   78 DG    O6      2457    4.036999702    0.507000029  -11.751999855
   78 DG    N1      2458    4.134999752    0.351000011  -11.876000404
   78 DG    H1      2459    4.222000122    0.365999997  -11.826999664
   78 DG    C2      2460    4.145999908    0.277000010  -11.989000320
   78 DG    N2      2461    4.265999794    0.236999989  -12.024000168
   78 DG    H21     2462    4.352999687    0.270999998  -11.986000061
   78 DG    H22     2463    4.279999733    0.173000008  -12.100999832
   78 DG    N3      2464    4.036999702    0.244000003  -12.058000565
   78 DG    C4      2465    3.924000263    0.303000003  -12.017000198
   78 DG    C3'     2466    3.549999952    0.105999991  -12.302999496
   78 DG    H3'     2467    3.440999985    0.109000005  -12.302999496
   78 DG    C2'     2468    3.599999905    0.138999999  -12.157999992
   78 DG    H2'     2469    3.541999817    0.213000014  -12.104000092
   78 DG    H2''    2470    3.604000092    0.050000001  -12.094999313
   78 DG    O3'     2471    3.613000154   15.877000809  -12.364999771
   79 DC    P       2472    3.568999767   15.727999687  -12.331999779
   79 DC    OP1     2473    3.581000090   15.649000168  -12.462999344
   79 DC    OP2     2474    3.436999798   15.733999252  -12.260000229
   79 DC    O5'     2475    3.674999952   15.682001114  -12.227999687
   79 DC    C5'     2476    3.818000078   15.690999985  -12.251000404
   79 DC    H5'     2477    3.858000278   15.769999504  -12.314000130
   79 DC    H5''    2478    3.849999905   15.607000351  -12.312999725
   79 DC    C4'     2479    3.895999908   15.677000046  -12.119000435
   79 DC    H4'     2480    3.999000072   15.661000252  -12.151000023
   79 DC    O4'     2481    3.891000032   15.795000076  -12.044000626
   79 DC    C1'     2482    3.888999939   15.760999680  -11.907999992
   79 DC    H1'     2483    3.988000154   15.722999573  -11.880000114
   79 DC    N1      2484    3.849999905   15.871999741  -11.815000534
   79 DC    C6      2485    3.715000153    0.020000000  -11.795000076
   79 DC    H6      2486    3.636000156   15.850000381  -11.843000412
   79 DC    C5      2487    3.688000202    0.114000000  -11.701000214
   79 DC    H5      2488    3.585999966    0.130999997  -11.669000626
   79 DC    C4      2489    3.791999817    0.158000007  -11.621000290
   79 DC    N4      2490    3.768000126    0.243000001  -11.522000313
   79 DC    H41     2491    3.672999859    0.277999997  -11.519000053
   79 DC    H42     2492    3.845999956    0.272000015  -11.465000153
   79 DC    N3      2493    3.918999910    0.131999999  -11.635000229
   79 DC    C2      2494    3.950999737    0.048000000  -11.741000175
   79 DC    O2      2495    4.068999767    0.015999999  -11.756999969
   79 DC    C3'     2496    3.856000185   15.559000015  -12.030000687
   79 DC    H3'     2497    3.790999889   15.491000175  -12.086000443
   79 DC    C2'     2498    3.796000004   15.639999390  -11.916999817
   79 DC    H2'     2499    3.691999912   15.666000366  -11.937999725
   79 DC    H2''    2500    3.804000139   15.588000298  -11.822000504
   79 DC    O3'     2501    3.966000080   15.494000435  -11.975999832
   80 DT    P       2502    4.008000374   15.350999832  -12.024999619
   80 DT    OP1     2503    4.013000011   15.341000557  -12.166999817
   80 DT    OP2     2504    3.938999891   15.252000809  -11.944000244
   80 DT    O5'     2505    4.157999992   15.339999199  -11.968999863
   80 DT    C5'     2506    4.265999794   15.416999817  -12.023000717
   80 DT    H5'     2507    4.237999916   15.517000198  -12.059000015
   80 DT    H5''    2508    4.307000160   15.375999451  -12.114999771
   80 DT    C4'     2509    4.383000374   15.435000420  -11.925000191
   80 DT    H4'     2510    4.472000122   15.460000992  -11.982000351
   80 DT    O4'     2511    4.359999657   15.547999382  -11.836000443
   80 DT    C1'     2512    4.359000206   15.505000114  -11.704000473
   80 DT    H1'     2513    4.456999779   15.527999878  -11.659999847
   80 DT    N1      2514    4.250999928   15.566999435  -11.626999855
   80 DT    C6      2515    4.119999886   15.532000542  -11.651000023
   80 DT    H6      2516    4.095999718   15.463999748  -11.730999947
   80 DT    C5      2517    4.025000095   15.575999260  -11.566999435
   80 DT    C7      2518    3.884999752   15.522000313  -11.571000099
   80 DT    H71     2519    3.818000078   15.605000496  -11.593999863
   80 DT    H72     2520    3.879000187   15.439999580  -11.642000198
   80 DT    H73     2521    3.861999989   15.486000061  -11.470999718
   80 DT    C4      2522    4.053999901   15.672999382  -11.462999344
   80 DT    O4      2523    3.974000216   15.724000931  -11.383999825
   80 DT    N3      2524    4.188000202   15.713999748  -11.458999634
   80 DT    H3      2525    4.216000080   15.772000313  -11.380999565
   80 DT    C2      2526    4.289000034   15.671999931  -11.541999817
   80 DT    O2      2527    4.404000282   15.717999458  -11.543000221
   80 DT    C3'     2528    4.414999962   15.314999580  -11.836000443
   80 DT    H3'     2529    4.362999916   15.236000061  -11.890000343
   80 DT    C2'     2530    4.347000122   15.347999573  -11.705999374
   80 DT    H2'     2531    4.243000031   15.314000130  -11.705999374
   80 DT    H2''    2532    4.407000065   15.302999496  -11.628000259
   80 DT    O3'     2533    4.560999870   15.300999641  -11.843999863
   81 DG    P       2534    4.647000313   15.197000504  -11.767999649
   81 DG    OP1     2535    4.776000023   15.182001114  -11.836999893
   81 DG    OP2     2536    4.574000359   15.074999809  -11.725000381
   81 DG    O5'     2537    4.674000263   15.274000168  -11.630000114
   81 DG    C5'     2538    4.756999969   15.392999649  -11.630000114
   81 DG    H5'     2539    4.718999863   15.463999748  -11.704000473
   81 DG    H5''    2540    4.859999657   15.377000809  -11.661000252
   81 DG    C4'     2541    4.758999825   15.472999573  -11.498000145
   81 DG    H4'     2542    4.822999954   15.560000420  -11.512000084
   81 DG    O4'     2543    4.634999752   15.528999329  -11.461000443
   81 DG    C1'     2544    4.605999947   15.492999077  -11.322999954
   81 DG    H1'     2545    4.637000084   15.574999809  -11.256999969
   81 DG    N9      2546    4.463999748   15.480999947  -11.287000656
   81 DG    C8      2547    4.352999687   15.424000740  -11.352999687
   81 DG    H8      2548    4.352999687   15.371999741  -11.447000504
   81 DG    N7      2549    4.233000278   15.453999519  -11.302000046
   81 DG    C5      2550    4.268000126   15.527000427  -11.187000275
   81 DG    C6      2551    4.185999870   15.559000015  -11.079000473
   81 DG    O6      2552    4.065999985   15.542999268  -11.062999725
   81 DG    N1      2553    4.255000114   15.617999077  -10.973000526
   81 DG    H1      2554    4.199999809   15.655000687  -10.897000313
   81 DG    C2      2555    4.384999752   15.644000053  -10.975000381
   81 DG    N2      2556    4.428999901   15.707000732  -10.871000290
   81 DG    H21     2557    4.369999886   15.732000351  -10.793000221
   81 DG    H22     2558    4.529000282   15.718999863  -10.859999657
   81 DG    N3      2559    4.468999863   15.613000870  -11.072000504
   81 DG    C4      2560    4.404999733   15.544000626  -11.176000595
   81 DG    C3'     2561    4.804999828   15.392999649  -11.378999710
   81 DG    H3'     2562    4.854000092   15.307001114  -11.423999786
   81 DG    C2'     2563    4.684000015   15.355999947  -11.295999527
   81 DG    H2'     2564    4.629000187   15.286000252  -11.358999252
   81 DG    H2''    2565    4.685999870   15.335000992  -11.189000130
   81 DG    O3'     2566    4.907000065   15.461000443  -11.298999786
   82 DA    P       2567    5.000000000   15.380000114  -11.199999809
   82 DA    OP1     2568    5.120999813   15.460000992  -11.204000473
   82 DA    OP2     2569    5.009999752   15.241999626  -11.244000435
   82 DA    O5'     2570    4.929999828   15.394999504  -11.059000015
   82 DA    C5'     2571    4.952000141   15.513999939  -10.982000351
   82 DA    H5'     2572    4.924000263   15.610000610  -11.024999619
   82 DA    H5''    2573    5.059000015   15.519999504  -10.960000038
   82 DA    C4'     2574    4.879000187   15.503999710  -10.841000557
   82 DA    H4'     2575    4.881999969   15.600999832  -10.791000366
   82 DA    O4'     2576    4.743000031   15.472000122  -10.852999687
   82 DA    C1'     2577    4.706000328   15.366999626  -10.769000053
   82 DA    H1'     2578    4.668000221   15.410000801  -10.676000595
   82 DA    N9      2579    4.595999718   15.310000420  -10.848000526
   82 DA    C8      2580    4.599999905   15.236999512  -10.963999748
   82 DA    H8      2581    4.692999840   15.227999687  -11.017999649
   82 DA    N7      2582    4.484000206   15.200999260  -11.012000084
   82 DA    C5      2583    4.394999981   15.269999504  -10.926000595
   82 DA    C6      2584    4.254000187   15.274999619  -10.913999557
   82 DA    N6      2585    4.164999962   15.216000557  -10.998000145
   82 DA    H61     2586    4.190999985   15.166999817  -11.081999779
   82 DA    H62     2587    4.072999954   15.253999710  -10.984999657
   82 DA    N1      2588    4.196000099   15.350000381  -10.824999809
   82 DA    C2      2589    4.274000168   15.407000542  -10.739000320
   82 DA    H2      2590    4.217000008   15.464999199  -10.668000221
   82 DA    N3      2591    4.401999950   15.397999763  -10.720999718
   82 DA    C4      2592    4.460000038   15.330999374  -10.826000214
   82 DA    C3'     2593    4.941999912   15.394999504  -10.760000229
   82 DA    H3'     2594    5.033999920   15.352999687  -10.802000046
   82 DA    C2'     2595    4.835000038   15.288000107  -10.758999825
   82 DA    H2'     2596    4.856999874   15.211999893  -10.835000038
   82 DA    H2''    2597    4.836999893   15.232999802  -10.664999962
   82 DA    O3'     2598    4.949999809   15.444999695  -10.630999565
   83 DA    P       2599    5.015999794   15.378000259  -10.505999565
   83 DA    OP1     2600    5.088000298   15.478999138  -10.428999901
   83 DA    OP2     2601    5.088999748   15.261999130  -10.548000336
   83 DA    O5'     2602    4.884999752   15.330999374  -10.416999817
   83 DA    C5'     2603    4.803999901   15.421999931  -10.345999718
   83 DA    H5'     2604    4.774000168   15.499000549  -10.416999817
   83 DA    H5''    2605    4.875000000   15.463999748  -10.274999619
   83 DA    C4'     2606    4.688000202   15.347999573  -10.281000137
   83 DA    H4'     2607    4.633000374   15.416999817  -10.217000008
   83 DA    O4'     2608    4.600999832   15.311999321  -10.390000343
   83 DA    C1'     2609    4.549000263   15.186999321  -10.354000092
   83 DA    H1'     2610    4.480000019   15.197000504  -10.269999504
   83 DA    N9      2611    4.486000061   15.128000259  -10.473000526
   83 DA    C8      2612    4.533999920   15.044000626  -10.569000244
   83 DA    H8      2613    4.634999752   15.007000923  -10.566999435
   83 DA    N7      2614    4.440999985   15.003000259  -10.651000023
   83 DA    C5      2615    4.322000027   15.067998886  -10.611000061
   83 DA    C6      2616    4.184999943   15.065999985  -10.651000023
   83 DA    N6      2617    4.134999752   15.017999649  -10.758999825
   83 DA    H61     2618    4.195000172   14.963999748  -10.821000099
   83 DA    H62     2619    4.038000107   15.039999008  -10.773000717
   83 DA    N1      2620    4.093999863   15.135999680  -10.579999924
   83 DA    C2      2621    4.138000011   15.189999580  -10.467000008
   83 DA    H2      2622    4.066999912   15.246000290  -10.407999992
   83 DA    N3      2623    4.256999969   15.202000618  -10.414999962
   83 DA    C4      2624    4.349999905   15.138999939  -10.498000145
   83 DA    C3'     2625    4.723000050   15.217999458  -10.201999664
   83 DA    H3'     2626    4.831000328   15.210000992  -10.185999870
   83 DA    C2'     2627    4.671999931   15.114000320  -10.300000191
   83 DA    H2'     2628    4.747000217   15.099000931  -10.376999855
   83 DA    H2''    2629    4.640999794   15.021000862  -10.251999855
   83 DA    O3'     2630    4.641999722   15.210000992  -10.085000038
   84 DC    P       2631    4.702000141   15.216000557   -9.937999725
   84 DC    OP1     2632    4.761000156   15.349000931   -9.918000221
   84 DC    OP2     2633    4.776999950   15.093999863   -9.908999443
   84 DC    O5'     2634    4.572999954   15.207000732   -9.855999947
   84 DC    C5'     2635    4.493999958   15.322000504   -9.830999374
   84 DC    H5'     2636    4.493999958   15.388000488   -9.918000221
   84 DC    H5''    2637    4.513000011   15.372999191   -9.736000061
   84 DC    C4'     2638    4.348000050   15.272000313   -9.836000443
   84 DC    H4'     2639    4.282000065   15.357000351   -9.821000099
   84 DC    O4'     2640    4.302999973   15.227999687   -9.966000557
   84 DC    C1'     2641    4.238999844   15.102000237   -9.953000069
   84 DC    H1'     2642    4.131999969   15.117999077   -9.937999725
   84 DC    N1      2643    4.266999722   15.027999878  -10.072999954
   84 DC    C6      2644    4.390000343   14.975000381  -10.100000381
   84 DC    H6      2645    4.472000122   14.999000549  -10.034999847
   84 DC    C5      2646    4.406000137   14.902000427  -10.212999344
   84 DC    H5      2647    4.502999783   14.866999626  -10.244999886
   84 DC    C4      2648    4.296000004   14.875000000  -10.288000107
   84 DC    N4      2649    4.314000130   14.797999382  -10.392000198
   84 DC    H41     2650    4.406000137   14.769999504  -10.420999527
   84 DC    H42     2651    4.233000278   14.783999443  -10.451000214
   84 DC    N3      2652    4.174000263   14.902999878  -10.251000404
   84 DC    C2      2653    4.158999920   14.980000496  -10.147000313
   84 DC    O2      2654    4.040999889   15.024999619  -10.128000259
   84 DC    C3'     2655    4.310999870   15.166999817   -9.737000465
   84 DC    H3'     2656    4.391999722   15.163000107   -9.663999557
   84 DC    C2'     2657    4.297999859   15.045000076   -9.822000504
   84 DC    H2'     2658    4.394000053   14.997999191   -9.842000008
   84 DC    H2''    2659    4.227999687   14.980000496   -9.770999908
   84 DC    O3'     2660    4.186999798   15.194999695   -9.673000336
   85 DA    P       2661    4.125000000   15.125999451   -9.545999527
   85 DA    OP1     2662    4.032000065   15.222000122   -9.486000061
   85 DA    OP2     2663    4.227999687   15.063000679   -9.461000443
   85 DA    O5'     2664    4.034999847   15.010000229   -9.605000496
   85 DA    C5'     2665    3.913000107   15.045000076   -9.677000046
   85 DA    H5'     2666    3.936999798   15.121000290   -9.751000404
   85 DA    H5''    2667    3.834999800   15.078000069   -9.607000351
   85 DA    C4'     2668    3.866999865   14.921000481   -9.755999565
   85 DA    H4'     2669    3.776999950   14.944000244   -9.814000130
   85 DA    O4'     2670    3.965000153   14.897000313   -9.861000061
   85 DA    C1'     2671    3.940999985   14.760000229   -9.890000343
   85 DA    H1'     2672    3.848000050   14.752000809   -9.946000099
   85 DA    N9      2673    4.063000202   14.708000183   -9.960000038
   85 DA    C8      2674    4.199999809   14.730000496   -9.935999870
   85 DA    H8      2675    4.243000031   14.788999557   -9.855999947
   85 DA    N7      2676    4.272000313   14.664999008  -10.017000198
   85 DA    C5      2677    4.189000130   14.596000671  -10.101999283
   85 DA    C6      2678    4.206999779   14.505999565  -10.206999779
   85 DA    N6      2679    4.314000130   14.478999138  -10.274000168
   85 DA    H61     2680    4.401000023   14.496999741  -10.225000381
   85 DA    H62     2681    4.302999973   14.439999580  -10.366000175
   85 DA    N1      2682    4.100999832   14.442998886  -10.262999535
   85 DA    C2      2683    3.981000185   14.468999863  -10.215000153
   85 DA    H2      2684    3.904000044   14.399999619  -10.248999596
   85 DA    N3      2685    3.947000027   14.564000130  -10.130000114
   85 DA    C4      2686    4.054999828   14.614999771  -10.064000130
   85 DA    C3'     2687    3.849000216   14.795000076   -9.664999962
   85 DA    H3'     2688    3.918999910   14.816999435   -9.583999634
   85 DA    C2'     2689    3.908999920   14.685999870   -9.760000229
   85 DA    H2'     2690    3.999000072   14.647000313   -9.711999893
   85 DA    H2''    2691    3.848000050   14.597999573   -9.783999443
   85 DA    O3'     2692    3.710999966   14.792999268   -9.630000114
   86 DT    P       2693    3.657000065   14.680000305   -9.537000656
   86 DT    OP1     2694    3.519999981   14.713000298   -9.494999886
   86 DT    OP2     2695    3.756999969   14.664999008   -9.428999901
   86 DT    O5'     2696    3.656000137   14.546999931   -9.618000031
   86 DT    C5'     2697    3.588999987   14.545000076   -9.744999886
   86 DT    H5'     2698    3.638999939   14.616999626   -9.810999870
   86 DT    H5''    2699    3.488000154   14.583999634   -9.729000092
   86 DT    C4'     2700    3.582000017   14.419000626   -9.819000244
   86 DT    H4'     2701    3.493999958   14.419000626   -9.883999825
   86 DT    O4'     2702    3.695000172   14.413000107   -9.913999557
   86 DT    C1'     2703    3.752000093   14.278999329   -9.906999588
   86 DT    H1'     2704    3.693999767   14.217000008   -9.975999832
   86 DT    N1      2705    3.895999908   14.277000427   -9.946000099
   86 DT    C6      2706    4.000999928   14.330999374   -9.868000031
   86 DT    H6      2707    3.970999956   14.397000313   -9.787000656
   86 DT    C5      2708    4.129000187   14.305000305   -9.891000748
   86 DT    C7      2709    4.230999947   14.369999886   -9.795000076
   86 DT    H71     2710    4.215000153   14.477999687   -9.805000305
   86 DT    H72     2711    4.225999832   14.338000298   -9.690999985
   86 DT    H73     2712    4.334000111   14.347999573   -9.822999954
   86 DT    C4      2713    4.171000004   14.230000496  -10.005000114
   86 DT    O4      2714    4.283999920   14.211999893  -10.045999527
   86 DT    N3      2715    4.067999840   14.188000679  -10.083000183
   86 DT    H3      2716    4.084000111   14.136999130  -10.168000221
   86 DT    C2      2717    3.931999922   14.200999260  -10.059999466
   86 DT    O2      2718    3.856999874   14.149999619  -10.142999649
   86 DT    C3'     2719    3.585999966   14.292999268   -9.737999916
   86 DT    H3'     2720    3.572000027   14.322999954   -9.635000229
   86 DT    C2'     2721    3.731999874   14.244999886   -9.760000229
   86 DT    H2'     2722    3.799000263   14.288999557   -9.685999870
   86 DT    H2''    2723    3.738000154   14.135999680   -9.755999565
   86 DT    O3'     2724    3.497000217   14.188000679   -9.776000023
   87 DG    P       2725    3.445000172   14.078999519   -9.677000046
   87 DG    OP1     2726    3.318000078   14.031000137   -9.733999252
   87 DG    OP2     2727    3.445999861   14.128999710   -9.537000656
   87 DG    O5'     2728    3.546000004   13.955999374   -9.658999443
   87 DG    C5'     2729    3.519999981   13.827000618   -9.718999863
   87 DG    H5'     2730    3.436000109   13.772999763   -9.673999786
   87 DG    H5''    2731    3.598000050   13.753000259   -9.697000504
   87 DG    C4'     2732    3.506999969   13.839999199   -9.876000404
   87 DG    H4'     2733    3.414000034   13.892999649   -9.898000717
   87 DG    O4'     2734    3.608999968   13.925999641   -9.932000160
   87 DG    C1'     2735    3.706000090   13.852999687  -10.008999825
   87 DG    H1'     2736    3.695999861   13.885000229  -10.112999916
   87 DG    N9      2737    3.836999893   13.861999512   -9.951000214
   87 DG    C8      2738    3.866999865   13.891000748   -9.821000099
   87 DG    H8      2739    3.796000004   13.908999443   -9.741999626
   87 DG    N7      2740    3.997000217   13.908999443   -9.805999756
   87 DG    C5      2741    4.056000233   13.883000374   -9.926000595
   87 DG    C6      2742    4.195000172   13.860000610   -9.969999313
   87 DG    O6      2743    4.302000046   13.864000320   -9.905000687
   87 DG    N1      2744    4.213000298   13.828000069  -10.100999832
   87 DG    H1      2745    4.303999901   13.824999809  -10.144000053
   87 DG    C2      2746    4.106999874   13.794000626  -10.180000305
   87 DG    N2      2747    4.138000011   13.750000000  -10.301000595
   87 DG    H21     2748    4.234000206   13.739999771  -10.329999924
   87 DG    H22     2749    4.063000202   13.722000122  -10.362999916
   87 DG    N3      2750    3.981999874   13.797999382  -10.142000198
   87 DG    C4      2751    3.959000111   13.844999313  -10.017999649
   87 DG    C3'     2752    3.511999846   13.716000557   -9.970999718
   87 DG    H3'     2753    3.484999895   13.622999191   -9.920999527
   87 DG    C2'     2754    3.661999941   13.710000992   -9.998000145
   87 DG    H2'     2755    3.715000153   13.664999008   -9.913999557
   87 DG    H2''    2756    3.674999952   13.652999878  -10.090000153
   87 DG    O3'     2757    3.452000141   13.735000610  -10.095999718
   88 DC    P       2758    3.400999784   13.608999252  -10.187999725
   88 DC    OP1     2759    3.315000057   13.670000076  -10.295000076
   88 DC    OP2     2760    3.341999769   13.508000374  -10.098000526
   88 DC    O5'     2761    3.529000044   13.539999008  -10.258000374
   88 DC    C5'     2762    3.570999861   13.564000130  -10.391000748
   88 DC    H5'     2763    3.577999830   13.671999931  -10.401999474
   88 DC    H5''    2764    3.502999783   13.519000053  -10.462999344
   88 DC    C4'     2765    3.709999800   13.508000374  -10.419000626
   88 DC    H4'     2766    3.745999813   13.545000076  -10.515000343
   88 DC    O4'     2767    3.802999973   13.552999496  -10.315999985
   88 DC    C1'     2768    3.904000044   13.449999809  -10.302000046
   88 DC    H1'     2769    3.959999800   13.444999695  -10.395999908
   88 DC    N1      2770    3.993000031   13.467000008  -10.182000160
   88 DC    C6      2771    3.950000048   13.500999451  -10.062000275
   88 DC    H6      2772    3.845999956   13.524000168  -10.045999527
   88 DC    C5      2773    4.036000252   13.524999619   -9.956999779
   88 DC    H5      2774    4.005000114   13.555000305   -9.857999802
   88 DC    C4      2775    4.170000076   13.505000114   -9.982000351
   88 DC    N4      2776    4.252999783   13.544000626   -9.891000748
   88 DC    H41     2777    4.223000050   13.593999863   -9.808000565
   88 DC    H42     2778    4.350999832   13.546000481   -9.913999557
   88 DC    N3      2779    4.223000050   13.475999832  -10.100999832
   88 DC    C2      2780    4.133000374   13.449000359  -10.196000099
   88 DC    O2      2781    4.179999828   13.416999817  -10.303999901
   88 DC    C3'     2782    3.724000216   13.355000496  -10.416999817
   88 DC    H3'     2783    3.627000093   13.308000565  -10.399999619
   88 DC    C2'     2784    3.809000015   13.333999634  -10.300000191
   88 DC    H2'     2785    3.745000124   13.343999863  -10.211999893
   88 DC    H2''    2786    3.861999989   13.239999771  -10.314000130
   88 DC    O3'     2787    3.788000107   13.305000305  -10.523000717
   89 DC    P       2788    3.718999863   13.216000557  -10.630999565
   89 DC    OP1     2789    3.602999926   13.285000801  -10.689000130
   89 DC    OP2     2790    3.690999985   13.082000732  -10.572999954
   89 DC    O5'     2791    3.831000090   13.202000618  -10.741000175
   89 DC    C5'     2792    3.875999928   13.322999954  -10.802999496
   89 DC    H5'     2793    3.841000080   13.407999992  -10.744999886
   89 DC    H5''    2794    3.845999956   13.316999435  -10.907999992
   89 DC    C4'     2795    4.033999920   13.322999954  -10.808000565
   89 DC    H4'     2796    4.061999798   13.407999992  -10.871000290
   89 DC    O4'     2797    4.111000061   13.333999634  -10.691999435
   89 DC    C1'     2798    4.191999912   13.217999458  -10.677999496
   89 DC    H1'     2799    4.290999889   13.235000610  -10.720999718
   89 DC    N1      2800    4.209000111   13.163999557  -10.539999962
   89 DC    C6      2801    4.098999977   13.138999939  -10.462999344
   89 DC    H6      2802    4.005000114   13.147000313  -10.516000748
   89 DC    C5      2803    4.109999657   13.099000931  -10.335000038
   89 DC    H5      2804    4.019999981   13.077000618  -10.281000137
   89 DC    C4      2805    4.241999626   13.093999863  -10.280000687
   89 DC    N4      2806    4.254000187   13.066999435  -10.151000023
   89 DC    H41     2807    4.161999702   13.074000359  -10.108999252
   89 DC    H42     2808    4.338000298   13.086000443  -10.098999977
   89 DC    N3      2809    4.352999687   13.127000809  -10.345999718
   89 DC    C2      2810    4.340000153   13.156000137  -10.477999687
   89 DC    O2      2811    4.439000130   13.183000565  -10.543000221
   89 DC    C3'     2812    4.079999924   13.196001053  -10.883999825
   89 DC    H3'     2813    3.991999865   13.152999878  -10.932000160
   89 DC    C2'     2814    4.131999969   13.107999802  -10.767000198
   89 DC    H2'     2815    4.049000263   13.060999870  -10.715000153
   89 DC    H2''    2816    4.206999779   13.036000252  -10.801000595
   89 DC    O3'     2817    4.185999870   13.230000496  -10.968999863
   90 DT    P       2818    4.223000050   13.135000229  -11.093000412
   90 DT    OP1     2819    4.197999954   13.217000008  -11.211000443
   90 DT    OP2     2820    4.166999817   12.994999886  -11.069000244
   90 DT    O5'     2821    4.381000042   13.103999138  -11.083999634
   90 DT    C5'     2822    4.473000050   13.217000008  -11.080999374
   90 DT    H5'     2823    4.427000046   13.286000252  -11.010999680
   90 DT    H5''    2824    4.484000206   13.258000374  -11.180999756
   90 DT    C4'     2825    4.612999916   13.186999321  -11.031000137
   90 DT    H4'     2826    4.671999931   13.277999878  -11.038000107
   90 DT    O4'     2827    4.592999935   13.155000687  -10.899000168
   90 DT    C1'     2828    4.668999672   13.032999992  -10.875000000
   90 DT    H1'     2829    4.770999908   13.052000046  -10.842000008
   90 DT    N1      2830    4.598999977   12.963000298  -10.762999535
   90 DT    C6      2831    4.467999935   12.919000626  -10.773000717
   90 DT    H6      2832    4.411000252   12.940999985  -10.862000465
   90 DT    C5      2833    4.404999733   12.866000175  -10.669000626
   90 DT    C7      2834    4.266999722   12.813000679  -10.685999870
   90 DT    H71     2835    4.272000313   12.708000183  -10.659999847
   90 DT    H72     2836    4.208000183   12.869000435  -10.612999916
   90 DT    H73     2837    4.231999874   12.828999519  -10.788000107
   90 DT    C4      2838    4.480000019   12.847000122  -10.541999817
   90 DT    O4      2839    4.434000015   12.802000046  -10.435999870
   90 DT    N3      2840    4.611999989   12.882000923  -10.541999817
   90 DT    H3      2841    4.654999733   12.869999886  -10.451999664
   90 DT    C2      2842    4.675000191   12.946001053  -10.644000053
   90 DT    O2      2843    4.790999889   12.983999252  -10.623000145
   90 DT    C3'     2844    4.690000057   13.074999809  -11.100999832
   90 DT    H3'     2845    4.651999950   13.036000252  -11.194999695
   90 DT    C2'     2846    4.668000221   12.961000443  -11.005000114
   90 DT    H2'     2847    4.572000027   12.913999557  -11.029000282
   90 DT    H2''    2848    4.740000248   12.880000114  -11.003000259
   90 DT    O3'     2849    4.821000099   13.116999626  -11.126000404
   91 DT    P       2850    4.915999889   13.055000305  -11.230999947
   91 DT    OP1     2851    5.011000156   13.166999817  -11.262000084
   91 DT    OP2     2852    4.847000122   12.988000870  -11.342000008
   91 DT    O5'     2853    4.986000061   12.939000130  -11.144000053
   91 DT    C5'     2854    5.095999718   12.963999748  -11.053999901
   91 DT    H5'     2855    5.079999924   13.053998947  -10.994999886
   91 DT    H5''    2856    5.190000057   12.972000122  -11.109999657
   91 DT    C4'     2857    5.111000061   12.855999947  -10.939000130
   91 DT    H4'     2858    5.179999828   12.885999680  -10.859999657
   91 DT    O4'     2859    4.986000061   12.835000992  -10.869999886
   91 DT    C1'     2860    5.000999928   12.706999779  -10.812000275
   91 DT    H1'     2861    5.053999901   12.715000153  -10.717000008
   91 DT    N1      2862    4.869999886   12.642000198  -10.789999962
   91 DT    C6      2863    4.779000282   12.638999939  -10.885999680
   91 DT    H6      2864    4.809000015   12.656999588  -10.987999916
   91 DT    C5      2865    4.651999950   12.619999886  -10.851999283
   91 DT    C7      2866    4.556000233   12.630999565  -10.966000557
   91 DT    H71     2867    4.602000237   12.657999992  -11.060999870
   91 DT    H72     2868    4.515000343   12.530000687  -10.972000122
   91 DT    H73     2869    4.479000092   12.706999779  -10.954999924
   91 DT    C4      2870    4.611999989   12.576999664  -10.719999313
   91 DT    O4      2871    4.498000145   12.564000130  -10.677999496
   91 DT    N3      2872    4.710999966   12.590000153  -10.626000404
   91 DT    H3      2873    4.683000088   12.553999901  -10.536000252
   91 DT    C2      2874    4.841000080   12.608999252  -10.656999588
   91 DT    O2      2875    4.932000160   12.601999283  -10.569000244
   91 DT    C3'     2876    5.149000168   12.726999283  -11.005000114
   91 DT    H3'     2877    5.085000038   12.713999748  -11.093000412
   91 DT    C2'     2878    5.086999893   12.628000259  -10.899000168
   91 DT    H2'     2879    5.029999733   12.546999931  -10.944000244
   91 DT    H2''    2880    5.164000034   12.590000153  -10.831999779
   91 DT    O3'     2881    5.286999702   12.710000038  -11.032999992
   92 DT    P       2882    5.359000206   12.571000099  -11.057000160
   92 DT    OP1     2883    5.487999916   12.607999802  -11.121999741
   92 DT    OP2     2884    5.262000084   12.496999741  -11.135000229
   92 DT    O5'     2885    5.381999969   12.498000145  -10.914999962
   92 DT    C5'     2886    5.461999893   12.553999901  -10.809000015
   92 DT    H5'     2887    5.434000015   12.657999992  -10.793000221
   92 DT    H5''    2888    5.565999985   12.557000160  -10.842000008
   92 DT    C4'     2889    5.454999924   12.482999802  -10.676000595
   92 DT    H4'     2890    5.500999928   12.541999817  -10.597000122
   92 DT    O4'     2891    5.315999985   12.468999863  -10.637000084
   92 DT    C1'     2892    5.286000252   12.328000069  -10.630000114
   92 DT    H1'     2893    5.304999828   12.288999557  -10.529000282
   92 DT    N1      2894    5.147999763   12.296999931  -10.671999931
   92 DT    C6      2895    5.104000092   12.305000305  -10.805999756
   92 DT    H6      2896    5.181000233   12.321000099  -10.878999710
   92 DT    C5      2897    4.967999935   12.295000076  -10.836000443
   92 DT    C7      2898    4.922999859   12.315000534  -10.982999802
   92 DT    H71     2899    4.845999718   12.390000343  -11.001999855
   92 DT    H72     2900    5.012000084   12.336999893  -11.044000626
   92 DT    H73     2901    4.877999783   12.225999832  -11.026000023
   92 DT    C4      2902    4.875000000   12.263999939  -10.734999657
   92 DT    O4      2903    4.754000187   12.255999565  -10.744999886
   92 DT    N3      2904    4.921000004   12.251999855  -10.607000351
   92 DT    H3      2905    4.859999657   12.212999344  -10.536000252
   92 DT    C2      2906    5.052999973   12.277999878  -10.566999435
   92 DT    O2      2907    5.078000069   12.284999847  -10.444999695
   92 DT    C3'     2908    5.515000343   12.337999344  -10.673000336
   92 DT    H3'     2909    5.584000111   12.326000214  -10.755999565
   92 DT    C2'     2910    5.393000126   12.255999565  -10.711000443
   92 DT    H2'     2911    5.366000175   12.273000717  -10.815000534
   92 DT    H2''    2912    5.404000282   12.148000717  -10.697999954
   92 DT    O3'     2913    5.574000359   12.315000534  -10.552000046
   93 DT    P       2914    5.671999931   12.197000504  -10.520999908
   93 DT    OP1     2915    5.763000011   12.234999657  -10.408999443
   93 DT    OP2     2916    5.723000050   12.135999680  -10.647000313
   93 DT    O5'     2917    5.574999809   12.085000038  -10.468000412
   93 DT    C5'     2918    5.505000114   12.093999863  -10.347000122
   93 DT    H5'     2919    5.453999996   12.189000130  -10.336000443
   93 DT    H5''    2920    5.588000298   12.088999748  -10.276999474
   93 DT    C4'     2921    5.413000107   11.973999977  -10.326000214
   93 DT    H4'     2922    5.361999989   11.982000351  -10.230000496
   93 DT    O4'     2923    5.300000191   11.989999771  -10.409999847
   93 DT    C1'     2924    5.272000313   11.862999916  -10.470999718
   93 DT    H1'     2925    5.206999779   11.812999725  -10.399000168
   93 DT    N1      2926    5.189000130   11.902999878  -10.586999893
   93 DT    C6      2927    5.249000072   11.923999786  -10.708999634
   93 DT    H6      2928    5.355999947   11.920000076  -10.719999313
   93 DT    C5      2929    5.174000263   11.948999405  -10.816999435
   93 DT    C7      2930    5.241999626   11.980999947  -10.947999954
   93 DT    H71     2931    5.343999863   11.940000534  -10.947999954
   93 DT    H72     2932    5.195000172   11.927999496  -11.030000687
   93 DT    H73     2933    5.256999969   12.088999748  -10.949999809
   93 DT    C4      2934    5.024000168   11.954999924  -10.805000305
   93 DT    O4      2935    4.949000359   11.984999657  -10.897000313
   93 DT    N3      2936    4.970000267   11.939000130  -10.677000046
   93 DT    H3      2937    4.870999813   11.940999985  -10.661000252
   93 DT    C2      2938    5.050999641   11.902999878  -10.574999809
   93 DT    O2      2939    4.997000217   11.855000496  -10.473000526
   93 DT    C3'     2940    5.470000267   11.835000038  -10.351999283
   93 DT    H3'     2941    5.578000069   11.845999718  -10.364999771
   93 DT    C2'     2942    5.404000282   11.788999557  -10.480000496
   93 DT    H2'     2943    5.470999718   11.822999954  -10.558000565
   93 DT    H2''    2944    5.366999626   11.685999870  -10.482000351
   93 DT    O3'     2945    5.424000263   11.756999969  -10.241999626
   94 DG    P       2946    5.481999874   11.625000000  -10.194000244
   94 DG    OP1     2947    5.484000206   11.623000145  -10.045000076
   94 DG    OP2     2948    5.609999657   11.605999947  -10.267999649
   94 DG    O5'     2949    5.386000156   11.515000343  -10.253999710
   94 DG    C5'     2950    5.266999722   11.482000351  -10.184999466
   94 DG    H5'     2951    5.223000050   11.565999985  -10.130999565
   94 DG    H5''    2952    5.277999878   11.406000137  -10.107999802
   94 DG    C4'     2953    5.163000107   11.406999588  -10.272000313
   94 DG    H4'     2954    5.085000038   11.369000435  -10.206999779
   94 DG    O4'     2955    5.104000092   11.487999916  -10.362000465
   94 DG    C1'     2956    5.086999893   11.420999527  -10.487999916
   94 DG    H1'     2957    5.013000011   11.340000153  -10.482999802
   94 DG    N9      2958    5.047999859   11.505999565  -10.593000412
   94 DG    C8      2959    5.124000072   11.574999809  -10.680999756
   94 DG    H8      2960    5.230000019   11.593999863  -10.670999527
   94 DG    N7      2961    5.057000160   11.633999825  -10.779000282
   94 DG    C5      2962    4.925999641   11.594999313  -10.763999939
   94 DG    C6      2963    4.804999828   11.630000114  -10.829000473
   94 DG    O6      2964    4.799000263   11.673999786  -10.944000244
   94 DG    N1      2965    4.693999767   11.580999374  -10.769000053
   94 DG    H1      2966    4.602000237   11.602999687  -10.805000305
   94 DG    C2      2967    4.691999912   11.508000374  -10.656000137
   94 DG    N2      2968    4.578999996   11.491999626  -10.595999718
   94 DG    H21     2969    4.490000248   11.503999710  -10.641000748
   94 DG    H22     2970    4.566999912   11.451000214  -10.503999710
   94 DG    N3      2971    4.800999641   11.476999283  -10.591000557
   94 DG    C4      2972    4.918999672   11.523000717  -10.642999649
   94 DG    C3'     2973    5.230000019   11.296999931  -10.362000465
   94 DG    H3'     2974    5.335000038   11.284999847  -10.333000183
   94 DG    C2'     2975    5.220000267   11.357999802  -10.505999565
   94 DG    H2'     2976    5.293999672   11.437999725  -10.516000748
   94 DG    H2''    2977    5.230999947   11.274000168  -10.573999405
   94 DG    O3'     2978    5.157000065   11.171999931  -10.362000465
   95 DA    P       2979    5.222000122   11.050000191  -10.273000717
   95 DA    OP1     2980    5.269000053   11.101999283  -10.147000313
   95 DA    OP2     2981    5.307000160   10.968000412  -10.361000061
   95 DA    O5'     2982    5.092000008   10.958000183  -10.241000175
   95 DA    C5'     2983    4.986000061   11.006999969  -10.158999443
   95 DA    H5'     2984    5.001999855   11.114000320  -10.141000748
   95 DA    H5''    2985    4.999000072   10.955999374  -10.064000130
   95 DA    C4'     2986    4.836999893   10.993000031  -10.217000008
   95 DA    H4'     2987    4.761000156   11.027999878  -10.147000313
   95 DA    O4'     2988    4.827000141   11.080999374  -10.326999664
   95 DA    C1'     2989    4.786999702   11.008000374  -10.449999809
   95 DA    H1'     2990    4.678999901   11.001000404  -10.448999405
   95 DA    N9      2991    4.843999863   11.066999435  -10.566999435
   95 DA    C8      2992    4.980999947   11.069000244  -10.600000381
   95 DA    H8      2993    5.057000160   11.030000687  -10.533999443
   95 DA    N7      2994    5.008999825   11.128999710  -10.713999748
   95 DA    C5      2995    4.881000042   11.173999786  -10.756999969
   95 DA    C6      2996    4.827000141   11.241000175  -10.873000145
   95 DA    N6      2997    4.906000137   11.288000107  -10.969999313
   95 DA    H61     2998    5.001999855   11.255999565  -10.970999718
   95 DA    H62     2999    4.868999958   11.341000557  -11.046999931
   95 DA    N1      3000    4.691999912   11.260999680  -10.892000198
   95 DA    C2      3001    4.611000061   11.201000214  -10.809000015
   95 DA    H2      3002    4.505000114   11.204000473  -10.829999924
   95 DA    N3      3003    4.644999981   11.128000259  -10.704999924
   95 DA    C4      3004    4.777999878   11.125000000  -10.677999496
   95 DA    C3'     3005    4.800999641   10.850999832  -10.260999680
   95 DA    H3'     3006    4.868000031   10.784999847  -10.205999374
   95 DA    C2'     3007    4.828000069   10.864000320  -10.416000366
   95 DA    H2'     3008    4.934000015   10.857000351  -10.440000534
   95 DA    H2''    3009    4.766999722   10.798999786  -10.480000496
   95 DA    O3'     3010    4.665999889   10.812999725  -10.241000175
   96 DT    P       3011    4.618000031   10.663999557  -10.243000031
   96 DT    OP1     3012    4.493999958   10.662000656  -10.159999847
   96 DT    OP2     3013    4.737999916   10.586999893  -10.204000473
   96 DT    O5'     3014    4.581999779   10.633999825  -10.385999680
   96 DT    C5'     3015    4.473000050   10.708000183  -10.449999809
   96 DT    H5'     3016    4.493000031   10.812999725  -10.427999496
   96 DT    H5''    3017    4.377999783   10.673999786  -10.409999847
   96 DT    C4'     3018    4.472000122   10.687999725  -10.601999283
   96 DT    H4'     3019    4.379000187   10.730999947  -10.638999939
   96 DT    O4'     3020    4.575999737   10.763999939  -10.659999847
   96 DT    C1'     3021    4.599999905   10.711000443  -10.786000252
   96 DT    H1'     3022    4.511000156   10.713999748  -10.850000381
   96 DT    N1      3023    4.710999966   10.779000282  -10.858999252
   96 DT    C6      3024    4.842000008   10.770999908  -10.809999466
   96 DT    H6      3025    4.873000145   10.704999924  -10.730000496
   96 DT    C5      3026    4.941999912   10.841000557  -10.878999710
   96 DT    C7      3027    5.090000153   10.823999405  -10.842000008
   96 DT    H71     3028    5.161000252   10.822999954  -10.925000191
   96 DT    H72     3029    5.111000061   10.907999992  -10.776000023
   96 DT    H73     3030    5.092000008   10.730000496  -10.788000107
   96 DT    C4      3031    4.906000137   10.930999756  -10.987000465
   96 DT    O4      3032    4.986999989   10.998999596  -11.048000336
   96 DT    N3      3033    4.777999878   10.947999954  -11.015000343
   96 DT    H3      3034    4.758000374   11.013999939  -11.088999748
   96 DT    C2      3035    4.679999828   10.869000435  -10.965000153
   96 DT    O2      3036    4.565999985   10.873999596  -11.012999535
   96 DT    C3'     3037    4.490000248   10.541999817  -10.655000687
   96 DT    H3'     3038    4.513999939   10.473000526  -10.573999405
   96 DT    C2'     3039    4.611999989   10.562999725  -10.746999741
   96 DT    H2'     3040    4.703999996   10.534999847  -10.696000099
   96 DT    H2''    3041    4.615000248   10.500000000  -10.836000443
   96 DT    O3'     3042    4.375999928   10.505000114  -10.720999718
   97 DG    P       3043    4.343999863   10.348000526  -10.755999565
   97 DG    OP1     3044    4.204999924   10.350000381  -10.807000160
   97 DG    OP2     3045    4.368999958   10.269000053  -10.635000229
   97 DG    O5'     3046    4.440000057   10.305999756  -10.876000404
   97 DG    C5'     3047    4.390000343   10.305000305  -11.003999710
   97 DG    H5'     3048    4.302999973   10.239000320  -11.010000229
   97 DG    H5''    3049    4.465000153   10.260999680  -11.069000244
   97 DG    C4'     3050    4.347000122   10.451000214  -11.059999466
   97 DG    H4'     3051    4.263000011   10.487999916  -11.001999855
   97 DG    O4'     3052    4.456999779   10.544000626  -11.041000366
   97 DG    C1'     3053    4.500999928   10.579999924  -11.171999931
   97 DG    H1'     3054    4.449999809   10.673999786  -11.191999435
   97 DG    N9      3055    4.647000313   10.616999626  -11.162000656
   97 DG    C8      3056    4.750000000   10.552000046  -11.100000381
   97 DG    H8      3057    4.734999657   10.468999863  -11.031999588
   97 DG    N7      3058    4.861999989   10.600999832  -11.135999680
   97 DG    C5      3059    4.838999748   10.696000099  -11.233999252
   97 DG    C6      3060    4.927000046   10.765000343  -11.326999664
   97 DG    O6      3061    5.046999931   10.772000313  -11.331999779
   97 DG    N1      3062    4.858000278   10.837999344  -11.421999931
   97 DG    H1      3063    4.921000004   10.885999680  -11.483999252
   97 DG    C2      3064    4.723000050   10.838999748  -11.433000565
   97 DG    N2      3065    4.674000263   10.918000221  -11.526000023
   97 DG    H21     3066    4.736000061   10.956999779  -11.595999718
   97 DG    H22     3067    4.574999809   10.921999931  -11.541999817
   97 DG    N3      3068    4.636000156   10.766000748  -11.366999626
   97 DG    C4      3069    4.703999996   10.698999405  -11.262999535
   97 DG    C3'     3070    4.315999985   10.430999756  -11.213999748
   97 DG    H3'     3071    4.284999847   10.331999779  -11.246000290
   97 DG    C2'     3072    4.456000328   10.475000381  -11.277999878
   97 DG    H2'     3073    4.529000282   10.394999504  -11.288999557
   97 DG    H2''    3074    4.447000027   10.519000053  -11.376999855
   97 DG    O3'     3075    4.225999832   10.531999588  -11.253000259
   98 DG    P       3076    4.140000343   10.534999847  -11.392000198
   98 DG    OP1     3077    4.041999817   10.649999619  -11.373999596
   98 DG    OP2     3078    4.085999966   10.401000023  -11.416999817
   98 DG    O5'     3079    4.250999928   10.567999840  -11.498999596
   98 DG    C5'     3080    4.241000175   10.666000366  -11.600000381
   98 DG    H5'     3081    4.243999958   10.769999504  -11.567999840
   98 DG    H5''    3082    4.144000053   10.654000282  -11.647000313
   98 DG    C4'     3083    4.345999718   10.654000282  -11.717000008
   98 DG    H4'     3084    4.327000141   10.737000465  -11.786000252
   98 DG    O4'     3085    4.470000267   10.657999992  -11.651999474
   98 DG    C1'     3086    4.549000263   10.551000595  -11.713999748
   98 DG    H1'     3087    4.575999737   10.572999954  -11.816999435
   98 DG    N9      3088    4.671999931   10.526000023  -11.641000748
   98 DG    C8      3089    4.692999840   10.440000534  -11.532999992
   98 DG    H8      3090    4.609999657   10.383999825  -11.493000031
   98 DG    N7      3091    4.811999798   10.447999954  -11.477999687
   98 DG    C5      3092    4.874000072   10.545000076  -11.567999840
   98 DG    C6      3093    5.013000011   10.583999634  -11.579000473
   98 DG    O6      3094    5.115000248   10.555999756  -11.508999825
   98 DG    N1      3095    5.032999992   10.677000046  -11.682000160
   98 DG    H1      3096    5.124000072   10.704999924  -11.715000153
   98 DG    C2      3097    4.934999943   10.723999977  -11.762000084
   98 DG    N2      3098    4.967999935   10.817999840  -11.843999863
   98 DG    H21     3099    5.060999870   10.855000496  -11.858999252
   98 DG    H22     3100    4.890000343   10.873999596  -11.873000145
   98 DG    N3      3101    4.808000088   10.684000015  -11.756999969
   98 DG    C4      3102    4.786000252   10.593999863  -11.658999443
   98 DG    C3'     3103    4.341000080   10.513999939  -11.781999588
   98 DG    H3'     3104    4.238999844   10.479000092  -11.765000343
   98 DG    C2'     3105    4.453999996   10.434999466  -11.715000153
   98 DG    H2'     3106    4.442999840   10.413999557  -11.608999252
   98 DG    H2''    3107    4.486000061   10.348000526  -11.773000717
   98 DG    O3'     3108    4.358000278   10.517999649  -11.919000626
   99 DA    P       3109    4.256999969   10.435999870  -12.016000748
   99 DA    OP1     3110    4.122000217   10.491000175  -11.998999596
   99 DA    OP2     3111    4.277999878   10.291000366  -12.010999680
   99 DA    O5'     3112    4.315000057   10.489000320  -12.154000282
   99 DA    C5'     3113    4.296999931   10.619999886  -12.201999664
   99 DA    H5'     3114    4.263000011   10.685999870  -12.121999741
   99 DA    H5''    3115    4.218999863   10.614999771  -12.277999878
   99 DA    C4'     3116    4.427000046   10.680000305  -12.258000374
   99 DA    H4'     3117    4.413000107   10.788000107  -12.269999504
   99 DA    O4'     3118    4.533999920   10.670000076  -12.164999962
   99 DA    C1'     3119    4.638999939   10.600999832  -12.232000351
   99 DA    H1'     3120    4.697999954   10.675000191  -12.286000252
   99 DA    N9      3121    4.716000080   10.531000137  -12.128999710
   99 DA    C8      3122    4.675000191   10.428999901  -12.045000076
   99 DA    H8      3123    4.574000359   10.392999649  -12.053999901
   99 DA    N7      3124    4.765000343   10.383000374  -11.961000443
   99 DA    C5      3125    4.875000000   10.462999344  -11.994999886
   99 DA    C6      3126    5.012000084   10.467000008  -11.951000214
   99 DA    N6      3127    5.054999828   10.373999596  -11.866999626
   99 DA    H61     3128    4.998000145   10.295999527  -11.837999344
   99 DA    H62     3129    5.154999733   10.383999825  -11.850999832
   99 DA    N1      3130    5.100999832   10.555999756  -11.996000290
   99 DA    C2      3131    5.052999973   10.644000053  -12.079999924
   99 DA    H2      3132    5.119999886   10.711999893  -12.131999969
   99 DA    N3      3133    4.935999870   10.652999878  -12.141000748
   99 DA    C4      3134    4.845999718   10.559000015  -12.092000008
   99 DA    C3'     3135    4.461999893   10.612000465  -12.392000198
   99 DA    H3'     3136    4.376999855   10.558000565  -12.433000565
   99 DA    C2'     3137    4.568999767   10.517000198  -12.341000557
   99 DA    H2'     3138    4.518000126   10.427999496  -12.303999901
   99 DA    H2''    3139    4.638999939   10.487999916  -12.419000626
   99 DA    O3'     3140    4.515999794   10.712999344  -12.472000122
  100 DG    P       3141    4.536000252   10.703000069  -12.630000114
  100 DG    OP1     3142    4.480999947   10.822000504  -12.687999725
  100 DG    OP2     3143    4.493999958   10.569999695  -12.680999756
  100 DG    O5'     3144    4.693999767   10.701999664  -12.642999649
  100 DG    C5'     3145    4.765000343   10.815000534  -12.593999863
  100 DG    H5'     3146    4.731999874   10.848999977  -12.496000290
  100 DG    H5''    3147    4.756000042   10.902999878  -12.657999992
  100 DG    C4'     3148    4.913000107   10.773000717  -12.571000099
  100 DG    H4'     3149    4.972000122   10.864000320  -12.560999870
  100 DG    O4'     3150    4.927000046   10.690000534  -12.458999634
  100 DG    C1'     3151    5.013000011   10.583999634  -12.496999741
  100 DG    H1'     3152    5.116999626   10.614000320  -12.484999657
  100 DG    N9      3153    5.001999855   10.461999893  -12.414999962
  100 DG    C8      3154    4.902999878   10.371000290  -12.401999474
  100 DG    H8      3155    4.810999870   10.383999825  -12.458000183
  100 DG    N7      3156    4.927000046   10.276000023  -12.316999435
  100 DG    C5      3157    5.059000015   10.305999756  -12.269999504
  100 DG    C6      3158    5.138999939   10.232000351  -12.184000015
  100 DG    O6      3159    5.105999947   10.130999565  -12.114999771
  100 DG    N1      3160    5.262000084   10.286000252  -12.166999817
  100 DG    H1      3161    5.317999840   10.246999741  -12.093000412
  100 DG    C2      3162    5.300000191   10.401999474  -12.225999832
  100 DG    N2      3163    5.420000076   10.440000534  -12.187999725
  100 DG    H21     3164    5.461999893   10.391000748  -12.111000061
  100 DG    H22     3165    5.467000008   10.519000053  -12.230000496
  100 DG    N3      3166    5.230999947   10.475000381  -12.312000275
  100 DG    C4      3167    5.104000092   10.420000076  -12.330999374
  100 DG    C3'     3168    4.973000050   10.691999435  -12.691999435
  100 DG    H3'     3169    4.908999920   10.697000504  -12.780000687
  100 DG    C2'     3170    4.967000008   10.551000595  -12.635000229
  100 DG    H2'     3171    4.865000248   10.513999939  -12.623000145
  100 DG    H2''    3172    5.032999992   10.484999657  -12.691999435
  100 DG    O3'     3173    5.111000061   10.723999977  -12.725000381
  101 DC    P       3174    5.151999950   10.794000626  -12.861999512
  101 DC    OP1     3175    5.105000019   10.937999725  -12.852000237
  101 DC    OP2     3176    5.106999874   10.711000443  -12.972999573
  101 DC    O5'     3177    5.309000015   10.796999931  -12.832000732
  101 DC    C5'     3178    5.359000206   10.902999878  -12.758999825
  101 DC    H5'     3179    5.296999931   10.927000046  -12.673000336
  101 DC    H5''    3180    5.349999905   10.994999886  -12.815999985
  101 DC    C4'     3181    5.500999928   10.864000320  -12.711999893
  101 DC    H4'     3182    5.540999889   10.955999374  -12.670000076
  101 DC    O4'     3183    5.504000187   10.751000404  -12.626999855
  101 DC    C1'     3184    5.567999840   10.644000053  -12.676000595
  101 DC    H1'     3185    5.663000107   10.630999565  -12.623999596
  101 DC    N1      3186    5.491000175   10.517999649  -12.649000168
  101 DC    C6      3187    5.363999844   10.487999916  -12.711000443
  101 DC    H6      3188    5.316999912   10.558000565  -12.779000282
  101 DC    C5      3189    5.291999817   10.380000114  -12.671999931
  101 DC    H5      3190    5.197999954   10.355999947  -12.718000412
  101 DC    C4      3191    5.345000267   10.289999962  -12.572999954
  101 DC    N4      3192    5.272999763   10.184999466  -12.545000076
  101 DC    H41     3193    5.178999901   10.182000160  -12.581999779
  101 DC    H42     3194    5.296000004   10.116000175  -12.475000381
  101 DC    N3      3195    5.466000080   10.310999870  -12.519000053
  101 DC    C2      3196    5.534999847   10.426000595  -12.555000305
  101 DC    O2      3197    5.638000011   10.446000099  -12.494000435
  101 DC    C3'     3198    5.595999718   10.822000504  -12.829999924
  101 DC    H3'     3199    5.560999870   10.854000092  -12.927999496
  101 DC    C2'     3200    5.593999863   10.666999817  -12.828000069
  101 DC    H2'     3201    5.515999794   10.633000374  -12.897000313
  101 DC    H2''    3202    5.691999912   10.626999855  -12.852000237
  101 DC    O3'     3203    5.727999687   10.876999855  -12.803998947
  102 DA    P       3204    5.843999863   10.878999710  -12.911000252
  102 DA    OP1     3205    5.943999767   10.987999916  -12.878000259
  102 DA    OP2     3206    5.799000263   10.868000031  -13.050999641
  102 DA    O5'     3207    5.921999931   10.741999626  -12.886999130
  102 DA    C5'     3208    6.006999969   10.725999832  -12.769999504
  102 DA    H5'     3209    5.946000099   10.755999565  -12.684999466
  102 DA    H5''    3210    6.098000050   10.784999847  -12.777999878
  102 DA    C4'     3211    6.033999920   10.579000473  -12.739999771
  102 DA    H4'     3212    6.105999947   10.576999664  -12.657999992
  102 DA    O4'     3213    5.909999847   10.510000229  -12.725000381
  102 DA    C1'     3214    5.906000137   10.392999649  -12.803998947
  102 DA    H1'     3215    5.967999935   10.317999840  -12.755000114
  102 DA    N9      3216    5.768000126   10.335000038  -12.830999374
  102 DA    C8      3217    5.682000160   10.366999626  -12.935999870
  102 DA    H8      3218    5.708000183   10.446000099  -13.005000114
  102 DA    N7      3219    5.570000172   10.291999817  -12.925999641
  102 DA    C5      3220    5.592000008   10.199999809  -12.824000359
  102 DA    C6      3221    5.524000168   10.090000153  -12.769000053
  102 DA    N6      3222    5.404000282   10.043000221  -12.805000305
  102 DA    H61     3223    5.363999844   10.083000183  -12.888999939
  102 DA    H62     3224    5.363999844    9.961999893  -12.760000229
  102 DA    N1      3225    5.572999954   10.029000282  -12.661000252
  102 DA    C2      3226    5.690999985   10.065999985  -12.616000175
  102 DA    H2      3227    5.725999832    9.998999596  -12.538999557
  102 DA    N3      3228    5.776999950   10.151000023  -12.664999962
  102 DA    C4      3229    5.717000008   10.223000526  -12.765000343
  102 DA    C3'     3230    6.095999718   10.508000374  -12.855000496
  102 DA    H3'     3231    6.154000282   10.576999664  -12.916000366
  102 DA    C2'     3232    5.984999657   10.434000015  -12.930999756
  102 DA    H2'     3233    5.927999973   10.505999565  -12.989999771
  102 DA    H2''    3234    6.026000023   10.351999283  -12.989999771
  102 DA    O3'     3235    6.175000191   10.406999588  -12.798999786
  103 DG    P       3236    6.315999985   10.362000465  -12.866000175
  103 DG    OP1     3237    6.425000191   10.454000473  -12.827000618
  103 DG    OP2     3238    6.296000004   10.335000038  -13.011999130
  103 DG    O5'     3239    6.342000008   10.218999863  -12.791000366
  103 DG    C5'     3240    6.373000145   10.206999779  -12.656000137
  103 DG    H5'     3241    6.328000069   10.284999847  -12.594999313
  103 DG    H5''    3242    6.479000092   10.218000412  -12.630999565
  103 DG    C4'     3243    6.328999996   10.071000099  -12.605999947
  103 DG    H4'     3244    6.338999748   10.073999405  -12.498000145
  103 DG    O4'     3245    6.186999798   10.038000107  -12.628000259
  103 DG    C1'     3246    6.185999870    9.925000191  -12.715000153
  103 DG    H1'     3247    6.170000076    9.833000183  -12.657999992
  103 DG    N9      3248    6.074000359    9.954000473  -12.805999756
  103 DG    C8      3249    6.054999828   10.055000305  -12.900999069
  103 DG    H8      3250    6.133999825   10.126999855  -12.914999008
  103 DG    N7      3251    5.942999840   10.041999817  -12.964999199
  103 DG    C5      3252    5.879000187    9.935999870  -12.900999069
  103 DG    C6      3253    5.749000072    9.876000404  -12.930000305
  103 DG    O6      3254    5.661000252    9.907999992  -13.003999710
  103 DG    N1      3255    5.723000050    9.770999908  -12.844999313
  103 DG    H1      3256    5.638999939    9.717000008  -12.861000061
  103 DG    C2      3257    5.804999828    9.720999718  -12.748999596
  103 DG    N2      3258    5.762000084    9.628999710  -12.676000595
  103 DG    H21     3259    5.675999641    9.579999924  -12.699999809
  103 DG    H22     3260    5.824999809    9.608999252  -12.600000381
  103 DG    N3      3261    5.921000004    9.781000137  -12.723000526
  103 DG    C4      3262    5.958000183    9.885000229  -12.802000046
  103 DG    C3'     3263    6.412000179    9.956999779  -12.670000076
  103 DG    H3'     3264    6.506999969    9.993000031  -12.708999634
  103 DG    C2'     3265    6.315999985    9.909999847  -12.780000687
  103 DG    H2'     3266    6.334000111    9.966000557  -12.871999741
  103 DG    H2''    3267    6.341000080    9.805999756  -12.802999496
  103 DG    O3'     3268    6.437000275    9.859999657  -12.567999840
  104 DT    P       3269    6.530000210    9.730000496  -12.578000069
  104 DT    OP1     3270    6.565000057    9.701999664  -12.435999870
  104 DT    OP2     3271    6.634999752    9.760999680  -12.673999786
  104 DT    O5'     3272    6.437000275    9.612999916  -12.641000748
  104 DT    C5'     3273    6.352999687    9.539999962  -12.558000565
  104 DT    H5'     3274    6.283999920    9.598000526  -12.496999741
  104 DT    H5''    3275    6.419999599    9.493000031  -12.487000465
  104 DT    C4'     3276    6.270999908    9.437000275  -12.630999565
  104 DT    H4'     3277    6.217999935    9.380999565  -12.553999901
  104 DT    O4'     3278    6.171000004    9.503000259  -12.713999748
  104 DT    C1'     3279    6.161000252    9.430000305  -12.838000298
  104 DT    H1'     3280    6.105000019    9.337999344  -12.824000359
  104 DT    N1      3281    6.092999935    9.520999908  -12.935000420
  104 DT    C6      3282    6.157000065    9.635000229  -12.980000496
  104 DT    H6      3283    6.255000114    9.656999588  -12.941999435
  104 DT    C5      3284    6.095999718    9.720999718  -13.067998886
  104 DT    C7      3285    6.177000046    9.833999634  -13.133000374
  104 DT    H71     3286    6.215000153    9.795999527  -13.227999687
  104 DT    H72     3287    6.100999832    9.911000252  -13.144999504
  104 DT    H73     3288    6.254000187    9.871999741  -13.065999985
  104 DT    C4      3289    5.958000183    9.691999435  -13.111999512
  104 DT    O4      3290    5.887000084    9.765000343  -13.185999870
  104 DT    N3      3291    5.904999733    9.572999954  -13.063000679
  104 DT    H3      3292    5.809000015    9.553999901  -13.091000557
  104 DT    C2      3293    5.966000080    9.480999947  -12.978999138
  104 DT    O2      3294    5.904000282    9.380999565  -12.938000679
  104 DT    C3'     3295    6.355000019    9.348000526  -12.723000526
  104 DT    H3'     3296    6.462999821    9.355000496  -12.706999779
  104 DT    C2'     3297    6.304999828    9.394000053  -12.857000351
  104 DT    H2'     3298    6.366999626    9.482999802  -12.869999886
  104 DT    H2''    3299    6.329999924    9.317999840  -12.932001114
  104 DT    O3'     3300    6.313000202    9.215000153  -12.698999405
  105 DT    P       3301    6.358000278    9.083000183  -12.767000198
  105 DT    OP1     3302    6.361000061    8.983999252  -12.657999992
  105 DT    OP2     3303    6.481999874    9.112999916  -12.841000557
  105 DT    O5'     3304    6.243000031    9.041999817  -12.871999741
  105 DT    C5'     3305    6.116000175    9.006999969  -12.821001053
  105 DT    H5'     3306    6.074999809    9.093999863  -12.769999504
  105 DT    H5''    3307    6.131000042    8.920000076  -12.758000374
  105 DT    C4'     3308    6.016999722    8.968000412  -12.935000420
  105 DT    H4'     3309    5.925000191    8.926000595  -12.896000862
  105 DT    O4'     3310    5.986999989    9.090000153  -13.005000114
  105 DT    C1'     3311    5.990000248    9.071000099  -13.149000168
  105 DT    H1'     3312    5.897000313    9.020999908  -13.172999382
  105 DT    N1      3313    6.004000187    9.208999634  -13.208000183
  105 DT    C6      3314    6.124000072    9.279000282  -13.199999809
  105 DT    H6      3315    6.195000172    9.246000290  -13.125999451
  105 DT    C5      3316    6.151999950    9.390000343  -13.271000862
  105 DT    C7      3317    6.286999702    9.456999779  -13.260999680
  105 DT    H71     3318    6.276999950    9.565000534  -13.246000290
  105 DT    H72     3319    6.352999687    9.411000252  -13.188000679
  105 DT    H73     3320    6.338999748    9.437999725  -13.355999947
  105 DT    C4      3321    6.038000107    9.451000214  -13.349000931
  105 DT    O4      3322    6.043000221    9.552999496  -13.416999817
  105 DT    N3      3323    5.918000221    9.380999565  -13.346000671
  105 DT    H3      3324    5.838999748    9.416999817  -13.397999763
  105 DT    C2      3325    5.899000168    9.253000259  -13.292999268
  105 DT    O2      3326    5.797999859    9.191999435  -13.325999260
  105 DT    C3'     3327    6.071000099    8.876000404  -13.045000076
  105 DT    H3'     3328    6.161000252    8.826000214  -13.008000374
  105 DT    C2'     3329    6.102000237    8.968999863  -13.170000076
  105 DT    H2'     3330    6.199999809    9.016000748  -13.161000252
  105 DT    H2''    3331    6.095999718    8.913000107  -13.263000488
  105 DT    O3'     3332    5.970999718    8.783999443  -13.069999695
  106 DT    P       3333    5.991999626    8.657999992  -13.153999329
  106 DT    OP1     3334    5.925999641    8.548999786  -13.077000618
  106 DT    OP2     3335    6.138000011    8.648000717  -13.180999756
  106 DT    O5'     3336    5.907999992    8.692999840  -13.292999268
  106 DT    C5'     3337    5.769000053    8.719999313  -13.274999619
  106 DT    H5'     3338    5.756999969    8.777999878  -13.184000015
  106 DT    H5''    3339    5.716000080    8.625000000  -13.266000748
  106 DT    C4'     3340    5.704999924    8.779000282  -13.397999763
  106 DT    H4'     3341    5.598999977    8.791999817  -13.378000259
  106 DT    O4'     3342    5.768000126    8.906999588  -13.424000740
  106 DT    C1'     3343    5.762000084    8.923000336  -13.563000679
  106 DT    H1'     3344    5.657000065    8.946000099  -13.580999374
  106 DT    N1      3345    5.865000248    9.030000687  -13.600000381
  106 DT    C6      3346    5.991999626    9.031999588  -13.539999008
  106 DT    H6      3347    6.022999763    8.960000038  -13.466000557
  106 DT    C5      3348    6.078999996    9.130999565  -13.565999985
  106 DT    C7      3349    6.210000038    9.123999596  -13.500999451
  106 DT    H71     3350    6.223999977    9.208999634  -13.435000420
  106 DT    H72     3351    6.223000050    9.031999588  -13.444999695
  106 DT    H73     3352    6.293000221    9.116999626  -13.572000504
  106 DT    C4      3353    6.039999962    9.241999626  -13.656000137
  106 DT    O4      3354    6.109999657    9.336000443  -13.694999695
  106 DT    N3      3355    5.911999702    9.246000290  -13.699000359
  106 DT    H3      3356    5.880000114    9.329000473  -13.746999741
  106 DT    C2      3357    5.824000359    9.144000053  -13.674000740
  106 DT    O2      3358    5.708000183    9.155000687  -13.711999893
  106 DT    C3'     3359    5.713999748    8.694999695  -13.527999878
  106 DT    H3'     3360    5.776000023    8.607000351  -13.511999130
  106 DT    C2'     3361    5.793000221    8.787000656  -13.619000435
  106 DT    H2'     3362    5.901000023    8.780000687  -13.605000496
  106 DT    H2''    3363    5.768000126    8.777999878  -13.725000381
  106 DT    O3'     3364    5.593999863    8.676000595  -13.588999748
  107 DC    P       3365    5.561999798    8.562999725  -13.699000359
  107 DC    OP1     3366    5.416999817    8.565000534  -13.717000008
  107 DC    OP2     3367    5.623000145    8.444000244  -13.638000488
  107 DC    O5'     3368    5.640000343    8.604000092  -13.833000183
  107 DC    C5'     3369    5.572999954    8.607000351  -13.953999519
  107 DC    H5'     3370    5.539999962    8.505999565  -13.977999687
  107 DC    H5''    3371    5.643000126    8.625000000  -14.036000252
  107 DC    C4'     3372    5.467000008    8.715000153  -13.966000557
  107 DC    H4'     3373    5.379000187    8.680000305  -13.911999702
  107 DC    O4'     3374    5.515000343    8.843999863  -13.916999817
  107 DC    C1'     3375    5.532999992    8.935999870  -14.019000053
  107 DC    H1'     3376    5.459000111    9.016000748  -14.013000488
  107 DC    N1      3377    5.671999931    9.003999710  -14.003000259
  107 DC    C6      3378    5.786000252    8.930000305  -13.994000435
  107 DC    H6      3379    5.779000282    8.822999954  -13.978999138
  107 DC    C5      3380    5.907000065    8.984999657  -14.005999565
  107 DC    H5      3381    5.998000145    8.927000046  -14.008999825
  107 DC    C4      3382    5.904000282    9.126000404  -14.031000137
  107 DC    N4      3383    6.013000011    9.194999695  -14.028999329
  107 DC    H41     3384    6.098999977    9.144999504  -14.010999680
  107 DC    H42     3385    5.999000072    9.294000626  -14.036000252
  107 DC    N3      3386    5.799000263    9.198999405  -14.049000740
  107 DC    C2      3387    5.681000233    9.142000198  -14.028999329
  107 DC    O2      3388    5.584000111    9.208000183  -14.049000740
  107 DC    C3'     3389    5.431000233    8.739999771  -14.116000175
  107 DC    H3'     3390    5.460999966    8.659999847  -14.184000015
  107 DC    C2'     3391    5.515999794    8.862999916  -14.149000168
  107 DC    H2'     3392    5.615000248    8.833999634  -14.183000565
  107 DC    H2''    3393    5.467000008    8.923000336  -14.225999832
  107 DC    O3'     3394    5.290999889    8.766000748  -14.119999886
  108 DC    P       3395    5.202000141    8.774999619  -14.253000259
  108 DC    OP1     3396    5.065000057    8.794000626  -14.216000557
  108 DC    OP2     3397    5.227000237    8.649000168  -14.332000732
  108 DC    O5'     3398    5.261000156    8.909999847  -14.324999809
  108 DC    C5'     3399    5.236000061    9.045999527  -14.282999992
  108 DC    H5'     3400    5.270999908    9.045999527  -14.180000305
  108 DC    H5''    3401    5.127999783    9.055999756  -14.300000191
  108 DC    C4'     3402    5.315000057    9.156000137  -14.352999687
  108 DC    H4'     3403    5.265999794    9.244999886  -14.313000679
  108 DC    O4'     3404    5.449999809    9.175000191  -14.317998886
  108 DC    C1'     3405    5.509999752    9.216000557  -14.440999985
  108 DC    H1'     3406    5.473000050    9.316999435  -14.458999634
  108 DC    N1      3407    5.657000065    9.208000183  -14.428998947
  108 DC    C6      3408    5.717999935    9.088999748  -14.391000748
  108 DC    H6      3409    5.650000095    9.012999535  -14.355000496
  108 DC    C5      3410    5.852000237    9.083000183  -14.399000168
  108 DC    H5      3411    5.901000023    8.991999626  -14.366999626
  108 DC    C4      3412    5.928999901    9.192999840  -14.454999924
  108 DC    N4      3413    6.056000233    9.194999695  -14.463000298
  108 DC    H41     3414    6.109999657    9.121000290  -14.420000076
  108 DC    H42     3415    6.102000237    9.274000168  -14.507000923
  108 DC    N3      3416    5.866999626    9.300000191  -14.496999741
  108 DC    C2      3417    5.734000206    9.315000534  -14.480999947
  108 DC    O2      3418    5.685999870    9.419000626  -14.517000198
  108 DC    C3'     3419    5.300000191    9.149000168  -14.505999565
  108 DC    H3'     3420    5.241999626    9.065999985  -14.546000481
  108 DC    C2'     3421    5.443999767    9.119999886  -14.541000366
  108 DC    H2'     3422    5.479000092    9.017000198  -14.538000107
  108 DC    H2''    3423    5.468999863    9.155000687  -14.642000198
  108 DC    O3'     3424    5.252999783    9.274999619  -14.559000015
  109 DA    P       3425    5.197000027    9.284999847  -14.707000732
  109 DA    OP1     3426    5.046999931    9.305000305  -14.689999580
  109 DA    OP2     3427    5.255000114    9.177000046  -14.788999557
  109 DA    O5'     3428    5.261000156    9.425000191  -14.755000114
  109 DA    C5'     3429    5.401000023    9.449999809  -14.758000374
  109 DA    H5'     3430    5.447000027    9.383000374   -0.021000000
  109 DA    H5''    3431    5.453999996    9.421999931  -14.666999817
  109 DA    C4'     3432    5.415999889    9.595999718  -14.800999641
  109 DA    H4'     3433    5.355000019    9.654000282  -14.730999947
  109 DA    O4'     3434    5.559999943    9.625000000  -14.780000687
  109 DA    C1'     3435    5.626999855    9.628000259   -0.093000002
  109 DA    H1'     3436    5.647999763    9.730999947   -0.121000007
  109 DA    N9      3437    5.751999855    9.539999962   -0.085000001
  109 DA    C8      3438    5.756000042    9.407999992   -0.044000000
  109 DA    H8      3439    5.670000076    9.355000496   -0.005000000
  109 DA    N7      3440    5.870999813    9.350000381   -0.074000001
  109 DA    C5      3441    5.947000027    9.458000183   -0.119000003
  109 DA    C6      3442    6.085000038    9.479000092   -0.151999995
  109 DA    N6      3443    6.182000160    9.392999649   -0.153999999
  109 DA    H61     3444    6.185999870    9.305000305   -0.104999997
  109 DA    H62     3445    6.272999763    9.430000305   -0.177000001
  109 DA    N1      3446    6.131000042    9.598000526   -0.178000003
  109 DA    C2      3447    6.043999672    9.698999405   -0.169000000
  109 DA    H2      3448    6.091000080    9.795999527   -0.173000008
  109 DA    N3      3449    5.918000221    9.697999954   -0.135000005
  109 DA    C4      3450    5.876999855    9.574999809   -0.112000003
  109 DA    C3'     3451    5.386000156    9.637000084   -0.134000003
  109 DA    H3'     3452    5.296999931    9.588999748   -0.173999995
  109 DA    C2'     3453    5.515000343    9.588999748   -0.196999997
  109 DA    H2'     3454    5.519000053    9.480000496   -0.204999998
  109 DA    H2''    3455    5.520999908    9.637000084   -0.295000017
  109 DA    O3'     3456    5.375999928    9.776999474   -0.141999990
  110 DA    P       3457    5.350999832    9.868000031   -0.277999997
  110 DA    OP1     3458    5.300000191   10.001000404   -0.235999987
  110 DA    OP2     3459    5.258000374    9.795000076   -0.365000010
  110 DA    O5'     3460    5.493000031    9.892000198   -0.344999999
  110 DA    C5'     3461    5.578999996    9.994000435   -0.291999996
  110 DA    H5'     3462    5.616000175    9.972000122   -0.192000002
  110 DA    H5''    3463    5.532000065   10.092000008   -0.284999996
  110 DA    C4'     3464    5.704999924   10.024000168   -0.372000009
  110 DA    H4'     3465    5.754000187   10.111000061   -0.328000009
  110 DA    O4'     3466    5.796000004    9.916999817   -0.344000012
  110 DA    C1'     3467    5.824999809    9.871000290   -0.474999994
  110 DA    H1'     3468    5.894000053    9.941999435   -0.519999981
  110 DA    N9      3469    5.890999794    9.741999626   -0.471000016
  110 DA    C8      3470    5.829999924    9.619999886   -0.478000015
  110 DA    H8      3471    5.723000050    9.607999802   -0.486000001
  110 DA    N7      3472    5.913000107    9.523000717   -0.479000002
  110 DA    C5      3473    6.039999962    9.579999924   -0.481000006
  110 DA    C6      3474    6.171000004    9.532999992   -0.488000005
  110 DA    N6      3475    6.200999737    9.408999443   -0.486999989
  110 DA    H61     3476    6.131999969    9.343000412   -0.453999996
  110 DA    H62     3477    6.299000263    9.385999680   -0.490999997
  110 DA    N1      3478    6.276000023    9.619999886   -0.496999979
  110 DA    C2      3479    6.252999783    9.748999596   -0.482999980
  110 DA    H2      3480    6.335999966    9.816999435   -0.497999996
  110 DA    N3      3481    6.130000114    9.803999901   -0.467999995
  110 DA    C4      3482    6.029000282    9.718000412   -0.471000016
  110 DA    C3'     3483    5.666999817   10.029000282   -0.523999989
  110 DA    H3'     3484    5.560999870   10.045999527   -0.537999988
  110 DA    C2'     3485    5.704999924    9.890000343   -0.573000014
  110 DA    H2'     3486    5.625999928    9.819999695   -0.546999991
  110 DA    H2''    3487    5.734000206    9.905000687   -0.676999986
  110 DA    O3'     3488    5.743999958   10.126000404   -0.587000012
  111 DA    P       3489    5.703999996   10.279000282   -0.590000033
  111 DA    OP1     3490    5.656000137   10.312999725   -0.453000009
  111 DA    OP2     3491    5.625999928   10.323999405   -0.705999970
  111 DA    O5'     3492    5.850999832   10.326000214   -0.609000027
  111 DA    C5'     3493    5.947000027   10.343999863   -0.507000029
  111 DA    H5'     3494    5.949000359   10.266000748   -0.430000007
  111 DA    H5''    3495    5.918000221   10.440000534   -0.463999987
  111 DA    C4'     3496    6.091000080   10.361000061   -0.571999967
  111 DA    H4'     3497    6.150000095   10.412000656   -0.495999992
  111 DA    O4'     3498    6.138999939   10.219999313   -0.588999987
  111 DA    C1'     3499    6.177999973   10.197999954   -0.726000011
  111 DA    H1'     3500    6.283999920   10.215000153   -0.738999963
  111 DA    N9      3501    6.130000114   10.060999870   -0.759999990
  111 DA    C8      3502    6.001999855   10.005999565   -0.771999955
  111 DA    H8      3503    5.918999672   10.073999405   -0.764999986
  111 DA    N7      3504    6.000999928    9.883000374   -0.814000010
  111 DA    C5      3505    6.137000084    9.847000122   -0.810999990
  111 DA    C6      3506    6.213999748    9.730000496   -0.831999958
  111 DA    N6      3507    6.168000221    9.609999657   -0.855000019
  111 DA    H61     3508    6.067999840    9.598000526   -0.865999997
  111 DA    H62     3509    6.234999657    9.536000252   -0.868000031
  111 DA    N1      3510    6.345999718    9.726999283   -0.818000019
  111 DA    C2      3511    6.407000065    9.840000153   -0.791999996
  111 DA    H2      3512    6.512999535    9.836999893   -0.776000023
  111 DA    N3      3513    6.347000122    9.954000473   -0.768999994
  111 DA    C4      3514    6.213000298    9.955999374   -0.781000018
  111 DA    C3'     3515    6.098999977   10.428999901   -0.708000004
  111 DA    H3'     3516    6.012000084   10.491000175   -0.734000027
  111 DA    C2'     3517    6.098999977   10.302000046   -0.800000012
  111 DA    H2'     3518    5.997000217   10.272000313   -0.824000001
  111 DA    H2''    3519    6.140000343   10.312999725   -0.899999976
  111 DA    O3'     3520    6.213000298   10.508999825   -0.717000008
  112 DT    P       3521    6.272000313   10.565000534   -0.860999942
  112 DT    OP1     3522    6.335000038   10.698999405   -0.831999958
  112 DT    OP2     3523    6.170000076   10.564000130   -0.971000016
  112 DT    O5'     3524    6.384999752   10.462999344   -0.905000031
  112 DT    C5'     3525    6.497000217   10.427999496   -0.826000035
  112 DT    H5'     3526    6.462000370   10.383000374   -0.732999980
  112 DT    H5''    3527    6.557000160   10.517999649   -0.817000031
  112 DT    C4'     3528    6.587000370   10.322999954   -0.889000058
  112 DT    H4'     3529    6.669999599   10.307000160   -0.819999993
  112 DT    O4'     3530    6.525000095   10.192999840   -0.898999989
  112 DT    C1'     3531    6.555000305   10.151000023   -1.029999971
  112 DT    H1'     3532    6.650000095   10.098999977   -1.018000007
  112 DT    N1      3533    6.453000069   10.053999901   -1.078999996
  112 DT    C6      3534    6.320000172   10.093000412   -1.075999975
  112 DT    H6      3535    6.289000034   10.194999695   -1.060999990
  112 DT    C5      3536    6.213999748   10.016000748   -1.116999984
  112 DT    C7      3537    6.071000099   10.072000504   -1.121999979
  112 DT    H71     3538    6.065999985   10.180000305   -1.123999953
  112 DT    H72     3539    6.024000168   10.026000023   -1.208999991
  112 DT    H73     3540    6.015999794   10.024000168   -1.041000009
  112 DT    C4      3541    6.250000000    9.885000229   -1.166000009
  112 DT    O4      3542    6.166999817    9.798000336   -1.187999964
  112 DT    N3      3543    6.386000156    9.859999657   -1.185999990
  112 DT    H3      3544    6.399000168    9.765000343   -1.217000008
  112 DT    C2      3545    6.494000435    9.933000565   -1.128999949
  112 DT    O2      3546    6.612000465    9.887999535   -1.129999995
  112 DT    C3'     3547    6.647000313   10.369000435   -1.023999929
  112 DT    H3'     3548    6.627999783   10.475000381   -1.042000055
  112 DT    C2'     3549    6.567999840   10.279000282   -1.116999984
  112 DT    H2'     3550    6.472000122   10.324999809   -1.141999960
  112 DT    H2''    3551    6.626999855   10.260000229   -1.207000017
  112 DT    O3'     3552    6.789000034   10.351999283   -1.034000039
  113 DA    P       3553    6.876999855   10.409999847   -1.144999981
  113 DA    OP1     3554    7.006999969   10.449999809   -1.078999996
  113 DA    OP2     3555    6.805999756   10.512999535   -1.220999956
  113 DA    O5'     3556    6.908999443   10.291999817   -1.245000005
  113 DA    C5'     3557    6.986000061   10.184000015   -1.202999949
  113 DA    H5'     3558    6.933999538   10.133000374   -1.121000051
  113 DA    H5''    3559    7.076000214   10.216000557   -1.151000023
  113 DA    C4'     3560    7.012000084   10.081999779   -1.317000031
  113 DA    H4'     3561    7.105000496   10.031999588   -1.289000034
  113 DA    O4'     3562    6.912000179    9.991000175   -1.343999982
  113 DA    C1'     3563    6.855999947   10.001999855   -1.476000071
  113 DA    H1'     3564    6.877999783    9.920000076   -1.543999910
  113 DA    N9      3565    6.712000370   10.024999619   -1.472999930
  113 DA    C8      3566    6.644000053   10.131999969   -1.434000015
  113 DA    H8      3567    6.691000462   10.218000412   -1.385999918
  113 DA    N7      3568    6.515000343   10.123000145   -1.440999985
  113 DA    C5      3569    6.504000187    9.991000175   -1.489000082
  113 DA    C6      3570    6.397999763    9.913000107   -1.523000002
  113 DA    N6      3571    6.277999878    9.954000473   -1.516999960
  113 DA    H61     3572    6.256999969   10.052000046   -1.521000028
  113 DA    H62     3573    6.211999893    9.888999939   -1.559000015
  113 DA    N1      3574    6.416000366    9.788000107   -1.572999954
  113 DA    C2      3575    6.539000034    9.744999886   -1.601000071
  113 DA    H2      3576    6.551999569    9.647000313   -1.645000100
  113 DA    N3      3577    6.651999474    9.809999466   -1.568000078
  113 DA    C4      3578    6.625000000    9.933000565   -1.513000011
  113 DA    C3'     3579    7.057000160   10.148000717   -1.447000027
  113 DA    H3'     3580    7.076000214   10.251999855   -1.422000051
  113 DA    C2'     3581    6.921999931   10.137000084   -1.527999997
  113 DA    H2'     3582    6.862999916   10.225999832   -1.504999995
  113 DA    H2''    3583    6.940000057   10.148000717   -1.634000063
  113 DA    O3'     3584    7.162000179   10.072000504   -1.493000031
  114 DC    P       3585    7.247000217   10.091000557   -1.620000124
  114 DC    OP1     3586    7.376999855   10.027999878   -1.597999930
  114 DC    OP2     3587    7.251000404   10.233999252   -1.649999976
  114 DC    O5'     3588    7.162999630   10.024000168   -1.740000010
  114 DC    C5'     3589    7.183000088    9.894000053   -1.777000070
  114 DC    H5'     3590    7.182000160    9.835000038   -1.685000062
  114 DC    H5''    3591    7.270999908    9.878000259   -1.839999914
  114 DC    C4'     3592    7.067999840    9.858999252   -1.871999979
  114 DC    H4'     3593    7.090000153    9.756999969   -1.901000023
  114 DC    O4'     3594    6.939000130    9.866999626   -1.814999938
  114 DC    C1'     3595    6.858999729    9.916999817   -1.920999885
  114 DC    H1'     3596    6.844000340    9.833999634   -1.990000010
  114 DC    N1      3597    6.722000122    9.972000122   -1.886000037
  114 DC    C6      3598    6.703000069   10.100999832   -1.829999924
  114 DC    H6      3599    6.787000179   10.166000366   -1.812000036
  114 DC    C5      3600    6.576999664   10.140000343   -1.796999931
  114 DC    H5      3601    6.560999870   10.239000320   -1.755999923
  114 DC    C4      3602    6.462999821   10.055000305   -1.827000022
  114 DC    N4      3603    6.341000080   10.092000008   -1.795000076
  114 DC    H41     3604    6.315000057   10.183000565   -1.759999990
  114 DC    H42     3605    6.272000313   10.019000053   -1.807999969
  114 DC    N3      3606    6.480000496    9.937000275   -1.875000000
  114 DC    C2      3607    6.612000465    9.892000198   -1.891999960
  114 DC    O2      3608    6.623999596    9.774000168   -1.924000025
  114 DC    C3'     3609    7.080000401    9.947000504   -1.996999979
  114 DC    H3'     3610    7.171999931   10.005999565   -1.995999932
  114 DC    C2'     3611    6.953000069   10.024000168   -1.976000071
  114 DC    H2'     3612    6.969000340   10.105000496   -1.904999971
  114 DC    H2''    3613    6.916999817   10.062999725   -2.070999861
  114 DC    O3'     3614    7.058999538    9.873999596   -2.115999937
  115 DA    P       3615    7.178999901    9.850000381   -2.220999956
  115 DA    OP1     3616    7.296999931    9.798000336   -2.151000023
  115 DA    OP2     3617    7.201999664    9.963999748   -2.311000109
  115 DA    O5'     3618    7.123000145    9.732000351   -2.297999859
  115 DA    C5'     3619    7.080999851    9.609999657   -2.236999989
  115 DA    H5'     3620    7.039000034    9.630999565   -2.138999939
  115 DA    H5''    3621    7.152999878    9.530000687   -2.220000029
  115 DA    C4'     3622    6.962000370    9.541000366   -2.305999994
  115 DA    H4'     3623    6.966000557    9.435999870   -2.276999950
  115 DA    O4'     3624    6.828999996    9.580999374   -2.270999908
  115 DA    C1'     3625    6.776999474    9.659999847   -2.379999876
  115 DA    H1'     3626    6.691999912    9.607000351   -2.421000004
  115 DA    N9      3627    6.712000370    9.780000687   -2.318000078
  115 DA    C8      3628    6.773000240    9.895999908   -2.273000002
  115 DA    H8      3629    6.880000114    9.899999619   -2.283999920
  115 DA    N7      3630    6.687999725    9.982000351   -2.226000071
  115 DA    C5      3631    6.566999912    9.916000366   -2.236999989
  115 DA    C6      3632    6.433000088    9.937000275   -2.197000027
  115 DA    N6      3633    6.393000126   10.051000595   -2.146999836
  115 DA    H61     3634    6.462000370   10.123999596   -2.138000011
  115 DA    H62     3635    6.300000191   10.060999870   -2.108000040
  115 DA    N1      3636    6.338000298    9.850999832   -2.212000132
  115 DA    C2      3637    6.362999916    9.732999802   -2.266000032
  115 DA    H2      3638    6.277999878    9.666999817   -2.269000053
  115 DA    N3      3639    6.480999947    9.691999435   -2.304000139
  115 DA    C4      3640    6.576999664    9.788000107   -2.292000055
  115 DA    C3'     3641    6.974999905    9.555000305   -2.459000111
  115 DA    H3'     3642    7.076999664    9.583999634   -2.483000040
  115 DA    C2'     3643    6.888999939    9.687000275   -2.476999998
  115 DA    H2'     3644    6.944999695    9.776999474   -2.453000069
  115 DA    H2''    3645    6.851999760    9.697000504   -2.578999996
  115 DA    O3'     3646    6.941999912    9.440999985   -2.533999920
  116 DC    P       3647    6.942999840    9.423999786   -2.695000172
  116 DC    OP1     3648    6.941999912    9.281000137   -2.723999977
  116 DC    OP2     3649    7.048000336    9.512000084   -2.756000042
  116 DC    O5'     3650    6.809999943    9.496000290   -2.729000092
  116 DC    C5'     3651    6.684999943    9.434999466   -2.703999996
  116 DC    H5'     3652    6.676999569    9.405000687   -2.599999905
  116 DC    H5''    3653    6.664999962    9.355000496   -2.776000023
  116 DC    C4'     3654    6.569999695    9.524999619   -2.719000101
  116 DC    H4'     3655    6.487000465    9.460000038   -2.694000006
  116 DC    O4'     3656    6.571000099    9.637999535   -2.628000021
  116 DC    C1'     3657    6.491000175    9.734999657   -2.697000027
  116 DC    H1'     3658    6.388000011    9.699999809   -2.697999954
  116 DC    N1      3659    6.506999969    9.866999626   -2.632999897
  116 DC    C6      3660    6.630000114    9.923999786   -2.601999998
  116 DC    H6      3661    6.722000122    9.883000374   -2.641999960
  116 DC    C5      3662    6.640000343   10.048999786   -2.546000004
  116 DC    H5      3663    6.737000465   10.097000122   -2.544000149
  116 DC    C4      3664    6.516000271   10.112999916   -2.513999939
  116 DC    N4      3665    6.519999504   10.239000320   -2.470999956
  116 DC    H41     3666    6.606999874   10.279000282   -2.437000036
  116 DC    H42     3667    6.427999973   10.277999878   -2.460000038
  116 DC    N3      3668    6.400000095   10.052999496   -2.526000023
  116 DC    C2      3669    6.391999722    9.927999496   -2.582000017
  116 DC    O2      3670    6.281000137    9.873999596   -2.587999821
  116 DC    C3'     3671    6.553999901    9.574999809   -2.860000134
  116 DC    H3'     3672    6.645999908    9.552999496   -2.914999962
  116 DC    C2'     3673    6.551000118    9.725000381   -2.837999821
  116 DC    H2'     3674    6.648000240    9.774999619   -2.830999851
  116 DC    H2''    3675    6.497000217    9.779000282   -2.914999962
  116 DC    O3'     3676    6.430999756    9.523000717   -2.900000095
  117 DT    P       3677    6.365000248    9.560999870   -3.042000055
  117 DT    OP1     3678    6.299000263    9.440000534   -3.095000029
  117 DT    OP2     3679    6.469999790    9.623999596   -3.121999979
  117 DT    O5'     3680    6.249000072    9.676000595   -3.019000053
  117 DT    C5'     3681    6.140999794    9.651000023   -2.921999931
  117 DT    H5'     3682    6.179999828    9.619999886   -2.825000048
  117 DT    H5''    3683    6.079999924    9.566999435   -2.953000069
  117 DT    C4'     3684    6.045000076    9.767999649   -2.904000044
  117 DT    H4'     3685    5.967999935    9.734999657   -2.834000111
  117 DT    O4'     3686    6.105999947    9.881999969   -2.835000038
  117 DT    C1'     3687    6.065000057    9.998999596   -2.904999971
  117 DT    H1'     3688    5.967000008   10.024000168   -2.863999844
  117 DT    N1      3689    6.164999962   10.107999802   -2.898000002
  117 DT    C6      3690    6.296999931   10.083000183   -2.930999994
  117 DT    H6      3691    6.318999767    9.993000031   -2.986999989
  117 DT    C5      3692    6.390999794   10.171999931   -2.894999981
  117 DT    C7      3693    6.536000252   10.147000313   -2.933000088
  117 DT    H71     3694    6.555000305   10.052999496   -2.985000134
  117 DT    H72     3695    6.594000340   10.220999718   -2.986999989
  117 DT    H73     3696    6.592000008   10.142999649   -2.838999987
  117 DT    C4      3697    6.354000092   10.288999557   -2.816999912
  117 DT    O4      3698    6.435999870   10.366000175   -2.768000126
  117 DT    N3      3699    6.222000122   10.302999496   -2.773999929
  117 DT    H3      3700    6.203000069   10.383999825   -2.716000080
  117 DT    C2      3701    6.119999886   10.217000008   -2.816999912
  117 DT    O2      3702    6.005000114   10.229000092   -2.773000002
  117 DT    C3'     3703    5.986000061    9.822000504   -3.032000065
  117 DT    H3'     3704    6.013999939    9.751999855   -3.111000061
  117 DT    C2'     3705    6.046999931    9.954999924   -3.046000004
  117 DT    H2'     3706    6.149000168    9.944999695   -3.082999945
  117 DT    H2''    3707    5.999000072   10.027999878   -3.111000061
  117 DT    O3'     3708    5.842000008    9.829000473   -3.019000053
  118 DT    P       3709    5.740000248    9.868000031   -3.136000156
  118 DT    OP1     3710    5.612999916    9.810999870   -3.092000008
  118 DT    OP2     3711    5.796000004    9.841000557   -3.270999908
  118 DT    O5'     3712    5.724999905   10.020999908   -3.127000093
  118 DT    C5'     3713    5.674000263   10.092000008   -3.019000053
  118 DT    H5'     3714    5.733000278   10.055999756   -2.934999943
  118 DT    H5''    3715    5.575999737   10.051000595   -2.995000124
  118 DT    C4'     3716    5.666999817   10.248000145   -3.028000116
  118 DT    H4'     3717    5.595999718   10.281000137   -2.952000141
  118 DT    O4'     3718    5.800000191   10.298999786   -3.000000000
  118 DT    C1'     3719    5.817999840   10.401999474   -3.091000080
  118 DT    H1'     3720    5.756000042   10.486000061   -3.056999922
  118 DT    N1      3721    5.961999893   10.440999985   -3.092999935
  118 DT    C6      3722    6.049000263   10.364000320   -3.158999920
  118 DT    H6      3723    6.015000343   10.281000137   -3.220000029
  118 DT    C5      3724    6.184000015   10.383999825   -3.154999971
  118 DT    C7      3725    6.274000168   10.284999847   -3.233999968
  118 DT    H71     3726    6.329999924   10.331999779   -3.315000057
  118 DT    H72     3727    6.342000008   10.233999252   -3.165999889
  118 DT    H73     3728    6.210999966   10.208999634   -3.279000044
  118 DT    C4      3729    6.238999844   10.489999771   -3.077000141
  118 DT    O4      3730    6.356999874   10.523000717   -3.068000078
  118 DT    N3      3731    6.147999763   10.557000160   -3.006999969
  118 DT    H3      3732    6.177999973   10.633999825   -2.950000048
  118 DT    C2      3733    6.013000011   10.534999847   -3.002000093
  118 DT    O2      3734    5.942999840   10.598999977   -2.922999859
  118 DT    C3'     3735    5.625999928   10.300000191   -3.164999962
  118 DT    H3'     3736    5.592999935   10.212999344   -3.222000122
  118 DT    C2'     3737    5.756999969   10.348000526   -3.218999863
  118 DT    H2'     3738    5.809000015   10.258000374   -3.252999783
  118 DT    H2''    3739    5.745999813   10.427000046   -3.292999983
  118 DT    O3'     3740    5.522999763   10.399000168   -3.146999836
  119 DT    P       3741    5.409999847   10.423999786   -3.252999783
  119 DT    OP1     3742    5.293000221   10.461999893   -3.174999952
  119 DT    OP2     3743    5.397999763   10.302999496   -3.335999966
  119 DT    O5'     3744    5.452000141   10.550000191   -3.341999769
  119 DT    C5'     3745    5.433000088   10.680000305   -3.299000263
  119 DT    H5'     3746    5.324999809   10.685999870   -3.308000088
  119 DT    H5''    3747    5.473999977   10.744000435   -3.375999928
  119 DT    C4'     3748    5.486999989   10.723000526   -3.158999920
  119 DT    H4'     3749    5.428999901   10.664999962   -3.087999821
  119 DT    O4'     3750    5.618000031   10.687999725   -3.144000053
  119 DT    C1'     3751    5.691999912   10.802999496   -3.095000029
  119 DT    H1'     3752    5.674000263   10.810999870   -2.987999916
  119 DT    N1      3753    5.836999893   10.805999756   -3.136000156
  119 DT    C6      3754    5.874000072   10.739000320   -3.247000217
  119 DT    H6      3755    5.796999931   10.692999840   -3.306999922
  119 DT    C5      3756    6.001999855   10.744999886   -3.281000137
  119 DT    C7      3757    6.045000076   10.647000313   -3.388000011
  119 DT    H71     3758    5.960999966   10.579999924   -3.402999878
  119 DT    H72     3759    6.070000172   10.697999954   -3.481000185
  119 DT    H73     3760    6.122000217   10.576999664   -3.354000092
  119 DT    C4      3761    6.098000050   10.824999809   -3.207000017
  119 DT    O4      3762    6.217000008   10.838999748   -3.229000092
  119 DT    N3      3763    6.052999973   10.901999474   -3.104000092
  119 DT    H3      3764    6.118999958   10.948999405   -3.045000076
  119 DT    C2      3765    5.924000263   10.880000114   -3.052999973
  119 DT    O2      3766    5.891999722   10.934999466   -2.948999882
  119 DT    C3'     3767    5.477999687   10.873999596   -3.138000011
  119 DT    H3'     3768    5.411000252   10.913999557   -3.213999987
  119 DT    C2'     3769    5.615000248   10.921999931   -3.164000034
  119 DT    H2'     3770    5.645999908   10.932000160   -3.268000126
  119 DT    H2''    3771    5.636000156   11.010999680   -3.105000019
  119 DT    O3'     3772    5.434000015   10.894999504   -3.000999928
  120 DT    P       3773    5.375999928   11.038999557   -2.947000027
  120 DT    OP1     3774    5.286000252   11.008000374   -2.835000038
  120 DT    OP2     3775    5.318999767   11.111000061   -3.065000057
  120 DT    O5'     3776    5.491999626   11.128000259   -2.898000002
  120 DT    C5'     3777    5.602999687   11.081999779   -2.820000172
  120 DT    H5'     3778    5.665999889   11.019000053   -2.881999969
  120 DT    H5''    3779    5.567999840   11.033999443   -2.729000092
  120 DT    C4'     3780    5.700999737   11.191999435   -2.756999969
  120 DT    H4'     3781    5.713999748   11.171999931   -2.650000095
  120 DT    O4'     3782    5.828999996   11.187000275   -2.815999985
  120 DT    C1'     3783    5.863999844   11.310999870   -2.878000021
  120 DT    H1'     3784    5.918000221   11.380000114   -2.813999891
  120 DT    N1      3785    5.942999840   11.281000137   -3.009000063
  120 DT    C6      3786    5.883999825   11.208999634   -3.108999968
  120 DT    H6      3787    5.784999847   11.168000221   -3.098000050
  120 DT    C5      3788    5.947000027   11.208000183   -3.231999874
  120 DT    C7      3789    5.875999928   11.149999619   -3.356000185
  120 DT    H71     3790    5.770999908   11.137000084   -3.328999996
  120 DT    H72     3791    5.886000156   11.204000473   -3.450000048
  120 DT    H73     3792    5.921000004   11.052000046   -3.370000124
  120 DT    C4      3793    6.081000328   11.265000343   -3.252999783
  120 DT    O4      3794    6.141999722   11.253000259   -3.356000185
  120 DT    N3      3795    6.125999928   11.322999954   -3.138999939
  120 DT    H3      3796    6.220000267   11.355999947   -3.157000065
  120 DT    C2      3797    6.064000130   11.343999863   -3.018000126
  120 DT    O2      3798    6.115000248   11.401000023   -2.927999973
  120 DT    C3'     3799    5.657999992   11.336999893   -2.770999908
  120 DT    H3'     3800    5.552000046   11.341000557   -2.794000149
  120 DT    C2'     3801    5.733000278   11.378000259   -2.898000002
  120 DT    H2'     3802    5.683000088   11.352999687   -2.992000103
  120 DT    H2''    3803    5.750000000   11.486000061   -2.893000126
  120 DT    O3'     3804    5.690999985   11.413999557   -2.653000116
  121 DG    P       3805    5.613999844   11.545999527   -2.615999937
  121 DG    OP1     3806    5.598000050   11.534999847   -2.469000101
  121 DG    OP2     3807    5.500999928   11.574999809   -2.703999996
  121 DG    O5'     3808    5.727999687   11.651999474   -2.651999950
  121 DG    C5'     3809    5.848000050   11.637999535   -2.580999851
  121 DG    H5'     3810    5.881000042   11.534999847   -2.588999987
  121 DG    H5''    3811    5.842999935   11.677000046   -2.479000092
  121 DG    C4'     3812    5.959000111   11.719999313   -2.637000084
  121 DG    H4'     3813    6.047999859   11.722000122   -2.572999954
  121 DG    O4'     3814    6.015000343   11.661000252   -2.754000187
  121 DG    C1'     3815    6.020999908   11.762000084   -2.849999905
  121 DG    H1'     3816    6.109999657   11.822000504   -2.834000111
  121 DG    N9      3817    6.026999950   11.703000069   -2.979000092
  121 DG    C8      3818    5.921999931   11.656000137   -3.049000025
  121 DG    H8      3819    5.818999767   11.661000252   -3.016999960
  121 DG    N7      3820    5.960999966   11.611000061   -3.170000076
  121 DG    C5      3821    6.102000237   11.630000114   -3.172999859
  121 DG    C6      3822    6.197000027   11.614000320   -3.282000065
  121 DG    O6      3823    6.177999973   11.559999466   -3.394999981
  121 DG    N1      3824    6.317999840   11.663000107   -3.254000187
  121 DG    H1      3825    6.381000042   11.666000366   -3.334000111
  121 DG    C2      3826    6.343999863   11.720999718   -3.132999897
  121 DG    N2      3827    6.458999634   11.780000687   -3.128000021
  121 DG    H21     3828    6.533999443   11.779000282   -3.195999861
  121 DG    H22     3829    6.487999916   11.828000069   -3.044000149
  121 DG    N3      3830    6.265000343   11.733999252   -3.025000095
  121 DG    C4      3831    6.137000084   11.690000534   -3.054999828
  121 DG    C3'     3832    5.921000004   11.864000320   -2.664000034
  121 DG    H3'     3833    5.824999809   11.890000343   -2.617000103
  121 DG    C2'     3834    5.902999878   11.851999283   -2.813999891
  121 DG    H2'     3835    5.809999943   11.802999496   -2.842999935
  121 DG    H2''    3836    5.899000168   11.951000214   -2.858000040
  121 DG    O3'     3837    6.027999878   11.955999374   -2.634000063
  122 DG    P       3838    6.022999763   12.097000122   -2.552999973
  122 DG    OP1     3839    6.029000282   12.069999695   -2.404999971
  122 DG    OP2     3840    5.914999962   12.184999466   -2.605999947
  122 DG    O5'     3841    6.158999920   12.162000656   -2.588999987
  122 DG    C5'     3842    6.275000095   12.119999886   -2.526000023
  122 DG    H5'     3843    6.265999794   12.010999680   -2.521999836
  122 DG    H5''    3844    6.269000053   12.149999619   -2.421000004
  122 DG    C4'     3845    6.404000282   12.156999588   -2.587000132
  122 DG    H4'     3846    6.479000092   12.133000374   -2.512000084
  122 DG    O4'     3847    6.423999786   12.083000183   -2.704999924
  122 DG    C1'     3848    6.425000191   12.166000366   -2.822000027
  122 DG    H1'     3849    6.526999474   12.190000534   -2.851999998
  122 DG    N9      3850    6.348000050   12.116000175   -2.937999964
  122 DG    C8      3851    6.220000267   12.069999695   -2.937000036
  122 DG    H8      3852    6.154999733   12.078000069   -2.851000071
  122 DG    N7      3853    6.171000004   12.031999588   -3.055999994
  122 DG    C5      3854    6.279999733   12.045999527   -3.138000011
  122 DG    C6      3855    6.296999931   12.003000259   -3.275000095
  122 DG    O6      3856    6.211999893   11.954999924   -3.352999926
  122 DG    N1      3857    6.421000004   12.034999847   -3.328999996
  122 DG    H1      3858    6.437999725   12.015000343   -3.427000046
  122 DG    C2      3859    6.520999908   12.071000099   -3.249000072
  122 DG    N2      3860    6.633999825   12.064000130   -3.309999943
  122 DG    H21     3861    6.641999722   12.055000305   -3.411000013
  122 DG    H22     3862    6.719000340   12.069000244   -3.256000042
  122 DG    N3      3863    6.519999504   12.087999344   -3.115999937
  122 DG    C4      3864    6.393000126   12.085000038   -3.066999912
  122 DG    C3'     3865    6.394999981   12.305000305   -2.625999928
  122 DG    H3'     3866    6.324000359   12.366999626   -2.570999861
  122 DG    C2'     3867    6.361999989   12.293000221   -2.771999836
  122 DG    H2'     3868    6.254000187   12.282999992   -2.779000044
  122 DG    H2''    3869    6.388999939   12.388999939   -2.816999912
  122 DG    O3'     3870    6.522000313   12.366999626   -2.603000164
  123 DT    P       3871    6.541000366   12.519999504   -2.604000092
  123 DT    OP1     3872    6.655000210   12.555999756   -2.516999960
  123 DT    OP2     3873    6.409999847   12.586000443   -2.588999987
  123 DT    O5'     3874    6.578999996   12.559000015   -2.759000063
  123 DT    C5'     3875    6.712000370   12.513999939   -2.805999994
  123 DT    H5'     3876    6.733999729   12.407999992   -2.789000034
  123 DT    H5''    3877    6.769000053   12.574999809   -2.736000061
  123 DT    C4'     3878    6.741000175   12.551000595   -2.953000069
  123 DT    H4'     3879    6.848000526   12.539999962   -2.969000101
  123 DT    O4'     3880    6.669000149   12.458999634   -3.039999962
  123 DT    C1'     3881    6.583000183   12.537000656   -3.125999928
  123 DT    H1'     3882    6.636000156   12.560999870   -3.217999935
  123 DT    N1      3883    6.455000401   12.470999718   -3.171000004
  123 DT    C6      3884    6.338999748   12.475000381   -3.091000080
  123 DT    H6      3885    6.338999748   12.536000252   -3.002000093
  123 DT    C5      3886    6.224999905   12.411000252   -3.129999876
  123 DT    C7      3887    6.102000237   12.420000076   -3.035000086
  123 DT    H71     3888    6.149000168   12.458000183   -2.944000006
  123 DT    H72     3889    6.027999878   12.489999771   -3.073999882
  123 DT    H73     3890    6.065000057   12.319000244   -3.018000126
  123 DT    C4      3891    6.225999832   12.333999634   -3.252999783
  123 DT    O4      3892    6.130000114   12.266000748   -3.304999828
  123 DT    N3      3893    6.341000080   12.338999748   -3.327000141
  123 DT    H3      3894    6.348999977   12.282999992   -3.409999847
  123 DT    C2      3895    6.451000214   12.416999817   -3.302000046
  123 DT    O2      3896    6.543000221   12.440999985   -3.386999846
  123 DT    C3'     3897    6.689000130   12.691999435   -2.996999979
  123 DT    H3'     3898    6.694000244   12.755999565   -2.910000086
  123 DT    C2'     3899    6.555999756   12.663000107   -3.046999931
  123 DT    H2'     3900    6.483000278   12.652999878   -2.967000008
  123 DT    H2''    3901    6.519999504   12.744000435   -3.110000134
  123 DT    O3'     3902    6.773999691   12.746999741   -3.106999874
  124 DA    P       3903    6.750000000   12.894000053   -3.162999868
  124 DA    OP1     3904    6.879000187   12.949999809   -3.194000006
  124 DA    OP2     3905    6.664999962   12.967000008   -3.065999985
  124 DA    O5'     3906    6.669999599   12.877000809   -3.297999859
  124 DA    C5'     3907    6.741999626   12.841000557   -3.421000004
  124 DA    H5'     3908    6.780000210   12.739999771   -3.408000231
  124 DA    H5''    3909    6.816999912   12.919000626   -3.434999943
  124 DA    C4'     3910    6.648000240   12.836999893   -3.540000200
  124 DA    H4'     3911    6.705999851   12.816999435   -3.629999876
  124 DA    O4'     3912    6.565000057   12.737000465   -3.513999939
  124 DA    C1'     3913    6.440000057   12.765000343   -3.588000059
  124 DA    H1'     3914    6.449999809   12.772000313   -3.695999861
  124 DA    N9      3915    6.328999996   12.673999786   -3.549000263
  124 DA    C8      3916    6.276999950   12.651999474   -3.429999828
  124 DA    H8      3917    6.328000069   12.697999954   -3.347000122
  124 DA    N7      3918    6.171000004   12.578000069   -3.415999889
  124 DA    C5      3919    6.157999992   12.537000656   -3.547000170
  124 DA    C6      3920    6.065000057   12.458000183   -3.622999907
  124 DA    N6      3921    5.949000359   12.419000626   -3.575000048
  124 DA    H61     3922    5.925999641   12.454999924   -3.483000278
  124 DA    H62     3923    5.890999794   12.357999802   -3.629999876
  124 DA    N1      3924    6.074000359   12.430000305   -3.752000093
  124 DA    C2      3925    6.175000191   12.487000465   -3.811999798
  124 DA    H2      3926    6.185999870   12.454000473   -3.914000034
  124 DA    N3      3927    6.270999908   12.572000504   -3.768999815
  124 DA    C4      3928    6.261000156   12.587999344   -3.631000042
  124 DA    C3'     3929    6.564000130   12.963999748   -3.556000233
  124 DA    H3'     3930    6.594000340   13.038000107   -3.481000185
  124 DA    C2'     3931    6.423999786   12.913000107   -3.543999910
  124 DA    H2'     3932    6.399000168   12.911000252   -3.438000202
  124 DA    H2''    3933    6.350999832   12.963000298   -3.608000278
  124 DA    O3'     3934    6.594000340   13.013000488   -3.693000078
  125 DG    P       3935    6.555000305   13.158999443   -3.736000061
  125 DG    OP1     3936    6.605000496   13.182001114   -3.870999813
  125 DG    OP2     3937    6.605000496   13.246000290   -3.625999928
  125 DG    O5'     3938    6.394999981   13.161999702   -3.736999989
  125 DG    C5'     3939    6.317999840   13.152999878   -3.856000185
  125 DG    H5'     3940    6.361000061   13.216000557   -3.934000015
  125 DG    H5''    3941    6.216000080   13.189000130   -3.841999769
  125 DG    C4'     3942    6.306000233   13.008999825   -3.917999983
  125 DG    H4'     3943    6.407999992   12.980999947   -3.943999767
  125 DG    O4'     3944    6.244999886   12.920000076   -3.824000120
  125 DG    C1'     3945    6.140999794   12.847999573   -3.888999939
  125 DG    H1'     3946    6.181000233   12.758999825   -3.938000202
  125 DG    N9      3947    6.031000137   12.814000130   -3.800999880
  125 DG    C8      3948    6.022999763   12.838999748   -3.670000076
  125 DG    H8      3949    6.109000206   12.885000229   -3.624000072
  125 DG    N7      3950    5.916999817   12.777999878   -3.620000124
  125 DG    C5      3951    5.849999905   12.723000526   -3.733000278
  125 DG    C6      3952    5.733000278   12.641000748   -3.740999937
  125 DG    O6      3953    5.664000034   12.597000122   -3.650999784
  125 DG    N1      3954    5.703000069   12.602999687   -3.870000124
  125 DG    H1      3955    5.616999626   12.555000305   -3.890000105
  125 DG    C2      3956    5.784999847   12.626000404   -3.974999905
  125 DG    N2      3957    5.756000042   12.564000130   -4.090000153
  125 DG    H21     3958    5.678999901   12.498999596   -4.088000298
  125 DG    H22     3959    5.815999985   12.579000473   -4.170000076
  125 DG    N3      3960    5.897999763   12.694999695   -3.972000122
  125 DG    C4      3961    5.922999859   12.744000435   -3.845000029
  125 DG    C3'     3962    6.213999748   13.005000114   -4.043999672
  125 DG    H3'     3963    6.185999870   13.105000496   -4.078999996
  125 DG    C2'     3964    6.090000153   12.944000244   -3.988999844
  125 DG    H2'     3965    6.027999878   13.022999763   -3.947000027
  125 DG    H2''    3966    6.032999992   12.894999504   -4.067999840
  125 DG    O3'     3967    6.274000168   12.939999580   -4.154000282
  126 DA    P       3968    6.345999718   13.013999939   -4.272000313
  126 DA    OP1     3969    6.453000069   12.921999931   -4.309999943
  126 DA    OP2     3970    6.373000145   13.155000687   -4.222000122
  126 DA    O5'     3971    6.236000061   13.024000168   -4.394000053
  126 DA    C5'     3972    6.216000080   12.908999443   -4.484000206
  126 DA    H5'     3973    6.230000019   12.815999985   -4.428999901
  126 DA    H5''    3974    6.299000263   12.903999329   -4.553999901
  126 DA    C4'     3975    6.079999924   12.906000137   -4.559999943
  126 DA    H4'     3976    6.083000183   12.819000244   -4.625999928
  126 DA    O4'     3977    5.967999935   12.869000435   -4.467000008
  126 DA    C1'     3978    5.884999752   12.982000351   -4.458000183
  126 DA    H1'     3979    5.796999931   12.953000069   -4.515000343
  126 DA    N9      3980    5.855999947   13.024000168   -4.315000057
  126 DA    C8      3981    5.911999702   13.125999451   -4.236999989
  126 DA    H8      3982    5.998000145   13.186999321   -4.262000084
  126 DA    N7      3983    5.863999844   13.128000259   -4.115000248
  126 DA    C5      3984    5.769000053   13.027000427   -4.112999916
  126 DA    C6      3985    5.675999641   12.967999458   -4.016999722
  126 DA    N6      3986    5.675999641   12.996000290   -3.890000105
  126 DA    H61     3987    5.740000248   13.061999321   -3.849999905
  126 DA    H62     3988    5.613999844   12.947000504   -3.827999830
  126 DA    N1      3989    5.595999718   12.863000870   -4.050000191
  126 DA    C2      3990    5.595000267   12.822999954   -4.179999828
  126 DA    H2      3991    5.540999889   12.732999802   -4.203999996
  126 DA    N3      3992    5.675000191   12.869000435   -4.272000313
  126 DA    C4      3993    5.756000042   12.966000557   -4.231999874
  126 DA    C3'     3994    6.056000233   13.038000107   -4.627999783
  126 DA    H3'     3995    6.136000156   13.110000610   -4.611999989
  126 DA    C2'     3996    5.945000172   13.093999863   -4.539000034
  126 DA    H2'     3997    5.993999958   13.167999268   -4.475999832
  126 DA    H2''    3998    5.875000000   13.149999619   -4.599999905
  126 DA    O3'     3999    6.019999981   13.022999763   -4.768000126
  127 DA    P       4000    5.977999687   13.142999649   -4.862999916
  127 DA    OP1     4001    6.022000313   13.088999748   -4.995999813
  127 DA    OP2     4002    6.039000034   13.263000488   -4.807000160
  127 DA    O5'     4003    5.821000099   13.155000687   -4.850999832
  127 DA    C5'     4004    5.741000175   13.039999008   -4.879000187
  127 DA    H5'     4005    5.784999847   12.946001053   -4.845999718
  127 DA    H5''    4006    5.729000092   13.032999992   -4.986999989
  127 DA    C4'     4007    5.600999832   13.046999931   -4.815999985
  127 DA    H4'     4008    5.546000004   12.961000443   -4.855000019
  127 DA    O4'     4009    5.608000278   13.050999641   -4.671000004
  127 DA    C1'     4010    5.506000042   13.147999763   -4.626999855
  127 DA    H1'     4011    5.408999920   13.099000931   -4.633999825
  127 DA    N9      4012    5.527999878   13.217000008   -4.500000000
  127 DA    C8      4013    5.631999969   13.308000565   -4.467000008
  127 DA    H8      4014    5.704999924   13.350000381   -4.534999847
  127 DA    N7      4015    5.643000126   13.329999924   -4.338999748
  127 DA    C5      4016    5.538000107   13.253999710   -4.284999847
  127 DA    C6      4017    5.500000000   13.233999252   -4.154999733
  127 DA    N6      4018    5.550999641   13.288999557   -4.043999672
  127 DA    H61     4019    5.633000374   13.343999863   -4.063000202
  127 DA    H62     4020    5.509999752   13.263000488   -3.954999924
  127 DA    N1      4021    5.397999763   13.150999069   -4.126999855
  127 DA    C2      4022    5.331999779   13.100000381   -4.230000019
  127 DA    H2      4023    5.255000114   13.027000427   -4.211999893
  127 DA    N3      4024    5.366999626   13.105999947   -4.358000278
  127 DA    C4      4025    5.470000267   13.189999580   -4.381000042
  127 DA    C3'     4026    5.539999962   13.172999382   -4.868000031
  127 DA    H3'     4027    5.611000061   13.227000237   -4.932000160
  127 DA    C2'     4028    5.524000168   13.246999741   -4.740000248
  127 DA    H2'     4029    5.612999916   13.308000565   -4.723999977
  127 DA    H2''    4030    5.445000172   13.322000504   -4.733000278
  127 DA    O3'     4031    5.418000221   13.133999825   -4.925000191
  128 DT    P       4032    5.307000160   13.241999626   -4.973000050
  128 DT    OP1     4033    5.230999947   13.178998947   -5.081000328
  128 DT    OP2     4034    5.375999928   13.364999771   -5.002999783
  128 DT    O5'     4035    5.213999748   13.260000229   -4.848000050
  128 DT    C5'     4036    5.145999908   13.150999069   -4.788000107
  128 DT    H5'     4037    5.213999748   13.065999985   -4.775000095
  128 DT    H5''    4038    5.059999943   13.122999191   -4.848000050
  128 DT    C4'     4039    5.091000080   13.189000130   -4.647000313
  128 DT    H4'     4040    5.046999931   13.100000381   -4.602000237
  128 DT    O4'     4041    5.191999912   13.228999138   -4.565000057
  128 DT    C1'     4042    5.133999825   13.280000687   -4.447000027
  128 DT    H1'     4043    5.108000278   13.192998886   -4.388000011
  128 DT    N1      4044    5.213999748   13.371999741   -4.359000206
  128 DT    C6      4045    5.303999901   13.461000443   -4.415999889
  128 DT    H6      4046    5.315000057   13.450999260   -4.522999763
  128 DT    C5      4047    5.376999855   13.541000366   -4.334000111
  128 DT    C7      4048    5.484000206   13.630999565   -4.390999794
  128 DT    H71     4049    5.572999954   13.624000549   -4.328000069
  128 DT    H72     4050    5.497000217   13.611999512   -4.498000145
  128 DT    H73     4051    5.445000172   13.730999947   -4.373000145
  128 DT    C4      4052    5.366000175   13.532000542   -4.184000015
  128 DT    O4      4053    5.424000263   13.588000298   -4.092000008
  128 DT    N3      4054    5.261000156   13.452000618   -4.145999908
  128 DT    H3      4055    5.236999989   13.461999893   -4.047999859
  128 DT    C2      4056    5.178999901   13.372999191   -4.223999977
  128 DT    O2      4057    5.095000267   13.305999756   -4.175999641
  128 DT    C3'     4058    5.001999855   13.316999435   -4.649000168
  128 DT    H3'     4059    5.050000191   13.391000748   -4.713000298
  128 DT    C2'     4060    5.008999825   13.352999687   -4.500000000
  128 DT    H2'     4061    5.022999763   13.458000183   -4.474999905
  128 DT    H2''    4062    4.929999828   13.300999641   -4.446000099
  128 DT    O3'     4063    4.872000217   13.275999069   -4.689000130
  129 DC    P       4064    4.751999855   13.371999741   -4.715000153
  129 DC    OP1     4065    4.654000282   13.291000366   -4.796999931
  129 DC    OP2     4066    4.807000160   13.505000114   -4.759999752
  129 DC    O5'     4067    4.688000202   13.377000809   -4.567999840
  129 DC    C5'     4068    4.658999920   13.253999710   -4.504000187
  129 DC    H5'     4069    4.736999989   13.177999496   -4.504000187
  129 DC    H5''    4070    4.583000183   13.197000504   -4.559000015
  129 DC    C4'     4071    4.611000061   13.260999680   -4.355000019
  129 DC    H4'     4072    4.598999977   13.158999443   -4.320000172
  129 DC    O4'     4073    4.703999996   13.321001053   -4.268000126
  129 DC    C1'     4074    4.652999878   13.440999985   -4.217000008
  129 DC    H1'     4075    4.626999855   13.430999756   -4.111999989
  129 DC    N1      4076    4.766999722   13.536999702   -4.223000050
  129 DC    C6      4077    4.824999809   13.583000183   -4.341000080
  129 DC    H6      4078    4.779999733   13.550999641   -4.434000015
  129 DC    C5      4079    4.921000004   13.680999756   -4.335999966
  129 DC    H5      4080    4.958000183   13.725000381   -4.427000046
  129 DC    C4      4081    4.990000248   13.702000618   -4.215000153
  129 DC    N4      4082    5.086999893   13.785000801   -4.204999924
  129 DC    H41     4083    5.140000343   13.827000618   -4.279999733
  129 DC    H42     4084    5.109000206   13.814999580   -4.111000061
  129 DC    N3      4085    4.943999767   13.657000542   -4.102999687
  129 DC    C2      4086    4.838000298   13.569999695   -4.108000278
  129 DC    O2      4087    4.813000202   13.522999763   -3.990999937
  129 DC    C3'     4088    4.480999947   13.343999863   -4.338999748
  129 DC    H3'     4089    4.424000263   13.350999832   -4.432000160
  129 DC    C2'     4090    4.526999950   13.482000351   -4.295000076
  129 DC    H2'     4091    4.550000191   13.546999931   -4.379000187
  129 DC    H2''    4092    4.452000141   13.530000687   -4.231999874
  129 DC    O3'     4093    4.402999878   13.277999878   -4.241999626
  130 DT    P       4094    4.265000343   13.328999519   -4.191999912
  130 DT    OP1     4095    4.184000015   13.222999573   -4.134999752
  130 DT    OP2     4096    4.203000069   13.430000305   -4.277999878
  130 DT    O5'     4097    4.321000099   13.419000626   -4.072000027
  130 DT    C5'     4098    4.358000278   13.366000175   -3.947999954
  130 DT    H5'     4099    4.434999943   13.288999557   -3.959999800
  130 DT    H5''    4100    4.270999908   13.321001053   -3.899000168
  130 DT    C4'     4101    4.400000095   13.474000931   -3.856000185
  130 DT    H4'     4102    4.434999943   13.419000626   -3.769999981
  130 DT    O4'     4103    4.505000114   13.563000679   -3.893000126
  130 DT    C1'     4104    4.465000153   13.694999695   -3.868999958
  130 DT    H1'     4105    4.484999657   13.716000557   -3.763999939
  130 DT    N1      4106    4.546999931   13.783999443   -3.958000183
  130 DT    C6      4107    4.536000252   13.780000687   -4.095000267
  130 DT    H6      4108    4.460999966   13.719999313   -4.144000053
  130 DT    C5      4109    4.624000072   13.850000381   -4.166999817
  130 DT    C7      4110    4.598999977   13.864000320   -4.315999985
  130 DT    H71     4111    4.545000076   13.777999878   -4.356999874
  130 DT    H72     4112    4.546999931   13.958000183   -4.331000328
  130 DT    H73     4113    4.693999767   13.871000290   -4.368999958
  130 DT    C4      4114    4.727000237   13.935000420   -4.108000278
  130 DT    O4      4115    4.821000099   13.989000320   -4.158999920
  130 DT    N3      4116    4.724999905   13.939999580   -3.972000122
  130 DT    H3      4117    4.793000221   13.996999741   -3.922999859
  130 DT    C2      4118    4.649000168   13.863000870   -3.893000126
  130 DT    O2      4119    4.677999973   13.860000610   -3.773000002
  130 DT    C3'     4120    4.272999763   13.560000420   -3.815999985
  130 DT    H3'     4121    4.181000233   13.513999939   -3.850999832
  130 DT    C2'     4122    4.313000202   13.690999985   -3.884999752
  130 DT    H2'     4123    4.289999962   13.682001114   -3.990999937
  130 DT    H2''    4124    4.289999962   13.788000107   -3.841000080
  130 DT    O3'     4125    4.281000137   13.569000244   -3.677999973
  131 DG    P       4126    4.151000023   13.624000549   -3.599000216
  131 DG    OP1     4127    4.081999779   13.513999939   -3.532000065
  131 DG    OP2     4128    4.065000057   13.707000732   -3.681999922
  131 DG    O5'     4129    4.199999809   13.718999863   -3.486000061
  131 DG    C5'     4130    4.291999817   13.663000107   -3.391999722
  131 DG    H5'     4131    4.361000061   13.600999832   -3.449000120
  131 DG    H5''    4132    4.225999832   13.600999832   -3.329999924
  131 DG    C4'     4133    4.372000217   13.755999565   -3.299999952
  131 DG    H4'     4134    4.425999641   13.691999435   -3.231000185
  131 DG    O4'     4135    4.465000153   13.832000732   -3.377999783
  131 DG    C1'     4136    4.446000099   13.969999313   -3.384999752
  131 DG    H1'     4137    4.526999950   14.021000862   -3.332000017
  131 DG    N9      4138    4.447000027   14.008999825   -3.526999950
  131 DG    C8      4139    4.363999844   13.977000237   -3.633000135
  131 DG    H8      4140    4.288000107   13.902000427   -3.616999865
  131 DG    N7      4141    4.388000011   14.042999268   -3.745999813
  131 DG    C5      4142    4.490000248   14.121000290   -3.711999893
  131 DG    C6      4143    4.566999912   14.217000008   -3.784999847
  131 DG    O6      4144    4.574000359   14.230999947   -3.904000044
  131 DG    N1      4145    4.659999847   14.280000687   -3.711999893
  131 DG    H1      4146    4.723999977   14.333999634   -3.768000126
  131 DG    C2      4147    4.697000027   14.252000809   -3.590000153
  131 DG    N2      4148    4.800000191   14.309000015   -3.549000263
  131 DG    H21     4149    4.852000237   14.366999626   -3.613999844
  131 DG    H22     4150    4.838000298   14.296000481   -3.456000090
  131 DG    N3      4151    4.640999794   14.157000542   -3.515000105
  131 DG    C4      4152    4.538000107   14.093999863   -3.583000183
  131 DG    C3'     4153    4.284999847   13.864000320   -3.226999998
  131 DG    H3'     4154    4.182000160   13.830999374   -3.217999935
  131 DG    C2'     4155    4.304999828   13.975999832   -3.322999954
  131 DG    H2'     4156    4.238999844   13.953000069   -3.407000065
  131 DG    H2''    4157    4.284999847   14.067998886   -3.269999981
  131 DG    O3'     4158    4.345000267   13.892000198   -3.101999998
  132 DC    P       4159    4.270999908   13.992999077   -3.000000000
  132 DC    OP1     4160    4.320000172   13.969999313   -2.863999844
  132 DC    OP2     4161    4.129000187   14.000000000   -3.026000023
  132 DC    O5'     4162    4.331999779   14.132000923   -3.039999962
  132 DC    C5'     4163    4.463999748   14.171999931   -3.013999939
  132 DC    H5'     4164    4.524000168   14.092999458   -3.058000088
  132 DC    H5''    4165    4.477000237   14.184000015   -2.905999899
  132 DC    C4'     4166    4.498000145   14.308000565   -3.075999975
  132 DC    H4'     4167    4.602999687   14.329999924   -3.058000088
  132 DC    O4'     4168    4.473999977   14.291999817   -3.216999769
  132 DC    C1'     4169    4.407999992   14.405000687   -3.250999928
  132 DC    H1'     4170    4.477999687   14.488000870   -3.240999937
  132 DC    N1      4171    4.359000206   14.383000374   -3.393999815
  132 DC    C6      4172    4.241000175   14.313000679   -3.417999983
  132 DC    H6      4173    4.185999870   14.271000862   -3.334999800
  132 DC    C5      4174    4.186999798   14.294000626   -3.539000034
  132 DC    H5      4175    4.093999863   14.239000320   -3.545000076
  132 DC    C4      4176    4.261000156   14.347999573   -3.648000002
  132 DC    N4      4177    4.236999989   14.319999695   -3.770999908
  132 DC    H41     4178    4.188000202   14.235000610   -3.796000004
  132 DC    H42     4179    4.296000004   14.363000870   -3.841000080
  132 DC    N3      4180    4.375000000   14.421999931   -3.629000187
  132 DC    C2      4181    4.424000263   14.444000244   -3.502999783
  132 DC    O2      4182    4.522999763   14.516000748   -3.490999937
  132 DC    C3'     4183    4.394000053   14.416999817   -3.036000013
  132 DC    H3'     4184    4.349999905   14.389999390   -2.940000057
  132 DC    C2'     4185    4.295000076   14.435000420   -3.157000065
  132 DC    H2'     4186    4.215000153   14.361000061   -3.148000002
  132 DC    H2''    4187    4.249000072   14.532000542   -3.176000118
  132 DC    O3'     4188    4.465000153   14.532999992   -3.007999897
  133 DA    P       4189    4.540999889   14.555000305   -2.865000010
  133 DA    OP1     4190    4.611000061   14.430999756   -2.835999966
  133 DA    OP2     4191    4.440999985   14.614999771   -2.773000002
  133 DA    O5'     4192    4.640999794   14.674000740   -2.901999950
  133 DA    C5'     4193    4.769000053   14.646000862   -2.964999914
  133 DA    H5'     4194    4.756999969   14.567998886   -3.040999889
  133 DA    H5''    4195    4.841000080   14.608999252   -2.891999960
  133 DA    C4'     4196    4.829999924   14.761999130   -3.046000004
  133 DA    H4'     4197    4.936999798   14.741000175   -3.045000076
  133 DA    O4'     4198    4.790999889   14.753000259   -3.179000139
  133 DA    C1'     4199    4.715000153   14.866000175   -3.208000183
  133 DA    H1'     4200    4.770999908   14.924000740   -3.282000065
  133 DA    N9      4201    4.581999779   14.827000618   -3.269999981
  133 DA    C8      4202    4.470000267   14.763999939   -3.211999893
  133 DA    H8      4203    4.456000328   14.753000259   -3.105999947
  133 DA    N7      4204    4.365000248   14.749000549   -3.286000013
  133 DA    C5      4205    4.421999931   14.800000191   -3.408000231
  133 DA    C6      4206    4.377999783   14.810999870   -3.541999817
  133 DA    N6      4207    4.259999752   14.778999329   -3.581000090
  133 DA    H61     4208    4.199999809   14.744999886   -3.506999969
  133 DA    H62     4209    4.243000031   14.767000198   -3.679999828
  133 DA    N1      4210    4.445000172   14.867999077   -3.640000105
  133 DA    C2      4211    4.560999870   14.920000076   -3.606000185
  133 DA    H2      4212    4.611000061   14.961000443   -3.691999912
  133 DA    N3      4213    4.622000217   14.907999992   -3.491999865
  133 DA    C4      4214    4.549000263   14.841000557   -3.399000168
  133 DA    C3'     4215    4.814000130   14.911999702   -3.004999876
  133 DA    H3'     4216    4.799000263   14.916000366   -2.896999836
  133 DA    C2'     4217    4.697000027   14.952000618   -3.087000132
  133 DA    H2'     4218    4.606999874   14.925000191   -3.032000065
  133 DA    H2''    4219    4.690000057   15.058000565   -3.108999968
  133 DA    O3'     4220    4.925999641   14.985000610   -3.054000139
  134 DG    P       4221    4.943999767   15.146000862   -3.021999836
  134 DG    OP1     4222    5.088999748   15.153999329   -3.007999897
  134 DG    OP2     4223    4.852000237   15.185999870   -2.911000013
  134 DG    O5'     4224    4.890999794   15.225999832   -3.151000023
  134 DG    C5'     4225    4.952000141   15.203999519   -3.277999878
  134 DG    H5'     4226    4.943999767   15.097999573   -3.302000046
  134 DG    H5''    4227    5.058000088   15.227000237   -3.273000002
  134 DG    C4'     4228    4.890999794   15.286000252   -3.391999722
  134 DG    H4'     4229    4.956999779   15.286999702   -3.477999926
  134 DG    O4'     4230    4.772000313   15.225000381   -3.427999973
  134 DG    C1'     4231    4.666999817   15.316999435   -3.404999971
  134 DG    H1'     4232    4.645999908   15.371999741   -3.497000217
  134 DG    N9      4233    4.539999962   15.252000809   -3.368999958
  134 DG    C8      4234    4.491999626   15.202000618   -3.250000000
  134 DG    H8      4235    4.543999672   15.210000992   -3.155999899
  134 DG    N7      4236    4.379000187   15.138999939   -3.261000156
  134 DG    C5      4237    4.345000267   15.147000313   -3.399000168
  134 DG    C6      4238    4.227999687   15.097999573   -3.470999956
  134 DG    O6      4239    4.131000042   15.041000366   -3.436000109
  134 DG    N1      4240    4.237999916   15.122999191   -3.604000092
  134 DG    H1      4241    4.168000221   15.082000732   -3.663000107
  134 DG    C2      4242    4.338000298   15.199000359   -3.663000107
  134 DG    N2      4243    4.318999767   15.230000496   -3.790000200
  134 DG    H21     4244    4.230999947   15.202000618   -3.829999924
  134 DG    H22     4245    4.390000343   15.282000542   -3.840000153
  134 DG    N3      4246    4.436999798   15.258000374   -3.595000029
  134 DG    C4      4247    4.442999840   15.218999863   -3.465000153
  134 DG    C3'     4248    4.858000278   15.430999756   -3.355000019
  134 DG    H3'     4249    4.922999859   15.463000298   -3.273000002
  134 DG    C2'     4250    4.718999863   15.416999817   -3.299000263
  134 DG    H2'     4251    4.723999977   15.385999680   -3.194000006
  134 DG    H2''    4252    4.665999889   15.511999130   -3.302999973
  134 DG    O3'     4253    4.866999626   15.513999939   -3.470999956
  135 DG    P       4254    4.856999874   15.674000740   -3.450999737
  135 DG    OP1     4255    4.972000122   15.741000175   -3.519999981
  135 DG    OP2     4256    4.838999748   15.697999954   -3.311000109
  135 DG    O5'     4257    4.730999947   15.718999863   -3.533999920
  135 DG    C5'     4258    4.710000038   15.685999870   -3.671000004
  135 DG    H5'     4259    4.727000237   15.578999519   -3.681000233
  135 DG    H5''    4260    4.772000313   15.741999626   -3.740999937
  135 DG    C4'     4261    4.559999943   15.700999260   -3.703999996
  135 DG    H4'     4262    4.561999798   15.689999580   -3.811999798
  135 DG    O4'     4263    4.473000050   15.603999138   -3.647000074
  135 DG    C1'     4264    4.355000019   15.658999443   -3.599999905
  135 DG    H1'     4265    4.279000282   15.675000191   -3.677000046
  135 DG    N9      4266    4.281000137   15.572000504   -3.504000187
  135 DG    C8      4267    4.320000172   15.538999557   -3.381000042
  135 DG    H8      4268    4.416999817   15.560999870   -3.338999987
  135 DG    N7      4269    4.240000248   15.447999954   -3.325999737
  135 DG    C5      4270    4.140000343   15.424000740   -3.417999983
  135 DG    C6      4271    4.029999733   15.336000443   -3.415000200
  135 DG    O6      4272    3.988999844   15.261999130   -3.320999861
  135 DG    N1      4273    3.954999924   15.342999458   -3.532000065
  135 DG    H1      4274    3.884999752   15.272000313   -3.552000046
  135 DG    C2      4275    3.972000122   15.436999321   -3.627999783
  135 DG    N2      4276    3.894999981   15.432001114   -3.731000185
  135 DG    H21     4277    3.834000111   15.352000237   -3.741999865
  135 DG    H22     4278    3.904999971   15.500999451   -3.804999828
  135 DG    N3      4279    4.078999996   15.517999649   -3.634999752
  135 DG    C4      4280    4.164999962   15.505000114   -3.529999971
  135 DG    C3'     4281    4.498000145   15.838999748   -3.664000034
  135 DG    H3'     4282    4.581999779    0.015000001   -3.633000135
  135 DG    C2'     4283    4.404999733   15.792999268   -3.554000139
  135 DG    H2'     4284    4.453999996   15.781000137   -3.457000017
  135 DG    H2''    4285    4.316999912   15.857000351   -3.549000263
  135 DG    O3'     4286    4.428999901    0.015999999   -3.773000002
  136 DT    P       4287    4.369999886    0.166999996   -3.759999752
  136 DT    OP1     4288    4.427000046    0.242000014   -3.870999813
  136 DT    OP2     4289    4.379000187    0.224999994   -3.622999907
  136 DT    O5'     4290    4.216000080    0.145999998   -3.789000034
  136 DT    C5'     4291    4.170000076    0.111000001   -3.918999910
  136 DT    H5'     4292    4.230999947    0.028000001   -3.957000017
  136 DT    H5''    4293    4.190000057    0.192000002   -3.988999844
  136 DT    C4'     4294    4.026999950    0.075000003   -3.936999798
  136 DT    H4'     4295    4.012000084    0.063000001   -4.043999672
  136 DT    O4'     4296    3.990999937   15.852000237   -3.861000061
  136 DT    C1'     4297    3.881000042    0.011000000   -3.783999920
  136 DT    H1'     4298    3.784999847    0.012999999   -3.835999966
  136 DT    N1      4299    3.881999969   15.822000504   -3.649000168
  136 DT    C6      4300    3.981999874   15.835000992   -3.558000088
  136 DT    H6      4301    4.065000057    0.014000000   -3.577000141
  136 DT    C5      4302    3.972000122   15.772999763   -3.438999891
  136 DT    C7      4303    4.072999954   15.797999382   -3.328999996
  136 DT    H71     4304    4.147999763   15.872999191   -3.352999926
  136 DT    H72     4305    4.020999908   15.828999519   -3.238999844
  136 DT    H73     4306    4.116000175   15.702000618   -3.299999952
  136 DT    C4      4307    3.863999844   15.670000076   -3.418999910
  136 DT    O4      4308    3.863999844   15.591000557   -3.328999996
  136 DT    N3      4309    3.766999722   15.669000626   -3.515000105
  136 DT    H3      4310    3.716999769   15.580999374   -3.515000105
  136 DT    C2      4311    3.772000074   15.739000320   -3.627999783
  136 DT    O2      4312    3.690000057   15.718999863   -3.716999769
  136 DT    C3'     4313    3.941999912    0.197999999   -3.893999815
  136 DT    H3'     4314    4.015999794    0.277999997   -3.895999908
  136 DT    C2'     4315    3.904999971    0.164999992   -3.752999783
  136 DT    H2'     4316    3.990999937    0.185000002   -3.690000057
  136 DT    H2''    4317    3.809000015    0.201000005   -3.717999935
  136 DT    O3'     4318    3.833000183    0.206000000   -3.986999989
  137 DG    P       4319    3.734999895    0.328000009   -3.990000248
  137 DG    OP1     4320    3.668999910    0.341000021   -4.118000031
  137 DG    OP2     4321    3.808000088    0.446000010   -3.936999798
  137 DG    O5'     4322    3.634999752    0.291000009   -3.875999928
  137 DG    C5'     4323    3.529000044    0.192000002   -3.888999939
  137 DG    H5'     4324    3.558000088    0.098999999   -3.936999798
  137 DG    H5''    4325    3.450000048    0.224999994   -3.957000017
  137 DG    C4'     4326    3.454999924    0.167999998   -3.761999846
  137 DG    H4'     4327    3.358999968    0.123000003   -3.786000013
  137 DG    O4'     4328    3.524000168    0.077000000   -3.671000004
  137 DG    C1'     4329    3.504000187    0.122000001   -3.540000200
  137 DG    H1'     4330    3.404000044    0.096000001   -3.504999876
  137 DG    N9      4331    3.600999832    0.068999998   -3.440000057
  137 DG    C8      4332    3.720000029    0.119000003   -3.391999722
  137 DG    H8      4333    3.777999878    0.194000006   -3.443000078
  137 DG    N7      4334    3.758000135    0.074000001   -3.279000044
  137 DG    C5      4335    3.665999889   15.858999252   -3.249000072
  137 DG    C6      4336    3.656000137   15.755999565   -3.144999981
  137 DG    O6      4337    3.738999844   15.717999458   -3.059000015
  137 DG    N1      4338    3.545000076   15.675999641   -3.161000013
  137 DG    H1      4339    3.540999889   15.588999748   -3.110000134
  137 DG    C2      4340    3.463999987   15.689000130   -3.266999722
  137 DG    N2      4341    3.356000185   15.619000435   -3.266000032
  137 DG    H21     4342    3.334999800   15.560000420   -3.186000109
  137 DG    H22     4343    3.284999847   15.636999130   -3.335999966
  137 DG    N3      4344    3.459999800   15.780000687   -3.363999844
  137 DG    C4      4345    3.570000172   15.858999252   -3.349000216
  137 DG    C3'     4346    3.417999983    0.291000009   -3.674999952
  137 DG    H3'     4347    3.445999861    0.384000003   -3.724999905
  137 DG    C2'     4348    3.511000156    0.275000006   -3.561000109
  137 DG    H2'     4349    3.611000061    0.310999990   -3.584999800
  137 DG    H2''    4350    3.466000080    0.326999992   -3.475999832
  137 DG    O3'     4351    3.268999815    0.291999996   -3.661000013
  138 DG    P       4352    3.180999994    0.425000012   -3.697000027
  138 DG    OP1     4353    3.158999920    0.436000019   -3.840000153
  138 DG    OP2     4354    3.247999907    0.534000039   -3.618000031
  138 DG    O5'     4355    3.042999983    0.390000015   -3.629999876
  138 DG    C5'     4356    2.953999996    0.288000017   -3.690999985
  138 DG    H5'     4357    3.011000156    0.216000006   -3.750000000
  138 DG    H5''    4358    2.888000011    0.339000016   -3.761000156
  138 DG    C4'     4359    2.875999928    0.216000006   -3.572999954
  138 DG    H4'     4360    2.799999952    0.150999993   -3.615000248
  138 DG    O4'     4361    2.970000029    0.136000007   -3.509000063
  138 DG    C1'     4362    2.971999884    0.179999992   -3.375999928
  138 DG    H1'     4363    2.900000095    0.123000003   -3.318000078
  138 DG    N9      4364    3.106999874    0.178000003   -3.309000015
  138 DG    C8      4365    3.215000153    0.257999986   -3.336999893
  138 DG    H8      4366    3.216999769    0.335999995   -3.411000013
  138 DG    N7      4367    3.315999985    0.228000000   -3.258000135
  138 DG    C5      4368    3.274000168    0.121000007   -3.181999922
  138 DG    C6      4369    3.338999987    0.043000001   -3.079999924
  138 DG    O6      4370    3.452000141    0.066000000   -3.026999950
  138 DG    N1      4371    3.263000011   15.830999374   -3.026000023
  138 DG    H1      4372    3.306999922   15.763999939   -2.964999914
  138 DG    C2      4373    3.131000042   15.810000420   -3.059999943
  138 DG    N2      4374    3.065999985   15.703000069   -3.016999960
  138 DG    H21     4375    3.103000164   15.661999702   -2.931999922
  138 DG    H22     4376    2.983999968   15.678998947   -3.070999861
  138 DG    N3      4377    3.070000172   15.872999191   -3.161000013
  138 DG    C4      4378    3.144000053    0.082999997   -3.220000029
  138 DG    C3'     4379    2.809000015    0.313000023   -3.476999998
  138 DG    H3'     4380    2.790999889    0.407999992   -3.525999784
  138 DG    C2'     4381    2.912000179    0.318000019   -3.368000031
  138 DG    H2'     4382    2.985000134    0.395999998   -3.390000105
  138 DG    H2''    4383    2.870999813    0.319000006   -3.266999722
  138 DG    O3'     4384    2.687999964    0.252999991   -3.434000015
  139 DA    P       4385    2.573999882    0.335999995   -3.361999989
  139 DA    OP1     4386    2.437999964    0.285999984   -3.401999950
  139 DA    OP2     4387    2.605999947    0.480000019   -3.372000217
  139 DA    O5'     4388    2.601000071    0.303999990   -3.209000111
  139 DA    C5'     4389    2.599999905    0.171000004   -3.165999889
  139 DA    H5'     4390    2.646999836    0.115999997   -3.247000217
  139 DA    H5''    4391    2.495000124    0.144000009   -3.157000065
  139 DA    C4'     4392    2.683000088    0.129999995   -3.037999868
  139 DA    H4'     4393    2.677000046    0.021000000   -3.029999971
  139 DA    O4'     4394    2.815999985    0.158000007   -3.051000118
  139 DA    C1'     4395    2.865000010    0.151999995   -2.914999962
  139 DA    H1'     4396    2.867000103    0.048000000   -2.882999897
  139 DA    N9      4397    3.000000000    0.218000010   -2.904000044
  139 DA    C8      4398    3.051000118    0.313000023   -2.988999844
  139 DA    H8      4399    3.006999969    0.363000005   -3.073999882
  139 DA    N7      4400    3.171000004    0.349999994   -2.960999966
  139 DA    C5      4401    3.203999996    0.263999999   -2.856999874
  139 DA    C6      4402    3.318000078    0.235999987   -2.783999920
  139 DA    N6      4403    3.427000046    0.317000002   -2.789999962
  139 DA    H61     4404    3.427000046    0.405999988   -2.837000132
  139 DA    H62     4405    3.500999928    0.273999989   -2.736000061
  139 DA    N1      4406    3.333000183    0.140000001   -2.687999964
  139 DA    C2      4407    3.223000050    0.064999998   -2.670000076
  139 DA    H2      4408    3.226999998   15.878999710   -2.589999914
  139 DA    N3      4409    3.106999874    0.081000000   -2.729000092
  139 DA    C4      4410    3.105000019    0.178999990   -2.825999975
  139 DA    C3'     4411    2.634999990    0.196000010   -2.904000044
  139 DA    H3'     4412    2.569000006    0.282000005   -2.914999962
  139 DA    C2'     4413    2.766000032    0.229999989   -2.837999821
  139 DA    H2'     4414    2.782999992    0.338000000   -2.832999945
  139 DA    H2''    4415    2.754999876    0.182999998   -2.740000010
  139 DA    O3'     4416    2.566999912    0.086999997   -2.845000029
  140 DT    P       4417    2.467999935    0.115999997   -2.723999977
  140 DT    OP1     4418    2.374000072    0.004000000   -2.720000029
  140 DT    OP2     4419    2.407000065    0.247999996   -2.745999813
  140 DT    O5'     4420    2.558000088    0.117999993   -2.589999914
  140 DT    C5'     4421    2.617000103   15.878000259   -2.552000046
  140 DT    H5'     4422    2.664000034   15.841000557   -2.643000126
  140 DT    H5''    4423    2.533999920   15.810000420   -2.530999899
  140 DT    C4'     4424    2.720999956   15.866000175   -2.445000172
  140 DT    H4'     4425    2.731999874   15.758000374   -2.434999943
  140 DT    O4'     4426    2.846999884    0.036000002   -2.481999874
  140 DT    C1'     4427    2.888000011    0.109000005   -2.367000103
  140 DT    H1'     4428    2.926000118    0.046999998   -2.286000013
  140 DT    N1      4429    2.980999947    0.219000012   -2.404999971
  140 DT    C6      4430    2.945000172    0.318000019   -2.490000010
  140 DT    H6      4431    2.842000008    0.326000005   -2.521999836
  140 DT    C5      4432    3.033999920    0.405999988   -2.539999962
  140 DT    C7      4433    2.980999947    0.511000037   -2.641000032
  140 DT    H71     4434    2.872999907    0.521000028   -2.639999866
  140 DT    H72     4435    3.023999929    0.606000006   -2.605999947
  140 DT    H73     4436    3.013000011    0.490999997   -2.743000031
  140 DT    C4      4437    3.172999859    0.402000010   -2.500999928
  140 DT    O4      4438    3.259000063    0.469999969   -2.542000055
  140 DT    N3      4439    3.203999996    0.303000003   -2.410000086
  140 DT    H3      4440    3.297000170    0.305999994   -2.371999979
  140 DT    C2      4441    3.115000010    0.207999989   -2.365999937
  140 DT    O2      4442    3.155999899    0.111000001   -2.296000004
  140 DT    C3'     4443    2.671999931    0.041000001   -2.304999828
  140 DT    H3'     4444    2.566999912    0.070999995   -2.305999994
  140 DT    C2'     4445    2.762000084    0.166999996   -2.297999859
  140 DT    H2'     4446    2.717999935    0.247000009   -2.356999874
  140 DT    H2''    4447    2.776000023    0.203999996   -2.195999861
  140 DT    O3'     4448    2.688999891   15.846000671   -2.190999985
  141 DA    P       4449    2.648000002   15.883999825   -2.044000149
  141 DA    OP1     4450    2.629999876   15.763000488   -1.967000008
  141 DA    OP2     4451    2.532999992    0.093999997   -2.049000025
  141 DA    O5'     4452    2.771999836    0.075000003   -1.987999916
  141 DA    C5'     4453    2.888999939    0.010000000   -1.935000062
  141 DA    H5'     4454    2.936000109   15.836999893   -2.013999939
  141 DA    H5''    4455    2.862999916   15.836999893   -1.847999930
  141 DA    C4'     4456    2.996999979    0.109000005   -1.888999939
  141 DA    H4'     4457    3.078000069    0.056000002   -1.838999987
  141 DA    O4'     4458    3.042000055    0.187000006   -2.003000021
  141 DA    C1'     4459    3.058000088    0.324000001   -1.954000115
  141 DA    H1'     4460    3.144999981    0.324000001   -1.887999892
  141 DA    N9      4461    3.075999975    0.430000007   -2.047999859
  141 DA    C8      4462    2.980000019    0.486000001   -2.122999907
  141 DA    H8      4463    2.879000187    0.446999967   -2.127000093
  141 DA    N7      4464    3.026000023    0.574000001   -2.207999945
  141 DA    C5      4465    3.162999868    0.578999996   -2.174000025
  141 DA    C6      4466    3.276999950    0.646999955   -2.220000029
  141 DA    N6      4467    3.274000168    0.719999969   -2.328999996
  141 DA    H61     4468    3.193000078    0.722999990   -2.388999939
  141 DA    H62     4469    3.358999968    0.773000002   -2.345999956
  141 DA    N1      4470    3.390000105    0.646000028   -2.150000095
  141 DA    C2      4471    3.402999878    0.564999998   -2.042000055
  141 DA    H2      4472    3.495999813    0.560000002   -1.987999916
  141 DA    N3      4473    3.306999922    0.474999994   -2.004999876
  141 DA    C4      4474    3.190999985    0.490999997   -2.075999975
  141 DA    C3'     4475    2.937999964    0.207999989   -1.784000039
  141 DA    H3'     4476    2.835000038    0.187000006   -1.755999923
  141 DA    C2'     4477    2.934999943    0.342999995   -1.858999968
  141 DA    H2'     4478    2.842999935    0.357999980   -1.914999962
  141 DA    H2''    4479    2.957999945    0.426000029   -1.791000009
  141 DA    O3'     4480    3.030999899    0.217000008   -1.674000025
  142 DT    P       4481    2.986000061    0.246000007   -1.527999997
  142 DT    OP1     4482    3.085000038    0.178000003   -1.439000010
  142 DT    OP2     4483    2.848000050    0.206999987   -1.504999995
  142 DT    O5'     4484    2.997999907    0.413000017   -1.509999990
  142 DT    C5'     4485    3.089999914    0.476999998   -1.430000067
  142 DT    H5'     4486    3.088999987    0.436000019   -1.328999996
  142 DT    H5''    4487    3.054999828    0.580000043   -1.427000046
  142 DT    C4'     4488    3.233000278    0.461000025   -1.481999993
  142 DT    H4'     4489    3.250000000    0.356999993   -1.456000090
  142 DT    O4'     4490    3.250000000    0.481000006   -1.622999907
  142 DT    C1'     4491    3.334000111    0.596000016   -1.638999939
  142 DT    H1'     4492    3.440000057    0.571999967   -1.645000100
  142 DT    N1      4493    3.286999941    0.688000023   -1.748999953
  142 DT    C6      4494    3.151999950    0.699000001   -1.778000116
  142 DT    H6      4495    3.080999851    0.638999999   -1.721999884
  142 DT    C5      4496    3.110000134    0.791999996   -1.869000077
  142 DT    C7      4497    2.953999996    0.815999985   -1.868000031
  142 DT    H71     4498    2.901000023    0.780000031   -1.779999971
  142 DT    H72     4499    2.929999828    0.918999970   -1.891999960
  142 DT    H73     4500    2.921999931    0.759999990   -1.955999970
  142 DT    C4      4501    3.209000111    0.879999995   -1.937000036
  142 DT    O4      4502    3.190000057    0.972000003   -2.016999960
  142 DT    N3      4503    3.338000059    0.866999984   -1.903000116
  142 DT    H3      4504    3.414000034    0.914999962   -1.949000001
  142 DT    C2      4505    3.384000063    0.771000028   -1.810000062
  142 DT    O2      4506    3.500000000    0.746999979   -1.800999999
  142 DT    C3'     4507    3.325999737    0.557999969   -1.409000039
  142 DT    H3'     4508    3.283000231    0.588000000   -1.312999964
  142 DT    C2'     4509    3.334000111    0.671999991   -1.506999969
  142 DT    H2'     4510    3.245999813    0.736000001   -1.510999918
  142 DT    H2''    4511    3.422999859    0.735000014   -1.504999995
  142 DT    O3'     4512    3.457000017    0.504000008   -1.385999918
  143 DT    P       4513    3.559000015    0.561999977   -1.276000023
  143 DT    OP1     4514    3.688000202    0.490999997   -1.268000007
  143 DT    OP2     4515    3.476999998    0.578000009   -1.151000023
  143 DT    O5'     4516    3.591000080    0.713999987   -1.322999954
  143 DT    C5'     4517    3.708000183    0.742999971   -1.397000074
  143 DT    H5'     4518    3.704999924    0.703000009   -1.498999953
  143 DT    H5''    4519    3.799000263    0.715000033   -1.345000029
  143 DT    C4'     4520    3.723000050    0.893999934   -1.429000020
  143 DT    H4'     4521    3.818000078    0.907999992   -1.481999993
  143 DT    O4'     4522    3.615999937    0.925000012   -1.513000011
  143 DT    C1'     4523    3.591000080    1.060999990   -1.496999979
  143 DT    H1'     4524    3.677000046    1.108999968   -1.544999957
  143 DT    N1      4525    3.463999987    1.093999982   -1.567000031
  143 DT    C6      4526    3.341999769    1.072999954   -1.509999990
  143 DT    H6      4527    3.328999996    1.049000025   -1.406000018
  143 DT    C5      4528    3.230000019    1.102999926   -1.581000090
  143 DT    C7      4529    3.091000080    1.090999961   -1.521000028
  143 DT    H71     4530    3.089999914    1.049999952   -1.419999957
  143 DT    H72     4531    3.046999931    1.190999985   -1.518999934
  143 DT    H73     4532    3.026999950    1.024999976   -1.580000043
  143 DT    C4      4533    3.240999937    1.154999971   -1.721999884
  143 DT    O4      4534    3.154000044    1.202999949   -1.795000076
  143 DT    N3      4535    3.365999937    1.167000055   -1.773999929
  143 DT    H3      4536    3.370999813    1.226000071   -1.855999947
  143 DT    C2      4537    3.480000019    1.152000070   -1.695000052
  143 DT    O2      4538    3.591000080    1.200999975   -1.735000014
  143 DT    C3'     4539    3.715000153    0.988000035   -1.306999922
  143 DT    H3'     4540    3.683000088    0.922999978   -1.225000024
  143 DT    C2'     4541    3.600999832    1.088000059   -1.347999930
  143 DT    H2'     4542    3.513000011    1.055999994   -1.292999983
  143 DT    H2''    4543    3.634000063    1.189000010   -1.325000048
  143 DT    O3'     4544    3.843999863    1.049999952   -1.292999983
  144 DG    P       4545    3.891999722    1.121999979   -1.157999992
  144 DG    OP1     4546    4.033999920    1.115000010   -1.160000086
  144 DG    OP2     4547    3.809999943    1.070999980   -1.047999978
  144 DG    O5'     4548    3.847000122    1.273999929   -1.184000015
  144 DG    C5'     4549    3.922000170    1.355000019   -1.279999971
  144 DG    H5'     4550    3.940000057    1.291000009   -1.365999937
  144 DG    H5''    4551    4.020999908    1.383000016   -1.241999984
  144 DG    C4'     4552    3.868000031    1.490999937   -1.331000090
  144 DG    H4'     4553    3.945000172    1.544999957   -1.385999918
  144 DG    O4'     4554    3.749000072    1.473999977   -1.411999941
  144 DG    C1'     4555    3.647000074    1.562000036   -1.365999937
  144 DG    H1'     4556    3.598000050    1.619000077   -1.444999933
  144 DG    N9      4557    3.549999952    1.473999977   -1.299999952
  144 DG    C8      4558    3.559000015    1.398999929   -1.187999964
  144 DG    H8      4559    3.645999908    1.393999934   -1.123999953
  144 DG    N7      4560    3.456000090    1.325999975   -1.162999988
  144 DG    C5      4561    3.366999865    1.363000035   -1.261999965
  144 DG    C6      4562    3.229000092    1.325999975   -1.277000070
  144 DG    O6      4563    3.157999992    1.250000000   -1.208999991
  144 DG    N1      4564    3.162000179    1.393999934   -1.379999995
  144 DG    H1      4565    3.062000036    1.384000063   -1.391000032
  144 DG    C2      4566    3.230000019    1.467000008   -1.467000008
  144 DG    N2      4567    3.157999992    1.514999986   -1.562999964
  144 DG    H21     4568    3.059000015    1.497999907   -1.568000078
  144 DG    H22     4569    3.195000172    1.587000012   -1.622999907
  144 DG    N3      4570    3.361000061    1.506999969   -1.455000043
  144 DG    C4      4571    3.424000263    1.456000090   -1.347000003
  144 DG    C3'     4572    3.832000017    1.592000008   -1.222999930
  144 DG    H3'     4573    3.820000172    1.542000055   -1.127000093
  144 DG    C2'     4574    3.702999830    1.661000013   -1.268999934
  144 DG    H2'     4575    3.636000156    1.688999891   -1.187999964
  144 DG    H2''    4576    3.745000124    1.751000047   -1.314999938
  144 DG    O3'     4577    3.927999973    1.699000001   -1.205000043
  145 DA    P       4578    3.924000263    1.792000055   -1.075000048
  145 DA    OP1     4579    4.058000088    1.855999947   -1.069999933
  145 DA    OP2     4580    3.877999783    1.714999914   -0.952999949
  145 DA    O5'     4581    3.818000078    1.906999946   -1.102999926
  145 DA    C5'     4582    3.820999861    1.991999984   -1.222000003
  145 DA    H5'     4583    3.841000080    1.929000139   -1.309000015
  145 DA    H5''    4584    3.904000044    2.059999943   -1.200999975
  145 DA    C4'     4585    3.686999798    2.069000006   -1.243999958
  145 DA    H4'     4586    3.679000139    2.118999958   -1.339999914
  145 DA    O4'     4587    3.579999924    1.976999998   -1.236999989
  145 DA    C1'     4588    3.493000031    2.013999939   -1.133000016
  145 DA    H1'     4589    3.415000200    2.078999996   -1.172000051
  145 DA    N9      4590    3.434000015    1.887000084   -1.072999954
  145 DA    C8      4591    3.480000019    1.806999922   -0.975000024
  145 DA    H8      4592    3.570000172    1.828000069   -0.919999957
  145 DA    N7      4593    3.395999908    1.712999940   -0.939999938
  145 DA    C5      4594    3.297000170    1.722999930   -1.031000018
  145 DA    C6      4595    3.187999964    1.638999939   -1.064000010
  145 DA    N6      4596    3.148000002    1.531999946   -1.004999995
  145 DA    H61     4597    3.183000088    1.509000063   -0.914000034
  145 DA    H62     4598    3.095000029    1.462000012   -1.055000067
  145 DA    N1      4599    3.129000187    1.648999929   -1.184000015
  145 DA    C2      4600    3.164000034    1.753000021   -1.259999990
  145 DA    H2      4601    3.108000040    1.753000021   -1.352999926
  145 DA    N3      4602    3.250999928    1.851000071   -1.233999968
  145 DA    C4      4603    3.324000120    1.824000001   -1.121000051
  145 DA    C3'     4604    3.664000034    2.174000025   -1.136999965
  145 DA    H3'     4605    3.759000063    2.220999956   -1.108000040
  145 DA    C2'     4606    3.575000048    2.099999905   -1.031999946
  145 DA    H2'     4607    3.634999752    2.033999920   -0.968999982
  145 DA    H2''    4608    3.509000063    2.169000149   -0.980000019
  145 DA    O3'     4609    3.585999966    2.278000116   -1.194999933
  146 DT3   P       4610    3.641000032    2.434000015   -1.220999956
  146 DT3   OP1     4611    3.545000076    2.512000084   -1.293999910
  146 DT3   OP2     4612    3.783000231    2.427999973   -1.273000002
  146 DT3   O5'     4613    3.658999920    2.495999813   -1.075000048
  146 DT3   C5'     4614    3.691999912    2.625999928   -1.060000062
  146 DT3   H5'     4615    3.606000185    2.686000109   -1.092000008
  146 DT3   H5''    4616    3.779000044    2.655999899   -1.118999958
  146 DT3   C4'     4617    3.715000153    2.671000004   -0.918000042
  146 DT3   H4'     4618    3.766999722    2.766999960   -0.914000034
  146 DT3   O4'     4619    3.588999987    2.674999952   -0.852999985
  146 DT3   C1'     4620    3.583000183    2.573999882   -0.754000008
  146 DT3   H1'     4621    3.608000278    2.625000000   -0.661000013
  146 DT3   N1      4622    3.454999924    2.502000093   -0.745999992
  146 DT3   C6      4623    3.398000002    2.452000141   -0.863000035
  146 DT3   H6      4624    3.447000027    2.463999987   -0.958000004
  146 DT3   C5      4625    3.286999941    2.379000187   -0.856999993
  146 DT3   C7      4626    3.245000124    2.309999943   -0.988000035
  146 DT3   H71     4627    3.302999973    2.332000017   -1.077000022
  146 DT3   H72     4628    3.254000187    2.202000141   -0.973999977
  146 DT3   H73     4629    3.144000053    2.337999821   -1.018000007
  146 DT3   C4      4630    3.215000153    2.354000092   -0.732999980
  146 DT3   O4      4631    3.117000103    2.273000002   -0.723999977
  146 DT3   N3      4632    3.274000168    2.415999889   -0.629000008
  146 DT3   H3      4633    3.240999937    2.398999929   -0.534999967
  146 DT3   C2      4634    3.393000126    2.487999916   -0.625000000
  146 DT3   O2      4635    3.436999798    2.533999920   -0.523000002
  146 DT3   C3'     4636    3.806000233    2.570000172   -0.842000008
  146 DT3   H3'     4637    3.881999969    2.518000126   -0.898999989
  146 DT3   C2'     4638    3.702000141    2.473999977   -0.787999988
  146 DT3   H2'     4639    3.686000109    2.391000032   -0.856999993
  146 DT3   H2''    4640    3.727999926    2.424999952   -0.694000006
  146 DT3   O3'     4641    3.866999865    2.625999928   -0.723999977
  146 DT3   HO3'    4642    3.916999817    2.562999964   -0.669999957
  147 DA5   HO5'    4643    3.355000019    2.268000126   -1.356999993
  147 DA5   O5'     4644    3.425999880    2.322999954   -1.322999954
  147 DA5   C5'     4645    3.231000185    2.338999987   -1.339999914
  147 DA5   H5'     4646    3.238999844    2.411000013   -1.259000063
  147 DA5   H5''    4647    3.145999908    2.275000095   -1.317000031
  147 DA5   C4'     4648    3.183000088    2.414000034   -1.472000003
  147 DA5   H4'     4649    3.098000050    2.476999998   -1.443000078
  147 DA5   O4'     4650    3.275999784    2.487999916   -1.547000051
  147 DA5   C1'     4651    3.309000015    2.434000015   -1.682999969
  147 DA5   H1'     4652    3.254999876    2.490999937   -1.758000016
  147 DA5   N9      4653    3.452999830    2.431999922   -1.712999940
  147 DA5   C8      4654    3.556000233    2.414999962   -1.627000093
  147 DA5   H8      4655    3.529999971    2.394000053   -1.523999929
  147 DA5   N7      4656    3.672000170    2.424000025   -1.682999969
  147 DA5   C5      4657    3.636000156    2.459000111   -1.811000109
  147 DA5   C6      4658    3.709999800    2.470000029   -1.932999969
  147 DA5   N6      4659    3.841000080    2.447000027   -1.950000048
  147 DA5   H61     4660    3.897000074    2.415999889   -1.871999979
  147 DA5   H62     4661    3.884000063    2.476000071   -2.036000013
  147 DA5   N1      4662    3.648000002    2.513000011   -2.046000004
  147 DA5   C2      4663    3.519999981    2.513000011   -2.040999889
  147 DA5   H2      4664    3.463999987    2.540999889   -2.129999876
  147 DA5   N3      4665    3.434999943    2.483999968   -1.945999861
  147 DA5   C4      4666    3.504999876    2.457999945   -1.829999924
  147 DA5   C3'     4667    3.131999969    2.322000027   -1.581000090
  147 DA5   H3'     4668    3.098000050    2.226000071   -1.542000055
  147 DA5   C2'     4669    3.252000093    2.297999859   -1.678000093
  147 DA5   H2'     4670    3.320000172    2.221999884   -1.641000032
  147 DA5   H2''    4671    3.224999905    2.264999866   -1.779000044
  147 DA5   O3'     4672    3.019999981    2.375999928   -1.660000086
  148 DT    P       4673    2.926000118    2.280999899   -1.753000021
  148 DT    OP1     4674    2.802000046    2.349999905   -1.791000009
  148 DT    OP2     4675    2.924999952    2.144999981   -1.695999861
  148 DT    O5'     4676    2.999000072    2.276000023   -1.889999986
  148 DT    C5'     4677    2.986999989    2.384999990   -1.986000061
  148 DT    H5'     4678    3.042999983    2.469000101   -1.945999861
  148 DT    H5''    4679    2.882999897    2.415999889   -2.000999928
  148 DT    C4'     4680    3.049000025    2.338999987   -2.118000031
  148 DT    H4'     4681    3.029999971    2.417999983   -2.190999985
  148 DT    O4'     4682    3.186000109    2.322999954   -2.099999905
  148 DT    C1'     4683    3.238000154    2.216000080   -2.167999983
  148 DT    H1'     4684    3.243999958    2.252000093   -2.270999908
  148 DT    N1      4685    3.365999937    2.167999983   -2.105999947
  148 DT    C6      4686    3.365000248    2.104000092   -1.983999968
  148 DT    H6      4687    3.268000126    2.092999935   -1.937000036
  148 DT    C5      4688    3.474000216    2.072000027   -1.911000013
  148 DT    C7      4689    3.465000153    2.018000126   -1.771999955
  148 DT    H71     4690    3.493000031    1.913999915   -1.785000086
  148 DT    H72     4691    3.532000065    2.075000048   -1.707000017
  148 DT    H73     4692    3.363000154    2.039000034   -1.737999916
  148 DT    C4      4693    3.608000278    2.101000071   -1.970999956
  148 DT    O4      4694    3.709000111    2.070999861   -1.913999915
  148 DT    N3      4695    3.605000019    2.184999943   -2.084000111
  148 DT    H3      4696    3.693000078    2.224999905   -2.111999989
  148 DT    C2      4697    3.484999895    2.212000132   -2.154000044
  148 DT    O2      4698    3.493000031    2.266999960   -2.263000011
  148 DT    C3'     4699    2.997999907    2.202000141   -2.164000034
  148 DT    H3'     4700    2.926000118    2.158999920   -2.094000101
  148 DT    C2'     4701    3.124000072    2.110000134   -2.157000065
  148 DT    H2'     4702    3.111999989    2.058000088   -2.061000109
  148 DT    H2''    4703    3.132999897    2.028000116   -2.228000164
  148 DT    O3'     4704    2.957000017    2.223999977   -2.296999931
  149 DC    P       4705    2.901000023    2.095000029   -2.379000187
  149 DC    OP1     4706    2.813999891    2.150000095   -2.490000010
  149 DC    OP2     4707    2.837999821    2.003000021   -2.279999971
  149 DC    O5'     4708    3.026000023    2.026000023   -2.447999954
  149 DC    C5'     4709    3.101000071    2.092999935   -2.549999952
  149 DC    H5'     4710    3.098000050    2.200999975   -2.544000149
  149 DC    H5''    4711    3.061000109    2.061000109   -2.645999908
  149 DC    C4'     4712    3.252999783    2.054000139   -2.547999859
  149 DC    H4'     4713    3.304000139    2.129000187   -2.608999968
  149 DC    O4'     4714    3.289000034    2.033999920   -2.411000013
  149 DC    C1'     4715    3.365999937    1.912000060   -2.404999971
  149 DC    H1'     4716    3.470999956    1.916000009   -2.431999922
  149 DC    N1      4717    3.372999907    1.850000024   -2.266999960
  149 DC    C6      4718    3.256999969    1.800999999   -2.210999966
  149 DC    H6      4719    3.162999868    1.803000093   -2.263999939
  149 DC    C5      4720    3.259000063    1.759999990   -2.085999966
  149 DC    H5      4721    3.170000076    1.730999947   -2.032000065
  149 DC    C4      4722    3.383000135    1.759000063   -2.019999981
  149 DC    N4      4723    3.379999876    1.723999977   -1.893000007
  149 DC    H41     4724    3.291999817    1.708999991   -1.845999956
  149 DC    H42     4725    3.466999769    1.725000024   -1.842000008
  149 DC    N3      4726    3.497000217    1.803000093   -2.068000078
  149 DC    C2      4727    3.491999865    1.854999900   -2.194000006
  149 DC    O2      4728    3.590000153    1.904000044   -2.243999958
  149 DC    C3'     4729    3.283999920    1.928000093   -2.625999928
  149 DC    H3'     4730    3.198999882    1.898000002   -2.686000109
  149 DC    C2'     4731    3.296000004    1.828000069   -2.513999939
  149 DC    H2'     4732    3.200999737    1.782999992   -2.485000134
  149 DC    H2''    4733    3.366999865    1.746999979   -2.532000065
  149 DC    O3'     4734    3.404999971    1.952000022   -2.697000027
  150 DA    P       4735    3.466000080    1.848999977   -2.801000118
  150 DA    OP1     4736    3.563999891    1.916000009   -2.879999876
  150 DA    OP2     4737    3.350999832    1.785000086   -2.868000031
  150 DA    O5'     4738    3.538000107    1.751000047   -2.700999975
  150 DA    C5'     4739    3.657000065    1.781999946   -2.631000042
  150 DA    H5'     4740    3.654000044    1.860000014   -2.555999994
  150 DA    H5''    4741    3.734999895    1.824000001   -2.695000172
  150 DA    C4'     4742    3.718999863    1.662000060   -2.558000088
  150 DA    H4'     4743    3.820000172    1.689999938   -2.529000044
  150 DA    O4'     4744    3.640000105    1.626000047   -2.447999954
  150 DA    C1'     4745    3.599999905    1.488000035   -2.450999975
  150 DA    H1'     4746    3.670000076    1.424999952   -2.398000002
  150 DA    N9      4747    3.472000122    1.470000029   -2.386000156
  150 DA    C8      4748    3.342999935    1.468000054   -2.433000088
  150 DA    H8      4749    3.318999767    1.478999972   -2.537999868
  150 DA    N7      4750    3.247000217    1.453999996   -2.348999977
  150 DA    C5      4751    3.322999954    1.430999994   -2.233000040
  150 DA    C6      4752    3.291999817    1.391999960   -2.098000050
  150 DA    N6      4753    3.169000149    1.368000031   -2.045000076
  150 DA    H61     4754    3.082999945    1.366999984   -2.098000050
  150 DA    H62     4755    3.174000025    1.340999961   -1.947999954
  150 DA    N1      4756    3.393000126    1.371000051   -2.009999990
  150 DA    C2      4757    3.516000032    1.381000042   -2.052000046
  150 DA    H2      4758    3.591000080    1.345000029   -1.983000040
  150 DA    N3      4759    3.558000088    1.414999962   -2.172999859
  150 DA    C4      4760    3.459999800    1.437999964   -2.257999897
  150 DA    C3'     4761    3.724999905    1.535000086   -2.641999960
  150 DA    H3'     4762    3.736000061    1.549000025   -2.750000000
  150 DA    C2'     4763    3.608000278    1.450000048   -2.596999884
  150 DA    H2'     4764    3.522000074    1.485999942   -2.653000116
  150 DA    H2''    4765    3.618000031    1.343000054   -2.618000031
  150 DA    O3'     4766    3.841000080    1.460000038   -2.595000029
  151 DA    P       4767    3.995000124    1.481999993   -2.644000053
  151 DA    OP1     4768    4.036000252    1.623999953   -2.629999876
  151 DA    OP2     4769    4.012000084    1.412999988   -2.776000023
  151 DA    O5'     4770    4.068999767    1.402000070   -2.532000065
  151 DA    C5'     4771    4.131000042    1.463000059   -2.421999931
  151 DA    H5'     4772    4.077000141    1.550999999   -2.384999990
  151 DA    H5''    4773    4.227999687    1.483999968   -2.466000080
  151 DA    C4'     4774    4.144999981    1.370000005   -2.309000015
  151 DA    H4'     4775    4.210000038    1.422999978   -2.238999844
  151 DA    O4'     4776    4.029000282    1.337000012   -2.236999989
  151 DA    C1'     4777    4.006999969    1.194000006   -2.237999916
  151 DA    H1'     4778    4.036000252    1.168999910   -2.136000156
  151 DA    N9      4779    3.858999968    1.162999988   -2.259000063
  151 DA    C8      4780    3.791999817    1.168999910   -2.377000093
  151 DA    H8      4781    3.841999769    1.212000012   -2.462999821
  151 DA    N7      4782    3.665000200    1.139000058   -2.375999928
  151 DA    C5      4783    3.650999784    1.114000082   -2.240999937
  151 DA    C6      4784    3.540000200    1.075000048   -2.169000149
  151 DA    N6      4785    3.416999817    1.059000015   -2.207000017
  151 DA    H61     4786    3.388999939    1.080000043   -2.302000046
  151 DA    H62     4787    3.340000153    1.043999910   -2.144000053
  151 DA    N1      4788    3.549000263    1.039999962   -2.036000013
  151 DA    C2      4789    3.666999817    1.043999910   -1.981999993
  151 DA    H2      4790    3.670000076    1.032999992   -1.875000000
  151 DA    N3      4791    3.779000044    1.090999961   -2.039000034
  151 DA    C4      4792    3.763999939    1.121000051   -2.167999983
  151 DA    C3'     4793    4.208000183    1.236999989   -2.353000164
  151 DA    H3'     4794    4.256000042    1.241999984   -2.450999975
  151 DA    C2'     4795    4.097000122    1.138000011   -2.348000050
  151 DA    H2'     4796    4.056000233    1.131999969   -2.448999882
  151 DA    H2''    4797    4.124000072    1.036000013   -2.320000172
  151 DA    O3'     4798    4.306000233    1.194999933   -2.256000042
  152 DT    P       4799    4.420000076    1.085000038   -2.290999889
  152 DT    OP1     4800    4.502999783    1.101000071   -2.167999983
  152 DT    OP2     4801    4.468999863    1.110999942   -2.427999973
  152 DT    O5'     4802    4.341000080    0.939999938   -2.282999992
  152 DT    C5'     4803    4.322000027    0.881999969   -2.153000116
  152 DT    H5'     4804    4.289000034    0.965999961   -2.092000008
  152 DT    H5''    4805    4.414999962    0.840999961   -2.111999989
  152 DT    C4'     4806    4.220000267    0.771999955   -2.155999899
  152 DT    H4'     4807    4.206999779    0.730000019   -2.055999994
  152 DT    O4'     4808    4.085999966    0.819999993   -2.183000088
  152 DT    C1'     4809    4.019000053    0.705000043   -2.238999844
  152 DT    H1'     4810    4.008000374    0.633000016   -2.158999920
  152 DT    N1      4811    3.883000135    0.746999979   -2.295000076
  152 DT    C6      4812    3.874000072    0.817000031   -2.408999920
  152 DT    H6      4813    3.966000080    0.857999980   -2.450000048
  152 DT    C5      4814    3.759999752    0.839999974   -2.476999998
  152 DT    C7      4815    3.754000187    0.918999970   -2.601999998
  152 DT    H71     4816    3.734999895    0.857999980   -2.690000057
  152 DT    H72     4817    3.677000046    0.995999992   -2.598000050
  152 DT    H73     4818    3.849000216    0.969999969   -2.621999979
  152 DT    C4      4819    3.634000063    0.791000009   -2.424000025
  152 DT    O4      4820    3.527999878    0.791000009   -2.483000040
  152 DT    N3      4821    3.648000002    0.728000045   -2.296999931
  152 DT    H3      4822    3.565000057    0.694999993   -2.250000000
  152 DT    C2      4823    3.766999722    0.713999987   -2.223000050
  152 DT    O2      4824    3.769999981    0.669000030   -2.108999968
  152 DT    C3'     4825    4.244999886    0.646999955   -2.240999937
  152 DT    H3'     4826    4.338000298    0.662000000   -2.296000004
  152 DT    C2'     4827    4.125000000    0.644999981   -2.337999821
  152 DT    H2'     4828    4.149000168    0.719999969   -2.412999868
  152 DT    H2''    4829    4.098000050    0.550000012   -2.384999990
  152 DT    O3'     4830    4.238999844    0.534999967   -2.157000065
  153 DA    P       4831    4.336999893    0.409999996   -2.153000116
  153 DA    OP1     4832    4.440999985    0.440999985   -2.052999973
  153 DA    OP2     4833    4.370999813    0.364000022   -2.287999868
  153 DA    O5'     4834    4.243000031    0.301999986   -2.101000071
  153 DA    C5'     4835    4.230999947    0.266000003   -1.967000008
  153 DA    H5'     4836    4.224999905    0.364000022   -1.920999885
  153 DA    H5''    4837    4.315000057    0.207999989   -1.929000139
  153 DA    C4'     4838    4.105999947    0.185000002   -1.929000139
  153 DA    H4'     4839    4.113999844    0.170000002   -1.820999861
  153 DA    O4'     4840    3.983999968    0.256999999   -1.957999945
  153 DA    C1'     4841    3.916999817    0.178999990   -2.065000057
  153 DA    H1'     4842    3.834000111    0.116999999   -2.032000065
  153 DA    N9      4843    3.858000278    0.272000015   -2.162999868
  153 DA    C8      4844    3.917999983    0.347000003   -2.259000063
  153 DA    H8      4845    4.024000168    0.367000014   -2.269999981
  153 DA    N7      4846    3.834000111    0.409000009   -2.335000038
  153 DA    C5      4847    3.708000183    0.365999997   -2.296000004
  153 DA    C6      4848    3.577999830    0.382999986   -2.342999935
  153 DA    N6      4849    3.542999983    0.463000000   -2.438999891
  153 DA    H61     4850    3.618999958    0.496999979   -2.497999907
  153 DA    H62     4851    3.447000027    0.479000002   -2.464999914
  153 DA    N1      4852    3.476999998    0.319999993   -2.290999889
  153 DA    C2      4853    3.500999928    0.236999989   -2.188999891
  153 DA    H2      4854    3.409999847    0.189999998   -2.155999899
  153 DA    N3      4855    3.615999937    0.210999995   -2.134999990
  153 DA    C4      4856    3.722000122    0.273000002   -2.197000027
  153 DA    C3'     4857    4.100999832    0.044000000   -1.996999979
  153 DA    H3'     4858    4.203000069    0.020000000   -2.028000116
  153 DA    C2'     4859    4.016999722    0.079999998   -2.120999813
  153 DA    H2'     4860    4.074999809    0.117999993   -2.204999924
  153 DA    H2''    4861    3.968999863   15.878000259   -2.162999868
  153 DA    O3'     4862    4.052000046   15.828999519   -1.907999992
  154 DT    P       4863    4.066999912   15.677999496   -1.952000022
  154 DT    OP1     4864    4.059000015   15.586000443   -1.837000132
  154 DT    OP2     4865    4.172999859   15.661000252   -2.047999859
  154 DT    O5'     4866    3.931000233   15.658999443   -2.032999992
  154 DT    C5'     4867    3.804999828   15.675000191   -1.964999914
  154 DT    H5'     4868    3.806999922   15.780000687   -1.936000109
  154 DT    H5''    4869    3.813000202   15.605999947   -1.880999923
  154 DT    C4'     4870    3.670000076   15.652000427   -2.030999899
  154 DT    H4'     4871    3.592999935   15.646000862   -1.954000115
  154 DT    O4'     4872    3.648000002   15.755999565   -2.117000103
  154 DT    C1'     4873    3.608000278   15.708999634   -2.245000124
  154 DT    H1'     4874    3.502999783   15.680000305   -2.243000031
  154 DT    N1      4875    3.629999876   15.807001114   -2.353000164
  154 DT    C6      4876    3.759000063   15.857000351   -2.381999969
  154 DT    H6      4877    3.849000216   15.824999809   -2.330999851
  154 DT    C5      4878    3.777999878    0.054000001   -2.483999968
  154 DT    C7      4879    3.918999910    0.082000002   -2.532999992
  154 DT    H71     4880    3.952999830    0.184000000   -2.514999866
  154 DT    H72     4881    3.999000072    0.028000001   -2.481999874
  154 DT    H73     4882    3.929999828    0.068000004   -2.639999866
  154 DT    C4      4883    3.657000065    0.104999997   -2.561000109
  154 DT    O4      4884    3.658000231    0.182000011   -2.657999992
  154 DT    N3      4885    3.536999941    0.067000002   -2.512000084
  154 DT    H3      4886    3.458000183    0.103000000   -2.562999964
  154 DT    C2      4887    3.518000126   15.849000931   -2.429999828
  154 DT    O2      4888    3.402999878   15.802999496   -2.412999868
  154 DT    C3'     4889    3.681999922   15.519000053   -2.113999844
  154 DT    H3'     4890    3.773000002   15.461000443   -2.098000050
  154 DT    C2'     4891    3.686999798   15.572000504   -2.256999969
  154 DT    H2'     4892    3.788000107   15.607000351   -2.276999950
  154 DT    H2''    4893    3.644999981   15.503000259   -2.330999851
  154 DT    O3'     4894    3.568000078   15.449000359   -2.079999924
  155 DC    P       4895    3.546000004   15.296999931   -2.148999929
  155 DC    OP1     4896    3.500999928   15.196001053   -2.052999973
  155 DC    OP2     4897    3.666999817   15.267000198   -2.226999998
  155 DC    O5'     4898    3.443000078   15.325999260   -2.257999897
  155 DC    C5'     4899    3.308000088   15.347999573   -2.220000029
  155 DC    H5'     4900    3.302000046   15.440999985   -2.164000034
  155 DC    H5''    4901    3.276999950   15.264999390   -2.157000065
  155 DC    C4'     4902    3.206000090   15.352000237   -2.338999987
  155 DC    H4'     4903    3.101999998   15.347000122   -2.304000139
  155 DC    O4'     4904    3.224999905   15.469999313   -2.422999859
  155 DC    C1'     4905    3.250000000   15.425999641   -2.558000088
  155 DC    H1'     4906    3.157999992   15.420000076   -2.615999937
  155 DC    N1      4907    3.338999987   15.527000427   -2.613999844
  155 DC    C6      4908    3.470000029   15.541000366   -2.570999861
  155 DC    H6      4909    3.508000135   15.478999138   -2.492000103
  155 DC    C5      4910    3.559999943   15.617999077   -2.634000063
  155 DC    H5      4911    3.663000107   15.625999451   -2.601999998
  155 DC    C4      4912    3.504999876   15.691999435   -2.746999979
  155 DC    N4      4913    3.574000120   15.780000687   -2.812000036
  155 DC    H41     4914    3.671000004   15.782999992   -2.785000086
  155 DC    H42     4915    3.524000168   15.850000381   -2.865000010
  155 DC    N3      4916    3.383000135   15.677999496   -2.789000034
  155 DC    C2      4917    3.302999973   15.589999199   -2.729000092
  155 DC    O2      4918    3.195000172   15.571001053   -2.782000065
  155 DC    C3'     4919    3.231000185   15.230999947   -2.427000046
  155 DC    H3'     4920    3.282000065   15.152000427   -2.370999813
  155 DC    C2'     4921    3.313000202   15.286000252   -2.542999983
  155 DC    H2'     4922    3.416999817   15.296999931   -2.512000084
  155 DC    H2''    4923    3.300999880   15.239999771   -2.641000032
  155 DC    O3'     4924    3.103000164   15.177999496   -2.466000080
  156 DC    P       4925    3.087000132   15.027000427   -2.500999928
  156 DC    OP1     4926    2.945999861   14.997999191   -2.471999884
  156 DC    OP2     4927    3.190000057   14.944000244   -2.434999943
  156 DC    O5'     4928    3.094000101   15.003000259   -2.661000013
  156 DC    C5'     4929    3.004000187   15.059000015   -2.752000093
  156 DC    H5'     4930    2.960999966   15.149999619   -2.710000038
  156 DC    H5''    4931    2.937000036   14.972999573   -2.753000021
  156 DC    C4'     4932    3.068000078   15.097000122   -2.886000156
  156 DC    H4'     4933    2.988999844   15.133999825   -2.950000048
  156 DC    O4'     4934    3.167999983   15.202000618   -2.871999979
  156 DC    C1'     4935    3.274000168   15.161999702   -2.954999924
  156 DC    H1'     4936    3.245999813   15.180999756   -3.059000015
  156 DC    N1      4937    3.394999981   15.244000435   -2.937000036
  156 DC    C6      4938    3.491999865   15.211999893   -2.851999998
  156 DC    H6      4939    3.484999895   15.125000000   -2.787000179
  156 DC    C5      4940    3.600999832   15.291000366   -2.832000017
  156 DC    H5      4941    3.674000263   15.258999825   -2.759999990
  156 DC    C4      4942    3.615999937   15.403999329   -2.912999868
  156 DC    N4      4943    3.720000029   15.477999687   -2.920000076
  156 DC    H41     4944    3.797999859   15.440999985   -2.868000031
  156 DC    H42     4945    3.729000092   15.552999496   -2.986999989
  156 DC    N3      4946    3.520999908   15.439000130   -3.003000021
  156 DC    C2      4947    3.406000137   15.361000061   -3.011000156
  156 DC    O2      4948    3.318000078   15.396000862   -3.092999935
  156 DC    C3'     4949    3.132999897   14.982999802   -2.959000111
  156 DC    H3'     4950    3.096999884   14.885999680   -2.927000046
  156 DC    C2'     4951    3.283000231   15.007000923   -2.940999985
  156 DC    H2'     4952    3.327000141   14.975000381   -2.845999956
  156 DC    H2''    4953    3.334999800   14.958000183   -3.023000002
  156 DC    O3'     4954    3.106999874   14.996000290   -3.099999905
  157 DA    P       4955    3.023000002   14.891000748   -3.191999912
  157 DA    OP1     4956    2.881999969   14.902999878   -3.146999836
  157 DA    OP2     4957    3.082999945   14.760000229   -3.181999922
  157 DA    O5'     4958    3.037999868   14.939000130   -3.343999863
  157 DA    C5'     4959    2.954999924   15.036000252   -3.404000044
  157 DA    H5'     4960    2.953999996   15.121999741   -3.336999893
  157 DA    H5''    4961    2.858000040   14.989000320   -3.418999910
  157 DA    C4'     4962    2.993000031   15.092000008   -3.539000034
  157 DA    H4'     4963    2.904000044   15.138000488   -3.584000111
  157 DA    O4'     4964    3.096999884   15.182001114   -3.526999950
  157 DA    C1'     4965    3.213999987   15.111000061   -3.568999767
  157 DA    H1'     4966    3.225999832   15.138999939   -3.674000263
  157 DA    N9      4967    3.324000120   15.138999939   -3.472000122
  157 DA    C8      4968    3.341000080   15.094999313   -3.340000153
  157 DA    H8      4969    3.275000095   15.025999069   -3.290000200
  157 DA    N7      4970    3.441999912   15.147999763   -3.275000095
  157 DA    C5      4971    3.483999968   15.244999886   -3.372999907
  157 DA    C6      4972    3.590000153   15.342999458   -3.379000187
  157 DA    N6      4973    3.672000170   15.375000000   -3.283000231
  157 DA    H61     4974    3.661000013   15.333000183   -3.191999912
  157 DA    H62     4975    3.747999907   15.436999321   -3.306999922
  157 DA    N1      4976    3.613000154   15.410000801   -3.490000248
  157 DA    C2      4977    3.534999847   15.394000053   -3.592999935
  157 DA    H2      4978    3.552000046   15.449000359   -3.684000015
  157 DA    N3      4979    3.438000202   15.307001114   -3.609999895
  157 DA    C4      4980    3.417999983   15.232000351   -3.493999958
  157 DA    C3'     4981    3.036000013   14.980000496   -3.636000156
  157 DA    H3'     4982    2.976999998   14.892000198   -3.608999968
  157 DA    C2'     4983    3.183000088   14.967000008   -3.595999956
  157 DA    H2'     4984    3.203999996   14.910000801   -3.506000042
  157 DA    H2''    4985    3.236999989   14.919000626   -3.677999973
  157 DA    O3'     4986    3.013000011   15.008000374   -3.773000002
  158 DC    P       4987    3.020999908   14.900999069   -3.891999722
  158 DC    OP1     4988    2.938999891   14.954999924   -4.000000000
  158 DC    OP2     4989    2.976000071   14.769000053   -3.834000111
  158 DC    O5'     4990    3.174999952   14.897999763   -3.929000139
  158 DC    C5'     4991    3.227999926   14.991999626   -4.016999722
  158 DC    H5'     4992    3.164999962   15.079999924   -4.006999969
  158 DC    H5''    4993    3.208000183   14.942998886   -4.112999916
  158 DC    C4'     4994    3.381999969   15.008999825   -4.022999763
  158 DC    H4'     4995    3.404999971   15.085000992   -4.097000122
  158 DC    O4'     4996    3.416999817   15.069999695   -3.894999981
  158 DC    C1'     4997    3.549999952   15.019000053   -3.881999969
  158 DC    H1'     4998    3.618999958   15.072000504   -3.947999954
  158 DC    N1      4999    3.599000216   15.038999557   -3.741999865
  158 DC    C6      5000    3.559000015   14.954999924   -3.641999722
  158 DC    H6      5001    3.481999874   14.882000923   -3.658999920
  158 DC    C5      5002    3.625999928   14.961999893   -3.523000002
  158 DC    H5      5003    3.591000080   14.892999649   -3.447000027
  158 DC    C4      5004    3.727999926   15.060000420   -3.506000042
  158 DC    N4      5005    3.809000015   15.060000420   -3.398000002
  158 DC    H41     5006    3.783999920   14.999000549   -3.320999861
  158 DC    H42     5007    3.868999958   15.138000488   -3.377999783
  158 DC    N3      5008    3.763000011   15.138000488   -3.605000019
  158 DC    C2      5009    3.693999767   15.130999565   -3.716999769
  158 DC    O2      5010    3.724000216   15.213999748   -3.802000046
  158 DC    C3'     5011    3.459000111   14.880000114   -4.057000160
  158 DC    H3'     5012    3.386000156   14.800000191   -4.074000359
  158 DC    C2'     5013    3.529999971   14.869999886   -3.925999880
  158 DC    H2'     5014    3.466999769   14.814999580   -3.856000185
  158 DC    H2''    5015    3.620000124   14.811999321   -3.943999767
  158 DC    O3'     5016    3.556000233   14.894000053   -4.161999702
  159 DC    P       5017    3.525000095   14.855000496   -4.310999870
  159 DC    OP1     5018    3.381999969   14.869000435   -4.348999977
  159 DC    OP2     5019    3.588000059   14.722999573   -4.333000183
  159 DC    O5'     5020    3.622000217   14.953000069   -4.407999992
  159 DC    C5'     5021    3.631000042   15.091000557   -4.388999939
  159 DC    H5'     5022    3.547000170   15.125999451   -4.328999996
  159 DC    H5''    5023    3.636999846   15.138999939   -4.486999989
  159 DC    C4'     5024    3.761999846   15.135000229   -4.313000202
  159 DC    H4'     5025    3.758000135   15.242999077   -4.324999809
  159 DC    O4'     5026    3.772000074   15.111000061   -4.170000076
  159 DC    C1'     5027    3.908999920   15.088000298   -4.144000053
  159 DC    H1'     5028    3.947999954   15.189000130   -4.137000084
  159 DC    N1      5029    3.934000015   15.021000862   -4.012000084
  159 DC    C6      5030    3.874000072   14.899000168   -3.981999874
  159 DC    H6      5031    3.815999985   14.849000931   -4.058000088
  159 DC    C5      5032    3.900999784   14.850000381   -3.856000185
  159 DC    H5      5033    3.870999813   14.749000549   -3.828999996
  159 DC    C4      5034    3.981000185   14.922999382   -3.766999722
  159 DC    N4      5035    3.990999937   14.883000374   -3.644999981
  159 DC    H41     5036    3.958000183   14.791999817   -3.618000031
  159 DC    H42     5037    4.043000221   14.928998947   -3.572000027
  159 DC    N3      5038    4.039000034   15.041000366   -3.799000263
  159 DC    C2      5039    4.013000011   15.089999199   -3.921000004
  159 DC    O2      5040    4.074000359   15.196001053   -3.941999912
  159 DC    C3'     5041    3.888000011   15.091000557   -4.384999752
  159 DC    H3'     5042    3.854000092   15.011999130   -4.452000141
  159 DC    C2'     5043    3.972000122   15.035000801   -4.276000023
  159 DC    H2'     5044    3.980000019   14.925999641   -4.286999702
  159 DC    H2''    5045    4.074000359   15.071001053   -4.286000252
  159 DC    O3'     5046    3.947999954   15.197999954   -4.449000359
  160 DT    P       5047    4.049000263   15.186999321   -4.564000130
  160 DT    OP1     5048    4.058000088   15.319999695   -4.618999958
  160 DT    OP2     5049    4.022000313   15.069000244   -4.651000023
  160 DT    O5'     5050    4.199999809   15.163999557   -4.495999813
  160 DT    C5'     5051    4.265000343   15.275999069   -4.432000160
  160 DT    H5'     5052    4.197000027   15.319999695   -4.359000206
  160 DT    H5''    5053    4.288000107   15.350999832   -4.508000374
  160 DT    C4'     5054    4.397999763   15.239999771   -4.366999626
  160 DT    H4'     5055    4.453999996   15.329999924   -4.341000080
  160 DT    O4'     5056    4.366999626   15.166999817   -4.250000000
  160 DT    C1'     5057    4.465000153   15.060999870   -4.243000031
  160 DT    H1'     5058    4.557000160   15.100999832   -4.202000141
  160 DT    N1      5059    4.404000282   14.963000298   -4.150000095
  160 DT    C6      5060    4.299000263   14.874000549   -4.188000202
  160 DT    H6      5061    4.276999950   14.866999626   -4.293000221
  160 DT    C5      5062    4.238999844   14.799000740   -4.095999718
  160 DT    C7      5063    4.138000011   14.694000244   -4.138000011
  160 DT    H71     5064    4.105999947   14.699000359   -4.241999626
  160 DT    H72     5065    4.192999840   14.600000381   -4.131000042
  160 DT    H73     5066    4.053999901   14.696001053   -4.068999767
  160 DT    C4      5067    4.276000023   14.810999870   -3.950999737
  160 DT    O4      5068    4.217000008   14.747999191   -3.859999895
  160 DT    N3      5069    4.368999958   14.908999443   -3.922999859
  160 DT    H3      5070    4.390000343   14.933000565   -3.827000141
  160 DT    C2      5071    4.441999912   14.978999138   -4.015999794
  160 DT    O2      5072    4.533999920   15.046999931   -3.973000050
  160 DT    C3'     5073    4.484000206   15.161000252   -4.463999748
  160 DT    H3'     5074    4.443999767   15.141000748   -4.564000130
  160 DT    C2'     5075    4.473999977   15.019999504   -4.391999722
  160 DT    H2'     5076    4.383000374   14.972999573   -4.429999828
  160 DT    H2''    5077    4.556000233   14.950999260   -4.411999702
  160 DT    O3'     5078    4.622000217   15.208999634   -4.477000237
  161 DG    P       5079    4.740000248   15.147999763   -4.574999809
  161 DG    OP1     5080    4.822999954   15.258999825   -4.627999783
  161 DG    OP2     5081    4.679999828   15.053998947   -4.670000076
  161 DG    O5'     5082    4.829999924   15.058000565   -4.475999832
  161 DG    C5'     5083    4.881999969   15.119999886   -4.359000206
  161 DG    H5'     5084    4.808000088   15.184000015   -4.309999943
  161 DG    H5''    5085    4.967999935   15.183000565   -4.380000114
  161 DG    C4'     5086    4.922999859   15.021000862   -4.244999886
  161 DG    H4'     5087    4.972000122   15.072999954   -4.163000107
  161 DG    O4'     5088    4.796999931   14.963000298   -4.185999870
  161 DG    C1'     5089    4.833000183   14.824999809   -4.171999931
  161 DG    H1'     5090    4.901000023   14.809000015   -4.088999748
  161 DG    N9      5091    4.711999893   14.732000351   -4.161999702
  161 DG    C8      5092    4.633999825   14.689999580   -4.258999825
  161 DG    H8      5093    4.654999733   14.703000069   -4.363999844
  161 DG    N7      5094    4.529000282   14.619999886   -4.223000050
  161 DG    C5      5095    4.540999889   14.614000320   -4.084000111
  161 DG    C6      5096    4.466000080   14.550000191   -3.977999926
  161 DG    O6      5097    4.359999657   14.488000870   -3.986999989
  161 DG    N1      5098    4.513999939   14.575999260   -3.850999832
  161 DG    H1      5099    4.475999832   14.514999390   -3.781000137
  161 DG    C2      5100    4.626999855   14.636999130   -3.828999996
  161 DG    N2      5101    4.675000191   14.633999825   -3.704999924
  161 DG    H21     5102    4.629000187   14.583000183   -3.631000042
  161 DG    H22     5103    4.763999939   14.677000046   -3.681000233
  161 DG    N3      5104    4.699999809   14.699000359   -3.916999817
  161 DG    C4      5105    4.654000282   14.682001114   -4.046999931
  161 DG    C3'     5106    5.011000156   14.907000542   -4.302000046
  161 DG    H3'     5107    5.053999901   14.922999382   -4.401000023
  161 DG    C2'     5108    4.904000282   14.800999641   -4.304999828
  161 DG    H2'     5109    4.835000038   14.814000130   -4.388000011
  161 DG    H2''    5110    4.947999954   14.700999260   -4.303999901
  161 DG    O3'     5111    5.106999874   14.866000175   -4.202000141
  162 DC    P       5112    5.258999825   14.907000542   -4.220000267
  162 DC    OP1     5113    5.275000095   15.047999382   -4.270999908
  162 DC    OP2     5114    5.335000038   14.792999268   -4.286999702
  162 DC    O5'     5115    5.315999985   14.907999992   -4.064000130
  162 DC    C5'     5116    5.241999626   14.982999802   -3.972000122
  162 DC    H5'     5117    5.152999878   15.028999329   -4.013999939
  162 DC    H5''    5118    5.310999870   15.061999321   -3.941999912
  162 DC    C4'     5119    5.203000069   14.905000687   -3.845000029
  162 DC    H4'     5120    5.178999901   14.972000122   -3.763000011
  162 DC    O4'     5121    5.095999718   14.814999580   -3.872999907
  162 DC    C1'     5122    5.124000072   14.685999870   -3.818000078
  162 DC    H1'     5123    5.111000061   14.689000130   -3.709999800
  162 DC    N1      5124    5.050999641   14.577000618   -3.888999939
  162 DC    C6      5125    5.036999702   14.566999435   -4.027999878
  162 DC    H6      5126    5.098999977   14.635999680   -4.081999779
  162 DC    C5      5127    4.959000111   14.471000671   -4.086999893
  162 DC    H5      5128    4.949999809   14.469999313   -4.195000172
  162 DC    C4      5129    4.890999794   14.382000923   -4.000999928
  162 DC    N4      5130    4.809999943   14.291000366   -4.054999828
  162 DC    H41     5131    4.791999817   14.292999268   -4.154000282
  162 DC    H42     5132    4.752999783   14.238000870   -3.988999844
  162 DC    N3      5133    4.888999939   14.392999649   -3.870000124
  162 DC    C2      5134    4.970999718   14.489000320   -3.811999798
  162 DC    O2      5135    4.954999924   14.505000114   -3.695000172
  162 DC    C3'     5136    5.315999985   14.819999695   -3.786999941
  162 DC    H3'     5137    5.408999920   14.830999374   -3.842999935
  162 DC    C2'     5138    5.272999763   14.677000046   -3.832000017
  162 DC    H2'     5139    5.310999870   14.661999702   -3.933000088
  162 DC    H2''    5140    5.331000328   14.605999947   -3.772000074
  162 DC    O3'     5141    5.331999779   14.836999893   -3.649000168
  163 DA    P       5142    5.459000111   14.769999504   -3.565999985
  163 DA    OP1     5143    5.491000175   14.860000610   -3.452999830
  163 DA    OP2     5144    5.574999809   14.741999626   -3.658000231
  163 DA    O5'     5145    5.411999702   14.628999710   -3.515000105
  163 DA    C5'     5146    5.311999798   14.625999451   -3.415000200
  163 DA    H5'     5147    5.231999874   14.694999695   -3.443000078
  163 DA    H5''    5148    5.345999718   14.669000626   -3.320999861
  163 DA    C4'     5149    5.250000000   14.488000870   -3.391000032
  163 DA    H4'     5150    5.172999859   14.517000198   -3.318999767
  163 DA    O4'     5151    5.200999737   14.420000076   -3.502000093
  163 DA    C1'     5152    5.248000145   14.288999557   -3.495999813
  163 DA    H1'     5153    5.178999901   14.225000381   -3.440999985
  163 DA    N9      5154    5.256000042   14.241000175   -3.627000093
  163 DA    C8      5155    5.324000359   14.295000076   -3.733999968
  163 DA    H8      5156    5.400000095   14.367999077   -3.710999966
  163 DA    N7      5157    5.282999992   14.263000488   -3.856999874
  163 DA    C5      5158    5.171999931   14.184000015   -3.824000120
  163 DA    C6      5159    5.075999737   14.117999077   -3.904999971
  163 DA    N6      5160    5.081999779   14.125000000   -4.033999920
  163 DA    H61     5161    5.151000023   14.180000305   -4.081999779
  163 DA    H62     5162    5.000000000   14.092000008   -4.083000183
  163 DA    N1      5163    4.980999947   14.047999382   -3.851999998
  163 DA    C2      5164    4.970000267   14.050000191   -3.717999935
  163 DA    H2      5165    4.879000187   14.010000229   -3.674999952
  163 DA    N3      5166    5.043999672   14.110000610   -3.629000187
  163 DA    C4      5167    5.145999908   14.175999641   -3.690000057
  163 DA    C3'     5168    5.352000237   14.399000168   -3.318000078
  163 DA    H3'     5169    5.447000027   14.446001053   -3.293999910
  163 DA    C2'     5170    5.375999928   14.297999382   -3.429999828
  163 DA    H2'     5171    5.456000328   14.336999893   -3.491999865
  163 DA    H2''    5172    5.409999847   14.205999374   -3.383000135
  163 DA    O3'     5173    5.291999817   14.335000992   -3.202999830
  164 DG    P       5174    5.375000000   14.257000923   -3.098999977
  164 DG    OP1     5175    5.307000160   14.277000427   -2.973000050
  164 DG    OP2     5176    5.522999763   14.282000542   -3.108000040
  164 DG    O5'     5177    5.345999718   14.102999687   -3.154999971
  164 DG    C5'     5178    5.223000050   14.036999702   -3.125000000
  164 DG    H5'     5179    5.143000126   14.107999802   -3.145999908
  164 DG    H5''    5180    5.218999863   14.010000229   -3.019000053
  164 DG    C4'     5181    5.203000069   13.902000427   -3.187000036
  164 DG    H4'     5182    5.112999916   13.857000351   -3.143000126
  164 DG    O4'     5183    5.189000130   13.922999382   -3.327999830
  164 DG    C1'     5184    5.256999969   13.811999321   -3.391000032
  164 DG    H1'     5185    5.197000027   13.722000122   -3.384999752
  164 DG    N9      5186    5.286000252   13.852000237   -3.531000137
  164 DG    C8      5187    5.394000053   13.906000137   -3.590000153
  164 DG    H8      5188    5.475999832   13.953000069   -3.536000013
  164 DG    N7      5189    5.388000011   13.913999557   -3.717999935
  164 DG    C5      5190    5.262000084   13.847999573   -3.750000000
  164 DG    C6      5191    5.199999809   13.810999870   -3.875999928
  164 DG    O6      5192    5.254000187   13.822000504   -3.988999844
  164 DG    N1      5193    5.074999809   13.752000809   -3.861000061
  164 DG    H1      5194    5.034999847   13.724000931   -3.950000048
  164 DG    C2      5195    5.022000313   13.717999458   -3.740999937
  164 DG    N2      5196    4.908999920   13.650999069   -3.734999895
  164 DG    H21     5197    4.862999916   13.635999680   -3.824000120
  164 DG    H22     5198    4.872000217   13.627000809   -3.643999815
  164 DG    N3      5199    5.075999737   13.747999191   -3.622999907
  164 DG    C4      5200    5.193999767   13.814999580   -3.631999969
  164 DG    C3'     5201    5.307000160   13.789999008   -3.170000076
  164 DG    H3'     5202    5.370999813   13.805999756   -3.084000111
  164 DG    C2'     5203    5.383000374   13.800000191   -3.299000263
  164 DG    H2'     5204    5.449999809   13.885999680   -3.302000046
  164 DG    H2''    5205    5.439000130   13.710000992   -3.322999954
  164 DG    O3'     5206    5.238999844   13.663999557   -3.154999971
  165 DA    P       5207    5.276999950   13.559000015   -3.046999931
  165 DA    OP1     5208    5.255000114   13.621000290   -2.914000034
  165 DA    OP2     5209    5.411999702   13.510999680   -3.070999861
  165 DA    O5'     5210    5.164999962   13.449999809   -3.073999882
  165 DA    C5'     5211    5.022000313   13.491999626   -3.082999945
  165 DA    H5'     5212    5.001999855   13.597999573   -3.094000101
  165 DA    H5''    5213    4.980999947   13.478999138   -2.983000040
  165 DA    C4'     5214    4.935999870   13.410000801   -3.179000139
  165 DA    H4'     5215    4.834000111   13.432001114   -3.148000002
  165 DA    O4'     5216    4.947999954   13.463000298   -3.309000015
  165 DA    C1'     5217    5.006999969   13.358999252   -3.394999981
  165 DA    H1'     5218    4.936999798   13.316999435   -3.466000080
  165 DA    N9      5219    5.120999813   13.407999992   -3.470999956
  165 DA    C8      5220    5.240000248   13.463000298   -3.420000076
  165 DA    H8      5221    5.265000343   13.461999893   -3.315000057
  165 DA    N7      5222    5.324000359   13.489999771   -3.511999846
  165 DA    C5      5223    5.251999855   13.472999573   -3.633000135
  165 DA    C6      5224    5.289999962   13.492999077   -3.763999939
  165 DA    N6      5225    5.400000095   13.552999496   -3.804000139
  165 DA    H61     5226    5.467999935   13.586000443   -3.736999989
  165 DA    H62     5227    5.409999847   13.583000183   -3.900000095
  165 DA    N1      5228    5.209000111   13.455999374   -3.863000154
  165 DA    C2      5229    5.093999863   13.406000137   -3.829999924
  165 DA    H2      5230    5.036000252   13.378000259   -3.916999817
  165 DA    N3      5231    5.043000221   13.375000000   -3.713000059
  165 DA    C4      5232    5.133000374   13.411999702   -3.613000154
  165 DA    C3'     5233    4.954999924   13.253999710   -3.184999943
  165 DA    H3'     5234    4.997000217   13.208999634   -3.095000029
  165 DA    C2'     5235    5.056000233   13.241999626   -3.302000046
  165 DA    H2'     5236    5.159999847   13.263000488   -3.275999784
  165 DA    H2''    5237    5.054999828   13.141000748   -3.342999935
  165 DA    O3'     5238    4.828000069   13.196001053   -3.209000111
  166 DT    P       5239    4.800999641   13.035000801   -3.220999956
  166 DT    OP1     5240    4.663000107   13.003000259   -3.188999891
  166 DT    OP2     5241    4.909999847   12.963999748   -3.157999992
  166 DT    O5'     5242    4.814000130   13.005999565   -3.377000093
  166 DT    C5'     5243    4.734000206   13.066999435   -3.475999832
  166 DT    H5'     5244    4.729000092   13.174000740   -3.454999924
  166 DT    H5''    5245    4.634999752   13.025999069   -3.460999966
  166 DT    C4'     5246    4.772999763   13.042999268   -3.629000187
  166 DT    H4'     5247    4.696000099   13.086000443   -3.693999767
  166 DT    O4'     5248    4.894999981   13.097999573   -3.675999880
  166 DT    C1'     5249    4.953999996   13.003000259   -3.759000063
  166 DT    H1'     5250    4.921999931   13.008000374   -3.863000154
  166 DT    N1      5251    5.102999687   13.030000687   -3.754999876
  166 DT    C6      5252    5.164999962   13.050999641   -3.631000042
  166 DT    H6      5253    5.104000092   13.046999931   -3.541999817
  166 DT    C5      5254    5.293000221   13.096000671   -3.625999928
  166 DT    C7      5255    5.354000092   13.128999710   -3.488000154
  166 DT    H71     5256    5.434999943   13.060999870   -3.463999987
  166 DT    H72     5257    5.395999908   13.230000496   -3.481999874
  166 DT    H73     5258    5.281000137   13.124000549   -3.408000231
  166 DT    C4      5259    5.359000206   13.130999565   -3.747999907
  166 DT    O4      5260    5.460999966   13.197999954   -3.761000156
  166 DT    N3      5261    5.288000107   13.099000931   -3.861000061
  166 DT    H3      5262    5.322999954   13.132000923   -3.950000048
  166 DT    C2      5263    5.163000107   13.050000191   -3.877000093
  166 DT    O2      5264    5.109000206   13.032999992   -3.986999989
  166 DT    C3'     5265    4.768000126   12.888999939   -3.665999889
  166 DT    H3'     5266    4.744999886   12.822000504   -3.584000111
  166 DT    C2'     5267    4.915999889   12.875000000   -3.700000048
  166 DT    H2'     5268    4.968999863   12.871999741   -3.605000019
  166 DT    H2''    5269    4.942999840   12.789999962   -3.761999846
  166 DT    O3'     5270    4.688000202   12.864000320   -3.782000065
  167 DT    P       5271    4.591000080   12.737999916   -3.790999889
  167 DT    OP1     5272    4.487999916   12.773000717   -3.894999981
  167 DT    OP2     5273    4.540999889   12.706999779   -3.656000137
  167 DT    O5'     5274    4.683000088   12.611000061   -3.841000080
  167 DT    C5'     5275    4.713000298   12.592000008   -3.981000185
  167 DT    H5'     5276    4.733000278   12.687000275   -4.031000137
  167 DT    H5''    5277    4.629000187   12.534999847   -4.022000313
  167 DT    C4'     5278    4.845000267   12.524000168   -4.008000374
  167 DT    H4'     5279    4.858000278   12.496000290   -4.111999989
  167 DT    O4'     5280    4.949999809   12.612000465   -3.974999905
  167 DT    C1'     5281    5.060999870   12.538999557   -3.918999910
  167 DT    H1'     5282    5.099999905   12.476999283   -4.000000000
  167 DT    N1      5283    5.171999931   12.626999855   -3.865000248
  167 DT    C6      5284    5.175000191   12.656000137   -3.725999832
  167 DT    H6      5285    5.100999832   12.616000175   -3.658999920
  167 DT    C5      5286    5.279000282   12.726999283   -3.672999859
  167 DT    C7      5287    5.269999981   12.753000259   -3.518000126
  167 DT    H71     5288    5.210999966   12.676000595   -3.470000029
  167 DT    H72     5289    5.373000145   12.753999710   -3.483999968
  167 DT    H73     5290    5.217999935   12.846000671   -3.493000031
  167 DT    C4      5291    5.383000374   12.779000282   -3.761000156
  167 DT    O4      5292    5.472000122   12.855999947   -3.730000019
  167 DT    N3      5293    5.375999928   12.730000496   -3.893999815
  167 DT    H3      5294    5.447000027   12.760000229   -3.959999800
  167 DT    C2      5295    5.282000065   12.655000687   -3.952000141
  167 DT    O2      5296    5.286999702   12.605999947   -4.065000057
  167 DT    C3'     5297    4.877999783   12.395999908   -3.922999859
  167 DT    H3'     5298    4.786000252   12.368000031   -3.870999813
  167 DT    C2'     5299    4.983000278   12.447000504   -3.822000027
  167 DT    H2'     5300    4.938000202   12.505000114   -3.740999937
  167 DT    H2''    5301    5.045000076   12.366999626   -3.782000065
  167 DT    O3'     5302    4.922999859   12.296999931   -4.018000126
  168 DC    P       5303    4.901000023   12.142999649   -3.999000072
  168 DC    OP1     5304    4.752999783   12.105000496   -4.019000053
  168 DC    OP2     5305    4.950999737   12.098999977   -3.866999865
  168 DC    O5'     5306    4.979000092   12.072000504   -4.123000145
  168 DC    C5'     5307    4.986000061   12.123999596   -4.251999855
  168 DC    H5'     5308    4.924000263   12.213999748   -4.259999752
  168 DC    H5''    5309    4.953999996   12.048999786   -4.322999954
  168 DC    C4'     5310    5.125000000   12.173000336   -4.295000076
  168 DC    H4'     5311    5.116999626   12.226999283   -4.388999939
  168 DC    O4'     5312    5.178999901   12.273000717   -4.206000328
  168 DC    C1'     5313    5.314000130   12.230999947   -4.168000221
  168 DC    H1'     5314    5.369999886   12.266000748   -4.255000114
  168 DC    N1      5315    5.352999687   12.280000687   -4.031000137
  168 DC    C6      5316    5.276999950   12.246000290   -3.922999859
  168 DC    H6      5317    5.191999912   12.180999756   -3.936999798
  168 DC    C5      5318    5.308000088   12.295000076   -3.799999952
  168 DC    H5      5319    5.256000042   12.255000114   -3.713999987
  168 DC    C4      5320    5.428999901   12.371000290   -3.790999889
  168 DC    N4      5321    5.463000298   12.409999847   -3.672000170
  168 DC    H41     5322    5.433000088   12.355999947   -3.591999769
  168 DC    H42     5323    5.547999859   12.465000153   -3.666999817
  168 DC    N3      5324    5.502999783   12.406000137   -3.893000126
  168 DC    C2      5325    5.463999748   12.361000061   -4.018000126
  168 DC    O2      5326    5.540999889   12.387000084   -4.109999657
  168 DC    C3'     5327    5.227000237   12.060999870   -4.293999672
  168 DC    H3'     5328    5.172999859   11.966000557   -4.295000076
  168 DC    C2'     5329    5.307000160   12.081999779   -4.163000107
  168 DC    H2'     5330    5.250999928   12.048000336   -4.075999737
  168 DC    H2''    5331    5.404000282   12.032999992   -4.164000034
  168 DC    O3'     5332    5.307000160   12.057000160   -4.415999889
  169 DT    P       5333    5.411000252   11.944999695   -4.440999985
  169 DT    OP1     5334    5.399000168   11.912000656   -4.585999966
  169 DT    OP2     5335    5.409999847   11.840000153   -4.341000080
  169 DT    O5'     5336    5.557000160   12.008000374   -4.418999672
  169 DT    C5'     5337    5.612999916   12.093999863   -4.515000343
  169 DT    H5'     5338    5.538000107   12.170000076   -4.538000107
  169 DT    H5''    5339    5.640999794   12.043000221   -4.606999874
  169 DT    C4'     5340    5.738999844   12.161000252   -4.467000008
  169 DT    H4'     5341    5.761000156   12.226999283   -4.550000191
  169 DT    O4'     5342    5.729000092   12.239000320   -4.347000122
  169 DT    C1'     5343    5.849999905   12.210000038   -4.269999981
  169 DT    H1'     5344    5.928999901   12.281000137   -4.293999672
  169 DT    N1      5345    5.821000099   12.216000557   -4.123000145
  169 DT    C6      5346    5.711999893   12.149000168   -4.065999985
  169 DT    H6      5347    5.649000168   12.085000038   -4.125999928
  169 DT    C5      5348    5.691999912   12.155000687   -3.931999922
  169 DT    C7      5349    5.577000141   12.078000069   -3.870000124
  169 DT    H71     5350    5.515000343   12.027999878   -3.943999767
  169 DT    H72     5351    5.620999813   11.996000290   -3.813000202
  169 DT    H73     5352    5.512000084   12.137000084   -3.806000233
  169 DT    C4      5353    5.781000137   12.233999252   -3.840000153
  169 DT    O4      5354    5.781000137   12.253000259   -3.720000029
  169 DT    N3      5355    5.880000114   12.295999527   -3.908999920
  169 DT    H3      5356    5.953999996   12.347000122   -3.861000061
  169 DT    C2      5357    5.913000107   12.281999588   -4.045000076
  169 DT    O2      5358    6.019999981   12.322000504   -4.083000183
  169 DT    C3'     5359    5.859999657   12.065999985   -4.453000069
  169 DT    H3'     5360    5.836999893   11.962999344   -4.480000019
  169 DT    C2'     5361    5.879000187   12.065999985   -4.306000233
  169 DT    H2'     5362    5.799000263   12.003999710   -4.265999794
  169 DT    H2''    5363    5.977000237   12.030000687   -4.274000168
  169 DT    O3'     5364    5.979000092   12.107999802   -4.520999908
  170 DA    P       5365    6.116999626   12.031000137   -4.512000084
  170 DA    OP1     5366    6.195000172   12.078000069   -4.631999969
  170 DA    OP2     5367    6.081000328   11.888999939   -4.486999989
  170 DA    O5'     5368    6.184999943   12.090000153   -4.388000011
  170 DA    C5'     5369    6.211999893   12.226999283   -4.368000031
  170 DA    H5'     5370    6.131000042   12.269000053   -4.308000088
  170 DA    H5''    5371    6.220999718   12.262999535   -4.470000267
  170 DA    C4'     5372    6.347000122   12.256999969   -4.297999859
  170 DA    H4'     5373    6.386000156   12.350999832   -4.338000298
  170 DA    O4'     5374    6.321000099   12.267999649   -4.159999847
  170 DA    C1'     5375    6.394999981   12.171999931   -4.083000183
  170 DA    H1'     5376    6.481999874   12.225000381   -4.043999672
  170 DA    N9      5377    6.318999767   12.123999596   -3.963999987
  170 DA    C8      5378    6.200999737   12.053999901   -3.966999769
  170 DA    H8      5379    6.163000107   12.017000198   -4.060999870
  170 DA    N7      5380    6.136000156   12.043000221   -3.852999926
  170 DA    C5      5381    6.223000050   12.112999916   -3.777999878
  170 DA    C6      5382    6.216000080   12.156000137   -3.643999815
  170 DA    N6      5383    6.109999657   12.126999855   -3.570000172
  170 DA    H61     5384    6.036999702   12.064000130   -3.599000216
  170 DA    H62     5385    6.112999916   12.158999443   -3.474000216
  170 DA    N1      5386    6.316999912   12.212999344   -3.581000090
  170 DA    C2      5387    6.425000191   12.253999710   -3.650000095
  170 DA    H2      5388    6.500000000   12.310999870   -3.597000122
  170 DA    N3      5389    6.437999725   12.239999771   -3.779000044
  170 DA    C4      5390    6.338999748   12.161000252   -3.834000111
  170 DA    C3'     5391    6.451000214   12.149000168   -4.311999798
  170 DA    H3'     5392    6.437999725   12.094999313   -4.406000137
  170 DA    C2'     5393    6.426000118   12.059999466   -4.184000015
  170 DA    H2'     5394    6.331999779   12.006999969   -4.199999809
  170 DA    H2''    5395    6.504000187   11.996999741   -4.143000126
  170 DA    O3'     5396    6.587999821   12.201000214   -4.311999798
  171 DC    P       5397    6.708000183   12.100999832   -4.348000050
  171 DC    OP1     5398    6.808999538   12.184999466   -4.411999702
  171 DC    OP2     5399    6.664999962   11.973999977   -4.413000107
  171 DC    O5'     5400    6.758999825   12.069000244   -4.200999737
  171 DC    C5'     5401    6.842000008   12.156000137   -4.125000000
  171 DC    H5'     5402    6.794000149   12.250000000   -4.098999977
  171 DC    H5''    5403    6.926999569   12.178999901   -4.189000130
  171 DC    C4'     5404    6.887999535   12.095999718   -3.988999844
  171 DC    H4'     5405    6.979000092   12.141000748   -3.950999737
  171 DC    O4'     5406    6.772000313   12.102999687   -3.908999920
  171 DC    C1'     5407    6.751000404   11.972000122   -3.851999998
  171 DC    H1'     5408    6.812999725   11.951999664   -3.765000105
  171 DC    N1      5409    6.609999657   11.948999405   -3.797000170
  171 DC    C6      5410    6.515000343   11.871000290   -3.859999895
  171 DC    H6      5411    6.536000252   11.836000443   -3.959999800
  171 DC    C5      5412    6.402999878   11.822000504   -3.797999859
  171 DC    H5      5413    6.335000038   11.753999710   -3.845999956
  171 DC    C4      5414    6.380000114   11.873000145   -3.665999889
  171 DC    N4      5415    6.276000023   11.842000008   -3.592999935
  171 DC    H41     5416    6.199999809   11.782999992   -3.624000072
  171 DC    H42     5417    6.279000282   11.869999886   -3.495999813
  171 DC    N3      5418    6.469000340   11.942999840   -3.599999905
  171 DC    C2      5419    6.580000401   11.977999687   -3.664000034
  171 DC    O2      5420    6.655000210   12.051000595   -3.601999998
  171 DC    C3'     5421    6.925000191   11.944000244   -4.006999969
  171 DC    H3'     5422    6.955000401   11.932000160   -4.111999989
  171 DC    C2'     5423    6.793000221   11.871999741   -3.959999800
  171 DC    H2'     5424    6.717999935   11.866000175   -4.038000107
  171 DC    H2''    5425    6.812000275   11.772000313   -3.921000004
  171 DC    O3'     5426    7.037999630   11.911000252   -3.924000263
  172 DC    P       5427    7.123000145   11.770999908   -3.952000141
  172 DC    OP1     5428    7.261000156   11.777999878   -3.895999908
  172 DC    OP2     5429    7.116999626   11.744999886   -4.098000050
  172 DC    O5'     5430    7.046999931   11.659999847   -3.868999958
  172 DC    C5'     5431    7.080000401   11.623999596   -3.740999937
  172 DC    H5'     5432    7.183000088   11.588999748   -3.736000061
  172 DC    H5''    5433    7.012999535   11.541999817   -3.711999893
  172 DC    C4'     5434    7.067999840   11.739999771   -3.636000156
  172 DC    H4'     5435    7.131999969   11.822999954   -3.665999889
  172 DC    O4'     5436    6.941000462   11.801000595   -3.618000031
  172 DC    C1'     5437    6.875000000   11.746000290   -3.506999969
  172 DC    H1'     5438    6.862000465   11.833999634   -3.443999767
  172 DC    N1      5439    6.740000248   11.687999725   -3.539000034
  172 DC    C6      5440    6.717000008   11.651000023   -3.668999910
  172 DC    H6      5441    6.793000221   11.666000366   -3.743999958
  172 DC    C5      5442    6.598999977   11.600000381   -3.695999861
  172 DC    H5      5443    6.583000183   11.576999664   -3.799999952
  172 DC    C4      5444    6.500000000   11.586000443   -3.591999769
  172 DC    N4      5445    6.383999825   11.523000717   -3.615000248
  172 DC    H41     5446    6.361000061   11.501000404   -3.710999966
  172 DC    H42     5447    6.324999809   11.512999535   -3.533000231
  172 DC    N3      5448    6.516000271   11.626999855   -3.463999987
  172 DC    C2      5449    6.640000343   11.673999786   -3.438000202
  172 DC    O2      5450    6.651000023   11.717000008   -3.325000048
  172 DC    C3'     5451    7.098999977   11.685999870   -3.502999783
  172 DC    H3'     5452    7.162999630   11.598000526   -3.513999939
  172 DC    C2'     5453    6.962999821   11.642000198   -3.445000172
  172 DC    H2'     5454    6.933999538   11.539999962   -3.470999956
  172 DC    H2''    5455    6.949999809   11.657999992   -3.338000059
  172 DC    O3'     5456    7.173999786   11.779000282   -3.425999880
  173 DA    P       5457    7.270999908   11.737999916   -3.311000109
  173 DA    OP1     5458    7.340000153   11.857000351   -3.263000011
  173 DA    OP2     5459    7.355000496   11.626000404   -3.363000154
  173 DA    O5'     5460    7.182000160   11.680000305   -3.190999985
  173 DA    C5'     5461    7.098999977   11.774000168   -3.122999907
  173 DA    H5'     5462    7.037000179   11.822999954   -3.197999954
  173 DA    H5''    5463    7.158999443   11.843999863   -3.063999891
  173 DA    C4'     5464    7.004000187   11.708999634   -3.026000023
  173 DA    H4'     5465    6.969000340   11.787000656   -2.957999945
  173 DA    O4'     5466    6.898000240   11.635999680   -3.091000080
  173 DA    C1'     5467    6.880000114   11.515000343   -3.025000095
  173 DA    H1'     5468    6.835999966   11.523000717   -2.926000118
  173 DA    N9      5469    6.796999931   11.434999466   -3.113999844
  173 DA    C8      5470    6.830000401   11.373000145   -3.234999895
  173 DA    H8      5471    6.933000088   11.358999252   -3.266000032
  173 DA    N7      5472    6.723999977   11.326000214   -3.299000263
  173 DA    C5      5473    6.616000175   11.369999886   -3.220999956
  173 DA    C6      5474    6.476000309   11.357000351   -3.229000092
  173 DA    N6      5475    6.411000252   11.300000191   -3.327999830
  173 DA    H61     5476    6.455999851   11.266000748   -3.411999941
  173 DA    H62     5477    6.309999943   11.309000015   -3.333000183
  173 DA    N1      5478    6.402999878   11.402999878   -3.128000021
  173 DA    C2      5479    6.465000153   11.462999344   -3.028000116
  173 DA    H2      5480    6.391999722   11.508000374   -2.962000132
  173 DA    N3      5481    6.591000557   11.484999657   -3.004000187
  173 DA    C4      5482    6.658999443   11.430000305   -3.106999874
  173 DA    C3'     5483    7.073000431   11.600000381   -2.937999964
  173 DA    H3'     5484    7.180999756   11.609999657   -2.947999954
  173 DA    C2'     5485    7.026000023   11.476999283   -3.009999990
  173 DA    H2'     5486    7.076999664   11.460000038   -3.104000092
  173 DA    H2''    5487    7.026999474   11.391000748   -2.943000078
  173 DA    O3'     5488    7.033999443   11.586999893   -2.795000076
  174 DA    P       5489    7.123999596   11.494000435   -2.694000006
  174 DA    OP1     5490    7.136000156   11.565000534   -2.563999891
  174 DA    OP2     5491    7.243000031   11.449999809   -2.768000126
  174 DA    O5'     5492    7.041000366   11.358999252   -2.667000055
  174 DA    C5'     5493    6.944999695   11.343000412   -2.568000078
  174 DA    H5'     5494    7.000000000   11.354000092   -2.473999977
  174 DA    H5''    5495    6.921999931   11.237000465   -2.575999975
  174 DA    C4'     5496    6.819000244   11.425000191   -2.575999975
  174 DA    H4'     5497    6.842999935   11.529000282   -2.555999994
  174 DA    O4'     5498    6.752999783   11.419000626   -2.698999882
  174 DA    C1'     5499    6.641000271   11.330999374   -2.684000015
  174 DA    H1'     5500    6.552999973   11.394999504   -2.674000025
  174 DA    N9      5501    6.625000000   11.246000290   -2.799000025
  174 DA    C8      5502    6.722000122   11.212999344   -2.891000032
  174 DA    H8      5503    6.824999809   11.246999741   -2.894000053
  174 DA    N7      5504    6.677999973   11.128000259   -2.985000134
  174 DA    C5      5505    6.537999630   11.125000000   -2.969000101
  174 DA    C6      5506    6.426000118   11.064000130   -3.032000065
  174 DA    N6      5507    6.433000088   10.986000061   -3.139999866
  174 DA    H61     5508    6.519999504   10.984999657   -3.193000078
  174 DA    H62     5509    6.350999832   10.932000160   -3.164000034
  174 DA    N1      5510    6.306000233   11.066999435   -2.973999977
  174 DA    C2      5511    6.299000263   11.123000145   -2.856999874
  174 DA    H2      5512    6.208000183   11.109999657   -2.799999952
  174 DA    N3      5513    6.391999722   11.177999496   -2.783999920
  174 DA    C4      5514    6.509999752   11.185999870   -2.851000071
  174 DA    C3'     5515    6.713999748   11.376999855   -2.473999977
  174 DA    H3'     5516    6.768000126   11.340000153   -2.387000084
  174 DA    C2'     5517    6.648999691   11.260000229   -2.549000025
  174 DA    H2'     5518    6.710999966   11.170999527   -2.554000139
  174 DA    H2''    5519    6.548000336   11.244000435   -2.512000084
  174 DA    O3'     5520    6.626000404   11.479000092   -2.447000027
  175 DA    P       5521    6.576000214   11.513999939   -2.304000139
  175 DA    OP1     5522    6.481999874   11.626000404   -2.315999985
  175 DA    OP2     5523    6.694000244   11.527999878   -2.216000080
  175 DA    O5'     5524    6.484999657   11.378999710   -2.282000065
  175 DA    C5'     5525    6.347000122   11.373999596   -2.322000027
  175 DA    H5'     5526    6.331999779   11.430000305   -2.414000034
  175 DA    H5''    5527    6.291999817   11.428999901   -2.245999813
  175 DA    C4'     5528    6.282000065   11.241000175   -2.332999945
  175 DA    H4'     5529    6.177000046   11.258000374   -2.355999947
  175 DA    O4'     5530    6.322000027   11.166999817   -2.444000006
  175 DA    C1'     5531    6.329999924   11.029000282   -2.408999920
  175 DA    H1'     5532    6.225999832   10.998000145   -2.404000044
  175 DA    N9      5533    6.401000023   10.958000183   -2.511000156
  175 DA    C8      5534    6.530000210   10.955999374   -2.547999859
  175 DA    H8      5535    6.601999760   11.000000000   -2.480999947
  175 DA    N7      5536    6.562999725   10.898000717   -2.660000086
  175 DA    C5      5537    6.439000130   10.855000496   -2.703999996
  175 DA    C6      5538    6.388000011   10.779000282   -2.809000015
  175 DA    N6      5539    6.460000038   10.723999977   -2.904000044
  175 DA    H61     5540    6.558999538   10.708000183   -2.887000084
  175 DA    H62     5541    6.407999992   10.669000626   -2.970000029
  175 DA    N1      5542    6.263000011   10.753999710   -2.825999975
  175 DA    C2      5543    6.177999973   10.808000565   -2.740000010
  175 DA    H2      5544    6.075999737   10.786000252   -2.768000126
  175 DA    N3      5545    6.203999996   10.880000114   -2.631999969
  175 DA    C4      5546    6.340000153   10.894999504   -2.617000103
  175 DA    C3'     5547    6.307000160   11.151000023   -2.205999851
  175 DA    H3'     5548    6.363999844   11.197999954   -2.125999928
  175 DA    C2'     5549    6.381000042   11.027999878   -2.263000011
  175 DA    H2'     5550    6.488999844   11.041999817   -2.254000187
  175 DA    H2''    5551    6.365000248   10.930000305   -2.217999935
  175 DA    O3'     5552    6.182000160   11.105000496   -2.167999983
  176 DA    P       5553    6.119999886   11.142999649   -2.021999836
  176 DA    OP1     5554    6.123000145   11.286000252   -2.002000093
  176 DA    OP2     5555    6.177999973   11.055999756   -1.920999885
  176 DA    O5'     5556    5.967000008   11.094999313   -2.037999868
  176 DA    C5'     5557    5.884999752   11.135999680   -2.148000002
  176 DA    H5'     5558    5.946000099   11.185999870   -2.223999977
  176 DA    H5''    5559    5.811999798   11.205999374   -2.106999874
  176 DA    C4'     5560    5.809000015   11.019000053   -2.223999977
  176 DA    H4'     5561    5.717000008   11.055999756   -2.270999908
  176 DA    O4'     5562    5.901999950   10.961000443   -2.309999943
  176 DA    C1'     5563    5.897999763   10.819999695   -2.279000044
  176 DA    H1'     5564    5.815000057   10.770999908   -2.329999924
  176 DA    N9      5565    6.026999950   10.766000748   -2.316999912
  176 DA    C8      5566    6.151000023   10.794000626   -2.275000095
  176 DA    H8      5567    6.166999817   10.869000435   -2.198999882
  176 DA    N7      5568    6.243000031   10.733999252   -2.338999987
  176 DA    C5      5569    6.172999859   10.655000687   -2.434000015
  176 DA    C6      5570    6.204999924   10.559999466   -2.533999920
  176 DA    N6      5571    6.331999779   10.531000137   -2.565999985
  176 DA    H61     5572    6.407999992   10.576999664   -2.516999960
  176 DA    H62     5573    6.345999718   10.470999718   -2.645999908
  176 DA    N1      5574    6.106999874   10.512000084   -2.608999968
  176 DA    C2      5575    5.981999874   10.541000366   -2.587000132
  176 DA    H2      5576    5.904999733   10.493000031   -2.646999836
  176 DA    N3      5577    5.938000202   10.630000114   -2.500000000
  176 DA    C4      5578    6.039999962   10.676000595   -2.421000004
  176 DA    C3'     5579    5.751999855   10.920999527   -2.120999813
  176 DA    H3'     5580    5.743000031   10.977999687   -2.029000044
  176 DA    C2'     5581    5.866000175   10.814000130   -2.131000042
  176 DA    H2'     5582    5.952000141   10.851999283   -2.075999975
  176 DA    H2''    5583    5.845999718   10.718999863   -2.080999851
  176 DA    O3'     5584    5.630000114   10.864000320   -2.151000023
  177 DG    P       5585    5.558000088   10.753999710   -2.049999952
  177 DG    OP1     5586    5.416999817   10.788999557   -2.029000044
  177 DG    OP2     5587    5.633000374   10.729000092   -1.929000139
  177 DG    O5'     5588    5.565999985   10.618000031   -2.125999928
  177 DG    C5'     5589    5.487999916   10.597000122   -2.233999968
  177 DG    H5'     5590    5.484999657   10.680999756   -2.302999973
  177 DG    H5''    5591    5.381999969   10.587999344   -2.212000132
  177 DG    C4'     5592    5.519999981   10.475999832   -2.320999861
  177 DG    H4'     5593    5.456000328   10.491000175   -2.407999992
  177 DG    O4'     5594    5.651000023   10.473999977   -2.358999968
  177 DG    C1'     5595    5.696000099   10.342000008   -2.313999891
  177 DG    H1'     5596    5.675999641   10.269999504   -2.393000126
  177 DG    N9      5597    5.838999748   10.348999977   -2.292000055
  177 DG    C8      5598    5.904000282   10.432000160   -2.205999851
  177 DG    H8      5599    5.848000050   10.513999939   -2.164000034
  177 DG    N7      5600    6.032000065   10.427000046   -2.200000048
  177 DG    C5      5601    6.054999828   10.317999840   -2.285000086
  177 DG    C6      5602    6.175999641   10.253999710   -2.332000017
  177 DG    O6      5603    6.289999962   10.298999786   -2.325999975
  177 DG    N1      5604    6.157000065   10.135000229   -2.401999950
  177 DG    H1      5605    6.241999626   10.093000412   -2.437000036
  177 DG    C2      5606    6.033999920   10.091000557   -2.445000172
  177 DG    N2      5607    6.032000065    9.989999771   -2.532999992
  177 DG    H21     5608    6.118999958    9.958999634   -2.572000027
  177 DG    H22     5609    5.946000099    9.991000175   -2.585999966
  177 DG    N3      5610    5.918000221   10.149999619   -2.407000065
  177 DG    C4      5611    5.934999943   10.260999680   -2.329999924
  177 DG    C3'     5612    5.480000019   10.352999687   -2.243999958
  177 DG    H3'     5613    5.420000076   10.371999741   -2.154999971
  177 DG    C2'     5614    5.613999844   10.308000565   -2.191999912
  177 DG    H2'     5615    5.638000011   10.376000404   -2.110000134
  177 DG    H2''    5616    5.625000000   10.201000214   -2.177000046
  177 DG    O3'     5617    5.411999702   10.263999939   -2.325000048
  178 DT    P       5618    5.335000038   10.141000748   -2.257999897
  178 DT    OP1     5619    5.209000111   10.119999886   -2.337000132
  178 DT    OP2     5620    5.331000328   10.166999817   -2.117000103
  178 DT    O5'     5621    5.427000046   10.016000748   -2.269000053
  178 DT    C5'     5622    5.431000233    9.946000099   -2.388000011
  178 DT    H5'     5623    5.480999947   10.001000404   -2.467999935
  178 DT    H5''    5624    5.333000183    9.907999992   -2.415999889
  178 DT    C4'     5625    5.516999722    9.819999695   -2.387000084
  178 DT    H4'     5626    5.500000000    9.776000023   -2.486000061
  178 DT    O4'     5627    5.654999733    9.857000351   -2.384000063
  178 DT    C1'     5628    5.717000008    9.786000252   -2.279000044
  178 DT    H1'     5629    5.752999783    9.691999435   -2.320999861
  178 DT    N1      5630    5.824999809    9.862000465   -2.212999821
  178 DT    C6      5631    5.800000191    9.960000038   -2.115000010
  178 DT    H6      5632    5.702000141    9.983999252   -2.077000141
  178 DT    C5      5633    5.900000095   10.036000252   -2.059000015
  178 DT    C7      5634    5.881000042   10.142999649   -1.949000001
  178 DT    H71     5635    5.918999672   10.239999771   -1.980999947
  178 DT    H72     5636    5.772999763   10.144999504   -1.935000062
  178 DT    H73     5637    5.942999840   10.109999657   -1.865999937
  178 DT    C4      5638    6.034999847   10.013999939   -2.101000071
  178 DT    O4      5639    6.131000042   10.086000443   -2.068000078
  178 DT    N3      5640    6.053999901    9.906999588   -2.183000088
  178 DT    H3      5641    6.149000168    9.876999855   -2.202000141
  178 DT    C2      5642    5.954999924    9.829000473   -2.246999979
  178 DT    O2      5643    5.990000248    9.733999252   -2.320999861
  178 DT    C3'     5644    5.490000248    9.715000153   -2.289000034
  178 DT    H3'     5645    5.387000084    9.716000557   -2.254000187
  178 DT    C2'     5646    5.595000267    9.753999710   -2.188999891
  178 DT    H2'     5647    5.559000015    9.843999863   -2.138999939
  178 DT    H2''    5648    5.609999657    9.673000336   -2.118000031
  178 DT    O3'     5649    5.505000114    9.580999374   -2.341000080
  179 DG    P       5650    5.461999893    9.454000473   -2.257999897
  179 DG    OP1     5651    5.395999908    9.369999886   -2.358999968
  179 DG    OP2     5652    5.388000011    9.496999741   -2.129999876
  179 DG    O5'     5653    5.598000050    9.376999855   -2.214999914
  179 DG    C5'     5654    5.677000046    9.307000160   -2.309999943
  179 DG    H5'     5655    5.697999954    9.373000145   -2.394999981
  179 DG    H5''    5656    5.638999939    9.211999893   -2.346999884
  179 DG    C4'     5657    5.809000015    9.265000343   -2.240000010
  179 DG    H4'     5658    5.870999813    9.197000504   -2.299000025
  179 DG    O4'     5659    5.881999969    9.380000114   -2.207000017
  179 DG    C1'     5660    5.921000004    9.376000404   -2.065999985
  179 DG    H1'     5661    6.018000126    9.329000473   -2.047999859
  179 DG    N9      5662    5.924000263    9.512999535   -2.000000000
  179 DG    C8      5663    5.822000027    9.600000381   -1.968000054
  179 DG    H8      5664    5.717999935    9.569999695   -1.969000101
  179 DG    N7      5665    5.866000175    9.708000183   -1.905999899
  179 DG    C5      5666    6.006999969    9.696000099   -1.907999992
  179 DG    C6      5667    6.112999916    9.788000107   -1.870000124
  179 DG    O6      5668    6.111999989    9.895999908   -1.810000062
  179 DG    N1      5669    6.237999916    9.750000000   -1.905999899
  179 DG    H1      5670    6.307000160    9.823999405   -1.913999915
  179 DG    C2      5671    6.263999939    9.625000000   -1.950999975
  179 DG    N2      5672    6.387000084    9.595999718   -1.957000017
  179 DG    H21     5673    6.453999996    9.669000626   -1.935000062
  179 DG    H22     5674    6.408999443    9.503999710   -1.990000010
  179 DG    N3      5675    6.168999672    9.536000252   -1.985000014
  179 DG    C4      5676    6.040999889    9.579000473   -1.964999914
  179 DG    C3'     5677    5.779999733    9.189000130   -2.111999989
  179 DG    H3'     5678    5.675000191    9.159999847   -2.110000134
  179 DG    C2'     5679    5.814000130    9.291999817   -2.000999928
  179 DG    H2'     5680    5.720000267    9.344999313   -1.983999968
  179 DG    H2''    5681    5.845999718    9.256999969   -1.903000116
  179 DG    O3'     5682    5.848000050    9.058000565   -2.106999874
  180 DT    P       5683    5.843999863    8.966000557   -1.979000092
  180 DT    OP1     5684    5.859000206    8.828000069   -2.020999908
  180 DT    OP2     5685    5.727999687    8.989000320   -1.893000007
  180 DT    O5'     5686    5.974999905    9.010000229   -1.899999976
  180 DT    C5'     5687    6.105999947    8.980000496   -1.953000069
  180 DT    H5'     5688    6.119999886    9.024999619   -2.052000046
  180 DT    H5''    5689    6.118000031    8.871999741   -1.957999945
  180 DT    C4'     5690    6.218999863    9.029000282   -1.863999963
  180 DT    H4'     5691    6.317999840    8.994999886   -1.893000007
  180 DT    O4'     5692    6.225999832    9.171999931   -1.854000092
  180 DT    C1'     5693    6.220000267    9.201000214   -1.718000054
  180 DT    H1'     5694    6.321000099    9.190999985   -1.677000046
  180 DT    N1      5695    6.179999828    9.335000038   -1.670999885
  180 DT    C6      5696    6.045000076    9.373000145   -1.670000076
  180 DT    H6      5697    5.968999863    9.301000595   -1.695000052
  180 DT    C5      5698    6.009999752    9.496000290   -1.620000124
  180 DT    C7      5699    5.865000248    9.533999443   -1.598999977
  180 DT    H71     5700    5.828000069    9.602999687   -1.675999999
  180 DT    H72     5701    5.810999870    9.440000534   -1.601999998
  180 DT    H73     5702    5.848000050    9.573999405   -1.498999953
  180 DT    C4      5703    6.102999687    9.592000008   -1.572000027
  180 DT    O4      5704    6.072999954    9.703000069   -1.531000018
  180 DT    N3      5705    6.233000278    9.555999756   -1.600000024
  180 DT    H3      5706    6.310999870    9.607000351   -1.562000036
  180 DT    C2      5707    6.272000313    9.433000565   -1.641000032
  180 DT    O2      5708    6.395999908    9.407999992   -1.651000023
  180 DT    C3'     5709    6.200999737    8.973000526   -1.719000101
  180 DT    H3'     5710    6.136000156    8.885000229   -1.712999940
  180 DT    C2'     5711    6.138999939    9.093000412   -1.645999908
  180 DT    H2'     5712    6.031000137    9.105999947   -1.648999929
[truncated: 17,272,771 more chars]
