# Supplementary material for: Redox-Based Defect Detection in Packed DNA: Insights from Hybrid Quantum Mechanical/Molecular Mechanics Molecular Dynamics Simulations
Source: J Chem Theory Comput. 2023 Nov 14;19(22):8434–45. doi: 10.1021/acs.jctc.3c01013 (PMC10687876; doi:10.1021/acs.jctc.3c01013)
Supplement: Supplementary file 2 — ct3c01013_si_002.zip [file ct3c01013_si_002.zip › packed_dna_8oxog-main/QMMM_MD/wt_reg2/wt_reg2_reduced_qmmm/gromos.g96]

TITLE
 coordinates generated from amber coord file
 ncp_amber.pdb
END
POSITION
# first 24 chars ignored
    1 DA5   HO5'       1    4.652999878    3.595000029   -6.655000210
    1 DA5   O5'        2    4.608000278    3.606999874   -6.738999844
    1 DA5   C5'        3    4.649000168    3.452999830   -6.623999596
    1 DA5   H5'        4    4.559000015    3.429999828   -6.566999912
    1 DA5   H5''       5    4.736999989    3.436999798   -6.560999870
    1 DA5   C4'        6    4.664000034    3.370000124   -6.748000145
    1 DA5   H4'        7    4.651999950    3.263999939   -6.723000526
    1 DA5   O4'        8    4.561999798    3.411000013   -6.833999634
    1 DA5   C1'        9    4.624000072    3.422000170   -6.958999634
    1 DA5   H1'       10    4.618999958    3.322999954   -7.005000114
    1 DA5   N9        11    4.559000015    3.526999950   -7.046999931
    1 DA5   C8        12    4.494999886    3.500999928   -7.164000034
    1 DA5   H8        13    4.519000053    3.414000034   -7.222000122
    1 DA5   N7        14    4.402999878    3.591999769   -7.191999912
    1 DA5   C5        15    4.413000107    3.683000088   -7.088999748
    1 DA5   C6        16    4.335000038    3.793999910   -7.037999630
    1 DA5   N6        17    4.230000019    3.840000153   -7.094999790
    1 DA5   H61       18    4.204999924    3.795000076   -7.182000160
    1 DA5   H62       19    4.177999973    3.915000200   -7.051999569
    1 DA5   N1        20    4.380000114    3.865000248   -6.933000088
    1 DA5   C2        21    4.479000092    3.820999861   -6.870999813
    1 DA5   H2        22    4.513000011    3.877000093   -6.784999847
    1 DA5   N3        23    4.543999672    3.713000059   -6.886000156
    1 DA5   C4        24    4.508000374    3.647000074   -7.001999855
    1 DA5   C3'       25    4.802000046    3.368999958   -6.816999912
    1 DA5   H3'       26    4.886000156    3.400999784   -6.755999565
    1 DA5   C2'       27    4.770999908    3.460999966   -6.932000160
    1 DA5   H2'       28    4.776000023    3.566999912   -6.907999992
    1 DA5   H2''      29    4.829999924    3.440000057   -7.020999908
    1 DA5   O3'       30    4.836999893    3.240999937   -6.866000175
    2 DT    P         31    4.973999977    3.215000153   -6.942999840
    2 DT    OP1       32    5.002999783    3.075999975   -6.919999599
    2 DT    OP2       33    5.066999912    3.318000078   -6.907999992
    2 DT    O5'       34    4.936999798    3.243999958   -7.094000340
    2 DT    C5'       35    4.842000008    3.171999931   -7.169999599
    2 DT    H5'       36    4.750000000    3.183000088   -7.112000465
    2 DT    H5''      37    4.862999916    3.066999912   -7.187000275
    2 DT    C4'       38    4.814000130    3.234999895   -7.305000305
    2 DT    H4'       39    4.743999958    3.172999859   -7.362000465
    2 DT    O4'       40    4.750000000    3.361000061   -7.287999630
    2 DT    C1'       41    4.820000172    3.450999737   -7.376999855
    2 DT    H1'       42    4.788000107    3.429000139   -7.477999687
    2 DT    N1        43    4.788000107    3.588999987   -7.331999779
    2 DT    C6        44    4.842999935    3.654000044   -7.219999790
    2 DT    H6        45    4.927999973    3.608000278   -7.171000004
    2 DT    C5        46    4.782000065    3.772000074   -7.176000118
    2 DT    C7        47    4.828999996    3.843999863   -7.050000191
    2 DT    H71       48    4.925000191    3.799000263   -7.026000023
    2 DT    H72       49    4.849999905    3.950000048   -7.066999912
    2 DT    H73       50    4.762000084    3.828999996   -6.966000557
    2 DT    C4        51    4.665999889    3.828999996   -7.243000031
    2 DT    O4        52    4.600999832    3.931000233   -7.217999935
    2 DT    N3        53    4.624000072    3.752999783   -7.347000122
    2 DT    H3        54    4.543000221    3.783999920   -7.398999691
    2 DT    C2        55    4.675999641    3.636000156   -7.395999908
    2 DT    O2        56    4.616999626    3.586999893   -7.490000248
    2 DT    C3'       57    4.943999767    3.254999876   -7.387000084
    2 DT    H3'       58    5.029000282    3.197000027   -7.351999760
    2 DT    C2'       59    4.966000080    3.408999920   -7.373000145
    2 DT    H2'       60    4.999000072    3.421000004   -7.269999504
    2 DT    H2''      61    5.033999920    3.447999954   -7.448999882
    2 DT    O3'       62    4.911000252    3.197000027   -7.516999722
    3 DC    P         63    5.008000374    3.210999966   -7.638999939
    3 DC    OP1       64    4.966000080    3.110000134   -7.736000061
    3 DC    OP2       65    5.141999722    3.209000111   -7.578000069
    3 DC    O5'       66    4.991000175    3.355000019   -7.703999996
    3 DC    C5'       67    4.863999844    3.393999815   -7.754000187
    3 DC    H5'       68    4.786000252    3.368999958   -7.682000160
    3 DC    H5''      69    4.834000111    3.333000183   -7.838999748
    3 DC    C4'       70    4.863999844    3.547000170   -7.782999992
    3 DC    H4'       71    4.770999908    3.579999924   -7.828999996
    3 DC    O4'       72    4.894000053    3.620999813   -7.666000366
    3 DC    C1'       73    4.973000050    3.726999998   -7.690000057
    3 DC    H1'       74    4.927000046    3.797999859   -7.758000374
    3 DC    N1        75    5.026000023    3.791999817   -7.569000244
    3 DC    C6        76    5.138000011    3.745999813   -7.506999969
    3 DC    H6        77    5.203000069    3.671000004   -7.550000191
    3 DC    C5        78    5.175000191    3.792999983   -7.383999825
    3 DC    H5        79    5.266999722    3.761999846   -7.337000370
    3 DC    C4        80    5.092999935    3.898000002   -7.333999634
    3 DC    N4        81    5.126999855    3.956000090   -7.220999718
    3 DC    H41       82    5.210000038    3.917999983   -7.177999973
    3 DC    H42       83    5.088000298    4.047999859   -7.208000183
    3 DC    N3        84    4.999000072    3.952000141   -7.394999504
    3 DC    C2        85    4.960999966    3.897000074   -7.512999535
    3 DC    O2        86    4.875000000    3.960999966   -7.578999996
    3 DC    C3'       87    4.975999832    3.584999800   -7.876999855
    3 DC    H3'       88    5.022999763    3.497999907   -7.923000336
    3 DC    C2'       89    5.072000027    3.650000095   -7.784999847
    3 DC    H2'       90    5.124000072    3.575999737   -7.723999977
    3 DC    H2''      91    5.131999969    3.717999935   -7.844999790
    3 DC    O3'       92    4.939000130    3.679000139   -7.969999790
    4 DA    P         93    4.908999920    3.640000105   -8.114999771
    4 DA    OP1       94    4.811999798    3.531000137   -8.112000465
    4 DA    OP2       95    5.038000107    3.622000217   -8.183000565
    4 DA    O5'       96    4.833000183    3.766000032   -8.175000191
    4 DA    C5'       97    4.709000111    3.800999880   -8.118000031
    4 DA    H5'       98    4.697000027    3.752000093   -8.020999908
    4 DA    H5''      99    4.631999969    3.773000002   -8.190000534
    4 DA    C4'      100    4.690999985    3.957000017   -8.093000412
    4 DA    H4'      101    4.588000298    3.979000092   -8.066999435
    4 DA    O4'      102    4.758000374    3.990999937   -7.974999905
    4 DA    C1'      103    4.843999863    4.095000267   -8.000000000
    4 DA    H1'      104    4.795000076    4.190999985   -7.980000496
    4 DA    N9       105    4.953000069    4.071000099   -7.914999962
    4 DA    C8       106    5.049000263    3.975999832   -7.916000366
    4 DA    H8       107    5.045000076    3.898000002   -7.990000248
    4 DA    N7       108    5.138999939    3.984999895   -7.819999695
    4 DA    C5       109    5.092000008    4.092999935   -7.744000435
    4 DA    C6       110    5.133999825    4.147000313   -7.623999596
    4 DA    N6       111    5.237999916    4.104000092   -7.564000130
    4 DA    H61      112    5.296000004    4.032999992   -7.605999947
    4 DA    H62      113    5.269000053    4.156000137   -7.483000278
    4 DA    N1       114    5.079999924    4.259999752   -7.576999664
    4 DA    C2       115    4.973000050    4.300000191   -7.637999535
    4 DA    H2       116    4.921000004    4.383999825   -7.594000340
    4 DA    N3       117    4.906000137    4.255000114   -7.745999813
    4 DA    C4       118    4.977000237    4.147999763   -7.800000191
    4 DA    C3'      119    4.743000031    4.054999828   -8.204000473
    4 DA    H3'      120    4.765999794    4.000999928   -8.295999527
    4 DA    C2'      121    4.880000114    4.095999718   -8.149000168
    4 DA    H2'      122    4.943999767    4.008999825   -8.164999962
    4 DA    H2''     123    4.918000221    4.186999798   -8.196000099
    4 DA    O3'      124    4.664000034    4.168000221   -8.237999916
    5 DA    P        125    4.704999924    4.291999817   -8.336000443
    5 DA    OP1      126    4.588000298    4.333000183   -8.416000366
    5 DA    OP2      127    4.822000027    4.256000042   -8.412000656
    5 DA    O5'      128    4.741999626    4.411000252   -8.232999802
    5 DA    C5'      129    4.640999794    4.480999947   -8.156000137
    5 DA    H5'      130    4.609999657    4.400000095   -8.088999748
    5 DA    H5''     131    4.565999985    4.522000313   -8.223000526
    5 DA    C4'      132    4.704999924    4.595999718   -8.081999779
    5 DA    H4'      133    4.624000072    4.651999950   -8.033999443
    5 DA    O4'      134    4.802999973    4.541999817   -7.983000278
    5 DA    C1'      135    4.920000076    4.615000248   -7.995999813
    5 DA    H1'      136    4.921999931    4.706000328   -7.935999870
    5 DA    N9       137    5.025000095    4.524000168   -7.951999664
    5 DA    C8       138    5.077000141    4.411000252   -8.012999535
    5 DA    H8       139    5.031000137    4.370999813   -8.101999283
    5 DA    N7       140    5.175000191    4.355000019   -7.946000099
    5 DA    C5       141    5.197000027    4.440999985   -7.837999821
    5 DA    C6       142    5.283999920    4.449000359   -7.730999947
    5 DA    N6       143    5.390000343    4.366999626   -7.723000526
    5 DA    H61      144    5.390000343    4.289000034   -7.786000252
    5 DA    H62      145    5.461999893    4.381999969   -7.652999878
    5 DA    N1       146    5.272999763    4.541999817   -7.633000374
    5 DA    C2       147    5.178999901    4.629000187   -7.655999660
    5 DA    H2       148    5.175000191    4.717000008   -7.592999935
    5 DA    N3       149    5.085000038    4.634999752   -7.754000187
    5 DA    C4       150    5.109000206    4.546000004   -7.844000340
    5 DA    C3'      151    4.788000107    4.691999912   -8.170000076
    5 DA    H3'      152    4.766999722    4.683000088   -8.276000023
    5 DA    C2'      153    4.931000233    4.644000053   -8.140000343
    5 DA    H2'      154    4.953000069    4.556000233   -8.198999405
    5 DA    H2''     155    5.015000343    4.708000183   -8.166000366
    5 DA    O3'      156    4.759999752    4.824000359   -8.138999939
    6 DT    P        157    4.841000080    4.949000359   -8.211000443
    6 DT    OP1      158    4.751999855    5.065000057   -8.192999840
    6 DT    OP2      159    4.883999825    4.904000282   -8.343999863
    6 DT    O5'      160    4.967999935    4.968999863   -8.118000031
    6 DT    C5'      161    4.940999985    4.998000145   -7.980999947
    6 DT    H5'      162    4.908999920    4.901999950   -7.940000057
    6 DT    H5''     163    4.861999989    5.072999954   -7.977999687
    6 DT    C4'      164    5.058000088    5.041999817   -7.894000053
    6 DT    H4'      165    5.013999939    5.072000027   -7.798999786
    6 DT    O4'      166    5.138000011    4.934999943   -7.880000114
    6 DT    C1'      167    5.269000053    4.973000050   -7.904000282
    6 DT    H1'      168    5.304999828    5.015000343   -7.808999538
    6 DT    N1       169    5.348999977    4.862999916   -7.942999840
    6 DT    C6       170    5.328000069    4.806000233   -8.065000534
    6 DT    H6       171    5.244999886    4.842999935   -8.123999596
    6 DT    C5       172    5.390000343    4.692999840   -8.098999977
    6 DT    C7       173    5.352999687    4.631000042   -8.232000351
    6 DT    H71      174    5.446000099    4.598999977   -8.280000687
    6 DT    H72      175    5.283999920    4.550000191   -8.208999634
    6 DT    H73      176    5.297999859    4.690000057   -8.303999901
    6 DT    C4       177    5.488999844    4.629000187   -8.008999825
    6 DT    O4       178    5.546000004    4.526999950   -8.041000366
    6 DT    N3       179    5.508999825    4.690999985   -7.884999752
    6 DT    H3       180    5.574999809    4.654999733   -7.816999912
    6 DT    C2       181    5.439000130    4.808000088   -7.848999977
    6 DT    O2       182    5.454999924    4.862999916   -7.744000435
    6 DT    C3'      183    5.138999939    5.159999847   -7.937999725
    6 DT    H3'      184    5.083000183    5.222000122   -8.008000374
    6 DT    C2'      185    5.258999825    5.086999893   -8.005000114
    6 DT    H2'      186    5.211999893    5.057000160   -8.098999977
    6 DT    H2''     187    5.354000092    5.140999794   -8.012000084
    6 DT    O3'      188    5.166999817    5.244999886   -7.826999664
    7 DA    P        189    5.269999981    5.369999886   -7.828000069
    7 DA    OP1      190    5.227000237    5.473000050   -7.730000496
    7 DA    OP2      191    5.282000065    5.402999878   -7.972000122
    7 DA    O5'      192    5.407999992    5.296000004   -7.772000313
    7 DA    C5'      193    5.425000191    5.262000084   -7.631999969
    7 DA    H5'      194    5.380000114    5.164999962   -7.609999657
    7 DA    H5''     195    5.374000072    5.343999863   -7.581999779
    7 DA    C4'      196    5.574999809    5.258000374   -7.591000557
    7 DA    H4'      197    5.577000141    5.243000031   -7.483000278
    7 DA    O4'      198    5.636000156    5.133999825   -7.637000084
    7 DA    C1'      199    5.750999928    5.168000221   -7.713999748
    7 DA    H1'      200    5.835000038    5.141999722   -7.650000095
    7 DA    N9       201    5.762000084    5.078000069   -7.831999779
    7 DA    C8       202    5.666999817    5.054999828   -7.923000336
    7 DA    H8       203    5.578999996    5.116000175   -7.926999569
    7 DA    N7       204    5.678999901    4.942999840   -7.986000061
    7 DA    C5       205    5.796000004    4.884999752   -7.928999901
    7 DA    C6       206    5.875000000    4.772000313   -7.965000153
    7 DA    N6       207    5.859000206    4.690000057   -8.065999985
    7 DA    H61      208    5.783999920    4.704999924   -8.131999969
    7 DA    H62      209    5.914000034    4.605999947   -8.067999840
    7 DA    N1       210    5.981999874    4.738999844   -7.890000343
    7 DA    C2       211    6.009999752    4.821000099   -7.793000221
    7 DA    H2       212    6.098999977    4.800000191   -7.736000061
    7 DA    N3       213    5.941999912    4.933000088   -7.748000145
    7 DA    C4       214    5.835999966    4.961999893   -7.823000431
    7 DA    C3'      215    5.665999889    5.374000072   -7.637999535
    7 DA    H3'      216    5.605000019    5.453000069   -7.680999756
    7 DA    C2'      217    5.734000206    5.311999798   -7.751999855
    7 DA    H2'      218    5.668999672    5.313000202   -7.838999748
    7 DA    H2''     219    5.822999954    5.365000248   -7.787000179
    7 DA    O3'      220    5.743000031    5.408999920   -7.519999504
    8 DT    P        221    5.866000175    5.513000011   -7.533999443
    8 DT    OP1      222    5.868000031    5.585999966   -7.407000065
    8 DT    OP2      223    5.845000267    5.588000298   -7.662000179
    8 DT    O5'      224    5.997000217    5.422999859   -7.541000366
    8 DT    C5'      225    6.020999908    5.335999966   -7.435999870
    8 DT    H5'      226    5.938000202    5.268000126   -7.419000149
    8 DT    H5''     227    6.046000004    5.402999878   -7.352999687
    8 DT    C4'      228    6.141999722    5.252999783   -7.463999748
    8 DT    H4'      229    6.154000282    5.190000057   -7.376000404
    8 DT    O4'      230    6.115000248    5.175999641   -7.576999664
    8 DT    C1'      231    6.237999916    5.168000221   -7.640000343
    8 DT    H1'      232    6.297999859    5.092000008   -7.591000557
    8 DT    N1       233    6.209000111    5.122000217   -7.782000065
    8 DT    C6       234    6.109999657    5.177999973   -7.856999874
    8 DT    H6       235    6.054999828    5.263000011   -7.819999695
    8 DT    C5       236    6.079999924    5.134999752   -7.980999947
    8 DT    C7       237    5.968999863    5.204999924   -8.059000015
    8 DT    H71      238    5.902999878    5.129000187   -8.100999832
    8 DT    H72      239    5.924000263    5.279000282   -7.991999626
    8 DT    H73      240    6.006000042    5.258999825   -8.145999908
    8 DT    C4       241    6.150000095    5.015000343   -8.036000252
    8 DT    O4       242    6.129000187    4.960999966   -8.147000313
    8 DT    N3       243    6.245999813    4.965000153   -7.955999851
    8 DT    H3       244    6.307000160    4.890000343   -7.984999657
    8 DT    C2       245    6.276000023    5.006000042   -7.828999996
    8 DT    O2       246    6.359999657    4.952000141   -7.762000084
    8 DT    C3'      247    6.268000126    5.336999893   -7.487000465
    8 DT    H3'      248    6.241999626    5.442999840   -7.480000496
    8 DT    C2'      249    6.296999931    5.303999901   -7.630000114
    8 DT    H2'      250    6.241999626    5.374000072   -7.691999912
    8 DT    H2''     251    6.400000095    5.288000107   -7.659999847
    8 DT    O3'      252    6.381999969    5.295000076   -7.412000179
    9 DC    P        253    6.520999908    5.369999886   -7.405000210
    9 DC    OP1      254    6.558000088    5.361000061   -7.262999535
    9 DC    OP2      255    6.509999752    5.506000042   -7.462999821
    9 DC    O5'      256    6.622000217    5.288000107   -7.491000175
    9 DC    C5'      257    6.671999931    5.168000221   -7.437000275
    9 DC    H5'      258    6.585000038    5.102999687   -7.441999912
    9 DC    H5''     259    6.708000183    5.188000202   -7.335999966
    9 DC    C4'      260    6.782999992    5.091000080   -7.502999783
    9 DC    H4'      261    6.805000305    4.997000217   -7.451999664
    9 DC    O4'      262    6.719999790    5.043999672   -7.619000435
    9 DC    C1'      263    6.798000336    5.059000015   -7.734999657
    9 DC    H1'      264    6.855999947    4.967000008   -7.748000145
    9 DC    N1       265    6.713999748    5.084000111   -7.851000309
    9 DC    C6       266    6.623000145    5.190999985   -7.862000465
    9 DC    H6       267    6.619999886    5.263999939   -7.782000065
    9 DC    C5       268    6.539999962    5.193999767   -7.965000153
    9 DC    H5       269    6.465000153    5.270999908   -7.969000340
    9 DC    C4       270    6.544000149    5.093999863   -8.062000275
    9 DC    N4       271    6.455000401    5.102999687   -8.156999588
    9 DC    H41      272    6.381000042    5.168999672   -8.135999680
    9 DC    H42      273    6.444999695    5.029999733   -8.226999283
    9 DC    N3       274    6.625000000    4.986999989   -8.058000565
    9 DC    C2       275    6.703000069    4.986999989   -7.948000431
    9 DC    O2       276    6.776999474    4.884999752   -7.951999664
    9 DC    C3'      277    6.916000366    5.144999981   -7.557000160
    9 DC    H3'      278    6.946000099    5.234000206   -7.500000000
    9 DC    C2'      279    6.884999752    5.177000046   -7.703000069
    9 DC    H2'      280    6.831999779    5.272000313   -7.708000183
    9 DC    H2''     281    6.974999905    5.190000057   -7.762999535
    9 DC    O3'      282    7.006999969    5.038000107   -7.539000034
   10 DC    P        283    7.166000366    5.059000015   -7.557000160
   10 DC    OP1      284    7.241000175    4.960999966   -7.474999905
   10 DC    OP2      285    7.189000130    5.202000141   -7.525000095
   10 DC    O5'      286    7.206999779    5.032000065   -7.717000008
   10 DC    C5'      287    7.198999882    4.901000023   -7.768000126
   10 DC    H5'      288    7.101000309    4.858000278   -7.745999813
   10 DC    H5''     289    7.270999908    4.843999863   -7.708999634
   10 DC    C4'      290    7.223999977    4.881999969   -7.914000034
   10 DC    H4'      291    7.248000145    4.777999878   -7.937000275
   10 DC    O4'      292    7.113999844    4.920000076   -7.991000175
   10 DC    C1'      293    7.164000034    5.008000374   -8.093000412
   10 DC    H1'      294    7.210000038    4.952000141   -8.173999786
   10 DC    N1       295    7.050000191    5.097000122   -8.135999680
   10 DC    C6       296    6.994999886    5.195000172   -8.052999496
   10 DC    H6       297    7.046000004    5.213000298   -7.958999634
   10 DC    C5       298    6.891000271    5.276000023   -8.093000412
   10 DC    H5       299    6.854000092    5.355000019   -8.030000687
   10 DC    C4       300    6.830000401    5.238999844   -8.218999863
   10 DC    N4       301    6.723999977    5.300999641   -8.262999535
   10 DC    H41      302    6.684999943    5.380000114   -8.213999748
   10 DC    H42      303    6.676000118    5.282999992   -8.350000381
   10 DC    N3       304    6.876000404    5.151999950   -8.300000191
   10 DC    C2       305    6.980999947    5.068999767   -8.258999825
   10 DC    O2       306    7.023000240    4.977999687   -8.322999954
   10 DC    C3'      307    7.342000008    4.972000122   -7.967999935
   10 DC    H3'      308    7.401999474    5.000000000   -7.880999565
   10 DC    C2'      309    7.277999878    5.092999935   -8.039999962
   10 DC    H2'      310    7.263999939    5.171000004   -7.966000557
   10 DC    H2''     311    7.344000340    5.120999813   -8.121999741
   10 DC    O3'      312    7.423999786    4.894999981   -8.055999756
   11 DA    P        313    7.566999912    4.934000015   -8.095999718
   11 DA    OP1      314    7.657999992    4.817999840   -8.088999748
   11 DA    OP2      315    7.612000465    5.054999828   -8.029000282
   11 DA    O5'      316    7.551999569    4.963999748   -8.246999741
   11 DA    C5'      317    7.526999474    4.861000061   -8.340000153
   11 DA    H5'      318    7.444000244    4.800000191   -8.305999756
   11 DA    H5''     319    7.616000175    4.799000263   -8.344999313
   11 DA    C4'      320    7.508000374    4.920000076   -8.483999252
   11 DA    H4'      321    7.519999504    4.840000153   -8.557000160
   11 DA    O4'      322    7.373000145    4.973999977   -8.487999916
   11 DA    C1'      323    7.383999825    5.106999874   -8.536000252
   11 DA    H1'      324    7.397000313    5.091000080   -8.642999649
   11 DA    N9       325    7.262999535    5.189000130   -8.508000374
   11 DA    C8       326    7.237999916    5.249000072   -8.385000229
   11 DA    H8       327    7.301000118    5.247000217   -8.298000336
   11 DA    N7       328    7.131999969    5.325999737   -8.394000053
   11 DA    C5       329    7.071000099    5.293000221   -8.517000198
   11 DA    C6       330    6.947000027    5.321000099   -8.579000473
   11 DA    N6       331    6.845999718    5.397000313   -8.534999847
   11 DA    H61      332    6.842999935    5.421000004   -8.435999870
   11 DA    H62      333    6.761000156    5.411999702   -8.586999893
   11 DA    N1       334    6.921000004    5.268000126   -8.703000069
   11 DA    C2       335    7.004000187    5.185999870   -8.756999969
   11 DA    H2       336    6.969000340    5.136000156   -8.845999718
   11 DA    N3       337    7.115000248    5.137000084   -8.698999405
   11 DA    C4       338    7.151000023    5.203999996   -8.586999893
   11 DA    C3'      339    7.598000526    5.036000252   -8.513999939
   11 DA    H3'      340    7.694000244    5.034999847   -8.461999893
   11 DA    C2'      341    7.512999535    5.156000137   -8.477999687
   11 DA    H2'      342    7.508000374    5.184999943   -8.373000145
   11 DA    H2''     343    7.546000004    5.244999886   -8.531000137
   11 DA    O3'      344    7.623999596    5.041999817   -8.649999619
   12 DC    P        345    7.766000271    5.043000221   -8.708000183
   12 DC    OP1      346    7.847000122    4.925000191   -8.663000107
   12 DC    OP2      347    7.816000462    5.175999641   -8.669000626
   12 DC    O5'      348    7.741000175    5.032999992   -8.866999626
   12 DC    C5'      349    7.694000244    4.909999847   -8.920000076
   12 DC    H5'      350    7.637000084    4.866000175   -8.837999344
   12 DC    H5''     351    7.769000053    4.843999863   -8.963999748
   12 DC    C4'      352    7.594999790    4.939000130   -9.033999443
   12 DC    H4'      353    7.565000057    4.845000267   -9.079999924
   12 DC    O4'      354    7.486000061    5.009999752   -8.979000092
   12 DC    C1'      355    7.473000526    5.138000011   -9.045000076
   12 DC    H1'      356    7.405999660    5.119999886   -9.130000114
   12 DC    N1       357    7.407000065    5.231999874   -8.949999809
   12 DC    C6       358    7.480999947    5.281000137   -8.844999313
   12 DC    H6       359    7.574999809    5.234000206   -8.823999405
   12 DC    C5       360    7.427999973    5.388000011   -8.776000023
   12 DC    H5       361    7.490000248    5.418000221   -8.692999840
   12 DC    C4       362    7.296999931    5.436999798   -8.809000015
   12 DC    N4       363    7.243000031    5.522999763   -8.730999947
   12 DC    H41      364    7.296000004    5.540999889   -8.647000313
   12 DC    H42      365    7.144000053    5.532000065   -8.748000145
   12 DC    N3       366    7.219999790    5.370999813   -8.894999504
   12 DC    C2       367    7.277999878    5.270999908   -8.968999863
   12 DC    O2       368    7.210000038    5.211999893   -9.051000595
   12 DC    C3'      369    7.648000240    5.026999950   -9.142999649
   12 DC    H3'      370    7.756999969    5.025000095   -9.144000053
   12 DC    C2'      371    7.612999916    5.171999931   -9.105999947
   12 DC    H2'      372    7.689000130    5.210999966   -9.038000107
   12 DC    H2''     373    7.597000122    5.238999844   -9.190000534
   12 DC    O3'      374    7.580999851    4.993000031   -9.270999908
   13 DC    P        375    7.612000465    5.050999641   -9.416999817
   13 DC    OP1      376    7.606999874    4.933000088   -9.508999825
   13 DC    OP2      377    7.733999729    5.137000084   -9.427000046
   13 DC    O5'      378    7.491000175    5.152999878   -9.442999840
   13 DC    C5'      379    7.373999596    5.102999687   -9.498999596
   13 DC    H5'      380    7.330000401    5.029000282   -9.433000565
   13 DC    H5''     381    7.402999878    5.053999901   -9.592000008
   13 DC    C4'      382    7.269000053    5.213999748   -9.531000137
   13 DC    H4'      383    7.176999569    5.171999931   -9.569999695
   13 DC    O4'      384    7.255999565    5.293000221   -9.411000252
   13 DC    C1'      385    7.284999847    5.427999973   -9.444000244
   13 DC    H1'      386    7.196000099    5.466000080   -9.493000031
   13 DC    N1       387    7.319000244    5.500000000   -9.314000130
   13 DC    C6       388    7.441000462    5.467000008   -9.250000000
   13 DC    H6       389    7.512999535    5.400000095   -9.295999527
   13 DC    C5       390    7.465000153    5.526000023   -9.128999710
   13 DC    H5       391    7.543000221    5.493000031   -9.062999725
   13 DC    C4       392    7.373000145    5.620999813   -9.081999779
   13 DC    N4       393    7.398000240    5.695000172   -8.980000496
   13 DC    H41      394    7.483999729    5.683000088   -8.927999496
   13 DC    H42      395    7.337000370    5.770999908   -8.954999924
   13 DC    N3       396    7.269999504    5.658999920   -9.151000023
   13 DC    C2       397    7.241000175    5.604000092   -9.272000313
   13 DC    O2       398    7.141000271    5.640000343   -9.336999893
   13 DC    C3'      399    7.310999870    5.310999870   -9.641000748
   13 DC    H3'      400    7.376000404    5.259999752   -9.711999893
   13 DC    C2'      401    7.380999565    5.427000046   -9.559000015
   13 DC    H2'      402    7.483999729    5.394999981   -9.539999962
   13 DC    H2''     403    7.383999825    5.519999981   -9.616000175
   13 DC    O3'      404    7.206999779    5.349999905   -9.720999718
   14 DT    P        405    7.203999996    5.453999996   -9.848999977
   14 DT    OP1      406    7.105999947    5.402999878   -9.946000099
   14 DT    OP2      407    7.345999718    5.463999748   -9.898000717
   14 DT    O5'      408    7.155999660    5.588999748   -9.795000076
   14 DT    C5'      409    7.022000313    5.599999905   -9.737000465
   14 DT    H5'      410    7.026999474    5.541999817   -9.644999504
   14 DT    H5''     411    6.941999912    5.556000233   -9.795999527
   14 DT    C4'      412    6.984999657    5.734999657   -9.699999809
   14 DT    H4'      413    6.879000187    5.730999947   -9.675000191
   14 DT    O4'      414    7.050000191    5.772999763   -9.579999924
   14 DT    C1'      415    7.123000145    5.893000126   -9.600000381
   14 DT    H1'      416    7.057000160    5.970999718   -9.562000275
   14 DT    N1       417    7.248999596    5.891999722   -9.517999649
   14 DT    C6       418    7.356999874    5.815999985   -9.541999817
   14 DT    H6       419    7.363999844    5.744999886   -9.623000145
   14 DT    C5       420    7.455000401    5.800000191   -9.451999664
   14 DT    C7       421    7.578000069    5.708000183   -9.489000320
   14 DT    H71      422    7.668000221    5.765000343   -9.462999344
   14 DT    H72      423    7.585999966    5.618999958   -9.427000046
   14 DT    H73      424    7.578000069    5.675999641   -9.593000412
   14 DT    C4       425    7.451000214    5.872000217   -9.326999664
   14 DT    O4       426    7.526999474    5.863999844   -9.233999252
   14 DT    N3       427    7.344000340    5.960000038   -9.309000015
   14 DT    H3       428    7.344000340    6.024000168   -9.230999947
   14 DT    C2       429    7.247000217    5.973999977   -9.401999474
   14 DT    O2       430    7.176000118    6.075999737   -9.399999619
   14 DT    C3'      431    7.013999939    5.838999748   -9.807000160
   14 DT    H3'      432    7.027999878    5.809999943   -9.911000252
   14 DT    C2'      433    7.144000053    5.901000023   -9.751000404
   14 DT    H2'      434    7.233999729    5.845000267   -9.776999474
   14 DT    H2''     435    7.151000023    6.005000114   -9.780000687
   14 DT    O3'      436    6.911000252    5.935999870   -9.782999992
   15 DG    P        437    6.875000000    6.049000263   -9.892999649
   15 DG    OP1      438    6.730000496    6.078999996   -9.868000031
   15 DG    OP2      439    6.921999931    6.002999783  -10.022000313
   15 DG    O5'      440    6.969000340    6.175000191   -9.852999687
   15 DG    C5'      441    6.923999786    6.293000221   -9.788999557
   15 DG    H5'      442    6.851999760    6.270999908   -9.710000038
   15 DG    H5''     443    6.862000465    6.348000050   -9.859999657
   15 DG    C4'      444    7.032000065    6.397000313   -9.739000320
   15 DG    H4'      445    6.980999947    6.472000122   -9.678999901
   15 DG    O4'      446    7.122000217    6.328999996   -9.648000717
   15 DG    C1'      447    7.244000435    6.376999855   -9.671999931
   15 DG    H1'      448    7.254000187    6.473000526   -9.621999741
   15 DG    N9       449    7.342999935    6.286999702   -9.612000465
   15 DG    C8       450    7.402999878    6.168999672   -9.663000107
   15 DG    H8       451    7.366999626    6.137000084   -9.760000229
   15 DG    N7       452    7.495999813    6.123000145   -9.583999634
   15 DG    C5       453    7.493000031    6.206000328   -9.470999718
   15 DG    C6       454    7.566000462    6.204999924   -9.348999977
   15 DG    O6       455    7.658999443    6.131999969   -9.309999466
   15 DG    N1       456    7.530000210    6.306000233   -9.260999680
   15 DG    H1       457    7.590000153    6.302999973   -9.178999901
   15 DG    C2       458    7.427999973    6.391999722   -9.276000023
   15 DG    N2       459    7.400000095    6.481999874   -9.190999985
   15 DG    H21      460    7.444000244    6.460000038   -9.101999283
   15 DG    H22      461    7.312999725    6.533999443   -9.192999840
   15 DG    N3       462    7.352999687    6.394999981   -9.392000198
   15 DG    C4       463    7.395999908    6.300000191   -9.482999802
   15 DG    C3'      464    7.129000187    6.455000401   -9.842000008
   15 DG    H3'      465    7.092000008    6.421999931   -9.939000130
   15 DG    C2'      466    7.258000374    6.384999752   -9.822999954
   15 DG    H2'      467    7.263999939    6.283999920   -9.862000465
   15 DG    H2''     468    7.348000526    6.432000160   -9.864000320
   15 DG    O3'      469    7.130999565    6.592000008   -9.824999809
   16 DC    P        470    7.201999664    6.698000431   -9.916999817
   16 DC    OP1      471    7.118000031    6.819999695   -9.916999817
   16 DC    OP2      472    7.236000061    6.630000114  -10.046999931
   16 DC    O5'      473    7.341000557    6.727999687   -9.843000412
   16 DC    C5'      474    7.362000465    6.840000153   -9.753999710
   16 DC    H5'      475    7.341000557    6.932000160   -9.808000565
   16 DC    H5''     476    7.466000557    6.842000008   -9.720999718
   16 DC    C4'      477    7.280999660    6.837000370   -9.621999741
   16 DC    H4'      478    7.176999569    6.848999977   -9.654000282
   16 DC    O4'      479    7.316999912    6.710000038   -9.566999435
   16 DC    C1'      480    7.414000034    6.726000309   -9.466000557
   16 DC    H1'      481    7.369000435    6.689000130   -9.373000145
   16 DC    N1       482    7.541999817    6.658999443   -9.496000290
   16 DC    C6       483    7.560999870    6.599999905   -9.616000175
   16 DC    H6       484    7.488999844    6.605999947   -9.696000099
   16 DC    C5       485    7.659999847    6.501999855   -9.616999626
   16 DC    H5       486    7.680000305    6.451000214   -9.710000038
   16 DC    C4       487    7.745999813    6.493000031   -9.505000114
   16 DC    N4       488    7.837999821    6.401999474   -9.505000114
   16 DC    H41      489    7.830999851    6.331999779   -9.578000069
   16 DC    H42      490    7.891000271    6.383999825   -9.420999527
   16 DC    N3       491    7.734999657    6.555999756   -9.399999619
   16 DC    C2       492    7.629000187    6.641999722   -9.391000748
   16 DC    O2       493    7.623000145    6.706999779   -9.288000107
   16 DC    C3'      494    7.309999943    6.941999912   -9.519000053
   16 DC    H3'      495    7.344999790    7.033999443   -9.565000534
   16 DC    C2'      496    7.430000305    6.877999783   -9.451999664
   16 DC    H2'      497    7.516000271    6.914000034   -9.508999825
   16 DC    H2''     498    7.449999809    6.909999847   -9.348999977
   16 DC    O3'      499    7.197000027    6.948000431   -9.430000305
   17 DA    P        500    7.164999962    7.087000370   -9.355999947
   17 DA    OP1      501    7.051999569    7.058999538   -9.267999649
   17 DA    OP2      502    7.151999474    7.196000099   -9.455999374
   17 DA    O5'      503    7.291000366    7.123000145   -9.260999680
   17 DA    C5'      504    7.307000160    7.083000183   -9.126999855
   17 DA    H5'      505    7.277999878    6.979000092   -9.112999916
   17 DA    H5''     506    7.227999687    7.134999752   -9.073999405
   17 DA    C4'      507    7.448999882    7.104000092   -9.074999809
   17 DA    H4'      508    7.442999840    7.065000057   -8.973000526
   17 DA    O4'      509    7.553999901    7.032000065   -9.144000053
   17 DA    C1'      510    7.655999660    7.122000217   -9.177999496
   17 DA    H1'      511    7.726999760    7.130000114   -9.097000122
   17 DA    N9       512    7.730999947    7.078000069   -9.301000595
   17 DA    C8       513    7.715000153    7.109999657   -9.426000595
   17 DA    H8       514    7.638999939    7.178999901   -9.460000038
   17 DA    N7       515    7.789999962    7.044000149   -9.515000343
   17 DA    C5       516    7.862999916    6.960999966   -9.430999756
   17 DA    C6       517    7.951999664    6.861000061   -9.441999435
   17 DA    N6       518    8.010999680    6.817999840   -9.558000565
   17 DA    H61      519    7.967999935    6.855000496   -9.642000198
   17 DA    H62      520    8.069000244    6.736000061   -9.552999496
   17 DA    N1       521    7.994999886    6.789000034   -9.342000008
   17 DA    C2       522    7.953000069    6.822000027   -9.220999718
   17 DA    H2       523    8.001999855    6.775000095   -9.137000084
   17 DA    N3       524    7.872000217    6.923000336   -9.187000275
   17 DA    C4       525    7.823999882    6.980000496   -9.295999527
   17 DA    C3'      526    7.494000435    7.251000404   -9.071000099
   17 DA    H3'      527    7.407999992    7.316000462   -9.090000153
   17 DA    C2'      528    7.578000069    7.251000404   -9.198999405
   17 DA    H2'      529    7.508000374    7.243000031   -9.282999992
   17 DA    H2''     530    7.637000084    7.342000008   -9.194000244
   17 DA    O3'      531    7.580999851    7.287999630   -8.966000557
   18 DG    P        532    7.527999878    7.351999760   -8.836999893
   18 DG    OP1      533    7.407000065    7.275000095   -8.802000046
   18 DG    OP2      534    7.500000000    7.498000145   -8.862000465
   18 DG    O5'      535    7.638999939    7.347000122   -8.725000381
   18 DG    C5'      536    7.666000366    7.229000092   -8.654000282
   18 DG    H5'      537    7.627999783    7.143000126   -8.710000038
   18 DG    H5''     538    7.644999504    7.233999729   -8.548000336
   18 DG    C4'      539    7.815000057    7.201000214   -8.642999649
   18 DG    H4'      540    7.816999912    7.123999596   -8.565000534
   18 DG    O4'      541    7.863999844    7.148000240   -8.762999535
   18 DG    C1'      542    7.977999687    7.227999687   -8.802999496
   18 DG    H1'      543    8.059999466    7.171999931   -8.756999969
   18 DG    N9       544    7.997000217    7.226000309   -8.947000504
   18 DG    C8       545    7.939000130    7.312000275   -9.037000656
   18 DG    H8       546    7.875000000    7.393000126   -9.003999710
   18 DG    N7       547    7.974999905    7.282000065   -9.157999992
   18 DG    C5       548    8.069999695    7.184999943   -9.148000717
   18 DG    C6       549    8.137000084    7.102999687   -9.248999596
   18 DG    O6       550    8.130999565    7.120999813   -9.369999886
   18 DG    N1       551    8.230999947    7.012000084   -9.196000099
   18 DG    H1       552    8.289999962    6.962000370   -9.260999680
   18 DG    C2       553    8.237999916    6.986000061   -9.062999725
   18 DG    N2       554    8.314000130    6.887000084   -9.027999878
   18 DG    H21      555    8.385999680    6.848000526   -9.086000443
   18 DG    H22      556    8.308000565    6.866000175   -8.928999901
   18 DG    N3       557    8.166000366    7.051000118   -8.968000412
   18 DG    C4       558    8.086999893    7.151000023   -9.017999649
   18 DG    C3'      559    7.901000023    7.323000431   -8.593999863
   18 DG    H3'      560    7.844999790    7.402999878   -8.545000076
   18 DG    C2'      561    7.942999840    7.362999916   -8.739000320
   18 DG    H2'      562    7.868000031    7.416000366   -8.796999931
   18 DG    H2''     563    8.031000137    7.427999973   -8.733999252
   18 DG    O3'      564    8.013999939    7.282000065   -8.522000313
   19 DA    P        565    8.090000153    7.377999783   -8.421999931
   19 DA    OP1      566    8.023000717    7.372000217   -8.288999557
   19 DA    OP2      567    8.116999626    7.511000156   -8.494999886
   19 DA    O5'      568    8.232999802    7.308000088   -8.404000282
   19 DA    C5'      569    8.248999596    7.171999931   -8.376000404
   19 DA    H5'      570    8.163000107    7.111000061   -8.404000282
   19 DA    H5''     571    8.250000000    7.151000023   -8.269000053
   19 DA    C4'      572    8.369000435    7.104000092   -8.433000565
   19 DA    H4'      573    8.376000404    7.004000187   -8.388999939
   19 DA    O4'      574    8.366000175    7.090000153   -8.578000069
   19 DA    C1'      575    8.468000412    7.166999817   -8.633000374
   19 DA    H1'      576    8.548999786    7.099999905   -8.663000107
   19 DA    N9       577    8.404000282    7.233000278   -8.744000435
   19 DA    C8       578    8.315000534    7.337999821   -8.739999771
   19 DA    H8       579    8.276999474    7.376000404   -8.645999908
   19 DA    N7       580    8.298000336    7.391999722   -8.858999252
   19 DA    C5       581    8.383000374    7.314000130   -8.948999405
   19 DA    C6       582    8.427999496    7.316000462   -9.085000038
   19 DA    N6       583    8.375000000    7.390000343   -9.177000046
   19 DA    H61      584    8.307000160    7.458000183   -9.148000717
   19 DA    H62      585    8.418000221    7.380000114   -9.267999649
   19 DA    N1       586    8.510000229    7.223000526   -9.133000374
   19 DA    C2       587    8.552000046    7.126000404   -9.045000076
   19 DA    H2       588    8.628999710    7.062999725   -9.087999344
   19 DA    N3       589    8.526999474    7.118000031   -8.913000107
   19 DA    C4       590    8.444999695    7.212999821   -8.873000145
   19 DA    C3'      591    8.503999710    7.169999599   -8.395999908
   19 DA    H3'      592    8.491999626    7.230999947   -8.307000160
   19 DA    C2'      593    8.517999649    7.256999969   -8.516000748
   19 DA    H2'      594    8.460000038    7.347000122   -8.498999596
   19 DA    H2''     595    8.619000435    7.294000149   -8.537000656
   19 DA    O3'      596    8.612000465    7.083000183   -8.378000259
   20 DT    P        597    8.760000229    7.126000404   -8.344999313
   20 DT    OP1      598    8.814000130    7.034999847   -8.241999626
   20 DT    OP2      599    8.760999680    7.272000313   -8.303999901
   20 DT    O5'      600    8.829999924    7.105000496   -8.482999802
   20 DT    C5'      601    8.844999313    6.973000526   -8.537000656
   20 DT    H5'      602    8.746999741    6.939000130   -8.571000099
   20 DT    H5''     603    8.880000114    6.902999878   -8.461000443
   20 DT    C4'      604    8.934999466    6.983999729   -8.656999588
   20 DT    H4'      605    8.944999695    6.883999825   -8.698999405
   20 DT    O4'      606    8.855000496    7.055999756   -8.750000000
   20 DT    C1'      607    8.937000275    7.157000065   -8.805000305
   20 DT    H1'      608    8.987000465    7.104000092   -8.887000084
   20 DT    N1       609    8.843000412    7.265000343   -8.857000351
   20 DT    C6       610    8.788000107    7.348000526   -8.769000053
   20 DT    H6       611    8.802000046    7.328000069   -8.663999557
   20 DT    C5       612    8.725999832    7.465000153   -8.809000015
   20 DT    C7       613    8.647000313    7.544999599   -8.698999405
   20 DT    H71      614    8.691999435    7.539000034   -8.600000381
   20 DT    H72      615    8.656999588    7.648999691   -8.727999687
   20 DT    H73      616    8.541999817    7.519000053   -8.690000534
   20 DT    C4       617    8.699999809    7.483999729   -8.951999664
   20 DT    O4       618    8.625000000    7.562999725   -9.008000374
   20 DT    N3       619    8.766000748    7.401000023   -9.038000107
   20 DT    H3       620    8.760000229    7.416999817   -9.137000084
   20 DT    C2       621    8.836000443    7.291999817   -8.996000290
   20 DT    O2       622    8.887999535    7.226999760   -9.086999893
   20 DT    C3'      623    9.069999695    7.051999569   -8.638999939
   20 DT    H3'      624    9.095999718    7.060999870   -8.533999443
   20 DT    C2'      625    9.045000076    7.182000160   -8.708000183
   20 DT    H2'      626    9.012999535    7.256999969   -8.635999680
   20 DT    H2''     627    9.137000084    7.216000557   -8.755000114
   20 DT    O3'      628    9.162000656    6.965000153   -8.697000504
   21 DT    P        629    9.317999840    6.995999813   -8.708000183
   21 DT    OP1      630    9.394000053    6.869000435   -8.701000214
   21 DT    OP2      631    9.351999283    7.094999790   -8.600000381
   21 DT    O5'      632    9.352999687    7.062000275   -8.847000122
   21 DT    C5'      633    9.324999809    6.990000248   -8.967000008
   21 DT    H5'      634    9.232000351    6.935999870   -8.946000099
   21 DT    H5''     635    9.394000053    6.905999660   -8.980000496
   21 DT    C4'      636    9.315999985    7.071000099   -9.098999977
   21 DT    H4'      637    9.298999786    7.002999783   -9.183000565
   21 DT    O4'      638    9.211999893    7.175000191   -9.097000122
   21 DT    C1'      639    9.260999680    7.298000336   -9.142000198
   21 DT    H1'      640    9.255999565    7.314000130   -9.250000000
   21 DT    N1       641    9.190000534    7.412999630   -9.076000214
   21 DT    C6       642    9.180000305    7.419999599   -8.937999725
   21 DT    H6       643    9.246000290    7.358999729   -8.878999710
   21 DT    C5       644    9.108999252    7.522000313   -8.878000259
   21 DT    C7       645    9.108999252    7.541999817   -8.730999947
   21 DT    H71      646    9.013999939    7.512000084   -8.685999870
   21 DT    H72      647    9.187999725    7.480999947   -8.685999870
   21 DT    H73      648    9.123999596    7.644999504   -8.698999405
   21 DT    C4       649    9.031999588    7.609999657   -8.961000443
   21 DT    O4       650    8.961999893    7.701000214   -8.923000336
   21 DT    N3       651    9.048999786    7.602999687   -9.095999718
   21 DT    H3       652    9.001999855    7.664999962   -9.161000252
   21 DT    C2       653    9.105000496    7.491000175   -9.154000282
   21 DT    O2       654    9.083999634    7.473999977   -9.274999619
   21 DT    C3'      655    9.449999809    7.147000313   -9.116999626
   21 DT    H3'      656    9.519000053    7.125000000   -9.036000252
   21 DT    C2'      657    9.407999992    7.289999962   -9.108999252
   21 DT    H2'      658    9.423000336    7.319000244   -9.005000114
   21 DT    H2''     659    9.472000122    7.352999687   -9.170999527
   21 DT    O3'      660    9.501000404    7.119999886   -9.251000404
   22 DC    P        661    9.648000717    7.168000221   -9.303999901
   22 DC    OP1      662    9.687999725    7.080999851   -9.414999962
   22 DC    OP2      663    9.739000320    7.184999943   -9.187000275
   22 DC    O5'      664    9.616000175    7.308000088   -9.364000320
   22 DC    C5'      665    9.536000252    7.316000462   -9.482999802
   22 DC    H5'      666    9.444000244    7.259999752   -9.468000412
   22 DC    H5''     667    9.583000183    7.269999504   -9.569999695
   22 DC    C4'      668    9.498999596    7.466000557   -9.519000053
   22 DC    H4'      669    9.461000443    7.469999790   -9.621000290
   22 DC    O4'      670    9.398000717    7.532000065   -9.440999985
   22 DC    C1'      671    9.427999496    7.673000336   -9.440000534
   22 DC    H1'      672    9.411000252    7.713999748   -9.538999557
   22 DC    N1       673    9.354000092    7.741000175   -9.326999664
   22 DC    C6       674    9.368000031    7.701000214   -9.194999695
   22 DC    H6       675    9.411000252    7.605000496   -9.170000076
   22 DC    C5       676    9.326000214    7.777999878   -9.095999718
   22 DC    H5       677    9.321000099    7.747000217   -8.993000031
   22 DC    C4       678    9.248999596    7.891999722   -9.123000145
   22 DC    N4       679    9.196000099    7.963999748   -9.026999474
   22 DC    H41      680    9.194999695    7.926000118   -8.934000015
   22 DC    H42      681    9.147000313    8.045999527   -9.058000565
   22 DC    N3       682    9.232000351    7.930000305   -9.246000290
   22 DC    C2       683    9.281000137    7.856999874   -9.348999977
   22 DC    O2       684    9.253000259    7.901000023   -9.460000038
   22 DC    C3'      685    9.621999741    7.557000160   -9.522000313
   22 DC    H3'      686    9.708999634    7.498999596   -9.489999771
   22 DC    C2'      687    9.580999374    7.661000252   -9.420999527
   22 DC    H2'      688    9.621000290    7.616000175   -9.329999924
   22 DC    H2''     689    9.626000404    7.758000374   -9.444000244
   22 DC    O3'      690    9.635000229    7.599999905   -9.656000137
   23 DT    P        691    9.751999855    7.697000027   -9.701999664
   23 DT    OP1      692    9.776999474    7.676999569   -9.848999977
   23 DT    OP2      693    9.862999916    7.669999599   -9.607999802
   23 DT    O5'      694    9.705999374    7.848000526   -9.682000160
   23 DT    C5'      695    9.604000092    7.908999443   -9.767000198
   23 DT    H5'      696    9.530000687    7.830999851   -9.782999992
   23 DT    H5''     697    9.651000023    7.919000149   -9.864999771
   23 DT    C4'      698    9.548999786    8.039999962   -9.698999405
   23 DT    H4'      699    9.482000351    8.093000412   -9.767000198
   23 DT    O4'      700    9.480999947    8.001999855   -9.585000038
   23 DT    C1'      701    9.456999779    8.128999710   -9.519000053
   23 DT    H1'      702    9.357000351    8.163999557   -9.544000626
   23 DT    N1       703    9.462999344    8.126000404   -9.371999741
   23 DT    C6       704    9.557000160    8.048999786   -9.305000305
   23 DT    H6       705    9.612999916    7.976000309   -9.361000061
   23 DT    C5       706    9.572999954    8.062000275   -9.170000076
   23 DT    C7       707    9.666999817    7.948000431   -9.114999771
   23 DT    H71      708    9.612999916    7.852999687   -9.121999741
   23 DT    H72      709    9.760999680    7.944999695   -9.169000626
   23 DT    H73      710    9.678999901    7.966000557   -9.008000374
   23 DT    C4       711    9.496000290    8.142999649   -9.081999779
   23 DT    O4       712    9.491999626    8.137999535   -8.958999634
   23 DT    N3       713    9.392999649    8.210000038   -9.155000687
   23 DT    H3       714    9.328000069    8.277999878   -9.118000031
   23 DT    C2       715    9.391000748    8.222000122   -9.295000076
   23 DT    O2       716    9.316999435    8.307000160   -9.348000526
   23 DT    C3'      717    9.652999878    8.140000343   -9.656000137
   23 DT    H3'      718    9.737000465    8.091000557   -9.605999947
   23 DT    C2'      719    9.564000130    8.223000526   -9.571000099
   23 DT    H2'      720    9.621000290    8.274999619   -9.493000031
   23 DT    H2''     721    9.512000084    8.302000046   -9.626000404
   23 DT    O3'      722    9.701999664    8.218999863   -9.766000748
   24 DA    P        723    9.828000069    8.308000565   -9.748000145
   24 DA    OP1      724    9.842000008    8.373999596   -9.878999710
   24 DA    OP2      725    9.939000130    8.225999832   -9.690999985
   24 DA    O5'      726    9.781999588    8.420000076   -9.644999504
   24 DA    C5'      727    9.704000473    8.531000137   -9.687999725
   24 DA    H5'      728    9.612999916    8.496000290   -9.737000465
   24 DA    H5''     729    9.767000198    8.585000038   -9.758999825
   24 DA    C4'      730    9.661000252    8.631999969   -9.583000183
   24 DA    H4'      731    9.586000443    8.701999664   -9.619000435
   24 DA    O4'      732    9.614999771    8.553999901   -9.479000092
   24 DA    C1'      733    9.670999527    8.612000465   -9.366000175
   24 DA    H1'      734    9.621000290    8.706999779   -9.350999832
   24 DA    N9       735    9.654000282    8.526999474   -9.244000435
   24 DA    C8       736    9.723000526    8.413999557   -9.206999779
   24 DA    H8       737    9.801000595    8.369999886   -9.267999649
   24 DA    N7       738    9.703000069    8.371999741   -9.087999344
   24 DA    C5       739    9.598999977    8.456999779   -9.043000221
   24 DA    C6       740    9.529000282    8.470999718   -8.925000191
   24 DA    N6       741    9.531999588    8.399999619   -8.816999435
   24 DA    H61      742    9.612999916    8.341000557   -8.803999901
   24 DA    H62      743    9.462999344    8.423999786   -8.746999741
   24 DA    N1       744    9.432000160    8.559999466   -8.916000366
   24 DA    C2       745    9.407999992    8.644999504   -9.017999649
   24 DA    H2       746    9.331999779    8.719999313   -9.003000259
   24 DA    N3       747    9.472000122    8.642999649   -9.137000084
   24 DA    C4       748    9.564000130    8.545000076   -9.140000343
   24 DA    C3'      749    9.783999443    8.715000153   -9.533999443
   24 DA    H3'      750    9.876000404    8.704999924   -9.591000557
   24 DA    C2'      751    9.808000565    8.644000053   -9.406999588
   24 DA    H2'      752    9.866999626    8.555000305   -9.425000191
   24 DA    H2''     753    9.862999916    8.704999924   -9.336000443
   24 DA    O3'      754    9.736000061    8.848000526   -9.506999969
   25 DC    P        755    9.819000244    8.982999802   -9.533999443
   25 DC    OP1      756    9.798999786    9.026999474   -9.673999786
   25 DC    OP2      757    9.955999374    8.979000092   -9.486000061
   25 DC    O5'      758    9.741999626    9.093000412   -9.440999985
   25 DC    C5'      759    9.635000229    9.176000595   -9.482000351
   25 DC    H5'      760    9.565000534    9.114999771   -9.538999557
   25 DC    H5''     761    9.687999725    9.251999855   -9.541000366
   25 DC    C4'      762    9.555999756    9.233999252   -9.364000320
   25 DC    H4'      763    9.472000122    9.291000366   -9.405000687
   25 DC    O4'      764    9.523000717    9.114999771   -9.287000656
   25 DC    C1'      765    9.558000565    9.141000748   -9.151000023
   25 DC    H1'      766    9.466000557    9.184999466   -9.111000061
   25 DC    N1       767    9.580999374    9.012999535   -9.078000069
   25 DC    C6       768    9.670999527    8.926000595   -9.128000259
   25 DC    H6       769    9.704000473    8.944000244   -9.229000092
   25 DC    C5       770    9.720999718    8.826999664   -9.051000595
   25 DC    H5       771    9.793000221    8.760000229   -9.093999863
   25 DC    C4       772    9.675000191    8.816999435   -8.913000107
   25 DC    N4       773    9.725999832    8.727999687   -8.835000038
   25 DC    H41      774    9.812999725    8.680999756   -8.855000496
   25 DC    H42      775    9.685999870    8.729000092   -8.741999626
   25 DC    N3       776    9.572999954    8.887999535   -8.873000145
   25 DC    C2       777    9.520999908    8.987000465   -8.954000473
   25 DC    O2       778    9.427999496    9.059999466   -8.920000076
   25 DC    C3'      779    9.631999969    9.329000473   -9.273000717
   25 DC    H3'      780    9.713999748    9.373000145   -9.329999924
   25 DC    C2'      781    9.669000626    9.243000031   -9.151000023
   25 DC    H2'      782    9.767000198    9.203000069   -9.180999756
   25 DC    H2''     783    9.690000534    9.298999786   -9.059999466
   25 DC    O3'      784    9.551000595    9.430999756   -9.220999718
   26 DC    P        785    9.600999832    9.552999496   -9.125000000
   26 DC    OP1      786    9.530000687    9.677000046   -9.158999443
   26 DC    OP2      787    9.750000000    9.553999901   -9.125000000
   26 DC    O5'      788    9.551000595    9.508000374   -8.984999657
   26 DC    C5'      789    9.414999962    9.506999969   -8.946000099
   26 DC    H5'      790    9.381999969    9.408999443   -8.979000092
   26 DC    H5''     791    9.361000061    9.591000557   -8.991000175
   26 DC    C4'      792    9.392000198    9.523000717   -8.798999786
   26 DC    H4'      793    9.283999443    9.538000107   -8.793000221
   26 DC    O4'      794    9.423999786    9.399999619   -8.739999771
   26 DC    C1'      795    9.517000198    9.423000336   -8.637000084
   26 DC    H1'      796    9.456999779    9.440999985   -8.548000336
   26 DC    N1       797    9.611000061    9.310999870   -8.641000748
   26 DC    C6       798    9.691999435    9.282999992   -8.744999886
   26 DC    H6       799    9.690999985    9.351999283   -8.829000473
   26 DC    C5       800    9.760000229    9.170000076   -8.758999825
   26 DC    H5       801    9.826999664    9.142999649   -8.838999748
   26 DC    C4       802    9.744999886    9.079000473   -8.649999619
   26 DC    N4       803    9.816999435    8.969999313   -8.649000168
   26 DC    H41      804    9.892999649    8.955999374   -8.715000153
   26 DC    H42      805    9.782999992    8.892999649   -8.593000412
   26 DC    N3       806    9.663000107    9.098000526   -8.546999931
   26 DC    C2       807    9.605000496    9.218000412   -8.539999962
   26 DC    O2       808    9.539999962    9.246999741   -8.434000015
   26 DC    C3'      809    9.466000557    9.631999969   -8.726999283
   26 DC    H3'      810    9.501999855    9.710000038   -8.795000076
   26 DC    C2'      811    9.580999374    9.562999725   -8.663999557
   26 DC    H2'      812    9.671999931    9.548000336   -8.722000122
   26 DC    H2''     813    9.605000496    9.618000031   -8.573999405
   26 DC    O3'      814    9.387999535    9.694999695   -8.626999855
   27 DA    P        815    9.423000336    9.848999977   -8.576000214
   27 DA    OP1      816    9.288000107    9.912000656   -8.548999786
   27 DA    OP2      817    9.506999969    9.921999931   -8.675000191
   27 DA    O5'      818    9.505000114    9.822000504   -8.428999901
   27 DA    C5'      819    9.437000275    9.748000145   -8.329000473
   27 DA    H5'      820    9.366000175    9.675000191   -8.369999886
   27 DA    H5''     821    9.387999535    9.826999664   -8.273000717
   27 DA    C4'      822    9.544000626    9.691999435   -8.230000496
   27 DA    H4'      823    9.480000496    9.654000282   -8.151000023
   27 DA    O4'      824    9.604000092    9.579000473   -8.280000687
   27 DA    C1'      825    9.741000175    9.591000557   -8.246000290
   27 DA    H1'      826    9.760000229    9.559000015   -8.144000053
   27 DA    N9       827    9.819999695    9.512000084   -8.338999748
   27 DA    C8       828    9.885000229    9.559000015   -8.446000099
   27 DA    H8       829    9.871000290    9.659999847   -8.482000351
   27 DA    N7       830    9.953000069    9.465000153   -8.517999649
   27 DA    C5       831    9.937000275    9.348999977   -8.440000534
   27 DA    C6       832    9.965000153    9.213999748   -8.453000069
   27 DA    N6       833   10.038000107    9.170000076   -8.557000160
   27 DA    H61      834   10.043000221    9.218999863   -8.644999504
   27 DA    H62      835   10.072000504    9.076000214   -8.545000076
   27 DA    N1       836    9.935999870    9.126999855   -8.350999832
   27 DA    C2       837    9.871000290    9.171999931   -8.244000435
   27 DA    H2       838    9.854000092    9.101999283   -8.163000107
   27 DA    N3       839    9.826999664    9.294000626   -8.225999832
   27 DA    C4       840    9.857999802    9.378999710   -8.329999924
   27 DA    C3'      841    9.651999474    9.783999443   -8.169000626
   27 DA    H3'      842    9.623999596    9.887999535   -8.184999466
   27 DA    C2'      843    9.777999878    9.741000175   -8.244999886
   27 DA    H2'      844    9.767000198    9.784999847   -8.344999313
   27 DA    H2''     845    9.869999886    9.760000229   -8.190000534
   27 DA    O3'      846    9.659999847    9.750000000   -8.029000282
   28 DA    P        847    9.642000198    9.869000435   -7.919000149
   28 DA    OP1      848    9.520999908    9.951999664   -7.948000431
   28 DA    OP2      849    9.770999908    9.935999870   -7.900000095
   28 DA    O5'      850    9.626000404    9.795999527   -7.782000065
   28 DA    C5'      851    9.510000229    9.719999313   -7.744000435
   28 DA    H5'      852    9.451000214    9.697999954   -7.833999634
   28 DA    H5''     853    9.444999695    9.784999847   -7.685999870
   28 DA    C4'      854    9.541999817    9.583999634   -7.683999538
   28 DA    H4'      855    9.448999405    9.530000687   -7.669999599
   28 DA    O4'      856    9.628000259    9.496000290   -7.761000156
   28 DA    C1'      857    9.753000259    9.482000351   -7.694999695
   28 DA    H1'      858    9.760000229    9.390000343   -7.636000156
   28 DA    N9       859    9.850999832    9.496000290   -7.801999569
   28 DA    C8       860    9.892999649    9.614000320   -7.866999626
   28 DA    H8       861    9.847000122    9.708000183   -7.840000153
   28 DA    N7       862    9.987000465    9.598000526   -7.955000401
   28 DA    C5       863   10.010000229    9.458000183   -7.951999664
   28 DA    C6       864   10.090000153    9.366000175   -8.024999619
   28 DA    N6       865   10.170999527    9.390000343   -8.125000000
   28 DA    H61      866   10.176000595    9.484999657   -8.158999443
   28 DA    H62      867   10.217000008    9.317999840   -8.180000305
   28 DA    N1       868   10.093000412    9.232999802   -8.000000000
   28 DA    C2       869   10.012000084    9.190000534   -7.901000023
   28 DA    H2       870   10.003000259    9.081999779   -7.897000313
   28 DA    N3       871    9.921999931    9.262000084   -7.831999779
   28 DA    C4       872    9.918000221    9.394999504   -7.869999886
   28 DA    C3'      873    9.608999252    9.605999947   -7.546999931
   28 DA    H3'      874    9.583999634    9.701999664   -7.500000000
   28 DA    C2'      875    9.756999969    9.598000526   -7.587000370
   28 DA    H2'      876    9.781999588    9.694000244   -7.631999969
   28 DA    H2''     877    9.826999664    9.579000473   -7.505999565
   28 DA    O3'      878    9.567999840    9.505999565   -7.448999882
   29 DA    P        879    9.637999535    9.477999687   -7.307000160
   29 DA    OP1      880    9.538000107    9.405000687   -7.227999687
   29 DA    OP2      881    9.684999466    9.604000092   -7.248999596
   29 DA    O5'      882    9.762999535    9.385000229   -7.344999790
   29 DA    C5'      883    9.743000031    9.244999886   -7.380999565
   29 DA    H5'      884    9.683000565    9.253999710   -7.470999718
   29 DA    H5''     885    9.689000130    9.183000565   -7.308000088
   29 DA    C4'      886    9.866000175    9.157999992   -7.423999786
   29 DA    H4'      887    9.822999954    9.058000565   -7.432000160
   29 DA    O4'      888    9.937000275    9.217000008   -7.527999878
   29 DA    C1'      889   10.072999954    9.232000351   -7.497000217
   29 DA    H1'      890   10.135000229    9.144000053   -7.515000343
   29 DA    N9       891   10.133999825    9.351999283   -7.566000462
   29 DA    C8       892   10.108999252    9.482000351   -7.555000305
   29 DA    H8       893   10.029000282    9.526000023   -7.495999813
   29 DA    N7       894   10.176000595    9.555000305   -7.641000271
   29 DA    C5       895   10.262000084    9.462999344   -7.703999996
   29 DA    C6       896   10.357999802    9.465000153   -7.801000118
   29 DA    N6       897   10.394999504    9.578000069   -7.859999657
   29 DA    H61      898   10.348999977    9.666999817   -7.845999718
   29 DA    H62      899   10.460000038    9.567999840   -7.937000275
   29 DA    N1       900   10.421999931    9.357000351   -7.848000526
   29 DA    C2       901   10.385999680    9.244000435   -7.791000366
   29 DA    H2       902   10.430999756    9.151999474   -7.826000214
   29 DA    N3       903   10.303999901    9.230000496   -7.683000088
   29 DA    C4       904   10.241999626    9.343999863   -7.648999691
   29 DA    C3'      905    9.958999634    9.151999474   -7.308000088
   29 DA    H3'      906    9.905000687    9.187000275   -7.219999790
   29 DA    C2'      907   10.064000130    9.255000114   -7.344999790
   29 DA    H2'      908   10.022000313    9.354000092   -7.330000401
   29 DA    H2''     909   10.162000656    9.230999947   -7.301999569
   29 DA    O3'      910   10.012999535    9.024000168   -7.287000179
   30 DA    P        911   10.057000160    8.975000381   -7.144000053
   30 DA    OP1      912   10.059999466    8.826999664   -7.136000156
   30 DA    OP2      913    9.979000092    9.045000076   -7.044999599
   30 DA    O5'      914   10.204000473    9.029000282   -7.131999969
   30 DA    C5'      915   10.312000275    8.944000244   -7.187999725
   30 DA    H5'      916   10.288000107    8.921999931   -7.291999817
   30 DA    H5''     917   10.319000244    8.855999947   -7.123999596
   30 DA    C4'      918   10.451999664    9.006999969   -7.173999786
   30 DA    H4'      919   10.533999443    8.937999725   -7.187000275
   30 DA    O4'      920   10.463999748    9.107000351   -7.268000126
   30 DA    C1'      921   10.496000290    9.223999977   -7.201000214
   30 DA    H1'      922   10.602999687    9.232999802   -7.180999756
   30 DA    N9       923   10.447000504    9.348000526   -7.263999939
   30 DA    C8       924   10.343999863    9.437999725   -7.230000496
   30 DA    H8       925   10.272000313    9.423999786   -7.150000095
   30 DA    N7       926   10.336000443    9.548000336   -7.303999901
   30 DA    C5       927   10.440000534    9.526000023   -7.391999722
   30 DA    C6       928   10.491000175    9.600999832   -7.498000145
   30 DA    N6       929   10.454999924    9.720999718   -7.534999847
   30 DA    H61      930   10.383000374    9.779000282   -7.493000031
   30 DA    H62      931   10.516000748    9.763999939   -7.602999687
   30 DA    N1       932   10.598999977    9.562000275   -7.566999912
   30 DA    C2       933   10.655000687    9.447000504   -7.536000252
   30 DA    H2       934    0.074000001    9.420000076   -7.590000153
   30 DA    N3       935   10.607999802    9.357999802   -7.453999996
   30 DA    C4       936   10.503000259    9.405000687   -7.379000187
   30 DA    C3'      937   10.472000122    9.071000099   -7.030999660
   30 DA    H3'      938   10.409999847    9.024000168   -6.953999996
   30 DA    C2'      939   10.441999435    9.220999718   -7.055999756
   30 DA    H2'      940   10.333999634    9.233999252   -7.051999569
   30 DA    H2''     941   10.494000435    9.287000656   -6.987000465
   30 DA    O3'      942   10.609999657    9.062000275   -6.991999626
   31 DG    P        943   10.662000656    8.963999748   -6.890000343
   31 DG    OP1      944   10.628000259    8.828000069   -6.921999931
   31 DG    OP2      945   10.625000000    9.010999680   -6.755999565
   31 DG    O5'      946    0.145999998    8.993000031   -6.905999660
   31 DG    C5'      947    0.224999994    8.918000221   -6.998999596
   31 DG    H5'      948    0.150000006    8.887000084   -7.072000027
   31 DG    H5''     949    0.252999991    8.821000099   -6.958999634
   31 DG    C4'      950    0.340000004    8.991999626   -7.060999870
   31 DG    H4'      951    0.409000009    8.937999725   -7.125000000
   31 DG    O4'      952    0.290000021    9.090000153   -7.148000240
   31 DG    C1'      953    0.329999983    9.218999863   -7.099999905
   31 DG    H1'      954    0.421000004    9.246000290   -7.154000282
   31 DG    N9       955    0.222000003    9.319000244   -7.115000248
   31 DG    C8       956    0.108000003    9.328000069   -7.032000065
   31 DG    H8       957    0.077999994    9.266000748   -6.948999882
   31 DG    N7       958    0.034000002    9.434999466   -7.069999695
   31 DG    C5       959    0.098999999    9.491000175   -7.180999756
   31 DG    C6       960    0.086000003    9.618000031   -7.254000187
   31 DG    O6       961   10.666000366    9.697000504   -7.241999626
   31 DG    N1       962    0.174999997    9.637000084   -7.358999729
   31 DG    H1       963    0.172000006    9.725999832   -7.407999992
   31 DG    C2       964    0.288000017    9.566999435   -7.359999657
   31 DG    N2       965    0.377999991    9.595999718   -7.447000027
   31 DG    H21      966    0.361000001    9.670000076   -7.512999535
   31 DG    H22      967    0.471000016    9.558000565   -7.446000099
   31 DG    N3       968    0.308999985    9.454000473   -7.294999599
   31 DG    C4       969    0.211999983    9.420000076   -7.208000183
   31 DG    C3'      970    0.432999998    9.065999985   -6.955999851
   31 DG    H3'      971    0.417999983    9.026999474   -6.855999947
   31 DG    C2'      972    0.377999991    9.205999374   -6.955000401
   31 DG    H2'      973    0.296999991    9.201999664   -6.881999969
   31 DG    H2''     974    0.451999992    9.284999847   -6.937000275
   31 DG    O3'      975    0.570999980    9.052999496   -6.983000278
   32 DT    P        976    0.689999998    9.101999283   -6.891999722
   32 DT    OP1      977    0.796000004    9.001999855   -6.919999599
   32 DT    OP2      978    0.636000037    9.121999741   -6.755000114
   32 DT    O5'      979    0.723999977    9.246000290   -6.948999882
   32 DT    C5'      980    0.805000007    9.263999939   -7.062000275
   32 DT    H5'      981    0.769999981    9.210000038   -7.150000095
   32 DT    H5''     982    0.906000018    9.237000465   -7.032000065
   32 DT    C4'      983    0.806000054    9.409999847   -7.105999947
   32 DT    H4'      984    0.889999986    9.430000305   -7.171999931
   32 DT    O4'      985    0.682000041    9.441999435   -7.166000366
   32 DT    C1'      986    0.662000000    9.581999779   -7.148999691
   32 DT    H1'      987    0.675999999    9.626999855   -7.248000145
   32 DT    N1       988    0.534000039    9.611000061   -7.085000038
   32 DT    C6       989    0.494000018    9.546999931   -6.969000340
   32 DT    H6       990    0.557999969    9.472000122   -6.923000336
   32 DT    C5       991    0.374000013    9.579000473   -6.914000034
   32 DT    C7       992    0.335999995    9.506999969   -6.787000179
   32 DT    H71      993    0.226999998    9.501000404   -6.791000366
   32 DT    H72      994    0.385999978    9.416999817   -6.755000114
   32 DT    H73      995    0.361999989    9.576999664   -6.706999779
   32 DT    C4       996    0.285999984    9.678999901   -6.967999935
   32 DT    O4       997    0.166999996    9.697999954   -6.933000088
   32 DT    N3       998    0.338000000    9.748000145   -7.073999882
   32 DT    H3       999    0.285999984    9.822999954   -7.116999626
   32 DT    C2      1000    0.463000000    9.725999832   -7.130000114
   32 DT    O2      1001    0.486999989    9.793000221   -7.230000496
   32 DT    C3'     1002    0.827000022    9.505999565   -6.991000175
   32 DT    H3'     1003    0.769999981    9.482000351   -6.901000023
   32 DT    C2'     1004    0.774999976    9.628000259   -7.059999943
   32 DT    H2'     1005    0.750000000    9.710000038   -6.993000031
   32 DT    H2''    1006    0.852000058    9.663999557   -7.129000187
   32 DT    O3'     1007    0.962000012    9.531999588   -6.944999695
   33 DG    P       1008    1.000000000    9.607000351   -6.803999901
   33 DG    OP1     1009    1.148000002    9.598000526   -6.791999817
   33 DG    OP2     1010    0.910000026    9.543000221   -6.708000183
   33 DG    O5'     1011    0.968000054    9.758999825   -6.819000244
   33 DG    C5'     1012    1.044999957    9.840000153   -6.904000282
   33 DG    H5'     1013    1.042999983    9.808000565   -7.008999825
   33 DG    H5''    1014    1.148000002    9.837999344   -6.869999886
   33 DG    C4'     1015    0.993999958    9.984999657   -6.898999691
   33 DG    H4'     1016    1.050999999   10.048000336   -6.967999935
   33 DG    O4'     1017    0.856999993    9.996999741   -6.930000305
   33 DG    C1'     1018    0.782000005   10.065000534   -6.828999996
   33 DG    H1'     1019    0.768999994   10.170999527   -6.855000496
   33 DG    N9      1020    0.642000020   10.008999825   -6.812000275
   33 DG    C8      1021    0.606000006    9.881999969   -6.794999599
   33 DG    H8      1022    0.669999957    9.795000076   -6.791000366
   33 DG    N7      1023    0.479000002    9.862999916   -6.782000065
   33 DG    C5      1024    0.426999986    9.991999626   -6.780000210
   33 DG    C6      1025    0.287000000   10.038999557   -6.763999939
   33 DG    O6      1026    0.180999994    9.986000061   -6.733000278
   33 DG    N1      1027    0.289000005   10.180999756   -6.782000065
   33 DG    H1      1028    0.200000003   10.226999283   -6.786000252
   33 DG    C2      1029    0.393000007   10.255000114   -6.801000118
   33 DG    N2      1030    0.368000001   10.380000114   -6.816000462
   33 DG    H21     1031    0.277999997   10.414999962   -6.844000340
   33 DG    H22     1032    0.442000002   10.447999954   -6.801999569
   33 DG    N3      1033    0.521999955   10.217000008   -6.794999599
   33 DG    C4      1034    0.528999984   10.081999779   -6.789000034
   33 DG    C3'     1035    1.018000007   10.043000221   -6.758999825
   33 DG    H3'     1036    1.088999987    9.982000351   -6.703000069
   33 DG    C2'     1037    0.872999966   10.050000191   -6.705999851
   33 DG    H2'     1038    0.855000019    9.958999634   -6.648999691
   33 DG    H2''    1039    0.859000027   10.137999535   -6.643000126
   33 DG    O3'     1040    1.067000031   10.177999496   -6.775000095
   34 DT    P       1041    1.088000059   10.277999878   -6.648999691
   34 DT    OP1     1042    1.195999980   10.368000031   -6.678999901
   34 DT    OP2     1043    1.098999977   10.192999840   -6.529000282
   34 DT    O5'     1044    0.960999966   10.373999596   -6.638999939
   34 DT    C5'     1045    0.922999978   10.461000443   -6.751000404
   34 DT    H5'     1046    0.889000058   10.401000023   -6.835999966
   34 DT    H5''    1047    1.014999986   10.506999969   -6.784999847
   34 DT    C4'     1048    0.818999946   10.567999840   -6.708999634
   34 DT    H4'     1049    0.804000020   10.637999535   -6.791999817
   34 DT    O4'     1050    0.694000006   10.510999680   -6.691999912
   34 DT    C1'     1051    0.646000028   10.544000626   -6.565000057
   34 DT    H1'     1052    0.580000043   10.630999565   -6.566000462
   34 DT    N1      1053    0.573000014   10.426000595   -6.512000084
   34 DT    C6      1054    0.636000037   10.305999756   -6.481999874
   34 DT    H6      1055    0.742999971   10.300000191   -6.500000000
   34 DT    C5      1056    0.567999959   10.198999405   -6.433000088
   34 DT    C7      1057    0.651000023   10.066999435   -6.399000168
   34 DT    H71     1058    0.632000029   10.038999557   -6.295000076
   34 DT    H72     1059    0.617999971    9.982000351   -6.458999634
   34 DT    H73     1060    0.754999995   10.087999344   -6.421000004
   34 DT    C4      1061    0.423000008   10.201999664   -6.405000210
   34 DT    O4      1062    0.351999998   10.105999947   -6.366000175
   34 DT    N3      1063    0.368000001   10.328000069   -6.430000305
   34 DT    H3      1064    0.272000015   10.330999374   -6.401000023
   34 DT    C2      1065    0.434000015   10.439000130   -6.486000061
   34 DT    O2      1066    0.365000010   10.534999847   -6.515000343
   34 DT    C3'     1067    0.852000058   10.648000717   -6.580999851
   34 DT    H3'     1068    0.958999991   10.649000168   -6.559999943
   34 DT    C2'     1069    0.764999986   10.576999664   -6.480999947
   34 DT    H2'     1070    0.815999985   10.487000465   -6.447000027
   34 DT    H2''    1071    0.742999971   10.642999649   -6.397000313
   34 DT    O3'     1072    0.810999990   10.781000137   -6.619000435
   35 DA    P       1073    0.847000003   10.907999992   -6.523000240
   35 DA    OP1     1074    0.835000038   11.031000137   -6.605000496
   35 DA    OP2     1075    0.973999977   10.875000000   -6.458000183
   35 DA    O5'     1076    0.731999993   10.898000717   -6.414000034
   35 DA    C5'     1077    0.598999977   10.923000336   -6.455000401
   35 DA    H5'     1078    0.580000043   10.873999596   -6.551000118
   35 DA    H5''    1079    0.592999995   11.027999878   -6.483000278
   35 DA    C4'     1080    0.494999975   10.895999908   -6.343999863
   35 DA    H4'     1081    0.400000006   10.937999725   -6.375000000
   35 DA    O4'     1082    0.473999977   10.762000084   -6.324999809
   35 DA    C1'     1083    0.463000000   10.739000320   -6.184999943
   35 DA    H1'     1084    0.365000010   10.774999619   -6.152999878
   35 DA    N9      1085    0.473999977   10.598999977   -6.157999992
   35 DA    C8      1086    0.580999970   10.520999908   -6.116999626
   35 DA    H8      1087    0.682999969   10.557000160   -6.116000175
   35 DA    N7      1088    0.544000030   10.401999474   -6.072999954
   35 DA    C5      1089    0.409000009   10.398000717   -6.088000298
   35 DA    C6      1090    0.314000010   10.298000336   -6.063000202
   35 DA    N6      1091    0.334999979   10.173000336   -6.022000313
   35 DA    H61     1092    0.430000007   10.147000313   -5.998000145
   35 DA    H62     1093    0.261999995   10.104000092   -6.006999969
   35 DA    N1      1094    0.180999994   10.322000504   -6.085000038
   35 DA    C2      1095    0.147000000   10.444999695   -6.137000084
   35 DA    H2      1096    0.041999999   10.461000443   -6.157999992
   35 DA    N3      1097    0.229999989   10.543000221   -6.175000191
   35 DA    C4      1098    0.361000001   10.516000748   -6.143000126
   35 DA    C3'     1099    0.547999978   10.951999664   -6.208000183
   35 DA    H3'     1100    0.633000016   11.019000053   -6.218999863
   35 DA    C2'     1101    0.587000012   10.819999695   -6.133999825
   35 DA    H2'     1102    0.686999977   10.781000137   -6.154999733
   35 DA    H2''    1103    0.578999996   10.841000557   -6.026999950
   35 DA    O3'     1104    0.444999993   11.029000282   -6.151000023
   36 DT    P       1105    0.465999991   11.133000374   -6.029999733
   36 DT    OP1     1106    0.363000005   11.237999916   -6.038000107
   36 DT    OP2     1107    0.601000011   11.180999756   -6.012000084
   36 DT    O5'     1108    0.439999998   11.031999588   -5.904000282
   36 DT    C5'     1109    0.310999990   11.008000374   -5.845000267
   36 DT    H5'     1110    0.259000003   11.101999283   -5.827000141
   36 DT    H5''    1111    0.321000010   10.954999924   -5.750000000
   36 DT    C4'     1112    0.211999983   10.927999496   -5.927999973
   36 DT    H4'     1113    0.214000016   10.975000381   -6.026000023
   36 DT    O4'     1114    0.259000003   10.795999527   -5.938000202
   36 DT    C1'     1115    0.149000004   10.713999748   -5.886000156
   36 DT    H1'     1116    0.086000003   10.678999901   -5.967999935
   36 DT    N1      1117    0.207999989   10.591000557   -5.828000069
   36 DT    C6      1118    0.324000001   10.598000526   -5.761000156
   36 DT    H6      1119    0.375999987   10.692999840   -5.758999825
   36 DT    C5      1120    0.374000013   10.489000320   -5.699999809
   36 DT    C7      1121    0.500000000   10.498999596   -5.611000061
   36 DT    H71     1122    0.560999990   10.414999962   -5.644999981
   36 DT    H72     1123    0.550000012   10.594999313   -5.624000072
   36 DT    H73     1124    0.484999985   10.486000061   -5.504000187
   36 DT    C4      1125    0.298999995   10.359999657   -5.706000328
   36 DT    O4      1126    0.328999996   10.246000290   -5.664000034
   36 DT    N3      1127    0.178000003   10.373000145   -5.763999939
   36 DT    H3      1128    0.120000005   10.291000366   -5.751999855
   36 DT    C2      1129    0.119000003   10.489000320   -5.807000160
   36 DT    O2      1130   10.666000366   10.493000031   -5.818999767
   36 DT    C3'     1131    0.068000004   10.930999756   -5.874000072
   36 DT    H3'     1132    0.050000001   11.013999939   -5.806000233
   36 DT    C2'     1133    0.066000000   10.798999786   -5.793999672
   36 DT    H2'     1134    0.109000005   10.826000214   -5.697999954
   36 DT    H2''    1135   10.635999680   10.755999565   -5.789000034
   36 DT    O3'     1136   10.648000717   10.928999901   -5.980999947
   37 DT    P       1137   10.517000198   11.024000168   -5.974999905
   37 DT    OP1     1138   10.442999840   11.029000282   -6.102000237
   37 DT    OP2     1139   10.551000595   11.151999474   -5.907999992
   37 DT    O5'     1140   10.419000626   10.947999954   -5.870999813
   37 DT    C5'     1141   10.333999634   10.842000008   -5.907000065
   37 DT    H5'     1142   10.376999855   10.788000107   -5.991999626
   37 DT    H5''    1143   10.241000175   10.887999535   -5.940000057
   37 DT    C4'     1144   10.309999466   10.737999916   -5.795000076
   37 DT    H4'     1145   10.239999771   10.663000107   -5.831999779
   37 DT    O4'     1146   10.420999527   10.656000137   -5.745999813
   37 DT    C1'     1147   10.399999619   10.618000031   -5.615000248
   37 DT    H1'     1148   10.321000099   10.541999817   -5.620999813
   37 DT    N1      1149   10.530000687   10.572999954   -5.557000160
   37 DT    C6      1150   10.630000114   10.664999962   -5.529999733
   37 DT    H6      1151   10.614999771   10.769999504   -5.552999973
   37 DT    C5      1152    0.075999998   10.630999565   -5.463999748
   37 DT    C7      1153    0.182000011   10.734999657   -5.436999798
   37 DT    H71     1154    0.130999997   10.830999374   -5.428999901
   37 DT    H72     1155    0.226999998   10.711000443   -5.341000080
   37 DT    H73     1156    0.261999995   10.732000351   -5.509999752
   37 DT    C4      1157    0.094999999   10.487000465   -5.427999973
   37 DT    O4      1158    0.189999998   10.434000015   -5.375000000
   37 DT    N3      1159   10.652999878   10.405000687   -5.456000328
   37 DT    H3      1160   10.662000656   10.309999466   -5.421000004
   37 DT    C2      1161   10.538000107   10.444000244   -5.519000053
   37 DT    O2      1162   10.448999405   10.362000465   -5.531000137
   37 DT    C3'     1163   10.253999710   10.801000595   -5.668999672
   37 DT    H3'     1164   10.263999939   10.908999443   -5.661999702
   37 DT    C2'     1165   10.330999374   10.736000061   -5.550999641
   37 DT    H2'     1166   10.392999649   10.807000160   -5.495999813
   37 DT    H2''    1167   10.265000343   10.704999924   -5.470000267
   37 DT    O3'     1168   10.114000320   10.770999908   -5.657000065
   38 DT    P       1169   10.015000343   10.814000130   -5.532999992
   38 DT    OP1     1170    9.883000374   10.819000244   -5.598000050
   38 DT    OP2     1171   10.073999405   10.932000160   -5.467000008
   38 DT    O5'     1172   10.010999680   10.694000244   -5.432000160
   38 DT    C5'     1173    9.976999283   10.560999870   -5.484000206
   38 DT    H5'     1174   10.031000137   10.557000160   -5.578999996
   38 DT    H5''    1175    9.869999886   10.565000534   -5.501999855
   38 DT    C4'     1176   10.029000282   10.461000443   -5.379000187
   38 DT    H4'     1177    9.998000145   10.364000320   -5.415999889
   38 DT    O4'     1178   10.175000191   10.441999435   -5.372000217
   38 DT    C1'     1179   10.211000443   10.423999786   -5.236000061
   38 DT    H1'     1180   10.177999496   10.326999664   -5.199999809
   38 DT    N1      1181   10.355999947   10.430999756   -5.215000153
   38 DT    C6      1182   10.412000656   10.553999901   -5.195000172
   38 DT    H6      1183   10.355999947   10.642999649   -5.218999863
   38 DT    C5      1184   10.531999588   10.571000099   -5.133999825
   38 DT    C7      1185   10.579999924   10.712999344   -5.111000061
   38 DT    H71     1186   10.573999405   10.730999947   -5.004000187
   38 DT    H72     1187    0.009000001   10.729000092   -5.154000282
   38 DT    H73     1188   10.512000084   10.776999474   -5.165999889
   38 DT    C4      1189   10.605999947   10.451999664   -5.093999863
   38 DT    O4      1190    0.041999999   10.451999664   -5.038000107
   38 DT    N3      1191   10.552000046   10.328000069   -5.129000187
   38 DT    H3      1192   10.600000381   10.241999626   -5.109000206
   38 DT    C2      1193   10.430000305   10.312000275   -5.185999870
   38 DT    O2      1194   10.387000084   10.198999405   -5.203000069
   38 DT    C3'     1195    9.989999771   10.501999855   -5.233000278
   38 DT    H3'     1196    9.920999527   10.586000443   -5.224999905
   38 DT    C2'     1197   10.125000000   10.527999878   -5.161000252
   38 DT    H2'     1198   10.148000717   10.633000374   -5.179999828
   38 DT    H2''    1199   10.128000259   10.501999855   -5.054999828
   38 DT    O3'     1200    9.927999496   10.395999908   -5.156000137
   39 DG    P       1201    9.815999985   10.411000252   -5.046000004
   39 DG    OP1     1202    9.691999435   10.451000214   -5.116000175
   39 DG    OP2     1203    9.866000175   10.501999855   -4.934000015
   39 DG    O5'     1204    9.791999817   10.266000748   -4.988999844
   39 DG    C5'     1205    9.737000465   10.168000221   -5.072000027
   39 DG    H5'     1206    9.755000114   10.203000069   -5.172999859
   39 DG    H5''    1207    9.628999710   10.155000687   -5.060999870
   39 DG    C4'     1208    9.814000130   10.034999847   -5.065999985
   39 DG    H4'     1209    9.776000023    9.968000412   -5.143000126
   39 DG    O4'     1210    9.954999924   10.062999725   -5.084000111
   39 DG    C1'     1211   10.030000687   10.008000374   -4.977000237
   39 DG    H1'     1212   10.059000015    9.905000687   -4.999000072
   39 DG    N9      1213   10.140000343   10.095999718   -4.941999912
   39 DG    C8      1214   10.144000053   10.233999252   -4.947999954
   39 DG    H8      1215   10.062000275   10.294000626   -4.984000206
   39 DG    N7      1216   10.255999565   10.284999847   -4.901000023
   39 DG    C5      1217   10.323999405   10.171999931   -4.855000019
   39 DG    C6      1218   10.458999634   10.163000107   -4.796000004
   39 DG    O6      1219   10.538000107   10.255000114   -4.769999981
   39 DG    N1      1220   10.498000145   10.033999443   -4.768000126
   39 DG    H1      1221   10.591000557   10.027999878   -4.727999687
   39 DG    C2      1222   10.418000221    9.921999931   -4.788000107
   39 DG    N2      1223   10.462999344    9.809000015   -4.750999928
   39 DG    H21     1224   10.555000305    9.784999847   -4.717000008
   39 DG    H22     1225   10.404000282    9.725999832   -4.750000000
   39 DG    N3      1226   10.298000336    9.926000595   -4.841000080
   39 DG    C4      1227   10.258000374   10.052999496   -4.881999969
   39 DG    C3'     1228    9.798000336    9.966000557   -4.928999901
   39 DG    H3'     1229    9.717000008   10.013999939   -4.874000072
   39 DG    C2'     1230    9.930000305   10.001999855   -4.859999657
   39 DG    H2'     1231    9.916000366   10.100000381   -4.815000057
   39 DG    H2''    1232    9.951000214    9.923999786   -4.786000252
   39 DG    O3'     1233    9.777999878    9.826000214   -4.942999840
   40 DG    P       1234    9.739000320    9.737000465   -4.815999985
   40 DG    OP1     1235    9.670999527    9.625000000   -4.866999626
   40 DG    OP2     1236    9.663000107    9.819000244   -4.715000153
   40 DG    O5'     1237    9.871999741    9.678999901   -4.744999886
   40 DG    C5'     1238    9.960000038    9.591000557   -4.816999912
   40 DG    H5'     1239    9.991000175    9.644000053   -4.907000065
   40 DG    H5''    1240    9.913999557    9.496999741   -4.847000122
   40 DG    C4'     1241   10.081999779    9.559000015   -4.740000248
   40 DG    H4'     1242   10.144999504    9.498999596   -4.806000233
   40 DG    O4'     1243   10.152999878    9.670999527   -4.693999767
   40 DG    C1'     1244   10.175000191    9.659999847   -4.554999828
   40 DG    H1'     1245   10.263999939    9.605999947   -4.524000168
   40 DG    N9      1246   10.184000015    9.798999786   -4.499000072
   40 DG    C8      1247   10.092000008    9.898000717   -4.524000168
   40 DG    H8      1248    9.989000320    9.871999741   -4.543000221
   40 DG    N7      1249   10.137999535   10.020999908   -4.502999783
   40 DG    C5      1250   10.270999908    9.994000435   -4.472000122
   40 DG    C6      1251   10.376999855   10.081999779   -4.436999798
   40 DG    O6      1252   10.381999969   10.206999779   -4.440000057
   40 DG    N1      1253   10.491000175   10.019000053   -4.393000126
   40 DG    H1      1254   10.560999870   10.078000069   -4.348999977
   40 DG    C2      1255   10.505000114    9.885999680   -4.383999825
   40 DG    N2      1256   10.612999916    9.833999634   -4.331000328
   40 DG    H21     1257    0.009000001    9.897000313   -4.289000034
   40 DG    H22     1258   10.628999710    9.733999252   -4.324000359
   40 DG    N3      1259   10.416999817    9.805999756   -4.427999973
   40 DG    C4      1260   10.300000191    9.857999802   -4.466000080
   40 DG    C3'     1261   10.045000076    9.482000351   -4.609999657
   40 DG    H3'     1262    9.946000099    9.437999725   -4.611000061
   40 DG    C2'     1263   10.051000595    9.587999344   -4.504000187
   40 DG    H2'     1264    9.963999748    9.654000282   -4.512000084
   40 DG    H2''    1265   10.059999466    9.545000076   -4.404999733
   40 DG    O3'     1266   10.133000374    9.369999886   -4.585000038
   41 DA    P       1267   10.123000145    9.251000404   -4.475999832
   41 DA    OP1     1268   10.190999985    9.137999535   -4.539000034
   41 DA    OP2     1269    9.977999687    9.241000175   -4.440000057
   41 DA    O5'     1270   10.201999664    9.293000221   -4.349999905
   41 DA    C5'     1271   10.347000122    9.316999435   -4.363999844
   41 DA    H5'     1272   10.357999802    9.394000053   -4.440000057
   41 DA    H5''    1273   10.387000084    9.222000122   -4.397000313
   41 DA    C4'     1274   10.399000168    9.364000320   -4.225999832
   41 DA    H4'     1275   10.505000114    9.338999748   -4.223000050
   41 DA    O4'     1276   10.401999474    9.508999825   -4.213000298
   41 DA    C1'     1277   10.336000443    9.531000137   -4.090000153
   41 DA    H1'     1278   10.409999847    9.543000221   -4.012000084
   41 DA    N9      1279   10.274999619    9.661000252   -4.098999977
   41 DA    C8      1280   10.144000053    9.691999435   -4.116999626
   41 DA    H8      1281   10.067999840    9.614999771   -4.119999886
   41 DA    N7      1282   10.121000290    9.822999954   -4.102999687
   41 DA    C5      1283   10.246000290    9.880999565   -4.086999893
   41 DA    C6      1284   10.300000191   10.010999680   -4.052000046
   41 DA    N6      1285   10.225000381   10.121000290   -4.039999962
   41 DA    H61     1286   10.128000259   10.107999802   -4.065999985
   41 DA    H62     1287   10.266000748   10.208000183   -4.008999825
   41 DA    N1      1288   10.423999786   10.024999619   -4.013999939
   41 DA    C2      1289   10.501000404    9.918000221   -4.011000156
   41 DA    H2      1290   10.601999283    9.939000130   -3.981000185
   41 DA    N3      1291   10.472000122    9.794000626   -4.041999817
   41 DA    C4      1292   10.340000153    9.781999588   -4.078000069
   41 DA    C3'     1293   10.336999893    9.305000305   -4.100999832
   41 DA    H3'     1294   10.281999588    9.215000153   -4.129000187
   41 DA    C2'     1295   10.243000031    9.414999962   -4.052999973
   41 DA    H2'     1296   10.154000282    9.420999527   -4.115000248
   41 DA    H2''    1297   10.229000092    9.406999588   -3.945000172
   41 DA    O3'     1298   10.437000275    9.281999588   -4.006999969
   42 DA    P       1299   10.467000008    9.133999825   -3.959000111
   42 DA    OP1     1300   10.503000259    9.048000336   -4.072000027
   42 DA    OP2     1301   10.355999947    9.090000153   -3.865999937
   42 DA    O5'     1302   10.592000008    9.166999817   -3.865999937
   42 DA    C5'     1303    0.044999998    9.205999374   -3.927999973
   42 DA    H5'     1304    0.025000000    9.273000717   -4.011000156
   42 DA    H5''    1305    0.098000005    9.119000435   -3.968999863
   42 DA    C4'     1306    0.134000003    9.270999908   -3.824000120
   42 DA    H4'     1307    0.235999987    9.269999504   -3.861999989
   42 DA    O4'     1308    0.105999991    9.404000282   -3.818999767
   42 DA    C1'     1309    0.046000000    9.434999466   -3.695000172
   42 DA    H1'     1310    0.120000005    9.487999916   -3.634000063
   42 DA    N9      1311   10.590000153    9.510999680   -3.710999966
   42 DA    C8      1312   10.468999863    9.463999748   -3.756999969
   42 DA    H8      1313   10.454000473    9.357999802   -3.774000168
   42 DA    N7      1314   10.369999886    9.545999527   -3.756999969
   42 DA    C5      1315   10.437000275    9.666999817   -3.718999863
   42 DA    C6      1316   10.399000168    9.803999901   -3.702999830
   42 DA    N6      1317   10.276999474    9.850000381   -3.720999956
   42 DA    H61     1318   10.206999779    9.780000687   -3.741999865
   42 DA    H62     1319   10.260999680    9.948999405   -3.708000183
   42 DA    N1      1320   10.491000175    9.895999908   -3.672000170
   42 DA    C2      1321   10.607999802    9.851999283   -3.645999908
   42 DA    H2      1322    0.003000000    9.933000565   -3.615999937
   42 DA    N3      1323   10.657999992    9.730999947   -3.650999784
   42 DA    C4      1324   10.567999840    9.642999649   -3.695999861
   42 DA    C3'     1325    0.144000009    9.218000412   -3.674999952
   42 DA    H3'     1326    0.119000003    9.112000465   -3.675999880
   42 DA    C2'     1327    0.027000001    9.305000305   -3.618999958
   42 DA    H2'     1328   10.608999252    9.253000259   -3.656000137
   42 DA    H2''    1329    0.033000000    9.322000504   -3.511999846
   42 DA    O3'     1330    0.268000007    9.241000175   -3.618000031
   43 DA    P       1331    0.308999985    9.211000443   -3.466000080
   43 DA    OP1     1332    0.456000000    9.225000381   -3.459000111
   43 DA    OP2     1333    0.235999987    9.098000526   -3.411000013
   43 DA    O5'     1334    0.257999986    9.350999832   -3.395999908
   43 DA    C5'     1335    0.326999992    9.472000122   -3.416999817
   43 DA    H5'     1336    0.331999987    9.513999939   -3.518000126
   43 DA    H5''    1337    0.432000011    9.454000473   -3.395999908
   43 DA    C4'     1338    0.282000005    9.579000473   -3.318999767
   43 DA    H4'     1339    0.342000008    9.669000626   -3.328999996
   43 DA    O4'     1340    0.148000002    9.625000000   -3.361999989
   43 DA    C1'     1341    0.064999998    9.633000374   -3.249000072
   43 DA    H1'     1342    0.075999998    9.732999802   -3.209000111
   43 DA    N9      1343   10.607000351    9.612999916   -3.283000231
   43 DA    C8      1344   10.548999786    9.498999596   -3.334999800
   43 DA    H8      1345   10.605000496    9.406999588   -3.343999863
   43 DA    N7      1346   10.430000305    9.515000343   -3.377999783
   43 DA    C5      1347   10.404000282    9.652999878   -3.351999998
   43 DA    C6      1348   10.291999817    9.737000465   -3.363000154
   43 DA    N6      1349   10.171999931    9.694999695   -3.397000074
   43 DA    H61     1350   10.169000626    9.594999313   -3.408000231
   43 DA    H62     1351   10.105000496    9.765000343   -3.425999880
   43 DA    N1      1352   10.298000336    9.866999626   -3.335999966
   43 DA    C2      1353   10.408999443    9.908999443   -3.284999847
   43 DA    H2      1354   10.413999557   10.013999939   -3.259999752
   43 DA    N3      1355   10.520999908    9.842000008   -3.256000042
   43 DA    C4      1356   10.508999825    9.715000153   -3.291999817
   43 DA    C3'     1357    0.268000007    9.538000107   -3.176000118
   43 DA    H3'     1358    0.319000006    9.444000244   -3.150000095
   43 DA    C2'     1359    0.117999993    9.523000717   -3.162000179
   43 DA    H2'     1360    0.089000002    9.427999496   -3.207000017
   43 DA    H2''    1361    0.082999997    9.515000343   -3.059000015
   43 DA    O3'     1362    0.339000016    9.633000374   -3.095000029
   44 DC    P       1363    0.336999983    9.623999596   -2.940999985
   44 DC    OP1     1364    0.457000017    9.694999695   -2.888999939
   44 DC    OP2     1365    0.311999977    9.483999252   -2.903000116
   44 DC    O5'     1366    0.209999993    9.711999893   -2.895999908
   44 DC    C5'     1367    0.206000000    9.840000153   -2.947999954
   44 DC    H5'     1368    0.199000001    9.833000183   -3.056999922
   44 DC    H5''    1369    0.295000017    9.894000053   -2.912999868
   44 DC    C4'     1370    0.089000002    9.926000595   -2.911000013
   44 DC    H4'     1371    0.122000001   10.026000023   -2.940999985
   44 DC    O4'     1372   10.644999504    9.880999565   -2.980999947
   44 DC    C1'     1373   10.543000221    9.869999886   -2.888999939
   44 DC    H1'     1374   10.484999657    9.961999893   -2.881000042
   44 DC    N1      1375   10.447999954    9.758999825   -2.934999943
   44 DC    C6      1376   10.498000145    9.630000114   -2.954999924
   44 DC    H6      1377   10.602999687    9.605999947   -2.954999924
   44 DC    C5      1378   10.408999443    9.539999962   -2.993000031
   44 DC    H5      1379   10.447999954    9.444999695   -3.026999950
   44 DC    C4      1380   10.274999619    9.576000214   -3.019000053
   44 DC    N4      1381   10.190000534    9.489000320   -3.063999891
   44 DC    H41     1382   10.217000008    9.392999649   -3.054000139
   44 DC    H42     1383   10.093999863    9.517999649   -3.078000069
   44 DC    N3      1384   10.230999947    9.699999809   -2.996999979
   44 DC    C2      1385   10.319999695    9.791000366   -2.967000008
   44 DC    O2      1386   10.289999962    9.912000656   -2.974999905
   44 DC    C3'     1387    0.061999999    9.934000015   -2.759000063
   44 DC    H3'     1388    0.129999995    9.887999535   -2.687000036
   44 DC    C2'     1389   10.600000381    9.848000526   -2.754000187
   44 DC    H2'     1390   10.635000229    9.744000435   -2.757999897
   44 DC    H2''    1391   10.539999962    9.887000084   -2.672999859
   44 DC    O3'     1392    0.034000002   10.062999725   -2.719000101
   45 DT    P       1393   10.651999474   10.116999626   -2.573999882
   45 DT    OP1     1394    0.006000000   10.267000198   -2.572000027
   45 DT    OP2     1395    0.052999996   10.029000282   -2.476000071
   45 DT    O5'     1396   10.493000031   10.097000122   -2.569000006
   45 DT    C5'     1397   10.406000137   10.166000366   -2.658999920
   45 DT    H5'     1398   10.430000305   10.142000198   -2.763000011
   45 DT    H5''    1399   10.418000221   10.274000168   -2.653000116
   45 DT    C4'     1400   10.260999680   10.116999626   -2.638000011
   45 DT    H4'     1401   10.194999695   10.178999901   -2.697999954
   45 DT    O4'     1402   10.251999855    9.991000175   -2.695000172
   45 DT    C1'     1403   10.135999680    9.937000275   -2.625999928
   45 DT    H1'     1404   10.050000191    9.987999916   -2.669000149
   45 DT    N1      1405   10.116999626    9.791999817   -2.644999981
   45 DT    C6      1406   10.225999832    9.711000443   -2.629999876
   45 DT    H6      1407   10.316999435    9.767000198   -2.611999989
   45 DT    C5      1408   10.227999687    9.578000069   -2.648999929
   45 DT    C7      1409   10.358999252    9.503999710   -2.639999866
   45 DT    H71     1410   10.388999939    9.455999374   -2.733999968
   45 DT    H72     1411   10.441999435    9.571000099   -2.618000031
   45 DT    H73     1412   10.358999252    9.433000565   -2.556999922
   45 DT    C4      1413   10.109999657    9.516000748   -2.710999966
   45 DT    O4      1414   10.102999687    9.401999474   -2.768000126
   45 DT    N3      1415   10.005000114    9.605999947   -2.724999905
   45 DT    H3      1416    9.923999786    9.569000244   -2.773999929
   45 DT    C2      1417   10.003000259    9.748000145   -2.707000017
   45 DT    O2      1418    9.901999474    9.810999870   -2.728000164
   45 DT    C3'     1419   10.211000443   10.126000404   -2.495000124
   45 DT    H3'     1420   10.286000252   10.157999992   -2.421999931
   45 DT    C2'     1421   10.156000137    9.982000351   -2.480000019
   45 DT    H2'     1422   10.222000122    9.916999817   -2.422999859
   45 DT    H2''    1423   10.060999870    9.987000465   -2.427000046
   45 DT    O3'     1424   10.108999252   10.223000526   -2.496999979
   46 DG    P       1425   10.053999901   10.279000282   -2.360000134
   46 DG    OP1     1426   10.005000114   10.416999817   -2.382999897
   46 DG    OP2     1427   10.152999878   10.253999710   -2.247999907
   46 DG    O5'     1428    9.926000595   10.194000244   -2.334000111
   46 DG    C5'     1429    9.812999725   10.218000412   -2.426000118
   46 DG    H5'     1430    9.845999718   10.216000557   -2.529999971
   46 DG    H5''    1431    9.779000282   10.321000099   -2.415999889
   46 DG    C4'     1432    9.712999344   10.104000092   -2.424000025
   46 DG    H4'     1433    9.628999710   10.133999825   -2.486999989
   46 DG    O4'     1434    9.776000023    9.991000175   -2.476999998
   46 DG    C1'     1435    9.723000526    9.888999939   -2.395999908
   46 DG    H1'     1436    9.616000175    9.883000374   -2.412000179
   46 DG    N9      1437    9.776999474    9.756999969   -2.415999889
   46 DG    C8      1438    9.892000198    9.704999924   -2.362999916
   46 DG    H8      1439    9.965000153    9.758000374   -2.302000046
   46 DG    N7      1440    9.909999847    9.576000214   -2.398000002
   46 DG    C5      1441    9.798000336    9.544000626   -2.480000019
   46 DG    C6      1442    9.758999825    9.427000046   -2.549000025
   46 DG    O6      1443    9.821000099    9.322000504   -2.554000139
   46 DG    N1      1444    9.642000198    9.437000275   -2.621999979
   46 DG    H1      1445    9.600999832    9.355999947   -2.667000055
   46 DG    C2      1446    9.562999725    9.550000191   -2.622999907
   46 DG    N2      1447    9.444000244    9.552000046   -2.679999828
   46 DG    H21     1448    9.408999443    9.473000526   -2.731999874
   46 DG    H22     1449    9.392999649    9.638999939   -2.677000046
   46 DG    N3      1450    9.597000122    9.661000252   -2.554000139
   46 DG    C4      1451    9.717000008    9.657999992   -2.481999874
   46 DG    C3'     1452    9.676000595   10.072999954   -2.280999899
   46 DG    H3'     1453    9.697000504   10.151999474   -2.209000111
   46 DG    C2'     1454    9.748000145    9.941999435   -2.259000063
   46 DG    H2'     1455    9.854000092    9.954000473   -2.233999968
   46 DG    H2''    1456    9.696000099    9.891000748   -2.177999973
   46 DG    O3'     1457    9.536000252   10.041999817   -2.273000002
   47 DC    P       1458    9.420000076   10.152999878   -2.254000187
   47 DC    OP1     1459    9.456999779   10.274000168   -2.335999966
   47 DC    OP2     1460    9.391000748   10.173999786   -2.112999916
   47 DC    O5'     1461    9.295000076   10.088999748   -2.316999912
   47 DC    C5'     1462    9.266000748   10.098000526   -2.453999996
   47 DC    H5'     1463    9.352999687   10.105000496   -2.519000053
   47 DC    H5''    1464    9.208999634   10.190000534   -2.467999935
   47 DC    C4'     1465    9.197999954    9.973000526   -2.500000000
   47 DC    H4'     1466    9.162000656    9.998999596   -2.599999905
   47 DC    O4'     1467    9.289999962    9.855000496   -2.509000063
   47 DC    C1'     1468    9.227999687    9.746999741   -2.436000109
   47 DC    H1'     1469    9.164999962    9.694999695   -2.507999897
   47 DC    N1      1470    9.328000069    9.666000366   -2.363999844
   47 DC    C6      1471    9.416999817    9.722000122   -2.276000023
   47 DC    H6      1472    9.420999527    9.828000069   -2.254999876
   47 DC    C5      1473    9.505000114    9.642999649   -2.213999987
   47 DC    H5      1474    9.569999695    9.687999725   -2.139999866
   47 DC    C4      1475    9.508999825    9.503000259   -2.237999916
   47 DC    N4      1476    9.586999893    9.433000565   -2.172999859
   47 DC    H41     1477    9.621000290    9.483999252   -2.092000008
   47 DC    H42     1478    9.604000092    9.333999634   -2.187000036
   47 DC    N3      1479    9.427999496    9.449999809   -2.320999861
   47 DC    C2      1480    9.329999924    9.519000053   -2.375000000
   47 DC    O2      1481    9.251999855    9.458999634   -2.452000141
   47 DC    C3'     1482    9.083999634    9.932000160   -2.411000013
   47 DC    H3'     1483    9.050000191   10.017000198   -2.351000071
   47 DC    C2'     1484    9.137999535    9.812999725   -2.330999851
   47 DC    H2'     1485    9.191999435    9.854000092   -2.245999813
   47 DC    H2''    1486    9.069000244    9.736000061   -2.296999931
   47 DC    O3'     1487    8.983999252    9.878999710   -2.496999979
   48 DT    P       1488    8.828000069    9.854000092   -2.462000132
   48 DT    OP1     1489    8.748000145    9.887999535   -2.582000017
   48 DT    OP2     1490    8.796999931    9.909999847   -2.330999851
   48 DT    O5'     1491    8.822999954    9.698999405   -2.433000088
   48 DT    C5'     1492    8.850000381    9.605999947   -2.539999962
   48 DT    H5'     1493    8.956999779    9.607999802   -2.563999891
   48 DT    H5''    1494    8.791000366    9.628000259   -2.629000187
   48 DT    C4'     1495    8.819000244    9.461000443   -2.504000187
   48 DT    H4'     1496    8.802999496    9.399999619   -2.592999935
   48 DT    O4'     1497    8.933000565    9.406999588   -2.430999994
   48 DT    C1'     1498    8.880000114    9.333000183   -2.322999954
   48 DT    H1'     1499    8.840000153    9.236000061   -2.354000092
   48 DT    N1      1500    8.998000145    9.321000099   -2.223000050
   48 DT    C6      1501    9.062000275    9.425000191   -2.164999962
   48 DT    H6      1502    9.026999474    9.524000168   -2.187000036
   48 DT    C5      1503    9.162000656    9.401999474   -2.077000141
   48 DT    C7      1504    9.230999947    9.523000717   -2.016000032
   48 DT    H71     1505    9.210000038    9.531000137   -1.909000039
   48 DT    H72     1506    9.336000443    9.491999626   -2.023000002
   48 DT    H73     1507    9.218000412    9.618000031   -2.068000078
   48 DT    C4      1508    9.210000038    9.269000053   -2.042999983
   48 DT    O4      1509    9.291999817    9.234999657   -1.967000008
   48 DT    N3      1510    9.144999504    9.171999931   -2.111000061
   48 DT    H3      1511    9.198999405    9.086999893   -2.117000103
   48 DT    C2      1512    9.048999786    9.191999435   -2.207999945
   48 DT    O2      1513    9.008000374    9.094999313   -2.278000116
   48 DT    C3'     1514    8.694999695    9.449999809   -2.421999931
   48 DT    H3'     1515    8.641000748    9.544000626   -2.407000065
   48 DT    C2'     1516    8.760999680    9.416999817   -2.282000065
   48 DT    H2'     1517    8.807000160    9.501999855   -2.230999947
   48 DT    H2''    1518    8.694000244    9.366999626   -2.212999821
   48 DT    O3'     1519    8.605000496    9.355999947   -2.476999998
   49 DC    P       1520    8.458000183    9.344999313   -2.420000076
   49 DC    OP1     1521    8.376999855    9.248999596   -2.502000093
   49 DC    OP2     1522    8.404000282    9.486000061   -2.411000013
   49 DC    O5'     1523    8.461000443    9.280000687   -2.269000053
   49 DC    C5'     1524    8.435999870    9.142000198   -2.240999937
   49 DC    H5'     1525    8.340000153    9.116000175   -2.286000013
   49 DC    H5''    1526    8.418000221    9.133000374   -2.134000063
   49 DC    C4'     1527    8.538999557    9.048000336   -2.302000046
   49 DC    H4'     1528    8.534999847    9.057000160   -2.411000013
   49 DC    O4'     1529    8.670999527    9.062999725   -2.243999958
   49 DC    C1'     1530    8.698999405    8.947000504   -2.165999889
   49 DC    H1'     1531    8.750000000    8.880999565   -2.236000061
   49 DC    N1      1532    8.781000137    8.989000320   -2.049999952
   49 DC    C6      1533    8.727999687    9.073999405   -1.950999975
   49 DC    H6      1534    8.628999710    9.114000320   -1.968000054
   49 DC    C5      1535    8.801000595    9.101999283   -1.840999961
   49 DC    H5      1536    8.762999535    9.175000191   -1.771999955
   49 DC    C4      1537    8.923999786    9.033999443   -1.822999954
   49 DC    N4      1538    9.010000229    9.073999405   -1.730999947
   49 DC    H41     1539    8.977999687    9.156999588   -1.682999969
   49 DC    H42     1540    9.101999283    9.032999992   -1.729000092
   49 DC    N3      1541    8.975999832    8.962999344   -1.922999978
   49 DC    C2      1542    8.907999992    8.935999870   -2.035000086
   49 DC    O2      1543    8.961999893    8.852999687   -2.112999916
   49 DC    C3'     1544    8.493000031    8.899000168   -2.269000053
   49 DC    H3'     1545    8.383999825    8.898000717   -2.273999929
   49 DC    C2'     1546    8.553999901    8.881999969   -2.134000063
   49 DC    H2'     1547    8.493000031    8.944000244   -2.069000006
   49 DC    H2''    1548    8.565000534    8.776999474   -2.105999947
   49 DC    O3'     1549    8.541000366    8.808000565   -2.361999989
   50 DC    P       1550    8.449999809    8.673000336   -2.391000032
   50 DC    OP1     1551    8.411000252    8.680000305   -2.532000065
   50 DC    OP2     1552    8.344999313    8.664999962   -2.287000179
   50 DC    O5'     1553    8.551000595    8.543000221   -2.358999968
   50 DC    C5'     1554    8.663999557    8.523000717   -2.441999912
   50 DC    H5'     1555    8.699999809    8.623000145   -2.464999914
   50 DC    H5''    1556    8.626999855    8.480999947   -2.536000013
   50 DC    C4'     1557    8.776000023    8.426000595   -2.398000002
   50 DC    H4'     1558    8.840000153    8.407999992   -2.483999968
   50 DC    O4'     1559    8.845999718    8.482999802   -2.287000179
   50 DC    C1'     1560    8.835000038    8.391000748   -2.177999973
   50 DC    H1'     1561    8.913000107    8.315999985   -2.165999889
   50 DC    N1      1562    8.828000069    8.468000412   -2.046000004
   50 DC    C6      1563    8.732000351    8.562999725   -2.033999920
   50 DC    H6      1564    8.670999527    8.583999634   -2.120999813
   50 DC    C5      1565    8.716000557    8.623999596   -1.911000013
   50 DC    H5      1566    8.644999504    8.704000473   -1.895999908
   50 DC    C4      1567    8.805000305    8.586000443   -1.804999948
   50 DC    N4      1568    8.803999901    8.641000748   -1.689999938
   50 DC    H41     1569    8.727999687    8.704999924   -1.670999885
   50 DC    H42     1570    8.880000114    8.628000259   -1.625000000
   50 DC    N3      1571    8.894999504    8.493000031   -1.820000052
   50 DC    C2      1572    8.905000687    8.428999901   -1.937000036
   50 DC    O2      1573    8.993000031    8.343999863   -1.942000031
   50 DC    C3'     1574    8.715000153    8.291999817   -2.358999968
   50 DC    H3'     1575    8.619000435    8.287000656   -2.408999920
   50 DC    C2'     1576    8.703000069    8.307000160   -2.212999821
   50 DC    H2'     1577    8.608999252    8.357000351   -2.188999891
   50 DC    H2''    1578    8.698999405    8.212999344   -2.157999992
   50 DC    O3'     1579    8.802000046    8.190999985   -2.396999836
   51 DA    P       1580    8.753000259    8.032999992   -2.398000002
   51 DA    OP1     1581    8.793000221    7.969000340   -2.528000116
   51 DA    OP2     1582    8.609999657    8.027999878   -2.365000010
   51 DA    O5'     1583    8.826999664    7.956999779   -2.279999971
   51 DA    C5'     1584    8.947000504    7.883000374   -2.304000139
   51 DA    H5'     1585    9.029000282    7.949999809   -2.328000069
   51 DA    H5''    1586    8.941999435    7.807000160   -2.381999969
   51 DA    C4'     1587    8.989999771    7.814000130   -2.174999952
   51 DA    H4'     1588    9.088999748    7.769999504   -2.187999964
   51 DA    O4'     1589    8.982999802    7.876999855   -2.044000149
   51 DA    C1'     1590    8.871999741    7.823999882   -1.964999914
   51 DA    H1'     1591    8.901999474    7.763999939   -1.879999876
   51 DA    N9      1592    8.803999901    7.947000027   -1.912999868
   51 DA    C8      1593    8.711000443    8.024000168   -1.976000071
   51 DA    H8      1594    8.687000275    8.003999710   -2.078999996
   51 DA    N7      1595    8.680000305    8.130999565   -1.907999992
   51 DA    C5      1596    8.751000404    8.116000175   -1.789999962
   51 DA    C6      1597    8.765000343    8.187999725   -1.666000009
   51 DA    N6      1598    8.698999405    8.296999931   -1.643000007
   51 DA    H61     1599    8.649999619    8.342000008   -1.719000101
   51 DA    H62     1600    8.701999664    8.348000526   -1.556999922
   51 DA    N1      1601    8.850999832    8.147000313   -1.568000078
   51 DA    C2      1602    8.927000046    8.044000626   -1.598999977
   51 DA    H2      1603    8.996999741    8.010999680   -1.523999929
   51 DA    N3      1604    8.916000366    7.962000370   -1.707999945
   51 DA    C4      1605    8.829000473    8.010999680   -1.796999931
   51 DA    C3'     1606    8.898000717    7.696000099   -2.155999899
   51 DA    H3'     1607    8.858999252    7.654000282   -2.249000072
   51 DA    C2'     1608    8.782999992    7.741000175   -2.054999828
   51 DA    H2'     1609    8.708000183    7.801000118   -2.105000019
   51 DA    H2''    1610    8.741000175    7.652999878   -2.006000042
   51 DA    O3'     1611    8.979000092    7.580000401   -2.112999916
   52 DT    P       1612    8.909999847    7.448000431   -2.056999922
   52 DT    OP1     1613    8.996999741    7.326999664   -2.075999975
   52 DT    OP2     1614    8.770999908    7.446000099   -2.112999916
   52 DT    O5'     1615    8.892000198    7.467999935   -1.901000023
   52 DT    C5'     1616    9.010000229    7.487000465   -1.819000006
   52 DT    H5'     1617    9.062000275    7.578999996   -1.843000054
   52 DT    H5''    1618    9.065000534    7.393000126   -1.825999975
   52 DT    C4'     1619    8.980999947    7.518000126   -1.670000076
   52 DT    H4'     1620    9.080999374    7.539000034   -1.633000016
   52 DT    O4'     1621    8.913999557    7.644999504   -1.648000002
   52 DT    C1'     1622    8.822000504    7.625000000   -1.544999957
   52 DT    H1'     1623    8.873999596    7.644999504   -1.450999975
   52 DT    N1      1624    8.708000183    7.722000122   -1.555999994
   52 DT    C6      1625    8.630000114    7.713999748   -1.669000030
   52 DT    H6      1626    8.640000343    7.641000271   -1.746999979
   52 DT    C5      1627    8.544000626    7.815000057   -1.692000031
   52 DT    C7      1628    8.458999634    7.816999912   -1.814999938
   52 DT    H71     1629    8.446000099    7.919999599   -1.848999977
   52 DT    H72     1630    8.505000114    7.761000156   -1.895999908
   52 DT    H73     1631    8.362000465    7.776000023   -1.787000060
   52 DT    C4      1632    8.527999878    7.928999901   -1.597000003
   52 DT    O4      1633    8.454999924    8.027999878   -1.608000040
   52 DT    N3      1634    8.611000061    7.923999786   -1.488000035
   52 DT    H3      1635    8.602999687    7.987999916   -1.410000086
   52 DT    C2      1636    8.690999985    7.821000099   -1.453999996
   52 DT    O2      1637    8.733999252    7.808999538   -1.338999987
   52 DT    C3'     1638    8.909999847    7.407999992   -1.592000008
   52 DT    H3'     1639    8.888999939    7.312999725   -1.641000032
   52 DT    C2'     1640    8.782999992    7.479000092   -1.556999922
   52 DT    H2'     1641    8.717000008    7.462999821   -1.641999960
   52 DT    H2''    1642    8.741000175    7.441000462   -1.463999987
   52 DT    O3'     1643    8.984999657    7.379000187   -1.468000054
   53 DC    P       1644    8.937999725    7.266999722   -1.360000014
   53 DC    OP1     1645    9.059000015    7.206999779   -1.297999978
   53 DC    OP2     1646    8.836999893    7.171999931   -1.422999978
   53 DC    O5'     1647    8.866000175    7.338999748   -1.240999937
   53 DC    C5'     1648    8.928999901    7.419999599   -1.144999981
   53 DC    H5'     1649    8.961999893    7.505999565   -1.202999949
   53 DC    H5''    1650    9.010999680    7.366000175   -1.097999930
   53 DC    C4'     1651    8.828000069    7.476999760   -1.041000009
   53 DC    H4'     1652    8.878000259    7.532000065   -0.960999966
   53 DC    O4'     1653    8.743000031    7.560999870   -1.115000010
   53 DC    C1'     1654    8.607999802    7.523000240   -1.089999914
   53 DC    H1'     1655    8.578000069    7.559999943   -0.993000031
   53 DC    N1      1656    8.526000023    7.580999851   -1.199000001
   53 DC    C6      1657    8.505000114    7.512999535   -1.317000031
   53 DC    H6      1658    8.562999725    7.423999786   -1.332999945
   53 DC    C5      1659    8.428999901    7.558999538   -1.421000004
   53 DC    H5      1660    8.421999931    7.502999783   -1.513000011
   53 DC    C4      1661    8.371999741    7.684999943   -1.393999934
   53 DC    N4      1662    8.293000221    7.748999596   -1.470999956
   53 DC    H41     1663    8.267999649    7.710000038   -1.560999990
   53 DC    H42     1664    8.277999878    7.844999790   -1.443000078
   53 DC    N3      1665    8.392000198    7.751000404   -1.282999992
   53 DC    C2      1666    8.473999977    7.705999851   -1.187999964
   53 DC    O2      1667    8.501999855    7.775000095   -1.087000012
   53 DC    C3'     1668    8.743000031    7.368000031   -0.968999982
   53 DC    H3'     1669    8.791999817    7.270999908   -0.969999969
   53 DC    C2'     1670    8.623999596    7.377999783   -1.062999964
   53 DC    H2'     1671    8.644999504    7.328000069   -1.157999992
   53 DC    H2''    1672    8.526999474    7.347000122   -1.023000002
   53 DC    O3'     1673    8.690999985    7.404000282   -0.840999961
   54 DA    P       1674    8.630000114    7.289999962   -0.742999971
   54 DA    OP1     1675    8.746999741    7.237999916   -0.661000013
   54 DA    OP2     1676    8.546999931    7.191999912   -0.822999954
   54 DA    O5'     1677    8.531000137    7.369000435   -0.640999973
   54 DA    C5'     1678    8.583999634    7.462000370   -0.550999999
   54 DA    H5'     1679    8.659999847    7.523000240   -0.597999990
   54 DA    H5''    1680    8.641000748    7.408999443   -0.474999994
   54 DA    C4'     1681    8.479000092    7.560999870   -0.492999971
   54 DA    H4'     1682    8.524999619    7.618000031   -0.412000000
   54 DA    O4'     1683    8.434999466    7.658999443   -0.592999995
   54 DA    C1'     1684    8.295999527    7.638999939   -0.621999979
   54 DA    H1'     1685    8.232999802    7.716000557   -0.577000022
   54 DA    N9      1686    8.276999474    7.636000156   -0.768999994
   54 DA    C8      1687    8.315000534    7.539000034   -0.859000027
   54 DA    H8      1688    8.378999710    7.455000401   -0.835999966
   54 DA    N7      1689    8.263999939    7.541999817   -0.981999993
   54 DA    C5      1690    8.190999985    7.662000179   -0.971000016
   54 DA    C6      1691    8.095999718    7.731999874   -1.059000015
   54 DA    N6      1692    8.055999756    7.703000069   -1.180000067
   54 DA    H61     1693    8.079000473    7.612999916   -1.218999982
   54 DA    H62     1694    7.993000031    7.766000271   -1.226000071
   54 DA    N1      1695    8.030000687    7.837999821   -1.022000074
   54 DA    C2      1696    8.048000336    7.879000187   -0.897999942
   54 DA    H2      1697    7.983000278    7.958000183   -0.864999950
   54 DA    N3      1698    8.133999825    7.830999851   -0.806000054
   54 DA    C4      1699    8.201000214    7.719999790   -0.847000003
   54 DA    C3'     1700    8.358999252    7.491000175   -0.438000023
   54 DA    H3'     1701    8.376000404    7.384999752   -0.419999987
   54 DA    C2'     1702    8.262999535    7.501999855   -0.559000015
   54 DA    H2'     1703    8.298000336    7.416999817   -0.619000018
   54 DA    H2''    1704    8.158999443    7.481999874   -0.534000039
   54 DA    O3'     1705    8.319000244    7.562999725   -0.326999992
   55 DA    P       1706    8.187999725    7.516999722   -0.232999995
   55 DA    OP1     1707    8.213999748    7.541999817   -0.092000000
   55 DA    OP2     1708    8.149999619    7.380000114   -0.273000002
   55 DA    O5'     1709    8.069999695    7.616999626   -0.291000009
   55 DA    C5'     1710    8.101999283    7.750000000   -0.289000005
   55 DA    H5'     1711    8.201000214    7.761000156   -0.334999979
   55 DA    H5''    1712    8.126999855    7.787999630   -0.189999998
   55 DA    C4'     1713    8.001999855    7.849999905   -0.356000006
   55 DA    H4'     1714    8.045999527    7.948999882   -0.344000012
   55 DA    O4'     1715    7.991999626    7.814000130   -0.495999992
   55 DA    C1'     1716    7.851000309    7.801000118   -0.523999989
   55 DA    H1'     1717    7.800000191    7.887999535   -0.564999998
   55 DA    N9      1718    7.842999935    7.685999870   -0.619000018
   55 DA    C8      1719    7.898999691    7.565000057   -0.606000006
   55 DA    H8      1720    7.937000275    7.525000095   -0.513000011
   55 DA    N7      1721    7.907000065    7.500000000   -0.721000016
   55 DA    C5      1722    7.842999935    7.585000038   -0.806000054
   55 DA    C6      1723    7.805000305    7.576000214   -0.947000027
   55 DA    N6      1724    7.826999664    7.480999947   -1.032999992
   55 DA    H61     1725    7.869999886    7.394999504   -1.001000047
   55 DA    H62     1726    7.789000034    7.490000248   -1.126000047
   55 DA    N1      1727    7.740000248    7.680999756   -0.997999966
   55 DA    C2      1728    7.706999779    7.782999992   -0.918000042
   55 DA    H2      1729    7.629000187    7.851000309   -0.949000001
   55 DA    N3      1730    7.730000496    7.801999569   -0.794000030
   55 DA    C4      1731    7.796000004    7.694999695   -0.744000018
   55 DA    C3'     1732    7.856999874    7.844999790   -0.300999999
   55 DA    H3'     1733    7.844000340    7.796000004   -0.204999998
   55 DA    C2'     1734    7.779000282    7.759999752   -0.395000011
   55 DA    H2'     1735    7.791000366    7.655000210   -0.365999997
   55 DA    H2''    1736    7.673000336    7.782999992   -0.398999989
   55 DA    O3'     1737    7.808999538    7.972000122   -0.298000008
   56 DA    P       1738    7.678999901    8.012999535   -0.215000004
   56 DA    OP1     1739    7.694000244    8.148000717   -0.162000000
   56 DA    OP2     1740    7.655999660    7.907000065   -0.115999997
   56 DA    O5'     1741    7.557000160    8.003999710   -0.321999997
   56 DA    C5'     1742    7.544000149    8.094999313   -0.436000019
   56 DA    H5'     1743    7.634999752    8.105000496   -0.494999975
   56 DA    H5''    1744    7.511000156    8.192999840   -0.402000010
   56 DA    C4'     1745    7.428999901    8.048000336   -0.523999989
   56 DA    H4'     1746    7.427999973    8.123000145   -0.603000045
   56 DA    O4'     1747    7.469999790    7.927999973   -0.584999979
   56 DA    C1'     1748    7.351999760    7.862000465   -0.626000047
   56 DA    H1'     1749    7.302999973    7.921999931   -0.703000009
   56 DA    N9      1750    7.394000053    7.719000340   -0.666999996
   56 DA    C8      1751    7.408999443    7.609999657   -0.590000033
   56 DA    H8      1752    7.407000065    7.604000092   -0.482000023
   56 DA    N7      1753    7.427999973    7.501000404   -0.655000031
   56 DA    C5      1754    7.419000149    7.541999817   -0.791999996
   56 DA    C6      1755    7.449999809    7.491000175   -0.922000051
   56 DA    N6      1756    7.480000496    7.370999813   -0.939000010
   56 DA    H61     1757    7.505999565    7.316999912   -0.856999993
   56 DA    H62     1758    7.487000465    7.335999966   -1.034000039
   56 DA    N1      1759    7.434999943    7.559999943   -1.037999988
   56 DA    C2      1760    7.395999908    7.683000088   -1.022000074
   56 DA    H2      1761    7.387000084    7.731999874   -1.118000031
   56 DA    N3      1762    7.380999565    7.750000000   -0.907999992
   56 DA    C4      1763    7.394000053    7.675000191   -0.797999978
   56 DA    C3'     1764    7.289999962    8.024000168   -0.461999983
   56 DA    H3'     1765    7.296000004    8.026000023   -0.354000002
   56 DA    C2'     1766    7.270999908    7.879000187   -0.500000000
   56 DA    H2'     1767    7.322000027    7.824999809   -0.419999987
   56 DA    H2''    1768    7.166000366    7.851999760   -0.513000011
   56 DA    O3'     1769    7.185999870    8.104000092   -0.518999994
   57 DA    P       1770    7.044000149    8.123000145   -0.442000002
   57 DA    OP1     1771    6.988999844    8.244999886   -0.509999990
   57 DA    OP2     1772    7.066999912    8.118000031   -0.295000017
   57 DA    O5'     1773    6.958999634    7.994999886   -0.495999992
   57 DA    C5'     1774    6.875000000    8.001999855   -0.615999997
   57 DA    H5'     1775    6.802999973    8.080999374   -0.597999990
   57 DA    H5''    1776    6.817999840    7.909999847   -0.630999982
   57 DA    C4'     1777    6.955000401    8.043000221   -0.745999992
   57 DA    H4'     1778    7.005000114    8.140000343   -0.736000001
   57 DA    O4'     1779    7.055000305    7.937000275   -0.763999999
   57 DA    C1'     1780    7.016000271    7.854000092   -0.875000000
   57 DA    H1'     1781    7.073999882    7.877999783   -0.964999974
   57 DA    N9      1782    7.026000023    7.708999634   -0.835000038
   57 DA    C8      1783    7.019999504    7.662999630   -0.703000009
   57 DA    H8      1784    7.000000000    7.720999718   -0.613999963
   57 DA    N7      1785    7.058999538    7.537999630   -0.688000023
   57 DA    C5      1786    7.069999695    7.497000217   -0.824999988
   57 DA    C6      1787    7.109999657    7.376999855   -0.886999965
   57 DA    N6      1788    7.134999752    7.266999722   -0.818999946
   57 DA    H61     1789    7.129000187    7.266999722   -0.717999995
   57 DA    H62     1790    7.189000130    7.198999882   -0.870999992
   57 DA    N1      1791    7.125000000    7.365000248   -1.016999960
   57 DA    C2      1792    7.105999947    7.474999905   -1.083999991
   57 DA    H2      1793    7.113999844    7.466000557   -1.192000031
   57 DA    N3      1794    7.072000027    7.598000526   -1.041000009
   57 DA    C4      1795    7.055999756    7.602999687   -0.910999954
   57 DA    C3'     1796    6.866000175    8.034999847   -0.873999953
   57 DA    H3'     1797    6.768000126    8.072000504   -0.843999982
   57 DA    C2'     1798    6.873000145    7.888999939   -0.909000039
   57 DA    H2'     1799    6.815000057    7.833000183   -0.835999966
   57 DA    H2''    1800    6.844000340    7.865000248   -1.011999965
   57 DA    O3'     1801    6.916999817    8.107000351   -0.985999942
   58 DG    P       1802    6.816000462    8.173000336   -1.095000029
   58 DG    OP1     1803    6.898999691    8.260999680   -1.185000062
   58 DG    OP2     1804    6.705999851    8.234999657   -1.023000002
   58 DG    O5'     1805    6.762000084    8.048000336   -1.169999957
   58 DG    C5'     1806    6.837999821    7.990000248   -1.282999992
   58 DG    H5'     1807    6.937999725    7.951000214   -1.259999990
   58 DG    H5''    1808    6.847000122    8.062999725   -1.363000035
   58 DG    C4'     1809    6.765000343    7.859999657   -1.335999966
   58 DG    H4'     1810    6.802999973    7.840000153   -1.437000036
   58 DG    O4'     1811    6.796000004    7.751000404   -1.252000093
   58 DG    C1'     1812    6.689000130    7.664999962   -1.241999984
   58 DG    H1'     1813    6.664999962    7.608000278   -1.332000017
   58 DG    N9      1814    6.696000099    7.566999912   -1.129999995
   58 DG    C8      1815    6.638999939    7.581999779   -1.006000042
   58 DG    H8      1816    6.590000153    7.668000221   -0.963000000
   58 DG    N7      1817    6.666000366    7.481999874   -0.927000046
   58 DG    C5      1818    6.731999874    7.384999752   -1.004999995
   58 DG    C6      1819    6.794000149    7.259999752   -0.973999977
   58 DG    O6      1820    6.789000034    7.191000462   -0.870999992
   58 DG    N1      1821    6.856999874    7.198999882   -1.088000059
   58 DG    H1      1822    6.908999443    7.113999844   -1.070999980
   58 DG    C2      1823    6.872000217    7.266999722   -1.206000090
   58 DG    N2      1824    6.935999870    7.201999664   -1.297999978
   58 DG    H21     1825    6.967000008    7.111000061   -1.268000007
   58 DG    H22     1826    6.955999851    7.240000248   -1.389999986
   58 DG    N3      1827    6.819999695    7.384999752   -1.233999968
   58 DG    C4      1828    6.748999596    7.441000462   -1.131000042
   58 DG    C3'     1829    6.618000031    7.868000031   -1.343999982
   58 DG    H3'     1830    6.574999809    7.962999821   -1.312000036
   58 DG    C2'     1831    6.585999966    7.775000095   -1.228999972
   58 DG    H2'     1832    6.599999905    7.826999664   -1.134000063
   58 DG    H2''    1833    6.483000278    7.737999916   -1.222999930
   58 DG    O3'     1834    6.564000130    7.822000027   -1.462000012
   59 DG    P       1835    6.414999962    7.851000309   -1.516000032
   59 DG    OP1     1836    6.421000004    7.869999886   -1.659000039
   59 DG    OP2     1837    6.369999886    7.960999966   -1.427000046
   59 DG    O5'     1838    6.334000111    7.726999760   -1.473999977
   59 DG    C5'     1839    6.322999954    7.609999657   -1.554000020
   59 DG    H5'     1840    6.265999794    7.622000217   -1.645999908
   59 DG    H5''    1841    6.270999908    7.534999847   -1.496000051
   59 DG    C4'     1842    6.460000038    7.546000004   -1.600000024
   59 DG    H4'     1843    6.523000240    7.608000278   -1.663999915
   59 DG    O4'     1844    6.534999847    7.501999855   -1.490000010
   59 DG    C1'     1845    6.537000179    7.356999874   -1.481000066
   59 DG    H1'     1846    6.640000343    7.322000027   -1.493000031
   59 DG    N9      1847    6.498000145    7.310999870   -1.339999914
   59 DG    C8      1848    6.426999569    7.379000187   -1.243000031
   59 DG    H8      1849    6.383999825    7.476999760   -1.259999990
   59 DG    N7      1850    6.426999569    7.319999695   -1.126000047
   59 DG    C5      1851    6.480999947    7.198999882   -1.151000023
   59 DG    C6      1852    6.506999969    7.085999966   -1.062000036
   59 DG    O6      1853    6.487000465    7.073999882   -0.943999946
   59 DG    N1      1854    6.562000275    6.976000309   -1.127000093
   59 DG    H1      1855    6.569999695    6.890000343   -1.075000048
   59 DG    C2      1856    6.613999844    6.987999916   -1.248999953
   59 DG    N2      1857    6.691999912    6.891000271   -1.281000018
   59 DG    H21     1858    6.697000027    6.802999973   -1.231999993
   59 DG    H22     1859    6.738999844    6.908999443   -1.368999958
   59 DG    N3      1860    6.597000122    7.090000153   -1.335000038
   59 DG    C4      1861    6.529000282    7.190000057   -1.279999971
   59 DG    C3'     1862    6.427999973    7.414999962   -1.677000046
   59 DG    H3'     1863    6.328999996    7.418000221   -1.722999930
   59 DG    C2'     1864    6.427999973    7.302999973   -1.570999980
   59 DG    H2'     1865    6.335000038    7.308000088   -1.513000011
   59 DG    H2''    1866    6.462000370    7.201999664   -1.595999956
   59 DG    O3'     1867    6.539999962    7.401000023   -1.766000032
   60 DC    P       1868    6.543000221    7.293000221   -1.877000093
   60 DC    OP1     1869    6.644000053    7.338999748   -1.980999947
   60 DC    OP2     1870    6.404000282    7.286000252   -1.922999978
   60 DC    O5'     1871    6.573000431    7.151000023   -1.812000036
   60 DC    C5'     1872    6.699999809    7.102999687   -1.800999999
   60 DC    H5'     1873    6.755999565    7.155000210   -1.723999977
   60 DC    H5''    1874    6.741000175    7.137000084   -1.895999908
   60 DC    C4'     1875    6.717999935    6.948000431   -1.787000060
   60 DC    H4'     1876    6.824999809    6.930999756   -1.779999971
   60 DC    O4'     1877    6.652999878    6.907000065   -1.666000009
   60 DC    C1'     1878    6.551000118    6.816999912   -1.700999975
   60 DC    H1'     1879    6.588999748    6.715000153   -1.703000069
   60 DC    N1      1880    6.440000057    6.835999966   -1.603000045
   60 DC    C6      1881    6.361000061    6.953000069   -1.608000040
   60 DC    H6      1882    6.370999813    7.013999939   -1.695999861
   60 DC    C5      1883    6.282999992    6.984999657   -1.503000021
   60 DC    H5      1884    6.234000206    7.080999851   -1.496999979
   60 DC    C4      1885    6.296000004    6.902999878   -1.389000058
   60 DC    N4      1886    6.250999928    6.949999809   -1.277000070
   60 DC    H41     1887    6.190000057    7.030000210   -1.281000018
   60 DC    H42     1888    6.263000011    6.887000084   -1.199000001
   60 DC    N3      1889    6.363999844    6.786000252   -1.384999990
   60 DC    C2      1890    6.433000088    6.751999855   -1.493999958
   60 DC    O2      1891    6.495999813    6.644999504   -1.481999993
   60 DC    C3'     1892    6.652999878    6.872000217   -1.903000116
   60 DC    H3'     1893    6.644999504    6.941999912   -1.986000061
   60 DC    C2'     1894    6.516999722    6.833999634   -1.845000029
   60 DC    H2'     1895    6.441999912    6.912000179   -1.862000108
   60 DC    H2''    1896    6.474999905    6.745999813   -1.895999908
   60 DC    O3'     1897    6.745999813    6.766999722   -1.924000025
   61 DA    P       1898    6.726000309    6.655000210   -2.030999899
   61 DA    OP1     1899    6.855000496    6.597000122   -2.065000057
   61 DA    OP2     1900    6.637999535    6.689000130   -2.141000032
   61 DA    O5'     1901    6.651000023    6.541999817   -1.950000048
   61 DA    C5'     1902    6.730000496    6.460000038   -1.858000040
   61 DA    H5'     1903    6.780000210    6.523000240   -1.785000086
   61 DA    H5''    1904    6.807000160    6.407000065   -1.912999868
   61 DA    C4'     1905    6.651000023    6.356999874   -1.778000116
   61 DA    H4'     1906    6.730999947    6.307000160   -1.722999930
   61 DA    O4'     1907    6.559999943    6.414000034   -1.688999891
   61 DA    C1'     1908    6.434999943    6.359000206   -1.713999987
   61 DA    H1'     1909    6.419999599    6.276000023   -1.645000100
   61 DA    N9      1910    6.341000080    6.469999790   -1.696999907
   61 DA    C8      1911    6.290999889    6.569000244   -1.784000039
   61 DA    H8      1912    6.328000069    6.583000183   -1.884999990
   61 DA    N7      1913    6.199999809    6.650000095   -1.738999963
   61 DA    C5      1914    6.179999828    6.594000340   -1.610000014
   61 DA    C6      1915    6.093999863    6.619999886   -1.503000021
   61 DA    N6      1916    6.004000187    6.713999748   -1.497999907
   61 DA    H61     1917    6.019999981    6.796000004   -1.554000020
   61 DA    H62     1918    5.943999767    6.716000557   -1.416000009
   61 DA    N1      1919    6.092999935    6.544999599   -1.391999960
   61 DA    C2      1920    6.175000191    6.442999840   -1.384999990
   61 DA    H2      1921    6.175999641    6.381999969   -1.296000004
   61 DA    N3      1922    6.262000084    6.402999878   -1.483000040
   61 DA    C4      1923    6.259999752    6.487000465   -1.585999966
   61 DA    C3'     1924    6.578000069    6.261000156   -1.869000077
   61 DA    H3'     1925    6.616000175    6.276000023   -1.970000029
   61 DA    C2'     1926    6.430999756    6.311999798   -1.861000061
   61 DA    H2'     1927    6.432000160    6.402999878   -1.921999931
   61 DA    H2''    1928    6.355999947    6.236999989   -1.887000084
   61 DA    O3'     1929    6.599999905    6.124000072   -1.832000017
   62 DT    P       1930    6.537000179    6.000999928   -1.912000060
   62 DT    OP1     1931    6.633000374    5.893000126   -1.922999978
   62 DT    OP2     1932    6.470999718    6.053999901   -2.030999899
   62 DT    O5'     1933    6.433999538    5.939000130   -1.811000109
   62 DT    C5'     1934    6.460999966    5.925999641   -1.670999885
   62 DT    H5'     1935    6.523999691    6.008999825   -1.637999892
   62 DT    H5''    1936    6.530000210    5.842999935   -1.660000086
   62 DT    C4'     1937    6.335999966    5.921000004   -1.577000022
   62 DT    H4'     1938    6.374000072    5.900000095   -1.476999998
   62 DT    O4'     1939    6.270999908    6.045000076   -1.572999954
   62 DT    C1'     1940    6.131999969    6.008000374   -1.564000010
   62 DT    H1'     1941    6.111999989    5.998000145   -1.457999945
   62 DT    N1      1942    6.070000172    6.134999752   -1.616999984
   62 DT    C6      1943    6.088999748    6.177999973   -1.745000124
   62 DT    H6      1944    6.145999908    6.118999958   -1.815999985
   62 DT    C5      1945    6.029999733    6.296000004   -1.787999868
   62 DT    C7      1946    6.050000191    6.336999893   -1.929999948
   62 DT    H71     1947    6.147000313    6.300000191   -1.963999987
   62 DT    H72     1948    5.966000080    6.300000191   -1.990000010
   62 DT    H73     1949    6.059000015    6.444999695   -1.937000036
   62 DT    C4      1950    5.942999840    6.374000072   -1.699000001
   62 DT    O4      1951    5.894000053    6.483000278   -1.720000029
   62 DT    N3      1952    5.921000004    6.310999870   -1.577999949
   62 DT    H3      1953    5.855999947    6.355000019   -1.514999986
   62 DT    C2      1954    5.980000019    6.200999737   -1.529000044
   62 DT    O2      1955    5.940000057    6.164999962   -1.416000009
   62 DT    C3'     1956    6.236999989    5.810999870   -1.615000010
   62 DT    H3'     1957    6.268000126    5.756000042   -1.704000115
   62 DT    C2'     1958    6.118000031    5.884999752   -1.646999955
   62 DT    H2'     1959    6.102999687    5.902999878   -1.753000021
   62 DT    H2''    1960    6.026999950    5.833000183   -1.616999984
   62 DT    O3'     1961    6.227999687    5.722000122   -1.497999907
   63 DG    P       1962    6.143000126    5.585999966   -1.501000047
   63 DG    OP1     1963    6.209000111    5.494999886   -1.406000018
   63 DG    OP2     1964    6.124000072    5.543999672   -1.641000032
   63 DG    O5'     1965    6.002999783    5.633000374   -1.439000010
   63 DG    C5'     1966    5.999000072    5.691999912   -1.310000062
   63 DG    H5'     1967    6.083000183    5.762000084   -1.302000046
   63 DG    H5''    1968    6.013000011    5.609999657   -1.239000082
   63 DG    C4'     1969    5.866999626    5.765000343   -1.279000044
   63 DG    H4'     1970    5.868000031    5.793000221   -1.174000025
   63 DG    O4'     1971    5.852999687    5.877999783   -1.364000082
   63 DG    C1'     1972    5.718999863    5.880000114   -1.424999952
   63 DG    H1'     1973    5.638000011    5.911000252   -1.358999968
   63 DG    N9      1974    5.709000111    5.959000111   -1.547999978
   63 DG    C8      1975    5.750000000    5.925000191   -1.672999978
   63 DG    H8      1976    5.799000263    5.835000038   -1.705999970
   63 DG    N7      1977    5.725999832    6.022000313   -1.759999990
   63 DG    C5      1978    5.656000137    6.116999626   -1.690999985
   63 DG    C6      1979    5.600999832    6.245999813   -1.731999993
   63 DG    O6      1980    5.598000050    6.307000160   -1.839999914
   63 DG    N1      1981    5.522000313    6.300000191   -1.627000093
   63 DG    H1      1982    5.460000038    6.374000072   -1.656999946
   63 DG    C2      1983    5.509999752    6.243999958   -1.509999990
   63 DG    N2      1984    5.411000252    6.286000252   -1.431999922
   63 DG    H21     1985    5.359999657    6.370999813   -1.447000027
   63 DG    H22     1986    5.401000023    6.241999626   -1.340999961
   63 DG    N3      1987    5.565999985    6.136000156   -1.468999982
   63 DG    C4      1988    5.638000011    6.077000141   -1.564999938
   63 DG    C3'     1989    5.731999874    5.683000088   -1.305000067
   63 DG    H3'     1990    5.755000114    5.577000141   -1.299000025
   63 DG    C2'     1991    5.690999985    5.731999874   -1.439999938
   63 DG    H2'     1992    5.754000187    5.685999870   -1.516000032
   63 DG    H2''    1993    5.583000183    5.727999687   -1.452000022
   63 DG    O3'     1994    5.640000343    5.717999935   -1.202000022
   64 DT    P       1995    5.513000011    5.631999969   -1.166000009
   64 DT    OP1     1996    5.513000011    5.602000237   -1.022000074
   64 DT    OP2     1997    5.504000187    5.508999825   -1.256000042
   64 DT    O5'     1998    5.390000343    5.723000050   -1.197000027
   64 DT    C5'     1999    5.334000111    5.810999870   -1.095000029
   64 DT    H5'     2000    5.401999950    5.891999722   -1.065999985
   64 DT    H5''    2001    5.308000088    5.752999783   -1.006000042
   64 DT    C4'     2002    5.216000080    5.881999969   -1.148999929
   64 DT    H4'     2003    5.175999641    5.956999779   -1.080000043
   64 DT    O4'     2004    5.266999722    5.963000298   -1.261999965
   64 DT    C1'     2005    5.179999828    5.949000359   -1.371999979
   64 DT    H1'     2006    5.097000122    6.018000126   -1.353999972
   64 DT    N1      2007    5.236999989    5.968999863   -1.503999949
   64 DT    C6      2008    5.320000172    5.875000000   -1.570999980
   64 DT    H6      2009    5.355000019    5.789999962   -1.514999986
   64 DT    C5      2010    5.355999947    5.894999981   -1.700000048
   64 DT    C7      2011    5.446000099    5.790999889   -1.762000084
   64 DT    H71     2012    5.500999928    5.734000206   -1.687999964
   64 DT    H72     2013    5.383000374    5.729000092   -1.827000022
   64 DT    H73     2014    5.520999908    5.847000122   -1.818000078
   64 DT    C4      2015    5.318999767    6.015000343   -1.766999960
   64 DT    O4      2016    5.355999947    6.052000046   -1.883000016
   64 DT    N3      2017    5.234000206    6.097000122   -1.704999924
   64 DT    H3      2018    5.209000111    6.188000202   -1.740000010
   64 DT    C2      2019    5.184999943    6.074000359   -1.578999996
   64 DT    O2      2020    5.102000237    6.156000137   -1.534000039
   64 DT    C3'     2021    5.118000031    5.770999908   -1.200999975
   64 DT    H3'     2022    5.154000282    5.677000046   -1.161000013
   64 DT    C2'     2023    5.134999752    5.800000191   -1.350000024
   64 DT    H2'     2024    5.204999924    5.724999905   -1.386999965
   64 DT    H2''    2025    5.050999641    5.777999878   -1.414999962
   64 DT    O3'     2026    4.991000175    5.796000004   -1.148999929
   65 DT    P       2027    4.856999874    5.730999947   -1.214999914
   65 DT    OP1     2028    4.765000343    5.709000111   -1.102999926
   65 DT    OP2     2029    4.888999939    5.613999844   -1.302999973
   65 DT    O5'     2030    4.788000107    5.838999748   -1.310000062
   65 DT    C5'     2031    4.752999783    5.967000008   -1.259000063
   65 DT    H5'     2032    4.838999748    6.013999939   -1.210999966
   65 DT    H5''    2033    4.681000233    5.952000141   -1.179000020
   65 DT    C4'     2034    4.681000233    6.054999828   -1.358000040
   65 DT    H4'     2035    4.659999847    6.144000053   -1.299000025
   65 DT    O4'     2036    4.755000114    6.090000153   -1.470000029
   65 DT    C1'     2037    4.690000057    6.054999828   -1.589999914
   65 DT    H1'     2038    4.633000374    6.144999981   -1.613999963
   65 DT    N1      2039    4.799000263    6.015999794   -1.688999891
   65 DT    C6      2040    4.866000175    5.897999763   -1.674999952
   65 DT    H6      2041    4.852000237    5.833000183   -1.589999914
   65 DT    C5      2042    4.953999996    5.850999832   -1.768000007
   65 DT    C7      2043    5.019999981    5.718999863   -1.733999968
   65 DT    H71     2044    5.000999928    5.640000343   -1.806999922
   65 DT    H72     2045    5.129000187    5.729000092   -1.729999900
   65 DT    H73     2046    4.990000248    5.677000046   -1.637999892
   65 DT    C4      2047    4.984000206    5.934999943   -1.881999969
   65 DT    O4      2048    5.066999912    5.911999702   -1.962999940
   65 DT    N3      2049    4.911000252    6.052000046   -1.887000084
   65 DT    H3      2050    4.911999702    6.116000175   -1.964999914
   65 DT    C2      2051    4.829999924    6.102000237   -1.787999868
   65 DT    O2      2052    4.776000023    6.209000111   -1.809000015
   65 DT    C3'     2053    4.550999641    5.995999813   -1.414000034
   65 DT    H3'     2054    4.531000137    5.901999950   -1.363000035
   65 DT    C2'     2055    4.595999718    5.947000027   -1.549999952
   65 DT    H2'     2056    4.636000156    5.845000267   -1.547000051
   65 DT    H2''    2057    4.512000084    5.949000359   -1.620000124
   65 DT    O3'     2058    4.442999840    6.092999935   -1.419999957
   66 DC    P       2059    4.288000107    6.052000046   -1.440999985
   66 DC    OP1     2060    4.199999809    6.144000053   -1.370000005
   66 DC    OP2     2061    4.268000126    5.911000252   -1.409000039
   66 DC    O5'     2062    4.279000282    6.081000328   -1.595999956
   66 DC    C5'     2063    4.263000011    6.220000267   -1.641999960
   66 DC    H5'     2064    4.331999779    6.288000107   -1.592000008
   66 DC    H5''    2065    4.159999847    6.241999626   -1.615000010
   66 DC    C4'     2066    4.296999931    6.241999626   -1.791000009
   66 DC    H4'     2067    4.269999981    6.343999863   -1.819000006
   66 DC    O4'     2068    4.434000015    6.222000122   -1.830999970
   66 DC    C1'     2069    4.441999912    6.223999977   -1.970999956
   66 DC    H1'     2070    4.459000111    6.325999737   -2.004999876
   66 DC    N1      2071    4.539999962    6.126999855   -2.026000023
   66 DC    C6      2072    4.550999641    5.999000072   -1.972999930
   66 DC    H6      2073    4.491000175    5.987999916   -1.884000063
   66 DC    C5      2074    4.633999825    5.907999992   -2.029000044
   66 DC    H5      2075    4.638999939    5.806000233   -1.993000031
   66 DC    C4      2076    4.709000111    5.942999840   -2.141999960
   66 DC    N4      2077    4.782000065    5.858000278   -2.207999945
   66 DC    H41     2078    4.790999889    5.763999939   -2.174000025
   66 DC    H42     2079    4.829999924    5.891999722   -2.290999889
   66 DC    N3      2080    4.697000027    6.060999870   -2.195999861
   66 DC    C2      2081    4.608000278    6.154999733   -2.141999960
   66 DC    O2      2082    4.605000019    6.265000343   -2.188999891
   66 DC    C3'     2083    4.227999687    6.149000168   -1.883000016
   66 DC    H3'     2084    4.248000145    6.047999859   -1.850000024
   66 DC    C2'     2085    4.300999641    6.186999798   -2.019000053
   66 DC    H2'     2086    4.300999641    6.111000061   -2.096999884
   66 DC    H2''    2087    4.256999969    6.282000065   -2.046999931
   66 DC    O3'     2088    4.092999935    6.170000076   -1.883000016
   67 DA    P       2089    3.983999968    6.105000019   -1.986000061
   67 DA    OP1     2090    3.856000185    6.143000126   -1.920999885
   67 DA    OP2     2091    4.011000156    5.960999966   -1.997999907
   67 DA    O5'     2092    3.981000185    6.181000233   -2.120999813
   67 DA    C5'     2093    3.981999874    6.324999809   -2.127000093
   67 DA    H5'     2094    4.040999889    6.368999958   -2.046999931
   67 DA    H5''    2095    3.881999969    6.365000248   -2.112999916
   67 DA    C4'     2096    4.047999859    6.359999657   -2.266999960
   67 DA    H4'     2097    4.058000088    6.469000340   -2.264999866
   67 DA    O4'     2098    4.177000046    6.303999901   -2.279000044
   67 DA    C1'     2099    4.175000191    6.223999977   -2.400000095
   67 DA    H1'     2100    4.222000122    6.270999908   -2.486999989
   67 DA    N9      2101    4.248000145    6.097000122   -2.379000187
   67 DA    C8      2102    4.211999893    5.991999626   -2.296999931
   67 DA    H8      2103    4.119999886    5.997000217   -2.238999844
   67 DA    N7      2104    4.295000076    5.891999722   -2.299999952
   67 DA    C5      2105    4.394999981    5.932000160   -2.388999939
   67 DA    C6      2106    4.520999908    5.886000156   -2.440999985
   67 DA    N6      2107    4.568999767    5.768000126   -2.420000076
   67 DA    H61     2108    4.529000282    5.706999779   -2.351000071
   67 DA    H62     2109    4.657999992    5.747000217   -2.463999987
   67 DA    N1      2110    4.593999863    5.953999996   -2.523999929
   67 DA    C2      2111    4.559999943    6.077000141   -2.549000025
   67 DA    H2      2112    4.631000042    6.136000156   -2.604000092
   67 DA    N3      2113    4.446000099    6.140999794   -2.512000084
   67 DA    C4      2114    4.370999813    6.063000202   -2.433000088
   67 DA    C3'     2115    3.970000029    6.329999924   -2.393000126
   67 DA    H3'     2116    3.863000154    6.322999954   -2.371999979
   67 DA    C2'     2117    4.029999733    6.199999809   -2.437999964
   67 DA    H2'     2118    3.979000092    6.116000175   -2.391000032
   67 DA    H2''    2119    4.006000042    6.190999985   -2.544000149
   67 DA    O3'     2120    3.986000061    6.444000244   -2.470999956
   68 DG    P       2121    3.899000168    6.479000092   -2.596999884
   68 DG    OP1     2122    3.825999737    6.601999760   -2.563999891
   68 DG    OP2     2123    3.825000048    6.356999874   -2.638999939
   68 DG    O5'     2124    4.012000084    6.504000187   -2.710999966
   68 DG    C5'     2125    4.109000206    6.599999905   -2.697000027
   68 DG    H5'     2126    4.149000168    6.597000122   -2.595999956
   68 DG    H5''    2127    4.067999840    6.701000214   -2.703000069
   68 DG    C4'     2128    4.223999977    6.587000370   -2.806999922
   68 DG    H4'     2129    4.297999859    6.666000366   -2.789000034
   68 DG    O4'     2130    4.302000046    6.465000153   -2.787999868
   68 DG    C1'     2131    4.286000252    6.386000156   -2.905999899
   68 DG    H1'     2132    4.373000145    6.383999825   -2.971999884
   68 DG    N9      2133    4.263000011    6.241000175   -2.854000092
   68 DG    C8      2134    4.163000107    6.203999996   -2.764999866
   68 DG    H8      2135    4.079999924    6.265000343   -2.731999874
   68 DG    N7      2136    4.163000107    6.078000069   -2.736000061
   68 DG    C5      2137    4.293000221    6.038000107   -2.787999868
   68 DG    C6      2138    4.362999916    5.915999889   -2.786000013
   68 DG    O6      2139    4.347000122    5.815000057   -2.710000038
   68 DG    N1      2140    4.477000237    5.911999702   -2.861000061
   68 DG    H1      2141    4.516999722    5.818999767   -2.865999937
   68 DG    C2      2142    4.526999950    6.016999722   -2.924000025
   68 DG    N2      2143    4.640000343    6.000000000   -2.983999968
   68 DG    H21     2144    4.683000088    5.908999920   -2.973999977
   68 DG    H22     2145    4.674000263    6.075999737   -3.040999889
   68 DG    N3      2146    4.461999893    6.131000042   -2.943000078
   68 DG    C4      2147    4.347000122    6.134999752   -2.870999813
   68 DG    C3'     2148    4.181000233    6.588999748   -2.954999924
   68 DG    H3'     2149    4.088999748    6.645999908   -2.963999987
   68 DG    C2'     2150    4.165999889    6.439000130   -2.986999989
   68 DG    H2'     2151    4.065999985    6.409999847   -2.953000069
   68 DG    H2''    2152    4.174000263    6.414999962   -3.092999935
   68 DG    O3'     2153    4.284999847    6.657999992   -3.029000044
   69 DC    P       2154    4.283999920    6.690000057   -3.188999891
   69 DC    OP1     2155    4.335999966    6.826000214   -3.213000059
   69 DC    OP2     2156    4.151999950    6.647000313   -3.247000217
   69 DC    O5'     2157    4.386000156    6.583999634   -3.231999874
   69 DC    C5'     2158    4.526999950    6.594999790   -3.202999830
   69 DC    H5'     2159    4.552000046    6.588999748   -3.096999884
   69 DC    H5''    2160    4.559999943    6.694999695   -3.231999874
   69 DC    C4'     2161    4.606999874    6.483000278   -3.268999815
   69 DC    H4'     2162    4.704999924    6.508999825   -3.230000019
   69 DC    O4'     2163    4.578000069    6.350999832   -3.223000050
   69 DC    C1'     2164    4.541999817    6.269000053   -3.333000183
   69 DC    H1'     2165    4.620999813    6.203000069   -3.368999958
   69 DC    N1      2166    4.428999901    6.185999870   -3.290000200
   69 DC    C6      2167    4.303999901    6.238999844   -3.256999969
   69 DC    H6      2168    4.289999962    6.345999718   -3.254000187
   69 DC    C5      2169    4.199999809    6.157000065   -3.250000000
   69 DC    H5      2170    4.113999844    6.204999924   -3.204999924
   69 DC    C4      2171    4.220000267    6.022000313   -3.266000032
   69 DC    N4      2172    4.118000031    5.940000057   -3.240999937
   69 DC    H41     2173    4.022000313    5.970000267   -3.243000031
   69 DC    H42     2174    4.144000053    5.845000267   -3.263999939
   69 DC    N3      2175    4.335999966    5.965000153   -3.286000013
   69 DC    C2      2176    4.446000099    6.046000004   -3.304999828
   69 DC    O2      2177    4.558000088    6.001999855   -3.325000048
   69 DC    C3'     2178    4.595999718    6.483000278   -3.422000170
   69 DC    H3'     2179    4.552000046    6.576000214   -3.458000183
   69 DC    C2'     2180    4.504000187    6.365000248   -3.443999767
   69 DC    H2'     2181    4.397999763    6.388000011   -3.441999912
   69 DC    H2''    2182    4.519999981    6.308000088   -3.536000013
   69 DC    O3'     2183    4.724999905    6.463999748   -3.475999832
   70 DT    P       2184    4.755000114    6.456999779   -3.631000042
   70 DT    OP1     2185    4.874000072    6.536000252   -3.658999920
   70 DT    OP2     2186    4.637000084    6.502999783   -3.706000090
   70 DT    O5'     2187    4.788000107    6.304999828   -3.671000004
   70 DT    C5'     2188    4.906000137    6.245999813   -3.625999928
   70 DT    H5'     2189    4.911999702    6.265999794   -3.518999815
   70 DT    H5''    2190    4.998000145    6.284999847   -3.670000076
   70 DT    C4'     2191    4.900000095    6.095000267   -3.634999752
   70 DT    H4'     2192    4.975999832    6.050000191   -3.570999861
   70 DT    O4'     2193    4.774000168    6.049000263   -3.584999800
   70 DT    C1'     2194    4.713999748    5.960000038   -3.684000015
   70 DT    H1'     2195    4.737999916    5.855999947   -3.664000034
   70 DT    N1      2196    4.563000202    5.980999947   -3.677999973
   70 DT    C6      2197    4.501999855    6.098000050   -3.713000059
   70 DT    H6      2198    4.550999641    6.184999943   -3.754000187
   70 DT    C5      2199    4.373000145    6.123000145   -3.677999973
   70 DT    C7      2200    4.306000233    6.252999783   -3.716999769
   70 DT    H71     2201    4.248000145    6.293999672   -3.634999752
   70 DT    H72     2202    4.384999752    6.321000099   -3.749000072
   70 DT    H73     2203    4.237999916    6.234999657   -3.799999952
   70 DT    C4      2204    4.291999817    6.024000168   -3.606000185
   70 DT    O4      2205    4.174000263    6.032000065   -3.575999737
   70 DT    N3      2206    4.355999947    5.901000023   -3.595000029
   70 DT    H3      2207    4.303999901    5.827000141   -3.549000263
   70 DT    C2      2208    4.486000061    5.874000072   -3.625999928
   70 DT    O2      2209    4.520999908    5.756999969   -3.611999989
   70 DT    C3'     2210    4.913000107    6.046999931   -3.782000065
   70 DT    H3'     2211    4.956000328    6.126999855   -3.842999935
   70 DT    C2'     2212    4.769000053    6.011000156   -3.816999912
   70 DT    H2'     2213    4.718999863    6.092999935   -3.866999865
   70 DT    H2''    2214    4.772000313    5.932000160   -3.891999722
   70 DT    O3'     2215    4.991999626    5.925000191   -3.781000137
   71 DG    P       2216    5.065000057    5.880000114   -3.918999910
   71 DG    OP1     2217    5.196000099    5.811999798   -3.886000156
   71 DG    OP2     2218    5.061999798    5.990000248   -4.016999722
   71 DG    O5'     2219    4.960999966    5.765999794   -3.965000153
   71 DG    C5'     2220    4.939000130    5.650000095   -3.888999939
   71 DG    H5'     2221    4.938000202    5.668999672   -3.781000137
   71 DG    H5''    2222    5.022000313    5.584000111   -3.909999847
   71 DG    C4'     2223    4.806000233    5.578000069   -3.924000263
   71 DG    H4'     2224    4.816999912    5.477000237   -3.886999846
   71 DG    O4'     2225    4.691999912    5.641999722   -3.863000154
   71 DG    C1'     2226    4.588000298    5.644999981   -3.963000059
   71 DG    H1'     2227    4.556000233    5.540999889   -3.966000080
   71 DG    N9      2228    4.470000267    5.723000050   -3.938999891
   71 DG    C8      2229    4.447999954    5.850999832   -3.983000278
   71 DG    H8      2230    4.524000168    5.911000252   -4.029999733
   71 DG    N7      2231    4.322999954    5.888999939   -3.968999863
   71 DG    C5      2232    4.256000042    5.783999920   -3.908000231
   71 DG    C6      2233    4.125000000    5.763000011   -3.854000092
   71 DG    O6      2234    4.029000282    5.836999893   -3.838000059
   71 DG    N1      2235    4.102999687    5.634999752   -3.804999828
   71 DG    H1      2236    4.008000374    5.622000217   -3.772000074
   71 DG    C2      2237    4.192999840    5.536000252   -3.809999943
   71 DG    N2      2238    4.158999920    5.424000263   -3.749000072
   71 DG    H21     2239    4.061999798    5.411000252   -3.722000122
   71 DG    H22     2240    4.236000061    5.361999989   -3.731000185
   71 DG    N3      2241    4.322999954    5.557000160   -3.841000080
   71 DG    C4      2242    4.350999832    5.681000233   -3.888999939
   71 DG    C3'     2243    4.777999878    5.566999912   -4.071000099
   71 DG    H3'     2244    4.872000217    5.585000038   -4.123000145
   71 DG    C2'     2245    4.658999920    5.668999672   -4.092999935
   71 DG    H2'     2246    4.688000202    5.774000168   -4.084000111
   71 DG    H2''    2247    4.591000080    5.649000168   -4.175999641
   71 DG    O3'     2248    4.729000092    5.439000130   -4.099999905
   72 DA    P       2249    4.743000031    5.370999813   -4.250000000
   72 DA    OP1     2250    4.869999886    5.293999672   -4.250000000
   72 DA    OP2     2251    4.720999718    5.467000008   -4.359000206
   72 DA    O5'     2252    4.629000187    5.261000156   -4.265999794
   72 DA    C5'     2253    4.640999794    5.133999825   -4.203000069
   72 DA    H5'     2254    4.704999924    5.133000374   -4.115000248
   72 DA    H5''    2255    4.677000046    5.056000233   -4.269999981
   72 DA    C4'     2256    4.508000374    5.078999996   -4.151000023
   72 DA    H4'     2257    4.531000137    4.993999958   -4.086999893
   72 DA    O4'     2258    4.425000191    5.175000191   -4.081999779
   72 DA    C1'     2259    4.296999931    5.199000359   -4.149000168
   72 DA    H1'     2260    4.213999748    5.149000168   -4.098999977
   72 DA    N9      2261    4.275000095    5.345000267   -4.147999763
   72 DA    C8      2262    4.352999687    5.441999912   -4.200999737
   72 DA    H8      2263    4.453000069    5.416999817   -4.233000278
   72 DA    N7      2264    4.293999672    5.563000202   -4.213999748
   72 DA    C5      2265    4.165999889    5.536999702   -4.159999847
   72 DA    C6      2266    4.058000088    5.622000217   -4.147000313
   72 DA    N6      2267    4.063000202    5.750999928   -4.177999973
   72 DA    H61     2268    4.140999794    5.793000221   -4.224999905
   72 DA    H62     2269    3.981999874    5.809999943   -4.164999962
   72 DA    N1      2270    3.950000048    5.566999912   -4.092000008
   72 DA    C2      2271    3.940000057    5.442999840   -4.059999943
   72 DA    H2      2272    3.843999863    5.404999733   -4.029000282
   72 DA    N3      2273    4.038000107    5.350999832   -4.070000172
   72 DA    C4      2274    4.154000282    5.408999920   -4.118999958
   72 DA    C3'     2275    4.408999920    5.038000107   -4.268000126
   72 DA    H3'     2276    4.470000267    5.025000095   -4.356999874
   72 DA    C2'     2277    4.309999943    5.150000095   -4.293000221
   72 DA    H2'     2278    4.349999905    5.217000008   -4.368999958
   72 DA    H2''    2279    4.220999718    5.095999718   -4.324000359
   72 DA    O3'     2280    4.350999832    4.916999817   -4.213000298
   73 DA    P       2281    4.315999985    4.793000221   -4.308000088
   73 DA    OP1     2282    4.304999828    4.677999973   -4.211999893
   73 DA    OP2     2283    4.415999889    4.796000004   -4.414999962
   73 DA    O5'     2284    4.172999859    4.824000359   -4.374000072
   73 DA    C5'     2285    4.053999901    4.822000027   -4.290999889
   73 DA    H5'     2286    4.081000328    4.848999977   -4.190000057
   73 DA    H5''    2287    4.026000023    4.717000008   -4.279000282
   73 DA    C4'     2288    3.934999943    4.893000126   -4.354000092
   73 DA    H4'     2289    3.849999905    4.854000092   -4.296999931
   73 DA    O4'     2290    3.957000017    5.029000282   -4.322999954
   73 DA    C1'     2291    3.886000156    5.098999977   -4.418999672
   73 DA    H1'     2292    3.781000137    5.099999905   -4.393000126
   73 DA    N9      2293    3.931000233    5.241999626   -4.434999943
   73 DA    C8      2294    4.052000046    5.283999920   -4.477999687
   73 DA    H8      2295    4.130000114    5.220000267   -4.515999794
   73 DA    N7      2296    4.065999985    5.413000107   -4.479000092
   73 DA    C5      2297    3.934999943    5.456000328   -4.447000027
   73 DA    C6      2298    3.866999865    5.581000328   -4.439000130
   73 DA    N6      2299    3.916999817    5.697000027   -4.480000019
   73 DA    H61     2300    4.015999794    5.696000099   -4.497000217
   73 DA    H62     2301    3.866999865    5.784999847   -4.484999657
   73 DA    N1      2302    3.733000278    5.595000267   -4.408999920
   73 DA    C2      2303    3.668999910    5.480000019   -4.388000011
   73 DA    H2      2304    3.563999891    5.484999657   -4.363999844
   73 DA    N3      2305    3.717999935    5.359999657   -4.388999939
   73 DA    C4      2306    3.848000050    5.352999687   -4.421999931
   73 DA    C3'     2307    3.901999950    4.875999928   -4.500000000
   73 DA    H3'     2308    3.970999956    4.809000015   -4.552000046
   73 DA    C2'     2309    3.904999971    5.020999908   -4.549000263
   73 DA    H2'     2310    3.997999907    5.059999943   -4.592000008
   73 DA    H2''    2311    3.822000027    5.032999992   -4.618999958
   73 DA    O3'     2312    3.769999981    4.817999840   -4.501999855
   74 DT    P       2313    3.681999922    4.790999889   -4.638000011
   74 DT    OP1     2314    3.609999895    4.663000107   -4.618000031
   74 DT    OP2     2315    3.777999878    4.793999672   -4.755000114
   74 DT    O5'     2316    3.578999996    4.915999889   -4.634999752
   74 DT    C5'     2317    3.502999783    4.946000099   -4.515999794
   74 DT    H5'     2318    3.565999985    4.959000111   -4.427999973
   74 DT    H5''    2319    3.441999912    4.858000278   -4.498000145
   74 DT    C4'     2320    3.411999941    5.068999767   -4.525000095
   74 DT    H4'     2321    3.341000080    5.078000069   -4.442999840
   74 DT    O4'     2322    3.481999874    5.190999985   -4.526999950
   74 DT    C1'     2323    3.438999891    5.275000095   -4.638999939
   74 DT    H1'     2324    3.354000092    5.333000183   -4.602999687
   74 DT    N1      2325    3.547000170    5.361999989   -4.675999641
   74 DT    C6      2326    3.658999920    5.306000233   -4.724999905
   74 DT    H6      2327    3.668999910    5.197999954   -4.723000050
   74 DT    C5      2328    3.763999939    5.388000011   -4.752999783
   74 DT    C7      2329    3.898000002    5.329999924   -4.800999641
   74 DT    H71     2330    3.922999859    5.387000084   -4.890999794
   74 DT    H72     2331    3.970999956    5.345999718   -4.722000122
   74 DT    H73     2332    3.881000042    5.223000050   -4.809999943
   74 DT    C4      2333    3.756999969    5.536000252   -4.736000061
   74 DT    O4      2334    3.847000122    5.612999916   -4.765000343
   74 DT    N3      2335    3.625999928    5.577000141   -4.715000153
   74 DT    H3      2336    3.606999874    5.677000046   -4.716000080
   74 DT    C2      2337    3.518000126    5.499000072   -4.678999901
   74 DT    O2      2338    3.407000065    5.549000263   -4.643000126
   74 DT    C3'     2339    3.327999830    5.059999943   -4.652999878
   74 DT    H3'     2340    3.345000029    4.960000038   -4.692999840
   74 DT    C2'     2341    3.393000126    5.170000076   -4.745999813
   74 DT    H2'     2342    3.474000216    5.129000187   -4.806000233
   74 DT    H2''    2343    3.316999912    5.215000153   -4.809999943
   74 DT    O3'     2344    3.191999912    5.079999924   -4.625999928
   75 DT    P       2345    3.073999882    5.054999828   -4.730999947
   75 DT    OP1     2346    2.955999851    5.016999722   -4.658999920
   75 DT    OP2     2347    3.120000124    4.963000298   -4.835000038
   75 DT    O5'     2348    3.037000179    5.200999737   -4.797999859
   75 DT    C5'     2349    3.003000021    5.303999901   -4.710000038
   75 DT    H5'     2350    3.078000069    5.297999859   -4.631999969
   75 DT    H5''    2351    2.903000116    5.286999702   -4.668999672
   75 DT    C4'     2352    3.007999897    5.449999809   -4.766999722
   75 DT    H4'     2353    2.976000071    5.515999794   -4.688000202
   75 DT    O4'     2354    3.144999981    5.480999947   -4.796000004
   75 DT    C1'     2355    3.151000023    5.556000233   -4.913000107
   75 DT    H1'     2356    3.125999928    5.659999847   -4.891999722
   75 DT    N1      2357    3.289000034    5.550000191   -4.965000153
   75 DT    C6      2358    3.340000153    5.427999973   -5.006999969
   75 DT    H6      2359    3.273000002    5.343999863   -4.999000072
   75 DT    C5      2360    3.466000080    5.421000004   -5.050000191
   75 DT    C7      2361    3.524000168    5.286999702   -5.086999893
   75 DT    H71     2362    3.583000183    5.296000004   -5.177000046
   75 DT    H72     2363    3.570999861    5.236000061   -5.002999783
   75 DT    H73     2364    3.443000078    5.230000019   -5.131999969
   75 DT    C4      2365    3.549999952    5.538000107   -5.050000191
   75 DT    O4      2366    3.665999889    5.539999962   -5.078000069
   75 DT    N3      2367    3.490999937    5.657999992   -5.022000313
   75 DT    H3      2368    3.543999910    5.740000248   -5.045000076
   75 DT    C2      2369    3.363000154    5.671000004   -4.970999718
   75 DT    O2      2370    3.308000088    5.779999733   -4.959000111
   75 DT    C3'     2371    2.924000025    5.483000278   -4.891999722
   75 DT    H3'     2372    2.855999947    5.401999950   -4.918000221
   75 DT    C2'     2373    3.037999868    5.504000187   -4.993000031
   75 DT    H2'     2374    3.070000172    5.407999992   -5.032999992
   75 DT    H2''    2375    3.021999836    5.585000038   -5.065000057
   75 DT    O3'     2376    2.868999958    5.606999874   -4.873000145
   76 DC    P       2377    2.754999876    5.671000004   -4.967000008
   76 DC    OP1     2378    2.690000057    5.770999908   -4.877999783
   76 DC    OP2     2379    2.667999983    5.574999809   -5.032000065
   76 DC    O5'     2380    2.834000111    5.749000072   -5.085000038
   76 DC    C5'     2381    2.875999928    5.877999783   -5.068999767
   76 DC    H5'     2382    2.947999954    5.880000114   -4.986999989
   76 DC    H5''    2383    2.789999962    5.935999870   -5.034999847
   76 DC    C4'     2384    2.931999922    5.947999954   -5.193999767
   76 DC    H4'     2385    2.924999952    6.056000233   -5.184999943
   76 DC    O4'     2386    3.070999861    5.915999889   -5.217000008
   76 DC    C1'     2387    3.078999996    5.881000042   -5.355999947
   76 DC    H1'     2388    3.077000141    5.968999863   -5.421000004
   76 DC    N1      2389    3.204999924    5.806000233   -5.374000072
   76 DC    C6      2390    3.220000029    5.675000191   -5.327000141
   76 DC    H6      2391    3.131999969    5.629000187   -5.284999847
   76 DC    C5      2392    3.329999924    5.605999947   -5.365000248
   76 DC    H5      2393    3.335999966    5.500999928   -5.342000008
   76 DC    C4      2394    3.433000088    5.677999973   -5.428999901
   76 DC    N4      2395    3.540999889    5.618999958   -5.466000080
   76 DC    H41     2396    3.547000170    5.518000126   -5.460000038
   76 DC    H42     2397    3.606999874    5.678999901   -5.513000011
   76 DC    N3      2398    3.424000263    5.804999828   -5.460999966
   76 DC    C2      2399    3.315000057    5.869999886   -5.425999641
   76 DC    O2      2400    3.318999767    5.993000031   -5.438000202
   76 DC    C3'     2401    2.851999998    5.909999847   -5.316999912
   76 DC    H3'     2402    2.756000042    5.868000031   -5.286000252
   76 DC    C2'     2403    2.950000048    5.811999798   -5.394000053
   76 DC    H2'     2404    2.937999964    5.706999779   -5.366999626
   76 DC    H2''    2405    2.931999922    5.815999985   -5.501999855
   76 DC    O3'     2406    2.837999821    6.031000137   -5.394999981
   77 DA    P       2407    2.709000111    6.061999798   -5.484000206
   77 DA    OP1     2408    2.694000006    6.206999779   -5.501999855
   77 DA    OP2     2409    2.598999977    5.983000278   -5.433000088
   77 DA    O5'     2410    2.745999813    5.993999958   -5.619999886
   77 DA    C5'     2411    2.790999889    6.061999798   -5.740000248
   77 DA    H5'     2412    2.717999935    6.134999752   -5.775000095
   77 DA    H5''    2413    2.804000139    5.986999989   -5.817999840
   77 DA    C4'     2414    2.914999962    6.151000023   -5.715000153
   77 DA    H4'     2415    2.891999960    6.230000019   -5.644000053
   77 DA    O4'     2416    3.025000095    6.072000027   -5.668000221
   77 DA    C1'     2417    3.127000093    6.072000027   -5.765000343
   77 DA    H1'     2418    3.197999954    6.149000168   -5.736000061
   77 DA    N9      2419    3.186000109    5.939000130   -5.779000282
   77 DA    C8      2420    3.117000103    5.821000099   -5.781000137
   77 DA    H8      2421    3.009999990    5.813000202   -5.786999702
   77 DA    N7      2422    3.197999954    5.715000153   -5.768000126
   77 DA    C5      2423    3.327000141    5.772999763   -5.763999939
   77 DA    C6      2424    3.457000017    5.720999718   -5.774000168
   77 DA    N6      2425    3.481999874    5.592999935   -5.776999950
   77 DA    H61     2426    3.407000065    5.529000282   -5.797999859
   77 DA    H62     2427    3.578999996    5.567999840   -5.759999752
   77 DA    N1      2428    3.563000202    5.804999828   -5.772999763
   77 DA    C2      2429    3.536999941    5.936999798   -5.782000065
   77 DA    H2      2430    3.620000124    6.005000114   -5.793000221
   77 DA    N3      2431    3.418999910    5.997000217   -5.788000107
   77 DA    C4      2432    3.318999767    5.909999847   -5.772999763
   77 DA    C3'     2433    2.952000141    6.213000298   -5.849999905
   77 DA    H3'     2434    2.871999979    6.204999924   -5.924000263
   77 DA    C2'     2435    3.062999964    6.112999916   -5.897000313
   77 DA    H2'     2436    3.025000095    6.022999763   -5.945000172
   77 DA    H2''    2437    3.129999876    6.168999672   -5.963000298
   77 DA    O3'     2438    3.012000084    6.338000298   -5.845999718
   78 DG    P       2439    2.987999916    6.441999912   -5.960000038
   78 DG    OP1     2440    2.986999989    6.574999809   -5.897000313
   78 DG    OP2     2441    2.861000061    6.407999992   -6.022000313
   78 DG    O5'     2442    3.105999947    6.426999569   -6.057000160
   78 DG    C5'     2443    3.229000092    6.488999844   -6.029000282
   78 DG    H5'     2444    3.247999907    6.481999874   -5.921999931
   78 DG    H5''    2445    3.224999905    6.595999718   -6.046000004
   78 DG    C4'     2446    3.342999935    6.430000305   -6.118999958
   78 DG    H4'     2447    3.431000233    6.493000031   -6.106999874
   78 DG    O4'     2448    3.386999846    6.295000076   -6.072000027
   78 DG    C1'     2449    3.402999878    6.227999687   -6.192999840
   78 DG    H1'     2450    3.502000093    6.244999886   -6.234999657
   78 DG    N9      2451    3.390000105    6.075999737   -6.184000015
   78 DG    C8      2452    3.279000044    5.999000072   -6.200999737
   78 DG    H8      2453    3.183000088    6.036999702   -6.231999874
   78 DG    N7      2454    3.297999859    5.875000000   -6.177999973
   78 DG    C5      2455    3.436000109    5.870999813   -6.147999763
   78 DG    C6      2456    3.519999981    5.762000084   -6.104000092
   78 DG    O6      2457    3.479000092    5.645999908   -6.085000038
   78 DG    N1      2458    3.654999971    5.791999817   -6.088999748
   78 DG    H1      2459    3.709000111    5.715000153   -6.052999973
   78 DG    C2      2460    3.699000120    5.913000107   -6.097000122
   78 DG    N2      2461    3.828999996    5.932000160   -6.078999996
   78 DG    H21     2462    3.884999752    5.848000050   -6.086999893
   78 DG    H22     2463    3.858999968    6.026999950   -6.095000267
   78 DG    N3      2464    3.629000187    6.020999908   -6.131999969
   78 DG    C4      2465    3.493999958    5.994999886   -6.154999733
   78 DG    C3'     2466    3.313000202    6.427999973   -6.270999908
   78 DG    H3'     2467    3.224999905    6.486000061   -6.296999931
   78 DG    C2'     2468    3.300999880    6.283999920   -6.295000076
   78 DG    H2'     2469    3.202000141    6.249000072   -6.265999794
   78 DG    H2''    2470    3.333000183    6.247000217   -6.391999722
   78 DG    O3'     2471    3.425999880    6.483000278   -6.334000111
   79 DC    P       2472    3.429999828    6.637999535   -6.379000187
   79 DC    OP1     2473    3.350999832    6.710999966   -6.281000137
   79 DC    OP2     2474    3.391999722    6.644000053   -6.519000053
   79 DC    O5'     2475    3.577999830    6.683000088   -6.370999813
   79 DC    C5'     2476    3.648000002    6.712999821   -6.251999855
   79 DC    H5'     2477    3.583000183    6.726999760   -6.164999962
   79 DC    H5''    2478    3.684999943    6.812000275   -6.277999878
   79 DC    C4'     2479    3.758000135    6.612000465   -6.213000298
   79 DC    H4'     2480    3.809000015    6.630000114   -6.118000031
   79 DC    O4'     2481    3.702999830    6.481999874   -6.210999966
   79 DC    C1'     2482    3.797000170    6.391999722   -6.258999825
   79 DC    H1'     2483    3.827999830    6.338000298   -6.170000076
   79 DC    N1      2484    3.752999783    6.289000034   -6.355999947
   79 DC    C6      2485    3.648000002    6.314000130   -6.442999840
   79 DC    H6      2486    3.620999813    6.416999817   -6.455000401
   79 DC    C5      2487    3.588999987    6.220000267   -6.518000126
   79 DC    H5      2488    3.506000042    6.249000072   -6.580999851
   79 DC    C4      2489    3.641999722    6.093999863   -6.501000404
   79 DC    N4      2490    3.579999924    5.987999916   -6.536000252
   79 DC    H41     2491    3.493999958    5.999000072   -6.587999821
   79 DC    H42     2492    3.606999874    5.895999908   -6.501999855
   79 DC    N3      2493    3.740000248    6.059999943   -6.421999931
   79 DC    C2      2494    3.802000046    6.157000065   -6.347000122
   79 DC    O2      2495    3.894999981    6.130000114   -6.274000168
   79 DC    C3'     2496    3.865000248    6.602999687   -6.317999840
   79 DC    H3'     2497    3.818000078    6.612000465   -6.416000366
   79 DC    C2'     2498    3.922999859    6.462000370   -6.303999901
   79 DC    H2'     2499    3.966000080    6.419999599   -6.394999981
   79 DC    H2''    2500    3.995000124    6.458999634   -6.222000122
   79 DC    O3'     2501    3.949000120    6.712999821   -6.289999962
   80 DT    P       2502    4.039999962    6.791999817   -6.394999981
   80 DT    OP1     2503    4.109999657    6.898999691   -6.318999767
   80 DT    OP2     2504    3.959000111    6.833999634   -6.508000374
   80 DT    O5'     2505    4.154000282    6.684999943   -6.451999664
   80 DT    C5'     2506    4.251999855    6.636000156   -6.368999958
   80 DT    H5'     2507    4.211999893    6.585999966   -6.279999733
   80 DT    H5''    2508    4.331000328    6.710999966   -6.354000092
   80 DT    C4'     2509    4.322000027    6.526999474   -6.455000401
   80 DT    H4'     2510    4.400000095    6.491999626   -6.388000011
   80 DT    O4'     2511    4.233000278    6.419999599   -6.488999844
   80 DT    C1'     2512    4.230999947    6.381999969   -6.625000000
   80 DT    H1'     2513    4.290999889    6.293999672   -6.647000313
   80 DT    N1      2514    4.085999966    6.361000061   -6.664000034
   80 DT    C6      2515    4.004000187    6.470999718   -6.655000210
   80 DT    H6      2516    4.041999817    6.567999840   -6.627999783
   80 DT    C5      2517    3.872999907    6.458999634   -6.682000160
   80 DT    C7      2518    3.790000200    6.580999851   -6.680999756
   80 DT    H71     2519    3.849999905    6.671999931   -6.687999725
   80 DT    H72     2520    3.729000092    6.578999996   -6.770999908
   80 DT    H73     2521    3.720999956    6.591000557   -6.597000122
   80 DT    C4      2522    3.818000078    6.327000141   -6.726000309
   80 DT    O4      2523    3.702000141    6.318999767   -6.758000374
   80 DT    N3      2524    3.908999920    6.227000237   -6.744000435
   80 DT    H3      2525    3.881999969    6.138000011   -6.782999992
   80 DT    C2      2526    4.041999817    6.236999989   -6.712000370
   80 DT    O2      2527    4.112999916    6.134999752   -6.726999760
   80 DT    C3'     2528    4.394999981    6.562000275   -6.590000153
   80 DT    H3'     2529    4.407000065    6.669999599   -6.602999687
   80 DT    C2'     2530    4.302999973    6.501000404   -6.697000027
   80 DT    H2'     2531    4.227000237    6.569000244   -6.737999916
   80 DT    H2''    2532    4.362999916    6.462999821   -6.780000210
   80 DT    O3'     2533    4.520999908    6.512000084   -6.588999748
   81 DG    P       2534    4.619999886    6.518000126   -6.708000183
   81 DG    OP1     2535    4.750999928    6.505000114   -6.648999691
   81 DG    OP2     2536    4.588000298    6.633000374   -6.798000336
   81 DG    O5'     2537    4.592999935    6.386000156   -6.786000252
   81 DG    C5'     2538    4.624000072    6.263999939   -6.723000526
   81 DG    H5'     2539    4.572000027    6.261000156   -6.627999783
   81 DG    H5''    2540    4.730000019    6.248000145   -6.703999996
   81 DG    C4'     2541    4.581999779    6.131999969   -6.796000004
   81 DG    H4'     2542    4.609999657    6.046999931   -6.733000278
   81 DG    O4'     2543    4.439000130    6.133999825   -6.824999809
   81 DG    C1'     2544    4.408999920    6.118999958   -6.962999821
   81 DG    H1'     2545    4.418000221    6.016999722   -6.998999596
   81 DG    N9      2546    4.272999763    6.177000046   -7.000000000
   81 DG    C8      2547    4.241000175    6.306000233   -6.995999813
   81 DG    H8      2548    4.315000057    6.376999855   -6.960999966
   81 DG    N7      2549    4.119999886    6.333000183   -7.032999992
   81 DG    C5      2550    4.066999912    6.206000328   -7.062999725
   81 DG    C6      2551    3.941999912    6.158999920   -7.106999874
   81 DG    O6      2552    3.836999893    6.227999687   -7.120999813
   81 DG    N1      2553    3.927000046    6.015999794   -7.130999565
   81 DG    H1      2554    3.834000111    5.984999657   -7.154000282
   81 DG    C2      2555    4.031000137    5.931000233   -7.097000122
   81 DG    N2      2556    4.012000084    5.802999973   -7.098999977
   81 DG    H21     2557    3.929999828    5.765000343   -7.144000053
   81 DG    H22     2558    4.083000183    5.733000278   -7.083999634
   81 DG    N3      2559    4.154000282    5.975999832   -7.066000462
   81 DG    C4      2560    4.164000034    6.112999916   -7.046000004
   81 DG    C3'     2561    4.643000126    6.127999783   -6.935999870
   81 DG    H3'     2562    4.731999874    6.189000130   -6.953000069
   81 DG    C2'     2563    4.532999992    6.188000202   -7.026999474
   81 DG    H2'     2564    4.519000053    6.296000004   -7.023000240
   81 DG    H2''    2565    4.556000233    6.157999992   -7.129000187
   81 DG    O3'     2566    4.661000252    5.986000061   -6.969000340
   82 DA    P       2567    4.750999928    5.938000202   -7.099999905
   82 DA    OP1     2568    4.831000328    5.824999809   -7.051999569
   82 DA    OP2     2569    4.816999912    6.054999828   -7.164999962
   82 DA    O5'     2570    4.636000156    5.883999825   -7.210000038
   82 DA    C5'     2571    4.592999935    5.741999626   -7.210999966
   82 DA    H5'     2572    4.552999973    5.702000141   -7.116999626
   82 DA    H5''    2573    4.686999798    5.690999985   -7.229000092
   82 DA    C4'     2574    4.506000042    5.697000027   -7.330000401
   82 DA    H4'     2575    4.481999874    5.592999935   -7.305999756
   82 DA    O4'     2576    4.383000374    5.766999722   -7.323000431
   82 DA    C1'     2577    4.368000031    5.838000298   -7.442999840
   82 DA    H1'     2578    4.300999641    5.779000282   -7.505000114
   82 DA    N9      2579    4.308000088    5.968999863   -7.419999599
   82 DA    C8      2580    4.370999813    6.091000080   -7.391000271
   82 DA    H8      2581    4.477999687    6.095000267   -7.376999855
   82 DA    N7      2582    4.291999817    6.195000172   -7.380000114
   82 DA    C5      2583    4.164999962    6.143000126   -7.404000282
   82 DA    C6      2584    4.038000107    6.200999737   -7.419999599
   82 DA    N6      2585    4.006999969    6.329999924   -7.402999878
   82 DA    H61     2586    4.079999924    6.397000313   -7.383999825
   82 DA    H62     2587    3.911000013    6.348000050   -7.377999783
   82 DA    N1      2588    3.931999922    6.123000145   -7.437000275
   82 DA    C2      2589    3.954999924    5.995999813   -7.455999851
   82 DA    H2      2590    3.866999865    5.933000088   -7.458999634
   82 DA    N3      2591    4.068999767    5.928999901   -7.470999718
   82 DA    C4      2592    4.175000191    6.012000084   -7.437999725
   82 DA    C3'     2593    4.558000088    5.706000328   -7.470999718
   82 DA    H3'     2594    4.666999817    5.706000328   -7.467999935
   82 DA    C2'     2595    4.511000156    5.842000008   -7.501000404
   82 DA    H2'     2596    4.578999996    5.900000095   -7.439000130
   82 DA    H2''    2597    4.511000156    5.869999886   -7.605999947
   82 DA    O3'     2598    4.506000042    5.598000050   -7.539000034
   83 DA    P       2599    4.543999672    5.561999798   -7.694000244
   83 DA    OP1     2600    4.539000034    5.414999962   -7.701999664
   83 DA    OP2     2601    4.665999889    5.633999825   -7.736000061
   83 DA    O5'     2602    4.421000004    5.618000031   -7.783999443
   83 DA    C5'     2603    4.289000034    5.567999840   -7.780000210
   83 DA    H5'     2604    4.238999844    5.579999924   -7.683999538
   83 DA    H5''    2605    4.291999817    5.461999893   -7.802999973
   83 DA    C4'     2606    4.210000038    5.651000023   -7.887000084
   83 DA    H4'     2607    4.119999886    5.598999977   -7.919999599
   83 DA    O4'     2608    4.171000004    5.772000313   -7.823999882
   83 DA    C1'     2609    4.206000328    5.875999928   -7.912999630
   83 DA    H1'     2610    4.113999844    5.888000011   -7.969000340
   83 DA    N9      2611    4.230000019    6.001999855   -7.833999634
   83 DA    C8      2612    4.338000298    6.066999912   -7.772000313
   83 DA    H8      2613    4.438000202    6.026000023   -7.766000271
   83 DA    N7      2614    4.317999840    6.184000015   -7.720999718
   83 DA    C5      2615    4.175999641    6.200999737   -7.751000404
   83 DA    C6      2616    4.090000153    6.308000088   -7.734999657
   83 DA    N6      2617    4.120999813    6.425000191   -7.685999870
   83 DA    H61     2618    4.218999863    6.439000130   -7.666000366
   83 DA    H62     2619    4.056000233    6.495999813   -7.655000210
   83 DA    N1      2620    3.961999893    6.300999641   -7.769999504
   83 DA    C2      2621    3.922999859    6.190000057   -7.828000069
   83 DA    H2      2622    3.827000141    6.184999943   -7.876999855
   83 DA    N3      2623    3.995999813    6.075999737   -7.854000092
   83 DA    C4      2624    4.126999855    6.090000153   -7.810999870
   83 DA    C3'     2625    4.289999962    5.682000160   -8.015000343
   83 DA    H3'     2626    4.381999969    5.624000072   -8.019000053
   83 DA    C2'     2627    4.333000183    5.825999737   -7.988999844
   83 DA    H2'     2628    4.418000221    5.828999996   -7.921000004
   83 DA    H2''    2629    4.343999863    5.875000000   -8.086000443
   83 DA    O3'     2630    4.203000069    5.665999889   -8.119999886
   84 DC    P       2631    4.244999886    5.677999973   -8.279000282
   84 DC    OP1     2632    4.171000004    5.588000298   -8.364999771
   84 DC    OP2     2633    4.394000053    5.675999641   -8.283999443
   84 DC    O5'     2634    4.191999912    5.821000099   -8.312999725
   84 DC    C5'     2635    4.053999901    5.838999748   -8.341000557
   84 DC    H5'     2636    3.997000217    5.815999985   -8.251999855
   84 DC    H5''    2637    4.033999920    5.765000343   -8.418000221
   84 DC    C4'     2638    4.012000084    5.973000050   -8.399000168
   84 DC    H4'     2639    3.913000107    5.966000080   -8.446000099
   84 DC    O4'     2640    4.016999722    6.083000183   -8.295000076
   84 DC    C1'     2641    4.109000206    6.179999828   -8.343999863
   84 DC    H1'     2642    4.059999943    6.255000114   -8.406000137
   84 DC    N1      2643    4.164999962    6.259999752   -8.236000061
   84 DC    C6      2644    4.282999992    6.218999863   -8.178999901
   84 DC    H6      2645    4.338000298    6.131999969   -8.211000443
   84 DC    C5      2646    4.331000328    6.289999962   -8.073999405
   84 DC    H5      2647    4.425999641    6.256999969   -8.033999443
   84 DC    C4      2648    4.255000114    6.401999474   -8.024000168
   84 DC    N4      2649    4.302999973    6.483999729   -7.933999538
   84 DC    H41     2650    4.401000023    6.493000031   -7.914000034
   84 DC    H42     2651    4.236999989    6.558000088   -7.912999630
   84 DC    N3      2652    4.129000187    6.425000191   -8.060999870
   84 DC    C2      2653    4.088999748    6.356999874   -8.170999527
   84 DC    O2      2654    3.970999956    6.377999783   -8.210000038
   84 DC    C3'     2655    4.105999947    6.011000156   -8.516000748
   84 DC    H3'     2656    4.170000076    5.932000160   -8.555999756
   84 DC    C2'     2657    4.203999996    6.105999947   -8.440999985
   84 DC    H2'     2658    4.286999702    6.053999901   -8.392999649
   84 DC    H2''    2659    4.230999947    6.190000057   -8.505000114
   84 DC    O3'     2660    4.041999817    6.090000153   -8.611000061
   85 DA    P       2661    3.993999958    6.039000034   -8.753999710
   85 DA    OP1     2662    3.921000004    5.909999847   -8.751000404
   85 DA    OP2     2663    4.112999916    6.050999641   -8.841000557
   85 DA    O5'     2664    3.891999722    6.161999702   -8.805000305
   85 DA    C5'     2665    3.754000187    6.165999889   -8.753999710
   85 DA    H5'     2666    3.741999865    6.126999855   -8.652999878
   85 DA    H5''    2667    3.686000109    6.115000248   -8.822000504
   85 DA    C4'     2668    3.704999924    6.309000015   -8.730000496
   85 DA    H4'     2669    3.599000216    6.304999828   -8.706999779
   85 DA    O4'     2670    3.758000135    6.362999916   -8.608999252
   85 DA    C1'     2671    3.799000263    6.494000435   -8.631999969
   85 DA    H1'     2672    3.736000061    6.569000244   -8.583999634
   85 DA    N9      2673    3.924999952    6.501000404   -8.560999870
   85 DA    C8      2674    4.029999733    6.416999817   -8.578000069
   85 DA    H8      2675    4.026999950    6.335000038   -8.649000168
   85 DA    N7      2676    4.138000011    6.448999882   -8.510999680
   85 DA    C5      2677    4.095999718    6.562000275   -8.442999840
   85 DA    C6      2678    4.154000282    6.650000095   -8.343999863
   85 DA    N6      2679    4.279000282    6.644999504   -8.294000626
   85 DA    H61     2680    4.349999905    6.591000557   -8.342000008
   85 DA    H62     2681    4.300999641    6.701000214   -8.212999344
   85 DA    N1      2682    4.081999779    6.733999729   -8.276999474
   85 DA    C2      2683    3.960999966    6.758000374   -8.317999840
   85 DA    H2      2684    3.908999920    6.828000069   -8.253999710
   85 DA    N3      2685    3.888999939    6.697000027   -8.413999557
   85 DA    C4      2686    3.961999893    6.594000340   -8.473999977
   85 DA    C3'     2687    3.716999769    6.412000179   -8.840000153
   85 DA    H3'     2688    3.763000011    6.370999813   -8.930000305
   85 DA    C2'     2689    3.811999798    6.516000271   -8.779000282
   85 DA    H2'     2690    3.911000013    6.504000187   -8.822000504
   85 DA    H2''    2691    3.772000074    6.616999626   -8.789999962
   85 DA    O3'     2692    3.585999966    6.458000183   -8.878000259
   86 DT    P       2693    3.572999954    6.553999901   -9.015000343
   86 DT    OP1     2694    3.441999912    6.543000221   -9.072000504
   86 DT    OP2     2695    3.679999828    6.509999752   -9.105999947
   86 DT    O5'     2696    3.601999998    6.701000214   -8.951000214
   86 DT    C5'     2697    3.524000168    6.756999969   -8.850000381
   86 DT    H5'     2698    3.513999939    6.683000088   -8.769999504
   86 DT    H5''    2699    3.427000046    6.773999691   -8.897000313
   86 DT    C4'     2700    3.586999893    6.880999565   -8.788000107
   86 DT    H4'     2701    3.513999939    6.921000004   -8.717000008
   86 DT    O4'     2702    3.703999996    6.854000092   -8.715000153
   86 DT    C1'     2703    3.806000233    6.946000099   -8.755999565
   86 DT    H1'     2704    3.783999920    7.039999962   -8.705999374
   86 DT    N1      2705    3.938999891    6.901000023   -8.718999863
   86 DT    C6      2706    4.001999855    6.817999840   -8.800000191
   86 DT    H6      2707    3.959000111    6.773999691   -8.888999939
   86 DT    C5      2708    4.130000114    6.779000282   -8.769999504
   86 DT    C7      2709    4.206000328    6.694999695   -8.871999741
   86 DT    H71     2710    4.220000267    6.594999790   -8.830999374
   86 DT    H72     2711    4.150000095    6.666999817   -8.961000443
   86 DT    H73     2712    4.300999641    6.733000278   -8.908999443
   86 DT    C4      2713    4.204999924    6.835000038   -8.658999443
   86 DT    O4      2714    4.322999954    6.810999870   -8.633000374
   86 DT    N3      2715    4.126999855    6.919000149   -8.580999374
   86 DT    H3      2716    4.181000233    6.969999790   -8.512000084
   86 DT    C2      2717    4.000000000    6.958000183   -8.608999252
   86 DT    O2      2718    3.949000120    7.039999962   -8.536000252
   86 DT    C3'     2719    3.625000000    6.983999729   -8.891000748
   86 DT    H3'     2720    3.577000141    6.965000153   -8.987000465
   86 DT    C2'     2721    3.776999950    6.979000092   -8.902999878
   86 DT    H2'     2722    3.809000015    6.891999722   -8.960000038
   86 DT    H2''    2723    3.832000017    7.066000462   -8.937999725
   86 DT    O3'     2724    3.566999912    7.104000092   -8.840000153
   87 DG    P       2725    3.581000090    7.244999886   -8.923999786
   87 DG    OP1     2726    3.493999958    7.347000122   -8.862999916
   87 DG    OP2     2727    3.574000120    7.226999760   -9.072000504
   87 DG    O5'     2728    3.736000061    7.287999630   -8.906000137
   87 DG    C5'     2729    3.772000074    7.326999664   -8.774000168
   87 DG    H5'     2730    3.763000011    7.241000175   -8.706999779
   87 DG    H5''    2731    3.702000141    7.405000210   -8.743000031
   87 DG    C4'     2732    3.913000107    7.375000000   -8.781000137
   87 DG    H4'     2733    3.931999922    7.426000118   -8.685999870
   87 DG    O4'     2734    3.990000248    7.255000114   -8.782999992
   87 DG    C1'     2735    4.102000237    7.296999931   -8.852999687
   87 DG    H1'     2736    4.161999702    7.366999626   -8.795000076
   87 DG    N9      2737    4.191999912    7.187000275   -8.885000229
   87 DG    C8      2738    4.178999901    7.106999874   -8.993000031
   87 DG    H8      2739    4.092000008    7.104000092   -9.058000565
   87 DG    N7      2740    4.279999733    7.020999908   -9.003000259
   87 DG    C5      2741    4.362999916    7.053999901   -8.894000053
   87 DG    C6      2742    4.488999844    7.001000404   -8.844999313
   87 DG    O6      2743    4.547999859    6.902999878   -8.885999680
   87 DG    N1      2744    4.533999920    7.064000130   -8.732999802
   87 DG    H1      2745    4.618999958    7.037999630   -8.684999466
   87 DG    C2      2746    4.468999863    7.169000149   -8.677000046
   87 DG    N2      2747    4.525000095    7.208999634   -8.562999725
   87 DG    H21     2748    4.613999844    7.169000149   -8.537000656
   87 DG    H22     2749    4.477000237    7.276999474   -8.506999969
   87 DG    N3      2750    4.355999947    7.219999790   -8.708999634
   87 DG    C4      2751    4.306000233    7.158999443   -8.819999695
   87 DG    C3'     2752    3.950999737    7.462999821   -8.897000313
   87 DG    H3'     2753    3.870000124    7.483999729   -8.966000557
   87 DG    C2'     2754    4.050000191    7.373000145   -8.969999313
   87 DG    H2'     2755    3.997999907    7.308999538   -9.041999817
   87 DG    H2''    2756    4.130000114    7.425000191   -9.020999908
   87 DG    O3'     2757    4.019999981    7.574999809   -8.843000412
   88 DC    P       2758    3.938999891    7.708000183   -8.822999954
   88 DC    OP1     2759    3.806999922    7.673000336   -8.769000053
   88 DC    OP2     2760    3.945999861    7.784999847   -8.949999809
   88 DC    O5'     2761    4.029000282    7.775000095   -8.710000038
   88 DC    C5'     2762    4.039999962    7.715000153   -8.583999634
   88 DC    H5'     2763    4.013000011    7.609999657   -8.591000557
   88 DC    H5''    2764    3.973000050    7.761000156   -8.510999680
   88 DC    C4'     2765    4.185999870    7.715000153   -8.545000076
   88 DC    H4'     2766    4.190000057    7.698000431   -8.437000275
   88 DC    O4'     2767    4.251999855    7.616999626   -8.618000031
   88 DC    C1'     2768    4.384999752    7.650000095   -8.637000084
   88 DC    H1'     2769    4.436999798    7.625000000   -8.545000076
   88 DC    N1      2770    4.445000172    7.580999851   -8.748000145
   88 DC    C6      2771    4.368000031    7.569000244   -8.862000465
   88 DC    H6      2772    4.277999878    7.629000187   -8.864999771
   88 DC    C5      2773    4.414999962    7.491999626   -8.962999344
   88 DC    H5      2774    4.349999905    7.497000217   -9.048999786
   88 DC    C4      2775    4.536000252    7.419999599   -8.947000504
   88 DC    N4      2776    4.567999840    7.316999912   -9.024000168
   88 DC    H41     2777    4.500999928    7.273000240   -9.085000038
   88 DC    H42     2778    4.650000095    7.266999722   -8.991999626
   88 DC    N3      2779    4.616000175    7.444999695   -8.843000412
   88 DC    C2      2780    4.570000172    7.525000095   -8.743000031
   88 DC    O2      2781    4.649000168    7.555000305   -8.652999878
   88 DC    C3'     2782    4.269999981    7.842999935   -8.565999985
   88 DC    H3'     2783    4.206000328    7.902999878   -8.630999565
   88 DC    C2'     2784    4.393000126    7.801999569   -8.654000282
   88 DC    H2'     2785    4.375999928    7.835000038   -8.755999565
   88 DC    H2''    2786    4.486999989    7.838999748   -8.614000320
   88 DC    O3'     2787    4.306000233    7.900000095   -8.437999725
   89 DC    P       2788    4.348999977    8.051000595   -8.420000076
   89 DC    OP1     2789    4.335000038    8.100999832   -8.281000137
   89 DC    OP2     2790    4.289000034    8.121999741   -8.531000137
   89 DC    O5'     2791    4.501999855    8.031000137   -8.454000473
   89 DC    C5'     2792    4.602000237    7.991000175   -8.364000320
   89 DC    H5'     2793    4.586999893    7.888999939   -8.329999924
   89 DC    H5''    2794    4.605999947    8.057000160   -8.276999474
   89 DC    C4'     2795    4.737999916    7.994999886   -8.439000130
   89 DC    H4'     2796    4.818999767    7.976999760   -8.369000435
   89 DC    O4'     2797    4.730000019    7.900000095   -8.545000076
   89 DC    C1'     2798    4.784999847    7.962000370   -8.663000107
   89 DC    H1'     2799    4.893000126    7.949999809   -8.652999878
   89 DC    N1      2800    4.736999989    7.902999878   -8.791999817
   89 DC    C6      2801    4.622000217    7.942999840   -8.864999771
   89 DC    H6      2802    4.560999870    8.024000168   -8.829999924
   89 DC    C5      2803    4.585999966    7.873999596   -8.975999832
   89 DC    H5      2804    4.495999813    7.907999992   -9.024000168
   89 DC    C4      2805    4.670000076    7.761000156   -9.022000313
   89 DC    N4      2806    4.640000343    7.699999809   -9.131999969
   89 DC    H41     2807    4.561999798    7.733000278   -9.187000275
   89 DC    H42     2808    4.696000099    7.623000145   -9.164999962
   89 DC    N3      2809    4.782999992    7.731999874   -8.962999344
   89 DC    C2      2810    4.809999943    7.798999786   -8.848999977
   89 DC    O2      2811    4.911000252    7.758000374   -8.795000076
   89 DC    C3'     2812    4.779000282    8.130999565   -8.498000145
   89 DC    H3'     2813    4.723000050    8.215000153   -8.455999374
   89 DC    C2'     2814    4.755000114    8.111000061   -8.649999619
   89 DC    H2'     2815    4.649000168    8.123999596   -8.668000221
   89 DC    H2''    2816    4.825999737    8.151000023   -8.723000526
   89 DC    O3'     2817    4.922999859    8.137000084   -8.489999771
   90 DT    P       2818    4.998000145    8.244000435   -8.395999908
   90 DT    OP1     2819    4.916999817    8.270999908   -8.270999908
   90 DT    OP2     2820    5.032000065    8.355000496   -8.489000320
   90 DT    O5'     2821    5.120999813    8.152999878   -8.352999687
   90 DT    C5'     2822    5.113999844    8.046999931   -8.267999649
   90 DT    H5'     2823    5.009999752    8.017999649   -8.276999474
   90 DT    H5''    2824    5.118999958    8.074999809   -8.163000107
   90 DT    C4'     2825    5.199999809    7.921000004   -8.293000221
   90 DT    H4'     2826    5.177000046    7.851999760   -8.211999893
   90 DT    O4'     2827    5.168000221    7.856999874   -8.413000107
   90 DT    C1'     2828    5.282000065    7.873000145   -8.500000000
   90 DT    H1'     2829    5.328999996    7.775000095   -8.501999855
   90 DT    N1      2830    5.231999874    7.904000282   -8.635999680
   90 DT    C6      2831    5.177000046    8.027999878   -8.662000656
   90 DT    H6      2832    5.165999889    8.098999977   -8.580999374
   90 DT    C5      2833    5.138999939    8.066999435   -8.788000107
   90 DT    C7      2834    5.085000038    8.212999344   -8.801000595
   90 DT    H71     2835    5.016999722    8.243000031   -8.720999718
   90 DT    H72     2836    5.159999847    8.291000366   -8.815999985
   90 DT    H73     2837    5.025000095    8.222000122   -8.892000198
   90 DT    C4      2838    5.136000156    7.960000038   -8.888999939
   90 DT    O4      2839    5.085000038    7.967000008   -9.001000404
   90 DT    N3      2840    5.210999966    7.842999935   -8.861000061
   90 DT    H3      2841    5.209000111    7.766000271   -8.926000595
   90 DT    C2      2842    5.245999813    7.805000305   -8.732999802
   90 DT    O2      2843    5.281000137    7.684999943   -8.710000038
   90 DT    C3'     2844    5.352000237    7.955000401   -8.295999527
   90 DT    H3'     2845    5.372000217    8.046999931   -8.241000175
   90 DT    C2'     2846    5.375000000    7.983000278   -8.446000099
   90 DT    H2'     2847    5.341000080    8.085000038   -8.461999893
   90 DT    H2''    2848    5.473000050    7.967999935   -8.489999771
   90 DT    O3'     2849    5.421999931    7.841000557   -8.248000145
   91 DT    P       2850    5.579999924    7.852999687   -8.232000351
   91 DT    OP1     2851    5.611999989    7.758999825   -8.121999741
   91 DT    OP2     2852    5.618999958    7.993000031   -8.222000122
   91 DT    O5'     2853    5.634999752    7.798000336   -8.366999626
   91 DT    C5'     2854    5.619999886    7.662999630   -8.401999474
   91 DT    H5'     2855    5.513000011    7.641999722   -8.406000137
   91 DT    H5''    2856    5.671000004    7.604000092   -8.326999664
   91 DT    C4'     2857    5.683000088    7.626999855   -8.541000366
   91 DT    H4'     2858    5.672999859    7.519000053   -8.555999756
   91 DT    O4'     2859    5.611999989    7.687000275   -8.651000023
   91 DT    C1'     2860    5.706000328    7.741000175   -8.737999916
   91 DT    H1'     2861    5.733000278    7.662000179   -8.808000565
   91 DT    N1      2862    5.638000011    7.852999687   -8.814000130
   91 DT    C6      2863    5.605999947    7.965000153   -8.746999741
   91 DT    H6      2864    5.631999969    7.979000092   -8.642999649
   91 DT    C5      2865    5.524000168    8.057000160   -8.807000160
   91 DT    C7      2866    5.483000278    8.177999496   -8.719999313
   91 DT    H71     2867    5.533999920    8.267000198   -8.755999565
   91 DT    H72     2868    5.376999855    8.201999664   -8.722000122
   91 DT    H73     2869    5.522000313    8.157999992   -8.619999886
   91 DT    C4      2870    5.460999966    8.034999847   -8.940000534
   91 DT    O4      2871    5.391999722    8.116999626   -9.003999710
   91 DT    N3      2872    5.495999813    7.912999630   -8.991000175
   91 DT    H3      2873    5.468999863    7.904000282   -9.087999344
   91 DT    C2      2874    5.581999779    7.819999695   -8.937999725
   91 DT    O2      2875    5.624000072    7.723999977   -9.003000259
   91 DT    C3'     2876    5.833000183    7.669000149   -8.552999496
   91 DT    H3'     2877    5.875000000    7.698999882   -8.458000183
   91 DT    C2'     2878    5.825999737    7.780000210   -8.652999878
   91 DT    H2'     2879    5.806000233    7.870999813   -8.597000122
   91 DT    H2''    2880    5.914000034    7.784999847   -8.716000557
   91 DT    O3'     2881    5.906000137    7.558999538   -8.601999283
   92 DT    P       2882    6.071000099    7.543000221   -8.621999741
   92 DT    OP1     2883    6.119999886    7.407999992   -8.576000214
   92 DT    OP2     2884    6.129000187    7.668000221   -8.573999405
   92 DT    O5'     2885    6.099999905    7.551000118   -8.774999619
   92 DT    C5'     2886    6.052000046    7.442999840   -8.864000320
   92 DT    H5'     2887    5.958000183    7.398999691   -8.829000473
   92 DT    H5''    2888    6.129000187    7.369000435   -8.887000084
   92 DT    C4'     2889    6.024000168    7.495999813   -9.010000229
   92 DT    H4'     2890    5.984999657    7.419000149   -9.076999664
   92 DT    O4'     2891    5.936999798    7.605000496   -9.005999565
   92 DT    C1'     2892    5.970999718    7.699999809   -9.105999947
   92 DT    H1'     2893    5.949999809    7.651999474   -9.201000214
   92 DT    N1      2894    5.904999733    7.835999966   -9.093000412
   92 DT    C6      2895    5.920000076    7.911000252   -8.979000092
   92 DT    H6      2896    5.984000206    7.873999596   -8.901000023
   92 DT    C5      2897    5.855999947    8.031000137   -8.968000412
   92 DT    C7      2898    5.877999783    8.121999741   -8.852999687
   92 DT    H71     2899    5.782000065    8.171999931   -8.836999893
   92 DT    H72     2900    5.914999962    8.076000214   -8.762000084
   92 DT    H73     2901    5.949000359    8.201000214   -8.876999855
   92 DT    C4      2902    5.777999878    8.091000557   -9.086000443
   92 DT    O4      2903    5.722000122    8.197999954   -9.086999893
   92 DT    N3      2904    5.772000313    8.008000374   -9.191999435
   92 DT    H3      2905    5.737999916    8.052000046   -9.276000023
   92 DT    C2      2906    5.829999924    7.883000374   -9.198999405
   92 DT    O2      2907    5.824000359    7.823000431   -9.303999901
   92 DT    C3'     2908    6.151999950    7.555999756   -9.069000244
   92 DT    H3'     2909    6.230999947    7.566999912   -8.996000290
   92 DT    C2'     2910    6.116000175    7.703000069   -9.087999344
   92 DT    H2'     2911    6.154999733    7.754000187   -9.000000000
   92 DT    H2''    2912    6.165999889    7.734999657   -9.178999901
   92 DT    O3'     2913    6.183000088    7.480999947   -9.182000160
   93 DT    P       2914    6.307000160    7.512000084   -9.276000023
   93 DT    OP1     2915    6.342000008    7.380000114   -9.337999344
   93 DT    OP2     2916    6.402999878    7.583999634   -9.190999985
   93 DT    O5'     2917    6.263000011    7.618000031   -9.387999535
   93 DT    C5'     2918    6.189000130    7.571000099   -9.494000435
   93 DT    H5'     2919    6.095999718    7.536000252   -9.448999405
   93 DT    H5''    2920    6.225999832    7.476999760   -9.534999847
   93 DT    C4'     2921    6.151000023    7.677999973   -9.602999687
   93 DT    H4'     2922    6.088999748    7.625000000   -9.675000191
   93 DT    O4'     2923    6.079999924    7.783999443   -9.550000191
   93 DT    C1'     2924    6.125999928    7.902999878   -9.592000008
   93 DT    H1'     2925    6.088000298    7.918000221   -9.692999840
   93 DT    N1      2926    6.083000183    8.010000229   -9.501000404
   93 DT    C6      2927    6.129000187    8.006999969   -9.364999771
   93 DT    H6      2928    6.188000202    7.926000118   -9.326999664
   93 DT    C5      2929    6.097000122    8.107999802   -9.282999992
   93 DT    C7      2930    6.144999981    8.105000496   -9.141000748
   93 DT    H71     2931    6.179999828    8.006999969   -9.107999802
   93 DT    H72     2932    6.225999832    8.176000595   -9.123999596
   93 DT    H73     2933    6.065000057    8.144000053   -9.076999664
   93 DT    C4      2934    6.015000343    8.218000412   -9.329000473
   93 DT    O4      2935    5.980999947    8.316999435   -9.262000084
   93 DT    N3      2936    5.963000298    8.204000473   -9.454000473
   93 DT    H3      2937    5.894999981    8.272000313   -9.486000061
   93 DT    C2      2938    6.000999928    8.116000175   -9.545000076
   93 DT    O2      2939    5.952000141    8.123000145   -9.658999443
   93 DT    C3'     2940    6.284999847    7.740000248   -9.666000366
   93 DT    H3'     2941    6.366000175    7.676999569   -9.630999565
   93 DT    C2'     2942    6.276999950    7.883000374   -9.602999687
   93 DT    H2'     2943    6.321000099    7.879000187   -9.503999710
   93 DT    H2''    2944    6.331999779    7.948999882   -9.670000076
   93 DT    O3'     2945    6.279000282    7.738999844   -9.812999725
   94 DG    P       2946    6.397999763    7.794000149   -9.906999588
   94 DG    OP1     2947    6.390999794    7.723000526  -10.034999847
   94 DG    OP2     2948    6.513999939    7.789000034   -9.822999954
   94 DG    O5'     2949    6.358000278    7.947000027   -9.939000130
   94 DG    C5'     2950    6.254000187    7.983999729  -10.027999878
   94 DG    H5'     2951    6.159999847    7.944000244   -9.991000175
   94 DG    H5''    2952    6.276000023    7.962000370  -10.131999969
   94 DG    C4'     2953    6.243000031    8.138999939  -10.023000717
   94 DG    H4'     2954    6.178999901    8.163999557  -10.107999802
   94 DG    O4'     2955    6.177999973    8.173999786   -9.899000168
   94 DG    C1'     2956    6.251999855    8.291000366   -9.857999802
   94 DG    H1'     2957    6.208000183    8.369999886   -9.919000626
   94 DG    N9      2958    6.229000092    8.322999954   -9.717000008
   94 DG    C8      2959    6.300999641    8.272000313   -9.607999802
   94 DG    H8      2960    6.363999844    8.184999466   -9.614999771
   94 DG    N7      2961    6.279000282    8.333999634   -9.489999771
   94 DG    C5      2962    6.185999870    8.432000160   -9.527999878
   94 DG    C6      2963    6.125000000    8.538000107   -9.451999664
   94 DG    O6      2964    6.133999825    8.572999954   -9.330999374
   94 DG    N1      2965    6.070000172    8.635999680   -9.536000252
   94 DG    H1      2966    6.041999817    8.722000122   -9.489999771
   94 DG    C2      2967    6.064000130    8.630000114   -9.673000336
   94 DG    N2      2968    6.002999783    8.732000351   -9.730000496
   94 DG    H21     2969    5.949999809    8.802999496   -9.682000160
   94 DG    H22     2970    5.990000248    8.744999886   -9.829000473
   94 DG    N3      2971    6.112999916    8.531999588   -9.739999771
   94 DG    C4      2972    6.171000004    8.437000275   -9.663999557
   94 DG    C3'     2973    6.372000217    8.222000122  -10.043000221
   94 DG    H3'     2974    6.451000214    8.158999443  -10.081999779
   94 DG    C2'     2975    6.397999763    8.276999474   -9.905000687
   94 DG    H2'     2976    6.451000214    8.211999893   -9.835000038
   94 DG    H2''    2977    6.449999809    8.373000145   -9.901999474
   94 DG    O3'     2978    6.356999874    8.329000473  -10.130999565
   95 DA    P       2979    6.476999760    8.408999443  -10.194999695
   95 DA    OP1     2980    6.486000061    8.357999802  -10.338999748
   95 DA    OP2     2981    6.601999760    8.416999817  -10.114000320
   95 DA    O5'     2982    6.407999992    8.552000046  -10.187000275
   95 DA    C5'     2983    6.362999916    8.605999947  -10.064000130
   95 DA    H5'     2984    6.444000244    8.600999832   -9.989999771
   95 DA    H5''    2985    6.286999702    8.532999992  -10.034999847
   95 DA    C4'     2986    6.286999702    8.739999771  -10.072000504
   95 DA    H4'     2987    6.206999779    8.743000031  -10.144999504
   95 DA    O4'     2988    6.247000217    8.769000053   -9.940999985
   95 DA    C1'     2989    6.331000328    8.880000114   -9.892999649
   95 DA    H1'     2990    6.269000053    8.968000412   -9.908999443
   95 DA    N9      2991    6.350999832    8.851999283   -9.751999855
   95 DA    C8      2992    6.426999569    8.758000374   -9.697999954
   95 DA    H8      2993    6.480000496    8.684999466   -9.758000374
   95 DA    N7      2994    6.411000252    8.751999855   -9.571000099
   95 DA    C5      2995    6.327000141    8.859999657   -9.541000366
   95 DA    C6      2996    6.281000137    8.916000366   -9.420999527
   95 DA    N6      2997    6.308000088    8.866000175   -9.300000191
   95 DA    H61     2998    6.369999886    8.786000252   -9.296999931
   95 DA    H62     2999    6.276000023    8.909999847   -9.215000153
   95 DA    N1      3000    6.191999912    9.017999649   -9.423000336
   95 DA    C2      3001    6.151000023    9.057000160   -9.543000221
   95 DA    H2      3002    6.068999767    9.126999855   -9.546999931
   95 DA    N3      3003    6.193999767    9.019000053   -9.656999588
   95 DA    C4      3004    6.286000252    8.919000626   -9.648000717
   95 DA    C3'     3005    6.388000011    8.848999977  -10.118000031
   95 DA    H3'     3006    6.458000183    8.807000160  -10.190000534
   95 DA    C2'     3007    6.453000069    8.888999939   -9.982000351
   95 DA    H2'     3008    6.532999992    8.822999954   -9.947999954
   95 DA    H2''    3009    6.490000248    8.991000175   -9.976999283
   95 DA    O3'     3010    6.313000202    8.958999634  -10.164999962
   96 DT    P       3011    6.390000343    9.071000099  -10.253000259
   96 DT    OP1     3012    6.289999962    9.123000145  -10.347000122
   96 DT    OP2     3013    6.525000095    9.033999443  -10.303999901
   96 DT    O5'     3014    6.419999599    9.183000565  -10.138999939
   96 DT    C5'     3015    6.307000160    9.260999680  -10.093999863
   96 DT    H5'     3016    6.223000050    9.201000214  -10.059000015
   96 DT    H5''    3017    6.281000137    9.329000473  -10.176000595
   96 DT    C4'     3018    6.340000153    9.344999313   -9.969999313
   96 DT    H4'     3019    6.258999825    9.413000107   -9.946000099
   96 DT    O4'     3020    6.355000019    9.269999504   -9.854000092
   96 DT    C1'     3021    6.469000340    9.316999435   -9.784999847
   96 DT    H1'     3022    6.451999664    9.412000656   -9.734999657
   96 DT    N1      3023    6.505000114    9.230999947   -9.666999817
   96 DT    C6      3024    6.594999790    9.121999741   -9.682000160
   96 DT    H6      3025    6.651999474    9.107000351   -9.772000313
   96 DT    C5      3026    6.619999886    9.041000366   -9.576999664
   96 DT    C7      3027    6.712000370    8.923000336   -9.616000175
   96 DT    H71     3028    6.698000431    8.822000504   -9.576999664
   96 DT    H72     3029    6.701999664    8.912000656   -9.723999977
   96 DT    H73     3030    6.816999912    8.948999405   -9.604000092
   96 DT    C4      3031    6.573000431    9.065000534   -9.444000244
   96 DT    O4      3032    6.605000496    9.006999969   -9.336000443
   96 DT    N3      3033    6.495999813    9.175000191   -9.430000305
   96 DT    H3      3034    6.458000183    9.196000099   -9.337999344
   96 DT    C2      3035    6.458999634    9.258999825   -9.541999817
   96 DT    O2      3036    6.368999958    9.338999748   -9.519000053
   96 DT    C3'     3037    6.470999718    9.420999527   -9.980999947
   96 DT    H3'     3038    6.505999565    9.426000595  -10.083999634
   96 DT    C2'     3039    6.566999912    9.338999748   -9.894999504
   96 DT    H2'     3040    6.601999760    9.246999741   -9.940999985
   96 DT    H2''    3041    6.657000065    9.392999649   -9.866000175
   96 DT    O3'     3042    6.458000183    9.553999901   -9.934000015
   97 DG    P       3043    6.451999664    9.694000244  -10.016000748
   97 DG    OP1     3044    6.336999893    9.677999496  -10.105999947
   97 DG    OP2     3045    6.588999748    9.723999977  -10.066999435
   97 DG    O5'     3046    6.419999599    9.798000336   -9.906000137
   97 DG    C5'     3047    6.300000191    9.788999557   -9.833999634
   97 DG    H5'     3048    6.263000011    9.690999985   -9.803999901
   97 DG    H5''    3049    6.230999947    9.833999634   -9.904000282
   97 DG    C4'     3050    6.300000191    9.883000374   -9.716000557
   97 DG    H4'     3051    6.202000141    9.930000305   -9.703000069
   97 DG    O4'     3052    6.314000130    9.795000076   -9.598999977
   97 DG    C1'     3053    6.446000099    9.826000214   -9.550000191
   97 DG    H1'     3054    6.437999725    9.878000259   -9.454999924
   97 DG    N9      3055    6.532000065    9.705999374   -9.519000053
   97 DG    C8      3056    6.608000278    9.628000259   -9.605999947
   97 DG    H8      3057    6.601999760    9.630999565   -9.713999748
   97 DG    N7      3058    6.668000221    9.529000282   -9.550000191
   97 DG    C5      3059    6.641000271    9.543000221   -9.413000107
   97 DG    C6      3060    6.675000191    9.455999374   -9.307000160
   97 DG    O6      3061    6.747000217    9.351999283   -9.298999786
   97 DG    N1      3062    6.612000465    9.484999657   -9.192999840
   97 DG    H1      3063    6.626000404    9.423999786   -9.114000320
   97 DG    C2      3064    6.536000252    9.598999977   -9.178999901
   97 DG    N2      3065    6.458999634    9.612000465   -9.072000504
   97 DG    H21     3066    6.463999748    9.552999496   -8.989999771
   97 DG    H22     3067    6.381999969    9.677000046   -9.072000504
   97 DG    N3      3068    6.495999813    9.683000565   -9.279000282
   97 DG    C4      3069    6.550000191    9.644999504   -9.394999504
   97 DG    C3'     3070    6.405000210    9.994000435   -9.704000473
   97 DG    H3'     3071    6.430000305   10.033999443   -9.802000046
   97 DG    C2'     3072    6.522000313    9.927999496   -9.637000084
   97 DG    H2'     3073    6.576999664    9.878000259   -9.716000557
   97 DG    H2''    3074    6.587999821    9.991999626   -9.579000473
   97 DG    O3'     3075    6.345999718   10.102999687   -9.631999969
   98 DG    P       3076    6.419999599   10.234999657   -9.602999687
   98 DG    OP1     3077    6.313000202   10.336999893   -9.585000038
   98 DG    OP2     3078    6.519999504   10.262000084   -9.704999924
   98 DG    O5'     3079    6.502999783   10.230000496   -9.461999893
   98 DG    C5'     3080    6.444999695   10.219999313   -9.328000069
   98 DG    H5'     3081    6.383000374   10.130999565   -9.326999664
   98 DG    H5''    3082    6.397000313   10.315000534   -9.302000046
   98 DG    C4'     3083    6.548999786   10.184000015   -9.217000008
   98 DG    H4'     3084    6.500000000   10.177000046   -9.119999886
   98 DG    O4'     3085    6.609999657   10.062999725   -9.265000343
   98 DG    C1'     3086    6.741000175   10.072999954   -9.225999832
   98 DG    H1'     3087    6.748000145   10.060999870   -9.118000031
   98 DG    N9      3088    6.812000275    9.970999718   -9.289999962
   98 DG    C8      3089    6.868000031    9.967000008   -9.414999962
   98 DG    H8      3090    6.851999760   10.048000336   -9.483999252
   98 DG    N7      3091    6.949999809    9.862000465   -9.432000160
   98 DG    C5      3092    6.927999973    9.788999557   -9.312999725
   98 DG    C6      3093    6.977999687    9.666000366   -9.269999504
   98 DG    O6      3094    7.046999931    9.598000526   -9.337999344
   98 DG    N1      3095    6.935999870    9.626000404   -9.144000053
   98 DG    H1      3096    6.987999916    9.552999496   -9.098000526
   98 DG    C2      3097    6.851999760    9.704000473   -9.071000099
   98 DG    N2      3098    6.822000027    9.656000137   -8.954000473
   98 DG    H21     3099    6.861000061    9.565999985   -8.928999901
   98 DG    H22     3100    6.791000366    9.725000381   -8.887000084
   98 DG    N3      3101    6.794999599    9.812000275   -9.111000061
   98 DG    C4      3102    6.848000526    9.854000092   -9.232000351
   98 DG    C3'     3103    6.655999660   10.291000366   -9.210000038
   98 DG    H3'     3104    6.626000404   10.369999886   -9.277999878
   98 DG    C2'     3105    6.769999504   10.216000557   -9.266000748
   98 DG    H2'     3106    6.766000271   10.233999252   -9.373000145
   98 DG    H2''    3107    6.869000435   10.234999657   -9.225000381
   98 DG    O3'     3108    6.664000034   10.330999374   -9.066999435
   99 DA    P       3109    6.640000343   10.476999283   -9.016000748
   99 DA    OP1     3110    6.530000210   10.536000252   -9.093999863
   99 DA    OP2     3111    6.762999535   10.552000046   -9.012999535
   99 DA    O5'     3112    6.592000008   10.451000214   -8.866000175
   99 DA    C5'     3113    6.490000248   10.354000092   -8.845999718
   99 DA    H5'     3114    6.463999748   10.308000565   -8.941999435
   99 DA    H5''    3115    6.401999474   10.399000168   -8.801000595
   99 DA    C4'     3116    6.518000126   10.233999252   -8.756999969
   99 DA    H4'     3117    6.426000118   10.177000046   -8.746000290
   99 DA    O4'     3118    6.611000061   10.138999939   -8.817999840
   99 DA    C1'     3119    6.719999790   10.121999741   -8.732999802
   99 DA    H1'     3120    6.705999851   10.033999443   -8.669000626
   99 DA    N9      3121    6.851999760   10.119000435   -8.809000015
   99 DA    C8      3122    6.893000126   10.208000183   -8.906999588
   99 DA    H8      3123    6.849999905   10.305999756   -8.926000595
   99 DA    N7      3124    6.986000061   10.163000107   -8.982000351
   99 DA    C5      3125    7.016999722   10.043000221   -8.921999931
   99 DA    C6      3126    7.112999916    9.940999985   -8.941999435
   99 DA    N6      3127    7.194999695    9.932000160   -9.041999817
   99 DA    H61     3128    7.171999931    9.991000175   -9.119999886
   99 DA    H62     3129    7.252999783    9.851999283   -9.059000015
   99 DA    N1      3130    7.119999886    9.829999924   -8.869999886
   99 DA    C2      3131    7.037999630    9.824999809   -8.765000343
   99 DA    H2      3132    7.050000191    9.736000061   -8.704000473
   99 DA    N3      3133    6.934999943    9.902999878   -8.737999916
   99 DA    C4      3134    6.932000160   10.010000229   -8.819000244
   99 DA    C3'     3135    6.562000275   10.267999649   -8.619000435
   99 DA    H3'     3136    6.537000179   10.371999741   -8.598000526
   99 DA    C2'     3137    6.710000038   10.244999886   -8.642000198
   99 DA    H2'     3138    6.755999565   10.319000244   -8.708000183
   99 DA    H2''    3139    6.756999969   10.230000496   -8.545999527
   99 DA    O3'     3140    6.519000053   10.183000565   -8.515000343
  100 DG    P       3141    6.516999722   10.237000465   -8.369000435
  100 DG    OP1     3142    6.430999756   10.144999504   -8.293000221
  100 DG    OP2     3143    6.491000175   10.380000114   -8.362999916
  100 DG    O5'     3144    6.659999847   10.211999893   -8.317999840
  100 DG    C5'     3145    6.708000183   10.086999893   -8.269000053
  100 DG    H5'     3146    6.689000130   10.001999855   -8.336000443
  100 DG    H5''    3147    6.671000004   10.062000275   -8.170000076
  100 DG    C4'     3148    6.865000248   10.081999779   -8.276000023
  100 DG    H4'     3149    6.901000023    9.986000061   -8.241999626
  100 DG    O4'     3150    6.916000366   10.102999687   -8.401999474
  100 DG    C1'     3151    7.044000149   10.163999557   -8.406000137
  100 DG    H1'     3152    7.123000145   10.095999718   -8.373000145
  100 DG    N9      3153    7.073999882   10.230000496   -8.541999817
  100 DG    C8      3154    7.037000179   10.348000526   -8.602999687
  100 DG    H8      3155    6.966000557   10.416000366   -8.559000015
  100 DG    N7      3156    7.109999657   10.378000259   -8.711999893
  100 DG    C5      3157    7.187000275   10.263999939   -8.725000381
  100 DG    C6      3158    7.287999630   10.232999802   -8.822999954
  100 DG    O6      3159    7.321000099   10.303999901   -8.921999931
  100 DG    N1      3160    7.354000092   10.112000465   -8.802000046
  100 DG    H1      3161    7.421000004   10.078000069   -8.869999886
  100 DG    C2      3162    7.335000038   10.031999588   -8.694000244
  100 DG    N2      3163    7.393000126    9.912000656   -8.699999809
  100 DG    H21     3164    7.465000153    9.892999649   -8.767999649
  100 DG    H22     3165    7.388999939    9.862000465   -8.612000465
  100 DG    N3      3166    7.238999844   10.059999466   -8.604000092
  100 DG    C4      3167    7.159999847   10.170000076   -8.628000259
  100 DG    C3'     3168    6.942999840   10.182000160   -8.191999435
  100 DG    H3'     3169    6.883000374   10.253999710   -8.135999680
  100 DG    C2'     3170    7.008000374   10.265000343   -8.298000336
  100 DG    H2'     3171    6.941999912   10.343999863   -8.335000038
  100 DG    H2''    3172    7.099999905   10.310999870   -8.260999680
  100 DG    O3'     3173    7.046999931   10.112000465   -8.133000374
  101 DC    P       3174    7.039999962   10.060999870   -7.981999874
  101 DC    OP1     3175    6.911000252    9.982999802   -7.979000092
  101 DC    OP2     3176    7.055999756   10.184999466   -7.901000023
  101 DC    O5'     3177    7.157999992    9.953000069   -7.956999779
  101 DC    C5'     3178    7.155999660    9.819999695   -8.016000748
  101 DC    H5'     3179    7.069999695    9.809000015   -8.081999779
  101 DC    H5''    3180    7.144000053    9.739000320   -7.944000244
  101 DC    C4'     3181    7.280999660    9.795999527   -8.090000153
  101 DC    H4'     3182    7.282000065    9.691999435   -8.123999596
  101 DC    O4'     3183    7.293000221    9.880999565   -8.199999809
  101 DC    C1'     3184    7.419999599    9.941999435   -8.191999435
  101 DC    H1'     3185    7.491999626    9.869999886   -8.229000092
  101 DC    N1      3186    7.437999725   10.069999695   -8.281999588
  101 DC    C6      3187    7.355999947   10.177000046   -8.262000084
  101 DC    H6      3188    7.291000366   10.176000595   -8.176000595
  101 DC    C5      3189    7.358999729   10.287000656   -8.345999718
  101 DC    H5      3190    7.289000034   10.368000031   -8.335000038
  101 DC    C4      3191    7.449999809   10.269000053   -8.451000214
  101 DC    N4      3192    7.458999634   10.366999626   -8.534999847
  101 DC    H41     3193    7.401000023   10.447000504   -8.517999649
  101 DC    H42     3194    7.512000084   10.362999916   -8.621000290
  101 DC    N3      3195    7.537999630   10.170999527   -8.473999977
  101 DC    C2      3196    7.534999847   10.069999695   -8.381999969
  101 DC    O2      3197    7.619999886    9.980999947   -8.392000198
  101 DC    C3'     3198    7.402999878    9.822999954   -8.000000000
  101 DC    H3'     3199    7.387000084    9.812999725   -7.893000126
  101 DC    C2'     3200    7.448000431    9.962999344   -8.045000076
  101 DC    H2'     3201    7.388999939   10.045999527   -8.005999565
  101 DC    H2''    3202    7.555000305    9.982999802   -8.031999588
  101 DC    O3'     3203    7.498999596    9.713999748   -8.030000687
  102 DA    P       3204    7.623000145    9.687999725   -7.933999538
  102 DA    OP1     3205    7.661000252    9.545999527   -7.939000130
  102 DA    OP2     3206    7.602999687    9.746000290   -7.798000336
  102 DA    O5'     3207    7.750000000    9.784999847   -7.986000061
  102 DA    C5'     3208    7.844999790    9.732000351   -8.083000183
  102 DA    H5'     3209    7.789999962    9.717000008   -8.176000595
  102 DA    H5''    3210    7.880999565    9.638999939   -8.038999557
  102 DA    C4'     3211    7.960000038    9.833000183   -8.112999916
  102 DA    H4'     3212    8.023000717    9.782999992   -8.185999870
  102 DA    O4'     3213    7.905999660    9.944999695   -8.180000305
  102 DA    C1'     3214    7.958000183   10.060999870   -8.125000000
  102 DA    H1'     3215    8.051000595   10.088999748   -8.173000336
  102 DA    N9      3216    7.855000496   10.166999817   -8.145999908
  102 DA    C8      3217    7.744000435   10.185999870   -8.072000504
  102 DA    H8      3218    7.713999748   10.121999741   -7.991000175
  102 DA    N7      3219    7.673999786   10.286000252   -8.118000031
  102 DA    C5      3220    7.744000435   10.335000038   -8.230000496
  102 DA    C6      3221    7.723000526   10.434000015   -8.329999924
  102 DA    N6      3222    7.630000114   10.531999588   -8.329000473
  102 DA    H61     3223    7.559999943   10.538000107   -8.255000114
  102 DA    H62     3224    7.618000031   10.592000008   -8.408999443
  102 DA    N1      3225    7.798000336   10.446000099   -8.434000015
  102 DA    C2      3226    7.905999660   10.371999741   -8.437000275
  102 DA    H2      3227    7.963999748   10.371000290   -8.527999878
  102 DA    N3      3228    7.944999695   10.274000168   -8.352999687
  102 DA    C4      3229    7.858000278   10.258000374   -8.251999855
  102 DA    C3'     3230    8.050000191    9.887000084   -7.995999813
  102 DA    H3'     3231    8.024999619    9.824999809   -7.909999847
  102 DA    C2'     3232    7.991999626   10.026999474   -7.980000496
  102 DA    H2'     3233    7.897000313   10.012999535   -7.926999569
  102 DA    H2''    3234    8.057000160   10.102999687   -7.937000275
  102 DA    O3'     3235    8.183000565    9.892999649   -8.032999992
  103 DG    P       3236    8.295999527    9.869000435   -7.927999973
  103 DG    OP1     3237    8.288000107    9.729000092   -7.873999596
  103 DG    OP2     3238    8.293000221    9.983999252   -7.833000183
  103 DG    O5'     3239    8.427000046    9.898000717   -8.019999504
  103 DG    C5'     3240    8.458999634    9.815000534   -8.130000114
  103 DG    H5'     3241    8.366999626    9.769000053   -8.164999962
  103 DG    H5''    3242    8.527999878    9.732999802   -8.111000061
  103 DG    C4'     3243    8.515000343    9.901999474   -8.246000290
  103 DG    H4'     3244    8.538000107    9.848000526   -8.337999344
  103 DG    O4'     3245    8.405000687    9.991000175   -8.288000107
  103 DG    C1'     3246    8.451000214   10.128000259   -8.262000084
  103 DG    H1'     3247    8.487999916   10.161000252   -8.358999252
  103 DG    N9      3248    8.335000038   10.206999779   -8.219999313
  103 DG    C8      3249    8.272000313   10.201999664   -8.101999283
  103 DG    H8      3250    8.288000107   10.118000031   -8.034999847
  103 DG    N7      3251    8.194999695   10.302999496   -8.072000504
  103 DG    C5      3252    8.205999374   10.387000084   -8.180999756
  103 DG    C6      3253    8.144000053   10.506999969   -8.219999313
  103 DG    O6      3254    8.055000305   10.567999840   -8.166999817
  103 DG    N1      3255    8.204999924   10.571000099   -8.329999924
  103 DG    H1      3256    8.155000687   10.652999878   -8.364000320
  103 DG    C2      3257    8.303999901   10.516000748   -8.401999474
  103 DG    N2      3258    8.357000351   10.586999893   -8.498999596
  103 DG    H21     3259    8.336000443   10.684999466   -8.508999825
  103 DG    H22     3260    8.421999931   10.550000191   -8.566999435
  103 DG    N3      3261    8.355999947   10.401000023   -8.376999855
  103 DG    C4      3262    8.301000595   10.333999634   -8.267999649
  103 DG    C3'     3263    8.638999939    9.986000061   -8.212999344
  103 DG    H3'     3264    8.692999840    9.937000275   -8.130999565
  103 DG    C2'     3265    8.569999695   10.116999626   -8.170000076
  103 DG    H2'     3266    8.541000366   10.111000061   -8.065000534
  103 DG    H2''    3267    8.638999939   10.199999809   -8.184000015
  103 DG    O3'     3268    8.713999748    9.996999741   -8.344999313
  104 DT    P       3269    8.858999252   10.059999466   -8.358999252
  104 DT    OP1     3270    8.920000076    9.986000061   -8.469999313
  104 DT    OP2     3271    8.920999527   10.041000366   -8.227999687
  104 DT    O5'     3272    8.850999832   10.211999893   -8.399000168
  104 DT    C5'     3273    8.798999786   10.248999596   -8.524000168
  104 DT    H5'     3274    8.701000214   10.204000473   -8.534999847
  104 DT    H5''    3275    8.871999741   10.213999748   -8.597000122
  104 DT    C4'     3276    8.781000137   10.398000717   -8.537000656
  104 DT    H4'     3277    8.751000404   10.420000076   -8.640000343
  104 DT    O4'     3278    8.673999786   10.444999695   -8.453000069
  104 DT    C1'     3279    8.718999863   10.569000244   -8.401000023
  104 DT    H1'     3280    8.711000443   10.649000168   -8.475000381
  104 DT    N1      3281    8.631999969   10.593000412   -8.281000137
  104 DT    C6      3282    8.631999969   10.503000259   -8.180999756
  104 DT    H6      3283    8.701999664   10.421999931   -8.189000130
  104 DT    C5      3284    8.559999466   10.524000168   -8.065999985
  104 DT    C7      3285    8.565999985   10.416999817   -7.953999996
  104 DT    H71     3286    8.583000183   10.456999779   -7.854000092
  104 DT    H72     3287    8.466000557   10.373000145   -7.956999779
  104 DT    H73     3288    8.637999535   10.341000557   -7.983999729
  104 DT    C4      3289    8.465000153   10.633000374   -8.064000130
  104 DT    O4      3290    8.406000137   10.670000076   -7.962000370
  104 DT    N3      3291    8.469999313   10.718999863   -8.168000221
  104 DT    H3      3292    8.401999474   10.794000626   -8.164999962
  104 DT    C2      3293    8.548999786   10.705999374   -8.279000282
  104 DT    O2      3294    8.544000626   10.786000252   -8.369000435
  104 DT    C3'     3295    8.904000282   10.489000320   -8.508999825
  104 DT    H3'     3296    9.000000000   10.439000130   -8.496000290
  104 DT    C2'     3297    8.868000031   10.546999931   -8.371999741
  104 DT    H2'     3298    8.887999535   10.467000008   -8.301000595
  104 DT    H2''    3299    8.930000305   10.633000374   -8.350000381
  104 DT    O3'     3300    8.906999588   10.594999313   -8.608999252
  105 DT    P       3301    9.026999474   10.706999779   -8.621000290
  105 DT    OP1     3302    9.053999901   10.730999947   -8.767000198
  105 DT    OP2     3303    9.133000374   10.654000282   -8.531000137
  105 DT    O5'     3304    8.976999283   10.837999344   -8.553999901
  105 DT    C5'     3305    8.958999634   10.954000473   -8.631999969
  105 DT    H5'     3306    8.912000656   10.940999985   -8.729000092
  105 DT    H5''    3307    9.059000015   10.996000290   -8.648000717
  105 DT    C4'     3308    8.876000404   11.065000534   -8.562999725
  105 DT    H4'     3309    8.822999954   11.121999741   -8.640000343
  105 DT    O4'     3310    8.776999474   11.012000084   -8.472000122
  105 DT    C1'     3311    8.798000336   11.083999634   -8.352999687
  105 DT    H1'     3312    8.741000175   11.176000595   -8.359999657
  105 DT    N1      3313    8.753999710   11.008999825   -8.237999916
  105 DT    C6      3314    8.824999809   10.892999649   -8.204999924
  105 DT    H6      3315    8.892000198   10.850000381   -8.277999878
  105 DT    C5      3316    8.829000473   10.848999977   -8.074999809
  105 DT    C7      3317    8.913999557   10.725999832   -8.036000252
  105 DT    H71     3318    8.970999718   10.744999886   -7.944999695
  105 DT    H72     3319    8.836999893   10.649999619   -8.023000717
  105 DT    H73     3320    8.986000061   10.698999405   -8.112000465
  105 DT    C4      3321    8.751999855   10.916000366   -7.973000526
  105 DT    O4      3322    8.730999947   10.876000404   -7.861000061
  105 DT    N3      3323    8.677999496   11.026999474   -8.010000229
  105 DT    H3      3324    8.611000061   11.060999870   -7.942999840
  105 DT    C2      3325    8.668000221   11.071000099   -8.142999649
  105 DT    O2      3326    8.588999748   11.159999847   -8.175000191
  105 DT    C3'     3327    8.960000038   11.170000076   -8.491000175
  105 DT    H3'     3328    9.065999985   11.164999962   -8.515000343
  105 DT    C2'     3329    8.940000534   11.133999825   -8.345999718
  105 DT    H2'     3330    9.019000053   11.065999985   -8.315000534
  105 DT    H2''    3331    8.960000038   11.216000557   -8.276999474
  105 DT    O3'     3332    8.899999619   11.295999527   -8.519000053
  106 DT    P       3333    8.968000412   11.440000534   -8.484999657
  106 DT    OP1     3334    8.940000534   11.523000717   -8.604000092
  106 DT    OP2     3335    9.104000092   11.407999992   -8.439000130
  106 DT    O5'     3336    8.883999825   11.482999802   -8.355000496
  106 DT    C5'     3337    8.744999886   11.513999939   -8.380000114
  106 DT    H5'     3338    8.690999985   11.420999527   -8.394999504
  106 DT    H5''    3339    8.730000496   11.573999405   -8.469999313
  106 DT    C4'     3340    8.690000534   11.593000412   -8.255999565
  106 DT    H4'     3341    8.598000526   11.633000374   -8.300000191
  106 DT    O4'     3342    8.662000656   11.510999680   -8.142999649
  106 DT    C1'     3343    8.719999313   11.562000275   -8.031000137
  106 DT    H1'     3344    8.651999474   11.626999855   -7.976999760
  106 DT    N1      3345    8.751999855   11.449999809   -7.937999725
  106 DT    C6      3346    8.854000092   11.364999771   -7.973000526
  106 DT    H6      3347    8.901000023   11.387999535   -8.066999435
  106 DT    C5      3348    8.890000343   11.262000084   -7.887999535
  106 DT    C7      3349    9.008000374   11.177000046   -7.916999817
  106 DT    H71     3350    9.085000038   11.230000496   -7.973999977
  106 DT    H72     3351    9.050000191   11.133000374   -7.826999664
  106 DT    H73     3352    8.986000061   11.092000008   -7.981999874
  106 DT    C4      3353    8.815000534   11.241999626   -7.758000374
  106 DT    O4      3354    8.842000008   11.159999847   -7.666999817
  106 DT    N3      3355    8.708000183   11.333999634   -7.740000248
  106 DT    H3      3356    8.655000687   11.326999664   -7.654000282
  106 DT    C2      3357    8.677000046   11.434999466   -7.823999882
  106 DT    O2      3358    8.583000183   11.501000404   -7.796999931
  106 DT    C3'     3359    8.772000313   11.711999893   -8.201000214
  106 DT    H3'     3360    8.857999802   11.737999916   -8.262999535
  106 DT    C2'     3361    8.828000069   11.658999443   -8.074999809
  106 DT    H2'     3362    8.921999931   11.612999916   -8.104000092
  106 DT    H2''    3363    8.844999313   11.733999252   -7.997000217
  106 DT    O3'     3364    8.677999496   11.817999840   -8.190999985
  107 DC    P       3365    8.726999283   11.968000412   -8.168000221
  107 DC    OP1     3366    8.616999626   12.051000595   -8.212999344
  107 DC    OP2     3367    8.857999802   11.977999687   -8.237000465
  107 DC    O5'     3368    8.746999741   11.965000153   -8.005000114
  107 DC    C5'     3369    8.637000084   11.930999756   -7.918000221
  107 DC    H5'     3370    8.572999954   11.852999687   -7.960999966
  107 DC    H5''    3371    8.564000130   12.010999680   -7.911000252
  107 DC    C4'     3372    8.670999527   11.891000748   -7.777999878
  107 DC    H4'     3373    8.580999374   11.906000137   -7.717999935
  107 DC    O4'     3374    8.708999634   11.760000229   -7.782999992
  107 DC    C1'     3375    8.750000000   11.732999802   -7.651000023
  107 DC    H1'     3376    8.658999443   11.705999374   -7.598000526
  107 DC    N1      3377    8.843000412   11.618000031   -7.620999813
  107 DC    C6      3378    8.961000443   11.600000381   -7.690000057
  107 DC    H6      3379    8.975000381   11.668000221   -7.773000240
  107 DC    C5      3380    9.050000191   11.503000259   -7.648000240
  107 DC    H5      3381    9.138999939   11.480000496   -7.705999851
  107 DC    C4      3382    9.012999535   11.427999496   -7.530999660
  107 DC    N4      3383    9.088999748   11.329000473   -7.491000175
  107 DC    H41     3384    9.161000252   11.302999496   -7.555999756
  107 DC    H42     3385    9.058000565   11.274000168   -7.412000179
  107 DC    N3      3386    8.894999504   11.444000244   -7.467999935
  107 DC    C2      3387    8.815000534   11.546999931   -7.506999969
  107 DC    O2      3388    8.711000443   11.569999695   -7.440000057
  107 DC    C3'     3389    8.783999443   11.963999748   -7.712999821
  107 DC    H3'     3390    8.864000320   11.967000008   -7.787000179
  107 DC    C2'     3391    8.805999756   11.864000320   -7.594000340
  107 DC    H2'     3392    8.909999847   11.854000092   -7.560999870
  107 DC    H2''    3393    8.748000145   11.890000343   -7.505999565
  107 DC    O3'     3394    8.736000061   12.086000443   -7.662000179
  108 DC    P       3395    8.822000504   12.180999756   -7.566999912
  108 DC    OP1     3396    8.766000748   12.317999840   -7.588999748
  108 DC    OP2     3397    8.967000008   12.154000282   -7.601000309
  108 DC    O5'     3398    8.795999527   12.135000229   -7.414999962
  108 DC    C5'     3399    8.662000656   12.128000259   -7.369000435
  108 DC    H5'     3400    8.597000122   12.067999840   -7.433000088
  108 DC    H5''    3401    8.614000320   12.225999832   -7.377999783
  108 DC    C4'     3402    8.656000137   12.058000565   -7.236000061
  108 DC    H4'     3403    8.558000565   12.065999985   -7.190000057
  108 DC    O4'     3404    8.697999954   11.923000336   -7.254000187
  108 DC    C1'     3405    8.788999557   11.894000053   -7.154000282
  108 DC    H1'     3406    8.733999252   11.878000259   -7.062000275
  108 DC    N1      3407    8.873999596   11.774999619   -7.183999538
  108 DC    C6      3408    8.966000557   11.780000687   -7.287999630
  108 DC    H6      3409    8.972000122   11.869000435   -7.349999905
  108 DC    C5      3410    9.062999725   11.680000305   -7.303999901
  108 DC    H5      3411    9.128999710   11.675000191   -7.388999939
  108 DC    C4      3412    9.059999466   11.579999924   -7.205999851
  108 DC    N4      3413    9.149000168   11.487999916   -7.213999748
  108 DC    H41     3414    9.219999313   11.508999825   -7.282999992
  108 DC    H42     3415    9.154000282   11.419000626   -7.140000343
  108 DC    N3      3416    8.975000381   11.571000099   -7.106999874
  108 DC    C2      3417    8.873000145   11.656999588   -7.104000092
  108 DC    O2      3418    8.795000076   11.651999474   -7.012000084
  108 DC    C3'     3419    8.751999855   12.125000000   -7.130999565
  108 DC    H3'     3420    8.788999557   12.220999718   -7.166000366
  108 DC    C2'     3421    8.862999916   12.026000023   -7.136000156
  108 DC    H2'     3422    8.932000160   12.044000626   -7.217999935
  108 DC    H2''    3423    8.920999527   12.026000023   -7.044000149
  108 DC    O3'     3424    8.696000099   12.126999855   -6.998000145
  109 DA    P       3425    8.588999748   12.230999947   -6.960000038
  109 DA    OP1     3426    8.493000031   12.263999939   -7.065000057
  109 DA    OP2     3427    8.651000023   12.335000038   -6.873999596
  109 DA    O5'     3428    8.510999680   12.137000084   -6.855999947
  109 DA    C5'     3429    8.420000076   12.038999557   -6.901000023
  109 DA    H5'     3430    8.469999313   11.994999886   -6.987000465
  109 DA    H5''    3431    8.328000069   12.086999893   -6.933999538
  109 DA    C4'     3432    8.383999825   11.932000160   -6.794000149
  109 DA    H4'     3433    8.289999962   11.888999939   -6.828000069
  109 DA    O4'     3434    8.473999977   11.822999954   -6.805000305
  109 DA    C1'     3435    8.560999870   11.823999405   -6.691000462
  109 DA    H1'     3436    8.531999588   11.727999687   -6.648000240
  109 DA    N9      3437    8.698999405   11.829000473   -6.741999626
  109 DA    C8      3438    8.773000717   11.937000275   -6.783999443
  109 DA    H8      3439    8.739000320   12.039999962   -6.793000221
  109 DA    N7      3440    8.898000717   11.918000221   -6.810999870
  109 DA    C5      3441    8.911000252   11.779000282   -6.783999443
  109 DA    C6      3442    9.019999504   11.694000244   -6.783999443
  109 DA    N6      3443    9.133999825   11.730999947   -6.838999748
  109 DA    H61     3444    9.137999535   11.830999374   -6.845999718
  109 DA    H62     3445    9.211000443   11.664999962   -6.835000038
  109 DA    N1      3446    9.012000084   11.572000504   -6.727999687
  109 DA    C2      3447    8.892999649   11.531000137   -6.683999538
  109 DA    H2      3448    8.898000717   11.434000015   -6.637999535
  109 DA    N3      3449    8.777999878   11.600000381   -6.687999725
  109 DA    C4      3450    8.796999931   11.726999283   -6.733999729
  109 DA    C3'     3451    8.380999565   11.979000092   -6.657000065
  109 DA    H3'     3452    8.351999283   12.083999634   -6.658999443
  109 DA    C2'     3453    8.513999939   11.944000244   -6.611000061
  109 DA    H2'     3454    8.583000183   12.026999474   -6.627999783
  109 DA    H2''    3455    8.524000168   11.912000656   -6.508000374
  109 DA    O3'     3456    8.276000023   11.909999847   -6.585999966
  110 DA    P       3457    8.233999252   11.923000336   -6.435999870
  110 DA    OP1     3458    8.098999977   11.869000435   -6.416000366
  110 DA    OP2     3459    8.267000198   12.058000565   -6.388999939
  110 DA    O5'     3460    8.336000443   11.829999924   -6.361999989
  110 DA    C5'     3461    8.343999863   11.694000244   -6.390999794
  110 DA    H5'     3462    8.350000381   11.675000191   -6.498000145
  110 DA    H5''    3463    8.262000084   11.630000114   -6.356999874
  110 DA    C4'     3464    8.465000153   11.641000748   -6.318999767
  110 DA    H4'     3465    8.470999718   11.531999588   -6.324000359
  110 DA    O4'     3466    8.576000214   11.704000473   -6.376999855
  110 DA    C1'     3467    8.670999527   11.732000351   -6.276000023
  110 DA    H1'     3468    8.710000038   11.635999680   -6.243999958
  110 DA    N9      3469    8.779000282   11.810999870   -6.327000141
  110 DA    C8      3470    8.783999443   11.947000504   -6.345000267
  110 DA    H8      3471    8.706999779   12.017999649   -6.320000172
  110 DA    N7      3472    8.891000748   11.989999771   -6.405000210
  110 DA    C5      3473    8.969999313   11.875000000   -6.425000191
  110 DA    C6      3474    9.098000526   11.850000381   -6.476999760
  110 DA    N6      3475    9.175000191   11.947000504   -6.526999474
  110 DA    H61     3476    9.137000084   12.039999962   -6.539000034
  110 DA    H62     3477    9.272000313   11.921999931   -6.536000252
  110 DA    N1      3478    9.147000313   11.726999283   -6.473000526
  110 DA    C2      3479    9.072000504   11.635999680   -6.419000149
  110 DA    H2      3480    9.114999771   11.537000656   -6.427999973
  110 DA    N3      3481    8.940999985   11.641000748   -6.375999928
  110 DA    C4      3482    8.901000023   11.766000748   -6.375999928
  110 DA    C3'     3483    8.477999687   11.673999786   -6.171000004
  110 DA    H3'     3484    8.383000374   11.698999405   -6.124000072
  110 DA    C2'     3485    8.583000183   11.787000656   -6.166999817
  110 DA    H2'     3486    8.550000191   11.887000084   -6.191999912
  110 DA    H2''    3487    8.633999825   11.791000366   -6.070000172
  110 DA    O3'     3488    8.523000717   11.559000015   -6.102999687
  111 DA    P       3489    8.420000076   11.480000496   -6.013999939
  111 DA    OP1     3490    8.312000275   11.411000252   -6.088000298
  111 DA    OP2     3491    8.380999565   11.559000015   -5.891999722
  111 DA    O5'     3492    8.530000687   11.371999741   -5.974999905
  111 DA    C5'     3493    8.555000305   11.256999969   -6.052999973
  111 DA    H5'     3494    8.545000076   11.280000687   -6.158999920
  111 DA    H5''    3495    8.473000526   11.189000130   -6.029999733
  111 DA    C4'     3496    8.691999435   11.184000015   -6.015999794
  111 DA    H4'     3497    8.690000534   11.085000038   -6.061999798
  111 DA    O4'     3498    8.805000305   11.258000374   -6.071000099
  111 DA    C1'     3499    8.881999969   11.319999695   -5.970000267
  111 DA    H1'     3500    8.973999977   11.263999939   -5.961999893
  111 DA    N9      3501    8.906000137   11.460000038   -6.013000011
  111 DA    C8      3502    8.819999695   11.569000244   -6.006000042
  111 DA    H8      3503    8.718000412   11.555000305   -5.973000050
  111 DA    N7      3504    8.873000145   11.687999725   -6.019999981
  111 DA    C5      3505    9.003999710   11.655000687   -6.071000099
  111 DA    C6      3506    9.112999916   11.726999283   -6.116000175
  111 DA    N6      3507    9.112000465   11.857000351   -6.137000084
  111 DA    H61     3508    9.026000023   11.908999443   -6.124000072
  111 DA    H62     3509    9.206999779   11.880000114   -6.161999702
  111 DA    N1      3510    9.229000092   11.669000626   -6.143000126
  111 DA    C2      3511    9.232000351   11.533999443   -6.130000114
  111 DA    H2      3512    9.319000244   11.489999771   -6.175000191
  111 DA    N3      3513    9.140000343   11.449999809   -6.088000298
  111 DA    C4      3514    9.024000168   11.516000748   -6.057000160
  111 DA    C3'     3515    8.723000526   11.183000565   -5.862999916
  111 DA    H3'     3516    8.626999855   11.175000191   -5.809999943
  111 DA    C2'     3517    8.798999786   11.310999870   -5.843999863
  111 DA    H2'     3518    8.730000496   11.394000053   -5.835999966
  111 DA    H2''    3519    8.871999741   11.309999466   -5.763000011
  111 DA    O3'     3520    8.795000076   11.059000015   -5.845999718
  112 DT    P       3521    8.836000443   11.019000053   -5.699000359
  112 DT    OP1     3522    8.866999626   10.876000404   -5.697000027
  112 DT    OP2     3523    8.734999657   11.072999954   -5.598999977
  112 DT    O5'     3524    8.975999832   11.090000153   -5.675999641
  112 DT    C5'     3525    9.078000069   11.041999817   -5.763999939
  112 DT    H5'     3526    9.041999817   11.024999619   -5.866000175
  112 DT    H5''    3527    9.107000351   10.944000244   -5.725999832
  112 DT    C4'     3528    9.222000122   11.112000465   -5.758999825
  112 DT    H4'     3529    9.287000656   11.065999985   -5.834000111
  112 DT    O4'     3530    9.206999779   11.246000290   -5.791999817
  112 DT    C1'     3531    9.253999710   11.323999405   -5.684999943
  112 DT    H1'     3532    9.362999916   11.330999374   -5.690000057
  112 DT    N1      3533    9.208000183   11.461000443   -5.684999943
  112 DT    C6      3534    9.076999664   11.487000465   -5.654000282
  112 DT    H6      3535    9.019999504   11.399999619   -5.627999783
  112 DT    C5      3536    9.019999504   11.607999802   -5.674000263
  112 DT    C7      3537    8.864000320   11.616000175   -5.652999878
  112 DT    H71     3538    8.843999863   11.706999779   -5.597000122
  112 DT    H72     3539    8.816999435   11.619000435   -5.750999928
  112 DT    H73     3540    8.819999695   11.537000656   -5.592999935
  112 DT    C4      3541    9.098000526   11.715000153   -5.738999844
  112 DT    O4      3542    9.059999466   11.824999809   -5.763000011
  112 DT    N3      3543    9.232000351   11.685999870   -5.756000042
  112 DT    H3      3544    9.287000656   11.756999969   -5.802999973
  112 DT    C2      3545    9.286000252   11.559000015   -5.737999916
  112 DT    O2      3546    9.402999878   11.534999847   -5.770999908
  112 DT    C3'     3547    9.274999619   11.108999252   -5.616999626
  112 DT    H3'     3548    9.241000175   11.024999619   -5.557000160
  112 DT    C2'     3549    9.239999771   11.239000320   -5.553999901
  112 DT    H2'     3550    9.137999535   11.243000031   -5.513999939
  112 DT    H2''    3551    9.317999840   11.262000084   -5.480999947
  112 DT    O3'     3552    9.418000221   11.095999718   -5.623000145
  113 DA    P       3553    9.506999969   11.041000366   -5.505000114
  113 DA    OP1     3554    9.557000160   10.909999847   -5.543999672
  113 DA    OP2     3555    9.426000595   11.045000076   -5.388000011
  113 DA    O5'     3556    9.630000114   11.142999649   -5.493999958
  113 DA    C5'     3557    9.727999687   11.154000282   -5.605999947
  113 DA    H5'     3558    9.670999527   11.170000076   -5.697999954
  113 DA    H5''    3559    9.770999908   11.058000565   -5.633000374
  113 DA    C4'     3560    9.826999664   11.273000717   -5.586999893
  113 DA    H4'     3561    9.907999992   11.266000748   -5.661000252
  113 DA    O4'     3562    9.762000084   11.402999878   -5.599999905
  113 DA    C1'     3563    9.741999626   11.458999634   -5.477999687
  113 DA    H1'     3564    9.815000534   11.539999962   -5.474999905
  113 DA    N9      3565    9.608999252   11.519999504   -5.460999966
  113 DA    C8      3566    9.491999626   11.462999344   -5.413000107
  113 DA    H8      3567    9.498999596   11.362999916   -5.374000072
  113 DA    N7      3568    9.388999939   11.548999786   -5.420000076
  113 DA    C5      3569    9.441999435   11.666000366   -5.473000050
  113 DA    C6      3570    9.395999908   11.802000046   -5.486999989
  113 DA    N6      3571    9.274000168   11.840000153   -5.467000008
  113 DA    H61     3572    9.215000153   11.776999474   -5.414999962
  113 DA    H62     3573    9.273000717   11.940000534   -5.479000092
  113 DA    N1      3574    9.482000351   11.901000023   -5.513999939
  113 DA    C2      3575    9.608999252   11.871000290   -5.534999847
  113 DA    H2      3576    9.678999901   11.949999809   -5.558000088
  113 DA    N3      3577    9.663999557   11.753999710   -5.526000023
  113 DA    C4      3578    9.576000214   11.651999474   -5.490000248
  113 DA    C3'     3579    9.885999680   11.274999619   -5.440999985
  113 DA    H3'     3580    9.887999535   11.175000191   -5.397999763
  113 DA    C2'     3581    9.784999847   11.362000465   -5.366000175
  113 DA    H2'     3582    9.697999954   11.302000046   -5.340000153
  113 DA    H2''    3583    9.826999664   11.412000656   -5.279000282
  113 DA    O3'     3584   10.015000343   11.329000473   -5.440999985
  114 DC    P       3585   10.133000374   11.308000565   -5.324999809
  114 DC    OP1     3586   10.269999504   11.324999809   -5.381999969
  114 DC    OP2     3587   10.116999626   11.184000015   -5.250000000
  114 DC    O5'     3588   10.104000092   11.433000565   -5.236000061
  114 DC    C5'     3589   10.138999939   11.560999870   -5.286000252
  114 DC    H5'     3590   10.114999771   11.557000160   -5.391999722
  114 DC    H5''    3591   10.239999771   11.573999405   -5.244999886
  114 DC    C4'     3592   10.052999496   11.662000656   -5.215000153
  114 DC    H4'     3593   10.095999718   11.760000229   -5.237999916
  114 DC    O4'     3594    9.911000252   11.655000687   -5.243000031
  114 DC    C1'     3595    9.862000465   11.715000153   -5.126999855
  114 DC    H1'     3596    9.895999908   11.817999840   -5.129000187
  114 DC    N1      3597    9.711000443   11.710000038   -5.109999657
  114 DC    C6      3598    9.648000717   11.593999863   -5.067999840
  114 DC    H6      3599    9.708999634   11.517000198   -5.024000168
  114 DC    C5      3600    9.513999939   11.579000473   -5.081000328
  114 DC    H5      3601    9.462999344   11.487999916   -5.052000046
  114 DC    C4      3602    9.444999695   11.690999985   -5.140000343
  114 DC    N4      3603    9.315999985   11.684999466   -5.152999878
  114 DC    H41     3604    9.274999619   11.593999863   -5.136000156
  114 DC    H42     3605    9.263999939   11.770999908   -5.168000221
  114 DC    N3      3606    9.501999855   11.805999756   -5.165999889
  114 DC    C2      3607    9.633000374   11.819999695   -5.149000168
  114 DC    O2      3608    9.684000015   11.923000336   -5.182000160
  114 DC    C3'     3609   10.078000069   11.664999962   -5.063000202
  114 DC    H3'     3610   10.138999939   11.583999634   -5.025000095
  114 DC    C2'     3611    9.937000275   11.649000168   -5.018000126
  114 DC    H2'     3612    9.921999931   11.541000366   -5.018000126
  114 DC    H2''    3613    9.913000107   11.685999870   -4.918999672
  114 DC    O3'     3614   10.133999825   11.788000107   -5.019000053
  115 DA    P       3615   10.194000244   11.809999466   -4.869999886
  115 DA    OP1     3616   10.344999313   11.809999466   -4.876999855
  115 DA    OP2     3617   10.128000259   11.708999634   -4.781000137
  115 DA    O5'     3618   10.135999680   11.951999664   -4.833000183
  115 DA    C5'     3619   10.217000008   12.062999725   -4.870999813
  115 DA    H5'     3620   10.222000122   12.064000130   -4.979000092
  115 DA    H5''    3621   10.319000244   12.048999786   -4.835000038
  115 DA    C4'     3622   10.168000221   12.194999695   -4.822000027
  115 DA    H4'     3623   10.230999947   12.267999649   -4.872000217
  115 DA    O4'     3624   10.034999847   12.216000557   -4.868999958
  115 DA    C1'     3625    9.944000244   12.201000214   -4.756999969
  115 DA    H1'     3626    9.898000717   12.298000336   -4.740000248
  115 DA    N9      3627    9.836999893   12.100000381   -4.784999847
  115 DA    C8      3628    9.841000557   11.961999893   -4.775000095
  115 DA    H8      3629    9.933000565   11.912000656   -4.747000217
  115 DA    N7      3630    9.726999283   11.908999443   -4.797999859
  115 DA    C5      3631    9.642000198   12.016000748   -4.814000130
  115 DA    C6      3632    9.505000114   12.038000107   -4.834000111
  115 DA    N6      3633    9.414999962   11.946000099   -4.834000111
  115 DA    H61     3634    9.440000534   11.848000526   -4.824000359
  115 DA    H62     3635    9.319000244   11.975000381   -4.842000008
  115 DA    N1      3636    9.453000069   12.162000656   -4.842000008
  115 DA    C2      3637    9.531999588   12.269000053   -4.848999977
  115 DA    H2      3638    9.484999657   12.362999916   -4.873000145
  115 DA    N3      3639    9.663000107   12.263999939   -4.836999893
  115 DA    C4      3640    9.710000038   12.130000114   -4.822999954
  115 DA    C3'     3641   10.170999527   12.219999313   -4.675000191
  115 DA    H3'     3642   10.248999596   12.163000107   -4.625000000
  115 DA    C2'     3643   10.031999588   12.162000656   -4.636000156
  115 DA    H2'     3644   10.051000595   12.055000305   -4.625999928
  115 DA    H2''    3645    9.998999596   12.196000099   -4.538000107
  115 DA    O3'     3646   10.194999695   12.352999687   -4.644999981
  116 DC    P       3647   10.184000015   12.428999901   -4.500000000
  116 DC    OP1     3648   10.273000717   12.544000626   -4.508000374
  116 DC    OP2     3649   10.204000473   12.326000214   -4.395999908
  116 DC    O5'     3650   10.034999847   12.473999977   -4.481999874
  116 DC    C5'     3651    9.980000496   12.578000069   -4.564000130
  116 DC    H5'     3652    9.991999626   12.559000015   -4.671000004
  116 DC    H5''    3653   10.043000221   12.666999817   -4.556000233
  116 DC    C4'     3654    9.835000038   12.616000175   -4.515999794
  116 DC    H4'     3655    9.814000130   12.701999664   -4.578000069
  116 DC    O4'     3656    9.743000031   12.516000748   -4.550000191
  116 DC    C1'     3657    9.661000252   12.503999710   -4.435999870
  116 DC    H1'     3658    9.572000504   12.567999840   -4.435999870
  116 DC    N1      3659    9.623000145   12.362000465   -4.438000202
  116 DC    C6      3660    9.718000412   12.262999535   -4.456999779
  116 DC    H6      3661    9.823999405   12.284999847   -4.461999893
  116 DC    C5      3662    9.677000046   12.133999825   -4.474999905
  116 DC    H5      3663    9.748000145   12.055000305   -4.493999958
  116 DC    C4      3664    9.538000107   12.109999657   -4.470000267
  116 DC    N4      3665    9.494999886   11.982999802   -4.490000248
  116 DC    H41     3666    9.565000534   11.909999847   -4.486999989
  116 DC    H42     3667    9.399000168   11.954000473   -4.491000175
  116 DC    N3      3668    9.447000504   12.204000473   -4.453999996
  116 DC    C2      3669    9.487999916   12.336000443   -4.452000141
  116 DC    O2      3670    9.402999878   12.421999931   -4.477999687
  116 DC    C3'     3671    9.829999924   12.654000282   -4.368000031
  116 DC    H3'     3672    9.925000191   12.670000076   -4.315999985
  116 DC    C2'     3673    9.751999855   12.537000656   -4.313000202
  116 DC    H2'     3674    9.817999840   12.453000069   -4.290999889
  116 DC    H2''    3675    9.701000214   12.559999466   -4.220000267
  116 DC    O3'     3676    9.755999565   12.772000313   -4.359000206
  117 DT    P       3677    9.736000061   12.855999947   -4.227999687
  117 DT    OP1     3678    9.755999565   12.996000290   -4.266999722
  117 DT    OP2     3679    9.810999870   12.802000046   -4.113999844
  117 DT    O5'     3680    9.576000214   12.835000992   -4.190999985
  117 DT    C5'     3681    9.473999977   12.875999451   -4.279999733
  117 DT    H5'     3682    9.494000435   12.838000298   -4.380000114
  117 DT    H5''    3683    9.473999977   12.985000610   -4.270999908
  117 DT    C4'     3684    9.333999634   12.822999954   -4.247000217
  117 DT    H4'     3685    9.269999504   12.878000259   -4.315999985
  117 DT    O4'     3686    9.316999435   12.687999725   -4.268000126
  117 DT    C1'     3687    9.239999771   12.633000374   -4.158999920
  117 DT    H1'     3688    9.131999969   12.648000717   -4.170000076
  117 DT    N1      3689    9.282999992   12.487000465   -4.127999783
  117 DT    C6      3690    9.413000107   12.454999924   -4.085000038
  117 DT    H6      3691    9.489999771   12.527999878   -4.064000130
  117 DT    C5      3692    9.453000069   12.326999664   -4.090000153
  117 DT    C7      3693    9.593999863   12.281999588   -4.057000160
  117 DT    H71     3694    9.588999748   12.192999840   -3.993000031
  117 DT    H72     3695    9.652999878   12.251000404   -4.143000126
  117 DT    H73     3696    9.648000717   12.358999252   -4.001999855
  117 DT    C4      3697    9.355000496   12.220999718   -4.118999958
  117 DT    O4      3698    9.364999771   12.098000526   -4.115000248
  117 DT    N3      3699    9.223999977   12.267000198   -4.131999969
  117 DT    H3      3700    9.151000023   12.201000214   -4.152999878
  117 DT    C2      3701    9.182000160   12.394999504   -4.144000053
  117 DT    O2      3702    9.059999466   12.419000626   -4.172999859
  117 DT    C3'     3703    9.281000137   12.864999771   -4.109999657
  117 DT    H3'     3704    9.347000122   12.927000046   -4.050000191
  117 DT    C2'     3705    9.277999878   12.730999947   -4.047999859
  117 DT    H2'     3706    9.375000000   12.712999344   -4.001999855
  117 DT    H2''    3707    9.206999779   12.729000092   -3.965000153
  117 DT    O3'     3708    9.154000282   12.914999008   -4.130000114
  118 DT    P       3709    9.057000160   12.967000008   -4.015999794
  118 DT    OP1     3710    9.001000404   13.083999634   -4.081999779
  118 DT    OP2     3711    9.125000000   12.978999138   -3.884000063
  118 DT    O5'     3712    8.951999664   12.855000496   -4.016999722
  118 DT    C5'     3713    8.868000031   12.830999374   -4.127999783
  118 DT    H5'     3714    8.930999756   12.802000046   -4.211999893
  118 DT    H5''    3715    8.809999466   12.921000481   -4.150000095
  118 DT    C4'     3716    8.772000313   12.708999634   -4.095000267
  118 DT    H4'     3717    8.711999893   12.715000153   -4.185999870
  118 DT    O4'     3718    8.838999748   12.586999893   -4.066999912
  118 DT    C1'     3719    8.770999908   12.513999939   -3.957000017
  118 DT    H1'     3720    8.684000015   12.463999748   -3.999000072
  118 DT    N1      3721    8.864000320   12.416000366   -3.888999939
  118 DT    C6      3722    8.980999947   12.461000443   -3.835999966
  118 DT    H6      3723    8.991000175   12.565999985   -3.815999985
  118 DT    C5      3724    9.079000473   12.375000000   -3.795000076
  118 DT    C7      3725    9.210000038   12.437999725   -3.747999907
  118 DT    H71     3726    9.281000137   12.433000565   -3.829999924
  118 DT    H72     3727    9.189000130   12.543000221   -3.729000092
  118 DT    H73     3728    9.251000404   12.385999680   -3.661999941
  118 DT    C4      3729    9.057000160   12.232000351   -3.804000139
  118 DT    O4      3730    9.141000748   12.145999908   -3.777999878
  118 DT    N3      3731    8.927000046   12.194000244   -3.849000216
  118 DT    H3      3732    8.911000252   12.095999718   -3.865999937
  118 DT    C2      3733    8.833000183   12.279000282   -3.886999846
  118 DT    O2      3734    8.727999687   12.229000092   -3.933000088
  118 DT    C3'     3735    8.678999901   12.733999252   -3.970000029
  118 DT    H3'     3736    8.699999809   12.833000183   -3.929000139
  118 DT    C2'     3737    8.729000092   12.635000229   -3.865999937
  118 DT    H2'     3738    8.815999985   12.680999756   -3.818999767
  118 DT    H2''    3739    8.654000282   12.614000320   -3.789000034
  118 DT    O3'     3740    8.539999962   12.720999718   -3.995000124
  119 DT    P       3741    8.420000076   12.755999565   -3.891000032
  119 DT    OP1     3742    8.316999435   12.828000069   -3.963000059
  119 DT    OP2     3743    8.480000496   12.805999756   -3.763000011
  119 DT    O5'     3744    8.364000320   12.600999832   -3.859999895
  119 DT    C5'     3745    8.323999405   12.517999649   -3.974000216
  119 DT    H5'     3746    8.405000687   12.524999619   -4.046999931
  119 DT    H5''    3747    8.233999252   12.555000305   -4.022999763
  119 DT    C4'     3748    8.301000595   12.378000259   -3.927999973
  119 DT    H4'     3749    8.269000053   12.317999840   -4.012000084
  119 DT    O4'     3750    8.420000076   12.319000244   -3.877999783
  119 DT    C1'     3751    8.383000374   12.241000175   -3.766000032
  119 DT    H1'     3752    8.336000443   12.147000313   -3.791999817
  119 DT    N1      3753    8.508999825   12.237000465   -3.684999943
  119 DT    C6      3754    8.562000275   12.350999832   -3.629000187
  119 DT    H6      3755    8.523000717   12.448999405   -3.648000002
  119 DT    C5      3756    8.684999466   12.343000412   -3.570999861
  119 DT    C7      3757    8.750000000   12.466000557   -3.513999939
  119 DT    H71     3758    8.777999878   12.458999634   -3.408999920
  119 DT    H72     3759    8.838999748   12.489000320   -3.572000027
  119 DT    H73     3760    8.687999725   12.553999901   -3.525000095
  119 DT    C4      3761    8.751999855   12.215000153   -3.556999922
  119 DT    O4      3762    8.864000320   12.197999954   -3.506999969
  119 DT    N3      3763    8.690000534   12.105000496   -3.611999989
  119 DT    H3      3764    8.746000290   12.023000717   -3.627000093
  119 DT    C2      3765    8.571000099   12.108999252   -3.679000139
  119 DT    O2      3766    8.531999588   12.008999825   -3.731000185
  119 DT    C3'     3767    8.196000099   12.373000145   -3.811999798
  119 DT    H3'     3768    8.154000282   12.463999748   -3.768999815
  119 DT    C2'     3769    8.274000168   12.312000275   -3.695000172
  119 DT    H2'     3770    8.322999954   12.373999596   -3.620000124
  119 DT    H2''    3771    8.215000153   12.232999802   -3.649000168
  119 DT    O3'     3772    8.093999863   12.289999962   -3.865000248
  120 DT    P       3773    7.972000122   12.237000465   -3.782000065
  120 DT    OP1     3774    7.862999916   12.218999863   -3.875000000
  120 DT    OP2     3775    7.949999809   12.315000534   -3.661999941
  120 DT    O5'     3776    8.029000282   12.094999313   -3.740999937
  120 DT    C5'     3777    8.076000214   12.012000084   -3.848000050
  120 DT    H5'     3778    8.163000107   12.060999870   -3.891999722
  120 DT    H5''    3779    7.994999886   11.987999916   -3.917999983
  120 DT    C4'     3780    8.121000290   11.880999565   -3.786999941
  120 DT    H4'     3781    8.142000198   11.815000534   -3.870999813
  120 DT    O4'     3782    8.239999771   11.907999992   -3.717999935
  120 DT    C1'     3783    8.223000526   11.842000008   -3.595000029
  120 DT    H1'     3784    8.250000000   11.736000061   -3.604000092
  120 DT    N1      3785    8.314000130   11.901000023   -3.495999813
  120 DT    C6      3786    8.294000626   12.026999474   -3.452000141
  120 DT    H6      3787    8.215000153   12.086999893   -3.495999813
  120 DT    C5      3788    8.387000084   12.085000038   -3.370000124
  120 DT    C7      3789    8.378999710   12.230999947   -3.334000111
  120 DT    H71     3790    8.454999924   12.298999786   -3.372999907
  120 DT    H72     3791    8.279000282   12.266000748   -3.359999895
  120 DT    H73     3792    8.375000000   12.230000496   -3.224999905
  120 DT    C4      3793    8.503000259   12.010999680   -3.316999912
  120 DT    O4      3794    8.588999748   12.048999786   -3.238000154
  120 DT    N3      3795    8.506999969   11.878000259   -3.355000019
  120 DT    H3      3796    8.572000504   11.812999725   -3.313999891
  120 DT    C2      3797    8.416000366   11.822000504   -3.443000078
  120 DT    O2      3798    8.437000275   11.704999924   -3.481000185
  120 DT    C3'     3799    8.013999939   11.812000275   -3.690999985
  120 DT    H3'     3800    7.914000034   11.851999283   -3.709000111
  120 DT    C2'     3801    8.066999435   11.850000381   -3.559000015
  120 DT    H2'     3802    8.041000366   11.953000069   -3.536000013
  120 DT    H2''    3803    8.026999474   11.773000717   -3.493000031
  120 DT    O3'     3804    8.022000313   11.673999786   -3.724000216
  121 DG    P       3805    7.898999691   11.569999695   -3.718999863
  121 DG    OP1     3806    7.939000130   11.466000557   -3.818999767
  121 DG    OP2     3807    7.776999474   11.652999878   -3.733000278
  121 DG    O5'     3808    7.907999992   11.505000114   -3.572999954
  121 DG    C5'     3809    8.013999939   11.406000137   -3.552999973
  121 DG    H5'     3810    8.100999832   11.444000244   -3.606999874
  121 DG    H5''    3811    7.990000248   11.309000015   -3.597000122
  121 DG    C4'     3812    8.050000191   11.397000313   -3.404000044
  121 DG    H4'     3813    8.114000320   11.309999466   -3.388000011
  121 DG    O4'     3814    8.119999886   11.517000198   -3.365999937
  121 DG    C1'     3815    8.065999985   11.545999527   -3.236000061
  121 DG    H1'     3816    8.112999916   11.475000381   -3.167999983
  121 DG    N9      3817    8.102999687   11.683000565   -3.207000017
  121 DG    C8      3818    8.026000023   11.795999527   -3.209999800
  121 DG    H8      3819    7.926000118   11.805000305   -3.250000000
  121 DG    N7      3820    8.091000557   11.904000282   -3.162999868
  121 DG    C5      3821    8.211000443   11.850000381   -3.117000103
  121 DG    C6      3822    8.319000244   11.907999992   -3.047999859
  121 DG    O6      3823    8.343999863   12.029000282   -3.026999950
  121 DG    N1      3824    8.425000191   11.819000244   -3.023000002
  121 DG    H1      3825    8.510999680   11.857999802   -2.988999844
  121 DG    C2      3826    8.427000046   11.689000130   -3.055999994
  121 DG    N2      3827    8.537000656   11.625000000   -3.033999920
  121 DG    H21     3828    8.593999863   11.656000137   -2.957000017
  121 DG    H22     3829    8.551000595   11.529000282   -3.063999891
  121 DG    N3      3830    8.322999954   11.628999710   -3.111000061
  121 DG    C4      3831    8.218000412   11.716000557   -3.143000126
  121 DG    C3'     3832    7.928999901   11.375000000   -3.308000088
  121 DG    H3'     3833    7.831999779   11.357000351   -3.352999926
  121 DG    C2'     3834    7.919000149   11.512000084   -3.243000031
  121 DG    H2'     3835    7.869999886   11.580999374   -3.311000109
  121 DG    H2''    3836    7.872000217   11.496000290   -3.145999908
  121 DG    O3'     3837    7.958000183   11.263999939   -3.226999998
  122 DG    P       3838    7.930000305   11.118000031   -3.258000135
  122 DG    OP1     3839    7.926999569   11.086000443   -3.401999950
  122 DG    OP2     3840    7.817999840   11.080999374   -3.174000025
  122 DG    O5'     3841    8.055999756   11.048000336   -3.197999954
  122 DG    C5'     3842    8.182000160   11.034999847   -3.266999722
  122 DG    H5'     3843    8.192999840   11.126000404   -3.327000141
  122 DG    H5''    3844    8.176000595   10.942999840   -3.325000048
  122 DG    C4'     3845    8.300000191   11.024000168   -3.165999889
  122 DG    H4'     3846    8.387000084   10.991000175   -3.222000122
  122 DG    O4'     3847    8.323999405   11.149000168   -3.105999947
  122 DG    C1'     3848    8.324999809   11.138999939   -2.964999914
  122 DG    H1'     3849    8.425000191   11.131999969   -2.921999931
  122 DG    N9      3850    8.255000114   11.258000374   -2.910000086
  122 DG    C8      3851    8.135999680   11.309999466   -2.957999945
  122 DG    H8      3852    8.069000244   11.251000404   -3.019000053
  122 DG    N7      3853    8.107999802   11.430999756   -2.907999992
  122 DG    C5      3854    8.223000526   11.462999344   -2.839999914
  122 DG    C6      3855    8.266000748   11.581999779   -2.766000032
  122 DG    O6      3856    8.212999344   11.694999695   -2.761000156
  122 DG    N1      3857    8.392999649   11.565999985   -2.702000141
  122 DG    H1      3858    8.419000626   11.642000198   -2.641000032
  122 DG    C2      3859    8.466000557   11.454000473   -2.702000141
  122 DG    N2      3860    8.569000244   11.456999779   -2.624000072
  122 DG    H21     3861    8.588999748   11.538999557   -2.570000172
  122 DG    H22     3862    8.635999680   11.380999565   -2.618000031
  122 DG    N3      3863    8.425000191   11.337999344   -2.754000187
  122 DG    C4      3864    8.307000160   11.354000092   -2.825999975
  122 DG    C3'     3865    8.269999504   10.920000076   -3.058000088
  122 DG    H3'     3866    8.177999496   10.866000175   -3.079999924
  122 DG    C2'     3867    8.244999886   11.010000229   -2.937000036
  122 DG    H2'     3868    8.138999939   11.026000023   -2.920000076
  122 DG    H2''    3869    8.274000168   10.955999374   -2.845999956
  122 DG    O3'     3870    8.388999939   10.837999344   -3.054999828
  123 DT    P       3871    8.399999619   10.701999664   -2.967999935
  123 DT    OP1     3872    8.501000404   10.637000084   -3.047999859
  123 DT    OP2     3873    8.269999504   10.640000343   -2.941999912
  123 DT    O5'     3874    8.473000526   10.733999252   -2.822999954
  123 DT    C5'     3875    8.590000153   10.816999435   -2.822999954
  123 DT    H5'     3876    8.579000473   10.902999878   -2.888999939
  123 DT    H5''    3877    8.670999527   10.753999710   -2.858000040
  123 DT    C4'     3878    8.623999596   10.866000175   -2.683000088
  123 DT    H4'     3879    8.732000351   10.880999565   -2.677999973
  123 DT    O4'     3880    8.571000099   10.994999886   -2.644000053
  123 DT    C1'     3881    8.503000259   10.986000061   -2.514999866
  123 DT    H1'     3882    8.565000534   11.001000404   -2.426000118
  123 DT    N1      3883    8.401999474   11.095999718   -2.513999939
  123 DT    C6      3884    8.276999474   11.081999779   -2.578000069
  123 DT    H6      3885    8.258000374   10.989000320   -2.629000187
  123 DT    C5      3886    8.183000565   11.182000160   -2.565999985
  123 DT    C7      3887    8.045999527   11.163000107   -2.612999916
  123 DT    H71     3888    8.041999817   11.069000244   -2.667999983
  123 DT    H72     3889    7.991999626   11.161000252   -2.518000126
  123 DT    H73     3890    8.012999535   11.243000031   -2.679000139
  123 DT    C4      3891    8.220999718   11.314000130   -2.509999990
  123 DT    O4      3892    8.162000656   11.423000336   -2.523000002
  123 DT    N3      3893    8.340000153   11.315999985   -2.437000036
  123 DT    H3      3894    8.357999802   11.402999878   -2.388999939
  123 DT    C2      3895    8.432000160   11.215000153   -2.437000036
  123 DT    O2      3896    8.532999992   11.230999947   -2.368999958
  123 DT    C3'     3897    8.583000183   10.774999619   -2.569000006
  123 DT    H3'     3898    8.555999756   10.678999901   -2.612999916
  123 DT    C2'     3899    8.455999374   10.842000008   -2.514999866
  123 DT    H2'     3900    8.373999596   10.817999840   -2.582999945
  123 DT    H2''    3901    8.430000305   10.803999901   -2.415999889
  123 DT    O3'     3902    8.689000130   10.762000084   -2.470000029
  124 DA    P       3903    8.680999756   10.651999474   -2.353000164
  124 DA    OP1     3904    8.814000130   10.626999855   -2.292999983
  124 DA    OP2     3905    8.600000381   10.537000656   -2.398000002
  124 DA    O5'     3906    8.595999718   10.722000122   -2.240000010
  124 DA    C5'     3907    8.652999878   10.809000015   -2.141000032
  124 DA    H5'     3908    8.694999695   10.899000168   -2.187000036
  124 DA    H5''    3909    8.737000465   10.756999969   -2.095999956
  124 DA    C4'     3910    8.559000015   10.850999832   -2.020999908
  124 DA    H4'     3911    8.633000374   10.892000198   -1.953000069
  124 DA    O4'     3912    8.475999832   10.954999924   -2.065000057
  124 DA    C1'     3913    8.341000557   10.933000565   -2.014999866
  124 DA    H1'     3914    8.329999924   10.967000008   -1.912000060
  124 DA    N9      3915    8.250000000   11.006999969   -2.098999977
  124 DA    C8      3916    8.149999619   10.958999634   -2.177000046
  124 DA    H8      3917    8.133999825   10.851999283   -2.172999859
  124 DA    N7      3918    8.072000504   11.038999557   -2.236999989
  124 DA    C5      3919    8.121000290   11.163000107   -2.190999985
  124 DA    C6      3920    8.072000504   11.291000366   -2.197999954
  124 DA    N6      3921    7.963999748   11.329999924   -2.264999866
  124 DA    H61     3922    7.912999630   11.256999969   -2.312999964
  124 DA    H62     3923    7.939000130   11.427000046   -2.256999969
  124 DA    N1      3924    8.133000374   11.390000343   -2.138000011
  124 DA    C2      3925    8.234999657   11.364999771   -2.063999891
  124 DA    H2      3926    8.269999504   11.448999405   -2.006000042
  124 DA    N3      3927    8.302000046   11.246999741   -2.042000055
  124 DA    C4      3928    8.232000351   11.144000053   -2.108000040
  124 DA    C3'     3929    8.462999344   10.741000175   -1.954999924
  124 DA    H3'     3930    8.487000465   10.637999535   -1.979999900
  124 DA    C2'     3931    8.336000443   10.781999588   -2.029999971
  124 DA    H2'     3932    8.336999893   10.746999741   -2.132999897
  124 DA    H2''    3933    8.248999596   10.736000061   -1.983000040
  124 DA    O3'     3934    8.453000069   10.767000198   -1.814999938
  125 DG    P       3935    8.387000084   10.656000137   -1.712000132
  125 DG    OP1     3936    8.498999596   10.579999924   -1.653000116
  125 DG    OP2     3937    8.276999474   10.585000038   -1.781999946
  125 DG    O5'     3938    8.324999809   10.743000031   -1.595000029
  125 DG    C5'     3939    8.408999443   10.791000366   -1.491999984
  125 DG    H5'     3940    8.510000229   10.815999985   -1.523999929
  125 DG    H5''    3941    8.402999878   10.716000557   -1.414000034
  125 DG    C4'     3942    8.368000031   10.925000191   -1.435000062
  125 DG    H4'     3943    8.420000076   10.940999985   -1.340999961
  125 DG    O4'     3944    8.380999565   11.030000687   -1.521000028
  125 DG    C1'     3945    8.270999908   11.116999626   -1.511999965
  125 DG    H1'     3946    8.302000046   11.220999718   -1.502000093
  125 DG    N9      3947    8.187999725   11.105999947   -1.633000016
  125 DG    C8      3948    8.163999557   11.003000259   -1.721999884
  125 DG    H8      3949    8.204999924   10.904000282   -1.704999924
  125 DG    N7      3950    8.065999985   11.023000717   -1.809000015
  125 DG    C5      3951    8.033999443   11.157999992   -1.788999915
  125 DG    C6      3952    7.937999725   11.241999626   -1.851000071
  125 DG    O6      3953    7.866999626   11.225999832   -1.949000001
  125 DG    N1      3954    7.912999630   11.359999657   -1.781999946
  125 DG    H1      3955    7.837999821   11.418000221   -1.817000031
  125 DG    C2      3956    8.003000259   11.405000687   -1.685000062
  125 DG    N2      3957    8.000000000   11.532999992   -1.660000086
  125 DG    H21     3958    7.930000305   11.587999344   -1.707999945
  125 DG    H22     3959    8.058000565   11.569999695   -1.585999966
  125 DG    N3      3960    8.108999252   11.335000038   -1.636000037
  125 DG    C4      3961    8.107999802   11.208000183   -1.684000015
  125 DG    C3'     3962    8.223999977   10.923000336   -1.391999960
  125 DG    H3'     3963    8.149999619   10.876000404   -1.457999945
  125 DG    C2'     3964    8.187999725   11.073999405   -1.389000058
  125 DG    H2'     3965    8.079999924   11.079000473   -1.398000002
  125 DG    H2''    3966    8.230999947   11.121000290   -1.299999952
  125 DG    O3'     3967    8.220999718   10.862000465   -1.264999986
  126 DA    P       3968    8.079000473   10.819999695   -1.202999949
  126 DA    OP1     3969    8.094999313   10.730999947   -1.088999987
  126 DA    OP2     3970    7.994000435   10.762000084   -1.312999964
  126 DA    O5'     3971    7.995999813   10.954999924   -1.159000039
  126 DA    C5'     3972    8.041000366   11.051000595   -1.060999990
  126 DA    H5'     3973    8.144000053   11.076999664   -1.087000012
  126 DA    H5''    3974    8.031999588   11.001999855   -0.964000046
  126 DA    C4'     3975    7.955000401   11.178999901   -1.059000015
  126 DA    H4'     3976    7.987999916   11.246000290   -0.980000019
  126 DA    O4'     3977    7.965000153   11.243000031   -1.187000036
  126 DA    C1'     3978    7.835000038   11.281000137   -1.228999972
  126 DA    H1'     3979    7.833000183   11.385999680   -1.258000016
  126 DA    N9      3980    7.791999817   11.211000443   -1.352999926
  126 DA    C8      3981    7.800000191   11.079000473   -1.386999965
  126 DA    H8      3982    7.847000122   11.003999710   -1.325000048
  126 DA    N7      3983    7.759999752   11.045999527   -1.503000021
  126 DA    C5      3984    7.708999634   11.171999931   -1.552000046
  126 DA    C6      3985    7.637999535   11.222000122   -1.664999962
  126 DA    N6      3986    7.608000278   11.157999992   -1.776000023
  126 DA    H61     3987    7.662000179   11.073999405   -1.789999962
  126 DA    H62     3988    7.555000305   11.192999840   -1.854999900
  126 DA    N1      3989    7.581999779   11.344999313   -1.667000055
  126 DA    C2      3990    7.601000309   11.428999901   -1.569999933
  126 DA    H2      3991    7.562999725   11.529000282   -1.575000048
  126 DA    N3      3992    7.676999569   11.404000282   -1.460999966
  126 DA    C4      3993    7.726000309   11.269999504   -1.458999991
  126 DA    C3'     3994    7.808000088   11.142999649   -1.036000013
  126 DA    H3'     3995    7.791999817   11.043000221   -1.077000022
  126 DA    C2'     3996    7.740000248   11.256999969   -1.115999937
  126 DA    H2'     3997    7.637000084   11.239000320   -1.144999981
  126 DA    H2''    3998    7.730999947   11.343000412   -1.049000025
  126 DA    O3'     3999    7.776999474   11.141000748   -0.901000023
  127 DA    P       4000    7.637000084   11.073999405   -0.860000014
  127 DA    OP1     4001    7.641000271   11.059999466   -0.708000004
  127 DA    OP2     4002    7.623000145   10.953000069   -0.943999946
  127 DA    O5'     4003    7.529000282   11.180000305   -0.885000050
  127 DA    C5'     4004    7.539000034   11.314000130   -0.842000008
  127 DA    H5'     4005    7.634999752   11.347000122   -0.881999969
  127 DA    H5''    4006    7.541999817   11.328000069   -0.734000027
  127 DA    C4'     4007    7.430000305   11.412000656   -0.905000031
  127 DA    H4'     4008    7.453000069   11.517000198   -0.885000050
  127 DA    O4'     4009    7.425000191   11.399000168   -1.046000004
  127 DA    C1'     4010    7.307000160   11.329000473   -1.085999966
  127 DA    H1'     4011    7.241999626   11.398000717   -1.141000032
  127 DA    N9      4012    7.342999935   11.222000122   -1.187999964
  127 DA    C8      4013    7.411000252   11.101999283   -1.167000055
  127 DA    H8      4014    7.455999851   11.069999695   -1.074000001
  127 DA    N7      4015    7.427999973   11.031000137   -1.277999997
  127 DA    C5      4016    7.358999729   11.107999802   -1.377000093
  127 DA    C6      4017    7.322000027   11.100000381   -1.516000032
  127 DA    N6      4018    7.359999657   10.996999741   -1.592000008
  127 DA    H61     4019    7.430000305   10.927999496   -1.570999980
  127 DA    H62     4020    7.319999695   10.994999886   -1.685000062
  127 DA    N1      4021    7.255000114   11.198999405   -1.580000043
  127 DA    C2      4022    7.216000557   11.305000305   -1.510999918
  127 DA    H2      4023    7.168000221   11.380000114   -1.572000027
  127 DA    N3      4024    7.238999844   11.324999809   -1.383000016
  127 DA    C4      4025    7.309999943   11.225999832   -1.322999954
  127 DA    C3'     4026    7.289000034   11.373999596   -0.847000003
  127 DA    H3'     4027    7.302999973   11.328000069   -0.750000000
  127 DA    C2'     4028    7.245999813   11.274999619   -0.956999958
  127 DA    H2'     4029    7.291000366   11.176000595   -0.945999980
  127 DA    H2''    4030    7.137999535   11.267999649   -0.965999961
  127 DA    O3'     4031    7.203999996   11.487999916   -0.837000012
  128 DT    P       4032    7.058000088   11.475999832   -0.777999997
  128 DT    OP1     4033    7.020999908   11.597000122   -0.707000017
  128 DT    OP2     4034    7.034999847   11.347000122   -0.718999982
  128 DT    O5'     4035    6.984999657   11.476999283   -0.922999978
  128 DT    C5'     4036    6.976999760   11.592000008   -1.002000093
  128 DT    H5'     4037    7.076999664   11.626999855   -1.027999997
  128 DT    H5''    4038    6.930000305   11.669000626   -0.939999938
  128 DT    C4'     4039    6.886000156   11.576999664   -1.123999953
  128 DT    H4'     4040    6.883999825   11.669000626   -1.181999922
  128 DT    O4'     4041    6.933000088   11.467000008   -1.203999996
  128 DT    C1'     4042    6.830999851   11.387999535   -1.235999942
  128 DT    H1'     4043    6.770999908   11.425000191   -1.319999933
  128 DT    N1      4044    6.894000053   11.255999565   -1.271000028
  128 DT    C6      4045    6.947000027   11.177000046   -1.169999957
  128 DT    H6      4046    6.948999882   11.218000412   -1.069999933
  128 DT    C5      4047    7.008000374   11.059000015   -1.195999980
  128 DT    C7      4048    7.078999996   10.987999916   -1.077999949
  128 DT    H71     4049    7.187000275   10.986000061   -1.092000008
  128 DT    H72     4050    7.062999725   11.031000137   -0.978999972
  128 DT    H73     4051    7.046000004   10.885000229   -1.078999996
  128 DT    C4      4052    7.032000065   11.012000084   -1.327999949
  128 DT    O4      4053    7.080000401   10.908999443   -1.366999984
  128 DT    N3      4054    6.976000309   11.091000557   -1.427000046
  128 DT    H3      4055    6.987999916   11.057000160   -1.521000028
  128 DT    C2      4056    6.912999630   11.217000008   -1.404000044
  128 DT    O2      4057    6.880999565   11.281999588   -1.501000047
  128 DT    C3'     4058    6.744000435   11.541999817   -1.077000022
  128 DT    H3'     4059    6.737999916   11.539999962   -0.968000054
  128 DT    C2'     4060    6.737000465   11.395999908   -1.120000005
  128 DT    H2'     4061    6.769000053   11.326999664   -1.042000055
  128 DT    H2''    4062    6.637999535   11.368000031   -1.154999971
  128 DT    O3'     4063    6.655000210   11.642999649   -1.135999918
  129 DC    P       4064    6.494000435   11.619000435   -1.148000002
  129 DC    OP1     4065    6.416999817   11.743000031   -1.171000004
  129 DC    OP2     4066    6.456999779   11.536000252   -1.029000044
  129 DC    O5'     4067    6.474999905   11.537000656   -1.281000018
  129 DC    C5'     4068    6.546000004   11.579000473   -1.394999981
  129 DC    H5'     4069    6.652999878   11.595999718   -1.381999969
  129 DC    H5''    4070    6.509999752   11.678999901   -1.421000004
  129 DC    C4'     4071    6.533999443   11.486000061   -1.513000011
  129 DC    H4'     4072    6.592999935   11.545000076   -1.583999991
  129 DC    O4'     4073    6.605000496   11.366999626   -1.496000051
  129 DC    C1'     4074    6.519000053   11.260000229   -1.534000039
  129 DC    H1'     4075    6.530999660   11.241000175   -1.641000032
  129 DC    N1      4076    6.552999973   11.137999535   -1.447999954
  129 DC    C6      4077    6.557000160   11.142999649   -1.310999990
  129 DC    H6      4078    6.504000187   11.226999283   -1.268999934
  129 DC    C5      4079    6.625000000   11.055000305   -1.233999968
  129 DC    H5      4080    6.629000187   11.059999466   -1.126000047
  129 DC    C4      4081    6.669999599   10.940000534   -1.306999922
  129 DC    N4      4082    6.741999626   10.855000496   -1.245000005
  129 DC    H41     4083    6.759999752   10.873000145   -1.147000074
  129 DC    H42     4084    6.789000034   10.786000252   -1.300999999
  129 DC    N3      4085    6.676999569   10.932000160   -1.439000010
  129 DC    C2      4086    6.618000031   11.030000687   -1.516000032
  129 DC    O2      4087    6.602999687   11.015000343   -1.634999990
  129 DC    C3'     4088    6.394999981   11.456999779   -1.569000006
  129 DC    H3'     4089    6.317999840   11.522000313   -1.526000023
  129 DC    C2'     4090    6.384999752   11.314000130   -1.518000007
  129 DC    H2'     4091    6.355000019   11.323999405   -1.414000034
  129 DC    H2''    4092    6.315999985   11.241000175   -1.560999990
  129 DC    O3'     4093    6.386000156   11.454999924   -1.710000038
  130 DT    P       4094    6.244999886   11.465000153   -1.774999976
  130 DT    OP1     4095    6.282000065   11.503999710   -1.909000039
  130 DT    OP2     4096    6.161000252   11.552000046   -1.697999954
  130 DT    O5'     4097    6.184999943   11.322999954   -1.776000023
  130 DT    C5'     4098    6.236999989   11.222000122   -1.862000108
  130 DT    H5'     4099    6.345000267   11.218000412   -1.847999930
  130 DT    H5''    4100    6.218999863   11.251999855   -1.964999914
  130 DT    C4'     4101    6.184000015   11.074999809   -1.827000022
  130 DT    H4'     4102    6.206999779   11.019000053   -1.917999983
  130 DT    O4'     4103    6.256999969   11.023000717   -1.720999956
  130 DT    C1'     4104    6.166999817   10.947999954   -1.648000002
  130 DT    H1'     4105    6.145999908   10.862000465   -1.711000085
  130 DT    N1      4106    6.224999905   10.908999443   -1.518000007
  130 DT    C6      4107    6.195000172   10.980000496   -1.401000023
  130 DT    H6      4108    6.131000042   11.066999435   -1.394999981
  130 DT    C5      4109    6.243000031   10.927999496   -1.286000013
  130 DT    C7      4110    6.206999779   10.998999596   -1.159000039
  130 DT    H71     4111    6.288000107   10.982000351   -1.088000059
  130 DT    H72     4112    6.183000088   11.104000092   -1.174999952
  130 DT    H73     4113    6.124000072   10.947999954   -1.110000014
  130 DT    C4      4114    6.333000183   10.815999985   -1.281999946
  130 DT    O4      4115    6.393000126   10.762999535   -1.184000015
  130 DT    N3      4116    6.375999928   10.774000168   -1.404000044
  130 DT    H3      4117    6.432000160   10.689000130   -1.404999971
  130 DT    C2      4118    6.322999954   10.808000565   -1.523000002
  130 DT    O2      4119    6.365000248   10.751000404   -1.623999953
  130 DT    C3'     4120    6.031000137   11.051000595   -1.789999962
  130 DT    H3'     4121    5.967999935   11.137999535   -1.806999922
  130 DT    C2'     4122    6.040999889   11.033999443   -1.644000053
  130 DT    H2'     4123    6.054999828   11.131999969   -1.597999930
  130 DT    H2''    4124    5.950999737   10.989000320   -1.603000045
  130 DT    O3'     4125    5.979000092   10.932000160   -1.860000014
  131 DG    P       4126    5.918000221   10.948999405   -2.013999939
  131 DG    OP1     4127    5.993000031   11.051000595   -2.092999935
  131 DG    OP2     4128    5.769999981   10.949999809   -2.007999897
  131 DG    O5'     4129    5.956000328   10.801000595   -2.055999994
  131 DG    C5'     4130    6.085000038   10.776999474   -2.104000092
  131 DG    H5'     4131    6.159999847   10.829999924   -2.046999931
  131 DG    H5''    4132    6.079999924   10.805000305   -2.210000038
  131 DG    C4'     4133    6.119999886   10.630999565   -2.095000029
  131 DG    H4'     4134    6.197999954   10.619000435   -2.170000076
  131 DG    O4'     4135    6.191999912   10.587999344   -1.979000092
  131 DG    C1'     4136    6.124000072   10.489000320   -1.910000086
  131 DG    H1'     4137    6.181000233   10.395999908   -1.920000076
  131 DG    N9      4138    6.095000267   10.531000137   -1.768000007
  131 DG    C8      4139    6.025000095   10.638999939   -1.723999977
  131 DG    H8      4140    5.984999657   10.710000038   -1.794000030
  131 DG    N7      4141    6.032999992   10.658999443   -1.595000029
  131 DG    C5      4142    6.095999718   10.541999817   -1.549000025
  131 DG    C6      4143    6.140000343   10.508999825   -1.418999910
  131 DG    O6      4144    6.140000343   10.576999664   -1.320999980
  131 DG    N1      4145    6.209000111   10.387000084   -1.412999988
  131 DG    H1      4146    6.250999928   10.364999771   -1.324000001
  131 DG    C2      4147    6.231999874   10.312999725   -1.526000023
  131 DG    N2      4148    6.308000088   10.211000443   -1.506999969
  131 DG    H21     4149    6.325999737   10.185999870   -1.411000013
  131 DG    H22     4150    6.340000153   10.149999619   -1.581000090
  131 DG    N3      4151    6.206999779   10.348000526   -1.651000023
  131 DG    C4      4152    6.131000042   10.463999748   -1.657999992
  131 DG    C3'     4153    6.013999939   10.522000313   -2.125000000
  131 DG    H3'     4154    5.928999901   10.579999924   -2.162999868
  131 DG    C2'     4155    5.991999626   10.472000122   -1.979999900
  131 DG    H2'     4156    5.914000034   10.533999443   -1.937000036
  131 DG    H2''    4157    5.952000141   10.371000290   -1.983999968
  131 DG    O3'     4158    6.058000088   10.426000595   -2.219000101
  132 DC    P       4159    5.959000111   10.307000160   -2.261000156
  132 DC    OP1     4160    6.006999969   10.253999710   -2.393000126
  132 DC    OP2     4161    5.818999767   10.350999832   -2.250000000
  132 DC    O5'     4162    5.986000061   10.196000099   -2.151000023
  132 DC    C5'     4163    6.111000061   10.128999710   -2.148000002
  132 DC    H5'     4164    6.178999901   10.213999748   -2.143000126
  132 DC    H5''    4165    6.125000000   10.069999695   -2.238999844
  132 DC    C4'     4166    6.125000000   10.037000656   -2.028000116
  132 DC    H4'     4167    6.230999947   10.012999535   -2.019999981
  132 DC    O4'     4168    6.098999977   10.109999657   -1.904000044
  132 DC    C1'     4169    6.032999992   10.024999619   -1.817000031
  132 DC    H1'     4170    6.109000206    9.966000557   -1.766999960
  132 DC    N1      4171    5.960999966   10.116999626   -1.722999930
  132 DC    C6      4172    5.873000145   10.216000557   -1.762000084
  132 DC    H6      4173    5.835000038   10.218000412   -1.862999916
  132 DC    C5      4174    5.838999748   10.312000275   -1.670999885
  132 DC    H5      4175    5.774000168   10.392000198   -1.704000115
  132 DC    C4      4176    5.875999928   10.293000221   -1.536999941
  132 DC    N4      4177    5.841000080   10.378999710   -1.445999980
  132 DC    H41     4178    5.779999733   10.447999954   -1.486999989
  132 DC    H42     4179    5.877999783   10.378000259   -1.352999926
  132 DC    N3      4180    5.949000359   10.192999840   -1.496000051
  132 DC    C2      4181    5.998000145   10.105999947   -1.583999991
  132 DC    O2      4182    6.064000130   10.010000229   -1.534000039
  132 DC    C3'     4183    6.031000137    9.914999962   -2.035000086
  132 DC    H3'     4184    5.972000122    9.913000107   -2.125999928
  132 DC    C2'     4185    5.942999840    9.942999840   -1.909000039
  132 DC    H2'     4186    5.856999874   10.001999855   -1.940999985
  132 DC    H2''    4187    5.911999702    9.852999687   -1.855999947
  132 DC    O3'     4188    6.115000248    9.801000595   -2.016000032
  133 DA    P       4189    6.071000099    9.662000656   -2.042999983
  133 DA    OP1     4190    6.193999767    9.583000183   -2.046000004
  133 DA    OP2     4191    5.979000092    9.666000366   -2.157999992
  133 DA    O5'     4192    5.984999657    9.605000496   -1.929000139
  133 DA    C5'     4193    6.043000221    9.555999756   -1.811000109
  133 DA    H5'     4194    6.131000042    9.614000320   -1.781999946
  133 DA    H5''    4195    6.071000099    9.454000473   -1.837999940
  133 DA    C4'     4196    5.947999954    9.562000275   -1.695000052
  133 DA    H4'     4197    5.994999886    9.505000114   -1.615000010
  133 DA    O4'     4198    5.924000263    9.691999435   -1.648000002
  133 DA    C1'     4199    5.796000004    9.690000534   -1.587000012
  133 DA    H1'     4200    5.802000046    9.626000404   -1.498999953
  133 DA    N9      4201    5.744999886    9.828000069   -1.552000046
  133 DA    C8      4202    5.692999840    9.921999931   -1.630999923
  133 DA    H8      4203    5.658999920    9.901999474   -1.731999993
  133 DA    N7      4204    5.661999702   10.031000137   -1.572999954
  133 DA    C5      4205    5.703999996   10.012999535   -1.442000031
  133 DA    C6      4206    5.695000172   10.080999374   -1.314000010
  133 DA    N6      4207    5.631000042   10.197999954   -1.296000004
  133 DA    H61     4208    5.598999977   10.246000290   -1.378999949
  133 DA    H62     4209    5.600999832   10.225000381   -1.203999996
  133 DA    N1      4210    5.743999958   10.033999443   -1.202999949
  133 DA    C2      4211    5.802000046    9.916999817   -1.207000017
  133 DA    H2      4212    5.829999924    9.873000145   -1.111999989
  133 DA    N3      4213    5.810999870    9.833999634   -1.310000062
  133 DA    C4      4214    5.758999825    9.887999535   -1.427000046
  133 DA    C3'     4215    5.814000130    9.493000031   -1.714999914
  133 DA    H3'     4216    5.802999973    9.444000244   -1.811000109
  133 DA    C2'     4217    5.718999863    9.609999657   -1.690999985
  133 DA    H2'     4218    5.703999996    9.673999786   -1.778000116
  133 DA    H2''    4219    5.622000217    9.576999664   -1.652000070
  133 DA    O3'     4220    5.786000252    9.401000023   -1.611000061
  134 DG    P       4221    5.861000061    9.260000229   -1.604999900
  134 DG    OP1     4222    5.997000217    9.267999649   -1.662000060
  134 DG    OP2     4223    5.759999752    9.169000626   -1.666000009
  134 DG    O5'     4224    5.863999844    9.229000092   -1.449000001
  134 DG    C5'     4225    5.973999977    9.260999680   -1.370000005
  134 DG    H5'     4226    6.013999939    9.354000092   -1.410000086
  134 DG    H5''    4227    6.050999641    9.184999466   -1.383000016
  134 DG    C4'     4228    5.928999901    9.293000221   -1.227999926
  134 DG    H4'     4229    6.015999794    9.281000137   -1.162999988
  134 DG    O4'     4230    5.869999886    9.416999817   -1.231000066
  134 DG    C1'     4231    5.736999989    9.413000107   -1.182999969
  134 DG    H1'     4232    5.743000031    9.434000015   -1.075999975
  134 DG    N9      4233    5.643000126    9.516000748   -1.240999937
  134 DG    C8      4234    5.585999966    9.526999474   -1.371000051
  134 DG    H8      4235    5.609000206    9.451999664   -1.444999933
  134 DG    N7      4236    5.511000156    9.635000229   -1.398000002
  134 DG    C5      4237    5.511000156    9.692999840   -1.268000007
  134 DG    C6      4238    5.446000099    9.821000099   -1.220999956
  134 DG    O6      4239    5.388000011    9.912000656   -1.282999992
  134 DG    N1      4240    5.470999718    9.845999718   -1.085999966
  134 DG    H1      4241    5.440000057    9.935999870   -1.049999952
  134 DG    C2      4242    5.543000221    9.762999535   -1.003999949
  134 DG    N2      4243    5.543000221    9.795999527   -0.879999995
  134 DG    H21     4244    5.493999958    9.880999565   -0.852999985
  134 DG    H22     4245    5.570000172    9.730999947   -0.807999969
  134 DG    N3      4246    5.604000092    9.651999474   -1.039999962
  134 DG    C4      4247    5.585999966    9.621999741   -1.175999999
  134 DG    C3'     4248    5.822000027    9.201999664   -1.167999983
  134 DG    H3'     4249    5.829999924    9.105999947   -1.218999982
  134 DG    C2'     4250    5.690000057    9.269999504   -1.208999991
  134 DG    H2'     4251    5.656000137    9.260000229   -1.312000036
  134 DG    H2''    4252    5.605000019    9.250000000   -1.143000007
  134 DG    O3'     4253    5.834000111    9.184999466   -1.036000013
  135 DG    P       4254    5.734999657    9.098999977   -0.938000023
  135 DG    OP1     4255    5.822000027    9.044000626   -0.837000012
  135 DG    OP2     4256    5.665999889    8.996999741   -1.022000074
  135 DG    O5'     4257    5.630000114    9.198999405   -0.875000000
  135 DG    C5'     4258    5.672999859    9.295000076   -0.780000031
  135 DG    H5'     4259    5.729000092    9.380000114   -0.818999946
  135 DG    H5''    4260    5.745999813    9.244999886   -0.717000008
  135 DG    C4'     4261    5.561999798    9.351999283   -0.698000014
  135 DG    H4'     4262    5.604000092    9.387999535   -0.603999972
  135 DG    O4'     4263    5.498000145    9.465000153   -0.768000007
  135 DG    C1'     4264    5.359999657    9.427000046   -0.782999992
  135 DG    H1'     4265    5.302999973    9.487999916   -0.713000000
  135 DG    N9      4266    5.302999973    9.461000443   -0.923999965
  135 DG    C8      4267    5.327000141    9.407999992   -1.047999978
  135 DG    H8      4268    5.377999783    9.314000130   -1.060000062
  135 DG    N7      4269    5.282000065    9.475000381   -1.151000023
  135 DG    C5      4270    5.222000122    9.583000183   -1.093999982
  135 DG    C6      4271    5.141999722    9.689000130   -1.149999976
  135 DG    O6      4272    5.130000114    9.705999374   -1.272000074
  135 DG    N1      4273    5.081999779    9.769999504   -1.052999973
  135 DG    H1      4274    5.027999878    9.850000381   -1.082000017
  135 DG    C2      4275    5.109000206    9.758999825   -0.922000051
  135 DG    N2      4276    5.039999962    9.841000557   -0.850000024
  135 DG    H21     4277    4.999000072    9.928999901   -0.877999961
  135 DG    H22     4278    5.057000160    9.833999634   -0.751000047
  135 DG    N3      4279    5.177999973    9.661000252   -0.863000035
  135 DG    C4      4280    5.237999916    9.576000214   -0.953999996
  135 DG    C3'     4281    5.463999748    9.246999741   -0.651000023
  135 DG    H3'     4282    5.502999783    9.144999504   -0.657999992
  135 DG    C2'     4283    5.345000267    9.274000168   -0.753000021
  135 DG    H2'     4284    5.355000019    9.215000153   -0.843999982
  135 DG    H2''    4285    5.249000072    9.248000145   -0.708999991
  135 DG    O3'     4286    5.434000015    9.272000313   -0.517000020
  136 DT    P       4287    5.338000298    9.173999786   -0.440999985
  136 DT    OP1     4288    5.383999825    9.156000137   -0.306999981
  136 DT    OP2     4289    5.306000233    9.052000046   -0.519999981
  136 DT    O5'     4290    5.209000111    9.258999825   -0.442000002
  136 DT    C5'     4291    5.197999954    9.375000000   -0.363000005
  136 DT    H5'     4292    5.281000137    9.444999695   -0.368000001
  136 DT    H5''    4293    5.184999943    9.354000092   -0.256999999
  136 DT    C4'     4294    5.070000172    9.453000069   -0.413000017
  136 DT    H4'     4295    5.065999985    9.551000595   -0.367000014
  136 DT    O4'     4296    5.077000141    9.473999977   -0.551999986
  136 DT    C1'     4297    4.941999912    9.475999832   -0.603000045
  136 DT    H1'     4298    4.887000084    9.562999725   -0.567000031
  136 DT    N1      4299    4.927999973    9.468000412   -0.751999974
  136 DT    C6      4300    4.991000175    9.361000061   -0.815999985
  136 DT    H6      4301    5.029000282    9.280000687   -0.755999982
  136 DT    C5      4302    4.980999947    9.350999832   -0.953999996
  136 DT    C7      4303    5.052999973    9.237000465   -1.021000028
  136 DT    H71     4304    4.980999947    9.170999527   -1.069999933
  136 DT    H72     4305    5.105000019    9.274000168   -1.108999968
  136 DT    H73     4306    5.111999989    9.184000015   -0.945999980
  136 DT    C4      4307    4.914999962    9.451000214   -1.036000013
  136 DT    O4      4308    4.925000191    9.460000038   -1.152999997
  136 DT    N3      4309    4.858000278    9.555000305   -0.960999966
  136 DT    H3      4310    4.815999985    9.631999969   -1.010999918
  136 DT    C2      4311    4.852999687    9.566999435   -0.818999946
  136 DT    O2      4312    4.789000034    9.654000282   -0.761000037
  136 DT    C3'     4313    4.936999798    9.378999710   -0.393000007
  136 DT    H3'     4314    4.956000328    9.276999474   -0.361000001
  136 DT    C2'     4315    4.872000217    9.364999771   -0.531000018
  136 DT    H2'     4316    4.900000095    9.269999504   -0.574999988
  136 DT    H2''    4317    4.763999939    9.375000000   -0.536000013
  136 DT    O3'     4318    4.850999832    9.439000130   -0.303000003
  137 DG    P       4319    4.727999687    9.357000351   -0.233999997
  137 DG    OP1     4320    4.716000080    9.413999557   -0.098999999
  137 DG    OP2     4321    4.748000145    9.212999344   -0.250999987
  137 DG    O5'     4322    4.604000092    9.406000137   -0.324000001
  137 DG    C5'     4323    4.500999928    9.498000145   -0.280000001
  137 DG    H5'     4324    4.549000263    9.588999748   -0.244000003
  137 DG    H5''    4325    4.452000141    9.453000069   -0.194000006
  137 DG    C4'     4326    4.391999722    9.520999908   -0.386999995
  137 DG    H4'     4327    4.322000027    9.604000092   -0.379000008
  137 DG    O4'     4328    4.453000069    9.537000656   -0.513999999
  137 DG    C1'     4329    4.391999722    9.444999695   -0.601999998
  137 DG    H1'     4330    4.295000076    9.468999863   -0.644999981
  137 DG    N9      4331    4.477000237    9.398000717   -0.713000000
  137 DG    C8      4332    4.565999985    9.296999931   -0.728999972
  137 DG    H8      4333    4.591000080    9.226999283   -0.651000023
  137 DG    N7      4334    4.624000072    9.301000595   -0.844999969
  137 DG    C5      4335    4.559999943    9.404000282   -0.910999954
  137 DG    C6      4336    4.568999767    9.440999985   -1.046000004
  137 DG    O6      4337    4.637000084    9.394000053   -1.136999965
  137 DG    N1      4338    4.491999626    9.552999496   -1.075000048
  137 DG    H1      4339    4.513000011    9.588999748   -1.167000055
  137 DG    C2      4340    4.413000107    9.611000061   -0.985000014
  137 DG    N2      4341    4.348999977    9.715000153   -1.023000002
  137 DG    H21     4342    4.333000183    9.722000122   -1.122999907
  137 DG    H22     4343    4.297999859    9.777999878   -0.963000000
  137 DG    N3      4344    4.390999794    9.576999664   -0.857999980
  137 DG    C4      4345    4.466000080    9.468000412   -0.831000030
  137 DG    C3'     4346    4.300000191    9.397000313   -0.395999998
  137 DG    H3'     4347    4.297999859    9.350000381   -0.298000008
  137 DG    C2'     4348    4.358000278    9.319999695   -0.511000037
  137 DG    H2'     4349    4.445000172    9.260999680   -0.482999980
  137 DG    H2''    4350    4.282999992    9.258999825   -0.561999977
  137 DG    O3'     4351    4.168999672    9.439000130   -0.436000019
  138 DG    P       4352    4.043000221    9.371999741   -0.372999996
  138 DG    OP1     4353    4.027999878    9.427999496   -0.233999997
  138 DG    OP2     4354    4.059000015    9.223999977   -0.392000020
  138 DG    O5'     4355    3.909999847    9.413999557   -0.461000025
  138 DG    C5'     4356    3.851999998    9.541999817   -0.453999996
  138 DG    H5'     4357    3.922000170    9.609999657   -0.405999988
  138 DG    H5''    4358    3.763000011    9.546999931   -0.391000003
  138 DG    C4'     4359    3.811999798    9.608999252   -0.592000008
  138 DG    H4'     4360    3.781000137    9.712999344   -0.578999996
  138 DG    O4'     4361    3.929999828    9.598000526   -0.671000004
  138 DG    C1'     4362    3.901999950    9.517999649   -0.786000013
  138 DG    H1'     4363    3.865000248    9.588999748   -0.860000014
  138 DG    N9      4364    4.016999722    9.440000534   -0.833000004
  138 DG    C8      4365    4.077000141    9.330999374   -0.771999955
  138 DG    H8      4366    4.052999973    9.291999817   -0.673999965
  138 DG    N7      4367    4.170000076    9.273000717   -0.839999974
  138 DG    C5      4368    4.166999817    9.348000526   -0.956999958
  138 DG    C6      4369    4.236999989    9.317999840   -1.075999975
  138 DG    O6      4370    4.321000099    9.230000496   -1.090999961
  138 DG    N1      4371    4.204999924    9.399999619   -1.177000046
  138 DG    H1      4372    4.241999626    9.380999565   -1.268999934
  138 DG    C2      4373    4.116000175    9.498999596   -1.169999957
  138 DG    N2      4374    4.088999748    9.562000275   -1.282999992
  138 DG    H21     4375    4.123000145    9.529000282   -1.372999907
  138 DG    H22     4376    4.022999763    9.638999939   -1.277000070
  138 DG    N3      4377    4.040999889    9.531000137   -1.062000036
  138 DG    C4      4378    4.074000359    9.451999664   -0.956999958
  138 DG    C3'     4379    3.704999924    9.527999878   -0.666000009
  138 DG    H3'     4380    3.638999939    9.479000092   -0.593999982
  138 DG    C2'     4381    3.788000107    9.428999901   -0.738000035
  138 DG    H2'     4382    3.815999985    9.347000122   -0.671999991
  138 DG    H2''    4383    3.745999813    9.395999908   -0.833000004
  138 DG    O3'     4384    3.638999939    9.612999916   -0.759000003
  139 DA    P       4385    3.511999846    9.569999695   -0.840999961
  139 DA    OP1     4386    3.445000172    9.692999840   -0.883000016
  139 DA    OP2     4387    3.440999985    9.461000443   -0.764999986
  139 DA    O5'     4388    3.583000183    9.520999908   -0.976000011
  139 DA    C5'     4389    3.633000135    9.625000000   -1.062999964
  139 DA    H5'     4390    3.733000278    9.644999504   -1.024999976
  139 DA    H5''    4391    3.582000017    9.720999718   -1.052000046
  139 DA    C4'     4392    3.638999939    9.598999977   -1.212000012
  139 DA    H4'     4393    3.640000105    9.697000504   -1.258000016
  139 DA    O4'     4394    3.756999969    9.522000313   -1.243000031
  139 DA    C1'     4395    3.716999769    9.399000168   -1.312000036
  139 DA    H1'     4396    3.716999769    9.409999847   -1.421000004
  139 DA    N9      4397    3.816999912    9.298000336   -1.268999934
  139 DA    C8      4398    3.838000059    9.262999535   -1.141000032
  139 DA    H8      4399    3.779999971    9.301000595   -1.057999969
  139 DA    N7      4400    3.931000233    9.171999931   -1.128000021
  139 DA    C5      4401    3.981000185    9.156000137   -1.253999949
  139 DA    C6      4402    4.085000038    9.083999634   -1.312999964
  139 DA    N6      4403    4.151000023    8.994999886   -1.246999979
  139 DA    H61     4404    4.130000114    8.976999283   -1.149999976
  139 DA    H62     4405    4.220999718    8.941999435   -1.297999978
  139 DA    N1      4406    4.119999886    9.094999313   -1.439999938
  139 DA    C2      4407    4.043000221    9.173999786   -1.514999986
  139 DA    H2      4408    4.077000141    9.180000305   -1.616999984
  139 DA    N3      4409    3.943000078    9.255000114   -1.476999998
  139 DA    C4      4410    3.913000107    9.237000465   -1.345999956
  139 DA    C3'     4411    3.516000032    9.523000717   -1.261999965
  139 DA    H3'     4412    3.438000202    9.534999847   -1.187000036
  139 DA    C2'     4413    3.575999737    9.373999596   -1.266999960
  139 DA    H2'     4414    3.572000027    9.330999374   -1.167000055
  139 DA    H2''    4415    3.525999784    9.302999496   -1.332000017
  139 DA    O3'     4416    3.466999769    9.574999809   -1.383000016
  140 DT    P       4417    3.345999956    9.506999969   -1.453999996
  140 DT    OP1     4418    3.281000137    9.602999687   -1.546000004
  140 DT    OP2     4419    3.263999939    9.430999756   -1.361999989
  140 DT    O5'     4420    3.411999941    9.399999619   -1.554000020
  140 DT    C5'     4421    3.502000093    9.434000015   -1.659000039
  140 DT    H5'     4422    3.591999769    9.487999916   -1.628000021
  140 DT    H5''    4423    3.452999830    9.491000175   -1.737999916
  140 DT    C4'     4424    3.566999912    9.312000275   -1.720000029
  140 DT    H4'     4425    3.616999865    9.342000008   -1.812000036
  140 DT    O4'     4426    3.663000107    9.244999886   -1.634999990
  140 DT    C1'     4427    3.647000074    9.105000496   -1.649999976
  140 DT    H1'     4428    3.693000078    9.079000473   -1.745000124
  140 DT    N1      4429    3.699000120    9.023000717   -1.542999983
  140 DT    C6      4430    3.638999939    9.019000053   -1.414999962
  140 DT    H6      4431    3.559000015    9.090000153   -1.404000044
  140 DT    C5      4432    3.684999943    8.937000275   -1.318000078
  140 DT    C7      4433    3.616999865    8.942999840   -1.181999922
  140 DT    H71     4434    3.526999950    9.003999710   -1.181999922
  140 DT    H72     4435    3.588999987    8.840000153   -1.160000086
  140 DT    H73     4436    3.684999943    8.980999947   -1.105000019
  140 DT    C4      4437    3.804000139    8.854000092   -1.345000029
  140 DT    O4      4438    3.858000278    8.779000282   -1.266000032
  140 DT    N3      4439    3.874000072    8.881999969   -1.460000038
  140 DT    H3      4440    3.952000141    8.819999695   -1.473999977
  140 DT    C2      4441    3.818999767    8.946000099   -1.568000078
  140 DT    O2      4442    3.877999783    8.949999809   -1.678000093
  140 DT    C3'     4443    3.461999893    9.206999779   -1.754999876
  140 DT    H3'     4444    3.363000154    9.243000031   -1.726999998
  140 DT    C2'     4445    3.493999958    9.085000038   -1.671999931
  140 DT    H2'     4446    3.436000109    9.080999374   -1.578999996
  140 DT    H2''    4447    3.483000278    8.996000290   -1.733999968
  140 DT    O3'     4448    3.473000050    9.203000069   -1.895000100
  141 DA    P       4449    3.388000011    9.098999977   -1.983000040
  141 DA    OP1     4450    3.390000105    9.149999619   -2.125999928
  141 DA    OP2     4451    3.266000032    9.072999954   -1.913999915
  141 DA    O5'     4452    3.474000216    8.962999344   -1.979000092
  141 DA    C5'     4453    3.599999905    8.951999664   -2.056999922
  141 DA    H5'     4454    3.671000004    9.031999588   -2.032000065
  141 DA    H5''    4455    3.570000172    8.961000443   -2.161000013
  141 DA    C4'     4456    3.672999859    8.815999985   -2.036000013
  141 DA    H4'     4457    3.754000187    8.815999985   -2.108999968
  141 DA    O4'     4458    3.727999926    8.809000015   -1.899999976
  141 DA    C1'     4459    3.763000011    8.670999527   -1.883000016
  141 DA    H1'     4460    3.868000031    8.662000656   -1.912000060
  141 DA    N9      4461    3.752000093    8.626000404   -1.740999937
  141 DA    C8      4462    3.664000034    8.677999496   -1.648999929
  141 DA    H8      4463    3.598000050    8.758000374   -1.680999994
  141 DA    N7      4464    3.679000139    8.628999710   -1.534000039
  141 DA    C5      4465    3.777999878    8.527999878   -1.550999999
  141 DA    C6      4466    3.848000050    8.435999870   -1.464999914
  141 DA    N6      4467    3.838999987    8.418000221   -1.339999914
  141 DA    H61     4468    3.769999981    8.473000526   -1.291000009
  141 DA    H62     4469    3.897000074    8.355000496   -1.286000013
  141 DA    N1      4470    3.949000120    8.357000351   -1.514000058
  141 DA    C2      4471    3.973000050    8.358999252   -1.643000007
  141 DA    H2      4472    4.045000076    8.286000252   -1.678000093
  141 DA    N3      4473    3.916999817    8.437999725   -1.730999947
  141 DA    C4      4474    3.824000120    8.526000023   -1.679000139
  141 DA    C3'     4475    3.608999968    8.684000015   -2.072999954
  141 DA    H3'     4476    3.502999783    8.690000534   -2.047999859
  141 DA    C2'     4477    3.677000046    8.588999748   -1.979999900
  141 DA    H2'     4478    3.600999832    8.531999588   -1.924999952
  141 DA    H2''    4479    3.734999895    8.517000198   -2.037999868
  141 DA    O3'     4480    3.615000248    8.651999474   -2.210000038
  142 DT    P       4481    3.547999859    8.513999939   -2.259999990
  142 DT    OP1     4482    3.536999941    8.512999535   -2.410000086
  142 DT    OP2     4483    3.427000046    8.493000031   -2.179000139
  142 DT    O5'     4484    3.647000074    8.392000198   -2.214999914
  142 DT    C5'     4485    3.783999920    8.390000343   -2.259999990
  142 DT    H5'     4486    3.832000017    8.476999283   -2.213999987
  142 DT    H5''    4487    3.783999920    8.409999847   -2.367000103
  142 DT    C4'     4488    3.863999844    8.265000343   -2.233000040
  142 DT    H4'     4489    3.963000059    8.270999908   -2.276999950
  142 DT    O4'     4490    3.893999815    8.253999710   -2.089999914
  142 DT    C1'     4491    3.838000059    8.131999969   -2.046000004
  142 DT    H1'     4492    3.915000200    8.055000305   -2.040999889
  142 DT    N1      4493    3.761999846    8.151000023   -1.920999885
  142 DT    C6      4494    3.644999981    8.222000122   -1.917000055
  142 DT    H6      4495    3.602999926    8.265000343   -2.006999969
  142 DT    C5      4496    3.586999893    8.248000145   -1.797999978
  142 DT    C7      4497    3.461999893    8.331999779   -1.797999978
  142 DT    H71     4498    3.377999783    8.269999504   -1.766000032
  142 DT    H72     4499    3.474000216    8.402999878   -1.717000008
  142 DT    H73     4500    3.440000057    8.392999649   -1.886000037
  142 DT    C4      4501    3.641000032    8.199999809   -1.672999978
  142 DT    O4      4502    3.600999832    8.217000008   -1.560000062
  142 DT    N3      4503    3.759000063    8.128000259   -1.692000031
  142 DT    H3      4504    3.804999828    8.092000008   -1.610000014
  142 DT    C2      4505    3.820000172    8.093999863   -1.806999922
  142 DT    O2      4506    3.915000200    8.023000717   -1.817000031
  142 DT    C3'     4507    3.800999880    8.135000229   -2.282999992
  142 DT    H3'     4508    3.724999905    8.151000023   -2.358999968
  142 DT    C2'     4509    3.733999968    8.085000038   -2.155999899
  142 DT    H2'     4510    3.638999939    8.135000229   -2.141000032
  142 DT    H2''    4511    3.726999998    7.976999760   -2.145999908
  142 DT    O3'     4512    3.895999908    8.037000656   -2.316999912
  143 DT    P       4513    3.858999968    7.905000210   -2.387000084
  143 DT    OP1     4514    3.958000183    7.884999752   -2.492000103
  143 DT    OP2     4515    3.711999893    7.918000221   -2.411000013
  143 DT    O5'     4516    3.874000072    7.791999817   -2.276000023
  143 DT    C5'     4517    3.997999907    7.733999729   -2.247999907
  143 DT    H5'     4518    4.060999870    7.819999695   -2.223999977
  143 DT    H5''    4519    4.046000004    7.699999809   -2.338999987
  143 DT    C4'     4520    3.986999989    7.623000145   -2.138999939
  143 DT    H4'     4521    4.091000080    7.595999718   -2.125000000
  143 DT    O4'     4522    3.947000027    7.687999725   -2.025000095
  143 DT    C1'     4523    3.863000154    7.594999790   -1.955999970
  143 DT    H1'     4524    3.911999941    7.520999908   -1.891999960
  143 DT    N1      4525    3.770999908    7.668000221   -1.868000031
  143 DT    C6      4526    3.681000233    7.755000114   -1.919000030
  143 DT    H6      4527    3.674999952    7.762999535   -2.026999950
  143 DT    C5      4528    3.593999863    7.823999882   -1.837000132
  143 DT    C7      4529    3.497000217    7.908999443   -1.912000060
  143 DT    H71     4530    3.447000027    7.976000309   -1.842000008
  143 DT    H72     4531    3.550999880    7.969000340   -1.986000061
  143 DT    H73     4532    3.415999889    7.848000526   -1.952000022
  143 DT    C4      4533    3.602999926    7.816999912   -1.687999964
  143 DT    O4      4534    3.533999920    7.887000084   -1.612999916
  143 DT    N3      4535    3.700999737    7.726999760   -1.645999908
  143 DT    H3      4536    3.707000017    7.703000069   -1.547999978
  143 DT    C2      4537    3.790000200    7.657000065   -1.722999930
  143 DT    O2      4538    3.872000217    7.572000027   -1.674999952
  143 DT    C3'     4539    3.898000002    7.494000435   -2.157000065
  143 DT    H3'     4540    3.852999926    7.483999729   -2.256000042
  143 DT    C2'     4541    3.782000065    7.522000313   -2.063999891
  143 DT    H2'     4542    3.716999769    7.592000008   -2.118000031
  143 DT    H2''    4543    3.726999998    7.435999870   -2.026999950
  143 DT    O3'     4544    3.976999998    7.383999825   -2.106999874
  144 DG    P       4545    3.970999956    7.238999844   -2.177999973
  144 DG    OP1     4546    4.109999657    7.187999725   -2.171000004
  144 DG    OP2     4547    3.906000137    7.250000000   -2.309999943
  144 DG    O5'     4548    3.879000187    7.144000053   -2.087999821
  144 DG    C5'     4549    3.927000046    7.094000340   -1.962000132
  144 DG    H5'     4550    4.001999855    7.168000221   -1.932999969
  144 DG    H5''    4551    3.963000059    6.995999813   -1.990000010
  144 DG    C4'     4552    3.820999861    7.083999634   -1.850000024
  144 DG    H4'     4553    3.865000248    7.026000023   -1.769000053
  144 DG    O4'     4554    3.779000044    7.213999748   -1.799999952
  144 DG    C1'     4555    3.636000156    7.208000183   -1.786000013
  144 DG    H1'     4556    3.611000061    7.154000282   -1.695000052
  144 DG    N9      4557    3.563999891    7.335999966   -1.776000023
  144 DG    C8      4558    3.493000031    7.397000313   -1.875000000
  144 DG    H8      4559    3.506999969    7.376000404   -1.979999900
  144 DG    N7      4560    3.416999817    7.497000217   -1.843000054
  144 DG    C5      4561    3.431000233    7.491999626   -1.699000001
  144 DG    C6      4562    3.358999968    7.557000160   -1.588000059
  144 DG    O6      4563    3.277999878    7.645999908   -1.592000008
  144 DG    N1      4564    3.411000013    7.522000313   -1.464999914
  144 DG    H1      4565    3.361000061    7.555000305   -1.384000063
  144 DG    C2      4566    3.499000072    7.426000118   -1.437999964
  144 DG    N2      4567    3.529999971    7.398000240   -1.312999964
  144 DG    H21     4568    3.472000122    7.433000088   -1.239000082
  144 DG    H22     4569    3.606999874    7.333999634   -1.302999973
  144 DG    N3      4570    3.554999828    7.355000496   -1.534000039
  144 DG    C4      4571    3.518000126    7.391000271   -1.661000013
  144 DG    C3'     4572    3.688999891    7.016000271   -1.889999986
  144 DG    H3'     4573    3.709000111    6.969999790   -1.987000108
  144 DG    C2'     4574    3.590000153    7.123999596   -1.902000070
  144 DG    H2'     4575    3.595999956    7.187999725   -1.988999963
  144 DG    H2''    4576    3.488000154    7.085999966   -1.903000116
  144 DG    O3'     4577    3.643000126    6.919000149   -1.799000025
  145 DA    P       4578    3.640000105    6.762999535   -1.843000054
  145 DA    OP1     4579    3.773000002    6.726999760   -1.902000070
  145 DA    OP2     4580    3.515000105    6.744999886   -1.917999983
  145 DA    O5'     4581    3.634999752    6.712999821   -1.692000031
  145 DA    C5'     4582    3.747999907    6.730000496   -1.608000040
  145 DA    H5'     4583    3.808000088    6.803999901   -1.661000013
  145 DA    H5''    4584    3.813000202    6.641999722   -1.608000040
  145 DA    C4'     4585    3.716000080    6.782999992   -1.463999987
  145 DA    H4'     4586    3.808000088    6.786000252   -1.406999946
  145 DA    O4'     4587    3.657000065    6.911000252   -1.463000059
  145 DA    C1'     4588    3.529000044    6.901000023   -1.404999971
  145 DA    H1'     4589    3.527999878    6.926000118   -1.299000025
  145 DA    N9      4590    3.431000233    6.980000496   -1.481000066
  145 DA    C8      4591    3.399000168    6.973000526   -1.618000031
  145 DA    H8      4592    3.440999985    6.897000313   -1.682999969
  145 DA    N7      4593    3.334000111    7.078000069   -1.663999915
  145 DA    C5      4594    3.291999817    7.133999825   -1.539999962
  145 DA    C6      4595    3.209999800    7.240000248   -1.493999958
  145 DA    N6      4596    3.150000095    7.326999664   -1.577999949
  145 DA    H61     4597    3.154999971    7.298000336   -1.674000025
  145 DA    H62     4598    3.103000164    7.411000252   -1.547000051
  145 DA    N1      4599    3.195000172    7.282999992   -1.368000031
  145 DA    C2      4600    3.254000187    7.212000370   -1.276000023
  145 DA    H2      4601    3.236000061    7.230000496   -1.171000004
  145 DA    N3      4602    3.341999769    7.106999874   -1.297999978
  145 DA    C4      4603    3.356999874    7.078000069   -1.430999994
  145 DA    C3'     4604    3.620000124    6.685999870   -1.393999934
  145 DA    H3'     4605    3.615000248    6.590000153   -1.444000006
  145 DA    C2'     4606    3.495000124    6.754000187   -1.417000055
  145 DA    H2'     4607    3.460999966    6.730000496   -1.518000007
  145 DA    H2''    4608    3.420000076    6.723999977   -1.343000054
  145 DA    O3'     4609    3.641999722    6.677999973   -1.256999969
  146 DT3   P       4610    3.592999935    6.551999569   -1.166000009
  146 DT3   OP1     4611    3.703999996    6.526999474   -1.069000006
  146 DT3   OP2     4612    3.540999889    6.435999870   -1.243999958
  146 DT3   O5'     4613    3.474000216    6.626999855   -1.089999914
  146 DT3   C5'     4614    3.493000031    6.712000370   -0.982999980
  146 DT3   H5'     4615    3.559999943    6.793000221   -1.010999918
  146 DT3   H5''    4616    3.533000231    6.654000282   -0.899999976
  146 DT3   C4'     4617    3.365999937    6.770999908   -0.927000046
  146 DT3   H4'     4618    3.400999784    6.842000008   -0.851000011
  146 DT3   O4'     4619    3.295000076    6.848000526   -1.021000028
  146 DT3   C1'     4620    3.157999992    6.814000130   -1.027999997
  146 DT3   H1'     4621    3.103000164    6.869000435   -0.951000035
  146 DT3   N1      4622    3.105999947    6.835000038   -1.167999983
  146 DT3   C6      4623    3.145999908    6.765000343   -1.281000018
  146 DT3   H6      4624    3.203999996    6.675000191   -1.268000007
  146 DT3   C5      4625    3.105000019    6.794999599   -1.407999992
  146 DT3   C7      4626    3.154999971    6.699999809   -1.509999990
  146 DT3   H71     4627    3.218999863    6.623999596   -1.464999914
  146 DT3   H72     4628    3.070000172    6.661000252   -1.567000031
  146 DT3   H73     4629    3.210999966    6.750000000   -1.588999987
  146 DT3   C4      4630    3.023999929    6.912999630   -1.427999973
  146 DT3   O4      4631    2.992000103    6.962000370   -1.539999962
  146 DT3   N3      4632    2.992000103    6.983999729   -1.314999938
  146 DT3   H3      4633    2.950000048    7.076000214   -1.318000078
  146 DT3   C2      4634    3.023999929    6.949999809   -1.184000015
  146 DT3   O2      4635    2.986000061    7.026000023   -1.095000029
  146 DT3   C3'     4636    3.274000168    6.659999847   -0.877000034
  146 DT3   H3'     4637    3.318000078    6.559999943   -0.870000005
  146 DT3   C2'     4638    3.165999889    6.666000366   -0.981999993
  146 DT3   H2'     4639    3.200000048    6.598000526   -1.060000062
  146 DT3   H2''    4640    3.072999954    6.640000343   -0.931999981
  146 DT3   O3'     4641    3.225999832    6.705000401   -0.754000008
  146 DT3   HO3'    4642    3.187999964    6.633999825   -0.699999988
  147 DA5   HO5'    4643    2.207999945    7.769000053   -1.537999988
  147 DA5   O5'     4644    2.273000002    7.831999779   -1.506000042
  147 DA5   C5'     4645    2.111000061    7.726999760   -1.449000001
  147 DA5   H5'     4646    2.039999962    7.662999630   -1.501000047
  147 DA5   H5''    4647    2.062999964    7.814000130   -1.402999997
  147 DA5   C4'     4648    2.174000025    7.636000156   -1.338999987
  147 DA5   H4'     4649    2.085999966    7.602999687   -1.282999992
  147 DA5   O4'     4650    2.245000124    7.520999908   -1.386999965
  147 DA5   C1'     4651    2.379000187    7.522000313   -1.335000038
  147 DA5   H1'     4652    2.375000000    7.456999779   -1.246999979
  147 DA5   N9      4653    2.478000164    7.458999634   -1.432999969
  147 DA5   C8      4654    2.497999907    7.488999844   -1.567000031
  147 DA5   H8      4655    2.437999964    7.560999870   -1.620000124
  147 DA5   N7      4656    2.594000101    7.421000004   -1.622999907
  147 DA5   C5      4657    2.631000042    7.330000401   -1.522000074
  147 DA5   C6      4658    2.729000092    7.224999905   -1.506000042
  147 DA5   N6      4659    2.820000172    7.187000275   -1.595000029
  147 DA5   H61     4660    2.823999882    7.251000404   -1.672999978
  147 DA5   H62     4661    2.884000063    7.108999729   -1.587000012
  147 DA5   N1      4662    2.738999844    7.155999660   -1.394999981
  147 DA5   C2      4663    2.670000076    7.194000244   -1.291000009
  147 DA5   H2      4664    2.690000057    7.144999504   -1.197000027
  147 DA5   N3      4665    2.577000141    7.291000366   -1.286000013
  147 DA5   C4      4666    2.566999912    7.355000496   -1.406999946
  147 DA5   C3'     4667    2.268000126    7.705999851   -1.240000010
  147 DA5   H3'     4668    2.245999813    7.812999725   -1.241999984
  147 DA5   C2'     4669    2.401999950    7.671999931   -1.293999910
  147 DA5   H2'     4670    2.426000118    7.734999657   -1.379999995
  147 DA5   H2''    4671    2.480000019    7.671999931   -1.218000054
  147 DA5   O3'     4672    2.245999813    7.666000366   -1.106999993
  148 DT    P       4673    2.332000017    7.726000309   -0.982999980
  148 DT    OP1     4674    2.247999907    7.715000153   -0.860999942
  148 DT    OP2     4675    2.387000084    7.858999729   -1.021000028
  148 DT    O5'     4676    2.457999945    7.623000145   -0.965999961
  148 DT    C5'     4677    2.441999912    7.488999844   -0.927000046
  148 DT    H5'     4678    2.387000084    7.430000305   -1.000000000
  148 DT    H5''    4679    2.391999960    7.491000175   -0.830000043
  148 DT    C4'     4680    2.578999996    7.423000336   -0.897000015
  148 DT    H4'     4681    2.569000006    7.323000431   -0.856000066
  148 DT    O4'     4682    2.648000002    7.409999847   -1.022000074
  148 DT    C1'     4683    2.780999899    7.455000401   -0.997999966
  148 DT    H1'     4684    2.842000008    7.376999855   -0.952999949
  148 DT    N1      4685    2.828999996    7.493000031   -1.133000016
  148 DT    C6      4686    2.776999950    7.598000526   -1.205000043
  148 DT    H6      4687    2.691999912    7.655999660   -1.169999957
  148 DT    C5      4688    2.820999861    7.619000435   -1.332000017
  148 DT    C7      4689    2.756000042    7.726999760   -1.409000039
  148 DT    H71     4690    2.695999861    7.680999756   -1.486999989
  148 DT    H72     4691    2.697000027    7.789999962   -1.343000054
  148 DT    H73     4692    2.825999975    7.787000179   -1.467000008
  148 DT    C4      4693    2.924000025    7.536000252   -1.393000007
  148 DT    O4      4694    2.971999884    7.544999599   -1.502000093
  148 DT    N3      4695    2.979000092    7.444999695   -1.306999922
  148 DT    H3      4696    3.065000057    7.402999878   -1.339999914
  148 DT    C2      4697    2.937999964    7.412000179   -1.182999969
  148 DT    O2      4698    3.006999969    7.323999882   -1.122999907
  148 DT    C3'     4699    2.661000013    7.506999969   -0.800999999
  148 DT    H3'     4700    2.599999905    7.587000370   -0.759999990
  148 DT    C2'     4701    2.766000032    7.569000244   -0.898999989
  148 DT    H2'     4702    2.716000080    7.648999691   -0.953999996
  148 DT    H2''    4703    2.861000061    7.592999935   -0.851000011
  148 DT    O3'     4704    2.723999977    7.426000118   -0.703999996
  149 DC    P       4705    2.812999964    7.497000217   -0.587000012
  149 DC    OP1     4706    2.796000004    7.402999878   -0.476000011
  149 DC    OP2     4707    2.757999897    7.630000114   -0.583000004
  149 DC    O5'     4708    2.957999945    7.512999535   -0.646000028
  149 DC    C5'     4709    3.044000149    7.401000023   -0.651000023
  149 DC    H5'     4710    2.995999813    7.316999912   -0.701000035
  149 DC    H5''    4711    3.065999985    7.366000175   -0.550000012
  149 DC    C4'     4712    3.172999859    7.427999973   -0.731999993
  149 DC    H4'     4713    3.238999844    7.342000008   -0.723999977
  149 DC    O4'     4714    3.144999981    7.448000431   -0.870999992
  149 DC    C1'     4715    3.224000216    7.562999725   -0.902000070
  149 DC    H1'     4716    3.329999924    7.537999630   -0.902000070
  149 DC    N1      4717    3.197999954    7.626999855   -1.031999946
  149 DC    C6      4718    3.101999998    7.722000122   -1.044999957
  149 DC    H6      4719    3.046000004    7.751000404   -0.956999958
  149 DC    C5      4720    3.075999975    7.786000252   -1.164000034
  149 DC    H5      4721    2.995000124    7.856999874   -1.169999957
  149 DC    C4      4722    3.153000116    7.741999626   -1.277000070
  149 DC    N4      4723    3.122999907    7.793000221   -1.394999981
  149 DC    H41     4724    3.058000088    7.869999886   -1.396000028
  149 DC    H42     4725    3.164999962    7.755999565   -1.478999972
  149 DC    N3      4726    3.243999958    7.644000053   -1.271000028
  149 DC    C2      4727    3.266000032    7.590000153   -1.148000002
  149 DC    O2      4728    3.345999956    7.497000217   -1.143999934
  149 DC    C3'     4729    3.241999865    7.551999569   -0.666999996
  149 DC    H3'     4730    3.200000048    7.587000370   -0.571999967
  149 DC    C2'     4731    3.206000090    7.654000282   -0.777999997
  149 DC    H2'     4732    3.106999874    7.689000130   -0.748999953
  149 DC    H2''    4733    3.277999878    7.736000061   -0.777000010
  149 DC    O3'     4734    3.379999876    7.548000336   -0.671000004
  150 DA    P       4735    3.474999905    7.590000153   -0.541999996
  150 DA    OP1     4736    3.438999891    7.515000343   -0.421999991
  150 DA    OP2     4737    3.473000050    7.737999916   -0.528999984
  150 DA    O5'     4738    3.618999958    7.539000034   -0.588999987
  150 DA    C5'     4739    3.650999784    7.404000282   -0.593999982
  150 DA    H5'     4740    3.566999912    7.337999821   -0.615000010
  150 DA    H5''    4741    3.690000057    7.369999886   -0.497999996
  150 DA    C4'     4742    3.759000063    7.370999813   -0.696999967
  150 DA    H4'     4743    3.791999817    7.269000053   -0.673999965
  150 DA    O4'     4744    3.704999924    7.383000374   -0.827999949
  150 DA    C1'     4745    3.776999950    7.493000031   -0.893999934
  150 DA    H1'     4746    3.845999956    7.451999664   -0.968000054
  150 DA    N9      4747    3.675999880    7.566999912   -0.972999930
  150 DA    C8      4748    3.585999966    7.662000179   -0.936999977
  150 DA    H8      4749    3.556999922    7.676000118   -0.833999991
  150 DA    N7      4750    3.527999878    7.724999905   -1.037999988
  150 DA    C5      4751    3.600999832    7.684999943   -1.148000002
  150 DA    C6      4752    3.609999895    7.717000008   -1.284000039
  150 DA    N6      4753    3.532000065    7.802999973   -1.338999987
  150 DA    H61     4754    3.454999924    7.844000340   -1.287999988
  150 DA    H62     4755    3.540999889    7.798999786   -1.439999938
  150 DA    N1      4756    3.708000183    7.666999817   -1.365000010
  150 DA    C2      4757    3.797000170    7.592999935   -1.305000067
  150 DA    H2      4758    3.875999928    7.557000160   -1.368999958
  150 DA    N3      4759    3.802999973    7.550000191   -1.184000015
  150 DA    C4      4760    3.695999861    7.594000340   -1.106000066
  150 DA    C3'     4761    3.883000135    7.460999966   -0.685999990
  150 DA    H3'     4762    3.893000126    7.498999596   -0.583999991
  150 DA    C2'     4763    3.845999956    7.573000431   -0.786000013
  150 DA    H2'     4764    3.775999784    7.644999504   -0.745999992
  150 DA    H2''    4765    3.934000015    7.616999626   -0.835000038
  150 DA    O3'     4766    3.991999865    7.383999825   -0.722000003
  151 DA    P       4767    4.138000011    7.441999912   -0.699999988
  151 DA    OP1     4768    4.227999687    7.326000214   -0.666999996
  151 DA    OP2     4769    4.120999813    7.548999786   -0.597999990
  151 DA    O5'     4770    4.185999870    7.518000126   -0.831000030
  151 DA    C5'     4771    4.236000061    7.453000069   -0.943000019
  151 DA    H5'     4772    4.158999920    7.398000240   -0.997000039
  151 DA    H5''    4773    4.320000172    7.390000343   -0.914000034
  151 DA    C4'     4774    4.290999889    7.551000118   -1.050999999
  151 DA    H4'     4775    4.349999905    7.491999626   -1.120000005
  151 DA    O4'     4776    4.175999641    7.612999916   -1.111999989
  151 DA    C1'     4777    4.193999767    7.748000145   -1.127000093
  151 DA    H1'     4778    4.256000042    7.759999752   -1.215999961
  151 DA    N9      4779    4.067999840    7.831999779   -1.139999986
  151 DA    C8      4780    3.990000248    7.887999535   -1.039999962
  151 DA    H8      4781    4.008999825    7.875000000   -0.934000015
  151 DA    N7      4782    3.883000135    7.955999851   -1.077000022
  151 DA    C5      4783    3.900999784    7.953999996   -1.220000029
  151 DA    C6      4784    3.838999987    8.015000343   -1.332999945
  151 DA    N6      4785    3.731999874    8.091000557   -1.330000043
  151 DA    H61     4786    3.684999943    8.107999802   -1.243000031
  151 DA    H62     4787    3.677000046    8.087999344   -1.414999962
  151 DA    N1      4788    3.872000217    7.987000465   -1.458999991
  151 DA    C2      4789    3.974000216    7.898999691   -1.470000029
  151 DA    H2      4790    3.991999865    7.865000248   -1.570999980
  151 DA    N3      4791    4.046000004    7.833999634   -1.381000042
  151 DA    C4      4792    4.000999928    7.863999844   -1.253000021
  151 DA    C3'     4793    4.369999886    7.671000004   -0.993999958
  151 DA    H3'     4794    4.402999878    7.645999908   -0.893000007
  151 DA    C2'     4795    4.263999939    7.779000282   -0.993000031
  151 DA    H2'     4796    4.199999809    7.782000065   -0.903999984
  151 DA    H2''    4797    4.306000233    7.879000187   -1.004999995
  151 DA    O3'     4798    4.470999718    7.717999935   -1.088000059
  152 DT    P       4799    4.630000114    7.669999599   -1.085999966
  152 DT    OP1     4800    4.633000374    7.519999504   -1.078999996
  152 DT    OP2     4801    4.684999943    7.747000217   -0.973999977
  152 DT    O5'     4802    4.695000172    7.726000309   -1.214999914
  152 DT    C5'     4803    4.652999878    7.684999943   -1.340999961
  152 DT    H5'     4804    4.586999893    7.598999977   -1.330000043
  152 DT    H5''    4805    4.734000206    7.641999722   -1.401000023
  152 DT    C4'     4806    4.588000298    7.794000149   -1.430000067
  152 DT    H4'     4807    4.572000027    7.745999813   -1.527000070
  152 DT    O4'     4808    4.460999966    7.844000340   -1.393000007
  152 DT    C1'     4809    4.440999985    7.976999760   -1.442000031
  152 DT    H1'     4810    4.421999931    7.974999905   -1.549999952
  152 DT    N1      4811    4.334000111    8.057000160   -1.368000031
  152 DT    C6      4812    4.342000008    8.065000534   -1.228999972
  152 DT    H6      4813    4.425999641    8.012999535   -1.185000062
  152 DT    C5      4814    4.263999939    8.145999908   -1.157999992
  152 DT    C7      4815    4.291999817    8.161000252   -1.003999949
  152 DT    H71     4816    4.302999973    8.265000343   -0.975000024
  152 DT    H72     4817    4.210000038    8.112000465   -0.952000022
  152 DT    H73     4818    4.381999969    8.105000496   -0.977999985
  152 DT    C4      4819    4.147000313    8.211000443   -1.220999956
  152 DT    O4      4820    4.054999828    8.263999939   -1.164000034
  152 DT    N3      4821    4.138000011    8.194000244   -1.358000040
  152 DT    H3      4822    4.059999943    8.239000320   -1.404000044
  152 DT    C2      4823    4.231999874    8.121000290   -1.437999964
  152 DT    O2      4824    4.230999947    8.133000374   -1.562000036
  152 DT    C3'     4825    4.682000160    7.912999630   -1.456000090
  152 DT    H3'     4826    4.772000313    7.902999878   -1.396000028
  152 DT    C2'     4827    4.590000153    8.032999992   -1.421000004
  152 DT    H2'     4828    4.606999874    8.059000015   -1.315999985
  152 DT    H2''    4829    4.608000278    8.112999916   -1.493000031
  152 DT    O3'     4830    4.722000122    7.905000210   -1.588000059
  153 DA    P       4831    4.828999996    8.005000114   -1.659000039
  153 DA    OP1     4832    4.883999825    7.941999912   -1.779000044
  153 DA    OP2     4833    4.927999973    8.055000305   -1.559000015
  153 DA    O5'     4834    4.750000000    8.138999939   -1.703000069
  153 DA    C5'     4835    4.675000191    8.142999649   -1.824000001
  153 DA    H5'     4836    4.605999947    8.059999466   -1.815999985
  153 DA    H5''    4837    4.734000206    8.114999771   -1.912000060
  153 DA    C4'     4838    4.595999718    8.276000023   -1.848999977
  153 DA    H4'     4839    4.552000046    8.269000053   -1.949000001
  153 DA    O4'     4840    4.491999626    8.307000160   -1.759000063
  153 DA    C1'     4841    4.505000114    8.442999840   -1.714999914
  153 DA    H1'     4842    4.466000080    8.517000198   -1.786000013
  153 DA    N9      4843    4.433000088    8.463999748   -1.585000038
  153 DA    C8      4844    4.466000080    8.423999786   -1.455000043
  153 DA    H8      4845    4.552000046    8.364000320   -1.429000020
  153 DA    N7      4846    4.373000145    8.458999634   -1.368999958
  153 DA    C5      4847    4.284999847    8.532999992   -1.437999964
  153 DA    C6      4848    4.166999817    8.612000465   -1.409000039
  153 DA    N6      4849    4.111999989    8.625000000   -1.285000086
  153 DA    H61     4850    4.150000095    8.588999748   -1.199000001
  153 DA    H62     4851    4.016999722    8.658999443   -1.289000034
  153 DA    N1      4852    4.098999977    8.684999466   -1.502000093
  153 DA    C2      4853    4.147999763    8.669000626   -1.626000047
  153 DA    H2      4854    4.116999626    8.739000320   -1.702000022
  153 DA    N3      4855    4.244999886    8.593999863   -1.671999931
  153 DA    C4      4856    4.315000057    8.531999588   -1.572999954
  153 DA    C3'     4857    4.700999737    8.392000198   -1.837999940
  153 DA    H3'     4858    4.806000233    8.361000061   -1.838999987
  153 DA    C2'     4859    4.657000065    8.460000038   -1.714999914
  153 DA    H2'     4860    4.691999912    8.409999847   -1.623999953
  153 DA    H2''    4861    4.695000172    8.560999870   -1.700000048
  153 DA    O3'     4862    4.674000263    8.486000061   -1.939999938
  154 DT    P       4863    4.779000282    8.560999870   -2.023000002
  154 DT    OP1     4864    4.816999912    8.475999832   -2.138999939
  154 DT    OP2     4865    4.880000114    8.612000465   -1.929999948
  154 DT    O5'     4866    4.706000328    8.683000565   -2.082999945
  154 DT    C5'     4867    4.595999718    8.662000656   -2.176000118
  154 DT    H5'     4868    4.547999859    8.564000130   -2.167999983
  154 DT    H5''    4869    4.640999794    8.670999527   -2.275000095
  154 DT    C4'     4870    4.486999989    8.767000198   -2.141999960
  154 DT    H4'     4871    4.402999878    8.758999825   -2.212000132
  154 DT    O4'     4872    4.435999870    8.743000031   -2.009999990
  154 DT    C1'     4873    4.427000046    8.866000175   -1.950999975
  154 DT    H1'     4874    4.343999863    8.923000336   -1.993000031
  154 DT    N1      4875    4.407999992    8.864000320   -1.804000139
  154 DT    C6      4876    4.508999825    8.809999466   -1.726000071
  154 DT    H6      4877    4.588000298    8.756999969   -1.778000116
  154 DT    C5      4878    4.505000114    8.823999405   -1.588999987
  154 DT    C7      4879    4.620999813    8.772000313   -1.502000093
  154 DT    H71     4880    4.651999950    8.855999947   -1.439999938
  154 DT    H72     4881    4.583000183    8.705999374   -1.424000025
  154 DT    H73     4882    4.695000172    8.733999252   -1.572000027
  154 DT    C4      4883    4.393000126    8.892000198   -1.523000002
  154 DT    O4      4884    4.381999969    8.894000053   -1.404000044
  154 DT    N3      4885    4.303999901    8.953000069   -1.613999963
  154 DT    H3      4886    4.223999977    9.003999710   -1.580000043
  154 DT    C2      4887    4.309999943    8.940999985   -1.747999907
  154 DT    O2      4888    4.220000267    9.000000000   -1.809000015
  154 DT    C3'     4889    4.546000004    8.907999992   -2.153000116
  154 DT    H3'     4890    4.644000053    8.902999878   -2.200999975
  154 DT    C2'     4891    4.552999973    8.939000130   -2.004000187
  154 DT    H2'     4892    4.643000126    8.894000053   -1.962000132
  154 DT    H2''    4893    4.543999672    9.045000076   -1.981999993
  154 DT    O3'     4894    4.459000111    9.000000000   -2.212999821
  155 DC    P       4895    4.490000248    9.147000313   -2.237999916
  155 DC    OP1     4896    4.422999859    9.185999870   -2.365999937
  155 DC    OP2     4897    4.640000343    9.166999817   -2.229000092
  155 DC    O5'     4898    4.421999931    9.232999802   -2.120000124
  155 DC    C5'     4899    4.279999733    9.232999802   -2.106999874
  155 DC    H5'     4900    4.233000278    9.137000084   -2.085999966
  155 DC    H5''    4901    4.248000145    9.260000229   -2.207000017
  155 DC    C4'     4902    4.231999874    9.348000526   -2.012000084
  155 DC    H4'     4903    4.129000187    9.369000435   -2.040999889
  155 DC    O4'     4904    4.231999874    9.291999817   -1.876000047
  155 DC    C1'     4905    4.282999992    9.394000053   -1.792000055
  155 DC    H1'     4906    4.206000328    9.468000412   -1.770000100
  155 DC    N1      4907    4.335000038    9.337999344   -1.671999931
  155 DC    C6      4908    4.443999767    9.253999710   -1.670999885
  155 DC    H6      4909    4.477000237    9.213999748   -1.764999986
  155 DC    C5      4910    4.493000031    9.205999374   -1.556999922
  155 DC    H5      4911    4.565000057    9.125000000   -1.562000036
  155 DC    C4      4912    4.440000057    9.251999855   -1.437999964
  155 DC    N4      4913    4.484999657    9.208999634   -1.324000001
  155 DC    H41     4914    4.546999931    9.130000114   -1.314999938
  155 DC    H42     4915    4.424000263    9.230999947   -1.246999979
  155 DC    N3      4916    4.338999748    9.335000038   -1.434000015
  155 DC    C2      4917    4.290999889    9.387999535   -1.549000025
  155 DC    O2      4918    4.215000153    9.482999802   -1.541000009
  155 DC    C3'     4919    4.304999828    9.484999657   -2.018000126
  155 DC    H3'     4920    4.358000278    9.480000496   -2.112999916
  155 DC    C2'     4921    4.379000187    9.467000008   -1.884000063
  155 DC    H2'     4922    4.468999863    9.406000137   -1.891000032
  155 DC    H2''    4923    4.409999847    9.565999985   -1.851000071
  155 DC    O3'     4924    4.210999966    9.591000557   -2.006999969
  156 DC    P       4925    4.258999825    9.743000031   -2.032000065
  156 DC    OP1     4926    4.161999702    9.809999466   -2.118999958
  156 DC    OP2     4927    4.404999733    9.751000404   -2.069000006
  156 DC    O5'     4928    4.249000072    9.809999466   -1.884999990
  156 DC    C5'     4929    4.125999928    9.822000504   -1.820999861
  156 DC    H5'     4930    4.086999893    9.725000381   -1.792000055
  156 DC    H5''    4931    4.054999828    9.862000465   -1.894000053
  156 DC    C4'     4932    4.124000072    9.933000565   -1.711000085
  156 DC    H4'     4933    4.018000126    9.954999924   -1.696999907
  156 DC    O4'     4934    4.168000221    9.862000465   -1.593999982
  156 DC    C1'     4935    4.283999920    9.914999962   -1.541000009
  156 DC    H1'     4936    4.266999722    9.983999252   -1.457999945
  156 DC    N1      4937    4.381999969    9.802999496   -1.513000011
  156 DC    C6      4938    4.434999943    9.730999947   -1.616999984
  156 DC    H6      4939    4.407999992    9.732999802   -1.720999956
  156 DC    C5      4940    4.518000126    9.633000374   -1.583999991
  156 DC    H5      4941    4.549000263    9.565000534   -1.662000060
  156 DC    C4      4942    4.541999817    9.600999832   -1.445999980
  156 DC    N4      4943    4.625999928    9.503000259   -1.414999962
  156 DC    H41     4944    4.684999943    9.468000412   -1.490000010
  156 DC    H42     4945    4.650000095    9.479000092   -1.319999933
  156 DC    N3      4946    4.493000031    9.666000366   -1.345999956
  156 DC    C2      4947    4.401000023    9.760000229   -1.384999990
  156 DC    O2      4948    4.331999779    9.809000015   -1.293999910
  156 DC    C3'     4949    4.210000038   10.059000015   -1.720000029
  156 DC    H3'     4950    4.225999832   10.081999779   -1.825000048
  156 DC    C2'     4951    4.338999748   10.010999680   -1.645000100
  156 DC    H2'     4952    4.408999920    9.967000008   -1.714999914
  156 DC    H2''    4953    4.384999752   10.095999718   -1.595000029
  156 DC    O3'     4954    4.151999950   10.162000656   -1.646999955
  157 DA    P       4955    4.217999935   10.310999870   -1.645999908
  157 DA    OP1     4956    4.102000237   10.401999474   -1.638999939
  157 DA    OP2     4957    4.318999767   10.329000473   -1.754000068
  157 DA    O5'     4958    4.300000191   10.309999466   -1.511999965
  157 DA    C5'     4959    4.223000050   10.322000504   -1.386999965
  157 DA    H5'     4960    4.168000221   10.227999687   -1.373999953
  157 DA    H5''    4961    4.149000168   10.401999474   -1.391000032
  157 DA    C4'     4962    4.314000130   10.330999374   -1.264999986
  157 DA    H4'     4963    4.258999825   10.338999748   -1.172000051
  157 DA    O4'     4964    4.394999981   10.216000557   -1.256000042
  157 DA    C1'     4965    4.526999950   10.236000061   -1.220000029
  157 DA    H1'     4966    4.524000168   10.248000145   -1.111999989
  157 DA    N9      4967    4.588999748   10.116999626   -1.268000007
  157 DA    C8      4968    4.633999825   10.079999924   -1.397000074
  157 DA    H8      4969    4.609999657   10.133999825   -1.485999942
  157 DA    N7      4970    4.699999809    9.965000153   -1.396000028
  157 DA    C5      4971    4.684000015    9.921999931   -1.264999986
  157 DA    C6      4972    4.737999916    9.810999870   -1.194999933
  157 DA    N6      4973    4.809999943    9.715000153   -1.243999958
  157 DA    H61     4974    4.845999718    9.727999687   -1.338000059
  157 DA    H62     4975    4.847000122    9.635000229   -1.194999933
  157 DA    N1      4976    4.720999718    9.788999557   -1.065999985
  157 DA    C2      4977    4.661999702    9.885999680   -1.003999949
  157 DA    H2      4978    4.654999733    9.876000404   -0.897000015
  157 DA    N3      4979    4.616000175   10.005999565   -1.052000046
  157 DA    C4      4980    4.626999855   10.016000748   -1.185999990
  157 DA    C3'     4981    4.424000263   10.440000534   -1.269999981
  157 DA    H3'     4982    4.401000023   10.494999886   -1.361999989
  157 DA    C2'     4983    4.550000191   10.364999771   -1.296000004
  157 DA    H2'     4984    4.568999767   10.348000526   -1.401000023
  157 DA    H2''    4985    4.636000156   10.412000656   -1.247999907
  157 DA    O3'     4986    4.425000191   10.523000717   -1.152000070
  158 DC    P       4987    4.463000298   10.677999496   -1.161999941
  158 DC    OP1     4988    4.415999889   10.741000175   -1.035000086
  158 DC    OP2     4989    4.413000107   10.732000351   -1.292000055
  158 DC    O5'     4990    4.622000217   10.666000366   -1.171000004
  158 DC    C5'     4991    4.709000111   10.655000687   -1.052000046
  158 DC    H5'     4992    4.668000221   10.730999947   -0.985999942
  158 DC    H5''    4993    4.814000130   10.675000191   -1.070999980
  158 DC    C4'     4994    4.696000099   10.519000053   -0.975000024
  158 DC    H4'     4995    4.592000008   10.520999908   -0.940999985
  158 DC    O4'     4996    4.722000122   10.401999474   -1.049000025
  158 DC    C1'     4997    4.828999996   10.331999779   -0.986999989
  158 DC    H1'     4998    4.779999733   10.262999535   -0.918000042
  158 DC    N1      4999    4.906000137   10.253999710   -1.087000012
  158 DC    C6      5000    4.939000130   10.309000015   -1.210999966
  158 DC    H6      5001    4.907999992   10.411000252   -1.230000019
  158 DC    C5      5002    5.009999752   10.227999687   -1.297999978
  158 DC    H5      5003    5.034999847   10.273000717   -1.393000007
  158 DC    C4      5004    5.029000282   10.087999344   -1.264000058
  158 DC    N4      5005    5.097000122   10.010999680   -1.340999961
  158 DC    H41     5006    5.147999763   10.051000595   -1.417999983
  158 DC    H42     5007    5.116999626    9.916000366   -1.312000036
  158 DC    N3      5008    5.002999783   10.041000366   -1.147000074
  158 DC    C2      5009    4.942999840   10.126000404   -1.054000020
  158 DC    O2      5010    4.911000252   10.079999924   -0.947999954
  158 DC    C3'     5011    4.796999931   10.530000687   -0.857999980
  158 DC    H3'     5012    4.842000008   10.628000259   -0.843999982
  158 DC    C2'     5013    4.907000065   10.434999466   -0.916999996
  158 DC    H2'     5014    4.970000267   10.496999741   -0.981000066
  158 DC    H2''    5015    4.953000069   10.383999825   -0.831999958
  158 DC    O3'     5016    4.743000031   10.473999977   -0.740999997
  159 DC    P       5017    4.807000160   10.503999710   -0.601999998
  159 DC    OP1     5018    4.703999996   10.476999283   -0.497999996
  159 DC    OP2     5019    4.881000042   10.631999969   -0.603999972
  159 DC    O5'     5020    4.924000263   10.390000343   -0.580000043
  159 DC    C5'     5021    4.901999950   10.260999680   -0.517000020
  159 DC    H5'     5022    4.842999935   10.199999809   -0.586000025
  159 DC    H5''    5023    4.856999874   10.267999649   -0.417999983
  159 DC    C4'     5024    5.036000252   10.189000130   -0.507000029
  159 DC    H4'     5025    5.019999981   10.101999283   -0.442999989
  159 DC    O4'     5026    5.081999779   10.149000168   -0.630999982
  159 DC    C1'     5027    5.220000267   10.175000191   -0.638000011
  159 DC    H1'     5028    5.268000126   10.093999863   -0.583000004
  159 DC    N1      5029    5.269000053   10.178999901   -0.777000010
  159 DC    C6      5030    5.255000114   10.295999527   -0.848999977
  159 DC    H6      5031    5.218999863   10.387000084   -0.802000046
  159 DC    C5      5032    5.296999931   10.308000565   -0.975000024
  159 DC    H5      5033    5.286999702   10.399999619   -1.029999971
  159 DC    C4      5034    5.345000267   10.187000275   -1.029000044
  159 DC    N4      5035    5.358000278   10.183000565   -1.159000039
  159 DC    H41     5036    5.335000038   10.273000717   -1.197999954
  159 DC    H42     5037    5.359999657   10.093000412   -1.206000090
  159 DC    N3      5038    5.363999844   10.076000214   -0.963000000
  159 DC    C2      5039    5.328000069   10.067999840   -0.833999991
  159 DC    O2      5040    5.347000122    9.968999863   -0.768999994
  159 DC    C3'     5041    5.144999981   10.269999504   -0.435000002
  159 DC    H3'     5042    5.102999687   10.362000465   -0.395000011
  159 DC    C2'     5043    5.241999626   10.296999931   -0.544999957
  159 DC    H2'     5044    5.193999767   10.381999969   -0.592999995
  159 DC    H2''    5045    5.342999935   10.319000244   -0.511000037
  159 DC    O3'     5046    5.195000172   10.184999466   -0.328999996
  160 DT    P       5047    5.328999996   10.219999313   -0.250999987
  160 DT    OP1     5048    5.322000027   10.155000687   -0.115999997
  160 DT    OP2     5049    5.354000092   10.364000320   -0.255999982
  160 DT    O5'     5050    5.443999767   10.135999680   -0.338000000
  160 DT    C5'     5051    5.452000141    9.994000435   -0.329999983
  160 DT    H5'     5052    5.368999958    9.948999405   -0.384999990
  160 DT    H5''    5053    5.459000111    9.961000443   -0.226999998
  160 DT    C4'     5054    5.585000038    9.940999985   -0.392000020
  160 DT    H4'     5055    5.584000111    9.833999634   -0.375000000
  160 DT    O4'     5056    5.590000153    9.977999687   -0.534000039
  160 DT    C1'     5057    5.716000080   10.033999443   -0.567000031
  160 DT    H1'     5058    5.790999889    9.958000183   -0.588000000
  160 DT    N1      5059    5.695000172   10.119999886   -0.689000010
  160 DT    C6      5060    5.638000011   10.246000290   -0.675000012
  160 DT    H6      5061    5.611000061   10.286000252   -0.578000009
  160 DT    C5      5062    5.622000217   10.323999405   -0.782999992
  160 DT    C7      5063    5.558000088   10.455999374   -0.763999999
  160 DT    H71     5064    5.625999928   10.536000252   -0.734000027
  160 DT    H72     5065    5.500000000   10.491999626   -0.848999977
  160 DT    H73     5066    5.479000092   10.454999924   -0.689000010
  160 DT    C4      5067    5.645999908   10.270999908   -0.916000009
  160 DT    O4      5068    5.634999752   10.329999924   -1.021000028
  160 DT    N3      5069    5.711999893   10.148000717   -0.922999978
  160 DT    H3      5070    5.737999916   10.114999771   -1.014999986
  160 DT    C2      5071    5.734999657   10.065999985   -0.815999985
  160 DT    O2      5072    5.788000107    9.953000069   -0.831000030
  160 DT    C3'     5073    5.711999893   10.005000114   -0.331000000
  160 DT    H3'     5074    5.685999870   10.051000595   -0.235999987
  160 DT    C2'     5075    5.748000145   10.112999916   -0.436999977
  160 DT    H2'     5076    5.677999973   10.194999695   -0.423999965
  160 DT    H2''    5077    5.854000092   10.140000343   -0.434000015
  160 DT    O3'     5078    5.810999870    9.901000023   -0.305000007
  161 DG    P       5079    5.959000111    9.933000565   -0.259000003
  161 DG    OP1     5080    6.015000343    9.807000160   -0.216000006
  161 DG    OP2     5081    5.956000328   10.046999931   -0.169000000
  161 DG    O5'     5082    6.038000107    9.972000122   -0.388999999
  161 DG    C5'     5083    6.092999935    9.871000290   -0.472999990
  161 DG    H5'     5084    6.015000343    9.803999901   -0.507000029
  161 DG    H5''    5085    6.158999920    9.808000565   -0.413000017
  161 DG    C4'     5086    6.165999889    9.934000015   -0.592000008
  161 DG    H4'     5087    6.206999779    9.854000092   -0.653999984
  161 DG    O4'     5088    6.060999870    9.996999741   -0.666999996
  161 DG    C1'     5089    6.138000011   10.100999832   -0.736000001
  161 DG    H1'     5090    6.210000038   10.052999496   -0.802000046
  161 DG    N9      5091    6.063000202   10.203000069   -0.810000062
  161 DG    C8      5092    6.001999855   10.319999695   -0.768999994
  161 DG    H8      5093    5.991000175   10.359999657   -0.669000030
  161 DG    N7      5094    5.960999966   10.394000053   -0.864000022
  161 DG    C5      5095    5.980999947   10.316999435   -0.981999993
  161 DG    C6      5096    5.956000328   10.344999313   -1.121000051
  161 DG    O6      5097    5.888999939   10.434000015   -1.177000046
  161 DG    N1      5098    5.999000072   10.241999626   -1.200999975
  161 DG    H1      5099    5.980999947   10.251000404   -1.299999952
  161 DG    C2      5100    6.066999912   10.131999969   -1.162999988
  161 DG    N2      5101    6.102000237   10.043000221   -1.252000093
  161 DG    H21     5102    6.088000298   10.052999496   -1.351000071
  161 DG    H22     5103    6.149000168    9.958999634   -1.220999956
  161 DG    N3      5104    6.099999905   10.105999947   -1.037999988
  161 DG    C4      5105    6.049000263   10.201000214   -0.949000001
  161 DG    C3'     5106    6.270999908   10.030000687   -0.554000020
  161 DG    H3'     5107    6.293000221   10.038000107   -0.446999967
  161 DG    C2'     5108    6.209000111   10.154000282   -0.616999984
  161 DG    H2'     5109    6.149000168   10.197999954   -0.537000000
  161 DG    H2''    5110    6.286000252   10.223999977   -0.648000002
  161 DG    O3'     5111    6.391999722    9.998000145   -0.625000000
  162 DC    P       5112    6.532000065    9.958999634   -0.550999999
  162 DC    OP1     5113    6.512000084    9.836999893   -0.469000012
  162 DC    OP2     5114    6.592999935   10.081999779   -0.495999992
  162 DC    O5'     5115    6.618000031    9.921999931   -0.682000041
  162 DC    C5'     5116    6.591000557    9.808000565   -0.761999965
  162 DC    H5'     5117    6.495999813    9.755999565   -0.745000005
  162 DC    H5''    5118    6.666999817    9.733999252   -0.736999989
  162 DC    C4'     5119    6.588999748    9.831999779   -0.916000009
  162 DC    H4'     5120    6.576000214    9.739999771   -0.972999930
  162 DC    O4'     5121    6.483999729    9.927999496   -0.939000010
  162 DC    C1'     5122    6.532000065   10.030000687   -1.023999929
  162 DC    H1'     5123    6.532000065    9.996000290   -1.128000021
  162 DC    N1      5124    6.453000069   10.161000252   -1.014999986
  162 DC    C6      5125    6.437000275   10.230000496   -0.896000028
  162 DC    H6      5126    6.469999790   10.177999496   -0.806999981
  162 DC    C5      5127    6.383999825   10.354000092   -0.902000070
  162 DC    H5      5128    6.372000217   10.416000366   -0.814000010
  162 DC    C4      5129    6.327000141   10.399000168   -1.029000044
  162 DC    N4      5130    6.261000156   10.510999680   -1.041000009
  162 DC    H41     5131    6.243000031   10.579000473   -0.969999969
  162 DC    H42     5132    6.236999989   10.526000023   -1.138000011
  162 DC    N3      5133    6.334000111   10.329000473   -1.141000032
  162 DC    C2      5134    6.397999763   10.210000038   -1.134999990
  162 DC    O2      5135    6.397999763   10.145999908   -1.240999937
  162 DC    C3'     5136    6.710999966    9.890000343   -0.981999993
  162 DC    H3'     5137    6.796000004    9.869999886   -0.916999996
  162 DC    C2'     5138    6.671999931   10.038999557   -0.978999972
  162 DC    H2'     5139    6.676000118   10.079999924   -0.877999961
  162 DC    H2''    5140    6.715000153   10.098000526   -1.060000062
  162 DC    O3'     5141    6.736000061    9.850000381   -1.115000010
  163 DA    P       5142    6.880999565    9.847000122   -1.185000062
  163 DA    OP1     5143    6.934999943    9.708999634   -1.181999922
  163 DA    OP2     5144    6.981999874    9.947999954   -1.133000016
  163 DA    O5'     5145    6.848000526    9.883000374   -1.332000017
  163 DA    C5'     5146    6.776999474    9.786000252   -1.411999941
  163 DA    H5'     5147    6.687999725    9.751000404   -1.360000014
  163 DA    H5''    5148    6.848000526    9.704000473   -1.422999978
  163 DA    C4'     5149    6.734999657    9.847000122   -1.547000051
  163 DA    H4'     5150    6.676999569    9.776000023   -1.605999947
  163 DA    O4'     5151    6.651999474    9.958999634   -1.518000007
  163 DA    C1'     5152    6.719999790   10.078000069   -1.549999952
  163 DA    H1'     5153    6.669999599   10.114000320   -1.639999986
  163 DA    N9      5154    6.708000183   10.180000305   -1.440999985
  163 DA    C8      5155    6.744999886   10.175000191   -1.309000015
  163 DA    H8      5156    6.801000118   10.093000412   -1.266000032
  163 DA    N7      5157    6.708999634   10.280000687   -1.246000051
  163 DA    C5      5158    6.647000313   10.362999916   -1.343999982
  163 DA    C6      5159    6.590000153   10.487000465   -1.340999961
  163 DA    N6      5160    6.592999935   10.573999405   -1.240999937
  163 DA    H61     5161    6.636000156   10.548999786   -1.152999997
  163 DA    H62     5162    6.551999569   10.663999557   -1.261999965
  163 DA    N1      5163    6.539999962   10.541999817   -1.452999949
  163 DA    C2      5164    6.544000149   10.470999718   -1.564000010
  163 DA    H2      5165    6.502999783   10.527999878   -1.645999908
  163 DA    N3      5166    6.599999905   10.350999832   -1.578999996
  163 DA    C4      5167    6.654000282   10.307000160   -1.468000054
  163 DA    C3'     5168    6.861000061    9.890000343   -1.620999932
  163 DA    H3'     5169    6.948000431    9.854000092   -1.567000031
  163 DA    C2'     5170    6.863999844   10.039999962   -1.597000003
  163 DA    H2'     5171    6.941000462   10.064000130   -1.523999929
  163 DA    H2''    5172    6.875000000   10.088999748   -1.694000006
  163 DA    O3'     5173    6.862000465    9.836000443   -1.750000000
  164 DG    P       5174    6.998999596    9.836000443   -1.837000132
  164 DG    OP1     5175    6.983999729    9.727999687   -1.937000036
  164 DG    OP2     5176    7.116999626    9.836000443   -1.746999979
  164 DG    O5'     5177    6.995999813    9.980000496   -1.902000070
  164 DG    C5'     5178    6.883999825   10.020999908   -1.990000010
  164 DG    H5'     5179    6.791999817   10.006999969   -1.932999969
  164 DG    H5''    5180    6.881999969    9.962999344   -2.082000017
  164 DG    C4'     5181    6.887999535   10.173000336   -2.037999868
  164 DG    H4'     5182    6.803999901   10.185999870   -2.105999947
  164 DG    O4'     5183    6.851999760   10.244999886   -1.920999885
  164 DG    C1'     5184    6.951000214   10.345999718   -1.904999971
  164 DG    H1'     5185    6.937000275   10.440000534   -1.957000017
  164 DG    N9      5186    6.962000370   10.390000343   -1.762000084
  164 DG    C8      5187    7.032999992   10.337999344   -1.662000060
  164 DG    H8      5188    7.087000370   10.244999886   -1.663999915
  164 DG    N7      5189    7.029000282   10.402999878   -1.544999957
  164 DG    C5      5190    6.941000462   10.512000084   -1.575000048
  164 DG    C6      5191    6.893000126   10.626999855   -1.493000031
  164 DG    O6      5192    6.918000221   10.668000221   -1.378000021
  164 DG    N1      5193    6.798000336   10.697000504   -1.559000015
  164 DG    H1      5194    6.756999969   10.770999908   -1.503999949
  164 DG    C2      5195    6.751000404   10.675000191   -1.677000046
  164 DG    N2      5196    6.648000240   10.746000290   -1.714999914
  164 DG    H21     5197    6.612000465   10.826000214   -1.664999962
  164 DG    H22     5198    6.587999821   10.710000038   -1.787000060
  164 DG    N3      5199    6.794000149   10.574999809   -1.755999923
  164 DG    C4      5200    6.894000053   10.498999596   -1.703000069
  164 DG    C3'     5201    7.016000271   10.232999802   -2.095999956
  164 DG    H3'     5202    7.087999821   10.169000626   -2.146999836
  164 DG    C2'     5203    7.080999851   10.293000221   -1.967000008
  164 DG    H2'     5204    7.120999813   10.212999344   -1.905999899
  164 DG    H2''    5205    7.158999443   10.368000031   -1.979999900
  164 DG    O3'     5206    6.986000061   10.342000008   -2.179000139
  165 DA    P       5207    7.041999817   10.355000496   -2.319000006
  165 DA    OP1     5208    6.976000309   10.248999596   -2.393000126
  165 DA    OP2     5209    7.187999725   10.366999626   -2.308000088
  165 DA    O5'     5210    6.977999687   10.494999886   -2.370000124
  165 DA    C5'     5211    6.835999966   10.512000084   -2.374000072
  165 DA    H5'     5212    6.787000179   10.461000443   -2.292000055
  165 DA    H5''    5213    6.801999569   10.473999977   -2.470999956
  165 DA    C4'     5214    6.796999931   10.661000252   -2.354000092
  165 DA    H4'     5215    6.696000099   10.684999466   -2.388000011
  165 DA    O4'     5216    6.800000191   10.690999985   -2.216000080
  165 DA    C1'     5217    6.877999783   10.812000275   -2.188999891
  165 DA    H1'     5218    6.814000130   10.899000168   -2.174999952
  165 DA    N9      5219    6.949999809   10.776000023   -2.062999964
  165 DA    C8      5220    7.041999817   10.677999496   -2.042999983
  165 DA    H8      5221    7.055999756   10.602999687   -2.120000124
  165 DA    N7      5222    7.092999935   10.677000046   -1.920999885
  165 DA    C5      5223    7.034999847   10.791999817   -1.858000040
  165 DA    C6      5224    7.034999847   10.848000526   -1.723999977
  165 DA    N6      5225    7.123999596   10.809000015   -1.629999876
  165 DA    H61     5226    7.169000149   10.719999313   -1.646999955
  165 DA    H62     5227    7.111000061   10.857000351   -1.542000055
  165 DA    N1      5228    6.953000069   10.948999405   -1.694000006
  165 DA    C2      5229    6.869000435   10.991000175   -1.780999899
  165 DA    H2      5230    6.805999756   11.073999405   -1.752000093
  165 DA    N3      5231    6.847000122   10.942999840   -1.902000070
  165 DA    C4      5232    6.937000275   10.843000412   -1.938999891
  165 DA    C3'     5233    6.877999783   10.760999680   -2.426000118
  165 DA    H3'     5234    6.944999695   10.713999748   -2.497999907
  165 DA    C2'     5235    6.969999790   10.812999725   -2.312999964
  165 DA    H2'     5236    7.048000336   10.737999916   -2.297999859
  165 DA    H2''    5237    6.998000145   10.916999817   -2.327000141
  165 DA    O3'     5238    6.793000221   10.869000435   -2.495999813
  166 DT    P       5239    6.845999718   11.012999535   -2.551000118
  166 DT    OP1     5240    6.744999886   11.059000015   -2.644000053
  166 DT    OP2     5241    6.984999657   11.001000404   -2.589999914
  166 DT    O5'     5242    6.840000153   11.116999626   -2.430999994
  166 DT    C5'     5243    6.717999935   11.138999939   -2.361000061
  166 DT    H5'     5244    6.690000057   11.053999901   -2.297999859
  166 DT    H5''    5245    6.641999722   11.163000107   -2.436000109
  166 DT    C4'     5246    6.724999905   11.258000374   -2.262000084
  166 DT    H4'     5247    6.623999596   11.287000656   -2.233000040
  166 DT    O4'     5248    6.793000221   11.210000038   -2.148000002
  166 DT    C1'     5249    6.900000095   11.293000221   -2.118000031
  166 DT    H1'     5250    6.862999916   11.375000000   -2.058000088
  166 DT    N1      5251    7.016999722   11.218999863   -2.062999964
  166 DT    C6      5252    7.088999748   11.123999596   -2.134999990
  166 DT    H6      5253    7.071000099   11.114999771   -2.240999937
  166 DT    C5      5254    7.187999725   11.055000305   -2.077000141
  166 DT    C7      5255    7.266999722   10.956999779   -2.162000179
  166 DT    H71     5256    7.265000343   10.854000092   -2.129000187
  166 DT    H72     5257    7.233000278   10.956999779   -2.266000032
  166 DT    H73     5258    7.368000031   10.998000145   -2.157000065
  166 DT    C4      5259    7.217000008   11.059000015   -1.935000062
  166 DT    O4      5260    7.296999931   10.989999771   -1.876000047
  166 DT    N3      5261    7.155000210   11.166999817   -1.870000124
  166 DT    H3      5262    7.191999912   11.194999695   -1.779999971
  166 DT    C2      5263    7.052999973   11.244999886   -1.931999922
  166 DT    O2      5264    7.018000126   11.350000381   -1.872999907
  166 DT    C3'     5265    6.801000118   11.375000000   -2.315000057
  166 DT    H3'     5266    6.819000244   11.373999596   -2.421999931
  166 DT    C2'     5267    6.937000275   11.355999947   -2.250000000
  166 DT    H2'     5268    6.984999657   11.289999962   -2.320999861
  166 DT    H2''    5269    7.005000114   11.440999985   -2.240999937
  166 DT    O3'     5270    6.740000248   11.496000290   -2.261000156
  167 DT    P       5271    6.791999817   11.640000343   -2.304999828
  167 DT    OP1     5272    6.675000191   11.729000092   -2.308000088
  167 DT    OP2     5273    6.870999813   11.628999710   -2.429999828
  167 DT    O5'     5274    6.904000282   11.676000595   -2.184999943
  167 DT    C5'     5275    6.851000309   11.725000381   -2.069000006
  167 DT    H5'     5276    6.807000160   11.640000343   -2.016999960
  167 DT    H5''    5277    6.773000240   11.796999931   -2.089999914
  167 DT    C4'     5278    6.951000214   11.781999588   -1.963999987
  167 DT    H4'     5279    6.890000343   11.815000534   -1.879000068
  167 DT    O4'     5280    7.041999817   11.685999870   -1.904999971
  167 DT    C1'     5281    7.176999569   11.718000412   -1.932999969
  167 DT    H1'     5282    7.210000038   11.769000053   -1.843000054
  167 DT    N1      5283    7.251000404   11.591000557   -1.955999970
  167 DT    C6      5284    7.248999596   11.524000168   -2.077000141
  167 DT    H6      5285    7.198999882   11.569000244   -2.162000179
  167 DT    C5      5286    7.326000214   11.416999817   -2.091000080
  167 DT    C7      5287    7.330999851   11.358999252   -2.235000134
  167 DT    H71     5288    7.317999840   11.251000404   -2.235000134
  167 DT    H72     5289    7.254000187   11.401000023   -2.299000025
  167 DT    H73     5290    7.430000305   11.388999939   -2.270999908
  167 DT    C4      5291    7.408999443   11.358999252   -1.985000014
  167 DT    O4      5292    7.480000496   11.262000084   -1.994000077
  167 DT    N3      5293    7.400000095   11.423999786   -1.858999968
  167 DT    H3      5294    7.441000462   11.385000229   -1.776000023
  167 DT    C2      5295    7.305000305   11.527999878   -1.836000085
  167 DT    O2      5296    7.298000336   11.572999954   -1.723999977
  167 DT    C3'     5297    7.044000149   11.891000748   -2.029999971
  167 DT    H3'     5298    7.019000053   11.909999847   -2.134999990
  167 DT    C2'     5299    7.178999901   11.819000244   -2.047999859
  167 DT    H2'     5300    7.176999569   11.765000343   -2.143000126
  167 DT    H2''    5301    7.268000126   11.880000114   -2.037999868
  167 DT    O3'     5302    7.044000149   12.010999680   -1.955999970
  168 DC    P       5303    7.147000313   12.133000374   -1.983000040
  168 DC    OP1     5304    7.097000122   12.255000114   -1.932999969
  168 DC    OP2     5305    7.191000462   12.128999710   -2.122999907
  168 DC    O5'     5306    7.280000210   12.093000412   -1.898999929
  168 DC    C5'     5307    7.273999691   12.076999664   -1.761000037
  168 DC    H5'     5308    7.194999695   12.005000114   -1.740000010
  168 DC    H5''    5309    7.256999969   12.176000595   -1.718000054
  168 DC    C4'     5310    7.405000210   12.019999504   -1.705999970
  168 DC    H4'     5311    7.381999969   12.001000404   -1.601000071
  168 DC    O4'     5312    7.428999901   11.892000198   -1.754999876
  168 DC    C1'     5313    7.559999943   11.868000031   -1.743000031
  168 DC    H1'     5314    7.580999851   11.837999344   -1.639999986
  168 DC    N1      5315    7.599999905   11.758999825   -1.837999940
  168 DC    C6      5316    7.546999931   11.739999771   -1.970000029
  168 DC    H6      5317    7.481999874   11.817999840   -2.009000063
  168 DC    C5      5318    7.592000008   11.642000198   -2.052999973
  168 DC    H5      5319    7.548999786   11.649000168   -2.151000023
  168 DC    C4      5320    7.685999870   11.552999496   -1.990999937
  168 DC    N4      5321    7.710999966   11.442999840   -2.058000088
  168 DC    H41     5322    7.644999504   11.409999847   -2.127000093
  168 DC    H42     5323    7.762999535   11.373000145   -2.006999969
  168 DC    N3      5324    7.741999626   11.566999435   -1.869000077
  168 DC    C2      5325    7.701999664   11.673000336   -1.792000055
  168 DC    O2      5326    7.759999752   11.680999756   -1.681999922
  168 DC    C3'     5327    7.530999660   12.102999687   -1.707000017
  168 DC    H3'     5328    7.516000271   12.185999870   -1.777000070
  168 DC    C2'     5329    7.626999855   12.001000404   -1.766000032
  168 DC    H2'     5330    7.644000053   12.016000748   -1.871999979
  168 DC    H2''    5331    7.716000557   11.982000351   -1.707000017
  168 DC    O3'     5332    7.587999821   12.151000023   -1.585999966
  169 DT    P       5333    7.722000122   12.244000435   -1.582000017
  169 DT    OP1     5334    7.727999687   12.298999786   -1.452000022
  169 DT    OP2     5335    7.723999977   12.336000443   -1.699000001
  169 DT    O5'     5336    7.854000092   12.151999474   -1.592000008
  169 DT    C5'     5337    7.888999939   12.059000015   -1.495000005
  169 DT    H5'     5338    7.802999973   12.000000000   -1.463000059
  169 DT    H5''    5339    7.939000130   12.114000320   -1.414999962
  169 DT    C4'     5340    7.995999813   11.968999863   -1.542000055
  169 DT    H4'     5341    8.012999535   11.894999504   -1.463999987
  169 DT    O4'     5342    7.956999779   11.895999908   -1.656999946
  169 DT    C1'     5343    8.073999405   11.862000465   -1.725000024
  169 DT    H1'     5344    8.126999855   11.782999992   -1.671999931
  169 DT    N1      5345    8.041999817   11.822999954   -1.862999916
  169 DT    C6      5346    7.955000401   11.899999619   -1.937000036
  169 DT    H6      5347    7.932000160   11.998000145   -1.898000002
  169 DT    C5      5348    7.908999443   11.857999802   -2.061000109
  169 DT    C7      5349    7.828999996   11.948999405   -2.146999836
  169 DT    H71     5350    7.888999939   11.949999809   -2.237999916
  169 DT    H72     5351    7.730000496   11.911000252   -2.170000076
  169 DT    H73     5352    7.819000244   12.048000336   -2.101999998
  169 DT    C4      5353    7.949999809   11.734999657   -2.112999916
  169 DT    O4      5354    7.932000160   11.697000504   -2.229000092
  169 DT    N3      5355    8.022000313   11.656000137   -2.032000065
  169 DT    H3      5356    8.052000046   11.566999435   -2.069000006
  169 DT    C2      5357    8.087999344   11.696000099   -1.914999962
  169 DT    O2      5358    8.184000015   11.635999680   -1.870000124
  169 DT    C3'     5359    8.128999710   12.030000687   -1.569999933
  169 DT    H3'     5360    8.126000404   12.138999939   -1.556999922
  169 DT    C2'     5361    8.162000656   11.986000061   -1.714999914
  169 DT    H2'     5362    8.126000404   12.059999466   -1.787000060
  169 DT    H2''    5363    8.266000748   11.968000412   -1.740000010
  169 DT    O3'     5364    8.239999771   12.000000000   -1.478999972
  170 DA    P       5365    8.369999886   12.083000183   -1.458999991
  170 DA    OP1     5366    8.449999809   12.016000748   -1.352999926
  170 DA    OP2     5367    8.337999344   12.229000092   -1.450999975
  170 DA    O5'     5368    8.453000069   12.064000130   -1.604999900
  170 DA    C5'     5369    8.524000168   11.947999954   -1.626000047
  170 DA    H5'     5370    8.458999634   11.862000465   -1.611000061
  170 DA    H5''    5371    8.607000351   11.942999840   -1.555000067
  170 DA    C4'     5372    8.592000008   11.935999870   -1.768000007
  170 DA    H4'     5373    8.676000595   11.866000175   -1.764999986
  170 DA    O4'     5374    8.505000114   11.864999771   -1.856999993
  170 DA    C1'     5375    8.517999649   11.939000130   -1.979000092
  170 DA    H1'     5376    8.605999947   11.914999962   -2.037999868
  170 DA    N9      5377    8.404000282   11.891000748   -2.059999943
  170 DA    C8      5378    8.293000221   11.958000183   -2.099999905
  170 DA    H8      5379    8.281999588   12.055000305   -2.054999828
  170 DA    N7      5380    8.220999718   11.911000252   -2.200999975
  170 DA    C5      5381    8.293000221   11.796999931   -2.233000040
  170 DA    C6      5382    8.287000656   11.694000244   -2.332999945
  170 DA    N6      5383    8.206999779   11.684999466   -2.434999943
  170 DA    H61     5384    8.133000374   11.753999710   -2.440000057
  170 DA    H62     5385    8.210000038   11.605999947   -2.499000072
  170 DA    N1      5386    8.366000175   11.586999893   -2.325000048
  170 DA    C2      5387    8.461999893   11.585000038   -2.230999947
  170 DA    H2      5388    8.512999535   11.489999771   -2.226999998
  170 DA    N3      5389    8.489000320   11.678999901   -2.141000032
  170 DA    C4      5390    8.394999504   11.784999847   -2.143000126
  170 DA    C3'     5391    8.630999565   12.066999435   -1.830999970
  170 DA    H3'     5392    8.642000198   12.144000053   -1.754000068
  170 DA    C2'     5393    8.522000313   12.083000183   -1.931999922
  170 DA    H2'     5394    8.433000565   12.123000145   -1.883000016
  170 DA    H2''    5395    8.545000076   12.141000748   -2.021999836
  170 DA    O3'     5396    8.760000229   12.059000015   -1.884999990
  171 DC    P       5397    8.842000008   12.178999901   -1.936000109
  171 DC    OP1     5398    8.979000092   12.128999710   -1.924999952
  171 DC    OP2     5399    8.809000015   12.298000336   -1.866999984
  171 DC    O5'     5400    8.801000595   12.196000099   -2.091000080
  171 DC    C5'     5401    8.894000053   12.149000168   -2.197999954
  171 DC    H5'     5402    8.993000031   12.191999435   -2.179999828
  171 DC    H5''    5403    8.848000526   12.187999725   -2.289000034
  171 DC    C4'     5404    8.897000313   11.993000031   -2.195000172
  171 DC    H4'     5405    8.937999725   11.963999748   -2.098000050
  171 DC    O4'     5406    8.767999649   11.935999870   -2.205999851
  171 DC    C1'     5407    8.762000084   11.855999947   -2.322999954
  171 DC    H1'     5408    8.772000313   11.751000404   -2.294000149
  171 DC    N1      5409    8.641000748   11.883999825   -2.404000044
  171 DC    C6      5410    8.565000534   12.000000000   -2.394999981
  171 DC    H6      5411    8.605000496   12.085000038   -2.341000080
  171 DC    C5      5412    8.458000183   12.020999908   -2.478000164
  171 DC    H5      5413    8.408999443   12.116999626   -2.474999905
  171 DC    C4      5414    8.430000305   11.921999931   -2.568000078
  171 DC    N4      5415    8.329999924   11.932000160   -2.655999899
  171 DC    H41     5416    8.272000313   12.012999535   -2.672999859
  171 DC    H42     5417    8.312000275   11.845999718   -2.705999851
  171 DC    N3      5418    8.489999771   11.810999870   -2.575999975
  171 DC    C2      5419    8.598999977   11.787000656   -2.499000072
  171 DC    O2      5420    8.652999878   11.684000015   -2.516000032
  171 DC    C3'     5421    8.989999771   11.946000099   -2.309999943
  171 DC    H3'     5422    9.060999870   12.020999908   -2.345000029
  171 DC    C2'     5423    8.885000229   11.899999619   -2.408999920
  171 DC    H2'     5424    8.855999947   11.980000496   -2.476999998
  171 DC    H2''    5425    8.920999527   11.808000565   -2.455999851
  171 DC    O3'     5426    9.065000534   11.829999924   -2.283999920
  172 DC    P       5427    9.218000412   11.812000275   -2.330999851
  172 DC    OP1     5428    9.291999817   11.711999893   -2.243000031
  172 DC    OP2     5429    9.281000137   11.942999840   -2.345999956
  172 DC    O5'     5430    9.198999405   11.755999565   -2.479000092
  172 DC    C5'     5431    9.175000191   11.614000320   -2.500000000
  172 DC    H5'     5432    9.109999657   11.565999985   -2.427000046
  172 DC    H5''    5433    9.270999908   11.565000534   -2.483999968
  172 DC    C4'     5434    9.133999825   11.574999809   -2.645999908
  172 DC    H4'     5435    9.128000259   11.466000557   -2.644000053
  172 DC    O4'     5436    9.008000374   11.638999939   -2.684000015
  172 DC    C1'     5437    9.023000717   11.715000153   -2.802000046
  172 DC    H1'     5438    9.008000374   11.656000137   -2.891999960
  172 DC    N1      5439    8.911000252   11.810999870   -2.806999922
  172 DC    C6      5440    8.930000305   11.939000130   -2.769000053
  172 DC    H6      5441    9.023000717   11.986000061   -2.740000010
  172 DC    C5      5442    8.819000244   12.022000313   -2.776000023
  172 DC    H5      5443    8.831999779   12.126000404   -2.752000093
  172 DC    C4      5444    8.690999985   11.963999748   -2.819000006
  172 DC    N4      5445    8.574999809   12.032999992   -2.805999994
  172 DC    H41     5446    8.573999405   12.131999969   -2.790999889
  172 DC    H42     5447    8.494000435   11.980999947   -2.835999966
  172 DC    N3      5448    8.680000305   11.841000557   -2.861999989
  172 DC    C2      5449    8.788000107   11.760000229   -2.851999998
  172 DC    O2      5450    8.779000282   11.644000053   -2.889999866
  172 DC    C3'     5451    9.233999252   11.640000343   -2.742000103
  172 DC    H3'     5452    9.326999664   11.663999557   -2.688999891
  172 DC    C2'     5453    9.163000107   11.763999939   -2.789000034
  172 DC    H2'     5454    9.180000305   11.840000153   -2.712999821
  172 DC    H2''    5455    9.204000473   11.798000336   -2.884000063
  172 DC    O3'     5456    9.262000084   11.545000076   -2.842999935
  173 DA    P       5457    9.366999626   11.433000565   -2.819000006
  173 DA    OP1     5458    9.394999504   11.404000282   -2.676000118
  173 DA    OP2     5459    9.482000351   11.480999947   -2.904000044
  173 DA    O5'     5460    9.324999809   11.298000336   -2.900000095
  173 DA    C5'     5461    9.216000557   11.220999718   -2.862999916
  173 DA    H5'     5462    9.159999847   11.276999474   -2.787999868
  173 DA    H5''    5463    9.253999710   11.133999825   -2.809000015
  173 DA    C4'     5464    9.128999710   11.177999496   -2.983999968
  173 DA    H4'     5465    9.076000214   11.094999313   -2.937000036
  173 DA    O4'     5466    9.038999557   11.288000107   -3.009999990
  173 DA    C1'     5467    9.052999496   11.324999809   -3.148999929
  173 DA    H1'     5468    8.975000381   11.281000137   -3.210999966
  173 DA    N9      5469    9.041999817   11.475000381   -3.151999950
  173 DA    C8      5470    9.125000000   11.573999405   -3.101999998
  173 DA    H8      5471    9.218000412   11.541000366   -3.059999943
  173 DA    N7      5472    9.079999924   11.697000504   -3.115000010
  173 DA    C5      5473    8.953000069   11.673999786   -3.177000046
  173 DA    C6      5474    8.848999977   11.762000084   -3.210999966
  173 DA    N6      5475    8.845999718   11.892000198   -3.190999985
  173 DA    H61     5476    8.930999756   11.933000565   -3.154999971
  173 DA    H62     5477    8.767999649   11.946000099   -3.226999998
  173 DA    N1      5478    8.744000435   11.708999634   -3.281000137
  173 DA    C2      5479    8.736000061   11.572000504   -3.292999983
  173 DA    H2      5480    8.651000023   11.533999443   -3.347000122
  173 DA    N3      5481    8.823999405   11.483999252   -3.250000000
  173 DA    C4      5482    8.933000565   11.544000626   -3.202000141
  173 DA    C3'     5483    9.208999634   11.135000229   -3.108000040
  173 DA    H3'     5484    9.312999725   11.114000320   -3.085999966
  173 DA    C2'     5485    9.194000244   11.269000053   -3.186000109
  173 DA    H2'     5486    9.258000374   11.348000526   -3.146999836
  173 DA    H2''    5487    9.194999695   11.253000259   -3.292999983
  173 DA    O3'     5488    9.140000343   11.017999649   -3.165999889
  174 DA    P       5489    9.187999725   10.955999374   -3.304999828
  174 DA    OP1     5490    9.121000290   10.831999779   -3.334000111
  174 DA    OP2     5491    9.333999634   10.958000183   -3.322999954
  174 DA    O5'     5492    9.126999855   11.055999756   -3.407000065
  174 DA    C5'     5493    8.991999626   11.065999985   -3.440000057
  174 DA    H5'     5494    8.939000130   11.112999916   -3.356999874
  174 DA    H5''    5495    8.941999435   10.975999832   -3.473000050
  174 DA    C4'     5496    8.958999634   11.176000595   -3.545000076
  174 DA    H4'     5497    8.855000496   11.170000076   -3.577000141
  174 DA    O4'     5498    8.975999832   11.300000191   -3.486000061
  174 DA    C1'     5499    9.008999825   11.387999535   -3.597000122
  174 DA    H1'     5500    8.920000076   11.394000053   -3.659999847
  174 DA    N9      5501    9.052000046   11.523000717   -3.552000046
  174 DA    C8      5502    9.180000305   11.573999405   -3.518999815
  174 DA    H8      5503    9.256999969   11.498000145   -3.519999981
  174 DA    N7      5504    9.185999870   11.701999664   -3.500999928
  174 DA    C5      5505    9.050000191   11.741000175   -3.522000074
  174 DA    C6      5506    8.982000351   11.869000435   -3.525000095
  174 DA    N6      5507    9.037000656   11.987000465   -3.495000124
  174 DA    H61     5508    9.130999565   11.977999687   -3.457000017
  174 DA    H62     5509    8.976999283   12.069000244   -3.493000031
  174 DA    N1      5510    8.850999832   11.873000145   -3.561000109
  174 DA    C2      5511    8.791999817   11.758999825   -3.595999956
  174 DA    H2      5512    8.684999466   11.762000084   -3.609999895
  174 DA    N3      5513    8.844999313   11.640000343   -3.599000216
  174 DA    C4      5514    8.972000122   11.635000229   -3.558000088
  174 DA    C3'     5515    9.039999962   11.163000107   -3.681999922
  174 DA    H3'     5516    9.116000175   11.085000038   -3.675999880
  174 DA    C2'     5517    9.109999657   11.301000595   -3.671000004
  174 DA    H2'     5518    9.197999954   11.288999557   -3.608000278
  174 DA    H2''    5519    9.119000435   11.338999748   -3.773000002
  174 DA    O3'     5520    8.946000099   11.166000366   -3.790000200
  175 DA    P       5521    8.911000252   11.036000252   -3.874000072
  175 DA    OP1     5522    8.899000168   10.920000076   -3.786000013
  175 DA    OP2     5523    9.003000259   11.020999908   -3.990000248
  175 DA    O5'     5524    8.765000343   11.087999344   -3.933000088
  175 DA    C5'     5525    8.656000137   11.112999916   -3.845999956
  175 DA    H5'     5526    8.694999695   11.116999626   -3.743999958
  175 DA    H5''    5527    8.588999748   11.026999474   -3.850999832
  175 DA    C4'     5528    8.592000008   11.248000145   -3.884000063
  175 DA    H4'     5529    8.494999886   11.251999855   -3.835999966
  175 DA    O4'     5530    8.662000656   11.362999916   -3.845999956
  175 DA    C1'     5531    8.696000099   11.444000244   -3.959999800
  175 DA    H1'     5532    8.616999626   11.519000053   -3.970999956
  175 DA    N9      5533    8.822000504   11.517000198   -3.940999985
  175 DA    C8      5534    8.951000214   11.468999863   -3.927000046
  175 DA    H8      5535    8.973000526   11.364000320   -3.931999922
  175 DA    N7      5536    9.041000366   11.565000534   -3.906000137
  175 DA    C5      5537    8.962999344   11.677000046   -3.907000065
  175 DA    C6      5538    8.989999771   11.815000534   -3.879000187
  175 DA    N6      5539    9.105999947   11.866999626   -3.842999935
  175 DA    H61     5540    9.178999901   11.801000595   -3.822999954
  175 DA    H62     5541    9.116999626   11.967000008   -3.841999769
  175 DA    N1      5542    8.894000053   11.908999443   -3.884999752
  175 DA    C2      5543    8.767000198   11.869999886   -3.914000034
  175 DA    H2      5544    8.694999695   11.949999809   -3.920000076
  175 DA    N3      5545    8.727999687   11.746999741   -3.931999922
  175 DA    C4      5546    8.829999924   11.654000282   -3.929000139
  175 DA    C3'     5547    8.569999695   11.251000404   -4.039999962
  175 DA    H3'     5548    8.574999809   11.154000282   -4.090000153
  175 DA    C2'     5549    8.692999840   11.336999893   -4.072999954
  175 DA    H2'     5550    8.781000137   11.274999619   -4.060999870
  175 DA    H2''    5551    8.687999725   11.375000000   -4.175000191
  175 DA    O3'     5552    8.447999954   11.319999695   -4.065000057
  176 DA    P       5553    8.368000031   11.274999619   -4.190999985
  176 DA    OP1     5554    8.255000114   11.366000175   -4.197000027
  176 DA    OP2     5555    8.345999718   11.130999565   -4.190000057
  176 DA    O5'     5556    8.475999832   11.310999870   -4.302999973
  176 DA    C5'     5557    8.491999626   11.434999466   -4.386000156
  176 DA    H5'     5558    8.413000107   11.427000046   -4.460999966
  176 DA    H5''    5559    8.586999893   11.433000565   -4.438000202
  176 DA    C4'     5560    8.468999863   11.565999985   -4.324000359
  176 DA    H4'     5561    8.364999771   11.576000214   -4.289999962
  176 DA    O4'     5562    8.567999840   11.586000443   -4.220999718
  176 DA    C1'     5563    8.605999947   11.723000526   -4.215000153
  176 DA    H1'     5564    8.588999748   11.756999969   -4.112999916
  176 DA    N9      5565    8.750000000   11.750000000   -4.262000084
  176 DA    C8      5566    8.843999863   11.656000137   -4.306000233
  176 DA    H8      5567    8.793000221   11.569000244   -4.343999863
  176 DA    N7      5568    8.968000412   11.699999809   -4.297999859
  176 DA    C5      5569    8.958999634   11.828000069   -4.249000072
  176 DA    C6      5570    9.051000595   11.930000305   -4.222000122
  176 DA    N6      5571    9.178999901   11.907999992   -4.229000092
  176 DA    H61     5572    9.210000038   11.812999725   -4.236000061
  176 DA    H62     5573    9.246999741   11.979000092   -4.206999779
  176 DA    N1      5574    9.008999825   12.051000595   -4.179999828
  176 DA    C2      5575    8.878999710   12.072999954   -4.171000004
  176 DA    H2      5576    8.850000381   12.176000595   -4.154000282
  176 DA    N3      5577    8.777999878   11.983999252   -4.190000057
  176 DA    C4      5578    8.824999809   11.862999916   -4.234999657
  176 DA    C3'     5579    8.487999916   11.677000046   -4.425000191
  176 DA    H3'     5580    8.576000214   11.663999557   -4.488999844
  176 DA    C2'     5581    8.506999969   11.783999443   -4.316999912
  176 DA    H2'     5582    8.546999931   11.871999741   -4.366999626
  176 DA    H2''    5583    8.412000656   11.809000015   -4.269999981
  176 DA    O3'     5584    8.359999657   11.692999840   -4.487999916
  177 DG    P       5585    8.357000351   11.746000290   -4.638000011
  177 DG    OP1     5586    8.218999863   11.732000351   -4.690999985
  177 DG    OP2     5587    8.465000153   11.691999435   -4.710999966
  177 DG    O5'     5588    8.391000748   11.905000687   -4.629000187
  177 DG    C5'     5589    8.319999695   11.996000290   -4.550999641
  177 DG    H5'     5590    8.280000687   11.960000038   -4.456000328
  177 DG    H5''    5591    8.237000465   12.019999504   -4.616999626
  177 DG    C4'     5592    8.394000053   12.130000114   -4.532000065
  177 DG    H4'     5593    8.333999634   12.197999954   -4.472000122
  177 DG    O4'     5594    8.523000717   12.105000496   -4.475999832
  177 DG    C1'     5595    8.626999855   12.151999474   -4.558000088
  177 DG    H1'     5596    8.658999443   12.251000404   -4.526000023
  177 DG    N9      5597    8.753999710   12.059000015   -4.553999901
  177 DG    C8      5598    8.760999680   11.925000191   -4.554999828
  177 DG    H8      5599    8.666999817   11.873999596   -4.570000172
  177 DG    N7      5600    8.880999565   11.876000404   -4.533999920
  177 DG    C5      5601    8.962999344   11.993000031   -4.540999889
  177 DG    C6      5602    9.108999252   12.010999680   -4.529000282
  177 DG    O6      5603    9.204999924   11.923999786   -4.526000023
  177 DG    N1      5604    9.147000313   12.140000343   -4.504000187
  177 DG    H1      5605    9.246999741   12.151000023   -4.506000042
  177 DG    C2      5606    9.067999840   12.244000435   -4.499000072
  177 DG    N2      5607    9.119000435   12.359999657   -4.501999855
  177 DG    H21     5608    9.218999863   12.369000435   -4.497000217
  177 DG    H22     5609    9.064000130   12.444000244   -4.512000084
  177 DG    N3      5610    8.934000015   12.232000351   -4.522000313
  177 DG    C4      5611    8.883999825   12.102999687   -4.532000065
  177 DG    C3'     5612    8.413999557   12.208999634   -4.657999992
  177 DG    H3'     5613    8.352999687   12.171999931   -4.740000248
  177 DG    C2'     5614    8.559000015   12.166000366   -4.693999767
  177 DG    H2'     5615    8.559000015   12.072999954   -4.750999928
  177 DG    H2''    5616    8.605999947   12.241000175   -4.758000374
  177 DG    O3'     5617    8.406000137   12.350000381   -4.633000374
  178 DT    P       5618    8.434000015   12.461000443   -4.734999657
  178 DT    OP1     5619    8.358999252   12.586000443   -4.696000099
  178 DT    OP2     5620    8.404000282   12.409999847   -4.869999886
  178 DT    O5'     5621    8.586000443   12.494000435   -4.724999905
  178 DT    C5'     5622    8.645999908   12.576000214   -4.627999783
  178 DT    H5'     5623    8.656000137   12.523000717   -4.532000065
  178 DT    H5''    5624    8.597000122   12.671999931   -4.613999844
  178 DT    C4'     5625    8.788999557   12.607999802   -4.678999901
  178 DT    H4'     5626    8.835000038   12.682000160   -4.613999844
  178 DT    O4'     5627    8.878999710   12.494000435   -4.693999767
  178 DT    C1'     5628    8.935999870   12.496000290   -4.821000099
  178 DT    H1'     5629    9.012000084   12.574999809   -4.817999840
  178 DT    N1      5630    8.991999626   12.357999802   -4.854000092
  178 DT    C6      5631    8.906000137   12.256999969   -4.881999969
  178 DT    H6      5632    8.803999901   12.289999962   -4.875000000
  178 DT    C5      5633    8.942999840   12.128999710   -4.897000313
  178 DT    C7      5634    8.843999863   12.012999535   -4.918000221
  178 DT    H71     5635    8.744999886   12.031000137   -4.875000000
  178 DT    H72     5636    8.823999405   11.994000435   -5.022999763
  178 DT    H73     5637    8.885000229   11.921999931   -4.874000072
  178 DT    C4      5638    9.086000443   12.101999283   -4.888999939
  178 DT    O4      5639    9.140000343   11.993000031   -4.900000095
  178 DT    N3      5640    9.170999527   12.208999634   -4.863999844
  178 DT    H3      5641    9.267999649   12.197000504   -4.887000084
  178 DT    C2      5642    9.131999969   12.336999893   -4.845999718
  178 DT    O2      5643    9.211000443   12.426000595   -4.822000027
  178 DT    C3'     5644    8.791000366   12.669000626   -4.813000202
  178 DT    H3'     5645    8.687000275   12.696000099   -4.834000111
  178 DT    C2'     5646    8.833000183   12.557000160   -4.911999702
  178 DT    H2'     5647    8.753999710   12.489999771   -4.947000027
  178 DT    H2''    5648    8.895999908   12.586999893   -4.997000217
  178 DT    O3'     5649    8.878000259   12.780000687   -4.809000015
  179 DG    P       5650    8.871000290   12.886999130   -4.927999973
  179 DG    OP1     5651    8.909999847   13.019999504   -4.872000217
  179 DG    OP2     5652    8.741000175   12.871000290   -4.993999958
  179 DG    O5'     5653    8.979000092   12.828000069   -5.025000095
  179 DG    C5'     5654    9.111000061   12.841000557   -5.000000000
  179 DG    H5'     5655    9.133999825   12.800999641   -4.901000023
  179 DG    H5''    5656    9.128999710   12.947999954   -5.004000187
  179 DG    C4'     5657    9.190999985   12.758000374   -5.108000278
  179 DG    H4'     5658    9.291999817   12.798000336   -5.102999687
  179 DG    O4'     5659    9.194000244   12.616999626   -5.078000069
  179 DG    C1'     5660    9.189000130   12.551000595   -5.211999893
  179 DG    H1'     5661    9.287000656   12.557000160   -5.259999752
  179 DG    N9      5662    9.147000313   12.406000137   -5.197000027
  179 DG    C8      5663    9.022000313   12.357999802   -5.177999973
  179 DG    H8      5664    8.934999466   12.423000336   -5.172999859
  179 DG    N7      5665    9.010999680   12.230000496   -5.195000172
  179 DG    C5      5666    9.142000198   12.189000130   -5.196000099
  179 DG    C6      5667    9.201999664   12.055999756   -5.195000172
  179 DG    O6      5668    9.149000168   11.951000214   -5.217999935
  179 DG    N1      5669    9.340000153   12.059999466   -5.168999672
  179 DG    H1      5670    9.388999939   11.970999718   -5.166999817
  179 DG    C2      5671    9.416999817   12.177000046   -5.168000221
  179 DG    N2      5672    9.541000366   12.166999817   -5.149000168
  179 DG    H21     5673    9.591000557   12.079999924   -5.158999920
  179 DG    H22     5674    9.592000008   12.253999710   -5.161000252
  179 DG    N3      5675    9.368000031   12.300000191   -5.168999672
  179 DG    C4      5676    9.234999657   12.296999931   -5.188000202
  179 DG    C3'     5677    9.147000313   12.781999588   -5.256999969
  179 DG    H3'     5678    9.079000473   12.866000175   -5.262000084
  179 DG    C2'     5679    9.095999718   12.641000748   -5.297999859
  179 DG    H2'     5680    8.994000435   12.626999855   -5.261000156
  179 DG    H2''    5681    9.098999977   12.623000145   -5.406000137
  179 DG    O3'     5682    9.262000084   12.791000366   -5.336999893
  180 DT    P       5683    9.267000198   12.900999069   -5.453999996
  180 DT    OP1     5684    9.298999786   13.033999443   -5.390999794
  180 DT    OP2     5685    9.158999443   12.888000488   -5.553999901
  180 DT    O5'     5686    9.406000137   12.858999252   -5.529999733
  180 DT    C5'     5687    9.524000168   12.852000237   -5.453000069
  180 DT    H5'     5688    9.503999710   12.824000359   -5.349999905
  180 DT    H5''    5689    9.569000244   12.949999809   -5.466000080
  180 DT    C4'     5690    9.616000175   12.750000000   -5.505000114
  180 DT    H4'     5691    9.711999893   12.767999649   -5.456000328
  180 DT    O4'     5692    9.569999695   12.616000175   -5.456999779
  180 DT    C1'     5693    9.587999344   12.538000107   -5.567999840
  180 DT    H1'     5694    9.689000130   12.498000145   -5.574999809
  180 DT    N1      5695    9.489000320   12.420999527   -5.559999943
  180 DT    C6      5696    9.350000381   12.446000099   -5.572999954
  180 DT    H6      5697    9.309999466   12.545000076   -5.590000153
  180 DT    C5      5698    9.255999565   12.350999832   -5.574000359
  180 DT    C7      5699    9.112999916   12.385000229   -5.585999966
  180 DT    H71     5700    9.064000130   12.309999466   -5.649000168
  180 DT    H72     5701    9.065000534   12.397000313   -5.488999844
  180 DT    H73     5702    9.104000092   12.484999657   -5.626999855
  180 DT    C4      5703    9.296999931   12.217000008   -5.545000076
  180 DT    O4      5704    9.222000122   12.125000000   -5.526999950
  180 DT    N3      5705    9.433000565   12.196000099   -5.532999992
  180 DT    H3      5706    9.461999893   12.104000092   -5.501999855
  180 DT    C2      5707    9.531999588   12.294000626   -5.529999733
  180 DT    O2      5708    9.645999908   12.263999939   -5.506999969
  180 DT    C3'     5709    9.641000748   12.746999741   -5.656000137
  180 DT    H3'     5710    9.600999832   12.838000298   -5.702000141
  180 DT    C2'     5711    9.552999496   12.628999710   -5.683000088
  180 DT    H2'     5712    9.449999809   12.656999588   -5.703999996
[truncated: 17,272,771 more chars]
