# Supplementary material for: Redox-Based Defect Detection in Packed DNA: Insights from Hybrid Quantum Mechanical/Molecular Mechanics Molecular Dynamics Simulations
Source: J Chem Theory Comput. 2023 Nov 14;19(22):8434–45. doi: 10.1021/acs.jctc.3c01013 (PMC10687876; doi:10.1021/acs.jctc.3c01013)
Supplement: Supplementary file 2 — ct3c01013_si_002.zip [file ct3c01013_si_002.zip › packed_dna_8oxog-main/analysis/curves_scripts/README]

Performing curves runs and analysis:
    Required files:
    * all_trajectory.pdb (a multiframe pdb you generated from the preparation steps) Make sure that all the bases of DNA are either standard OR are included in the curves library of bases for analysis. An error will occur otherwise.
    * header (the first line of the pdb file you will need to add to every frame usually begins CRYST1)
    * frames_num.txt (frame numbers)
    Required Scripts:
        3_1step_split_frames.sh (takes all_trajectory.pdb and header)
        3_2step_input.sh (needs output pdbs from split_frames.sh)
            * run_curves.sh (used by input.sh)
        3_3step_moving.sh (uses output from 3_2step_input.sh/run_curves.sh)
        3_4step_20_notails_line_by_line.py (uses frames_num.txt and the lis files you generated from previous scripts 1-4)
        3_5step_statistical_analysis.py (uses data generated from script 5)
        3_6step_overall_collect_base_data.sh and associated scripts:
            * zeroes_collect_base_data.sh
            * twos_collect_base_data.sh
            * fives_collect_base_data.sh
            * sevens_collect_base_data.sh
            * each_bp.sh
        3_7step_concat.sh (needs previous script outputs)
        3_8step_clean_radians.py (needs previous script outputs) #If you decide you'd like to work with radians instead of degrees. This script will convert degrees to radians and ensure all distributions are centered around a central value. 
        3_9step_header_each_bp.sh (you need to copy this into a sub-directory and run it there, see the first commented line)

    Output:
        From 3_1step_split_frames.sh:
             pbd files each associated with a specific frame of your trajectory
        From 3_2step_input.sh & run_curves.sh:
            directories for each frame with curves results: bna.pdb,  r+bdna_B.pdb,  r+bdna.cda, r+bdna_X.pd, r+bna.lis 
        From 3_3step_moving.sh: output directory containing all the lis files from each frame's curves analysis results
        from 3_4step_20_notails_line_by_line.py:
            20_notails_curves_data directory
            Within the 20_notails_curves_data directory are directories for each frame
            Within each frame's directory is A-E data csvs
        From 3_5step_statistical_results.py:
            20_notails_statistical_results directory
            Within the 20_notails_statistical_results directory is a summary of stats on each area of data from A-E
        From 3_6step_overall_collect_base_data.sh and associated scripts:
            output_bybase directory
            in the output_bybase directory you will get data_{frame}_bybase.csv file for each frame
        From 3_7step_concat.sh:
            20_notails_bybase.csv containing a full csv of columns associated with the curves parameters for each data frame
        From 3_8step_clean_radians.py
            clean_20_notails_bybase_data.csv containing curves data now cleaned to not split dihedralsinto bimodal extremes  and to be in radians rather than degrees if you'd like 
        From 3_9step_header.sh:
            full_header.csv
            20_notails_bybase.csv - final csv for use with header
