# Supplementary material for: Redox-Based Defect Detection in Packed DNA: Insights from Hybrid Quantum Mechanical/Molecular Mechanics Molecular Dynamics Simulations
Source: J Chem Theory Comput. 2023 Nov 14;19(22):8434–45. doi: 10.1021/acs.jctc.3c01013 (PMC10687876; doi:10.1021/acs.jctc.3c01013)
Supplement: Supplementary file 2 — ct3c01013_si_002.zip [file ct3c01013_si_002.zip › packed_dna_8oxog-main/analysis/curves_scripts/curves_plots.ipynb]

# %% [code]
import numpy as np
import pandas as pd
import matplotlib.pyplot as plt
plt.rcParams['font.family'] = 'DeJavu Serif'
plt.rcParams["font.family"] = "Times New Roman"

# %% [code]
df_test1 = pd.read_csv('./wt_0_weka_inputs/sec1_wt_G_0_weka_input.csv')
df_test2 = pd.read_csv('./wt_0_weka_inputs/20_notails_wt_0_all_weka_input.csv')
#print(df_sec1)

# %% [code]
test1_propel = df_test1.loc[:,'Propel']
test1_propel.hist(bins=30);
test2_propel = df_test2.loc[:,'Propel']
test2_propel.hist(bins=30)

# %% [code]
fig, ax = plt.subplots()
plt.hist([test1_propel, test2_propel], 30, label=['test1', 'test2'], color=['blue','orange'])
plt.legend(loc='upper right')
ax.set_xlabel('Value (Degrees)')
ax.set_ylabel('Population')
ax.set_title('Propel Example')
plt.show()

# %% [code]
df_wt_notails = pd.read_csv('./wt_0_weka_inputs/20_notails_wt_0_all_weka_input.csv')
df_r1_notails = pd.read_csv('./8oxoG_0_reg1_weka_inputs/20_no_tails_8oxo_0_G_weka_input.csv')
df_r2_notails = pd.read_csv('./8oxoG_0_reg2_weka_inputs/20_notails_8oxoG_0_reg2_weka_input.csv')

# %% [code]
wt_notails_shear = df_wt_notails.loc[:,'Shear']
r1_notails_shear = df_r1_notails.loc[:,'Shear']
r2_notails_shear = df_r2_notails.loc[:,'Shear']

wt_notails_stretch = df_wt_notails.loc[:,'Stretch']
r1_notails_stretch = df_r1_notails.loc[:,'Stretch']
r2_notails_stretch = df_r2_notails.loc[:,'Stretch']

wt_notails_stagger = df_wt_notails.loc[:,'Stagger']
r1_notails_stagger = df_r1_notails.loc[:,'Stagger']
r2_notails_stagger = df_r2_notails.loc[:,'Stagger']

wt_notails_buckle = df_wt_notails.loc[:,'Buckle']
r1_notails_buckle = df_r1_notails.loc[:,'Buckle']
r2_notails_buckle = df_r2_notails.loc[:,'Buckle']

wt_notails_propeller = df_wt_notails.loc[:,'Propel']
r1_notails_propeller = df_r1_notails.loc[:,'Propel']
r2_notails_propeller = df_r2_notails.loc[:,'Propel']

wt_notails_opening = df_wt_notails.loc[:,'Opening']
r1_notails_opening = df_r1_notails.loc[:,'Opening']
r2_notails_opening = df_r2_notails.loc[:,'Opening']

# %% [code]
a = round(wt_notails_shear.mean(),5)
b = round(wt_notails_shear.std(),5)
c = round(r1_notails_shear.mean(),5)
d = round(r1_notails_shear.std(),5)
e = round(r2_notails_shear.mean(),5)
f = round(r2_notails_shear.std(),5)
print("Shear Statistics")
print("The wt shear mean and standard devation are " + str(a) + "  +/-  " + str(b))
print("The range of values within one standard deviation of the wt shear mean are from  " + str(round(a-b,5)) + "  to  " + str(round(a+b,5)))

print("The r1 shear mean and standard devation are " + str(c) + "  +/-  " + str(d))
print("The range of values within one standard deviation of the r1 shear mean are from  " + str(round(c-d,5)) + "  to  " + str(round(c+d,5)))
print("The difference in mean value between wt and r1 is " + str(round(a-c,5)))

print("The r2 shear mean and standard devation are " + str(e) + "  +/-  " + str(f))
print("The range of values within one standard deviation of the r2 shear mean are from  " + str(round(e-f,5)) + "  to  " + str(round(e+f,5)))


# %% [code]
a = round(wt_notails_stretch.mean(),5)
b = round(wt_notails_stretch.std(),5)
c = round(r1_notails_stretch.mean(),5)
d = round(r1_notails_stretch.std(),5)
e = round(r2_notails_stretch.mean(),5)
f = round(r2_notails_stretch.std(),5)
print("Stretch Statistics")
print("The wt stretch mean and standard devation are " + str(a) + "  +/-  " + str(b))
print("The range of values within one standard deviation of the wt stretch mean are from  " + str(round(a-b,5)) + "  to  " + str(round(a+b,5)))

print("The r1 stretch mean and standard devation are " + str(c) + "  +/-  " + str(d))
print("The range of values within one standard deviation of the r1 stretch mean are from  " + str(round(c-d,5)) + "  to  " + str(round(c+d,5)))
print("The difference in mean value between wt and r1 is " + str(round(a-c,5)))

print("The r2 stretch mean and standard devation are " + str(e) + "  +/-  " + str(f))
print("The range of values within one standard deviation of the r2 stretch mean are from  " + str(round(e-f,5)) + "  to  " + str(round(e+f,5)))
print("The difference in mean value between wt and r2 is " + str(round(a-e,5)))

# %% [code]
a = round(wt_notails_stagger.mean(),5)
b = round(wt_notails_stagger.std(),5)
c = round(r1_notails_stagger.mean(),5)
d = round(r1_notails_stagger.std(),5)
e = round(r2_notails_stagger.mean(),5)
f = round(r2_notails_stagger.std(),5)
print("Stagger Statistics")
print("The wt stagger mean and standard devation are " + str(a) + "  +/-  " + str(b))
print("The range of values within one standard deviation of the wt stagger mean are from  " + str(round(a-b,5)) + "  to  " + str(round(a+b,5)))

print("The r1 stagger mean and standard devation are " + str(c) + "  +/-  " + str(d))
print("The range of values within one standard deviation of the r1 stagger mean are from  " + str(round(c-d,5)) + "  to  " + str(round(c+d,5)))
print("The difference in mean value between wt and r1 is " + str(round(a-c,5)))
print("The r2 stagger mean and standard devation are " + str(e) + "  +/-  " + str(f))
print("The range of values within one standard deviation of the r2 stagger mean are from  " + str(round(e-f,5)) + "  to  " + str(round(e+f,5)))
print("The difference in mean value between wt and r2 is " + str(round(a-e,5)))

# %% [code]
a = round(wt_notails_buckle.mean(),5)
b = round(wt_notails_buckle.std(),5)
c = round(r1_notails_buckle.mean(),5)
d = round(r1_notails_buckle.std(),5)
e = round(r2_notails_buckle.mean(),5)
f = round(r2_notails_buckle.std(),5)
print("Buckle Statistics")
print("The wt buckle mean and standard devation are " + str(a) + "  +/-  " + str(b))
print("The range of values within one standard deviation of the wt buckle mean are from  " + str(round(a-b,5)) + "  to  " + str(round(a+b,5)))

print("The r1 buckle mean and standard devation are " + str(c) + "  +/-  " + str(d))
print("The range of values within one standard deviation of the r1 buckle mean are from  " + str(round(c-d,5)) + "  to  " + str(round(c+d,5)))
print("The difference in mean value between wt and r1 is " + str(round(a-c,5)))

print("The r2 buckle mean and standard devation are " + str(e) + "  +/-  " + str(f))
print("The range of values within one standard deviation of the r2 buckle mean are from  " + str(round(e-f,5)) + "  to  " + str(round(e+f,5)))
print("The difference in mean value between wt and r2 is " + str(round(a-e,5)))

# %% [code]
a = round(wt_notails_propeller.mean(),5)
b = round(wt_notails_propeller.std(),5)
c = round(r1_notails_propeller.mean(),5)
d = round(r1_notails_propeller.std(),5)
e = round(r2_notails_propeller.mean(),5)
f = round(r2_notails_propeller.std(),5)
print("Propeller Statistics")
print("The wt propeller mean and standard devation are " + str(a) + "  +/-  " + str(b))
print("The range of values within one standard deviation of the wt propeller mean are from  " + str(round(a-b,5)) + "  to  " + str(round(a+b,5)))

print("The r1 propeller mean and standard devation are " + str(c) + "  +/-  " + str(d))
print("The range of values within one standard deviation of the r1 propeller mean are from  " + str(round(c-d,5)) + "  to  " + str(round(c+d,5)))
print("The difference in mean value between wt and r1 is " + str(round(a-c,5)))
print("The r2 propeller mean and standard devation are " + str(e) + "  +/-  " + str(f))
print("The range of values within one standard deviation of the r2 propeller mean are from  " + str(round(e-f,5)) + "  to  " + str(round(e+f,5)))
print("The difference in mean value between wt and r1 is " + str(round(a-e,5)))

# %% [code]
a = round(wt_notails_opening.mean(),5)
b = round(wt_notails_opening.std(),5)
c = round(r1_notails_opening.mean(),5)
d = round(r1_notails_opening.std(),5)
e = round(r2_notails_opening.mean(),5)
f = round(r2_notails_opening.std(),5)
print("Opening Statistics")
print("The wt opening mean and standard devation are " + str(a) + "  +/-  " + str(b))
print("The range of values within one standard deviation of the wt opening mean are from  " + str(round(a-b,5)) + "  to  " + str(round(a+b,5)))

print("The r1 opening mean and standard devation are " + str(c) + "  +/-  " + str(d))
print("The range of values within one standard deviation of the r1 opening mean are from  " + str(round(c-d,5)) + "  to  " + str(round(c+d,5)))
print("The difference in mean value between wt and r1 is " + str(round(a-c,5)))
print("The r2 opening mean and standard devation are " + str(e) + "  +/-  " + str(f))
print("The range of values within one standard deviation of the r2 opening mean are from  " + str(round(e-f,5)) + "  to  " + str(round(e+f,5)))
print("The difference in mean value between wt and r2 is " + str(round(a-e,5)))

# %% [code]
fig, ((ax0, ax1),(ax2,ax3), (ax4,ax5)) = plt.subplots(nrows=3, ncols=2, figsize=(10,8))
bins_shear = np.linspace(-0.15, 0.15, 30)
ax0.hist([wt_notails_shear, r1_notails_shear], bins_shear, label=['WT', 'Reg1'], color=['blue','red'])
ax0.legend(loc='upper right')
ax0.set_xlabel('Value ($\AA$)')
ax0.set_ylabel('Frame Count')
ax0.set_title('Shear: Wild-Type vs Region 1 Defect ')
ax0.set_xlim(-0.15, 0.15)
ax0.set_ylim(0, 130)
ax1.hist([wt_notails_shear, r2_notails_shear], bins_shear, label=['WT', 'Reg2'], color=['blue','orange'])
ax1.legend(loc='upper right')
ax1.set_xlabel('Value ($\AA$)')
ax1.set_ylabel('Frame Count')
ax1.set_title('Shear: Wild-Type vs Region 2 Defect ')
ax1.set_xlim(-0.15, 0.15)
ax1.set_ylim(0, 130)
bins_stretch = np.linspace(-0.025, 0.08, 30)
ax2.hist([wt_notails_stretch, r1_notails_stretch], bins_stretch, label=['WT', 'Reg1'], color=['blue','red'])
ax2.legend(loc='upper right')
ax2.set_xlabel('Value ($\AA$)')
ax2.set_ylabel('Frame Count')
ax2.set_title('Stretch: Wild-Type vs Region 1 Defect ')
ax2.set_xlim(-0.025, 0.08)
ax2.set_ylim(0, 130)
ax3.hist([wt_notails_stretch, r2_notails_stretch], bins_stretch, label=['WT', 'Reg2'], color=['blue','orange'])
ax3.legend(loc='upper right')
ax3.set_xlabel('Value ($\AA$)')
ax3.set_ylabel('Frame Count')
ax3.set_title('Stretch: Wild-Type vs Region 2 Defect ')
ax3.set_xlim(-0.025, 0.08)
ax3.set_ylim(0, 130)
bins_stagger = np.linspace(-0.15, 0.25, 30)
ax4.hist([wt_notails_stagger, r1_notails_stagger], bins_stagger, label=['WT', 'Reg1'], color=['blue','red'])
ax4.legend(loc='upper right')
ax4.set_xlabel('Value ($\AA$)')
ax4.set_ylabel('Frame Count')
ax4.set_title('Stagger: Wild-Type vs Region 1 Defect ')
ax4.set_xlim(-0.15, 0.25)
ax4.set_ylim(0, 130)
ax5.hist([wt_notails_stagger, r2_notails_stagger], bins_stagger, label=['WT', 'Reg2'], color=['blue','orange'])
ax5.legend(loc='upper right')
ax5.set_xlabel('Value ($\AA$)')
ax5.set_ylabel('Frame Count')
ax5.set_title('Stagger: Wild-Type vs Region 2 Defect ')
ax5.set_xlim(-0.15, 0.25)
ax5.set_ylim(0, 130)
fig.tight_layout()

# %% [code]
fig, ((ax0, ax1),(ax2,ax3), (ax4,ax5)) = plt.subplots(nrows=3, ncols=2, figsize=(10,8))
bins_buckle = np.linspace(-5, 5, 30)
ax0.hist([wt_notails_buckle, r1_notails_buckle], bins_buckle, label=['WT', 'Reg1'], color=['blue','red'])
ax0.legend(loc='upper right')
ax0.set_xlabel('Value ($^\circ$)')
ax0.set_ylabel('Frame Count')
ax0.set_title('Buckle: Wild-Type vs Region 1 Defect ')
ax0.set_xlim(-5, 5)
ax0.set_ylim(0, 125)
ax1.hist([wt_notails_buckle, r2_notails_buckle], bins_buckle, label=['WT', 'Reg2'], color=['blue','orange'])
ax1.legend(loc='upper right')
ax1.set_xlabel('Value ($^\circ$)')
ax1.set_ylabel('Frame Count')
ax1.set_title('Buckle: Wild-Type vs Region 2 Defect ')
ax1.set_xlim(-5, 5)
ax1.set_ylim(0, 125)
bins_propeller = np.linspace(-12, -6, 30)
ax2.hist([wt_notails_propeller, r1_notails_propeller], bins_propeller, label=['WT', 'Reg1'], color=['blue','red'])
ax2.legend(loc='upper right')
ax2.set_xlabel('Value ($^\circ$)')
ax2.set_ylabel('Frame Count')
ax2.set_title('Propeller: Wild-Type vs Region 1 Defect ')
ax2.set_xlim(-12, -6)
ax2.set_ylim(0, 125)
ax3.hist([wt_notails_propeller, r2_notails_propeller], bins_propeller, label=['WT', 'Reg2'], color=['blue','orange'])
ax3.legend(loc='upper right')
ax3.set_xlabel('Value ($^\circ$)')
ax3.set_ylabel('Frame Count')
ax3.set_title('Propeller: Wild-Type vs Region 2 Defect ')
ax3.set_xlim(-12, -6)
ax3.set_ylim(0, 125)
bins_opening = np.linspace(-1, 3, 30)
ax4.hist([wt_notails_opening, r1_notails_opening], bins_opening, label=['WT', 'Reg1'], color=['blue','red'])
ax4.legend(loc='upper right')
ax4.set_xlabel('Value ($^\circ$)')
ax4.set_ylabel('Frame Count')
ax4.set_title('Opening: Wild-Type vs Region 1 Defect ')
ax4.set_xlim(-1, 3)
ax4.set_ylim(0, 120)
ax5.hist([wt_notails_opening, r2_notails_opening], bins_opening, label=['WT', 'Reg2'], color=['blue','orange'])
ax5.legend(loc='upper right')
ax5.set_xlabel('Value ($^\circ$)')
ax5.set_ylabel('Frame Count')
ax5.set_title('Opening: Wild-Type vs Region 2 Defect ')
ax5.set_xlim(-1, 3)
ax5.set_ylim(0, 125)
fig.tight_layout()

# %% [code]
wt_notails_shift = df_wt_notails.loc[:,'Shift']
r1_notails_shift = df_r1_notails.loc[:,'Shift']
r2_notails_shift = df_r2_notails.loc[:,'Shift']

wt_notails_slide = df_wt_notails.loc[:,'Slide']
r1_notails_slide = df_r1_notails.loc[:,'Slide']
r2_notails_slide = df_r2_notails.loc[:,'Slide']

wt_notails_rise = df_wt_notails.loc[:,'Rise']
r1_notails_rise = df_r1_notails.loc[:,'Rise']
r2_notails_rise = df_r2_notails.loc[:,'Rise']

wt_notails_tilt = df_wt_notails.loc[:,'Tilt']
r1_notails_tilt = df_r1_notails.loc[:,'Tilt']
r2_notails_tilt = df_r2_notails.loc[:,'Tilt']

wt_notails_roll = df_wt_notails.loc[:,'Roll']
r1_notails_roll = df_r1_notails.loc[:,'Roll']
r2_notails_roll = df_r2_notails.loc[:,'Roll']

wt_notails_twist = df_wt_notails.loc[:,'Twist']
r1_notails_twist = df_r1_notails.loc[:,'Twist']
r2_notails_twist = df_r2_notails.loc[:,'Twist']

# %% [code]
a = round(wt_notails_shift.mean(),5)
b = round(wt_notails_shift.std(),5)
c = round(r1_notails_shift.mean(),5)
d = round(r1_notails_shift.std(),5)
e = round(r2_notails_shift.mean(),5)
f = round(r2_notails_shift.std(),5)
print("Shift Statistics")
print("The wt shift mean and standard devation are " + str(a) + "  +/-  " + str(b))
print("The range of values within one standard deviation of the wt shift mean are from  " + str(round(a-b,5)) + "  to  " + str(round(a+b,5)))

print("The r1 shift mean and standard devation are " + str(c) + "  +/-  " + str(d))
print("The range of values within one standard deviation of the r1 shift mean are from  " + str(round(c-d,5)) + "  to  " + str(round(c+d,5)))
print("The difference in mean value between wt and r1 is " + str(round(a-c,5)))
print("The r2 shift mean and standard devation are " + str(e) + "  +/-  " + str(f))
print("The range of values within one standard deviation of the r2 shift mean are from  " + str(round(e-f,5)) + "  to  " + str(round(e+f,5)))
print("The difference in mean value between wt and r2 is " + str(round(a-e,5)))

# %% [code]
a = round(wt_notails_slide.mean(),5)
b = round(wt_notails_slide.std(),5)
c = round(r1_notails_slide.mean(),5)
d = round(r1_notails_slide.std(),5)
e = round(r2_notails_slide.mean(),5)
f = round(r2_notails_slide.std(),5)
print("Slide Statistics")
print("The wt slide mean and standard devation are " + str(a) + "  +/-  " + str(b))
print("The range of values within one standard deviation of the wt slide mean are from  " + str(round(a-b,5)) + "  to  " + str(round(a+b,5)))

print("The r1 slide mean and standard devation are " + str(c) + "  +/-  " + str(d))
print("The range of values within one standard deviation of the r1 slide mean are from  " + str(round(c-d,5)) + "  to  " + str(round(c+d,5)))
print("The difference in mean value between wt and r1 is " + str(round(a-c,5)))
print("The r2 slide mean and standard devation are " + str(e) + "  +/-  " + str(f))
print("The range of values within one standard deviation of the r2 slide mean are from  " + str(round(e-f,5)) + "  to  " + str(round(e+f,5)))
print("The difference in mean value between wt and r2 is " + str(round(a-e,5)))

# %% [code]
a = round(wt_notails_rise.mean(),5)
b = round(wt_notails_rise.std(),5)
c = round(r1_notails_rise.mean(),5)
d = round(r1_notails_rise.std(),5)
e = round(r2_notails_rise.mean(),5)
f = round(r2_notails_rise.std(),5)
print("Rise Statistics")
print("The wt rise mean and standard devation are " + str(a) + "  +/-  " + str(b))
print("The range of values within one standard deviation of the wt rise mean are from  " + str(round(a-b,5)) + "  to  " + str(round(a+b,5)))

print("The r1 rise mean and standard devation are " + str(c) + "  +/-  " + str(d))
print("The range of values within one standard deviation of the r1 rise mean are from  " + str(round(c-d,5)) + "  to  " + str(round(c+d,5)))
print("The difference in mean value between wt and r1 is " + str(round(a-c,5)))
print("The r2 rise mean and standard devation are " + str(e) + "  +/-  " + str(f))
print("The range of values within one standard deviation of the r2 rise mean are from  " + str(round(e-f,5)) + "  to  " + str(round(e+f,5)))
print("The difference in mean value between wt and r2 is " + str(round(a-e,5)))

# %% [code]
a = round(wt_notails_tilt.mean(),5)
b = round(wt_notails_tilt.std(),5)
c = round(r1_notails_tilt.mean(),5)
d = round(r1_notails_tilt.std(),5)
e = round(r2_notails_tilt.mean(),5)
f = round(r2_notails_tilt.std(),5)
print("Tilt Statistics")
print("The wt rise mean and standard devation are " + str(a) + "  +/-  " + str(b))
print("The range of values within one standard deviation of the wt tilt mean are from  " + str(round(a-b,5)) + "  to  " + str(round(a+b,5)))

print("The r1 rise mean and standard devation are " + str(c) + "  +/-  " + str(d))
print("The range of values within one standard deviation of the r1 tilt mean are from  " + str(round(c-d,5)) + "  to  " + str(round(c+d,5)))
print("The difference in mean value between wt and r1 is " + str(round(a-c,5)))
print("The r2 rise mean and standard devation are " + str(e) + "  +/-  " + str(f))
print("The range of values within one standard deviation of the r2 tilt mean are from  " + str(round(e-f,5)) + "  to  " + str(round(e+f,5)))
print("The difference in mean value between wt and r2 is " + str(round(a-e,5)))

# %% [code]
a = round(wt_notails_roll.mean(),5)
b = round(wt_notails_roll.std(),5)
c = round(r1_notails_roll.mean(),5)
d = round(r1_notails_roll.std(),5)
e = round(r2_notails_roll.mean(),5)
f = round(r2_notails_roll.std(),5)
print("Roll Statistics")
print("The wt roll mean and standard devation are " + str(a) + "  +/-  " + str(b))
print("The range of values within one standard deviation of the wt roll mean are from  " + str(round(a-b,5)) + "  to  " + str(round(a+b,5)))

print("The r1 roll mean and standard devation are " + str(c) + "  +/-  " + str(d))
print("The range of values within one standard deviation of the r1 roll mean are from  " + str(round(c-d,5)) + "  to  " + str(round(c+d,5)))
print("The difference in mean value between wt and r1 is " + str(round(a-c,5)))
print("The r2 roll mean and standard devation are " + str(e) + "  +/-  " + str(f))
print("The range of values within one standard deviation of the r2 roll mean are from  " + str(round(e-f,5)) + "  to  " + str(round(e+f,5)))
print("The difference in mean value between wt and r2 is " + str(round(a-e,5)))

# %% [code]
a = round(wt_notails_twist.mean(),5)
b = round(wt_notails_twist.std(),5)
c = round(r1_notails_twist.mean(),5)
d = round(r1_notails_twist.std(),5)
e = round(r2_notails_twist.mean(),5)
f = round(r2_notails_twist.std(),5)
print("Twist Statistics")
print("The wt twist mean and standard devation are " + str(a) + "  +/-  " + str(b))
print("The range of values within one standard deviation of the wt twist mean are from  " + str(round(a-b,5)) + "  to  " + str(round(a+b,5)))

print("The r1 twist mean and standard devation are " + str(c) + "  +/-  " + str(d))
print("The range of values within one standard deviation of the r1 twist mean are from  " + str(round(c-d,5)) + "  to  " + str(round(c+d,5)))
print("The difference in mean value between wt and r1 is " + str(round(a-c,5)))
print("The r2 twist mean and standard devation are " + str(e) + "  +/-  " + str(f))
print("The range of values within one standard deviation of the r2 twist mean are from  " + str(round(e-f,5)) + "  to  " + str(round(e+f,5)))
print("The difference in mean value between wt and r2 is " + str(round(a-e,5)))

# %% [code]
fig, ((ax0, ax1),(ax2,ax3), (ax4,ax5)) = plt.subplots(nrows=3, ncols=2, figsize=(10,8))
bins_shift = np.linspace(-0.15, 0.15, 30)
ax0.hist([wt_notails_shift, r1_notails_shift], bins_shift, label=['WT', 'Reg1'], color=['blue','red'])
ax0.legend(loc='upper right')
ax0.set_xlabel('Value ($\AA$)')
ax0.set_ylabel('Frame Count')
ax0.set_title('Shift: Wild-Type vs Region 1 Defect ')
ax0.set_xlim(-0.15, 0.15)
ax0.set_ylim(0, 130)
ax1.hist([wt_notails_shift, r2_notails_shift], bins_shift, label=['WT', 'Reg2'], color=['blue','orange'])
ax1.legend(loc='upper right')
ax1.set_xlabel('Value ($\AA$)')
ax1.set_ylabel('Frame Count')
ax1.set_title('Shift: Wild-Type vs Region 2 Defect ')
ax1.set_xlim(-0.15, 0.15)
ax1.set_ylim(0, 125)
bins_slide = np.linspace(-0.45, -0.05, 30)
ax2.hist([wt_notails_slide, r1_notails_slide], bins_slide, label=['WT', 'Reg1'], color=['blue','red'])
ax2.legend(loc='upper right')
ax2.set_xlabel('Value ($\AA$)')
ax2.set_ylabel('Frame Count')
ax2.set_title('Slide: Wild-Type vs Region 1 Defect ')
ax2.set_xlim(-0.45, -0.05)
ax2.set_ylim(0, 130)
ax3.hist([wt_notails_slide, r2_notails_slide], bins_slide, label=['WT', 'Reg2'], color=['blue','orange'])
ax3.legend(loc='upper right')
ax3.set_xlabel('Value ($\AA$)')
ax3.set_ylabel('Frame Count')
ax3.set_title('Slide: Wild-Type vs Region 2 Defect ')
ax3.set_xlim(-0.45, -0.05)
ax3.set_ylim(0, 130)
bins_rise = np.linspace(3.34, 3.43, 30)
ax4.hist([wt_notails_rise, r1_notails_rise], bins_rise, label=['WT', 'Reg1'], color=['blue','red'])
ax4.legend(loc='upper right')
ax4.set_xlabel('Value ($\AA$)')
ax4.set_ylabel('Frame Count')
ax4.set_title('Rise: Wild-Type vs Region 1 Defect ')
ax4.set_xlim(3.34, 3.43)
ax4.set_ylim(0, 130)
ax5.hist([wt_notails_rise, r2_notails_rise], bins_rise, label=['WT', 'Reg2'], color=['blue','orange'])
ax5.legend(loc='upper right')
ax5.set_xlabel('Value ($\AA$)')
ax5.set_ylabel('Frame Count')
ax5.set_title('Rise: Wild-Type vs Region 2 Defect ')
ax5.set_xlim(3.34, 3.43)
ax5.set_ylim(0, 130)
fig.tight_layout()

# %% [code]
fig, ((ax0, ax1),(ax2,ax3), (ax4,ax5)) = plt.subplots(nrows=3, ncols=2, figsize=(10,8))
bins_tilt = np.linspace(-1, 1, 30)
ax0.hist([wt_notails_tilt, r1_notails_tilt], bins_tilt, label=['WT', 'Reg1'], color=['blue','red'])
ax0.legend(loc='upper right')
ax0.set_xlabel('Value ($^\circ$)')
ax0.set_ylabel('Frame Count')
ax0.set_title('Tilt: Wild-Type vs Region 1 Defect ')
ax0.set_xlim(-1, 1)
ax0.set_ylim(0, 150)
ax1.hist([wt_notails_tilt, r2_notails_tilt], bins_tilt, label=['WT', 'Reg2'], color=['blue','orange'])
ax1.legend(loc='upper right')
ax1.set_xlabel('Value ($^\circ$)')
ax1.set_ylabel('Frame Count')
ax1.set_title('Tilt: Wild-Type vs Region 2 Defect ')
ax1.set_xlim(-1, 1)
ax1.set_ylim(0, 150)
bins_roll = np.linspace(-1.5, 1.5, 30)
ax2.hist([wt_notails_roll, r1_notails_roll], bins_roll, label=['WT', 'Reg1'], color=['blue','red'])
ax2.legend(loc='upper right')
ax2.set_xlabel('Value ($^\circ$)')
ax2.set_ylabel('Frame Count')
ax2.set_title('Roll: Wild-Type vs Region 1 Defect ')
ax2.set_xlim(-1.5, 1.5)
ax2.set_ylim(0, 150)
ax3.hist([wt_notails_roll,r2_notails_roll], bins_roll, label=['WT', 'Reg2'], color=['blue','orange'])
ax3.legend(loc='upper right')
ax3.set_xlabel('Value ($^\circ$)')
ax3.set_ylabel('Frame Count')
ax3.set_title('Roll: Wild-Type vs Region 2 Defect ')
ax3.set_xlim(-1.5, 1.5)
ax3.set_ylim(0, 150)
bins_twist = np.linspace(34, 35, 30)
ax4.hist([wt_notails_twist, r1_notails_twist], bins_twist, label=['WT', 'Reg1'], color=['blue','red'])
ax4.legend(loc='upper right')
ax4.set_xlabel('Value ($^\circ$)')
ax4.set_ylabel('Frame Count')
ax4.set_title('Twist: Wild-Type vs Region 1 Defect ')
ax4.set_xlim(34, 35)
ax4.set_ylim(0, 150)
ax5.hist([wt_notails_twist, r2_notails_twist], bins_twist, label=['WT', 'Reg2'], color=['blue','orange'])
ax5.legend(loc='upper right')
ax5.set_xlabel('Value ($^\circ$)')
ax5.set_ylabel('Frame Count')
ax5.set_title('Twist: Wild-Type vs Region 2 Defect ')
ax5.set_xlim(34, 35)
ax5.set_ylim(0, 150)
fig.tight_layout()

# %% [code]
wt_notails_xdisp = df_wt_notails.loc[:,'Xdisp']
r1_notails_xdisp = df_r1_notails.loc[:,'Xdisp']
r2_notails_xdisp = df_r2_notails.loc[:,'Xdisp']

wt_notails_ydisp = df_wt_notails.loc[:,'Ydisp']
r1_notails_ydisp = df_r1_notails.loc[:,'Ydisp']
r2_notails_ydisp = df_r2_notails.loc[:,'Ydisp']

wt_notails_inclin = df_wt_notails.loc[:,'Inclin']
r1_notails_inclin = df_r1_notails.loc[:,'Inclin']
r2_notails_inclin = df_r2_notails.loc[:,'Inclin']

wt_notails_tip = df_wt_notails.loc[:,'Tip']
r1_notails_tip = df_r1_notails.loc[:,'Tip']
r2_notails_tip = df_r2_notails.loc[:,'Tip']

# %% [code]
a = round(wt_notails_xdisp.mean(),5)
b = round(wt_notails_xdisp.std(),5)
c = round(r1_notails_xdisp.mean(),5)
d = round(r1_notails_xdisp.std(),5)
e = round(r2_notails_xdisp.mean(),5)
f = round(r2_notails_xdisp.std(),5)
print("X-Displacement Statistics")
print("The wt xdisp mean and standard devation are " + str(a) + "  +/-  " + str(b))
print("The range of values within one standard deviation of the wt xdisp mean are from  " + str(round(a-b,5)) + "  to  " + str(round(a+b,5)))

print("The r1 xdisp mean and standard devation are " + str(c) + "  +/-  " + str(d))
print("The range of values within one standard deviation of the r1 xdisp mean are from  " + str(round(c-d,5)) + "  to  " + str(round(c+d,5)))
print("The difference in mean value between wt and r1 is " + str(round(a-c,5)))
print("The r2 xdisp mean and standard devation are " + str(e) + "  +/-  " + str(f))
print("The range of values within one standard deviation of the r2 xdisp mean are from  " + str(round(e-f,5)) + "  to  " + str(round(e+f,5)))
print("The difference in mean value between wt and r2 is " + str(round(a-e,5)))

# %% [code]
a = round(wt_notails_ydisp.mean(),5)
b = round(wt_notails_ydisp.std(),5)
c = round(r1_notails_ydisp.mean(),5)
d = round(r1_notails_ydisp.std(),5)
e = round(r2_notails_ydisp.mean(),5)
f = round(r2_notails_ydisp.std(),5)
print("Y-Displacement Statistics")
print("The wt ydisp mean and standard devation are " + str(a) + "  +/-  " + str(b))
print("The range of values within one standard deviation of the wt ydisp mean are from  " + str(round(a-b,5)) + "  to  " + str(round(a+b,5)))

print("The r1 ydisp mean and standard devation are " + str(c) + "  +/-  " + str(d))
print("The range of values within one standard deviation of the r1 ydisp mean are from  " + str(round(c-d,5)) + "  to  " + str(round(c+d,5)))
print("The difference in mean value between wt and r1 is " + str(round(a-c,5)))
print("The r2 ydisp mean and standard devation are " + str(e) + "  +/-  " + str(f))
print("The range of values within one standard deviation of the r2 ydisp mean are from  " + str(round(e-f,5)) + "  to  " + str(round(e+f,5)))
print("The difference in mean value between wt and r2 is " + str(round(a-e,5)))

# %% [code]
a = round(wt_notails_inclin.mean(),5)
b = round(wt_notails_inclin.std(),5)
c = round(r1_notails_inclin.mean(),5)
d = round(r1_notails_inclin.std(),5)
e = round(r2_notails_inclin.mean(),5)
f = round(r2_notails_inclin.std(),5)
print("Inclination Statistics")
print("The wt inclin mean and standard devation are " + str(a) + "  +/-  " + str(b))
print("The range of values within one standard deviation of the wt inclin mean are from  " + str(round(a-b,5)) + "  to  " + str(round(a+b,5)))

print("The r1 inclin mean and standard devation are " + str(c) + "  +/-  " + str(d))
print("The range of values within one standard deviation of the r1 inclin mean are from  " + str(round(c-d,5)) + "  to  " + str(round(c+d,5)))
print("The difference in mean value between wt and r1 is " + str(round(a-c,5)))
print("The r2 inclin mean and standard devation are " + str(e) + "  +/-  " + str(f))
print("The range of values within one standard deviation of the r2 inclin mean are from  " + str(round(e-f,5)) + "  to  " + str(round(e+f,5)))
print("The difference in mean value between wt and r2 is " + str(round(a-e,5)))

# %% [code]
a = round(wt_notails_tip.mean(),5)
b = round(wt_notails_tip.std(),5)
c = round(r1_notails_tip.mean(),5)
d = round(r1_notails_tip.std(),5)
e = round(r2_notails_tip.mean(),5)
f = round(r2_notails_tip.std(),5)
print("Tip Statistics")
print("The wt inclin mean and standard devation are " + str(a) + "  +/-  " + str(b))
print("The range of values within one standard deviation of the wt tip mean are from  " + str(round(a-b,5)) + "  to  " + str(round(a+b,5)))

print("The r1 tip mean and standard devation are " + str(c) + "  +/-  " + str(d))
print("The range of values within one standard deviation of the r1 tip mean are from  " + str(round(c-d,5)) + "  to  " + str(round(c+d,5)))
print("The difference in mean value between wt and r1 is " + str(round(a-c,5)))
print("The r2 tip mean and standard devation are " + str(e) + "  +/-  " + str(f))
print("The range of values within one standard deviation of the r2 tip mean are from  " + str(round(e-f,5)) + "  to  " + str(round(e+f,5)))
print("The difference in mean value between wt and r2 is " + str(round(a-e,5)))

# %% [code]
fig, ((ax0, ax1),(ax2,ax3)) = plt.subplots(nrows=2, ncols=2, figsize=(10,6))
bins_xdisp = np.linspace(-0.7, -0.1, 30)
ax0.hist([wt_notails_xdisp, r1_notails_xdisp], bins_xdisp, label=['WT', 'Reg1'], color=['blue','red'])
ax0.legend(loc='upper right')
ax0.set_xlabel('Value ($\AA$)')
ax0.set_ylabel('Frame Count')
ax0.set_title('X-Disp: Wild-Type vs Region 1 Defect ')
ax0.set_xlim(-0.7, -0.1)
ax0.set_ylim(0, 150)
ax1.hist([wt_notails_xdisp, r2_notails_xdisp], bins_xdisp, label=['WT', 'Reg2'], color=['blue','orange'])
ax1.legend(loc='upper right')
ax1.set_xlabel('Value ($\AA$)')
ax1.set_ylabel('Frame Count')
ax1.set_title('X-Disp: Wild-Type vs Region 2 Defect ')
ax1.set_xlim(-0.7, -0.1)
ax1.set_ylim(0, 150)
bins_ydisp = np.linspace(-0.2, 0.2, 30)
ax2.hist([wt_notails_ydisp, r1_notails_ydisp], bins_ydisp, label=['WT', 'Reg1'], color=['blue','red'])
ax2.legend(loc='upper right')
ax2.set_xlabel('Value ($\AA$)')
ax2.set_ylabel('Frame Count')
ax2.set_title('Y-Disp: Wild-Type vs Region 1 Defect ')
ax2.set_xlim(-0.2, 0.2)
ax2.set_ylim(0, 150)
ax3.hist([wt_notails_ydisp, r2_notails_ydisp], bins_ydisp, label=['WT', 'Reg2'], color=['blue','orange'])
ax3.legend(loc='upper right')
ax3.set_xlabel('Value ($\AA$)')
ax3.set_ylabel('Frame Count')
ax3.set_title('Y-Disp: Wild-Type vs Region 2 Defect ')
ax3.set_xlim(-0.2, 0.2)
ax3.set_ylim(0, 150)
fig.tight_layout()

# %% [code]
fig, ((ax0, ax1),(ax2,ax3)) = plt.subplots(nrows=2, ncols=2, figsize=(10,6))
bins_inclin = np.linspace(-2.5, 2.5, 30)
ax0.hist([wt_notails_inclin, r1_notails_inclin], bins_inclin, label=['WT', 'Reg1'], color=['blue','red'])
ax0.legend(loc='upper right')
ax0.set_xlabel('Value ($^\circ$)')
ax0.set_ylabel('Frame Count')
ax0.set_title('Inclination: Wild-Type vs Region 1 Defect ')
ax0.set_xlim(-2.5, 2.5)
ax0.set_ylim(0, 140)
ax1.hist([wt_notails_inclin, r2_notails_inclin], bins_inclin, label=['WT', 'Reg2'], color=['blue','orange'])
ax1.legend(loc='upper right')
ax1.set_xlabel('Value ($^\circ$)')
ax1.set_ylabel('Frame Count')
ax1.set_title('Inclincation: Wild-Type vs Region 2 Defect ')
ax1.set_xlim(-2.5, 2.5)
ax1.set_ylim(0, 140)
bins_tip = np.linspace(-2, 2, 30)
ax2.hist([wt_notails_tip, r1_notails_tip], bins_tip, label=['WT', 'Reg1'], color=['blue','red'])
ax2.legend(loc='upper right')
ax2.set_xlabel('Value ($^\circ$)')
ax2.set_ylabel('Frame Count')
ax2.set_title('Tip: Wild-Type vs Region 1 Defect ')
ax2.set_xlim(-2, 2)
ax2.set_ylim(0, 140)
ax3.hist([wt_notails_tip, r2_notails_tip], bins_tip, label=['WT', 'Reg2'], color=['blue','orange'])
ax3.legend(loc='upper right')
ax3.set_xlabel('Value ($^\circ$)')
ax3.set_ylabel('Frame Count')
ax3.set_title('Tip: Wild-Type vs Region 2 Defect ')
ax3.set_xlim(-2, 2)
ax3.set_ylim(0, 140)
fig.tight_layout()

# %% [code]
wt_notails_a1 = df_wt_notails.loc[:,'Alpha_1']
r1_notails_a1 = df_r1_notails.loc[:,'Alpha_1']
r2_notails_a1 = df_r2_notails.loc[:,'Alpha_1']

wt_notails_a2 = df_wt_notails.loc[:,'Alpha_2']
r1_notails_a2 = df_r1_notails.loc[:,'Alpha_2']
r2_notails_a2 = df_r2_notails.loc[:,'Alpha_2']

wt_notails_b1 = df_wt_notails.loc[:,'Beta_1']
r1_notails_b1 = df_r1_notails.loc[:,'Beta_1']
r2_notails_b1 = df_r2_notails.loc[:,'Beta_1']

wt_notails_b2= df_wt_notails.loc[:,'Beta_2']
r1_notails_b2 = df_r1_notails.loc[:,'Beta_2']
r2_notails_b2 = df_r2_notails.loc[:,'Beta_2']

# %% [code]
a = round(wt_notails_a1.mean(),5)
b = round(wt_notails_a1.std(),5)
c = round(r1_notails_a1.mean(),5)
d = round(r1_notails_a1.std(),5)
e = round(r2_notails_a1.mean(),5)
f = round(r2_notails_a1.std(),5)
print("Alpha Strand 1 Statistics")
print("The wt a1 mean and standard devation are " + str(a) + "  +/-  " + str(b))
print("The range of values within one standard deviation of the wt a1 mean are from  " + str(round(a-b,5)) + "  to  " + str(round(a+b,5)))

print("The r1 a1 mean and standard devation are " + str(c) + "  +/-  " + str(d))
print("The range of values within one standard deviation of the r1 a1 mean are from  " + str(round(c-d,5)) + "  to  " + str(round(c+d,5)))
print("The difference in mean value between wt and r1 is " + str(round(a-c,5)))
print("The r2 a1 mean and standard devation are " + str(e) + "  +/-  " + str(f))
print("The range of values within one standard deviation of the r2 a1 mean are from  " + str(round(e-f,5)) + "  to  " + str(round(e+f,5)))
print("The difference in mean value between wt and r2 is " + str(round(a-e,5)))

# %% [code]
a = round(wt_notails_a2.mean(),5)
b = round(wt_notails_a2.std(),5)
c = round(r1_notails_a2.mean(),5)
d = round(r1_notails_a2.std(),5)
e = round(r2_notails_a2.mean(),5)
f = round(r2_notails_a2.std(),5)
print("Alpha Strand 2 Statistics")
print("The wt a2 mean and standard devation are " + str(a) + "  +/-  " + str(b))
print("The range of values within one standard deviation of the wt a2 mean are from  " + str(round(a-b,5)) + "  to  " + str(round(a+b,5)))

print("The r1 a2 mean and standard devation are " + str(c) + "  +/-  " + str(d))
print("The range of values within one standard deviation of the r1 a2 mean are from  " + str(round(c-d,5)) + "  to  " + str(round(c+d,5)))
print("The difference in mean value between wt and r1 is " + str(round(a-c,5)))
print("The r2 a2 mean and standard devation are " + str(e) + "  +/-  " + str(f))
print("The range of values within one standard deviation of the r2 a2 mean are from  " + str(round(e-f,5)) + "  to  " + str(round(e+f,5)))
print("The difference in mean value between wt and r2 is " + str(round(a-e,5)))

# %% [code]
a = round(wt_notails_b1.mean(),5)
b = round(wt_notails_b1.std(),5)
c = round(r1_notails_b1.mean(),5)
d = round(r1_notails_b1.std(),5)
e = round(r2_notails_b1.mean(),5)
f = round(r2_notails_b1.std(),5)
print("Beta Strand 1 Statistics")
print("The wt b1 mean and standard devation are " + str(a) + "  +/-  " + str(b))
print("The range of values within one standard deviation of the wt b1 mean are from  " + str(round(a-b,5)) + "  to  " + str(round(a+b,5)))

print("The r1 b1 mean and standard devation are " + str(c) + "  +/-  " + str(d))
print("The range of values within one standard deviation of the r1 b1 mean are from  " + str(round(c-d,5)) + "  to  " + str(round(c+d,5)))
print("The difference in mean value between wt and r1 is " + str(round(a-c,5)))
print("The r2 b1 mean and standard devation are " + str(e) + "  +/-  " + str(f))
print("The range of values within one standard deviation of the r2 b1 mean are from  " + str(round(e-f,5)) + "  to  " + str(round(e+f,5)))
print("The difference in mean value between wt and r2 is " + str(round(a-e,5)))

# %% [code]
a = round(wt_notails_b2.mean(),5)
b = round(wt_notails_b2.std(),5)
c = round(r1_notails_b2.mean(),5)
d = round(r1_notails_b2.std(),5)
e = round(r2_notails_b2.mean(),5)
f = round(r2_notails_b2.std(),5)
print("Beta Strand 2 Statistics")
print("The wt b2 mean and standard devation are " + str(a) + "  +/-  " + str(b))
print("The range of values within one standard deviation of the wt b2 mean are from  " + str(round(a-b,5)) + "  to  " + str(round(a+b,5)))

print("The r1 b2 mean and standard devation are " + str(c) + "  +/-  " + str(d))
print("The range of values within one standard deviation of the r1 b2 mean are from  " + str(round(c-d,5)) + "  to  " + str(round(c+d,5)))
print("The difference in mean value between wt and r1 is " + str(round(a-c,5)))
print("The r2 b2 mean and standard devation are " + str(e) + "  +/-  " + str(f))
print("The range of values within one standard deviation of the r2 b2 mean are from  " + str(round(e-f,5)) + "  to  " + str(round(e+f,5)))
print("The difference in mean value between wt and r2 is " + str(round(a-e,5)))

# %% [code]
fig, ((ax0, ax1),(ax2,ax3)) = plt.subplots(nrows=2, ncols=2, figsize=(10,6))
bins_a = np.linspace(-80,-60, 30)
ax0.hist([wt_notails_a1, r1_notails_a1], bins_a, label=['WT', 'Reg1'], color=['blue','red'])
ax0.legend(loc='upper right')
ax0.set_xlabel('Value ($^\circ$)')
ax0.set_ylabel('Frame Count')
ax0.set_title('Alpha 1: Wild-Type vs Region 1 Defect ')
ax0.set_xlim(-80, -60)
ax0.set_ylim(0, 160)
ax1.hist([wt_notails_a1, r2_notails_a1], bins_a, label=['WT', 'Reg2'], color=['blue','orange'])
ax1.legend(loc='upper right')
ax1.set_xlabel('Value ($^\circ$)')
ax1.set_ylabel('Frame Count')
ax1.set_title('Alpha 1: Wild-Type vs Region 2 Defect ')
ax1.set_xlim(-80, -60)
ax1.set_ylim(0, 160)
ax2.hist([wt_notails_a2, r1_notails_a2], bins_a, label=['WT', 'Reg1'], color=['blue','red'])
ax2.legend(loc='upper right')
ax2.set_xlabel('Value ($^\circ$)')
ax2.set_ylabel('Frame Count')
ax2.set_title('Alpha 2: Wild-Type vs Region 1 Defect ')
ax2.set_xlim(-80, -60)
ax2.set_ylim(0, 160)
ax3.hist([wt_notails_a2, r2_notails_a2], bins_a, label=['WT', 'Reg2'], color=['blue','orange'])
ax3.legend(loc='upper right')
ax3.set_xlabel('Value ($^\circ$)')
ax3.set_ylabel('Frame Count')
ax3.set_title('Alpha 2: Wild-Type vs Region 2 Defect ')
ax3.set_xlim(-80, -60)
ax3.set_ylim(0, 160)
fig.tight_layout()

# %% [code]
fig, ((ax0, ax1),(ax2,ax3)) = plt.subplots(nrows=2, ncols=2, figsize=(10,6))
bins_b = np.linspace(30, 120, 30)
ax0.hist([wt_notails_b1, r1_notails_b1], bins_b, label=['WT', 'Reg1'], color=['blue','red'])
ax0.legend(loc='upper right')
ax0.set_xlabel('Value ($^\circ$)')
ax0.set_ylabel('Frame Count')
ax0.set_title('Beta 1: Wild-Type vs Region 1 Defect ')
ax0.set_xlim(30, 120)
ax0.set_ylim(0, 120)
ax1.hist([wt_notails_b1, r2_notails_b1], bins_b, label=['WT', 'Reg2'], color=['blue','orange'])
ax1.legend(loc='upper right')
ax1.set_xlabel('Value ($^\circ$)')
ax1.set_ylabel('Frame Count')
ax1.set_title('Beta 1: Wild-Type vs Region 2 Defect ')
ax1.set_xlim(30, 120)
ax1.set_ylim(0, 120)
ax2.hist([wt_notails_b2, r1_notails_b2], bins_b, label=['WT', 'Reg1'], color=['blue','red'])
ax2.legend(loc='upper right')
ax2.set_xlabel('Value ($^\circ$)')
ax2.set_ylabel('Frame Count')
ax2.set_title('Beta 2: Wild-Type vs Region 1 Defect ')
ax2.set_xlim(30, 120)
ax2.set_ylim(0, 120)
ax3.hist([wt_notails_b2, r2_notails_b2], bins_b, label=['WT', 'Reg2'], color=['blue','orange'])
ax3.legend(loc='upper right')
ax3.set_xlabel('Value ($^\circ$)')
ax3.set_ylabel('Frame Count')
ax3.set_title('Beta 2: Wild-Type vs Region 2 Defect ')
ax3.set_xlim(30, 120)
ax3.set_ylim(0, 120)
fig.tight_layout()

# %% [code]
wt_notails_g1 = df_wt_notails.loc[:,'Gamma_1']
r1_notails_g1 = df_r1_notails.loc[:,'Gamma_1']
r2_notails_g1 = df_r2_notails.loc[:,'Gamma_1']

wt_notails_g2 = df_wt_notails.loc[:,'Gamma_2']
r1_notails_g2 = df_r1_notails.loc[:,'Gamma_2']
r2_notails_g2 = df_r2_notails.loc[:,'Gamma_2']

wt_notails_d1 = df_wt_notails.loc[:,'Delta_1']
r1_notails_d1 = df_r1_notails.loc[:,'Delta_1']
r2_notails_d1 = df_r2_notails.loc[:,'Delta_1']

wt_notails_d2 = df_wt_notails.loc[:,'Delta_2']
r1_notails_d2 = df_r1_notails.loc[:,'Delta_2']
r2_notails_d2 = df_r2_notails.loc[:,'Delta_2']

# %% [code]
a = round(wt_notails_g1.mean(),5)
b = round(wt_notails_g1.std(),5)
c = round(r1_notails_g1.mean(),5)
d = round(r1_notails_g1.std(),5)
e = round(r2_notails_g1.mean(),5)
f = round(r2_notails_g1.std(),5)
print("Gamma Strand 1 Statistics")
print("The wt g1 mean and standard devation are " + str(a) + "  +/-  " + str(b))
print("The range of values within one standard deviation of the wt g1 mean are from  " + str(round(a-b,5)) + "  to  " + str(round(a+b,5)))

print("The r1 g1 mean and standard devation are " + str(c) + "  +/-  " + str(d))
print("The range of values within one standard deviation of the r1 g1 mean are from  " + str(round(c-d,5)) + "  to  " + str(round(c+d,5)))
print("The difference in mean value between wt and r1 is " + str(round(a-c,5)))
print("The r2 g1 mean and standard devation are " + str(e) + "  +/-  " + str(f))
print("The range of values within one standard deviation of the r2 g1 mean are from  " + str(round(e-f,5)) + "  to  " + str(round(e+f,5)))
print("The difference in mean value between wt and r2 is " + str(round(a-e,5)))

# %% [code]
a = round(wt_notails_g2.mean(),5)
b = round(wt_notails_g2.std(),5)
c = round(r1_notails_g2.mean(),5)
d = round(r1_notails_g2.std(),5)
e = round(r2_notails_g2.mean(),5)
f = round(r2_notails_g2.std(),5)
print("Gamma Strand 2 Statistics")
print("The wt g2 mean and standard devation are " + str(a) + "  +/-  " + str(b))
print("The range of values within one standard deviation of the wt g2 mean are from  " + str(round(a-b,5)) + "  to  " + str(round(a+b,5)))

print("The r1 g2 mean and standard devation are " + str(c) + "  +/-  " + str(d))
print("The range of values within one standard deviation of the r1 g2 mean are from  " + str(round(c-d,5)) + "  to  " + str(round(c+d,5)))
print("The difference in mean value between wt and r1 is " + str(round(a-c,5)))
print("The r2 g2 mean and standard devation are " + str(e) + "  +/-  " + str(f))
print("The range of values within one standard deviation of the r2 g2 mean are from  " + str(round(e-f,5)) + "  to  " + str(round(e+f,5)))
print("The difference in mean value between wt and r2 is " + str(round(a-e,5)))

# %% [code]
a = round(wt_notails_d1.mean(),5)
b = round(wt_notails_d1.std(),5)
c = round(r1_notails_d1.mean(),5)
d = round(r1_notails_d1.std(),5)
e = round(r2_notails_d1.mean(),5)
f = round(r2_notails_d1.std(),5)
print("Delta Strand 1 Statistics")
print("The wt g1 mean and standard devation are " + str(a) + "  +/-  " + str(b))
print("The range of values within one standard deviation of the wt d1 mean are from  " + str(round(a-b,5)) + "  to  " + str(round(a+b,5)))

print("The r1 d1 mean and standard devation are " + str(c) + "  +/-  " + str(d))
print("The range of values within one standard deviation of the r1 d1 mean are from  " + str(round(c-d,5)) + "  to  " + str(round(c+d,5)))
print("The difference in mean value between wt and r1 is " + str(round(a-c,5)))
print("The r2 d1 mean and standard devation are " + str(e) + "  +/-  " + str(f))
print("The range of values within one standard deviation of the r2 d1 mean are from  " + str(round(e-f,5)) + "  to  " + str(round(e+f,5)))
print("The difference in mean value between wt and r2 is " + str(round(a-e,5)))

# %% [code]
a = round(wt_notails_d2.mean(),5)
b = round(wt_notails_d2.std(),5)
c = round(r1_notails_d2.mean(),5)
d = round(r1_notails_d2.std(),5)
e = round(r2_notails_d2.mean(),5)
f = round(r2_notails_d2.std(),5)
print("Delta Strand 2 Statistics")
print("The wt d2 mean and standard devation are " + str(a) + "  +/-  " + str(b))
print("The range of values within one standard deviation of the wt d2 mean are from  " + str(round(a-b,5)) + "  to  " + str(round(a+b,5)))

print("The r1 d2 mean and standard devation are " + str(c) + "  +/-  " + str(d))
print("The range of values within one standard deviation of the r1 d2 mean are from  " + str(round(c-d,5)) + "  to  " + str(round(c+d,5)))
print("The difference in mean value between wt and r1 is " + str(round(a-c,5)))
print("The r2 d2 mean and standard devation are " + str(e) + "  +/-  " + str(f))
print("The range of values within one standard deviation of the r2 d2 mean are from  " + str(round(e-f,5)) + "  to  " + str(round(e+f,5)))
print("The difference in mean value between wt and r2 is " + str(round(a-e,5)))

# %% [code]
fig, ((ax0, ax1),(ax2,ax3)) = plt.subplots(nrows=2, ncols=2, figsize=(10,6))
bins_g = np.linspace(35, 67, 30)
ax0.hist([wt_notails_g1, r1_notails_g1], bins_g, label=['WT', 'Reg1'], color=['blue','red'])
ax0.legend(loc='upper right')
ax0.set_xlabel('Value ($^\circ$)')
ax0.set_ylabel('Frame Count')
ax0.set_title('Gamma 1: Wild-Type vs Region 1 Defect ')
ax0.set_xlim(35, 67)
ax0.set_ylim(0, 185)
ax1.hist([wt_notails_g1, r2_notails_g1], bins_g, label=['WT', 'Reg2'], color=['blue','orange'])
ax1.legend(loc='upper right')
ax1.set_xlabel('Value ($^\circ$)')
ax1.set_ylabel('Frame Count')
ax1.set_title('Gamma 1: Wild-Type vs Region 2 Defect ')
ax1.set_xlim(35, 67)
ax1.set_ylim(0, 185)
ax2.hist([wt_notails_g2, r1_notails_g2], bins_g, label=['WT', 'Reg1'], color=['blue','red'])
ax2.legend(loc='upper right')
ax2.set_xlabel('Value ($^\circ$)')
ax2.set_ylabel('Frame Count')
ax2.set_title('Gamma 2: Wild-Type vs Region 1 Defect ')
ax2.set_xlim(35, 67)
ax2.set_ylim(0, 185)
ax3.hist([wt_notails_g2, r2_notails_g2], bins_g, label=['WT', 'Reg2'], color=['blue','orange'])
ax3.legend(loc='upper right')
ax3.set_xlabel('Value ($^\circ$)')
ax3.set_ylabel('Frame Count')
ax3.set_title('Gamma 2: Wild-Type vs Region 2 Defect ')
ax3.set_xlim(35, 67)
ax3.set_ylim(0, 185)
fig.tight_layout()

# %% [code]
fig, ((ax0, ax1),(ax2,ax3)) = plt.subplots(nrows=2, ncols=2, figsize=(10,6))
bins_d = np.linspace(128, 142, 30)
ax0.hist([wt_notails_d1, r1_notails_d1], bins_d, label=['WT', 'Reg1'], color=['blue','red'])
ax0.legend(loc='upper right')
ax0.set_xlabel('Value ($^\circ$)')
ax0.set_ylabel('Frame Count')
ax0.set_title('Delta 1: Wild-Type vs Region 1 Defect ')
ax0.set_xlim(128, 142)
ax0.set_ylim(0, 170)
ax1.hist([wt_notails_d1, r2_notails_d1], bins_d, label=['WT', 'Reg2'], color=['blue','orange'])
ax1.legend(loc='upper right')
ax1.set_xlabel('Value ($^\circ$)')
ax1.set_ylabel('Frame Count')
ax1.set_title('Delta 1: Wild-Type vs Region 2 Defect ')
ax1.set_xlim(128, 142)
ax1.set_ylim(0, 170)
ax2.hist([wt_notails_d2, r1_notails_d2], bins_d, label=['WT', 'Reg1'], color=['blue','red'])
ax2.legend(loc='upper right')
ax2.set_xlabel('Value ($^\circ$)')
ax2.set_ylabel('Frame Count')
ax2.set_title('Delta 2: Wild-Type vs Region 1 Defect ')
ax2.set_xlim(128, 142)
ax2.set_ylim(0, 170)
ax3.hist([wt_notails_d2, r2_notails_d2], bins_d, label=['WT', 'Reg2'], color=['blue','orange'])
ax3.legend(loc='upper right')
ax3.set_xlabel('Value ($^\circ$)')
ax3.set_ylabel('Frame Count')
ax3.set_title('Delta 2: Wild-Type vs Region 2 Defect ')
ax3.set_xlim(128, 142)
ax3.set_ylim(0, 170)
fig.tight_layout()

# %% [code]
wt_notails_e1 = df_wt_notails.loc[:,'Epsilon_1']
r1_notails_e1 = df_r1_notails.loc[:,'Epsilon_1']
r2_notails_e1 = df_r2_notails.loc[:,'Epsilon_1']

wt_notails_e2 = df_wt_notails.loc[:,'Epsilon_2']
r1_notails_e2 = df_r1_notails.loc[:,'Epsilon_2']
r2_notails_e2 = df_r2_notails.loc[:,'Epsilon_2']

wt_notails_z1 = df_wt_notails.loc[:,'Zeta_1']
r1_notails_z1 = df_r1_notails.loc[:,'Zeta_1']
r2_notails_z1 = df_r2_notails.loc[:,'Zeta_1']

wt_notails_z2 = df_wt_notails.loc[:,'Zeta_2']
r1_notails_z2 = df_r1_notails.loc[:,'Zeta_2']
r2_notails_z2 = df_r2_notails.loc[:,'Zeta_2']

# %% [code]
a = round(wt_notails_e1.mean(),5)
b = round(wt_notails_e1.std(),5)
c = round(r1_notails_e1.mean(),5)
d = round(r1_notails_e1.std(),5)
e = round(r2_notails_e1.mean(),5)
f = round(r2_notails_e1.std(),5)
print("Epsilon Strand 1 Statistics")
print("The wt e1 mean and standard devation are " + str(a) + "  +/-  " + str(b))
print("The range of values within one standard deviation of the wt e1 mean are from  " + str(round(a-b,5)) + "  to  " + str(round(a+b,5)))

print("The r1 e1 mean and standard devation are " + str(c) + "  +/-  " + str(d))
print("The range of values within one standard deviation of the r1 e1 mean are from  " + str(round(c-d,5)) + "  to  " + str(round(c+d,5)))
print("The difference in mean value between wt and r1 is " + str(round(a-c,5)))
print("The r2 e1 mean and standard devation are " + str(e) + "  +/-  " + str(f))
print("The range of values within one standard deviation of the r2 e1 mean are from  " + str(round(e-f,5)) + "  to  " + str(round(e+f,5)))
print("The difference in mean value between wt and r2 is " + str(round(a-e,5)))

# %% [code]
a = round(wt_notails_e2.mean(),5)
b = round(wt_notails_e2.std(),5)
c = round(r1_notails_e2.mean(),5)
d = round(r1_notails_e2.std(),5)
e = round(r2_notails_e2.mean(),5)
f = round(r2_notails_e2.std(),5)
print("Epsilon Strand 2 Statistics")
print("The wt e2 mean and standard devation are " + str(a) + "  +/-  " + str(b))
print("The range of values within one standard deviation of the wt e2 mean are from  " + str(round(a-b,5)) + "  to  " + str(round(a+b,5)))

print("The r1 e2 mean and standard devation are " + str(c) + "  +/-  " + str(d))
print("The range of values within one standard deviation of the r1 e2 mean are from  " + str(round(c-d,5)) + "  to  " + str(round(c+d,5)))
print("The difference in mean value between wt and r1 is " + str(round(a-c,5)))
print("The r2 e2 mean and standard devation are " + str(e) + "  +/-  " + str(f))
print("The range of values within one standard deviation of the r2 e2 mean are from  " + str(round(e-f,5)) + "  to  " + str(round(e+f,5)))
print("The difference in mean value between wt and r2 is " + str(round(a-e,5)))

# %% [code]
a = round(wt_notails_z1.mean(),5)
b = round(wt_notails_z1.std(),5)
c = round(r1_notails_z1.mean(),5)
d = round(r1_notails_z1.std(),5)
e = round(r2_notails_z1.mean(),5)
f = round(r2_notails_z1.std(),5)
print("Zeta Strand 1 Statistics")
print("The wt z1 mean and standard devation are " + str(a) + "  +/-  " + str(b))
print("The range of values within one standard deviation of the wt z1 mean are from  " + str(round(a-b,5)) + "  to  " + str(round(a+b,5)))

print("The r1 z1 mean and standard devation are " + str(c) + "  +/-  " + str(d))
print("The range of values within one standard deviation of the r1 z1 mean are from  " + str(round(c-d,5)) + "  to  " + str(round(c+d,5)))
print("The difference in mean value between wt and r1 is " + str(round(a-c,5)))
print("The r2 z1 mean and standard devation are " + str(e) + "  +/-  " + str(f))
print("The range of values within one standard deviation of the r2 z1 mean are from  " + str(round(e-f,5)) + "  to  " + str(round(e+f,5)))
print("The difference in mean value between wt and r2 is " + str(round(a-e,5)))

# %% [code]
a = round(wt_notails_z2.mean(),5)
b = round(wt_notails_z2.std(),5)
c = round(r1_notails_z2.mean(),5)
d = round(r1_notails_z2.std(),5)
e = round(r2_notails_z2.mean(),5)
f = round(r2_notails_z2.std(),5)
print("Zeta Strand 2 Statistics")
print("The wt z2 mean and standard devation are " + str(a) + "  +/-  " + str(b))
print("The range of values within one standard deviation of the wt z2 mean are from  " + str(round(a-b,5)) + "  to  " + str(round(a+b,5)))

print("The r1 z2 mean and standard devation are " + str(c) + "  +/-  " + str(d))
print("The range of values within one standard deviation of the r1 z2 mean are from  " + str(round(c-d,5)) + "  to  " + str(round(c+d,5)))
print("The difference in mean value between wt and r1 is " + str(round(a-c,5)))
print("The r2 z2 mean and standard devation are " + str(e) + "  +/-  " + str(f))
print("The range of values within one standard deviation of the r2 z2 mean are from  " + str(round(e-f,5)) + "  to  " + str(round(e+f,5)))
print("The difference in mean value between wt and r2 is " + str(round(a-e,5)))

# %% [code]
fig, ((ax0, ax1),(ax2,ax3)) = plt.subplots(nrows=2, ncols=2, figsize=(10,6))
bins_e = np.linspace(-140, -40, 30)
ax0.hist([wt_notails_e1, r1_notails_e1], bins_e, label=['WT', 'Reg1'], color=['blue','red'])
ax0.legend(loc='upper right')
ax0.set_xlabel('Value ($^\circ$)')
ax0.set_ylabel('Frame Count')
ax0.set_title('Epsilon 1: Wild-Type vs Region 1 Defect ')
ax0.set_xlim(-140, -40)
ax0.set_ylim(0, 140)
ax1.hist([wt_notails_e1, r2_notails_e1], bins_e, label=['WT', 'Reg2'], color=['blue','orange'])
ax1.legend(loc='upper right')
ax1.set_xlabel('Value ($^\circ$)')
ax1.set_ylabel('Frame Count')
ax1.set_title('Epsilon 1: Wild-Type vs Region 2 Defect ')
ax1.set_xlim(-140, -40)
ax1.set_ylim(0, 140)
ax2.hist([wt_notails_e2, r1_notails_e2], bins_e, label=['WT', 'Reg1'], color=['blue','red'])
ax2.legend(loc='upper right')
ax2.set_xlabel('Value ($^\circ$)')
ax2.set_ylabel('Frame Count')
ax2.set_title('Epsilon 2: Wild-Type vs Region 1 Defect ')
ax2.set_xlim(-140, -40)
ax2.set_ylim(0, 140)
ax3.hist([wt_notails_e2, r2_notails_e2], bins_e, label=['WT', 'Reg2'], color=['blue','orange'])
ax3.legend(loc='upper right')
ax3.set_xlabel('Value ($^\circ$)')
ax3.set_ylabel('Frame Count')
ax3.set_title('Epsilon 2: Wild-Type vs Region 2 Defect ')
ax3.set_xlim(-140, -40)
ax3.set_ylim(0, 140)
fig.tight_layout()

# %% [code]
fig, ((ax0, ax1),(ax2,ax3)) = plt.subplots(nrows=2, ncols=2, figsize=(10,6))
bins_z = np.linspace(-80, -30, 30)
ax0.hist([wt_notails_z1, r1_notails_z1], bins_z, label=['WT', 'Reg1'], color=['blue','red'])
ax0.legend(loc='upper right')
ax0.set_xlabel('Value ($^\circ$)')
ax0.set_ylabel('Frame Count')
ax0.set_title('Zeta 1: Wild-Type vs Region 1 Defect ')
ax0.set_xlim(-80, -30)
ax0.set_ylim(0, 150)
ax1.hist([wt_notails_z1, r2_notails_z1], bins_z, label=['WT', 'Reg2'], color=['blue','orange'])
ax1.legend(loc='upper right')
ax1.set_xlabel('Value ($^\circ$)')
ax1.set_ylabel('Frame Count')
ax1.set_title('Zeta 1: Wild-Type vs Region 2 Defect ')
ax1.set_xlim(-80, -30)
ax1.set_ylim(0, 150)
ax2.hist([wt_notails_z2, r1_notails_z2], bins_z, label=['WT', 'Reg1'], color=['blue','red'])
ax2.legend(loc='upper right')
ax2.set_xlabel('Value ($^\circ$)')
ax2.set_ylabel('Frame Count')
ax2.set_title('Zeta 2: Wild-Type vs Region 1 Defect ')
ax2.set_xlim(-80, -30)
ax2.set_ylim(0, 150)
ax3.hist([wt_notails_z2, r2_notails_z2], bins_z, label=['WT', 'Reg2'], color=['blue','orange'])
ax3.legend(loc='upper right')
ax3.set_xlabel('Value ($^\circ$)')
ax3.set_ylabel('Frame Count')
ax3.set_title('Zeta 2: Wild-Type vs Region 2 Defect ')
ax3.set_xlim(-80, -30)
ax3.set_ylim(0, 150)
fig.tight_layout()

# %% [code]
wt_notails_chi1 = df_wt_notails.loc[:,'Chi_1']
r1_notails_chi1 = df_r1_notails.loc[:,'Chi_1']
r2_notails_chi1 = df_r2_notails.loc[:,'Chi_1']

wt_notails_chi2 = df_wt_notails.loc[:,'Chi_2']
r1_notails_chi2 = df_r1_notails.loc[:,'Chi_2']
r2_notails_chi2 = df_r2_notails.loc[:,'Chi_2']

wt_notails_phase1 = df_wt_notails.loc[:,'Phase_1']
r1_notails_phase1 = df_r1_notails.loc[:,'Phase_1']
r2_notails_phase1 = df_r2_notails.loc[:,'Phase_1']

wt_notails_phase2 = df_wt_notails.loc[:,'Phase_2']
r1_notails_phase2 = df_r1_notails.loc[:,'Phase_2']
r2_notails_phase2 = df_r2_notails.loc[:,'Phase_2']

wt_notails_ampli1 = df_wt_notails.loc[:,'Ampli_1']
r1_notails_ampli1 = df_r1_notails.loc[:,'Ampli_1']
r2_notails_ampli1 = df_r2_notails.loc[:,'Ampli_1']

wt_notails_ampli2 = df_wt_notails.loc[:,'Ampli_2']
r1_notails_ampli2 = df_r1_notails.loc[:,'Ampli_2']
r2_notails_ampli2 = df_r2_notails.loc[:,'Ampli_2']

# %% [code]
a = round(wt_notails_chi1.mean(),5)
b = round(wt_notails_chi1.std(),5)
c = round(r1_notails_chi1.mean(),5)
d = round(r1_notails_chi1.std(),5)
e = round(r2_notails_chi1.mean(),5)
f = round(r2_notails_chi1.std(),5)
print("Chi Strand 1 Statistics")
print("The wt chi1 mean and standard devation are " + str(a) + "  +/-  " + str(b))
print("The range of values within one standard deviation of the wt chi1 mean are from  " + str(round(a-b,5)) + "  to  " + str(round(a+b,5)))

print("The r1 chi1 mean and standard devation are " + str(c) + "  +/-  " + str(d))
print("The range of values within one standard deviation of the r1 chi1 mean are from  " + str(round(c-d,5)) + "  to  " + str(round(c+d,5)))
print("The difference in mean value between wt and r1 is " + str(round(a-c,5)))
print("The r2 chi1 mean and standard devation are " + str(e) + "  +/-  " + str(f))
print("The range of values within one standard deviation of the r2 chi1 mean are from  " + str(round(e-f,5)) + "  to  " + str(round(e+f,5)))
print("The difference in mean value between wt and r2 is " + str(round(a-e,5)))

# %% [code]
a = round(wt_notails_chi2.mean(),5)
b = round(wt_notails_chi2.std(),5)
c = round(r1_notails_chi2.mean(),5)
d = round(r1_notails_chi2.std(),5)
e = round(r2_notails_chi2.mean(),5)
f = round(r2_notails_chi2.std(),5)
print("Chi Strand 2 Statistics")
print("The wt chi2 mean and standard devation are " + str(a) + "  +/-  " + str(b))
print("The range of values within one standard deviation of the wt chi2 mean are from  " + str(round(a-b,5)) + "  to  " + str(round(a+b,5)))

print("The r1 chi2 mean and standard devation are " + str(c) + "  +/-  " + str(d))
print("The range of values within one standard deviation of the r1 chi2 mean are from  " + str(round(c-d,5)) + "  to  " + str(round(c+d,5)))
print("The difference in mean value between wt and r1 is " + str(round(a-c,5)))
print("The r2 chi2 mean and standard devation are " + str(e) + "  +/-  " + str(f))
print("The range of values within one standard deviation of the r2 chi2 mean are from  " + str(round(e-f,5)) + "  to  " + str(round(e+f,5)))
print("The difference in mean value between wt and r2 is " + str(round(a-e,5)))

# %% [code]
a = round(wt_notails_phase1.mean(),5)
b = round(wt_notails_phase1.std(),5)
c = round(r1_notails_phase1.mean(),5)
d = round(r1_notails_phase1.std(),5)
e = round(r2_notails_phase1.mean(),5)
f = round(r2_notails_phase1.std(),5)
print("Phase Strand 1 Statistics")
print("The wt phase1 mean and standard devation are " + str(a) + "  +/-  " + str(b))
print("The range of values within one standard deviation of the wt phase1 mean are from  " + str(round(a-b,5)) + "  to  " + str(round(a+b,5)))

print("The r1 phase1 mean and standard devation are " + str(c) + "  +/-  " + str(d))
print("The range of values within one standard deviation of the r1 phase1 mean are from  " + str(round(c-d,5)) + "  to  " + str(round(c+d,5)))
print("The difference in mean value between wt and r1 is " + str(round(a-c,5)))
print("The r2 phase1 mean and standard devation are " + str(e) + "  +/-  " + str(f))
print("The range of values within one standard deviation of the r2 phase1 mean are from  " + str(round(e-f,5)) + "  to  " + str(round(e+f,5)))
print("The difference in mean value between wt and r2 is " + str(round(a-e,5)))

# %% [code]
a = round(wt_notails_phase2.mean(),5)
b = round(wt_notails_phase2.std(),5)
c = round(r1_notails_phase2.mean(),5)
d = round(r1_notails_phase2.std(),5)
e = round(r2_notails_phase2.mean(),5)
f = round(r2_notails_phase2.std(),5)
print("Phase Strand 2 Statistics")
print("The wt phase2 mean and standard devation are " + str(a) + "  +/-  " + str(b))
print("The range of values within one standard deviation of the wt phase2 mean are from  " + str(round(a-b,5)) + "  to  " + str(round(a+b,5)))

print("The r1 phase2 mean and standard devation are " + str(c) + "  +/-  " + str(d))
print("The range of values within one standard deviation of the r1 phase2 mean are from  " + str(round(c-d,5)) + "  to  " + str(round(c+d,5)))
print("The difference in mean value between wt and r1 is " + str(round(a-c,5)))
print("The r2 phase2 mean and standard devation are " + str(e) + "  +/-  " + str(f))
print("The range of values within one standard deviation of the r2 phase2 mean are from  " + str(round(e-f,5)) + "  to  " + str(round(e+f,5)))
print("The difference in mean value between wt and r2 is " + str(round(a-e,5)))

# %% [code]
a = round(wt_notails_ampli1.mean(),5)
b = round(wt_notails_ampli1.std(),5)
c = round(r1_notails_ampli1.mean(),5)
d = round(r1_notails_ampli1.std(),5)
e = round(r2_notails_ampli1.mean(),5)
f = round(r2_notails_ampli1.std(),5)
print("Amplitude Strand 1 Statistics")
print("The wt ampli1 mean and standard devation are " + str(a) + "  +/-  " + str(b))
print("The range of values within one standard deviation of the wt ampli1 mean are from  " + str(round(a-b,5)) + "  to  " + str(round(a+b,5)))

print("The r1 ampli1 mean and standard devation are " + str(c) + "  +/-  " + str(d))
print("The range of values within one standard deviation of the r1 ampli1 mean are from  " + str(round(c-d,5)) + "  to  " + str(round(c+d,5)))
print("The difference in mean value between wt and r1 is " + str(round(a-c,5)))
print("The r2 zampli1 mean and standard devation are " + str(e) + "  +/-  " + str(f))
print("The range of values within one standard deviation of the r2 ampli1 mean are from  " + str(round(e-f,5)) + "  to  " + str(round(e+f,5)))
print("The difference in mean value between wt and r2 is " + str(round(a-e,5)))

# %% [code]
a = round(wt_notails_ampli2.mean(),5)
b = round(wt_notails_ampli2.std(),5)
c = round(r1_notails_ampli2.mean(),5)
d = round(r1_notails_ampli2.std(),5)
e = round(r2_notails_ampli2.mean(),5)
f = round(r2_notails_ampli2.std(),5)
print("Amplitude Strand 2 Statistics")
print("The wt ampli2 mean and standard devation are " + str(a) + "  +/-  " + str(b))
print("The range of values within one standard deviation of the wt ampli2 mean are from  " + str(round(a-b,5)) + "  to  " + str(round(a+b,5)))

print("The r1 ampli2 mean and standard devation are " + str(c) + "  +/-  " + str(d))
print("The range of values within one standard deviation of the r1 ampli2 mean are from  " + str(round(c-d,5)) + "  to  " + str(round(c+d,5)))
print("The difference in mean value between wt and r1 is " + str(round(a-c,5)))
print("The r2 ampli2 mean and standard devation are " + str(e) + "  +/-  " + str(f))
print("The range of values within one standard deviation of the r2 ampli2 mean are from  " + str(round(e-f,5)) + "  to  " + str(round(e+f,5)))
print("The difference in mean value between wt and r2 is " + str(round(a-e,5)))

# %% [code]
fig, ((ax0, ax1),(ax2,ax3)) = plt.subplots(nrows=2, ncols=2, figsize=(10,6))
bins_chi = np.linspace(-118, -105, 30)
ax0.hist([wt_notails_chi1, r1_notails_chi1], bins_chi, label=['WT', 'Reg1'], color=['blue','red'])
ax0.legend(loc='upper right')
ax0.set_xlabel('Value ($^\circ$)')
ax0.set_ylabel('Frame Count')
ax0.set_title('Chi 1: Wild-Type vs Region 1 Defect ')
ax0.set_xlim(-118, -105)
ax0.set_ylim(0, 150)
ax1.hist([wt_notails_chi1, r2_notails_chi1], bins_chi, label=['WT', 'Reg2'], color=['blue','orange'])
ax1.legend(loc='upper right')
ax1.set_xlabel('Value ($^\circ$)')
ax1.set_ylabel('Frame Count')
ax1.set_title('Chi 1: Wild-Type vs Region 2 Defect ')
ax1.set_xlim(-118, -105)
ax1.set_ylim(0, 150)
ax2.hist([wt_notails_chi2, r1_notails_chi2], bins_chi, label=['WT', 'Reg1'], color=['blue','red'])
ax2.legend(loc='upper right')
ax2.set_xlabel('Value ($^\circ$)')
ax2.set_ylabel('Frame Count')
ax2.set_title('Chi 2: Wild-Type vs Region 1 Defect ')
ax2.set_xlim(-118, -105)
ax2.set_ylim(0, 150)
ax3.hist([wt_notails_chi2, r2_notails_chi2], bins_chi, label=['WT', 'Reg2'], color=['blue','orange'])
ax3.legend(loc='upper right')
ax3.set_xlabel('Value ($^\circ$)')
ax3.set_ylabel('Frame Count')
ax3.set_title('Chi 2: Wild-Type vs Region 2 Defect ')
ax3.set_xlim(-118, -105)
ax3.set_ylim(0, 150)
fig.tight_layout()

# %% [code]
fig, ((ax0, ax1),(ax2,ax3)) = plt.subplots(nrows=2, ncols=2, figsize=(10,6))
bins_phase = np.linspace(85, 145, 30)
ax0.hist([wt_notails_phase1, r1_notails_phase1], bins_phase, label=['WT', 'Reg1'], color=['blue','red'])
ax0.legend(loc='upper right')
ax0.set_xlabel('Value ($^\circ$)')
ax0.set_ylabel('Frame Count')
ax0.set_title('Phase 1: Wild-Type vs Region 1 Defect ')
ax0.set_xlim(85, 145)
ax0.set_ylim(0, 120)
ax1.hist([wt_notails_phase1, r2_notails_phase1], bins_phase, label=['WT', 'Reg2'], color=['blue','orange'])
ax1.legend(loc='upper right')
ax1.set_xlabel('Value ($^\circ$)')
ax1.set_ylabel('Frame Count')
ax1.set_title('Phase 1: Wild-Type vs Region 2 Defect ')
ax1.set_xlim(85, 145)
ax1.set_ylim(0, 120)
ax2.hist([wt_notails_phase2, r1_notails_phase2], bins_phase, label=['WT', 'Reg1'], color=['blue','red'])
ax2.legend(loc='upper right')
ax2.set_xlabel('Value ($^\circ$)')
ax2.set_ylabel('Frame Count')
ax2.set_title('Phase 2: Wild-Type vs Region 1 Defect ')
ax2.set_xlim(85, 145)
ax2.set_ylim(0, 120)
ax3.hist([wt_notails_phase2, r2_notails_phase2], bins_phase, label=['WT', 'Reg2'], color=['blue','orange'])
ax3.legend(loc='upper right')
ax3.set_xlabel('Value ($^\circ$)')
ax3.set_ylabel('Frame Count')
ax3.set_title('Phase 2: Wild-Type vs Region 2 Defect ')
ax3.set_xlim(85, 145)
ax3.set_ylim(0, 120)
fig.tight_layout()

# %% [code]
fig, ((ax0, ax1),(ax2,ax3)) = plt.subplots(nrows=2, ncols=2,figsize=(10,6))
bins_ampli = np.linspace(39, 43.5, 30)
ax0.hist([wt_notails_ampli1, r1_notails_ampli1], bins_ampli, label=['WT', 'Reg1'], color=['blue','red'])
ax0.legend(loc='upper right')
ax0.set_xlabel('Value ($^\circ$)')
ax0.set_ylabel('Frame Count')
ax0.set_title('Amplitude 1: Wild-Type vs Region 1 Defect ')
ax0.set_xlim(39, 43.5)
ax0.set_ylim(0, 150)
ax1.hist([wt_notails_ampli1, r2_notails_ampli1], bins_ampli, label=['WT', 'Reg2'], color=['blue','orange'])
ax1.legend(loc='upper right')
ax1.set_xlabel('Value ($^\circ$)')
ax1.set_ylabel('Frame Count')
ax1.set_title('Amplitude 1: Wild-Type vs Region 2 Defect ')
ax1.set_xlim(39, 43.5)
ax1.set_ylim(0, 150)
ax2.hist([wt_notails_ampli2, r1_notails_ampli2], bins_ampli, label=['WT', 'Reg1'], color=['blue','red'])
ax2.legend(loc='upper right')
ax2.set_xlabel('Value ($^\circ$)')
ax2.set_ylabel('Frame Count')
ax2.set_title('Amplitude 2: Wild-Type vs Region 1 Defect ')
ax2.set_xlim(39, 43.5)
ax2.set_ylim(0, 150)
ax3.hist([wt_notails_ampli2, r2_notails_ampli2], bins_ampli, label=['WT', 'Reg2'], color=['blue','orange'])
ax3.legend(loc='upper right')
ax3.set_xlabel('Value ($^\circ$)')
ax3.set_ylabel('Frame Count')
ax3.set_title('Amplitude 2: Wild-Type vs Region 2 Defect ')
ax3.set_xlim(39, 43.5)
ax3.set_ylim(0, 150)
fig.tight_layout()

# %% [code]
wt_notails_hris = df_wt_notails.loc[:,'H-ris']
r1_notails_hris = df_r1_notails.loc[:,'H-ris']
r2_notails_hris = df_r2_notails.loc[:,'H-ris']

wt_notails_htwi = df_wt_notails.loc[:,'H-twi']
r1_notails_htwi = df_r1_notails.loc[:,'H-twi']
r2_notails_htwi = df_r2_notails.loc[:,'H-twi']

wt_notails_ax_bend = df_wt_notails.loc[:,'Ax-Bend']
r1_notails_ax_bend = df_r1_notails.loc[:,'Ax-Bend']
r2_notails_ax_bend = df_r2_notails.loc[:,'Ax-Bend']

# %% [code]
a = round(wt_notails_hris.mean(),5)
b = round(wt_notails_hris.std(),5)
c = round(r1_notails_hris.mean(),5)
d = round(r1_notails_hris.std(),5)
e = round(r2_notails_hris.mean(),5)
f = round(r2_notails_hris.std(),5)
print("H-Rise Statistics")
print("The wt hris mean and standard devation are " + str(a) + "  +/-  " + str(b))
print("The range of values within one standard deviation of the wt hris mean are from  " + str(round(a-b,5)) + "  to  " + str(round(a+b,5)))

print("The r1 hris mean and standard devation are " + str(c) + "  +/-  " + str(d))
print("The range of values within one standard deviation of the r1 hris mean are from  " + str(round(c-d,5)) + "  to  " + str(round(c+d,5)))
print("The difference in mean value between wt and r1 is " + str(round(a-c,5)))
print("The r2 hris mean and standard devation are " + str(e) + "  +/-  " + str(f))
print("The range of values within one standard deviation of the r2 hris mean are from  " + str(round(e-f,5)) + "  to  " + str(round(e+f,5)))
print("The difference in mean value between wt and r2 is " + str(round(a-e,5)))

# %% [code]
a = round(wt_notails_htwi.mean(),5)
b = round(wt_notails_htwi.std(),5)
c = round(r1_notails_htwi.mean(),5)
d = round(r1_notails_htwi.std(),5)
e = round(r2_notails_htwi.mean(),5)
f = round(r2_notails_htwi.std(),5)
print("H-Twist Strand 2 Statistics")
print("The wt htwi mean and standard devation are " + str(a) + "  +/-  " + str(b))
print("The range of values within one standard deviation of the wt htwi mean are from  " + str(round(a-b,5)) + "  to  " + str(round(a+b,5)))

print("The r1 htwi mean and standard devation are " + str(c) + "  +/-  " + str(d))
print("The range of values within one standard deviation of the r1 htwi mean are from  " + str(round(c-d,5)) + "  to  " + str(round(c+d,5)))
print("The difference in mean value between wt and r1 is " + str(round(a-c,5)))
print("The r2 htwi mean and standard devation are " + str(e) + "  +/-  " + str(f))
print("The range of values within one standard deviation of the r2 htwi mean are from  " + str(round(e-f,5)) + "  to  " + str(round(e+f,5)))
print("The difference in mean value between wt and r2 is " + str(round(a-e,5)))

# %% [code]
a = round(wt_notails_ax_bend.mean(),5)
b = round(wt_notails_ax_bend.std(),5)
c = round(r1_notails_ax_bend.mean(),5)
d = round(r1_notails_ax_bend.std(),5)
e = round(r2_notails_ax_bend.mean(),5)
f = round(r2_notails_ax_bend.std(),5)
print("H-Axis Bend Strand 2 Statistics")
print("The wt ax_bend mean and standard devation are " + str(a) + "  +/-  " + str(b))
print("The range of values within one standard deviation of the wt ax_bend mean are from  " + str(round(a-b,5)) + "  to  " + str(round(a+b,5)))

print("The r1 ax_bend mean and standard devation are " + str(c) + "  +/-  " + str(d))
print("The range of values within one standard deviation of the r1 ax_bend mean are from  " + str(round(c-d,5)) + "  to  " + str(round(c+d,5)))
print("The difference in mean value between wt and r1 is " + str(round(a-c,5)))
print("The r2 ax_bend mean and standard devation are " + str(e) + "  +/-  " + str(f))
print("The range of values within one standard deviation of the r2 ax_bend mean are from  " + str(round(e-f,5)) + "  to  " + str(round(e+f,5)))
print("The difference in mean value between wt and r2 is " + str(round(a-e,5)))

# %% [code]
fig, ((ax0, ax1),(ax2,ax3),(ax4,ax5)) = plt.subplots(nrows=3, ncols=2, figsize=(10,8))
bins_hrise = np.linspace(3.25, 3.45, 30)
ax0.hist([wt_notails_hris, r1_notails_hris], bins_hrise, label=['WT', 'Reg1'], color=['blue','red'])
ax0.legend(loc='upper right')
ax0.set_xlabel('Value ($\AA$)')
ax0.set_ylabel('Frame Count')
ax0.set_title('H-Rise: Wild-Type vs Region 1 Defect ')
ax0.set_xlim(3.25, 3.45)
ax0.set_ylim(0, 160)
ax1.hist([wt_notails_hris, r2_notails_hris], bins_hrise, label=['WT', 'Reg2'], color=['blue','orange'])
ax1.legend(loc='upper right')
ax1.set_xlabel('Value ($\AA$)')
ax1.set_ylabel('Frame Count')
ax1.set_title('H-Rise: Wild-Type vs Region 2 Defect ')
ax1.set_xlim(3.25, 3.45)
ax1.set_ylim(0, 160)
bins_htwi = np.linspace(34.8, 35.8, 30)
ax2.hist([wt_notails_htwi, r1_notails_htwi], bins_htwi, label=['WT', 'Reg1'], color=['blue','red'])
ax2.legend(loc='upper right')
ax2.set_xlabel('Value ($^\circ$)')
ax2.set_ylabel('Frame Count')
ax2.set_title('H-Twist: Wild-Type vs Region 1 Defect ')
ax2.set_xlim(34.8, 35.8)
ax2.set_ylim(0, 160)
ax3.hist([wt_notails_htwi, r2_notails_htwi], bins_htwi, label=['WT', 'Reg2'], color=['blue','orange'])
ax3.legend(loc='upper right')
ax3.set_xlabel('Value ($^\circ$)')
ax3.set_ylabel('Frame Count')
ax3.set_title('H-Twist: Wild-Type vs Region 2 Defect ')
ax3.set_xlim(34.8, 35.8)
ax3.set_ylim(0, 160)
bins_ax_bend = np.linspace(4.6, 5.2, 30)
ax4.hist([wt_notails_ax_bend, r1_notails_ax_bend], bins_ax_bend, label=['WT', 'Reg1'], color=['blue','red'])
ax4.legend(loc='upper right')
ax4.set_xlabel('Value ($^\circ$)')
ax4.set_ylabel('Frame Count')
ax4.set_title('Helical Axis Bend: Wild-Type vs Region 1 Defect ')
ax4.set_xlim(4.6, 5.2)
ax4.set_ylim(0, 160)
ax5.hist([wt_notails_ax_bend, r2_notails_ax_bend], bins_ax_bend, label=['WT', 'Reg2'], color=['blue','orange'])
ax5.legend(loc='upper right')
ax5.set_xlabel('Value ($^\circ$)')
ax5.set_ylabel('Frame Count')
ax5.set_title('Helical Axis Bend: Wild-Type vs Region 2 Defect ')
ax5.set_xlim(4.6, 5.2)
ax5.set_ylim(0, 160)
fig.tight_layout()

# %% [code]
wt_notails_w12 = df_wt_notails.loc[:,'W12']
r1_notails_w12 = df_r1_notails.loc[:,'W12']
r2_notails_w12 = df_r2_notails.loc[:,'W12']

wt_notails_d12 = df_wt_notails.loc[:,'D12']
r1_notails_d12 = df_r1_notails.loc[:,'D12']
r2_notails_d12 = df_r2_notails.loc[:,'D12']

# %% [code]
a = round(wt_notails_w12.mean(),5)
b = round(wt_notails_w12.std(),5)
c = round(r1_notails_w12.mean(),5)
d = round(r1_notails_w12.std(),5)
e = round(r2_notails_w12.mean(),5)
f = round(r2_notails_w12.std(),5)
print("Minor Groove Width Strand 2 Statistics")
print("The wt w12 mean and standard devation are " + str(a) + "  +/-  " + str(b))
print("The range of values within one standard deviation of the wt w12 mean are from  " + str(round(a-b,5)) + "  to  " + str(round(a+b,5)))

print("The r1 w12 mean and standard devation are " + str(c) + "  +/-  " + str(d))
print("The range of values within one standard deviation of the r1 w12 mean are from  " + str(round(c-d,5)) + "  to  " + str(round(c+d,5)))
print("The difference in mean value between wt and r1 is " + str(round(a-c,5)))
print("The r2 w12 mean and standard devation are " + str(e) + "  +/-  " + str(f))
print("The range of values within one standard deviation of the r2 w12 mean are from  " + str(round(e-f,5)) + "  to  " + str(round(e+f,5)))
print("The difference in mean value between wt and r2 is " + str(round(a-e,5)))

# %% [code]
a = round(wt_notails_d12.mean(),5)
b = round(wt_notails_d12.std(),5)
c = round(r1_notails_d12.mean(),5)
d = round(r1_notails_d12.std(),5)
e = round(r2_notails_d12.mean(),5)
f = round(r2_notails_d12.std(),5)
print("Minor Groove Depth Strand 2 Statistics")
print("The wt d12 mean and standard devation are " + str(a) + "  +/-  " + str(b))
print("The range of values within one standard deviation of the wt d12 mean are from  " + str(round(a-b,5)) + "  to  " + str(round(a+b,5)))

print("The r1 d12 mean and standard devation are " + str(c) + "  +/-  " + str(d))
print("The range of values within one standard deviation of the r1 d12 mean are from  " + str(round(c-d,5)) + "  to  " + str(round(c+d,5)))
print("The difference in mean value between wt and r1 is " + str(round(a-c,5)))
print("The r2 d12 mean and standard devation are " + str(e) + "  +/-  " + str(f))
print("The range of values within one standard deviation of the r2 d12 mean are from  " + str(round(e-f,5)) + "  to  " + str(round(e+f,5)))
print("The difference in mean value between wt and r2 is " + str(round(a-e,5)))

# %% [code]
fig, ((ax0, ax1),(ax2,ax3)) = plt.subplots(nrows=2, ncols=2, figsize=(10,6))
bins_w12 = np.linspace(4.6, 5.7, 30)
ax0.hist([wt_notails_w12, r1_notails_w12], bins_w12, label=['WT', 'Reg1'], color=['blue','red'])
ax0.legend(loc='upper right')
ax0.set_xlabel('Value ($\AA$)')
ax0.set_ylabel('Frame Count')
ax0.set_title('Minor W: Wild-Type vs Region 1 Defect ')
ax0.set_xlim(4.6, 5.7)
ax0.set_ylim(0, 160)
ax1.hist([wt_notails_w12, r2_notails_w12], bins_w12, label=['WT', 'Reg2'], color=['blue','orange'])
ax1.legend(loc='upper right')
ax1.set_xlabel('Value ($\AA$)')
ax1.set_ylabel('Frame Count')
ax1.set_title('Minor W: Wild-Type vs Region 2 Defect ')
ax1.set_xlim(4.6, 5.7)
ax1.set_ylim(0, 160)
bins_d12 = np.linspace(5.0, 5.5, 30)
ax2.hist([wt_notails_d12, r1_notails_d12], bins_d12, label=['WT', 'Reg1'], color=['blue','red'])
ax2.legend(loc='upper right')
ax2.set_xlabel('Value ($\AA$)')
ax2.set_ylabel('Frame Count')
ax2.set_title('Minor D: Wild-Type vs Region 1 Defect ')
ax2.set_xlim(5.0, 5.5)
ax2.set_ylim(0, 180)
ax3.hist([wt_notails_d12, r2_notails_d12], bins_d12, label=['WT', 'Reg2'], color=['blue','orange'])
ax3.legend(loc='upper right')
ax3.set_xlabel('Value ($\AA$)')
ax3.set_ylabel('Frame Count')
ax3.set_title('Minor D: Wild-Type vs Region 2 Defect ')
ax3.set_xlim(5.0, 5.5)
ax3.set_ylim(0, 180)
fig.tight_layout()

# %% [code]
wt_notails_w21 = df_wt_notails.loc[:,'W21']
r1_notails_w21 = df_r1_notails.loc[:,'W21']
r2_notails_w21 = df_r2_notails.loc[:,'W21']

wt_notails_d21 = df_wt_notails.loc[:,'D21']
r1_notails_d21 = df_r1_notails.loc[:,'D21']
r2_notails_d21 = df_r2_notails.loc[:,'D21']

# %% [code]
a = round(wt_notails_w21.mean(),5)
b = round(wt_notails_w21.std(),5)
c = round(r1_notails_w21.mean(),5)
d = round(r1_notails_w21.std(),5)
e = round(r2_notails_w21.mean(),5)
f = round(r2_notails_w21.std(),5)
print("Major Groove Width Strand 2 Statistics")
print("The wt w21 mean and standard devation are " + str(a) + "  +/-  " + str(b))
print("The range of values within one standard deviation of the wt w21 mean are from  " + str(round(a-b,5)) + "  to  " + str(round(a+b,5)))

print("The r1 w21 mean and standard devation are " + str(c) + "  +/-  " + str(d))
print("The range of values within one standard deviation of the r1 w21 mean are from  " + str(round(c-d,5)) + "  to  " + str(round(c+d,5)))
print("The difference in mean value between wt and r1 is " + str(round(a-c,5)))
print("The r2 w21 mean and standard devation are " + str(e) + "  +/-  " + str(f))
print("The range of values within one standard deviation of the r2 w21 mean are from  " + str(round(e-f,5)) + "  to  " + str(round(e+f,5)))
print("The difference in mean value between wt and r2 is " + str(round(a-e,5)))

# %% [code]
a = round(wt_notails_d21.mean(),5)
b = round(wt_notails_d21.std(),5)
c = round(r1_notails_d21.mean(),5)
d = round(r1_notails_d21.std(),5)
e = round(r2_notails_d21.mean(),5)
f = round(r2_notails_d21.std(),5)
print("Major Groove Depth Strand 2 Statistics")
print("The wt d21 mean and standard devation are " + str(a) + "  +/-  " + str(b))
print("The range of values within one standard deviation of the wt dd2112 mean are from  " + str(round(a-b,5)) + "  to  " + str(round(a+b,5)))

print("The r1 d21 mean and standard devation are " + str(c) + "  +/-  " + str(d))
print("The range of values within one standard deviation of the r1 d21 mean are from  " + str(round(c-d,5)) + "  to  " + str(round(c+d,5)))
print("The difference in mean value between wt and r1 is " + str(round(a-c,5)))
print("The r2 d21 mean and standard devation are " + str(e) + "  +/-  " + str(f))
print("The range of values within one standard deviation of the r2 d21 mean are from  " + str(round(e-f,5)) + "  to  " + str(round(e+f,5)))
print("The difference in mean value between wt and r2 is " + str(round(a-e,5)))

# %% [code]
fig, ((ax0, ax1),(ax2,ax3)) = plt.subplots(nrows=2, ncols=2, figsize=(10,6))
bins_w21 = np.linspace(10.9, 12.1, 30)
ax0.hist([wt_notails_w21, r1_notails_w21], bins_w21, label=['WT', 'Reg1'], color=['blue','red'])
ax0.legend(loc='upper right')
ax0.set_xlabel('Value ($\AA$)')
ax0.set_ylabel('Frame Count')
ax0.set_title('Major W: Wild-Type vs Region 1 Defect ')
ax0.set_xlim(10.9, 12.1)
ax0.set_ylim(0, 160)
ax1.hist([wt_notails_w21, r2_notails_w21], bins_w21, label=['WT', 'Reg2'], color=['blue','orange'])
ax1.legend(loc='upper right')
ax1.set_xlabel('Value ($\AA$)')
ax1.set_ylabel('Frame Count')
ax1.set_title('Major W: Wild-Type vs Region 2 Defect ')
ax1.set_xlim(10.9, 12.1)
ax1.set_ylim(0, 160)
bins_d21 = np.linspace(4.3, 5.3, 30)
ax2.hist([wt_notails_d21, r1_notails_d21], bins_d21, label=['WT', 'Reg1'], color=['blue','red'])
ax2.legend(loc='upper right')
ax2.set_xlabel('Value ($\AA$)')
ax2.set_ylabel('Frame Count')
ax2.set_title('Major D: Wild-Type vs Region 1 Defect ')
ax2.set_xlim(4.3, 5.3)
ax2.set_ylim(0, 120)
ax3.hist([wt_notails_d21, r2_notails_d21], bins_d21, label=['WT', 'Reg2'], color=['blue','orange'])
ax3.legend(loc='upper right')
ax3.set_xlabel('Value ($\AA$)')
ax3.set_ylabel('Frame Count')
ax3.set_title('Major D: Wild-Type vs Region 2 Defect ')
ax3.set_xlim(4.3, 5.3)
ax3.set_ylim(0, 120)
fig.tight_layout()

# %% [code]
fig, ((ax0, ax1),(ax2,ax3),(ax4,ax5)) = plt.subplots(nrows=3, ncols=2, figsize=(10,8))
ax0.hist([wt_notails_ax_bend, r1_notails_ax_bend], bins_ax_bend, label=['WT', 'Reg1'], color=['blue','red'])
ax0.legend(loc='upper right')
ax0.set_xlabel('Value ($^\circ$)')
ax0.set_ylabel('Frame Count')
ax0.set_title('Helical Axis Bend: Wild-Type vs Region 1 Defect ')
ax0.set_xlim(4.6, 5.2)
ax0.set_ylim(0, 120)
ax1.hist([wt_notails_ax_bend, r2_notails_ax_bend], bins_ax_bend, label=['WT', 'Reg2'], color=['blue','orange'])
ax1.legend(loc='upper right')
ax1.set_xlabel('Value ($^\circ$)')
ax1.set_ylabel('Frame Count')
ax1.set_title('Helical Axis Bend: Wild-Type vs Region 2 Defect ')
ax1.set_xlim(4.6, 5.2)
ax1.set_ylim(0, 120)
ax2.hist([wt_notails_rise, r1_notails_rise], bins_rise, label=['WT', 'Reg1'], color=['blue','red'])
ax2.legend(loc='upper right')
ax2.set_xlabel('Value ($\AA$)')
ax2.set_ylabel('Frame Count')
ax2.set_title('Rise: Wild-Type vs Region 1 Defect ')
ax2.set_xlim(3.34, 3.43)
ax2.set_ylim(0, 120)
ax3.hist([wt_notails_rise, r2_notails_rise], bins_rise, label=['WT', 'Reg2'], color=['blue','orange'])
ax3.legend(loc='upper right')
ax3.set_xlabel('Value ($\AA$)')
ax3.set_ylabel('Frame Count')
ax3.set_title('Rise: Wild-Type vs Region 2 Defect ')
ax3.set_xlim(3.34, 3.43)
ax3.set_ylim(0, 120)
ax4.hist([wt_notails_d12, r1_notails_d12], bins_d12, label=['WT', 'Reg1'], color=['blue','red'])
ax4.legend(loc='upper right')
ax4.set_xlabel('Value ($\AA$)')
ax4.set_ylabel('Frame Count')
ax4.set_title('Minor Groove Depth: Wild-Type vs Region 1 Defect ')
ax4.set_xlim(5.0, 5.5)
ax4.set_ylim(0, 180)
ax5.hist([wt_notails_d12, r2_notails_d12], bins_d12, label=['WT', 'Reg2'], color=['blue','orange'])
ax5.legend(loc='upper right')
ax5.set_xlabel('Value ($\AA$)')
ax5.set_ylabel('Frame Count')
ax5.set_title('Minor Groove Depth: Wild-Type vs Region 2 Defect ')
ax5.set_xlim(5.0, 5.5)
ax5.set_ylim(0, 180)
fig.tight_layout()

# %% [code]
df_wt_sec1 = pd.read_csv('./wt_0_weka_inputs/sec2_wt_G_0_weka_input.csv')
df_wt_sec2 = pd.read_csv('./wt_0_weka_inputs/sec3_wt_G_0_weka_input.csv')
df_wt_sec3 = pd.read_csv('./wt_0_weka_inputs/sec4_wt_G_0_weka_input.csv')
df_wt_sec4 = pd.read_csv('./wt_0_weka_inputs/sec5_wt_G_0_weka_input.csv')
wt_sec1_twist = df_wt_sec1.loc[:,'Twist']
wt_sec2_twist = df_wt_sec2.loc[:,'Twist']
wt_sec3_twist = df_wt_sec3.loc[:,'Twist']
wt_sec4_twist = df_wt_sec4.loc[:,'Twist']

df_r2_sec1 = pd.read_csv('./8oxoG_0_reg2_weka_inputs/sec2_8oxoG_0_reg2_weka_input.csv')
df_r2_sec2 = pd.read_csv('./8oxoG_0_reg2_weka_inputs/sec3_8oxoG_0_reg2_weka_input.csv')
df_r2_sec3 = pd.read_csv('./8oxoG_0_reg2_weka_inputs/sec4_8oxoG_0_reg2_weka_input.csv')
df_r2_sec4 = pd.read_csv('./8oxoG_0_reg2_weka_inputs/sec5_8oxoG_0_reg2_weka_input.csv')
r2_sec1_twist = df_r2_sec1.loc[:,'Twist']
r2_sec2_twist = df_r2_sec2.loc[:,'Twist']
r2_sec3_twist = df_r2_sec3.loc[:,'Twist']
r2_sec4_twist = df_r2_sec4.loc[:,'Twist']

# %% [code]
a = round(wt_sec1_twist.mean(),5)
b = round(wt_sec1_twist.std(),5)
c = round(r2_sec1_twist.mean(),5)
d = round(r2_sec1_twist.std(),5)
e = round(wt_sec2_twist.mean(),5)
f = round(wt_sec2_twist.std(),5)
g = round(r2_sec2_twist.mean(),5)
h = round(r2_sec2_twist.std(),5)
i = round(wt_sec3_twist.mean(),5)
j = round(wt_sec3_twist.std(),5)
k = round(r2_sec3_twist.mean(),5)
l = round(r2_sec3_twist.std(),5)
m = round(wt_sec4_twist.mean(),5)
n = round(wt_sec4_twist.std(),5)
o = round(r2_sec4_twist.mean(),5)
p = round(r2_sec4_twist.std(),5)
print("Twist Sections 1-4 Statistics")
print("The wt sec1 twist mean and standard devation are " + str(a) + "  +/-  " + str(b))
print("The range of values within one standard deviation of the wt sec1 twist mean are from  " + str(round(a-b,5)) + "  to  " + str(round(a+b,5)))

print("The r2 sec1 twist mean and standard devation are " + str(c) + "  +/-  " + str(d))
print("The range of values within one standard deviation of the r2 sec1 twist mean are from  " + str(round(c-d,5)) + "  to  " + str(round(c+d,5)))
print("The difference in mean value between wt and r2 is " + str(round(a-c,5)))

print("The wt sec2 twist mean and standard devation are " + str(e) + "  +/-  " + str(f))
print("The range of values within one standard deviation of the wt sec2 twist mean are from  " + str(round(a-b,5)) + "  to  " + str(round(a+b,5)))

print("The r2 sec2 twist mean and standard devation are " + str(g) + "  +/-  " + str(h))
print("The range of values within one standard deviation of the r2 sec2 twist mean are from  " + str(round(c-d,5)) + "  to  " + str(round(c+d,5)))
print("The difference in mean value between wt and r2 is " + str(round(e-g,5)))

print("The wt sec3 twist mean and standard devation are " + str(i) + "  +/-  " + str(j))
print("The range of values within one standard deviation of the wt sec3 twist mean are from  " + str(round(a-b,5)) + "  to  " + str(round(a+b,5)))

print("The r2 sec3 twist mean and standard devation are " + str(k) + "  +/-  " + str(l))
print("The range of values within one standard deviation of the r2 sec3 twist mean are from  " + str(round(c-d,5)) + "  to  " + str(round(c+d,5)))
print("The difference in mean value between wt and r2 is " + str(round(i-k,5)))

print("The wt sec4 twist mean and standard devation are " + str(m) + "  +/-  " + str(n))
print("The range of values within one standard deviation of the wt sec4 twist mean are from  " + str(round(a-b,5)) + "  to  " + str(round(a+b,5)))

print("The r2 sec4 twist mean and standard devation are " + str(o) + "  +/-  " + str(p))
print("The range of values within one standard deviation of the r2 sec4 twist mean are from  " + str(round(c-d,5)) + "  to  " + str(round(c+d,5)))
print("The difference in mean value between wt and r2 is " + str(round(m-o,5)))

# %% [code]
fig, ((ax0, ax1),(ax2,ax3)) = plt.subplots(nrows=2, ncols=2, figsize=(10,6))
bins_sec_twist = np.linspace(33, 37, 30)
ax0.hist([wt_sec1_twist, r2_sec1_twist], bins_sec_twist, label=['WT', 'Reg2'], color=['blue','orange'])
ax0.legend(loc='upper right')
ax0.set_xlabel('Value ($^\circ$)')
ax0.set_ylabel('Frame Count')
ax0.set_title('Twist Section 1: Wild-Type vs Region 2 Defect ')
ax0.set_xlim(33, 37)
ax0.set_ylim(0, 180)
ax1.hist([wt_sec2_twist, r2_sec2_twist], bins_sec_twist, label=['WT', 'Reg2'], color=['blue','orange'])
ax1.legend(loc='upper right')
ax1.set_xlabel('Value ($^\circ$)')
ax1.set_ylabel('Frame Count')
ax1.set_title('Twist Section 2: Wild-Type vs Region 2 Defect ')
ax1.set_xlim(33, 37)
ax1.set_ylim(0, 180)
ax2.hist([wt_sec3_twist, r2_sec3_twist], bins_sec_twist, label=['WT', 'Reg2'], color=['blue','orange'])
ax2.legend(loc='upper right')
ax2.set_xlabel('Value ($^\circ$)')
ax2.set_ylabel('Frame Count')
ax2.set_title('Twist Section 3: Wild-Type vs Region 2 Defect ')
ax2.set_xlim(33, 37)
ax2.set_ylim(0, 180)
ax3.hist([wt_sec4_twist, r2_sec4_twist], bins_sec_twist, label=['WT', 'Reg2'], color=['blue','orange'])
ax3.legend(loc='upper right')
ax3.set_xlabel('Value ($^\circ$)')
ax3.set_ylabel('Frame Count')
ax3.set_title('Twist Section 4: Wild-Type vs Region 2 Defect ')
ax3.set_xlim(33, 37)
ax3.set_ylim(0, 180)
fig.tight_layout()

# %% [code]
wt_sec1_xdisp = df_wt_sec1.loc[:,'Xdisp']
wt_sec2_xdisp = df_wt_sec2.loc[:,'Xdisp']
wt_sec3_xdisp = df_wt_sec3.loc[:,'Xdisp']
wt_sec4_xdisp = df_wt_sec4.loc[:,'Xdisp']
r2_sec1_xdisp = df_r2_sec1.loc[:,'Xdisp']
r2_sec2_xdisp = df_r2_sec2.loc[:,'Xdisp']
r2_sec3_xdisp = df_r2_sec3.loc[:,'Xdisp']
r2_sec4_xdisp = df_r2_sec4.loc[:,'Xdisp']

# %% [code]
a = round(wt_sec1_xdisp.mean(),5)
b = round(wt_sec1_xdisp.std(),5)
c = round(r2_sec1_xdisp.mean(),5)
d = round(r2_sec1_xdisp.std(),5)
e = round(wt_sec2_xdisp.mean(),5)
f = round(wt_sec2_xdisp.std(),5)
g = round(r2_sec2_xdisp.mean(),5)
h = round(r2_sec2_xdisp.std(),5)
i = round(wt_sec3_xdisp.mean(),5)
j = round(wt_sec3_xdisp.std(),5)
k = round(r2_sec3_xdisp.mean(),5)
l = round(r2_sec3_xdisp.std(),5)
m = round(wt_sec4_xdisp.mean(),5)
n = round(wt_sec4_xdisp.std(),5)
o = round(r2_sec4_xdisp.mean(),5)
p = round(r2_sec4_xdisp.std(),5)
print("X-Displacement Sections 1-4 Statistics")
print("The wt sec1 xdisp mean and standard devation are " + str(a) + "  +/-  " + str(b))
print("The range of values within one standard deviation of the wt sec1 xdisp mean are from  " + str(round(a-b,5)) + "  to  " + str(round(a+b,5)))

print("The r2 sec1 xdisp mean and standard devation are " + str(c) + "  +/-  " + str(d))
print("The range of values within one standard deviation of the r2 sec1 xdisp mean are from  " + str(round(c-d,5)) + "  to  " + str(round(c+d,5)))
print("The difference in mean value between wt and r2 is " + str(round(a-c,5)))

print("The wt sec2 xdisp mean and standard devation are " + str(e) + "  +/-  " + str(f))
print("The range of values within one standard deviation of the wt sec2 xdisp mean are from  " + str(round(a-b,5)) + "  to  " + str(round(a+b,5)))

print("The r2 sec2 xdisp mean and standard devation are " + str(g) + "  +/-  " + str(h))
print("The range of values within one standard deviation of the r2 sec2 xdisp mean are from  " + str(round(c-d,5)) + "  to  " + str(round(c+d,5)))
print("The difference in mean value between wt and r2 is " + str(round(e-g,5)))

print("The wt sec3 xdisp mean and standard devation are " + str(i) + "  +/-  " + str(j))
print("The range of values within one standard deviation of the wt sec3 xdisp mean are from  " + str(round(a-b,5)) + "  to  " + str(round(a+b,5)))

print("The r2 sec3 xdisp mean and standard devation are " + str(k) + "  +/-  " + str(l))
print("The range of values within one standard deviation of the r2 sec3 xdisp mean are from  " + str(round(c-d,5)) + "  to  " + str(round(c+d,5)))
print("The difference in mean value between wt and r2 is " + str(round(i-k,5)))

print("The wt sec4 xdisp mean and standard devation are " + str(m) + "  +/-  " + str(n))
print("The range of values within one standard deviation of the wt sec4 xdisp mean are from  " + str(round(a-b,5)) + "  to  " + str(round(a+b,5)))

print("The r2 sec4 xdisp mean and standard devation are " + str(o) + "  +/-  " + str(p))
print("The range of values within one standard deviation of the r2 sec4 xdisp mean are from  " + str(round(c-d,5)) + "  to  " + str(round(c+d,5)))
print("The difference in mean value between wt and r2 is " + str(round(m-o,5)))

# %% [code]
fig, ((ax0, ax1),(ax2,ax3)) = plt.subplots(nrows=2, ncols=2, figsize=(10,6))
bins_sec_xdips = np.linspace(-0.9, 0.4, 30)
ax0.hist([wt_sec1_xdisp, r2_sec1_xdisp], bins_sec_xdips, label=['WT', 'Reg2'], color=['blue','orange'])
ax0.legend(loc='upper right')
ax0.set_xlabel('Value ($\AA$)')
ax0.set_ylabel('Frame Count')
ax0.set_title('X-Disp Section 1: Wild-Type vs Region 2 Defect ')
ax0.set_xlim(-0.9, 0.4)
ax0.set_ylim(0, 150)
ax1.hist([wt_sec2_xdisp, r2_sec2_xdisp], bins_sec_xdips, label=['WT', 'Reg2'], color=['blue','orange'])
ax1.legend(loc='upper right')
ax1.set_xlabel('Value ($\AA$)')
ax1.set_ylabel('Frame Count')
ax1.set_title('X-Disp Section 2: Wild-Type vs Region 2 Defect ')
ax1.set_xlim(-0.9, 0.4)
ax1.set_ylim(0, 150)
ax2.hist([wt_sec3_xdisp, r2_sec3_xdisp], bins_sec_xdips, label=['WT', 'Reg2'], color=['blue','orange'])
ax2.legend(loc='upper right')
ax2.set_xlabel('Value ($\AA$)')
ax2.set_ylabel('Frame Count')
ax2.set_title('X-Disp Section 3: Wild-Type vs Region 2 Defect ')
ax2.set_xlim(-0.9, 0.4)
ax2.set_ylim(0, 150)
ax3.hist([wt_sec4_xdisp, r2_sec4_xdisp], bins_sec_xdips, label=['WT', 'Reg2'], color=['blue','orange'])
ax3.legend(loc='upper right')
ax3.set_xlabel('Value ($\AA$)')
ax3.set_ylabel('Frame Count')
ax3.set_title('X-Disp Section 4: Wild-Type vs Region 2 Defect ')
ax3.set_xlim(-0.9, 0.4)
ax3.set_ylim(0, 150)
fig.tight_layout()

# %% [code]
wt_sec1_inclin = df_wt_sec1.loc[:,'Inclin']
wt_sec2_inclin = df_wt_sec2.loc[:,'Inclin']
wt_sec3_inclin = df_wt_sec3.loc[:,'Inclin']
wt_sec4_inclin = df_wt_sec4.loc[:,'Inclin']
r2_sec1_inclin = df_r2_sec1.loc[:,'Inclin']
r2_sec2_inclin = df_r2_sec2.loc[:,'Inclin']
r2_sec3_inclin = df_r2_sec3.loc[:,'Inclin']
r2_sec4_inclin = df_r2_sec4.loc[:,'Inclin']

# %% [code]
a = round(wt_sec1_inclin.mean(),5)
b = round(wt_sec1_inclin.std(),5)
c = round(r2_sec1_inclin.mean(),5)
d = round(r2_sec1_inclin.std(),5)
e = round(wt_sec2_inclin.mean(),5)
f = round(wt_sec2_inclin.std(),5)
g = round(r2_sec2_inclin.mean(),5)
h = round(r2_sec2_inclin.std(),5)
i = round(wt_sec3_inclin.mean(),5)
j = round(wt_sec3_inclin.std(),5)
k = round(r2_sec3_inclin.mean(),5)
l = round(r2_sec3_inclin.std(),5)
m = round(wt_sec4_inclin.mean(),5)
n = round(wt_sec4_inclin.std(),5)
o = round(r2_sec4_inclin.mean(),5)
p = round(r2_sec4_inclin.std(),5)
print("Inclination Sections 1-4 Statistics")
print("The wt sec1 inclin mean and standard devation are " + str(a) + "  +/-  " + str(b))
print("The range of values within one standard deviation of the wt sec1 inclin mean are from  " + str(round(a-b,5)) + "  to  " + str(round(a+b,5)))

print("The r2 sec1 inclin mean and standard devation are " + str(c) + "  +/-  " + str(d))
print("The range of values within one standard deviation of the r2 sec1 inclin mean are from  " + str(round(c-d,5)) + "  to  " + str(round(c+d,5)))
print("The difference in mean value between wt and r2 is " + str(round(a-c,5)))

print("The wt sec2 inclin mean and standard devation are " + str(e) + "  +/-  " + str(f))
print("The range of values within one standard deviation of the wt sec2 inclin mean are from  " + str(round(a-b,5)) + "  to  " + str(round(a+b,5)))

print("The r2 sec2 inclin mean and standard devation are " + str(g) + "  +/-  " + str(h))
print("The range of values within one standard deviation of the r2 sec2 inclin mean are from  " + str(round(c-d,5)) + "  to  " + str(round(c+d,5)))
print("The difference in mean value between wt and r2 is " + str(round(e-g,5)))

print("The wt sec3 inclin mean and standard devation are " + str(i) + "  +/-  " + str(j))
print("The range of values within one standard deviation of the wt sec3 inclin mean are from  " + str(round(a-b,5)) + "  to  " + str(round(a+b,5)))

print("The r2 sec3 inclin mean and standard devation are " + str(k) + "  +/-  " + str(l))
print("The range of values within one standard deviation of the r2 sec3 inclin mean are from  " + str(round(c-d,5)) + "  to  " + str(round(c+d,5)))
print("The difference in mean value between wt and r2 is " + str(round(i-k,5)))

print("The wt sec4 inclin mean and standard devation are " + str(m) + "  +/-  " + str(n))
print("The range of values within one standard deviation of the wt sec4 inclin mean are from  " + str(round(a-b,5)) + "  to  " + str(round(a+b,5)))

print("The r2 sec4 inclin mean and standard devation are " + str(o) + "  +/-  " + str(p))
print("The range of values within one standard deviation of the r2 sec4 inclin mean are from  " + str(round(c-d,5)) + "  to  " + str(round(c+d,5)))
print("The difference in mean value between wt and r2 is " + str(round(m-o,5)))

# %% [code]
fig, ((ax0, ax1),(ax2,ax3)) = plt.subplots(nrows=2, ncols=2, figsize=(10,6))
bins_sec_inclin = np.linspace(-8, 4.5, 30)
ax0.hist([wt_sec1_inclin, r2_sec1_inclin], bins_sec_inclin, label=['WT', 'Reg2'], color=['blue','orange'])
ax0.legend(loc='upper right')
ax0.set_xlabel('Value ($^\circ$)')
ax0.set_ylabel('Frame Count')
ax0.set_title('Inclination Section 1: Wild-Type vs Region 2 Defect ')
ax0.set_xlim(-8, 4.5)
ax0.set_ylim(0, 150)
ax1.hist([wt_sec2_inclin, r2_sec2_inclin], bins_sec_inclin, label=['WT', 'Reg2'], color=['blue','orange'])
ax1.legend(loc='upper right')
ax1.set_xlabel('Value ($^\circ$)')
ax1.set_ylabel('Frame Count')
ax1.set_title('Inclination Section 2: Wild-Type vs Region 2 Defect ')
ax1.set_xlim(-8, 4.5)
ax1.set_ylim(0, 150)
ax2.hist([wt_sec3_inclin, r2_sec3_inclin], bins_sec_inclin, label=['WT', 'Reg2'], color=['blue','orange'])
ax2.legend(loc='upper right')
ax2.set_xlabel('Value ($^\circ$)')
ax2.set_ylabel('Frame Count')
ax2.set_title('Inclination Section 3: Wild-Type vs Region 2 Defect ')
ax2.set_xlim(-8, 4.5)
ax2.set_ylim(0, 150)
ax3.hist([wt_sec4_inclin, r2_sec4_inclin], bins_sec_inclin, label=['WT', 'Reg2'], color=['blue','orange'])
ax3.legend(loc='upper right')
ax3.set_xlabel('Value ($^\circ$)')
ax3.set_ylabel('Frame Count')
ax3.set_title('Inclination Section 4: Wild-Type vs Region 2 Defect ')
ax3.set_xlim(-8, 4.5)
ax3.set_ylim(0, 150)
fig.tight_layout()

# %% [code]
wt_sec1_d1 = df_wt_sec1.loc[:,'Delta_1']
wt_sec2_d1 = df_wt_sec2.loc[:,'Delta_1']
wt_sec3_d1 = df_wt_sec3.loc[:,'Delta_1']
wt_sec4_d1 = df_wt_sec4.loc[:,'Delta_1']
r2_sec1_d1 = df_r2_sec1.loc[:,'Delta_1']
r2_sec2_d1 = df_r2_sec2.loc[:,'Delta_1']
r2_sec3_d1 = df_r2_sec3.loc[:,'Delta_1']
r2_sec4_d1 = df_r2_sec4.loc[:,'Delta_1']

# %% [code]
a = round(wt_sec1_d1.mean(),5)
b = round(wt_sec1_d1.std(),5)
c = round(r2_sec1_d1.mean(),5)
d = round(r2_sec1_d1.std(),5)
e = round(wt_sec2_d1.mean(),5)
f = round(wt_sec2_d1.std(),5)
g = round(r2_sec2_d1.mean(),5)
h = round(r2_sec2_d1.std(),5)
i = round(wt_sec3_d1.mean(),5)
j = round(wt_sec3_d1.std(),5)
k = round(r2_sec3_d1.mean(),5)
l = round(r2_sec3_d1.std(),5)
m = round(wt_sec4_d1.mean(),5)
n = round(wt_sec4_d1.std(),5)
o = round(r2_sec4_d1.mean(),5)
p = round(r2_sec4_d1.std(),5)
print("Delta Strand 1 Sections 1-4 Statistics")
print("The wt sec1 d1 mean and standard devation are " + str(a) + "  +/-  " + str(b))
print("The range of values within one standard deviation of the wt sec1 d1 mean are from  " + str(round(a-b,5)) + "  to  " + str(round(a+b,5)))

print("The r2 sec1 d1 mean and standard devation are " + str(c) + "  +/-  " + str(d))
print("The range of values within one standard deviation of the r2 sec1 d1 mean are from  " + str(round(c-d,5)) + "  to  " + str(round(c+d,5)))
print("The difference in mean value between wt and r2 is " + str(round(a-c,5)))

print("The wt sec2 d1 mean and standard devation are " + str(e) + "  +/-  " + str(f))
print("The range of values within one standard deviation of the wt sec2 d1 mean are from  " + str(round(a-b,5)) + "  to  " + str(round(a+b,5)))

print("The r2 sec2 d1 mean and standard devation are " + str(g) + "  +/-  " + str(h))
print("The range of values within one standard deviation of the r2 sec2 d1 mean are from  " + str(round(c-d,5)) + "  to  " + str(round(c+d,5)))
print("The difference in mean value between wt and r2 is " + str(round(e-g,5)))

print("The wt sec3 d1 mean and standard devation are " + str(i) + "  +/-  " + str(j))
print("The range of values within one standard deviation of the wt sec3 d1 mean are from  " + str(round(a-b,5)) + "  to  " + str(round(a+b,5)))

print("The r2 sec3 d1 mean and standard devation are " + str(k) + "  +/-  " + str(l))
print("The range of values within one standard deviation of the r2 sec3 d1 mean are from  " + str(round(c-d,5)) + "  to  " + str(round(c+d,5)))
print("The difference in mean value between wt and r2 is " + str(round(i-k,5)))

print("The wt sec4 d1 mean and standard devation are " + str(m) + "  +/-  " + str(n))
print("The range of values within one standard deviation of the wt sec4 d1 mean are from  " + str(round(a-b,5)) + "  to  " + str(round(a+b,5)))

print("The r2 sec4 d1 mean and standard devation are " + str(o) + "  +/-  " + str(p))
print("The range of values within one standard deviation of the r2 sec4 d1 mean are from  " + str(round(c-d,5)) + "  to  " + str(round(c+d,5)))
print("The difference in mean value between wt and r2 is " + str(round(m-o,5)))

# %% [code]
fig, ((ax0, ax1),(ax2,ax3)) = plt.subplots(nrows=2, ncols=2, figsize=(10,6))
bins_sec_d1 = np.linspace(120, 145, 30)
ax0.hist([wt_sec1_d1, r2_sec1_d1], bins_sec_d1, label=['WT', 'Reg2'], color=['blue','orange'])
ax0.legend(loc='upper right')
ax0.set_xlabel('Value ($^\circ$)')
ax0.set_ylabel('Frame Count')
ax0.set_title('Delta 1 Section 1: Wild-Type vs Region 2 Defect ')
ax0.set_xlim(120, 145)
ax0.set_ylim(0, 150)
ax1.hist([wt_sec2_d1, r2_sec2_d1], bins_sec_d1, label=['WT', 'Reg2'], color=['blue','orange'])
ax1.legend(loc='upper right')
ax1.set_xlabel('Value ($^\circ$)')
ax1.set_ylabel('Frame Count')
ax1.set_title('Delta 1 Section 2: Wild-Type vs Region 2 Defect ')
ax1.set_xlim(120, 145)
ax1.set_ylim(0, 150)
ax2.hist([wt_sec3_d1, r2_sec3_d1], bins_sec_d1, label=['WT', 'Reg2'], color=['blue','orange'])
ax2.legend(loc='upper right')
ax2.set_xlabel('Value ($^\circ$)')
ax2.set_ylabel('Frame Count')
ax2.set_title('Delta 1 Section 3: Wild-Type vs Region 2 Defect ')
ax2.set_xlim(120, 145)
ax2.set_ylim(0, 150)
ax3.hist([wt_sec4_d1, r2_sec4_d1], bins_sec_d1, label=['WT', 'Reg2'], color=['blue','orange'])
ax3.legend(loc='upper right')
ax3.set_xlabel('Value ($^\circ$)')
ax3.set_ylabel('Frame Count')
ax3.set_title('Delta 1 Section 4: Wild-Type vs Region 2 Defect ')
ax3.set_xlim(120, 145)
ax3.set_ylim(0, 150)
fig.tight_layout()

# %% [code]
wt_sec1_d2 = df_wt_sec1.loc[:,'Delta_2']
wt_sec2_d2 = df_wt_sec2.loc[:,'Delta_2']
wt_sec3_d2 = df_wt_sec3.loc[:,'Delta_2']
wt_sec4_d2 = df_wt_sec4.loc[:,'Delta_2']
r2_sec1_d2 = df_r2_sec1.loc[:,'Delta_2']
r2_sec2_d2 = df_r2_sec2.loc[:,'Delta_2']
r2_sec3_d2 = df_r2_sec3.loc[:,'Delta_2']
r2_sec4_d2 = df_r2_sec4.loc[:,'Delta_2']

# %% [code]
a = round(wt_sec1_d2.mean(),5)
b = round(wt_sec1_d2.std(),5)
c = round(r2_sec1_d2.mean(),5)
d = round(r2_sec1_d2.std(),5)
e = round(wt_sec2_d2.mean(),5)
f = round(wt_sec2_d2.std(),5)
g = round(r2_sec2_d2.mean(),5)
h = round(r2_sec2_d2.std(),5)
i = round(wt_sec3_d2.mean(),5)
j = round(wt_sec3_d2.std(),5)
k = round(r2_sec3_d2.mean(),5)
l = round(r2_sec3_d2.std(),5)
m = round(wt_sec4_d2.mean(),5)
n = round(wt_sec4_d2.std(),5)
o = round(r2_sec4_d2.mean(),5)
p = round(r2_sec4_d2.std(),5)
print("Delta Strand 2 Sections 1-4 Statistics")
print("The wt sec1 d2 mean and standard devation are " + str(a) + "  +/-  " + str(b))
print("The range of values within one standard deviation of the wt sec1 d2 mean are from  " + str(round(a-b,5)) + "  to  " + str(round(a+b,5)))

print("The r2 sec1 d2 mean and standard devation are " + str(c) + "  +/-  " + str(d))
print("The range of values within one standard deviation of the r2 sec1 d2 mean are from  " + str(round(c-d,5)) + "  to  " + str(round(c+d,5)))
print("The difference in mean value between wt and r2 is " + str(round(a-c,5)))

print("The wt sec2 d2 mean and standard devation are " + str(e) + "  +/-  " + str(f))
print("The range of values within one standard deviation of the wt sec2 d2 mean are from  " + str(round(a-b,5)) + "  to  " + str(round(a+b,5)))

print("The r2 sec2 d2 mean and standard devation are " + str(g) + "  +/-  " + str(h))
print("The range of values within one standard deviation of the r2 sec2 d2 mean are from  " + str(round(c-d,5)) + "  to  " + str(round(c+d,5)))
print("The difference in mean value between wt and r2 is " + str(round(e-g,5)))

print("The wt sec3 d2 mean and standard devation are " + str(i) + "  +/-  " + str(j))
print("The range of values within one standard deviation of the wt sec3 d2 mean are from  " + str(round(a-b,5)) + "  to  " + str(round(a+b,5)))

print("The r2 sec3 d2 mean and standard devation are " + str(k) + "  +/-  " + str(l))
print("The range of values within one standard deviation of the r2 sec3 d2 mean are from  " + str(round(c-d,5)) + "  to  " + str(round(c+d,5)))
print("The difference in mean value between wt and r2 is " + str(round(i-k,5)))

print("The wt sec4 d2 mean and standard devation are " + str(m) + "  +/-  " + str(n))
print("The range of values within one standard deviation of the wt sec4 d2 mean are from  " + str(round(a-b,5)) + "  to  " + str(round(a+b,5)))

print("The r2 sec4 d2 mean and standard devation are " + str(o) + "  +/-  " + str(p))
print("The range of values within one standard deviation of the r2 sec4 d2 mean are from  " + str(round(c-d,5)) + "  to  " + str(round(c+d,5)))
print("The difference in mean value between wt and r2 is " + str(round(m-o,5)))

# %% [code]
fig, ((ax0, ax1),(ax2,ax3)) = plt.subplots(nrows=2, ncols=2, figsize=(10,6))
bins_sec_d2 = np.linspace(120, 145, 30)
ax0.hist([wt_sec1_d2, r2_sec1_d2], bins_sec_d2, label=['WT', 'Reg2'], color=['blue','orange'])
ax0.legend(loc='upper left')
ax0.set_xlabel('Value ($^\circ$)')
ax0.set_ylabel('Frame Count')
ax0.set_title('Delta 2 Section 1: Wild-Type vs Region 2 Defect ')
ax0.set_xlim(120, 145)
ax0.set_ylim(0, 150)
ax1.hist([wt_sec2_d2, r2_sec2_d2], bins_sec_d2, label=['WT', 'Reg2'], color=['blue','orange'])
ax1.legend(loc='upper left')
ax1.set_xlabel('Value ($^\circ$)')
ax1.set_ylabel('Frame Count')
ax1.set_title('Delta 2 Section 2: Wild-Type vs Region 2 Defect ')
ax1.set_xlim(120, 145)
ax1.set_ylim(0, 150)
ax2.hist([wt_sec3_d2, r2_sec3_d2], bins_sec_d2, label=['WT', 'Reg2'], color=['blue','orange'])
ax2.legend(loc='upper left')
ax2.set_xlabel('Value ($^\circ$)')
ax2.set_ylabel('Frame Count')
ax2.set_title('Delta 2 Section 3: Wild-Type vs Region 2 Defect ')
ax2.set_xlim(120, 145)
ax2.set_ylim(0, 150)
ax3.hist([wt_sec4_d2, r2_sec4_d2], bins_sec_d2, label=['WT', 'Reg2'], color=['blue','orange'])
ax3.legend(loc='upper left')
ax3.set_xlabel('Value ($^\circ$)')
ax3.set_ylabel('Frame Count')
ax3.set_title('Delta 2 Section 4: Wild-Type vs Region 2 Defect ')
ax3.set_xlim(120, 145)
ax3.set_ylim(0, 150)
fig.tight_layout()

# %% [code]
wt_sec1_htwi = df_wt_sec1.loc[:,'H-twi']
wt_sec2_htwi = df_wt_sec2.loc[:,'H-twi']
wt_sec3_htwi = df_wt_sec3.loc[:,'H-twi']
wt_sec4_htwi = df_wt_sec4.loc[:,'H-twi']
r2_sec1_htwi = df_r2_sec1.loc[:,'H-twi']
r2_sec2_htwi = df_r2_sec2.loc[:,'H-twi']
r2_sec3_htwi = df_r2_sec3.loc[:,'H-twi']
r2_sec4_htwi = df_r2_sec4.loc[:,'H-twi']

# %% [code]
a = round(wt_sec1_htwi.mean(),5)
b = round(wt_sec1_htwi.std(),5)
c = round(r2_sec1_htwi.mean(),5)
d = round(r2_sec1_htwi.std(),5)
e = round(wt_sec2_htwi.mean(),5)
f = round(wt_sec2_htwi.std(),5)
g = round(r2_sec2_htwi.mean(),5)
h = round(r2_sec2_htwi.std(),5)
i = round(wt_sec3_htwi.mean(),5)
j = round(wt_sec3_htwi.std(),5)
k = round(r2_sec3_htwi.mean(),5)
l = round(r2_sec3_htwi.std(),5)
m = round(wt_sec4_htwi.mean(),5)
n = round(wt_sec4_htwi.std(),5)
o = round(r2_sec4_htwi.mean(),5)
p = round(r2_sec4_htwi.std(),5)
print("Helical Twist Sections 1-4 Statistics")
print("The wt sec1 htwi mean and standard devation are " + str(a) + "  +/-  " + str(b))
print("The range of values within one standard deviation of the wt sec1 htwi mean are from  " + str(round(a-b,5)) + "  to  " + str(round(a+b,5)))

print("The r2 sec1 htwi mean and standard devation are " + str(c) + "  +/-  " + str(d))
print("The range of values within one standard deviation of the r2 sec1 htwi mean are from  " + str(round(c-d,5)) + "  to  " + str(round(c+d,5)))
print("The difference in mean value between wt and r2 is " + str(round(a-c,5)))

print("The wt sec2 htwi mean and standard devation are " + str(e) + "  +/-  " + str(f))
print("The range of values within one standard deviation of the wt sec2 htwi mean are from  " + str(round(a-b,5)) + "  to  " + str(round(a+b,5)))

print("The r2 sec2 htwi mean and standard devation are " + str(g) + "  +/-  " + str(h))
print("The range of values within one standard deviation of the r2 sec2 htwi mean are from  " + str(round(c-d,5)) + "  to  " + str(round(c+d,5)))
print("The difference in mean value between wt and r2 is " + str(round(e-g,5)))

print("The wt sec3 htwi mean and standard devation are " + str(i) + "  +/-  " + str(j))
print("The range of values within one standard deviation of the wt sec3 htwi mean are from  " + str(round(a-b,5)) + "  to  " + str(round(a+b,5)))

print("The r2 sec3 htwi mean and standard devation are " + str(k) + "  +/-  " + str(l))
print("The range of values within one standard deviation of the r2 sec3 htwi mean are from  " + str(round(c-d,5)) + "  to  " + str(round(c+d,5)))
print("The difference in mean value between wt and r2 is " + str(round(i-k,5)))

print("The wt sec4 htwi mean and standard devation are " + str(m) + "  +/-  " + str(n))
print("The range of values within one standard deviation of the wt sec4 htwi mean are from  " + str(round(a-b,5)) + "  to  " + str(round(a+b,5)))

print("The r2 sec4 htwi mean and standard devation are " + str(o) + "  +/-  " + str(p))
print("The range of values within one standard deviation of the r2 sec4 htwi mean are from  " + str(round(c-d,5)) + "  to  " + str(round(c+d,5)))
print("The difference in mean value between wt and r2 is " + str(round(m-o,5)))

# %% [code]
fig, ((ax0, ax1),(ax2,ax3)) = plt.subplots(nrows=2, ncols=2, figsize=(10,6))
bins_sec_htwi = np.linspace(34, 38, 30)
ax0.hist([wt_sec1_htwi, r2_sec1_htwi], bins_sec_htwi, label=['WT', 'Reg2'], color=['blue','orange'])
ax0.legend(loc='upper right')
ax0.set_xlabel('Value ($^\circ$)')
ax0.set_ylabel('Frame Count')
ax0.set_title('Helical Twist Section 1: Wild-Type vs Region 2 Defect ')
ax0.set_xlim(34, 38)
ax0.set_ylim(0, 190)
ax1.hist([wt_sec2_htwi, r2_sec2_htwi], bins_sec_htwi, label=['WT', 'Reg2'], color=['blue','orange'])
ax1.legend(loc='upper right')
ax1.set_xlabel('Value ($^\circ$)')
ax1.set_ylabel('Frame Count')
ax1.set_title('Helical Twist Section 2: Wild-Type vs Region 2 Defect ')
ax1.set_xlim(34, 38)
ax1.set_ylim(0, 190)
ax2.hist([wt_sec3_htwi, r2_sec3_htwi], bins_sec_htwi, label=['WT', 'Reg2'], color=['blue','orange'])
ax2.legend(loc='upper right')
ax2.set_xlabel('Value ($^\circ$)')
ax2.set_ylabel('Frame Count')
ax2.set_title('Helical Twist Section 3: Wild-Type vs Region 2 Defect ')
ax2.set_xlim(34, 38)
ax2.set_ylim(0, 190)
ax3.hist([wt_sec4_htwi, r2_sec4_htwi], bins_sec_htwi, label=['WT', 'Reg2'], color=['blue','orange'])
ax3.legend(loc='upper right')
ax3.set_xlabel('Value ($^\circ$)')
ax3.set_ylabel('Frame Count')
ax3.set_title('Helical Twist Section 4: Wild-Type vs Region 2 Defect ')
ax3.set_xlim(34, 38)
ax3.set_ylim(0, 190)
fig.tight_layout()

# %% [code]
wt_sec1_w12 = df_wt_sec1.loc[:,'W12']
wt_sec2_w12 = df_wt_sec2.loc[:,'W12']
wt_sec3_w12 = df_wt_sec3.loc[:,'W12']
wt_sec4_w12 = df_wt_sec4.loc[:,'W12']
r2_sec1_w12 = df_r2_sec1.loc[:,'W12']
r2_sec2_w12 = df_r2_sec2.loc[:,'W12']
r2_sec3_w12 = df_r2_sec3.loc[:,'W12']
r2_sec4_w12 = df_r2_sec4.loc[:,'W12']

# %% [code]
a = round(wt_sec1_w12.mean(),5)
b = round(wt_sec1_w12.std(),5)
c = round(r2_sec1_w12.mean(),5)
d = round(r2_sec1_w12.std(),5)
e = round(wt_sec2_w12.mean(),5)
f = round(wt_sec2_w12.std(),5)
g = round(r2_sec2_w12.mean(),5)
h = round(r2_sec2_w12.std(),5)
i = round(wt_sec3_w12.mean(),5)
j = round(wt_sec3_w12.std(),5)
k = round(r2_sec3_w12.mean(),5)
l = round(r2_sec3_w12.std(),5)
m = round(wt_sec4_w12.mean(),5)
n = round(wt_sec4_w12.std(),5)
o = round(r2_sec4_w12.mean(),5)
p = round(r2_sec4_w12.std(),5)
print("Minor Width Sections 1-4 Statistics")
print("The wt sec1 w12 mean and standard devation are " + str(a) + "  +/-  " + str(b))
print("The range of values within one standard deviation of the wt sec1 w12 mean are from  " + str(round(a-b,5)) + "  to  " + str(round(a+b,5)))

print("The r2 sec1 w12 mean and standard devation are " + str(c) + "  +/-  " + str(d))
print("The range of values within one standard deviation of the r2 sec1 w12 mean are from  " + str(round(c-d,5)) + "  to  " + str(round(c+d,5)))
print("The difference in mean value between wt and r2 is " + str(round(a-c,5)))

print("The wt sec2 w12 mean and standard devation are " + str(e) + "  +/-  " + str(f))
print("The range of values within one standard deviation of the wt sec2 w12 mean are from  " + str(round(a-b,5)) + "  to  " + str(round(a+b,5)))

print("The r2 sec2 w12 mean and standard devation are " + str(g) + "  +/-  " + str(h))
print("The range of values within one standard deviation of the r2 sec2 w12 mean are from  " + str(round(c-d,5)) + "  to  " + str(round(c+d,5)))
print("The difference in mean value between wt and r2 is " + str(round(e-g,5)))

print("The wt sec3 w12 mean and standard devation are " + str(i) + "  +/-  " + str(j))
print("The range of values within one standard deviation of the wt sec3 w12 mean are from  " + str(round(a-b,5)) + "  to  " + str(round(a+b,5)))

print("The r2 sec3 w12 mean and standard devation are " + str(k) + "  +/-  " + str(l))
print("The range of values within one standard deviation of the r2 sec3 w12 mean are from  " + str(round(c-d,5)) + "  to  " + str(round(c+d,5)))
print("The difference in mean value between wt and r2 is " + str(round(i-k,5)))

print("The wt sec4 w12 mean and standard devation are " + str(m) + "  +/-  " + str(n))
print("The range of values within one standard deviation of the wt sec4 w12 mean are from  " + str(round(a-b,5)) + "  to  " + str(round(a+b,5)))

print("The r2 sec4 w12 mean and standard devation are " + str(o) + "  +/-  " + str(p))
print("The range of values within one standard deviation of the r2 sec4 w12 mean are from  " + str(round(c-d,5)) + "  to  " + str(round(c+d,5)))
print("The difference in mean value between wt and r2 is " + str(round(m-o,5)))

# %% [code]
fig, ((ax0, ax1),(ax2,ax3)) = plt.subplots(nrows=2, ncols=2, figsize=(10,6))
bins_sec_w12 = np.linspace(4, 6.5, 30)
ax0.hist([wt_sec1_w12, r2_sec1_w12], bins_sec_w12, label=['WT', 'Reg2'], color=['blue','orange'])
ax0.legend(loc='upper right')
ax0.set_xlabel('Value ($\AA$)')
ax0.set_ylabel('Frame Count')
ax0.set_title('Minor Width Section 1: Wild-Type vs Region 2 Defect ')
ax0.set_xlim(4, 6.5)
ax0.set_ylim(0, 160)
ax1.hist([wt_sec2_w12, r2_sec2_w12], bins_sec_w12, label=['WT', 'Reg2'], color=['blue','orange'])
ax1.legend(loc='upper right')
ax1.set_xlabel('Value ($\AA$)')
ax1.set_ylabel('Frame Count')
ax1.set_title('Minor Width Section 2: Wild-Type vs Region 2 Defect ')
ax1.set_xlim(4, 6.5)
ax1.set_ylim(0, 160)
ax2.hist([wt_sec3_w12, r2_sec3_w12], bins_sec_w12, label=['WT', 'Reg2'], color=['blue','orange'])
ax2.legend(loc='upper right')
ax2.set_xlabel('Value ($\AA$)')
ax2.set_ylabel('Frame Count')
ax2.set_title('Minor Width Section 3: Wild-Type vs Region 2 Defect ')
ax2.set_xlim(4, 6.5)
ax2.set_ylim(0, 160)
ax3.hist([wt_sec4_w12, r2_sec4_w12], bins_sec_w12, label=['WT', 'Reg2'], color=['blue','orange'])
ax3.legend(loc='upper right')
ax3.set_xlabel('Value ($\AA$)')
ax3.set_ylabel('Frame Count')
ax3.set_title('Minor Width Section 4: Wild-Type vs Region 2 Defect ')
ax3.set_xlim(4, 6.5)
ax3.set_ylim(0, 160)
fig.tight_layout()

# %% [code]
df_r1_sec1 = pd.read_csv('./8oxoG_0_reg1_weka_inputs/sec2_8oxoG_0_reg1_weka_input.csv')
df_r1_sec2 = pd.read_csv('./8oxoG_0_reg1_weka_inputs/sec3_8oxoG_0_reg1_weka_input.csv')
df_r1_sec3 = pd.read_csv('./8oxoG_0_reg1_weka_inputs/sec4_8oxoG_0_reg1_weka_input.csv')
df_r1_sec4 = pd.read_csv('./8oxoG_0_reg1_weka_inputs/sec5_8oxoG_0_reg1_weka_input.csv')
wt_sec1_d21 = df_wt_sec1.loc[:,'D21']
wt_sec2_d21 = df_wt_sec2.loc[:,'D21']
wt_sec3_d21 = df_wt_sec3.loc[:,'D21']
wt_sec4_d21 = df_wt_sec4.loc[:,'D21']
wt_sec1_w21 = df_wt_sec1.loc[:,'W21']
wt_sec2_w21 = df_wt_sec2.loc[:,'W21']
wt_sec3_w21 = df_wt_sec3.loc[:,'W21']
wt_sec4_w21 = df_wt_sec4.loc[:,'W21']
r1_sec1_d21 = df_r1_sec1.loc[:,'D21']
r1_sec2_d21 = df_r1_sec2.loc[:,'D21']
r1_sec3_d21 = df_r1_sec3.loc[:,'D21']
r1_sec4_d21 = df_r1_sec4.loc[:,'D21']
r1_sec1_w21 = df_r1_sec1.loc[:,'W21']
r1_sec2_w21 = df_r1_sec2.loc[:,'W21']
r1_sec3_w21 = df_r1_sec3.loc[:,'W21']
r1_sec4_w21 = df_r1_sec4.loc[:,'W21']
r2_sec1_d21 = df_r2_sec1.loc[:,'D21']
r2_sec2_d21 = df_r2_sec2.loc[:,'D21']
r2_sec3_d21 = df_r2_sec3.loc[:,'D21']
r2_sec4_d21 = df_r2_sec4.loc[:,'D21']

# %% [code]
a = round(wt_sec1_w21.mean(),5)
b = round(wt_sec1_w21.std(),5)
c = round(r1_sec1_w21.mean(),5)
d = round(r1_sec1_w21.std(),5)
e = round(wt_sec2_w21.mean(),5)
f = round(wt_sec2_w21.std(),5)
g = round(r1_sec2_w21.mean(),5)
h = round(r1_sec2_w21.std(),5)
i = round(wt_sec3_w21.mean(),5)
j = round(wt_sec3_w21.std(),5)
k = round(r1_sec3_w21.mean(),5)
l = round(r1_sec3_w21.std(),5)
m = round(wt_sec4_w21.mean(),5)
n = round(wt_sec4_w21.std(),5)
o = round(r1_sec4_w21.mean(),5)
p = round(r1_sec4_w21.std(),5)
print("Major Width Sections 1-4 Statistics")
print("The wt sec1 w21 mean and standard devation are " + str(a) + "  +/-  " + str(b))
print("The range of values within one standard deviation of the wt sec1 w21 mean are from  " + str(round(a-b,5)) + "  to  " + str(round(a+b,5)))

print("The r1 sec1 w21 mean and standard devation are " + str(c) + "  +/-  " + str(d))
print("The range of values within one standard deviation of the r1 sec1 w21 mean are from  " + str(round(c-d,5)) + "  to  " + str(round(c+d,5)))
print("The difference in mean value between wt and r1 is " + str(round(a-c,5)))

print("The wt sec2 w21 mean and standard devation are " + str(e) + "  +/-  " + str(f))
print("The range of values within one standard deviation of the wt sec2 w21 mean are from  " + str(round(a-b,5)) + "  to  " + str(round(a+b,5)))

print("The r1 sec2 w21 mean and standard devation are " + str(g) + "  +/-  " + str(h))
print("The range of values within one standard deviation of the r1 sec2 w21 mean are from  " + str(round(c-d,5)) + "  to  " + str(round(c+d,5)))
print("The difference in mean value between wt and r1 is " + str(round(e-g,5)))

print("The wt sec3 w21 mean and standard devation are " + str(i) + "  +/-  " + str(j))
print("The range of values within one standard deviation of the wt sec3 w21 mean are from  " + str(round(a-b,5)) + "  to  " + str(round(a+b,5)))

print("The r1 sec3 w21 mean and standard devation are " + str(k) + "  +/-  " + str(l))
print("The range of values within one standard deviation of the r1 sec3 w21 mean are from  " + str(round(c-d,5)) + "  to  " + str(round(c+d,5)))
print("The difference in mean value between wt and r1 is " + str(round(i-k,5)))

print("The wt sec4 w21 mean and standard devation are " + str(m) + "  +/-  " + str(n))
print("The range of values within one standard deviation of the wt sec4 w21 mean are from  " + str(round(a-b,5)) + "  to  " + str(round(a+b,5)))

print("The r1 sec4 w21 mean and standard devation are " + str(o) + "  +/-  " + str(p))
print("The range of values within one standard deviation of the r1 sec4 w21 mean are from  " + str(round(c-d,5)) + "  to  " + str(round(c+d,5)))
print("The difference in mean value between wt and r1 is " + str(round(m-o,5)))

# %% [code]
a = round(wt_sec1_d21.mean(),5)
b = round(wt_sec1_d21.std(),5)
c = round(r1_sec1_d21.mean(),5)
d = round(r1_sec1_d21.std(),5)
e = round(wt_sec2_d21.mean(),5)
f = round(wt_sec2_d21.std(),5)
g = round(r1_sec2_d21.mean(),5)
h = round(r1_sec2_d21.std(),5)
i = round(wt_sec3_d21.mean(),5)
j = round(wt_sec3_d21.std(),5)
k = round(r1_sec3_d21.mean(),5)
l = round(r1_sec3_d21.std(),5)
m = round(wt_sec4_d21.mean(),5)
n = round(wt_sec4_d21.std(),5)
o = round(r1_sec4_d21.mean(),5)
p = round(r1_sec4_d21.std(),5)
print("Major Depth Sections 1-4 Statistics")
print("The wt sec1 d21 mean and standard devation are " + str(a) + "  +/-  " + str(b))
print("The range of values within one standard deviation of the wt sec1 d21 mean are from  " + str(round(a-b,5)) + "  to  " + str(round(a+b,5)))

print("The r1 sec1 d21 mean and standard devation are " + str(c) + "  +/-  " + str(d))
print("The range of values within one standard deviation of the r1 sec1 d21 mean are from  " + str(round(c-d,5)) + "  to  " + str(round(c+d,5)))
print("The difference in mean value between wt and r1 is " + str(round(a-c,5)))

print("The wt sec2 d21 mean and standard devation are " + str(e) + "  +/-  " + str(f))
print("The range of values within one standard deviation of the wt sec2 d21 mean are from  " + str(round(a-b,5)) + "  to  " + str(round(a+b,5)))

print("The r1 sec2 d21 mean and standard devation are " + str(g) + "  +/-  " + str(h))
print("The range of values within one standard deviation of the r1 sec2 d21 mean are from  " + str(round(c-d,5)) + "  to  " + str(round(c+d,5)))
print("The difference in mean value between wt and r1 is " + str(round(e-g,5)))

print("The wt sec3 d21 mean and standard devation are " + str(i) + "  +/-  " + str(j))
print("The range of values within one standard deviation of the wt sec3 d21 mean are from  " + str(round(a-b,5)) + "  to  " + str(round(a+b,5)))

print("The r1 sec3 d21 mean and standard devation are " + str(k) + "  +/-  " + str(l))
print("The range of values within one standard deviation of the r1 sec3 d21 mean are from  " + str(round(c-d,5)) + "  to  " + str(round(c+d,5)))
print("The difference in mean value between wt and r1 is " + str(round(i-k,5)))

print("The wt sec4 d21 mean and standard devation are " + str(m) + "  +/-  " + str(n))
print("The range of values within one standard deviation of the wt sec4 d21 mean are from  " + str(round(a-b,5)) + "  to  " + str(round(a+b,5)))

print("The r1 sec4 d21 mean and standard devation are " + str(o) + "  +/-  " + str(p))
print("The range of values within one standard deviation of the r1 sec4 d21 mean are from  " + str(round(c-d,5)) + "  to  " + str(round(c+d,5)))
print("The difference in mean value between wt and r1 is " + str(round(m-o,5)))

# %% [code]
a = round(wt_sec1_d21.mean(),5)
b = round(wt_sec1_d21.std(),5)
c = round(r2_sec1_d21.mean(),5)
d = round(r2_sec1_d21.std(),5)
e = round(wt_sec2_d21.mean(),5)
f = round(wt_sec2_d21.std(),5)
g = round(r2_sec2_d21.mean(),5)
h = round(r2_sec2_d21.std(),5)
i = round(wt_sec3_d21.mean(),5)
j = round(wt_sec3_d21.std(),5)
k = round(r2_sec3_d21.mean(),5)
l = round(r2_sec3_d21.std(),5)
m = round(wt_sec4_d21.mean(),5)
n = round(wt_sec4_d21.std(),5)
o = round(r2_sec4_d21.mean(),5)
p = round(r2_sec4_d21.std(),5)
print("Major Depth Sections 1-4 Statistics")
print("The wt sec1 d21 mean and standard devation are " + str(a) + "  +/-  " + str(b))
print("The range of values within one standard deviation of the wt sec1 d21 mean are from  " + str(round(a-b,5)) + "  to  " + str(round(a+b,5)))

print("The r2 sec1 d21 mean and standard devation are " + str(c) + "  +/-  " + str(d))
print("The range of values within one standard deviation of the r2 sec1 d21 mean are from  " + str(round(c-d,5)) + "  to  " + str(round(c+d,5)))
print("The difference in mean value between wt and r2 is " + str(round(a-c,5)))

print("The wt sec2 d21 mean and standard devation are " + str(e) + "  +/-  " + str(f))
print("The range of values within one standard deviation of the wt sec2 d21 mean are from  " + str(round(a-b,5)) + "  to  " + str(round(a+b,5)))

print("The r2 sec2 d21 mean and standard devation are " + str(g) + "  +/-  " + str(h))
print("The range of values within one standard deviation of the r2 sec2 d21 mean are from  " + str(round(c-d,5)) + "  to  " + str(round(c+d,5)))
print("The difference in mean value between wt and r2 is " + str(round(e-g,5)))

print("The wt sec3 d21 mean and standard devation are " + str(i) + "  +/-  " + str(j))
print("The range of values within one standard deviation of the wt sec3 d21 mean are from  " + str(round(a-b,5)) + "  to  " + str(round(a+b,5)))

print("The r2 sec3 d21 mean and standard devation are " + str(k) + "  +/-  " + str(l))
print("The range of values within one standard deviation of the r2 sec3 d21 mean are from  " + str(round(c-d,5)) + "  to  " + str(round(c+d,5)))
print("The difference in mean value between wt and r2 is " + str(round(i-k,5)))

print("The wt sec4 d21 mean and standard devation are " + str(m) + "  +/-  " + str(n))
print("The range of values within one standard deviation of the wt sec4 d21 mean are from  " + str(round(a-b,5)) + "  to  " + str(round(a+b,5)))

print("The r2 sec4 d21 mean and standard devation are " + str(o) + "  +/-  " + str(p))
print("The range of values within one standard deviation of the r2 sec4 d21 mean are from  " + str(round(c-d,5)) + "  to  " + str(round(c+d,5)))
print("The difference in mean value between wt and r2 is " + str(round(m-o,5)))

# %% [code]
fig, ((ax0, ax1),(ax2,ax3)) = plt.subplots(nrows=2, ncols=2, figsize=(10,6))
bins_sec_w12 = np.linspace(10, 13, 30)
ax0.hist([wt_sec1_w21, r1_sec1_w21], bins_sec_w12, label=['WT', 'Reg1'], color=['blue','red'])
ax0.legend(loc='upper right')
ax0.set_xlabel('Value ($\AA$)')
ax0.set_ylabel('Frame Count')
ax0.set_title('Major Width Section 1: Wild-Type vs Region 1 Defect ')
ax0.set_xlim(10, 13)
ax0.set_ylim(0, 180)
ax1.hist([wt_sec2_w21, r1_sec2_w21], bins_sec_w12, label=['WT', 'Reg1'], color=['blue','red'])
ax1.legend(loc='upper right')
ax1.set_xlabel('Value ($\AA$)')
ax1.set_ylabel('Frame Count')
ax1.set_title('Major Width Section 2: Wild-Type vs Region 1 Defect ')
ax1.set_xlim(10, 13)
ax1.set_ylim(0, 180)
ax2.hist([wt_sec3_w21, r1_sec3_w21], bins_sec_w12, label=['WT', 'Reg1'], color=['blue','red'])
ax2.legend(loc='upper right')
ax2.set_xlabel('Value ($\AA$)')
ax2.set_ylabel('Frame Count')
ax2.set_title('Major Width Section 3: Wild-Type vs Region 1 Defect ')
ax2.set_xlim(10,13)
ax2.set_ylim(0, 180)
ax3.hist([wt_sec4_w21, r1_sec4_w21], bins_sec_w12, label=['WT', 'Reg1'], color=['blue','red'])
ax3.legend(loc='upper right')
ax3.set_xlabel('Value ($\AA$)')
ax3.set_ylabel('Frame Count')
ax3.set_title('Major Width Section 4: Wild-Type vs Region 1 Defect ')
ax3.set_xlim(10,13)
ax3.set_ylim(0, 180)
fig.tight_layout()

# %% [code]
plt.rcParams.update({'font.size': 12})
fig, ((ax0, ax1),(ax2,ax3)) = plt.subplots(nrows=2, ncols=2, figsize=(10,6))
bins_sec_d21 = np.linspace(3.5, 6, 30)
ax0.hist([wt_sec1_d21, r1_sec1_d21], bins_sec_d21, label=['WT', 'Reg1'], color=['blue','red'])
ax0.legend(loc='upper right')
ax0.set_xlabel('Value ($\AA$)')
ax0.set_ylabel('Frame Count')
ax0.set_title('Major Depth Section 1: Wild-Type vs Region 1 Defect ')
ax0.set_xlim(3.5, 6)
ax0.set_ylim(0, 150)
ax1.hist([wt_sec2_d21, r1_sec2_d21], bins_sec_d21, label=['WT', 'Reg1'], color=['blue','red'])
ax1.legend(loc='upper right')
ax1.set_xlabel('Value ($\AA$)')
ax1.set_ylabel('Frame Count')
ax1.set_title('Major Depth Section 2: Wild-Type vs Region 1 Defect ')
ax1.set_xlim(3.5, 6)
ax1.set_ylim(0, 150)
ax2.hist([wt_sec3_d21, r1_sec3_d21], bins_sec_d21, label=['WT', 'Reg1'], color=['blue','red'])
ax2.legend(loc='upper right')
ax2.set_xlabel('Value ($\AA$)')
ax2.set_ylabel('Frame Count')
ax2.set_title('Major Depth Section 3: Wild-Type vs Region 1 Defect ')
ax2.set_xlim(3.5,6)
ax2.set_ylim(0, 150)
ax3.hist([wt_sec4_d21, r1_sec4_d21], bins_sec_d21, label=['WT', 'Reg1'], color=['blue','red'])
ax3.legend(loc='upper right')
ax3.set_xlabel('Value ($\AA$)')
ax3.set_ylabel('Frame Count')
ax3.set_title('Major Depth Section 4: Wild-Type vs Region 1 Defect ')
ax3.set_xlim(3.5,6)
ax3.set_ylim(0, 150)
fig.tight_layout()

# %% [code]
fig, ((ax0, ax1),(ax2,ax3)) = plt.subplots(nrows=2, ncols=2, figsize=(10,6))
bins_sec_d21 = np.linspace(3.5, 6, 30)
ax0.hist([wt_sec1_d21, r2_sec1_d21], bins_sec_d21, label=['WT', 'Reg2'], color=['blue','orange'])
ax0.legend(loc='upper right')
ax0.set_xlabel('Value ($\AA$)')
ax0.set_ylabel('Frame Count')
ax0.set_title('Major Depth Section 1: Wild-Type vs Region 2 Defect ')
ax0.set_xlim(3.5, 6)
ax0.set_ylim(0, 150)
ax1.hist([wt_sec2_d21, r2_sec2_d21], bins_sec_d21, label=['WT', 'Reg2'], color=['blue','orange'])
ax1.legend(loc='upper right')
ax1.set_xlabel('Value ($\AA$)')
ax1.set_ylabel('Frame Count')
ax1.set_title('Major Depth Section 2: Wild-Type vs Region 2 Defect ')
ax1.set_xlim(3.5, 6)
ax1.set_ylim(0, 150)
ax2.hist([wt_sec3_d21, r2_sec3_d21], bins_sec_d21, label=['WT', 'Reg2'], color=['blue','orange'])
ax2.legend(loc='upper right')
ax2.set_xlabel('Value ($\AA$)')
ax2.set_ylabel('Frame Count')
ax2.set_title('Major Depth Section 3: Wild-Type vs Region 2 Defect ')
ax2.set_xlim(3.5,6)
ax2.set_ylim(0, 150)
ax3.hist([wt_sec4_d21, r2_sec4_d21], bins_sec_d21, label=['WT', 'Reg2'], color=['blue','orange'])
ax3.legend(loc='upper right')
ax3.set_xlabel('Value ($\AA$)')
ax3.set_ylabel('Frame Count')
ax3.set_title('Major Depth Section 4: Wild-Type vs Region 2 Defect ')
ax3.set_xlim(3.5,6)
ax3.set_ylim(0, 150)
fig.tight_layout()

# %% [code]
df_wt_all_146 = pd.read_csv('./wt_0_weka_inputs/wt_0_all_weka_input.csv')
wt_all_stretch = df_wt_all_146.loc[:,'Stretch']
fig, ((ax0)) = plt.subplots(nrows=1, ncols=1, figsize=(5,3))
ax0.hist([wt_all_stretch, wt_notails_stretch], 30, label=['Full', 'No Tails'], color=['green','blue'])
ax0.legend(loc='upper right')
ax0.set_xlabel('Value ($\AA$)')
ax0.set_ylabel('Frame Count')
ax0.set_title('Stretch: Full NCP vs No Tails NCP ')
ax0.set_xlim(-0.1, 0.08)
ax0.set_ylim(0, 200)
fig.tight_layout()

# %% [code]
#plt.rcParams["font.family"] = "Arial"
#plt.rcParams["legend.labelcolor"] = "#413D3A"
#plt.rcParams["legend.edgecolor"] = "#413D3A"  
#plt.rcParams.update({'font.size': 14})
fig, (ax0) = plt.subplots(nrows=1, ncols=1, figsize=(10,6))
bins_tails_stretch = np.linspace(-0.08, 0.08, 40)
ax0.hist([wt_all_stretch, wt_notails_stretch, r2_notails_stretch], bins_tails_stretch, label=['WT Full', 'WT No DNA Tails', '8oxoG No DNA Tails'], color=[ '#413D3A','#007480','#B51F1F'])
ax0.legend(loc='upper left')
ax0.set_xlabel('Value ($\AA$)')
ax0.set_ylabel('Frame Count')
ax0.set_title('Stretch: Wild-Type Full vs Wild-Type No DNA Tails vs 8oxoG Defect No DNA Tails')
ax0.set_xlim(-0.08, 0.08)
ax0.set_ylim(0, 130)
ax0.spines['bottom'].set_color('#413D3A')
ax0.spines['top'].set_color('#413D3A') 
ax0.spines['right'].set_color('#413D3A')
ax0.spines['left'].set_color('#413D3A')
ax0.tick_params(axis='x', colors='#413D3A')
ax0.tick_params(axis='y', colors='#413D3A')
ax0.yaxis.label.set_color('#413D3A')
ax0.xaxis.label.set_color('#413D3A')
ax0.title.set_color('#413D3A')
bins_stretch = np.linspace(-0.025, 0.08, 30)
ax1.hist([wt_notails_stretch, r2_notails_stretch], bins_stretch, label=['WT No DNA Tails', '8oxoG No DNA Tails'], color=['#413D3A','#B51F1F'])
ax1.legend(loc='upper right')
ax1.set_xlabel('Value ($\AA$)')
ax1.set_ylabel('Frame Count')
ax1.set_title('Stretch: Wild-Type versus Defect ')
ax1.set_xlim(-0.025, 0.08)
ax1.set_ylim(0, 200)
ax1.spines['bottom'].set_color('#413D3A')
ax1.spines['top'].set_color('#413D3A') 
ax1.spines['right'].set_color('#413D3A')
ax1.spines['left'].set_color('#413D3A')
ax1.tick_params(axis='x', colors='#413D3A')
ax1.tick_params(axis='y', colors='#413D3A')
ax1.yaxis.label.set_color('#413D3A')
ax1.xaxis.label.set_color('#413D3A')
ax1.title.set_color('#413D3A')
fig.tight_layout()
plt.savefig('../poster_three.png', transparent=True)

# %% [code]
plt.rcParams["font.family"] = "Arial"
plt.rcParams["legend.labelcolor"] = "#413D3A"
plt.rcParams["legend.edgecolor"] = "#413D3A"  
plt.rcParams.update({'font.size': 14})
fig, ((ax0, ax1),(ax2,ax3)) = plt.subplots(nrows=2, ncols=2, figsize=(10,6))
ax0.hist([wt_notails_hris, r2_notails_hris], bins_hrise, label=['WT', '8oxoG'], color=['#413D3A','#B51F1F'])
ax0.legend(loc='upper right')
ax0.set_xlabel('Value ($\AA$)')
ax0.set_ylabel('Frame Count')
ax0.set_title('Helical Rise: Wild-Type vs 8oxoG')
ax0.set_xlim(3.25, 3.45)
ax0.set_ylim(0, 160)
ax1.hist([wt_notails_a2, r2_notails_a2], bins_a, label=['WT', '8oxoG'], color=['#413D3A','#B51F1F'])
ax1.legend(loc='upper right')
ax1.set_xlabel('Value ($^\circ$)')
ax1.set_ylabel('Frame Count')
ax1.set_title('Alpha Dihedral: Wild-Type vs 8oxoG ')
ax1.set_xlim(-80, -60)
ax1.set_ylim(0, 160)
ax2.hist([wt_notails_w21, r2_notails_w21], bins_w21, label=['WT', '8oxoG'], color=['#413D3A','#B51F1F'])
ax2.legend(loc='upper right')
ax2.set_xlabel('Value ($\AA$)')
ax2.set_ylabel('Frame Count')
ax2.set_title('Major Groove Width: Wild-Type vs 8oxoG ')
ax2.set_xlim(10.9, 12.1)
ax2.set_ylim(0, 160)
ax3.hist([wt_notails_d21, r2_notails_d21], bins_d21, label=['WT', '8oxoG'], color=['#413D3A','#B51F1F'])
ax3.legend(loc='upper right')
ax3.set_xlabel('Value ($\AA$)')
ax3.set_ylabel('Frame Count')
ax3.set_title('Major Groove Depth: Wild-Type vs 8oxoG ')
ax3.set_xlim(4.3, 5.3)
ax3.set_ylim(0, 120)
fig.tight_layout()
plt.savefig('../poster_four.png', transparent=True)

# %% [code]
np.random.seed(19680801)

n_bins = 10
x = np.random.randn(1000, 3)

fig, ((ax0, ax1), (ax2, ax3)) = plt.subplots(nrows=2, ncols=2)

colors = ['red', 'tan', 'lime']
ax0.hist(x, n_bins, density=True, histtype='bar', color=colors, label=colors)
ax0.legend(prop={'size': 10})
ax0.set_title('bars with legend')

ax1.hist(x, n_bins, density=True, histtype='bar', stacked=True)
ax1.set_title('stacked bar')

ax2.hist(x, n_bins, histtype='step', stacked=True, fill=False)
ax2.set_title('stack step (unfilled)')

# Make a multiple-histogram of data-sets with different length.
x_multi = [np.random.randn(n) for n in [10000, 5000, 2000]]
ax3.hist(x_multi, n_bins, histtype='bar')
ax3.set_title('different sample sizes')

fig.tight_layout()
plt.show()
