# Supplementary material for: Redox-Based Defect Detection in Packed DNA: Insights from Hybrid Quantum Mechanical/Molecular Mechanics Molecular Dynamics Simulations
Source: J Chem Theory Comput. 2023 Nov 14;19(22):8434–45. doi: 10.1021/acs.jctc.3c01013 (PMC10687876; doi:10.1021/acs.jctc.3c01013)
Supplement: Supplementary file 2 — ct3c01013_si_002.zip [file ct3c01013_si_002.zip › packed_dna_8oxog-main/analysis/curves_scripts/curves_run_and_process_scripts/3_2step_input.sh]

#!/bin/bash

#make evry instance of a pdb into a directory, copy curves run file into each directory
for i in *.pdb
do
	subdir=${i%%.*}
	[ ! -d "$subdir" ] && mkdir -- "$subdir"
	mv -- "$i" "$subdir"/bna.pdb
	cp run_curves.sh "$subdir"
done

#run curves in each subdirectory (each associated with a frame)
#change file path to your case
for f in /scratch/sojohnso/fs_2023/clean_run_8og_bur_ox/3step_curves/*
do
	(cd "$f"
	./run_curves.sh)
done
