# Supplementary material for: Redox-Based Defect Detection in Packed DNA: Insights from Hybrid Quantum Mechanical/Molecular Mechanics Molecular Dynamics Simulations
Source: J Chem Theory Comput. 2023 Nov 14;19(22):8434–45. doi: 10.1021/acs.jctc.3c01013 (PMC10687876; doi:10.1021/acs.jctc.3c01013)
Supplement: Supplementary file 2 — ct3c01013_si_002.zip [file ct3c01013_si_002.zip › packed_dna_8oxog-main/analysis/curves_scripts/curves_run_and_process_scripts/3_3step_moving.sh]

#!/bin/bash

mkdir output

for dir in  /scratch/sojohnso/fs_2023/clean_run_8og_bur_ox/3step_curves/*
do
	cd "$dir"
	mv r+bdna.lis "$dir".lis
	mv "$dir".lis ../output/
	cd ../
done
