# Supplementary material for: Redox-Based Defect Detection in Packed DNA: Insights from Hybrid Quantum Mechanical/Molecular Mechanics Molecular Dynamics Simulations
Source: J Chem Theory Comput. 2023 Nov 14;19(22):8434–45. doi: 10.1021/acs.jctc.3c01013 (PMC10687876; doi:10.1021/acs.jctc.3c01013)
Supplement: Supplementary file 2 — ct3c01013_si_002.zip [file ct3c01013_si_002.zip › packed_dna_8oxog-main/analysis/curves_scripts/curves_run_and_process_scripts/3_6step_overall_collect_base.sh]

#!/bin/bash

#cd ./20_notails_curves_data
#mkdir sevens
#mv data_*701 sevens
#mkdir fives
#mv data_*501 fives
#mkdir twos
#mv data_*201 twos
#mkdir zeroes
#mv data_* zeroes

#cd ../

mkdir output_bybase

./zeroes_collect_base_data.sh &
./twos_collect_base_data.sh &
./fives_collect_base_data.sh &
./sevens_collect_base_data.sh &

wait

cd output_bybase

#rm data_*_data.csv

cd ../
