# Supplementary material for: Redox-Based Defect Detection in Packed DNA: Insights from Hybrid Quantum Mechanical/Molecular Mechanics Molecular Dynamics Simulations
Source: J Chem Theory Comput. 2023 Nov 14;19(22):8434–45. doi: 10.1021/acs.jctc.3c01013 (PMC10687876; doi:10.1021/acs.jctc.3c01013)
Supplement: Supplementary file 2 — ct3c01013_si_002.zip [file ct3c01013_si_002.zip › packed_dna_8oxog-main/analysis/curves_scripts/curves_run_and_process_scripts/3_7step_concat.sh]

#!/bin/bash

frame=1
frame2=201
frame5=501
frame7=701
while [ $frame -le 250000 ]
do

sed -n '2,2p'  ./output_bybase/data_${frame}_bybase.csv >> 20_notails_bybase_data.csv 
sed -n '2,2p'  ./output_bybase/data_${frame2}_bybase.csv >> 20_notails_bybase_data.csv 
sed -n '2,2p'  ./output_bybase/data_${frame5}_bybase.csv >> 20_notails_bybase_data.csv 
sed -n '2,2p'  ./output_bybase/data_${frame7}_bybase.csv >> 20_notails_bybase_data.csv 

let " frame +=1000 "
let " frame2 +=1000 "
let " frame5 +=1000 "
let " frame7 +=1000 "

done

sed -i 's/----//g' 20_notails_bybase_data.csv
sed -i 's/---//g' 20_notails_bybase_data.csv
sed -i 's/ //g' 20_notails_bybase_data.csv
sed -i 's/,$//' 20_notails_bybase_data.csv
