# Supplementary material for: Redox-Based Defect Detection in Packed DNA: Insights from Hybrid Quantum Mechanical/Molecular Mechanics Molecular Dynamics Simulations
Source: J Chem Theory Comput. 2023 Nov 14;19(22):8434–45. doi: 10.1021/acs.jctc.3c01013 (PMC10687876; doi:10.1021/acs.jctc.3c01013)
Supplement: Supplementary file 2 — ct3c01013_si_002.zip [file ct3c01013_si_002.zip › packed_dna_8oxog-main/analysis/curves_scripts/curves_run_and_process_scripts/3_9step_header_each_bp.sh]

#!/bin/bash

#copy me into your curves_data direcotry in one of the zeroes>data direcotories!

line=1

while [ $line -le 145 ]

do

sed -n ''$line' , '$line''p A_data.csv > A_test.csv
sed 's/,/ /g' A_test.csv > A_test.txt
awk '{print $2 $3 $4 "_Xdisp, " $2 $3 $4 "_Ydisp, " $2 $3 $4 "_Inclin, " $2 $3 $4 "Tip, " $2 $3 $4 "_Ax-bend, "}' A_test.txt >> A_header_split.csv

sed -n ''$line' , '$line''p B_data.csv > B_test.csv
sed 's/,/ /g' B_test.csv > B_test.txt
awk '{print $2 $3 $4 "_Shear, " $2 $3 $4 "_Stretch, " $2 $3 $4 "_Stagger, " $2 $3 $4 "_Buckle, " $2 $3 $4 "_Propel, " $2 $3 $4 "_Opening, "}' B_test.txt >> B_header_split.csv

sed -n ''$line' , '$line''p C_data.csv > C_test.csv
sed 's/,/ /g' C_test.csv > C_test.txt
awk '{print $2 $3 $4 "_Shift, " $2 $3 $4 "_Slide, " $2 $3 $4 "_Rise, " $2 $3 $4 "_Tilt, " $2 $3 $4 "_Roll, " $2 $3 $4 "_Twist, " $2 $3 $4 "_H-Ris, " $2 $3 $4 "_H-Twi, "}' C_test.txt >>  C_header_split.csv

sed -n ''$line' , '$line''p D1_data.csv > D1_test.csv
sed 's/,,,/,----,----,/g' D1_test.csv > commas0_D1_test.csv
sed 's/,,/,----,/g' commas0_D1_test.csv > commas_D1_test.csv
sed 's/,/ /g' commas_D1_test.csv > D1_test.txt
awk '{print $2 $3 "_Alpha, " $2 $3 "_Beta, " $2 $3 "_Gamma, " $2 $3 "_Delta, " $2 $3 "_Epsil, " $2 $3 "_Zeta, " $2 $3 "_Chi, " $2 $3 "_Phase, " $2 $3 "_Ampli, "}' D1_test.txt >> D1_header_split.csv

sed -n ''$line' , '$line''p D2_data.csv > D2_test.csv
sed 's/,,,/,----,----,/g' D2_test.csv > commas0_D2_test.csv
sed 's/,,/,----,/g' commas0_D2_test.csv > commas_D2_test.csv
sed 's/,/ /g' commas_D2_test.csv > D2_test.txt
awk '{print $2 $3 "_Alpha, " $2 $3 "_Beta, " $2 $3 "_Gamma, " $2 $3 "_Delta, " $2 $3 "_Epsil, " $2 $3 "_Zeta, " $2 $3 "_Chi, " $2 $3 "_Phase, " $2 $3 "_Ampli, "}' D2_test.txt >> D2_header_split.csv

if [ $line -ge 2 ]
then
sed -n ''$line' , '$line''p E_data.csv > E_test.csv
sed 's/,/ /g' E_test.csv > E_test.txt
awk '{print $1 "_W12, " $1 "_D12, " $1 "_W21, " $1 "_D21, "}' E_test.txt >> E_header_split.csv
fi

let " line +=1 "
done 

wait

line2=146
sed -n ''$line2' , '$line2''p A_data.csv > A_test.csv
sed 's/,/ /g' A_test.csv > A_test.txt
awk '{print $2 $3 $4 "_Xdisp, " $2 $3 $4 "_Ydisp, " $2 $3 $4 "_Inclin, " $2 $3 $4 "Tip, " $2 $3 $4 "_Ax-bend, "}' A_test.txt >> A_header_split.csv

sed -n ''$line2' , '$line2''p B_data.csv > B_test.csv
sed 's/,/ /g' B_test.csv > B_test.txt
awk '{print $2 $3 $4 "_Shear, " $2 $3 $4 "_Stretch, " $2 $3 $4 "_Stagger, " $2 $3 $4 "_Buckle, " $2 $3 $4 "_Propel, " $2 $3 $4 "_Opening, "}' B_test.txt >> B_header_split.csv

sed -n ''$line2' , '$line2''p D1_data.csv > D1_test.csv
sed 's/,/ /g' D1_test.csv > D1_test.txt
awk '{print $2 $3 "_Alpha, " $2 $3 "_Beta, " $2 $3 "_Gamma, " $2 $3 "_Delta, " $2 $3 "_Epsil, " $2 $3 "_Zeta, " $2 $3 "_Chi, " $2 $3 "_Phase, " $2 $3 "_Ampli, "}' D1_test.txt >> D1_header_split.csv

sed -n ''$line2' , '$line2''p D2_data.csv > D2_test.csv
sed 's/,/ /g' D2_test.csv > D2_test.txt
awk '{print $2 $3 "_Alpha, " $2 $3 "_Beta, " $2 $3 "_Gamma, " $2 $3 "_Delta, " $2 $3 "_Epsil, " $2 $3 "_Zeta, " $2 $3 "_Chi, " $2 $3 "_Phase, " $2 $3 "_Ampli, "}' D2_test.txt >> D2_header_split.csv

while [ $line2 -le 285 ]
do

sed -n ''$line2' , '$line2''p E_data.csv > E_test.csv	
sed 's/,/ /g' E_test.csv > E_test.txt	
awk '{print $1 "_W12, " $1 "_D12, " $1 "_W21, " $1 "_D21, "}' E_test.txt >> E_header_split.csv

let " line2 +=1  "

done

awk -v d="" '{s=(NR==1?s:s d)$0}END{print s}' A_header_split.csv > A_header.csv

awk -v d="" '{s=(NR==1?s:s d)$0}END{print s}' B_header_split.csv > B_header.csv

awk -v d="" '{s=(NR==1?s:s d)$0}END{print s}' C_header_split.csv > C_header.csv

awk -v d="" '{s=(NR==1?s:s d)$0}END{print s}' D1_header_split.csv > D1_header.csv

awk -v d="" '{s=(NR==1?s:s d)$0}END{print s}' D2_header_split.csv > D2_header.csv

awk -v d="" '{s=(NR==1?s:s d)$0}END{print s}' E_header_split.csv > E_header.csv

wait


paste -d " " A_header.csv B_header.csv C_header.csv D1_header.csv D2_header.csv E_header.csv > header_curves.csv
sed -i 's/ //g' header_curves.csv

rm *header_split.csv *header.csv *_test*

mv header_curves.csv ../../../full_header.csv

cd ../../../

cat full_header.csv clean_20_notails_bybase_data.csv >  20_notails_bybase.csv
