# Supplementary material for: Redox-Based Defect Detection in Packed DNA: Insights from Hybrid Quantum Mechanical/Molecular Mechanics Molecular Dynamics Simulations
Source: J Chem Theory Comput. 2023 Nov 14;19(22):8434–45. doi: 10.1021/acs.jctc.3c01013 (PMC10687876; doi:10.1021/acs.jctc.3c01013)
Supplement: Supplementary file 2 — ct3c01013_si_002.zip [file ct3c01013_si_002.zip › packed_dna_8oxog-main/analysis/curves_scripts/curves_run_and_process_scripts/run_curves.sh]

/scratch-store/store/skj_software_tools/curves/curves+/Cur+ <<!
 &inp file=bna, lis=r+bdna,
 lib=/scratch-store/store/skj_software_tools/curves/curves+/standard,
 &end
2 1 -1 0 0 
1:146
292:147 
!
