# Supplementary material for: Redox-Based Defect Detection in Packed DNA: Insights from Hybrid Quantum Mechanical/Molecular Mechanics Molecular Dynamics Simulations
Source: J Chem Theory Comput. 2023 Nov 14;19(22):8434–45. doi: 10.1021/acs.jctc.3c01013 (PMC10687876; doi:10.1021/acs.jctc.3c01013)
Supplement: Supplementary file 2 — ct3c01013_si_002.zip [file ct3c01013_si_002.zip › packed_dna_8oxog-main/classical_MD/8oxoG_reg1/8oxoG_oxidized_reg1/8oxoG_ox_reg1_structure.gro]

Protein
252466
    1DA5    O5'    1   4.926   7.999   3.927  0.3817  0.3412  0.3348
    1DA5    H5T    2   4.932   8.004   3.831  1.6464  1.9172  0.4434
    1DA5    C5'    3   4.840   8.099   3.969  0.0633 -0.2552  0.3714
    1DA5   H5'1    4   4.890   8.194   3.948 -0.9139 -0.0350 -1.1848
    1DA5   H5'2    5   4.827   8.085   4.076 -0.6645 -0.8081  0.2208
    1DA5    C4'    6   4.712   8.097   3.884  0.2121  0.1276  0.8397
    1DA5    H4'    7   4.643   8.168   3.930 -2.1041 -0.9689 -0.7227
    1DA5    O4'    8   4.746   8.139   3.750  0.1304  0.1037  0.7398
    1DA5    C1'    9   4.696   8.040   3.660  0.2722  0.5477  0.9335
    1DA5    H1'   10   4.601   8.080   3.626  0.1881 -0.6886 -0.3508
    1DA5     N9   11   4.781   8.018   3.540  0.0845 -0.2992  0.7070
    1DA5     C8   12   4.753   8.039   3.403 -0.2813  0.3395  0.1679
    1DA5     H8   13   4.657   8.065   3.361  0.0299 -1.0567 -1.4927
    1DA5     N7   14   4.859   8.029   3.324 -0.2036 -0.1619 -0.8011
    1DA5     C5   15   4.965   8.001   3.416  0.1477 -0.0537 -0.3483
    1DA5     C6   16   5.104   7.987   3.400  0.0171 -0.1596  0.7066
    1DA5     N6   17   5.166   7.982   3.285  0.3181 -0.2179 -0.4579
    1DA5    H61   18   5.110   7.984   3.201 -2.9592 -0.4362  1.5745
    1DA5    H62   19   5.267   7.990   3.294  0.2256  1.6711 -0.6280
    1DA5     N1   20   5.189   7.961   3.503  0.5657 -0.1717 -0.2690
    1DA5     C2   21   5.131   7.951   3.622 -0.1672  0.2602 -0.1069
    1DA5     H2   22   5.198   7.931   3.704  1.7498  1.7445 -1.1991
    1DA5     N3   23   5.001   7.968   3.648  0.4068 -0.2996 -0.0827
    1DA5     C4   24   4.917   7.989   3.540  0.1855 -0.1383  0.2766
    1DA5    C3'   25   4.636   7.959   3.874  0.3776 -0.6668  0.1639
    1DA5    H3'   26   4.658   7.887   3.953  1.2399 -0.0095  0.5499
    1DA5    C2'   27   4.673   7.912   3.732 -0.0495  0.2617 -0.0790
    1DA5   H2'1   28   4.767   7.858   3.729  1.1842  2.3295 -1.0927
    1DA5   H2'2   29   4.589   7.858   3.688 -1.3252  1.6792  0.4890
    1DA5    O3'   30   4.503   7.994   3.874  0.3023 -0.1435  0.2537
    2DT       P   31   4.390   7.882   3.914 -0.2521  0.1342 -0.1835
    2DT     O1P   32   4.269   7.955   3.951  0.6703  0.2273 -0.9419
    2DT     O2P   33   4.458   7.802   4.024 -0.1878 -0.2029 -0.0361
    2DT     O5'   34   4.364   7.792   3.788 -0.2811  0.0942  0.2523
    2DT     C5'   35   4.284   7.841   3.685 -0.6710 -0.3703 -0.9357
    2DT    H5'1   36   4.287   7.950   3.680 -1.3462 -0.1854  1.3989
    2DT    H5'2   37   4.181   7.815   3.710 -1.9778  3.7599 -1.2777
    2DT     C4'   38   4.323   7.777   3.546  0.9845 -0.0495 -0.0321
    2DT     H4'   39   4.255   7.815   3.470  1.4323  2.8119  0.8897
    2DT     O4'   40   4.447   7.789   3.492  0.3268 -1.0648 -0.3833
    2DT     C1'   41   4.489   7.664   3.454  0.5085 -0.2288  0.7958
    2DT     H1'   42   4.441   7.647   3.357  1.5240  0.7294  0.1093
    2DT      N1   43   4.635   7.665   3.431 -0.8887 -0.2008  0.1517
    2DT      C6   44   4.725   7.644   3.534 -0.1483  0.2959  0.6368
    2DT      H6   45   4.690   7.637   3.636 -2.5458  1.6669 -0.0204
    2DT      C5   46   4.858   7.640   3.510 -0.1107 -0.6983  0.0659
    2DT      C7   47   4.961   7.623   3.625 -0.3679  0.3295  0.3404
    2DT     H71   48   5.041   7.697   3.616  1.7556 -1.6421  1.7424
    2DT     H72   49   4.910   7.638   3.720 -0.2295 -0.7147  0.5854
    2DT     H73   50   5.010   7.526   3.622  0.0378  0.5447 -0.1651
    2DT      C4   51   4.907   7.648   3.370  0.5270 -0.9779  0.4912
    2DT      O4   52   5.026   7.638   3.339 -0.1641 -0.5553  0.2856
    2DT      N3   53   4.811   7.682   3.275  0.5656  0.0319 -0.2363
    2DT      H3   54   4.838   7.696   3.179  1.4148 -2.1802 -0.3879
    2DT      C2   55   4.677   7.692   3.304 -0.1284  0.2060  0.2757
    2DT      O2   56   4.609   7.729   3.210  0.6068 -0.7214 -0.0410
    2DT     C3'   57   4.295   7.626   3.553 -0.1892 -0.8580  0.0383
    2DT     H3'   58   4.232   7.599   3.637 -2.9974 -0.8999 -1.9518
    2DT     C2'   59   4.434   7.575   3.563  0.5739 -0.0593 -0.2730
    2DT    H2'1   60   4.479   7.592   3.661 -0.2642  0.5093  0.0205
    2DT    H2'2   61   4.435   7.470   3.533 -1.2456 -0.1428 -0.1200
    2DT     O3'   62   4.235   7.584   3.431  0.2796 -0.3625 -0.1424
    3DC       P   63   4.130   7.462   3.441 -0.3359  0.2961  0.2569
    3DC     O1P   64   3.998   7.511   3.490  0.2477  0.4633 -0.5042
    3DC     O2P   65   4.189   7.349   3.518 -0.3030 -0.2933  0.1229
    3DC     O5'   66   4.113   7.419   3.291  0.0087 -0.2348  0.1498
    3DC     C5'   67   4.032   7.497   3.197  0.1926 -0.5136 -0.0194
    3DC    H5'1   68   4.032   7.604   3.214 -0.3367 -0.3588 -0.9448
    3DC    H5'2   69   3.928   7.473   3.218  0.8819 -0.9335  3.5742
    3DC     C4'   70   4.075   7.472   3.053 -0.4847 -0.8863  0.9000
    3DC     H4'   71   4.008   7.528   2.987 -1.5866  0.5639  3.1348
    3DC     O4'   72   4.204   7.529   3.045 -0.4985  0.0101 -0.1738
    3DC     C1'   73   4.299   7.427   3.004  1.0693  0.2841 -0.4183
    3DC     H1'   74   4.310   7.423   2.896  1.8976  0.5233 -0.3480
    3DC      N1   75   4.433   7.429   3.072  0.4653  0.3581 -0.1823
    3DC      C6   76   4.439   7.405   3.206  0.1818 -0.0563  0.1489
    3DC      H6   77   4.346   7.411   3.261 -0.1657 -0.3393 -0.4010
    3DC      C5   78   4.556   7.380   3.271  0.3018 -0.2500 -0.3728
    3DC      H5   79   4.560   7.370   3.379  0.3367  2.3556 -0.0639
    3DC      C4   80   4.671   7.374   3.188  0.2926  0.8166  0.2211
    3DC      N4   81   4.788   7.364   3.248 -0.1900 -0.3099 -0.4110
    3DC     H41   82   4.789   7.345   3.347 -0.2681  0.2997 -0.2926
    3DC     H42   83   4.863   7.367   3.181 -0.2909  1.2075 -0.4881
    3DC      N3   84   4.663   7.388   3.056  0.3887 -0.0679  0.2452
    3DC      C2   85   4.545   7.422   2.997  0.0108  0.0958 -0.0486
    3DC      O2   86   4.544   7.431   2.879 -0.4668 -0.3040  0.4340
    3DC     C3'   87   4.064   7.324   3.021 -0.6694  0.1291 -0.0329
    3DC     H3'   88   4.009   7.267   3.096 -0.6125  1.1784  0.8212
    3DC     C2'   89   4.209   7.297   3.020 -1.1938  0.1845 -0.1470
    3DC    H2'1   90   4.235   7.242   3.111  1.3832 -0.6968 -1.3069
    3DC    H2'2   91   4.246   7.228   2.944  1.5892  1.1441  0.2232
    3DC     O3'   92   4.011   7.298   2.889  0.3269 -0.1674 -0.8174
    4DA       P   93   3.957   7.147   2.849 -0.1150  0.1089 -0.0500
    4DA     O1P   94   3.841   7.155   2.763  0.4411 -0.3682  0.0842
    4DA     O2P   95   3.934   7.076   2.981 -0.3817  0.4670  0.0727
    4DA     O5'   96   4.081   7.068   2.783 -0.3202  0.1770 -0.3677
    4DA     C5'   97   4.124   7.096   2.656 -0.8859  0.0397 -0.6940
    4DA    H5'1   98   4.149   7.201   2.641 -0.8766 -0.0442 -1.2779
    4DA    H5'2   99   4.045   7.071   2.584 -0.5384 -0.4813 -0.9024
    4DA     C4'  100   4.251   7.018   2.615  0.5964  0.1787 -0.2164
    4DA     H4'  101   4.255   7.048   2.510  0.2060  3.7590  0.6686
    4DA     O4'  102   4.359   7.066   2.687 -0.0087 -0.4507  0.2469
    4DA     C1'  103   4.413   6.954   2.768 -0.2520  0.7888  0.8329
    4DA     H1'  104   4.473   6.894   2.700 -1.7650  1.2876 -1.0382
    4DA      N9  105   4.488   6.999   2.895  0.3807  0.0988 -0.0005
    4DA      C8  106   4.449   6.999   3.030 -0.1334  0.2503  0.3594
    4DA      H8  107   4.347   6.977   3.057  0.3850 -0.3311  1.9791
    4DA      N7  108   4.542   7.027   3.116  0.6000  0.1696 -0.1264
    4DA      C5  109   4.654   7.044   3.035 -0.1249 -0.2787  0.0712
    4DA      C6  110   4.791   7.068   3.052 -0.1517 -0.0409 -0.8472
    4DA      N6  111   4.857   7.061   3.173  0.3665  0.2000 -0.4096
    4DA     H61  112   4.804   7.050   3.258  0.5529  0.4333 -0.2634
    4DA     H62  113   4.955   7.081   3.164  0.0296  1.7668 -0.9290
    4DA      N1  114   4.877   7.093   2.952  0.5751  0.4113  0.1181
    4DA      C2  115   4.834   7.085   2.831  0.1923 -0.3054 -0.2758
    4DA      H2  116   4.902   7.101   2.748 -1.1057  0.7838 -1.1744
    4DA      N3  117   4.710   7.051   2.797 -0.8091  0.1946  0.4455
    4DA      C4  118   4.623   7.030   2.900  0.0864 -0.0365 -0.6424
    4DA     C3'  119   4.232   6.868   2.650  0.0466  0.4184  0.5539
    4DA     H3'  120   4.128   6.838   2.658 -0.0394  0.8578  1.1750
    4DA     C2'  121   4.296   6.862   2.787  0.2392  0.9975 -0.1324
    4DA    H2'1  122   4.224   6.891   2.864 -2.2146  0.5252 -2.1163
    4DA    H2'2  123   4.336   6.763   2.806  1.1016  1.1914 -0.8671
    4DA     O3'  124   4.306   6.789   2.559 -0.2859  0.4468  0.0999
    5DA       P  125   4.228   6.709   2.453 -0.3855 -0.0472  0.0220
    5DA     O1P  126   4.116   6.798   2.404  0.0551  0.7862  0.1550
    5DA     O2P  127   4.204   6.579   2.513  0.1214 -0.4647 -0.0096
    5DA     O5'  128   4.337   6.696   2.340  0.2773 -0.3857  0.4323
    5DA     C5'  129   4.395   6.805   2.265 -0.1847 -0.3846  0.3710
    5DA    H5'1  130   4.359   6.900   2.304 -1.5531 -1.6906  2.4837
    5DA    H5'2  131   4.369   6.793   2.160  0.9010 -1.5927  0.2180
    5DA     C4'  132   4.548   6.811   2.261  0.7543 -0.6555 -0.1108
    5DA     H4'  133   4.563   6.899   2.199 -0.6560  2.1660  3.2306
    5DA     O4'  134   4.622   6.827   2.382 -0.2031 -0.2852  0.3252
    5DA     C1'  135   4.718   6.718   2.398  0.1929 -0.1288  0.0048
    5DA     H1'  136   4.816   6.741   2.357 -0.9043  1.9295 -1.7249
    5DA      N9  137   4.718   6.690   2.543 -0.1172  0.1948  0.3918
    5DA      C8  138   4.616   6.659   2.631  0.1160 -0.0587  0.0775
    5DA      H8  139   4.515   6.634   2.603  0.0699 -0.1510  0.3238
    5DA      N7  140   4.644   6.683   2.754  0.4003 -0.0355 -0.8340
    5DA      C5  141   4.777   6.711   2.752  0.0098 -0.4454 -0.0626
    5DA      C6  142   4.871   6.744   2.849 -1.0253 -0.2641  0.7580
    5DA      N6  143   4.848   6.748   2.976  0.4401 -0.2135  0.1831
    5DA     H61  144   4.760   6.709   3.006 -2.7633  3.7776 -2.8621
    5DA     H62  145   4.918   6.781   3.042 -0.1358  1.2370  0.1143
    5DA      N1  146   4.990   6.798   2.818 -0.0435 -0.2929  0.0211
    5DA      C2  147   5.016   6.810   2.687  0.1725 -0.1372 -0.0202
    5DA      H2  148   5.113   6.853   2.662 -0.4009  2.6804  2.0693
    5DA      N3  149   4.940   6.767   2.584 -0.0112 -0.7763 -0.5860
    5DA      C4  150   4.820   6.723   2.625 -0.1959 -0.5100 -0.4302
    5DA     C3'  151   4.600   6.685   2.194  0.2311  0.3046  0.3894
    5DA     H3'  152   4.524   6.633   2.135  2.6926 -1.5837 -1.3602
    5DA     C2'  153   4.650   6.610   2.311 -0.0981 -0.1413  0.2308
    5DA    H2'1  154   4.569   6.570   2.373 -0.3989  1.5275  0.9505
    5DA    H2'2  155   4.719   6.531   2.282 -0.7045 -0.6211  0.0662
    5DA     O3'  156   4.699   6.717   2.101 -1.0860  0.2714 -0.3237
    6DT       P  157   4.745   6.611   1.991  0.1550  0.0668 -0.0618
    6DT     O1P  158   4.770   6.688   1.864  0.2552  0.0936 -0.2565
    6DT     O2P  159   4.653   6.494   1.996 -0.1650 -0.3010  0.1956
    6DT     O5'  160   4.888   6.569   2.048  0.0460 -0.4073 -0.4608
    6DT     C5'  161   4.991   6.670   2.077 -0.2267 -0.6778 -0.2595
    6DT    H5'1  162   4.941   6.749   2.132 -1.3058 -1.8373  0.4918
    6DT    H5'2  163   5.038   6.701   1.983 -1.1421 -1.0499 -0.8546
    6DT     C4'  164   5.102   6.620   2.169 -0.5817  0.0765  0.0594
    6DT     H4'  165   5.187   6.683   2.142 -0.2779 -0.5402 -0.4575
    6DT     O4'  166   5.079   6.626   2.311 -0.0464 -0.5225 -0.0346
    6DT     C1'  167   5.115   6.504   2.373 -0.1950 -0.0311  0.3806
    6DT     H1'  168   5.221   6.517   2.399 -0.4504 -0.2999  1.6465
    6DT      N1  169   5.042   6.471   2.495 -0.2974 -0.1684  0.0573
    6DT      C6  170   4.916   6.415   2.486  1.1027 -0.4207 -0.4147
    6DT      H6  171   4.879   6.397   2.386 -1.1990  0.5719  0.1981
    6DT      C5  172   4.845   6.377   2.596 -0.2335  0.1701 -0.7154
    6DT      C7  173   4.703   6.323   2.575  0.0840  0.4126 -0.0360
    6DT     H71  174   4.671   6.330   2.471 -0.7930  2.3495  0.3067
    6DT     H72  175   4.695   6.220   2.608 -0.5103 -0.2613 -2.1683
    6DT     H73  176   4.632   6.381   2.633  0.0221 -0.6349  0.9722
    6DT      C4  177   4.909   6.387   2.730  0.1768 -0.0417  0.1809
    6DT      O4  178   4.858   6.361   2.840  0.2683  0.2971  0.3632
    6DT      N3  179   5.030   6.448   2.729  0.3141 -0.0487  0.3355
    6DT      H3  180   5.072   6.453   2.821  0.7433 -0.7153  0.1832
    6DT      C2  181   5.106   6.472   2.616 -0.4408 -0.2028  0.2857
    6DT      O2  182   5.222   6.504   2.631 -0.3593 -0.0716 -0.3611
    6DT     C3'  183   5.157   6.474   2.134  0.4166  0.3880 -0.9508
    6DT     H3'  184   5.117   6.432   2.042 -2.6290  0.2566  0.3164
    6DT     C2'  185   5.107   6.404   2.252 -0.2278  0.2301 -0.8740
    6DT    H2'1  186   5.005   6.366   2.243 -0.0560 -1.1457  1.9449
    6DT    H2'2  187   5.165   6.318   2.284  0.8622  1.5738  0.9552
    6DT     O3'  188   5.297   6.479   2.121 -0.2086 -0.1729  0.0705
    7DA       P  189   5.377   6.345   2.081  0.3011 -0.2915  0.2462
    7DA     O1P  190   5.519   6.385   2.062 -0.0759 -0.0228  0.2950
    7DA     O2P  191   5.302   6.276   1.981  0.4958  0.5776 -0.5678
    7DA     O5'  192   5.367   6.252   2.208 -0.9320  0.0338 -0.1240
    7DA     C5'  193   5.444   6.284   2.323 -0.0504  0.0640  0.5842
    7DA    H5'1  194   5.425   6.387   2.354  1.0294  0.6567 -0.6068
    7DA    H5'2  195   5.548   6.273   2.293 -0.2522 -0.1253 -0.0583
    7DA     C4'  196   5.415   6.177   2.433 -0.2147  0.3316  0.1695
    7DA     H4'  197   5.486   6.188   2.515 -0.2594 -0.0399  0.2576
    7DA     O4'  198   5.280   6.187   2.486 -0.2957 -0.3599  0.3971
    7DA     C1'  199   5.230   6.061   2.509  0.2066 -0.2900  0.5809
    7DA     H1'  200   5.291   6.012   2.584  0.8477  0.0686  0.3137
    7DA      N9  201   5.089   6.053   2.549 -0.6899  0.0759 -0.2966
    7DA      C8  202   4.974   6.024   2.476 -0.7336  0.0320  0.3799
    7DA      H8  203   4.979   6.013   2.369  1.6903  4.5219 -0.2019
    7DA      N7  204   4.864   6.004   2.544  0.0752  0.0202 -0.9538
    7DA      C5  205   4.904   6.040   2.678  0.3922  0.5170 -0.4856
    7DA      C6  206   4.849   6.040   2.811  0.3428  0.2737  0.5212
    7DA      N6  207   4.722   6.031   2.836 -0.1129 -0.1496 -0.2451
    7DA     H61  208   4.651   6.016   2.766  1.2000  0.4102 -1.7497
    7DA     H62  209   4.689   6.035   2.931  0.6407  2.3562 -0.0256
    7DA      N1  210   4.921   6.070   2.916  0.9023  0.7977 -0.3706
    7DA      C2  211   5.047   6.100   2.900 -0.1153 -0.1064 -0.0284
    7DA      H2  212   5.105   6.118   2.989  0.5828 -0.2754 -0.4404
    7DA      N3  213   5.116   6.097   2.785  0.2377 -0.6104 -0.1904
    7DA      C4  214   5.038   6.065   2.681  0.3043  0.4651  1.0677
    7DA     C3'  215   5.424   6.037   2.377  0.7286  0.8271  0.4243
    7DA     H3'  216   5.458   6.031   2.273  1.3692  1.4360  0.5936
    7DA     C2'  217   5.277   5.990   2.382 -0.5508  0.3349 -0.0166
    7DA    H2'1  218   5.231   6.031   2.292 -2.0479  0.2433  0.6671
    7DA    H2'2  219   5.270   5.882   2.390  0.7309  0.3656  2.6003
    7DA     O3'  220   5.491   5.951   2.475  0.5900  0.5015  0.2225
    8DT       P  221   5.624   5.853   2.447  0.1367  0.1715  0.0666
    8DT     O1P  222   5.711   5.921   2.356 -0.3907 -0.9266  0.5934
    8DT     O2P  223   5.579   5.720   2.423  0.8627 -0.1535 -0.6194
    8DT     O5'  224   5.679   5.852   2.600 -0.4053 -0.6638  0.0779
    8DT     C5'  225   5.766   5.953   2.659 -0.3741  0.1743  0.5815
    8DT    H5'1  226   5.756   6.041   2.596 -0.4711 -0.3965 -0.2184
    8DT    H5'2  227   5.872   5.930   2.648  0.3253  2.5571  1.6603
    8DT     C4'  228   5.730   5.966   2.808  0.1732 -0.3026 -0.0971
    8DT     H4'  229   5.785   6.052   2.847  0.6303 -0.4729 -0.3584
    8DT     O4'  230   5.594   5.983   2.828 -0.4471  0.9614 -0.2614
    8DT     C1'  231   5.552   5.882   2.921  0.5746 -0.4728 -0.1289
    8DT     H1'  232   5.552   5.911   3.027 -1.6069 -0.0258 -0.2046
    8DT      N1  233   5.411   5.849   2.883 -0.0172  0.1097  0.4526
    8DT      C6  234   5.381   5.800   2.757  0.8419 -0.3486  0.2869
    8DT      H6  235   5.451   5.813   2.676 -0.0944 -0.1603 -0.4925
    8DT      C5  236   5.260   5.753   2.725 -0.2434  0.0951  0.7681
    8DT      C7  237   5.223   5.707   2.581 -0.6701  0.5046 -0.8010
    8DT     H71  238   5.220   5.598   2.582  0.3606  0.4766 -0.3421
    8DT     H72  239   5.122   5.743   2.559 -1.6784 -1.2068  0.7707
    8DT     H73  240   5.305   5.734   2.515  0.4323 -2.1681 -0.6520
    8DT      C4  241   5.152   5.746   2.827  0.2593  0.6083  0.5473
    8DT      O4  242   5.036   5.711   2.809 -0.1381  0.0502  0.3234
    8DT      N3  243   5.194   5.795   2.951  0.1707  0.2540  0.5467
    8DT      H3  244   5.114   5.814   3.009  0.1223 -0.0414  0.5777
    8DT      C2  245   5.315   5.843   2.977 -0.0540  0.5190 -0.0980
    8DT      O2  246   5.324   5.884   3.097  0.2982 -0.1520 -0.2429
    8DT     C3'  247   5.778   5.844   2.884  1.3250  0.7515 -0.0597
    8DT     H3'  248   5.851   5.776   2.840 -1.2505 -1.3643 -1.3423
    8DT     C2'  249   5.646   5.764   2.894  0.2584 -0.6140  0.2565
    8DT    H2'1  250   5.612   5.715   2.802 -1.2046  0.6277  0.0873
    8DT    H2'2  251   5.653   5.704   2.984 -0.8419  1.3072  1.6860
    8DT     O3'  252   5.824   5.884   3.018 -0.1638  0.3312 -0.2715
    9DC       P  253   5.894   5.775   3.123  0.1569  0.0073 -0.0236
    9DC     O1P  254   6.010   5.840   3.183  0.1504  0.0903 -0.0273
    9DC     O2P  255   5.925   5.647   3.047  0.2600 -0.7423  0.6190
    9DC     O5'  256   5.789   5.724   3.227 -0.1338 -0.1732 -0.6182
    9DC     C5'  257   5.730   5.817   3.327 -0.0155 -0.3864 -0.2244
    9DC    H5'1  258   5.679   5.899   3.276 -0.0494 -1.7260 -2.4501
    9DC    H5'2  259   5.807   5.855   3.395 -0.9787 -0.5672  1.0027
    9DC     C4'  260   5.647   5.740   3.432 -0.2895  0.0742 -0.0206
    9DC     H4'  261   5.633   5.805   3.518  0.1380  0.2430 -0.0754
    9DC     O4'  262   5.518   5.716   3.367  0.0361 -0.7039 -0.7840
    9DC     C1'  263   5.492   5.577   3.375  0.0461 -0.3377 -0.4427
    9DC     H1'  264   5.427   5.562   3.460 -0.2789  0.4016 -0.5602
    9DC      N1  265   5.419   5.540   3.257  0.4302 -0.2083 -0.0152
    9DC      C6  266   5.464   5.563   3.133 -0.3725 -0.0183  0.5742
    9DC      H6  267   5.568   5.592   3.121 -0.2875 -0.9923 -1.5228
    9DC      C5  268   5.392   5.533   3.023  0.2764 -0.5941 -0.4315
    9DC      H5  269   5.430   5.545   2.922 -3.9829 -1.5774 -2.3490
    9DC      C4  270   5.259   5.494   3.044 -0.2456  0.4344  0.6766
    9DC      N4  271   5.183   5.470   2.945 -0.2778  0.8059 -0.2636
    9DC     H41  272   5.220   5.451   2.853 -1.9062  0.8323 -0.9616
    9DC     H42  273   5.086   5.448   2.963 -0.0197  1.2146  1.9073
    9DC      N3  274   5.207   5.481   3.164  0.3615  0.2104 -0.1212
    9DC      C2  275   5.286   5.504   3.270 -0.1515  0.5360 -0.5589
    9DC      O2  276   5.234   5.497   3.381  0.0442 -0.5415  0.1825
    9DC     C3'  277   5.710   5.610   3.486 -0.2502  0.7420 -0.1772
    9DC     H3'  278   5.818   5.609   3.474 -0.1988  0.2982  0.2804
    9DC     C2'  279   5.634   5.518   3.399  0.1274  0.0845  0.4113
    9DC    H2'1  280   5.687   5.502   3.305 -0.2338 -0.1117  0.2394
    9DC    H2'2  281   5.621   5.426   3.456 -0.3821 -0.3405 -0.3736
    9DC     O3'  282   5.672   5.600   3.624 -0.1036  0.1319 -0.0035
   10DC       P  283   5.685   5.466   3.721 -0.5499  0.2083 -0.2625
   10DC     O1P  284   5.682   5.512   3.865  0.3390  0.5307 -0.1276
   10DC     O2P  285   5.808   5.392   3.672 -0.2849  0.2900 -0.1196
   10DC     O5'  286   5.561   5.363   3.701  0.0631  0.8695 -0.2812
   10DC     C5'  287   5.434   5.382   3.772  0.2086  0.2603  1.0228
   10DC    H5'1  288   5.381   5.470   3.737 -0.4732  0.0754  1.5635
   10DC    H5'2  289   5.452   5.400   3.878 -0.3389  1.1143  0.9809
   10DC     C4'  290   5.331   5.262   3.763 -0.0398 -1.0446  0.5028
   10DC     H4'  291   5.257   5.270   3.842  1.4693  0.4640  1.8237
   10DC     O4'  292   5.270   5.263   3.629  0.1146  0.0867 -0.2632
   10DC     C1'  293   5.284   5.136   3.570 -0.2287  0.1987 -0.0232
   10DC     H1'  294   5.198   5.072   3.590 -0.5785  0.4303 -0.7577
   10DC      N1  295   5.295   5.160   3.421 -0.4477  0.3382 -0.9287
   10DC      C6  296   5.407   5.212   3.359  0.5771 -0.2872 -0.0889
   10DC      H6  297   5.496   5.237   3.414 -0.4264  0.0042  1.4597
   10DC      C5  298   5.417   5.211   3.223 -0.2431 -0.3421 -0.0504
   10DC      H5  299   5.508   5.242   3.172 -0.3620  0.4831  0.2251
   10DC      C4  300   5.307   5.166   3.153 -0.0391 -0.7227  0.4504
   10DC      N4  301   5.307   5.168   3.019  0.0813  0.6665 -0.2633
   10DC     H41  302   5.389   5.199   2.967  1.7953 -0.5447  1.5775
   10DC     H42  303   5.216   5.156   2.978 -0.1980  0.7194  0.3370
   10DC      N3  304   5.192   5.125   3.209  0.6646  0.2052 -0.1631
   10DC      C2  305   5.184   5.115   3.346  0.8111  0.2544 -0.5447
   10DC      O2  306   5.086   5.066   3.397 -0.4585  0.1075 -0.1562
   10DC     C3'  307   5.397   5.118   3.786  0.2446  0.0237  0.0771
   10DC     H3'  308   5.502   5.134   3.814  0.0573 -0.0848  0.8676
   10DC     C2'  309   5.400   5.079   3.643 -0.1863 -0.1209  0.4675
   10DC    H2'1  310   5.491   5.127   3.607 -0.3403  0.2751  0.6053
   10DC    H2'2  311   5.411   4.971   3.629  1.6487 -0.3420  2.8565
   10DC     O3'  312   5.331   5.035   3.878 -0.2721  0.2403 -0.0209
   11DA       P  313   5.376   4.877   3.903  0.4643 -0.4114 -0.3186
   11DA     O1P  314   5.349   4.862   4.047  0.9961 -0.1506 -0.0223
   11DA     O2P  315   5.506   4.847   3.843 -0.1808 -0.6034  0.1332
   11DA     O5'  316   5.260   4.810   3.819  0.4919  0.1913 -0.7399
   11DA     C5'  317   5.121   4.825   3.845  0.1307 -0.4646  0.0114
   11DA    H5'1  318   5.093   4.928   3.821 -1.4146 -0.5203  1.4219
   11DA    H5'2  319   5.094   4.812   3.949 -0.6325 -0.0051 -0.1242
   11DA     C4'  320   5.042   4.729   3.757  0.0833  0.4121  0.1911
   11DA     H4'  321   4.938   4.724   3.788 -0.7456  1.5038 -2.1295
   11DA     O4'  322   5.035   4.774   3.620  0.5107 -0.1620 -0.6559
   11DA     C1'  323   5.068   4.673   3.529 -0.3861 -0.4808  0.1315
   11DA     H1'  324   4.976   4.620   3.506 -0.8117  0.2754  0.0880
   11DA      N9  325   5.131   4.732   3.411 -0.3673  0.0691 -0.1641
   11DA      C8  326   5.252   4.798   3.404 -0.1840 -0.6844  0.3023
   11DA      H8  327   5.307   4.829   3.492 -1.5840  2.9513  0.0608
   11DA      N7  328   5.279   4.841   3.285  0.1924 -0.1965  0.3316
   11DA      C5  329   5.169   4.793   3.207  0.6182 -0.3849  0.3262
   11DA      C6  330   5.131   4.802   3.074  0.0524  0.6652 -0.3310
   11DA      N6  331   5.203   4.856   2.980 -0.1627 -0.1319  0.2337
   11DA     H61  332   5.286   4.908   3.006  1.2733 -0.3189 -3.3624
   11DA     H62  333   5.170   4.860   2.884  1.3723  0.6780 -0.2867
   11DA      N1  334   5.022   4.738   3.028 -0.1074 -0.0046 -0.0012
   11DA      C2  335   4.953   4.670   3.111  0.1839 -0.3286 -0.7667
   11DA      H2  336   4.867   4.619   3.070  0.6794 -0.3439 -1.8353
   11DA      N3  337   4.970   4.661   3.237 -0.2532 -0.1156 -0.4116
   11DA      C4  338   5.081   4.726   3.279 -0.3646 -0.1474 -0.9456
   11DA     C3'  339   5.096   4.586   3.741  0.8252 -0.0355  0.0354
   11DA     H3'  340   5.170   4.564   3.818  2.2531  0.4388 -1.1614
   11DA     C2'  341   5.167   4.584   3.610 -0.6000  0.6851 -0.5854
   11DA    H2'1  342   5.268   4.622   3.625 -0.5532  1.3473 -2.4072
   11DA    H2'2  343   5.180   4.483   3.572  0.1010  0.0356  1.2616
   11DA     O3'  344   4.992   4.491   3.730  0.0693  0.0267  0.3417
   12DC       P  345   5.005   4.341   3.760  0.0799 -0.1635 -0.3058
   12DC     O1P  346   4.914   4.323   3.876 -0.6804  0.0414 -0.2146
   12DC     O2P  347   5.148   4.305   3.775  0.0039  0.0280  0.0968
   12DC     O5'  348   4.946   4.261   3.637 -0.0265 -0.1878 -0.0416
   12DC     C5'  349   4.805   4.259   3.618 -0.0735  0.7711  0.6330
   12DC    H5'1  350   4.765   4.360   3.627 -0.2014  0.6595  1.4240
   12DC    H5'2  351   4.759   4.181   3.680  2.9912 -2.0982 -0.4123
   12DC     C4'  352   4.774   4.224   3.475  0.0040  0.9352 -0.3271
   12DC     H4'  353   4.667   4.231   3.455 -0.1143 -1.9731 -1.1113
   12DC     O4'  354   4.855   4.303   3.390  0.2140  0.3758  0.4416
   12DC     C1'  355   4.896   4.223   3.276  0.3172  0.5306 -0.1595
   12DC     H1'  356   4.819   4.224   3.199  1.8779  2.9079 -1.8201
   12DC      N1  357   5.018   4.289   3.214 -0.1742  0.4030 -0.8114
   12DC      C6  358   5.128   4.334   3.292  0.5845  0.9234  0.0256
   12DC      H6  359   5.146   4.300   3.393  1.4605  2.4362  0.4087
   12DC      C5  360   5.226   4.408   3.237 -0.4381  0.8555  0.2416
   12DC      H5  361   5.314   4.432   3.294  2.3228 -2.9215 -1.9766
   12DC      C4  362   5.214   4.441   3.102 -0.2084  0.4068  0.4879
   12DC      N4  363   5.309   4.505   3.039 -0.1464 -0.4326  0.3562
   12DC     H41  364   5.396   4.521   3.087  0.5946 -0.1592 -1.0502
   12DC     H42  365   5.292   4.549   2.950  0.5089 -1.8773 -0.5172
   12DC      N3  366   5.110   4.407   3.026  0.1510 -0.0834 -0.5157
   12DC      C2  367   5.011   4.335   3.086  0.0395  0.2030  0.5157
   12DC      O2  368   4.913   4.313   3.014 -0.3311 -0.4676 -1.1873
   12DC     C3'  369   4.811   4.072   3.444 -0.7593 -0.0793  0.5632
   12DC     H3'  370   4.839   4.023   3.537  2.7244 -1.8994 -1.2629
   12DC     C2'  371   4.930   4.083   3.342 -0.1093  0.3163  0.0595
   12DC    H2'1  372   5.024   4.090   3.398 -0.8837  1.0606  1.3123
   12DC    H2'2  373   4.912   4.010   3.264 -0.2477 -0.2003  0.5748
   12DC     O3'  374   4.704   3.991   3.389  0.2459  0.4737  0.4627
   13DC       P  375   4.716   3.833   3.361 -0.1401 -0.1065 -0.2215
   13DC     O1P  376   4.590   3.776   3.395  0.3919 -0.1239  0.2620
   13DC     O2P  377   4.834   3.776   3.422 -0.0906  0.4108 -0.3941
   13DC     O5'  378   4.736   3.837   3.205 -0.2502  0.2859  0.1374
   13DC     C5'  379   4.639   3.881   3.111 -0.3759  0.5487  1.4557
   13DC    H5'1  380   4.614   3.983   3.143 -0.7431  1.3346 -1.0980
   13DC    H5'2  381   4.548   3.823   3.119 -0.5250  0.5395 -0.0977
   13DC     C4'  382   4.680   3.883   2.962  0.0464  0.0142 -0.1377
   13DC     H4'  383   4.600   3.920   2.898  0.0869 -0.2781 -0.3558
   13DC     O4'  384   4.793   3.970   2.941  0.2887 -0.5590 -0.2783
   13DC     C1'  385   4.896   3.915   2.870  0.4456  0.0859 -0.2428
   13DC     H1'  386   4.872   3.934   2.765 -1.8199  0.1354  0.2279
   13DC      N1  387   5.025   3.973   2.920  0.0724  0.3068 -0.5764
   13DC      C6  388   5.088   3.939   3.039  0.2016 -0.2036  0.3255
   13DC      H6  389   5.033   3.882   3.113  0.5219 -0.3389  0.4645
   13DC      C5  390   5.206   3.992   3.070 -0.4572 -0.0610 -0.4813
   13DC      H5  391   5.253   3.967   3.164  1.2541 -3.8037 -2.1131
   13DC      C4  392   5.261   4.088   2.978 -0.5757 -0.2522  0.3917
   13DC      N4  393   5.376   4.138   3.018 -0.1918  0.1025  0.0660
   13DC     H41  394   5.432   4.100   3.093 -0.3960  1.2808  0.8504
   13DC     H42  395   5.415   4.211   2.960  0.7223 -0.7368 -0.3970
   13DC      N3  396   5.207   4.121   2.862 -0.6120  0.3276  0.1978
   13DC      C2  397   5.092   4.062   2.833 -0.1674  0.3158  0.0347
   13DC      O2  398   5.047   4.095   2.723  0.6475  0.7994  0.3671
   13DC     C3'  399   4.723   3.744   2.905  0.2123 -0.6831  0.3590
   13DC     H3'  400   4.696   3.665   2.974  2.2878 -2.1705 -0.4263
   13DC     C2'  401   4.876   3.761   2.895 -0.4593 -0.3714  0.0987
   13DC    H2'1  402   4.904   3.727   2.995 -1.7129 -3.4058 -0.4891
   13DC    H2'2  403   4.922   3.691   2.826  0.3695 -1.3642  1.5870
   13DC     O3'  404   4.659   3.745   2.780  0.1422  0.7866  0.2385
   14DT       P  405   4.637   3.611   2.693 -0.4235  0.2121  0.3421
   14DT     O1P  406   4.520   3.640   2.605 -0.1875 -0.8318 -0.2993
   14DT     O2P  407   4.644   3.489   2.781  0.0398  0.5136  0.6130
   14DT     O5'  408   4.758   3.616   2.594 -0.0231 -0.4965  0.0349
   14DT     C5'  409   4.765   3.702   2.482  0.5293  0.0554  0.7091
   14DT    H5'1  410   4.733   3.798   2.523  0.0450  0.3859 -0.4063
   14DT    H5'2  411   4.703   3.676   2.396  1.9337  1.7385 -0.8923
   14DT     C4'  412   4.906   3.715   2.427 -0.0519 -0.2125  0.5192
   14DT     H4'  413   4.911   3.766   2.331  0.2727  0.3169  0.8107
   14DT     O4'  414   4.994   3.780   2.515 -0.2325 -0.5128 -0.2187
   14DT     C1'  415   5.121   3.717   2.512 -0.4908  0.0661  0.2697
   14DT     H1'  416   5.176   3.734   2.419  0.6801  2.1665  1.2695
   14DT      N1  417   5.207   3.771   2.623  0.4350 -0.0187 -0.0726
   14DT      C6  418   5.207   3.717   2.750  0.1958  0.2505  0.8264
   14DT      H6  419   5.128   3.649   2.778 -0.2421  0.7691  0.8618
   14DT      C5  420   5.311   3.740   2.837 -0.5009  0.4925 -0.4498
   14DT      C7  421   5.312   3.663   2.974  0.4361  0.3419  0.5234
   14DT     H71  422   5.396   3.593   2.973 -0.8227 -1.2487  1.6473
   14DT     H72  423   5.330   3.734   3.055  0.0566  1.2638 -0.1871
   14DT     H73  424   5.224   3.601   2.986  0.2298  0.3302 -0.8445
   14DT      C4  425   5.416   3.831   2.800  0.4418 -0.9613 -1.2179
   14DT      O4  426   5.513   3.864   2.875  0.6441  0.0098  0.0564
   14DT      N3  427   5.406   3.887   2.676 -0.1418  0.1802  0.0828
   14DT      H3  428   5.484   3.946   2.650 -0.6587 -0.4283 -3.2166
   14DT      C2  429   5.307   3.864   2.584 -0.2423  0.1722  0.7457
   14DT      O2  430   5.305   3.918   2.473 -0.3770 -0.3239 -0.0311
   14DT     C3'  431   4.975   3.573   2.405  0.2663  0.2702  0.8487
   14DT     H3'  432   4.915   3.483   2.416  1.5373 -0.8050 -0.6232
   14DT     C2'  433   5.066   3.574   2.526  0.2042  0.1559 -0.7665
   14DT    H2'1  434   5.008   3.561   2.617  0.7513  1.4131 -0.2136
   14DT    H2'2  435   5.146   3.501   2.512  3.9947  3.1720  2.5295
   14DT     O3'  436   5.054   3.557   2.288 -0.4667 -0.0241  0.2807
   15DG       P  437   5.005   3.448   2.182 -0.1082  0.0032  0.1742
   15DG     O1P  438   4.860   3.473   2.153 -0.0363  1.2299 -0.5920
   15DG     O2P  439   5.048   3.313   2.225 -0.4169  0.3994  0.4235
   15DG     O5'  440   5.092   3.484   2.049  0.0171 -0.0212  0.2477
   15DG     C5'  441   5.064   3.606   1.985  0.1247 -0.2518 -0.2207
   15DG    H5'1  442   4.986   3.666   2.032  0.6607 -0.7414  1.3698
   15DG    H5'2  443   5.018   3.580   1.890  0.9199  0.0850 -0.7004
   15DG     C4'  444   5.179   3.702   1.946  0.0951  0.0096  0.1343
   15DG     H4'  445   5.141   3.780   1.880 -3.8822 -0.7890  1.2433
   15DG     O4'  446   5.250   3.757   2.057 -0.5871  0.0053 -0.0908
   15DG     C1'  447   5.382   3.706   2.062  0.5495  0.2533  0.2506
   15DG     H1'  448   5.442   3.781   2.010  0.2652 -0.2057 -0.7544
   15DG      N9  449   5.419   3.680   2.201  0.0589 -0.0591  0.6563
   15DG      C8  450   5.352   3.605   2.293  0.1375 -0.2099 -0.2700
   15DG      H8  451   5.277   3.530   2.271 -1.8318  1.7271 -0.5016
   15DG      N7  452   5.421   3.606   2.408  0.0351  0.7238  0.6302
   15DG      C5  453   5.526   3.697   2.387 -0.3795 -0.2152 -0.1420
   15DG      C6  454   5.626   3.740   2.480 -0.4594 -0.7199 -0.1509
   15DG      O6  455   5.630   3.716   2.598  0.5891 -0.1731  0.5801
   15DG      N1  456   5.712   3.835   2.423  0.0862  0.4681  0.6093
   15DG      H1  457   5.783   3.869   2.486 -0.6697 -1.3599  2.5420
   15DG      C2  458   5.695   3.877   2.294 -0.5101 -0.6598 -0.4399
   15DG      N2  459   5.787   3.957   2.247 -0.2528  0.1760  0.0234
   15DG     H21  460   5.861   3.965   2.315 -0.7809 -1.0828  0.7814
   15DG     H22  461   5.788   3.984   2.150 -0.0295  1.6662  0.4044
   15DG      N3  462   5.601   3.844   2.213 -0.6608  0.3206 -0.1904
   15DG      C4  463   5.517   3.747   2.262 -0.4464 -0.8748  1.0154
   15DG     C3'  464   5.282   3.628   1.861 -0.2166 -0.5581  0.1974
   15DG     H3'  465   5.239   3.537   1.818 -0.1923 -0.9415  0.9711
   15DG     C2'  466   5.382   3.589   1.970 -0.4178 -0.0386  0.6270
   15DG    H2'1  467   5.362   3.489   2.009 -1.7664 -0.3611 -0.7860
   15DG    H2'2  468   5.479   3.583   1.919 -1.9226  0.3209 -2.5114
   15DG     O3'  469   5.354   3.721   1.767  0.5796  0.2282 -0.4576
   16DC       P  470   5.465   3.687   1.653 -0.2076 -0.0234  0.2346
   16DC     O1P  471   5.430   3.763   1.535 -0.4163 -0.0148  0.2801
   16DC     O2P  472   5.475   3.543   1.643 -0.0580 -0.3296  0.6497
   16DC     O5'  473   5.598   3.739   1.704  0.2802  0.2939  0.7551
   16DC     C5'  474   5.610   3.877   1.740 -0.1464 -0.0212  0.2490
   16DC    H5'1  475   5.547   3.909   1.822  1.4505  1.9415  0.7945
   16DC    H5'2  476   5.609   3.939   1.650  1.4625  0.8273  0.7641
   16DC     C4'  477   5.753   3.907   1.795  0.5022 -0.2757  0.0200
   16DC     H4'  478   5.765   4.016   1.803  0.2053 -0.3302  1.3788
   16DC     O4'  479   5.789   3.866   1.924  0.2382  0.0053  0.0404
   16DC     C1'  480   5.901   3.780   1.917 -0.2655  0.1582  0.5222
   16DC     H1'  481   5.984   3.844   1.948  2.2886 -1.9125 -1.5631
   16DC      N1  482   5.873   3.676   2.018 -0.1891 -0.3047  0.1744
   16DC      C6  483   5.760   3.597   2.002  0.4920 -0.0539 -0.5897
   16DC      H6  484   5.710   3.599   1.906  1.3394  1.3220 -1.0255
   16DC      C5  485   5.731   3.509   2.103 -0.2300  0.1415 -0.5397
   16DC      H5  486   5.646   3.445   2.084 -1.0956  0.5153  1.7268
   16DC      C4  487   5.815   3.505   2.217  0.4282  0.6052 -0.3506
   16DC      N4  488   5.788   3.435   2.325  0.1727  0.3166  0.2527
   16DC     H41  489   5.722   3.361   2.305  0.4000  0.7040 -2.2636
   16DC     H42  490   5.850   3.442   2.404 -0.0875  4.2521  0.2965
   16DC      N3  491   5.923   3.581   2.230  0.2525 -0.5254  0.3690
   16DC      C2  492   5.955   3.670   2.130  0.6129  0.0262  0.1644
   16DC      O2  493   6.045   3.747   2.147 -0.6310  0.0654  0.4394
   16DC     C3'  494   5.863   3.865   1.697 -0.3158 -0.3989 -0.4832
   16DC     H3'  495   5.823   3.823   1.605  2.2054 -1.2025 -1.2955
   16DC     C2'  496   5.924   3.744   1.770  0.3514  0.5598 -0.0277
   16DC    H2'1  497   5.867   3.658   1.736 -0.5799  1.0532  0.2675
   16DC    H2'2  498   6.030   3.736   1.744  0.6940 -0.2986  1.5160
   16DC     O3'  499   5.950   3.979   1.694 -0.5946 -0.7774  0.0134
   17DA       P  500   6.073   3.989   1.594  0.0130  0.3521 -0.0979
   17DA     O1P  501   6.130   4.129   1.603 -0.2256 -0.0936 -0.5026
   17DA     O2P  502   6.020   3.942   1.468 -0.2976  0.2350  0.4478
   17DA     O5'  503   6.183   3.886   1.645 -0.0195 -0.3242 -0.6386
   17DA     C5'  504   6.259   3.907   1.763 -0.5460 -0.0546  0.4524
   17DA    H5'1  505   6.189   3.935   1.842 -1.4563 -0.9503 -0.0079
   17DA    H5'2  506   6.335   3.983   1.748 -0.0665 -1.1081 -3.3690
   17DA     C4'  507   6.347   3.785   1.804 -0.0872  0.0653  0.2592
   17DA     H4'  508   6.434   3.829   1.851  0.7539  1.5255 -2.4903
   17DA     O4'  509   6.273   3.696   1.886  0.3845 -0.0171  0.2693
   17DA     C1'  510   6.301   3.558   1.841 -0.3164 -0.6184 -0.1631
   17DA     H1'  511   6.403   3.530   1.866 -0.2075 -1.6032 -1.6164
   17DA      N9  512   6.190   3.474   1.898 -0.1152  0.3783 -0.2944
   17DA      C8  513   6.075   3.425   1.836  0.1948 -0.3633 -0.1647
   17DA      H8  514   6.047   3.446   1.734  0.5854 -2.3409 -0.7261
   17DA      N7  515   5.997   3.356   1.913 -0.3618  0.2655  0.1329
   17DA      C5  516   6.069   3.348   2.031  0.1370 -0.4903 -0.7608
   17DA      C6  517   6.051   3.281   2.154  0.6000 -0.5654  0.1262
   17DA      N6  518   5.957   3.197   2.177  0.8507  0.6541 -0.4673
   17DA     H61  519   5.884   3.180   2.109 -2.2023  3.1492  1.9056
   17DA     H62  520   5.952   3.159   2.270 -0.3930 -0.0126 -0.7737
   17DA      N1  521   6.139   3.302   2.251  0.2579 -1.4294 -0.7977
   17DA      C2  522   6.243   3.377   2.234 -0.1853  0.3017 -0.2659
   17DA      H2  523   6.316   3.385   2.314 -1.0184 -1.7885  0.7857
   17DA      N3  524   6.267   3.448   2.126 -0.1938  0.3379  0.0319
   17DA      C4  525   6.180   3.430   2.027 -0.4249  0.5585  0.1076
   17DA     C3'  526   6.394   3.706   1.683  0.5146 -0.5206 -0.1846
   17DA     H3'  527   6.379   3.744   1.582 -0.6586  0.2655  0.2675
   17DA     C2'  528   6.308   3.583   1.687  0.7406 -0.1349 -0.1600
   17DA    H2'1  529   6.215   3.617   1.642  1.6928 -0.4676 -2.5634
   17DA    H2'2  530   6.349   3.503   1.625 -1.7080 -0.1535 -1.8735
   17DA     O3'  531   6.521   3.660   1.700 -0.4826  0.9348  0.2206
   18DG       P  532   6.638   3.742   1.649  0.1468  0.2564 -0.5270
   18DG     O1P  533   6.608   3.884   1.672 -0.1618 -0.5802  0.8298
   18DG     O2P  534   6.657   3.696   1.514  0.7348  0.1853 -0.0167
   18DG     O5'  535   6.762   3.704   1.739 -0.0877 -0.2079  0.2549
   18DG     C5'  536   6.768   3.738   1.875 -0.8763 -0.2721 -0.6908
   18DG    H5'1  537   6.672   3.778   1.906  0.3216  0.4467  2.4151
   18DG    H5'2  538   6.846   3.808   1.904 -2.6540  0.9543  1.4277
   18DG     C4'  539   6.794   3.613   1.954  0.0887 -0.9246 -0.7162
   18DG     H4'  540   6.831   3.643   2.052 -0.9246 -0.2982 -0.5173
   18DG     O4'  541   6.677   3.534   1.980  0.1075 -0.0939 -0.5239
   18DG     C1'  542   6.709   3.400   1.944  0.2955 -0.8192  0.0538
   18DG     H1'  543   6.761   3.352   2.027  2.4468 -1.2948 -1.4642
   18DG      N9  544   6.591   3.325   1.918 -0.1209 -0.8782 -0.1298
   18DG      C8  545   6.540   3.298   1.792 -0.3070 -0.6245 -0.0175
   18DG      H8  546   6.562   3.351   1.701 -2.0204  1.7789  0.8634
   18DG      N7  547   6.453   3.204   1.797  0.0866  0.0716 -0.1604
   18DG      C5  548   6.436   3.174   1.933 -0.8746 -0.4745  0.5414
   18DG      C6  549   6.341   3.089   2.003 -0.6545  0.0723  0.0393
   18DG      O6  550   6.246   3.026   1.957  0.0371  0.0761 -0.8038
   18DG      N1  551   6.361   3.082   2.138 -0.0586 -0.7035 -0.4366
   18DG      H1  552   6.304   3.016   2.189 -0.1293 -1.1797 -1.1208
   18DG      C2  553   6.453   3.158   2.204 -0.3356  0.3744 -0.2888
   18DG      N2  554   6.444   3.149   2.338 -0.0117 -0.0161 -0.4148
   18DG     H21  555   6.394   3.071   2.379 -0.0950  0.0856 -0.3233
   18DG     H22  556   6.510   3.203   2.391  1.6141  0.8013 -3.0770
   18DG      N3  557   6.542   3.240   2.149  0.0982 -0.4309 -0.4987
   18DG      C4  558   6.527   3.244   2.013  0.1437 -0.4371  0.3589
   18DG     C3'  559   6.901   3.527   1.883  0.2947  0.4767  0.1090
   18DG     H3'  560   6.967   3.571   1.808  1.0864 -1.3230 -0.3103
   18DG     C2'  561   6.816   3.405   1.830  0.7553  0.0671  0.2827
   18DG    H2'1  562   6.770   3.437   1.737  0.1730 -1.1311  0.1443
   18DG    H2'2  563   6.865   3.309   1.814 -2.6707 -1.6454 -0.9081
   18DG     O3'  564   6.996   3.488   1.983  0.3249  0.2781  0.4888
   19DA       P  565   7.119   3.575   2.003  0.1536  0.2678  0.0795
   19DA     O1P  566   7.071   3.714   2.012  0.3171 -0.3703 -0.0947
   19DA     O2P  567   7.228   3.544   1.909  0.5459  0.0496 -0.0797
   19DA     O5'  568   7.162   3.531   2.150  0.0105  0.3412  0.1117
   19DA     C5'  569   7.220   3.404   2.173 -0.1664 -0.3390 -0.2778
   19DA    H5'1  570   7.327   3.424   2.176 -0.5352  1.7446  0.5783
   19DA    H5'2  571   7.200   3.336   2.089  0.1186  2.3530 -2.6997
   19DA     C4'  572   7.170   3.358   2.310  0.1717  0.1100 -0.0208
   19DA     H4'  573   7.182   3.439   2.382 -0.2464 -0.7948  1.0956
   19DA     O4'  574   7.036   3.317   2.291 -0.1731 -0.3172  0.5993
   19DA     C1'  575   7.023   3.179   2.309  0.0630  0.1055  0.7112
   19DA     H1'  576   6.980   3.159   2.407 -3.0907  1.7328 -0.2207
   19DA      N9  577   6.928   3.124   2.212  0.0378 -0.1834 -0.3022
   19DA      C8  578   6.928   3.157   2.076 -0.1022 -0.1054  0.5278
   19DA      H8  579   7.001   3.225   2.035 -1.5230  2.6518  2.2235
   19DA      N7  580   6.849   3.082   2.003  0.5286 -0.1771 -0.4966
   19DA      C5  581   6.780   3.011   2.099  0.0499  0.9272  0.3307
   19DA      C6  582   6.675   2.910   2.092 -0.0102  0.5221 -0.4474
   19DA      N6  583   6.622   2.869   1.978  0.6537  0.1801  0.0605
   19DA     H61  584   6.656   2.909   1.891  2.5199 -0.5627  0.3880
   19DA     H62  585   6.544   2.808   1.964  0.4107  0.8854 -2.1051
   19DA      N1  586   6.627   2.851   2.198  0.3273  0.0467 -0.6026
   19DA      C2  587   6.666   2.898   2.315 -0.6917  0.4387 -0.4991
   19DA      H2  588   6.632   2.848   2.405 -0.2917  3.5177  1.4931
   19DA      N3  589   6.757   2.991   2.346  0.5281 -0.4108  0.2135
   19DA      C4  590   6.812   3.046   2.228 -0.6267  0.3284  0.0951
   19DA     C3'  591   7.248   3.228   2.357 -0.4483  0.9471 -0.0396
   19DA     H3'  592   7.344   3.232   2.306 -1.0317  3.2462 -1.1156
   19DA     C2'  593   7.162   3.114   2.305  0.6806  0.4162  0.6197
   19DA    H2'1  594   7.191   3.094   2.201 -0.5369 -0.9806  0.5143
   19DA    H2'2  595   7.166   3.035   2.379 -4.2700 -1.5007 -0.7218
   19DA     O3'  596   7.258   3.231   2.500 -0.0168  0.5357  0.1297
   20DT       P  597   7.329   3.115   2.587 -0.1162  0.1846 -0.3114
   20DT     O1P  598   7.368   3.164   2.716  0.4518 -0.2236 -0.0914
   20DT     O2P  599   7.430   3.046   2.499 -0.2595  0.0652 -0.1685
   20DT     O5'  600   7.224   2.998   2.616 -0.4814  0.0116  0.0208
   20DT     C5'  601   7.117   3.007   2.710  0.2545 -0.2476  0.4472
   20DT    H5'1  602   7.055   3.092   2.682 -0.0096 -0.9866 -1.3751
   20DT    H5'2  603   7.147   3.011   2.815 -0.8313  1.1766  0.7300
   20DT     C4'  604   7.023   2.890   2.688 -0.6087 -0.3082  0.1492
   20DT     H4'  605   6.938   2.916   2.751 -0.8416 -0.6476 -0.0244
   20DT     O4'  606   6.981   2.884   2.548 -0.7736 -0.4543 -0.1633
   20DT     C1'  607   6.955   2.746   2.516  0.3461 -0.4832 -0.8357
   20DT     H1'  608   6.861   2.713   2.560 -0.6938  2.0206 -1.0025
   20DT      N1  609   6.948   2.714   2.370 -0.1943 -0.2625  0.2650
   20DT      C6  610   7.044   2.762   2.276 -0.1537 -0.0442 -0.6962
   20DT      H6  611   7.127   2.817   2.317  0.9594 -0.6728 -2.0263
   20DT      C5  612   7.025   2.749   2.142 -0.0297 -0.2856  0.8418
   20DT      C7  613   7.129   2.801   2.048  0.2275 -0.4637 -0.2914
   20DT     H71  614   7.083   2.867   1.974  2.4047  1.2896 -0.2164
   20DT     H72  615   7.211   2.859   2.092  1.1560 -1.2843 -0.9018
   20DT     H73  616   7.172   2.722   1.988 -1.0267 -1.5162  0.1494
   20DT      C4  617   6.902   2.682   2.088  0.7918 -0.7481  0.3058
   20DT      O4  618   6.874   2.677   1.974  0.1965  0.0633 -0.0426
   20DT      N3  619   6.830   2.618   2.183  0.3267 -0.6761 -0.4707
   20DT      H3  620   6.748   2.571   2.146  0.6911 -0.1946 -1.9464
   20DT      C2  621   6.838   2.638   2.318  0.0832  0.2079  0.1310
   20DT      O2  622   6.752   2.591   2.394  0.2088  0.2621  0.7239
   20DT     C3'  623   7.081   2.748   2.721 -0.0046 -0.1483 -0.5428
   20DT     H3'  624   7.183   2.754   2.760 -0.1922  0.1563 -0.0872
   20DT     C2'  625   7.069   2.675   2.588  0.2594 -0.3939 -0.0058
   20DT    H2'1  626   7.153   2.695   2.521  0.0749  1.4206  0.2577
   20DT    H2'2  627   7.057   2.569   2.612 -2.6183 -0.4016 -1.1195
   20DT     O3'  628   6.998   2.701   2.830 -0.4355 -0.0281  0.1545
   21DT       P  629   7.034   2.583   2.931  0.3636 -0.1563 -0.3027
   21DT     O1P  630   6.928   2.592   3.031  0.0036 -0.3887  0.0924
   21DT     O2P  631   7.176   2.578   2.976  0.2153 -0.7025 -0.2551
   21DT     O5'  632   7.010   2.456   2.833  0.0230  0.2015  0.0849
   21DT     C5'  633   6.875   2.407   2.817  0.6402  0.0462 -0.3585
   21DT    H5'1  634   6.820   2.484   2.763  0.8567  2.4016  2.5216
   21DT    H5'2  635   6.830   2.390   2.915  2.5584  1.0630  0.7539
   21DT     C4'  636   6.866   2.284   2.729  0.3094  0.9644  0.1636
   21DT     H4'  637   6.771   2.234   2.750 -0.0608  1.4402 -0.3272
   21DT     O4'  638   6.867   2.332   2.594 -0.3248 -0.2190  0.0056
   21DT     C1'  639   6.937   2.234   2.513  0.3180  0.1085  0.4387
   21DT     H1'  640   6.883   2.142   2.493  0.3393  0.6162 -2.4379
   21DT      N1  641   6.970   2.292   2.377 -0.8278 -0.4308 -0.2056
   21DT      C6  642   7.082   2.373   2.364  0.9335  0.3855 -0.1825
   21DT      H6  643   7.148   2.387   2.449 -1.8018 -0.2128  2.1922
   21DT      C5  644   7.123   2.409   2.237  0.1439 -0.3645 -0.1412
   21DT      C7  645   7.254   2.475   2.212 -0.0816 -1.0603 -0.0536
   21DT     H71  646   7.306   2.436   2.125  3.1244  0.6404  0.9385
   21DT     H72  647   7.238   2.582   2.208  0.4864 -0.9632  0.1770
   21DT     H73  648   7.310   2.464   2.306  2.3864  0.2832 -1.2733
   21DT      C4  649   7.039   2.376   2.121 -0.0694  0.0062 -0.1172
   21DT      O4  650   7.056   2.410   2.003  0.2648 -0.0029 -0.4589
   21DT      N3  651   6.927   2.300   2.144  0.3926  0.4627 -0.0414
   21DT      H3  652   6.880   2.268   2.060  0.6949  0.6678 -0.2879
   21DT      C2  653   6.887   2.252   2.268  0.0509 -0.3915 -0.8097
   21DT      O2  654   6.778   2.194   2.282  0.2718  0.3833 -0.4379
   21DT     C3'  655   6.982   2.185   2.731  0.5708 -0.7815  0.2409
   21DT     H3'  656   7.049   2.204   2.815  1.9340  1.7861 -1.3137
   21DT     C2'  657   7.057   2.206   2.602  0.5569 -0.5882  0.5246
   21DT    H2'1  658   7.110   2.300   2.614  0.0456 -0.4772  2.1831
   21DT    H2'2  659   7.112   2.121   2.562  1.6011  0.4522 -0.3247
   21DT     O3'  660   6.929   2.056   2.731  0.3449  0.1119 -0.2290
   22DC       P  661   7.013   1.927   2.785 -0.0527 -0.4768 -0.0880
   22DC     O1P  662   6.955   1.888   2.911 -0.1753  0.1150  0.7448
   22DC     O2P  663   7.159   1.968   2.785  0.4834 -0.1966  0.4633
   22DC     O5'  664   6.982   1.815   2.674 -0.1662  0.2881  0.1227
   22DC     C5'  665   6.858   1.759   2.661 -0.3180  0.1250 -0.9290
   22DC    H5'1  666   6.788   1.820   2.717  0.8178  0.0972  0.5999
   22DC    H5'2  667   6.849   1.662   2.710 -1.8541  0.6129 -0.1808
   22DC     C4'  668   6.799   1.739   2.522 -0.0059  0.7866  0.4682
   22DC     H4'  669   6.693   1.716   2.533  0.4624 -1.5517  0.4843
   22DC     O4'  670   6.807   1.860   2.444  0.6764 -0.1938 -0.1533
   22DC     C1'  671   6.810   1.817   2.304 -0.3625 -0.2790  0.0479
   22DC     H1'  672   6.724   1.854   2.247 -2.3079 -2.0942  1.6539
   22DC      N1  673   6.938   1.877   2.254  0.1408  0.5634  0.6854
   22DC      C6  674   7.034   1.939   2.327  0.0172  0.1943  0.2660
   22DC      H6  675   7.033   1.928   2.435  1.3313 -0.0111  0.2768
   22DC      C5  676   7.129   2.014   2.269 -0.3914  1.0547 -0.5093
   22DC      H5  677   7.196   2.074   2.329  1.6837 -0.4818 -1.1794
   22DC      C4  678   7.131   2.013   2.128  0.4975 -0.3555  0.9077
   22DC      N4  679   7.212   2.100   2.078 -0.0657 -0.0810 -0.2790
   22DC     H41  680   7.275   2.143   2.144 -1.0418  1.7643 -0.4813
   22DC     H42  681   7.194   2.133   1.985 -0.7410 -0.3281 -0.2380
   22DC      N3  682   7.053   1.942   2.052  0.0889  0.0501  0.1097
   22DC      C2  683   6.954   1.873   2.117 -0.3728  0.5322 -0.4336
   22DC      O2  684   6.874   1.819   2.043  0.1104  0.5691 -0.0050
   22DC     C3'  685   6.858   1.625   2.439 -0.5114  0.0109 -0.2187
   22DC     H3'  686   6.966   1.633   2.453 -0.4862 -1.1908  0.3231
   22DC     C2'  687   6.812   1.667   2.298 -1.0063 -0.5599  0.6054
   22DC    H2'1  688   6.884   1.627   2.227 -1.0270 -0.6774  0.6499
   22DC    H2'2  689   6.717   1.619   2.272 -0.9701  1.0823 -3.1543
   22DC     O3'  690   6.819   1.494   2.478  0.4064 -0.2912  0.7181
   23DT       P  691   6.918   1.364   2.473  0.7665  0.0811 -0.5338
   23DT     O1P  692   6.839   1.252   2.537  0.3492 -0.0484 -0.3449
   23DT     O2P  693   7.042   1.416   2.529 -0.2451 -0.1971  0.4973
   23DT     O5'  694   6.940   1.324   2.322 -0.1031 -0.0512 -0.9563
   23DT     C5'  695   6.848   1.247   2.248 -0.4429  0.4657 -1.1853
   23DT    H5'1  696   6.750   1.295   2.257 -0.2065  0.9679 -1.2647
   23DT    H5'2  697   6.831   1.146   2.285 -2.4609  1.1321 -0.0931
   23DT     C4'  698   6.885   1.243   2.097  0.0924 -0.3800 -0.3309
   23DT     H4'  699   6.791   1.219   2.048 -0.3867  1.9996 -0.6764
   23DT     O4'  700   6.926   1.368   2.037  0.0649  0.1856  0.7454
   23DT     C1'  701   7.063   1.347   1.990  0.7041  0.0623  0.4201
   23DT     H1'  702   7.049   1.344   1.882 -1.8246 -1.0754  0.6838
   23DT      N1  703   7.146   1.466   2.019 -0.3087  0.7242 -0.5347
   23DT      C6  704   7.174   1.497   2.153  0.4351  0.4438 -0.4876
   23DT      H6  705   7.142   1.424   2.226  0.0469  0.3364 -0.7648
   23DT      C5  706   7.237   1.610   2.189 -0.0574 -0.2291  0.2752
   23DT      C7  707   7.256   1.645   2.335  0.1825 -0.2948 -0.0004
   23DT     H71  708   7.239   1.564   2.406  1.9522 -0.3019  0.4645
   23DT     H72  709   7.354   1.687   2.358  1.0028 -1.8298 -0.6195
   23DT     H73  710   7.179   1.722   2.350 -2.7305 -2.4553 -2.6039
   23DT      C4  711   7.290   1.698   2.082 -0.6034 -0.5741  0.0383
   23DT      O4  712   7.353   1.805   2.100  0.2841 -0.5639  0.2067
   23DT      N3  713   7.256   1.660   1.958  0.2201 -0.1583 -0.6053
   23DT      H3  714   7.282   1.726   1.886 -1.4928  1.6303  0.3092
   23DT      C2  715   7.178   1.555   1.917  0.4419  0.1245 -0.6792
   23DT      O2  716   7.155   1.541   1.798  0.0335  0.7142  0.6351
   23DT     C3'  717   6.989   1.135   2.060  0.1924  0.0057  0.5157
   23DT     H3'  718   6.998   1.063   2.142  0.8870 -0.5864 -0.0756
   23DT     C2'  719   7.118   1.214   2.052  1.0260  0.2780  0.1211
   23DT    H2'1  720   7.142   1.224   2.158 -0.3529 -0.0918  0.4928
   23DT    H2'2  721   7.197   1.168   1.993  2.4515  2.2925  0.3897
   23DT     O3'  722   6.949   1.067   1.941 -0.1670  0.3551  0.0448
   24DA       P  723   7.023   0.930   1.907 -0.0441  0.4838  0.0917
   24DA     O1P  724   6.933   0.855   1.811  0.2820 -0.6309  0.1499
   24DA     O2P  725   7.062   0.863   2.027 -0.3305  0.8159 -0.1576
   24DA     O5'  726   7.157   0.974   1.828 -0.7725 -0.1770 -0.5045
   24DA     C5'  727   7.152   1.030   1.694  0.2770  0.2330 -0.1534
   24DA    H5'1  728   7.060   1.088   1.697 -0.7628 -1.3914  1.6034
   24DA    H5'2  729   7.147   0.949   1.622  0.7309 -0.6948  0.8152
   24DA     C4'  730   7.279   1.112   1.647  0.4566 -0.0402 -0.0675
   24DA     H4'  731   7.268   1.126   1.539  1.1496  1.0012 -0.0058
   24DA     O4'  732   7.302   1.236   1.717 -0.0449 -0.4884 -0.2977
   24DA     C1'  733   7.440   1.242   1.743 -0.4167 -0.4649 -0.2647
   24DA     H1'  734   7.495   1.264   1.652  0.0191 -2.1611 -0.4390
   24DA      N9  735   7.476   1.344   1.841 -0.1500 -0.3921  0.1353
   24DA      C8  736   7.486   1.342   1.979 -0.0658  0.4243  0.1342
   24DA      H8  737   7.454   1.263   2.046 -1.2139  0.3735 -0.4419
   24DA      N7  738   7.533   1.454   2.032 -0.5842  0.1556  0.6990
   24DA      C5  739   7.555   1.535   1.920  0.5188  0.3981 -0.7357
   24DA      C6  740   7.619   1.655   1.893 -0.3841 -0.0434  0.1695
   24DA      N6  741   7.693   1.722   1.984 -0.0448 -0.1984  0.1156
   24DA     H61  742   7.701   1.695   2.081  1.9958  0.2385  0.1184
   24DA     H62  743   7.736   1.804   1.943 -1.3797  0.1015 -0.7718
   24DA      N1  744   7.627   1.713   1.770 -0.7399 -0.4806 -0.4803
   24DA      C2  745   7.575   1.646   1.673 -0.2158  0.6274  0.3032
   24DA      H2  746   7.590   1.682   1.572 -2.5486 -1.0156 -0.7021
   24DA      N3  747   7.522   1.523   1.678  0.1085  0.3008  0.2814
   24DA      C4  748   7.514   1.476   1.809  0.0489  0.1671  0.8125
   24DA     C3'  749   7.412   1.032   1.669  0.2746  0.7651  0.1260
   24DA     H3'  750   7.380   0.935   1.709 -1.1766  0.6942 -1.1266
   24DA     C2'  751   7.481   1.101   1.787  0.2915  0.2011  0.4521
   24DA    H2'1  752   7.440   1.071   1.883 -1.0305  0.4086 -0.0178
   24DA    H2'2  753   7.588   1.086   1.772  0.4034  1.2247  0.1399
   24DA     O3'  754   7.480   1.028   1.549 -0.0064  0.1969  0.2856
   25DC       P  755   7.569   0.901   1.517 -0.1882  0.0915 -0.3767
   25DC     O1P  756   7.483   0.799   1.456 -0.0814  0.3900  0.2600
   25DC     O2P  757   7.655   0.868   1.634 -0.0546  0.0085  0.0522
   25DC     O5'  758   7.668   0.957   1.406 -0.5970  0.5243  0.1761
   25DC     C5'  759   7.623   0.984   1.279  0.6237 -0.1615 -0.3515
   25DC    H5'1  760   7.516   0.964   1.276  0.9463 -2.0021 -2.0790
   25DC    H5'2  761   7.670   0.913   1.211  0.7786 -0.8145  0.4174
   25DC     C4'  762   7.656   1.129   1.225  0.0064 -0.1856  0.5215
   25DC     H4'  763   7.594   1.142   1.136  0.5773 -2.3171 -0.2507
   25DC     O4'  764   7.653   1.226   1.324 -0.1920 -0.1910 -0.3321
   25DC     C1'  765   7.773   1.293   1.335  0.9866 -0.4300  0.0991
   25DC     H1'  766   7.776   1.376   1.264  0.9006 -0.8154 -0.3600
   25DC      N1  767   7.784   1.331   1.475 -0.0233  0.0278 -0.5194
   25DC      C6  768   7.772   1.248   1.579  0.3322  0.1818 -0.0038
   25DC      H6  769   7.727   1.151   1.566  0.9385  0.0476 -1.1489
   25DC      C5  770   7.806   1.295   1.704  0.4392 -0.3270 -0.1968
   25DC      H5  771   7.788   1.234   1.791  1.9391 -0.7037 -0.1231
   25DC      C4  772   7.849   1.423   1.723 -0.3403 -0.2139  0.7331
   25DC      N4  773   7.880   1.460   1.844 -0.0156 -0.1578  0.2690
   25DC     H41  774   7.845   1.406   1.922 -0.1791  0.5890  0.7197
   25DC     H42  775   7.921   1.551   1.858 -1.2261  0.2624  1.2637
   25DC      N3  776   7.858   1.511   1.621 -0.8768 -0.3544 -0.0977
   25DC      C2  777   7.827   1.465   1.497  0.3812  0.4018 -0.0554
   25DC      O2  778   7.833   1.541   1.400  0.1388 -0.0991  0.4429
   25DC     C3'  779   7.804   1.126   1.174 -0.2568  0.5572 -0.2739
   25DC     H3'  780   7.830   1.021   1.159 -2.1563  0.2935 -2.1731
   25DC     C2'  781   7.869   1.187   1.299  0.1197  0.1068 -0.0152
   25DC    H2'1  782   7.877   1.117   1.383 -1.0802  0.0246  0.0412
   25DC    H2'2  783   7.969   1.226   1.278 -0.5153 -0.0671 -4.0919
   25DC     O3'  784   7.837   1.193   1.050 -0.9746 -0.1322  0.7078
   26DC       P  785   7.983   1.192   0.982 -0.1062 -0.2190 -0.0084
   26DC     O1P  786   7.968   1.214   0.835 -0.1550 -0.3305  0.1770
   26DC     O2P  787   8.055   1.069   1.029  0.2590 -0.1202  0.0984
   26DC     O5'  788   8.062   1.317   1.046 -0.6829 -0.3304  0.2059
   26DC     C5'  789   8.039   1.454   1.005 -0.3851  0.8485 -0.4921
   26DC    H5'1  790   7.944   1.490   1.044 -1.5356 -1.5256 -0.9018
   26DC    H5'2  791   8.039   1.456   0.896  0.2693  1.9725 -0.4914
   26DC     C4'  792   8.157   1.543   1.033  0.0665 -0.2998 -0.3753
   26DC     H4'  793   8.135   1.630   0.972 -1.4949 -1.4005 -1.4482
   26DC     O4'  794   8.157   1.586   1.170 -0.0982 -0.0946  0.2874
   26DC     C1'  795   8.296   1.563   1.217  0.5589 -0.3492 -0.1273
   26DC     H1'  796   8.345   1.660   1.214 -0.7683  0.3199 -1.2324
   26DC      N1  797   8.279   1.521   1.353 -0.0153 -0.1747  0.2338
   26DC      C6  798   8.195   1.426   1.388  0.6043 -0.3725  0.5265
   26DC      H6  799   8.141   1.371   1.312  1.4432 -2.1659  1.1625
   26DC      C5  800   8.168   1.396   1.513 -0.1783  0.1701 -0.5618
   26DC      H5  801   8.112   1.307   1.539  0.5974 -0.6780 -1.7301
   26DC      C4  802   8.229   1.475   1.611 -0.1836 -0.0615  0.1165
   26DC      N4  803   8.223   1.440   1.735  0.1052 -0.0445 -0.0954
   26DC     H41  804   8.171   1.356   1.756  4.3124 -2.5977  1.3563
   26DC     H42  805   8.274   1.492   1.805  1.2128 -0.3634 -0.6363
   26DC      N3  806   8.324   1.567   1.586 -0.1119 -0.3862  0.0199
   26DC      C2  807   8.355   1.582   1.456 -0.2347  0.0550 -0.8589
   26DC      O2  808   8.448   1.656   1.435 -0.4313  0.8856 -0.5347
   26DC     C3'  809   8.293   1.494   0.991 -0.1572 -0.2935  0.7996
   26DC     H3'  810   8.288   1.403   0.931  1.2714 -0.6549  1.1948
   26DC     C2'  811   8.352   1.456   1.123  0.1979  0.2182  0.2636
   26DC    H2'1  812   8.308   1.364   1.161 -2.1553  2.1742  2.7395
   26DC    H2'2  813   8.460   1.459   1.114  0.2948  1.5644  1.4242
   26DC     O3'  814   8.358   1.604   0.924 -0.3645  0.0478 -0.0923
   27DA       P  815   8.476   1.580   0.835 -0.0687 -0.0212  0.2754
   27DA     O1P  816   8.502   1.706   0.759  0.2395 -0.1874  0.0690
   27DA     O2P  817   8.481   1.454   0.769  0.0084  0.3654  0.1683
   27DA     O5'  818   8.600   1.564   0.925 -0.3050 -0.4469 -0.3829
   27DA     C5'  819   8.669   1.681   0.973 -0.4714  0.0761  0.5103
   27DA    H5'1  820   8.600   1.746   1.027 -0.4285  1.7337 -1.3236
   27DA    H5'2  821   8.714   1.736   0.891  1.0724  0.1013  1.3398
   27DA     C4'  822   8.777   1.644   1.076 -0.3399  1.1691  0.5637
   27DA     H4'  823   8.846   1.722   1.108 -0.3046  0.5331  2.1127
   27DA     O4'  824   8.710   1.592   1.184 -0.7614  0.2154  0.0472
   27DA     C1'  825   8.796   1.502   1.248 -0.0674 -0.0692  0.4592
   27DA     H1'  826   8.874   1.551   1.306  1.5068 -0.6009 -1.1406
   27DA      N9  827   8.718   1.432   1.355  0.0526  0.2486  0.4583
   27DA      C8  828   8.617   1.344   1.335 -0.0897 -1.0100  0.3147
   27DA      H8  829   8.589   1.305   1.238 -1.0010  2.8702 -1.1770
   27DA      N7  830   8.565   1.301   1.441  0.4986  0.0311  0.1456
   27DA      C5  831   8.624   1.381   1.541  0.0681 -0.4081  0.1174
   27DA      C6  832   8.610   1.389   1.680  0.5157 -0.1397 -0.1556
   27DA      N6  833   8.530   1.314   1.753  0.0564 -0.1279  0.2554
   27DA     H61  834   8.469   1.248   1.708 -1.5999  1.3908  0.1763
   27DA     H62  835   8.535   1.328   1.853  0.9123 -3.6244  0.8383
   27DA      N1  836   8.668   1.489   1.748 -0.3682 -0.0636 -0.1397
   27DA      C2  837   8.741   1.574   1.677 -0.0021  0.5536  0.2356
   27DA      H2  838   8.776   1.656   1.737 -0.4524 -0.1000  1.4313
   27DA      N3  839   8.773   1.574   1.549  0.0943  0.9484 -0.5468
   27DA      C4  840   8.722   1.461   1.489 -0.1780  0.3094 -0.4388
   27DA     C3'  841   8.867   1.532   1.022 -0.4211 -0.0222  0.0404
   27DA     H3'  842   8.845   1.490   0.923  0.7191 -1.1885  0.2530
   27DA     C2'  843   8.846   1.417   1.136 -0.0891  0.4657 -0.2646
   27DA    H2'1  844   8.765   1.348   1.111 -0.3282  0.0653  1.4579
   27DA    H2'2  845   8.939   1.369   1.164 -0.1147 -0.3824 -1.5497
   27DA     O3'  846   8.997   1.580   1.017 -0.6481  1.0953  0.0341
   28DA       P  847   9.070   1.625   0.892 -0.2868  0.2252  0.2963
   28DA     O1P  848   8.980   1.657   0.778 -0.4479  0.1966  0.4793
   28DA     O2P  849   9.187   1.547   0.862 -0.0473 -0.2217  0.3092
   28DA     O5'  850   9.119   1.761   0.956 -0.2118  0.7384  0.2038
   28DA     C5'  851   9.029   1.871   0.979 -0.3994  0.7272  0.1932
   28DA    H5'1  852   8.925   1.847   0.959  0.4509 -1.1912 -2.6059
   28DA    H5'2  853   9.061   1.943   0.903  1.8554 -0.2816  0.1020
   28DA     C4'  854   9.050   1.933   1.119  0.3578  0.5532  0.1407
   28DA     H4'  855   8.984   2.021   1.121  0.8107  0.8845  0.9093
   28DA     O4'  856   9.012   1.854   1.226 -0.5169  0.0499 -0.7082
   28DA     C1'  857   9.123   1.839   1.319  0.5149  0.1702 -0.7141
   28DA     H1'  858   9.109   1.912   1.399 -2.9469 -1.5788  0.4869
   28DA      N9  859   9.123   1.703   1.380  0.1347  0.2856  0.1616
   28DA      C8  860   9.145   1.582   1.320  0.2317 -0.3187  0.1008
   28DA      H8  861   9.168   1.567   1.216  0.4358 -1.1812  0.2649
   28DA      N7  862   9.137   1.479   1.401 -0.2320 -0.6892  0.1043
   28DA      C5  863   9.112   1.537   1.524  0.0919 -0.6451 -0.2316
   28DA      C6  864   9.086   1.486   1.655  0.2472 -0.2059 -0.0721
   28DA      N6  865   9.069   1.366   1.689 -0.2916  0.7012 -0.0206
   28DA     H61  866   9.106   1.290   1.634 -1.0961 -2.4361  3.3611
   28DA     H62  867   9.020   1.343   1.774 -0.4510 -0.3043 -0.3641
   28DA      N1  868   9.062   1.577   1.752  0.6881  0.2977  0.1198
   28DA      C2  869   9.060   1.704   1.729 -0.8844 -1.0119  0.8410
   28DA      H2  870   9.045   1.770   1.813 -0.2944 -0.1845  0.3194
   28DA      N3  871   9.084   1.769   1.610  0.0389  0.3229 -0.0586
   28DA      C4  872   9.104   1.678   1.513  0.7610  0.3266  0.1786
   28DA     C3'  873   9.189   1.984   1.139 -0.2585  1.0508 -0.0967
   28DA     H3'  874   9.242   1.975   1.044  0.3560 -0.1757  0.3426
   28DA     C2'  875   9.242   1.872   1.236  0.0769 -1.0229 -0.2901
   28DA    H2'1  876   9.272   1.784   1.179  1.1208 -0.0858 -1.2498
   28DA    H2'2  877   9.319   1.917   1.299 -3.1006  2.7145  1.3366
   28DA     O3'  878   9.187   2.117   1.201  0.4468 -0.2901  0.2403
   29DA       P  879   9.318   2.209   1.200 -0.2992 -0.0822 -0.0233
   29DA     O1P  880   9.270   2.350   1.217 -0.8416  0.3423 -0.4356
   29DA     O2P  881   9.400   2.180   1.086 -0.1009  0.2572  0.4288
   29DA     O5'  882   9.393   2.155   1.332 -0.2283 -0.6250 -0.5975
   29DA     C5'  883   9.345   2.191   1.460  0.3921 -0.1096 -0.2012
   29DA    H5'1  884   9.236   2.188   1.452  0.1671 -1.3977  2.3009
   29DA    H5'2  885   9.386   2.285   1.497  2.2318 -1.9241  2.9132
   29DA     C4'  886   9.389   2.090   1.565 -0.1071 -0.2361  0.5916
   29DA     H4'  887   9.333   2.129   1.649 -0.8780  1.7226 -0.7571
   29DA     O4'  888   9.350   1.954   1.544  0.0362  0.6487 -0.7241
   29DA     C1'  889   9.457   1.878   1.595 -0.5193  0.5471  0.2175
   29DA     H1'  890   9.451   1.876   1.704  2.7424  0.5667  0.5010
   29DA      N9  891   9.461   1.740   1.539 -0.3141 -0.4799  0.2655
   29DA      C8  892   9.481   1.697   1.413  0.2794  0.5881  0.0757
   29DA      H8  893   9.488   1.764   1.329  0.6179  0.0132 -0.3658
   29DA      N7  894   9.487   1.563   1.394 -0.3595 -0.0320 -0.0394
   29DA      C5  895   9.469   1.522   1.525  0.5612 -0.2480  0.4260
   29DA      C6  896   9.453   1.388   1.581 -0.5144 -0.3302  0.0836
   29DA      N6  897   9.468   1.272   1.522 -0.4914 -0.4231  0.0269
   29DA     H61  898   9.489   1.269   1.423 -0.0764 -2.1695  0.1388
   29DA     H62  899   9.429   1.190   1.565 -0.9914 -0.7240 -0.9756
   29DA      N1  900   9.409   1.377   1.705  0.3037  0.6600 -0.7584
   29DA      C2  901   9.392   1.486   1.777 -0.3057  0.4113  0.5976
   29DA      H2  902   9.367   1.467   1.880  0.0194  0.8225  0.7562
   29DA      N3  903   9.404   1.611   1.740 -0.2369 -0.1270 -0.5733
   29DA      C4  904   9.443   1.625   1.611 -0.2346  0.1001  0.3440
   29DA     C3'  905   9.544   2.096   1.595  0.5652 -0.6151 -0.4491
   29DA     H3'  906   9.585   2.166   1.523 -2.3635  0.7213 -0.9640
   29DA     C2'  907   9.583   1.955   1.560  0.2734 -0.0127  0.4083
   29DA    H2'1  908   9.609   1.951   1.455  1.3802 -0.3503  0.6843
   29DA    H2'2  909   9.670   1.922   1.618  1.2833 -3.0413 -2.5248
   29DA     O3'  910   9.560   2.106   1.735 -0.5009  0.0657 -0.0601
   30DA       P  911   9.645   2.219   1.802  0.1871  0.3704  0.1750
   30DA     O1P  912   9.569   2.342   1.775  0.2340 -0.2800  0.0561
   30DA     O2P  913   9.784   2.207   1.760  0.0652 -0.1524  0.2864
   30DA     O5'  914   9.635   2.187   1.963  0.2816 -0.4084  0.3503
   30DA     C5'  915   9.505   2.190   2.030 -0.1563  0.2060 -0.2363
   30DA    H5'1  916   9.442   2.172   1.943 -0.1040 -0.4086 -0.1531
   30DA    H5'2  917   9.482   2.287   2.075 -1.0825 -0.0945 -0.0517
   30DA     C4'  918   9.508   2.068   2.126 -0.1354 -0.2080  0.1173
   30DA     H4'  919   9.422   2.074   2.193 -0.4528 -0.9547 -0.2095
   30DA     O4'  920   9.502   1.943   2.056 -0.1890  0.0103 -0.7360
   30DA     C1'  921   9.602   1.851   2.103 -0.2798 -0.3317  0.3260
   30DA     H1'  922   9.564   1.808   2.196 -1.7898  4.2126  2.0974
   30DA      N9  923   9.643   1.762   1.995  0.0861 -0.3808 -0.1460
   30DA      C8  924   9.681   1.798   1.869 -0.5928 -0.2145 -0.3335
   30DA      H8  925   9.685   1.900   1.832 -1.4181 -0.4486 -1.1102
   30DA      N7  926   9.721   1.703   1.786  0.7051 -0.4195  0.7465
   30DA      C5  927   9.695   1.593   1.865  0.7035  0.4112 -0.5702
   30DA      C6  928   9.709   1.459   1.842 -0.0286  0.2761  0.2916
   30DA      N6  929   9.758   1.398   1.733  0.2106 -0.3049 -0.6006
   30DA     H61  930   9.787   1.446   1.649 -0.4786 -0.4689 -0.9369
   30DA     H62  931   9.771   1.298   1.736 -0.8540 -0.4412  1.3526
   30DA      N1  932   9.666   1.374   1.940  0.1855  0.1975  0.0651
   30DA      C2  933   9.620   1.416   2.057  0.9215 -0.3185 -0.0322
   30DA      H2  934   9.589   1.348   2.135 -1.2826  0.9136  0.2460
   30DA      N3  935   9.603   1.545   2.090  0.3453 -0.1960 -0.5032
   30DA      C4  936   9.642   1.626   1.989  0.2144 -0.5356 -0.6749
   30DA     C3'  937   9.637   2.065   2.211  0.0717 -0.1217 -0.1788
   30DA     H3'  938   9.692   2.158   2.202  0.9411 -0.2796  2.5791
   30DA     C2'  939   9.711   1.945   2.144 -0.3136  0.0870  0.1285
   30DA    H2'1  940   9.755   1.984   2.053 -1.0807  0.8890  0.0853
   30DA    H2'2  941   9.785   1.899   2.209 -2.4808 -1.1076  1.9060
   30DA     O3'  942   9.608   2.044   2.346  0.1280  0.2243  0.2809
   31DG       P  943   9.719   2.050   2.457  0.1130  0.2550  0.3035
   31DG     O1P  944   9.665   2.113   2.572 -0.2939  0.0180 -0.4062
   31DG     O2P  945   9.844   2.106   2.402  0.7395  0.3890  0.0057
   31DG     O5'  946   9.743   1.897   2.490  0.1330 -0.4442 -0.2330
   31DG     C5'  947   9.645   1.819   2.552 -0.5996 -0.3921  0.6625
   31DG    H5'1  948   9.554   1.821   2.492 -0.0597 -0.7239 -0.1931
   31DG    H5'2  949   9.615   1.849   2.653  0.1339 -0.0344  0.7810
   31DG     C4'  950   9.701   1.677   2.566  0.1244 -0.2099 -0.5257
   31DG     H4'  951   9.630   1.629   2.633 -1.3061 -1.1371 -2.5999
   31DG     O4'  952   9.707   1.613   2.441 -0.5859  0.3291  0.1542
   31DG     C1'  953   9.829   1.543   2.418 -0.7378 -0.2790 -0.4363
   31DG     H1'  954   9.806   1.439   2.442 -0.8817  0.0153  0.7184
   31DG      N9  955   9.884   1.541   2.279 -0.6196 -0.1586  0.2291
   31DG      C8  956   9.935   1.638   2.195  0.8258 -0.4091 -0.1346
   31DG      H8  957   9.937   1.743   2.222  0.4432 -0.0039 -1.5876
   31DG      N7  958   9.982   1.594   2.082  0.7682 -1.0415 -0.5275
   31DG      C5  959   9.978   1.453   2.087 -0.3122  0.5933  0.0379
   31DG      C6  960  10.042   1.350   2.009  0.1750 -0.0263  0.3988
   31DG      O6  961  10.104   1.358   1.906  0.0321 -0.2466  0.3096
   31DG      N1  962  10.030   1.221   2.064  0.1365 -0.1782 -0.0907
   31DG      H1  963  10.069   1.140   2.019  1.0956 -1.0805  2.1845
   31DG      C2  964   9.964   1.199   2.184  0.0568 -0.1647 -0.1878
   31DG      N2  965   9.960   1.070   2.221  0.1261  0.6547 -0.4689
   31DG     H21  966   9.991   0.994   2.162 -0.5578 -0.6936  0.8517
   31DG     H22  967   9.921   1.043   2.310  1.5780 -0.0720 -0.0379
   31DG      N3  968   9.915   1.292   2.266 -0.2488 -0.9216  0.2451
   31DG      C4  969   9.917   1.418   2.207 -0.8061  0.3243  0.4162
   31DG     C3'  970   9.834   1.667   2.629 -0.1087 -0.3362 -0.0108
   31DG     H3'  971   9.864   1.763   2.669 -1.4674 -0.1801  0.6763
   31DG     C2'  972   9.920   1.609   2.518  0.4634 -0.3126  0.6243
   31DG    H2'1  973   9.966   1.694   2.468 -0.5529 -0.3037 -0.3158
   31DG    H2'2  974   9.995   1.539   2.555 -0.4592 -0.4544  2.3407
   31DG     O3'  975   9.830   1.563   2.733  0.0012  0.2645  0.2363
   32DT       P  976   9.953   1.538   2.825 -0.1280 -0.1295 -0.0661
   32DT     O1P  977   9.908   1.484   2.954  0.1914  0.3346 -0.3519
   32DT     O2P  978  10.043   1.654   2.820 -0.4565  0.1440  0.2708
   32DT     O5'  979  10.034   1.415   2.755 -0.4574  0.7017 -0.4099
   32DT     C5'  980   9.970   1.286   2.740  0.2547  0.0263  0.0596
   32DT    H5'1  981   9.899   1.297   2.657  0.9313  0.0558 -0.5255
   32DT    H5'2  982   9.930   1.246   2.833  0.9355 -1.1343 -0.1253
   32DT     C4'  983  10.055   1.172   2.680 -0.1302  0.3084  0.3192
   32DT     H4'  984  10.001   1.078   2.692  0.0556 -0.1922 -2.1990
   32DT     O4'  985  10.083   1.188   2.545 -0.4422  0.0099  0.1276
   32DT     C1'  986  10.218   1.196   2.522 -0.2612  0.4745 -0.2954
   32DT     H1'  987  10.252   1.095   2.501  1.3515  1.1995 -1.3677
   32DT      N1  988  10.244   1.286   2.402  0.3233 -0.3901  0.2290
   32DT      C6  989  10.241   1.426   2.414  0.3083  0.2793 -0.6712
   32DT      H6  990  10.211   1.471   2.507 -0.1397  0.0434 -0.6973
   32DT      C5  991  10.274   1.512   2.315  0.0411  0.3515 -0.1667
   32DT      C7  992  10.269   1.665   2.330  0.3223  1.0343  0.1038
   32DT     H71  993  10.220   1.699   2.422  2.9220 -0.2140  2.1028
   32DT     H72  994  10.364   1.718   2.327 -0.4580  2.4742 -0.3619
   32DT     H73  995  10.220   1.704   2.241  1.2838  0.8572 -0.5143
   32DT      C4  996  10.300   1.451   2.182 -0.1190  0.4662  0.4045
   32DT      O4  997  10.316   1.505   2.072 -0.2987 -0.5693 -0.3373
   32DT      N3  998  10.317   1.315   2.179 -1.0412 -0.4632  0.2750
   32DT      H3  999  10.333   1.280   2.085 -2.3878  2.4079 -1.1522
   32DT      C2 1000  10.293   1.228   2.283 -0.3267  0.5837  0.1178
   32DT      O2 1001  10.303   1.103   2.271  0.1774 -0.8964  0.3163
   32DT     C3' 1002  10.189   1.168   2.758 -0.1285  0.0309  1.2746
   32DT     H3' 1003  10.177   1.214   2.856  0.9105 -2.1481  2.5037
   32DT     C2' 1004  10.288   1.241   2.657  0.7232  0.1987  0.0092
   32DT    H2'1 1005  10.279   1.349   2.668 -0.8881  0.0471  0.5419
   32DT    H2'2 1006  10.393   1.215   2.658  1.0566  1.4649 -0.2805
   32DT     O3' 1007  10.234   1.031   2.775  0.5183 -0.6369  0.3778
   33DG       P 1008  10.364   0.989   2.852 -0.0907  0.1752  0.4102
   33DG     O1P 1009  10.343   0.858   2.916 -0.2294  0.2506  0.8834
   33DG     O2P 1010  10.409   1.107   2.931 -0.0044  0.1397  0.4359
   33DG     O5' 1011  10.472   0.962   2.732 -0.4001  0.2318 -0.5613
   33DG     C5' 1012  10.473   0.851   2.647  0.0831 -0.3566  0.0302
   33DG    H5'1 1013  10.408   0.888   2.568  1.4607  0.0539 -0.9311
   33DG    H5'2 1014  10.426   0.767   2.699  0.6741  0.6639  2.3608
   33DG     C4' 1015  10.596   0.822   2.571  0.1335 -0.0660 -0.0300
   33DG     H4' 1016  10.590   0.721   2.531  1.3493  0.0280 -0.4743
   33DG     O4' 1017  10.616   0.907   2.458  0.7589 -0.0835  0.0393
   33DG     C1' 1018  10.729   0.989   2.466  0.0137 -0.0924 -0.3036
   33DG     H1' 1019  10.805   0.940   2.406 -0.9811 -2.5778  0.3178
   33DG      N9 1020  10.683   1.117   2.415 -0.5687 -0.0345  0.1194
   33DG      C8 1021  10.606   1.215   2.475  0.1323 -0.4496 -0.2862
   33DG      H8 1022  10.564   1.187   2.570 -0.8253 -3.0941 -1.3949
   33DG      N7 1023  10.576   1.314   2.395 -0.4732  0.5401 -0.7084
   33DG      C5 1024  10.663   1.298   2.285 -1.0198  0.2224  0.2495
   33DG      C6 1025  10.681   1.367   2.160  0.1701  0.0275  0.1174
   33DG      O6 1026  10.636   1.472   2.125 -0.4723  0.6948  0.8939
   33DG      N1 1027  10.766   1.313   2.071  0.1428  0.0424  0.3345
   33DG      H1 1028  10.783   1.358   1.982 -2.1559  0.1452 -0.1305
   33DG      C2 1029  10.837   1.198   2.102 -0.9831  0.2808  0.1118
   33DG      N2 1030  10.913   1.142   2.005 -0.3905  0.6896 -0.4725
   33DG     H21 1031  10.905   1.166   1.907  0.6473 -2.4418 -1.4339
   33DG     H22 1032  10.970   1.064   2.034  1.9746  2.5383  0.1786
   33DG      N3 1033  10.814   1.122   2.208  0.0953 -0.1976  0.0093
   33DG      C4 1034  10.725   1.172   2.299 -0.1838  0.3120 -0.6027
   33DG     C3' 1035  10.716   0.840   2.669  1.0481  0.1900  0.4743
   33DG     H3' 1036  10.685   0.828   2.773 -1.4648 -0.8179 -0.3179
   33DG     C2' 1037  10.758   0.989   2.618  0.1462  0.5253 -0.8483
   33DG    H2'1 1038  10.703   1.060   2.680 -0.9247 -0.0514 -1.1129
   33DG    H2'2 1039  10.864   1.006   2.639  1.0800 -0.0859 -4.5158
   33DG     O3' 1040  10.805   0.740   2.628 -0.8317 -0.3683  0.3769
   34DT       P 1041  10.948   0.726   2.695  0.0473  0.0076 -0.6672
   34DT     O1P 1042  10.987   0.579   2.690  0.5763 -0.1024 -0.0635
   34DT     O2P 1043  10.939   0.770   2.832  0.2744  0.2580  0.3940
   34DT     O5' 1044  11.042   0.818   2.606  1.1218  0.1654 -0.0178
   34DT     C5' 1045  11.093   0.762   2.493 -0.3913 -1.3785  0.5559
   34DT    H5'1 1046  11.012   0.733   2.426  0.8109  0.6766 -1.9978
   34DT    H5'2 1047  11.145   0.669   2.517 -0.2507 -1.3318  0.4380
   34DT     C4' 1048  11.191   0.844   2.413  0.2524 -0.2578  0.0796
   34DT     H4' 1049  11.218   0.767   2.341 -1.1291  0.7917 -1.6547
   34DT     O4' 1050  11.121   0.959   2.355 -0.6085  0.0003 -0.4019
   34DT     C1' 1051  11.199   1.077   2.373 -0.2050 -0.9383 -0.2818
   34DT     H1' 1052  11.265   1.079   2.286  1.4052 -2.7120  0.8220
   34DT      N1 1053  11.107   1.195   2.375  0.7501 -0.5352 -0.1793
   34DT      C6 1054  11.033   1.244   2.483  0.0572 -0.5106 -0.0109
   34DT      H6 1055  11.023   1.182   2.571  1.9787  1.1164  1.4345
   34DT      C5 1056  10.975   1.368   2.480 -0.1395  0.1440 -0.1257
   34DT      C7 1057  10.903   1.425   2.607  0.0421  0.2328 -0.2878
   34DT     H71 1058  10.808   1.478   2.597 -0.9717 -1.6905 -1.4222
   34DT     H72 1059  10.882   1.350   2.683  0.7645  0.0453 -0.2674
   34DT     H73 1060  10.972   1.501   2.645 -2.2332  2.6586 -0.6591
   34DT      C4 1061  10.984   1.452   2.359 -0.5321  0.1424  0.3672
   34DT      O4 1062  10.924   1.555   2.335  0.1681  0.3766 -0.6867
   34DT      N3 1063  11.056   1.395   2.258  0.7679  0.6602  0.5473
   34DT      H3 1064  11.055   1.443   2.169  1.3456  0.3426  0.3554
   34DT      C2 1065  11.120   1.279   2.257  0.5778  0.5377 -0.5123
   34DT      O2 1066  11.172   1.236   2.156 -0.0437 -0.4460 -0.0107
   34DT     C3' 1067  11.321   0.896   2.474  1.1299 -0.2642  0.2112
   34DT     H3' 1068  11.339   0.840   2.566 -2.8467  2.7618  3.2487
   34DT     C2' 1069  11.272   1.040   2.506  0.0213  0.5192  0.0056
   34DT    H2'1 1070  11.200   1.032   2.587  2.4300  2.1721  2.4639
   34DT    H2'2 1071  11.348   1.112   2.533  0.0512  0.5049 -0.0399
   34DT     O3' 1072  11.417   0.903   2.380 -0.4569  0.7580  0.4184
   35DA       P 1073  11.551   0.816   2.395  0.1452 -0.0742 -0.1929
   35DA     O1P 1074  11.523   0.668   2.396  0.0645  0.4293  0.3830
   35DA     O2P 1075  11.635   0.881   2.501  0.1375  0.2477  0.5096
   35DA     O5' 1076  11.613   0.856   2.251 -1.2295  0.1705 -0.0783
   35DA     C5' 1077  11.581   0.786   2.125 -0.1972  0.4692 -0.3334
   35DA    H5'1 1078  11.475   0.762   2.124 -0.1169  0.1190 -1.2586
   35DA    H5'2 1079  11.648   0.700   2.125  0.6906  1.1458 -0.3066
   35DA     C4' 1080  11.604   0.864   1.990 -0.3159 -0.0551  0.3230
   35DA     H4' 1081  11.585   0.800   1.903 -0.7422  0.6373 -0.1095
   35DA     O4' 1082  11.507   0.967   1.988  0.6723 -0.8639  0.5278
   35DA     C1' 1083  11.575   1.093   1.982  0.6431  0.5528  0.2242
   35DA     H1' 1084  11.569   1.137   1.882 -2.3662 -1.7722 -0.7797
   35DA      N9 1085  11.517   1.186   2.081  0.5784 -0.1311  0.3946
   35DA      C8 1086  11.514   1.179   2.219 -0.7279  0.2732 -0.2593
   35DA      H8 1087  11.559   1.099   2.274 -0.5876 -1.7004 -3.0366
   35DA      N7 1088  11.472   1.291   2.270 -0.2133 -0.7463 -0.1726
   35DA      C5 1089  11.433   1.374   2.163  0.0736  0.1617  0.1016
   35DA      C6 1090  11.373   1.498   2.146 -0.3955  0.2297  0.5074
   35DA      N6 1091  11.353   1.579   2.248  0.1604  0.6187 -0.2063
   35DA     H61 1092  11.372   1.541   2.340  3.1568  0.2060 -0.8856
   35DA     H62 1093  11.317   1.672   2.233  2.2799  1.2240 -2.2175
   35DA      N1 1094  11.366   1.559   2.026  0.0615  0.3809  0.6826
   35DA      C2 1095  11.389   1.485   1.916 -0.2868  1.1767 -0.6563
   35DA      H2 1096  11.375   1.534   1.821 -0.0724  1.4462 -0.5486
   35DA      N3 1097  11.449   1.365   1.916 -0.0907  0.3875  0.0504
   35DA      C4 1098  11.463   1.316   2.044 -0.2975  1.2071 -0.9032
   35DA     C3' 1099  11.740   0.930   1.970  0.0139  0.1682 -0.5477
   35DA     H3' 1100  11.814   0.871   2.024 -1.8097 -1.3457  0.4037
   35DA     C2' 1101  11.721   1.072   2.027  0.3964  0.1441  0.4360
   35DA    H2'1 1102  11.747   1.075   2.133  2.4711  3.0578 -0.0330
   35DA    H2'2 1103  11.775   1.151   1.976  2.6781 -2.3273 -1.2646
   35DA     O3' 1104  11.757   0.921   1.833 -0.2589 -0.2140  0.3569
   36DT       P 1105  11.905   0.933   1.768  0.2626  0.2200 -0.2623
   36DT     O1P 1106  11.902   0.870   1.635  0.2152  0.2870  0.0836
   36DT     O2P 1107  12.008   0.885   1.862  0.8062  0.3271 -0.2660
   36DT     O5' 1108  11.918   1.093   1.750 -0.7020 -0.3689  0.3744
   36DT     C5' 1109  11.828   1.165   1.675  0.4803  0.3660  0.6163
   36DT    H5'1 1110  11.723   1.149   1.700  0.3119  0.9586  0.2993
   36DT    H5'2 1111  11.840   1.129   1.573 -1.1750  1.1542  0.1205
   36DT     C4' 1112  11.833   1.313   1.674  0.0174 -0.3826 -0.4704
   36DT     H4' 1113  11.762   1.351   1.600 -0.1808 -0.5904 -0.3874
   36DT     O4' 1114  11.789   1.365   1.793  0.5402  0.0791  0.3309
   36DT     C1' 1115  11.831   1.499   1.809  0.0435 -0.0223 -0.5174
   36DT     H1' 1116  11.790   1.570   1.738  1.6572  0.8340 -0.6275
   36DT      N1 1117  11.813   1.539   1.950  0.5918  0.5844 -0.3695
   36DT      C6 1118  11.851   1.462   2.055  0.1656 -0.6206 -0.3614
   36DT      H6 1119  11.902   1.370   2.029 -1.4358 -1.6524 -0.0027
   36DT      C5 1120  11.812   1.487   2.183  0.1046 -0.0899  0.5301
   36DT      C7 1121  11.835   1.381   2.288 -0.3675  0.4288 -0.0527
   36DT     H71 1122  11.749   1.367   2.353  1.5540  2.0862  3.1238
   36DT     H72 1123  11.871   1.290   2.240 -0.0187 -0.0972  1.1639
   36DT     H73 1124  11.914   1.419   2.352  0.7538  0.9307 -1.6604
   36DT      C4 1125  11.725   1.600   2.212 -0.1186 -0.3424 -0.8154
   36DT      O4 1126  11.671   1.617   2.321 -0.1890 -0.6529  0.1646
   36DT      N3 1127  11.700   1.681   2.100 -0.2741  0.0195 -0.5355
   36DT      H3 1128  11.657   1.772   2.113  0.2959  0.3997 -1.2334
   36DT      C2 1129  11.730   1.653   1.974  0.6840  0.7212 -0.4342
   36DT      O2 1130  11.686   1.720   1.879  0.1898 -0.1655  0.6153
   36DT     C3' 1131  11.969   1.391   1.651 -0.9916  0.3454  0.2596
   36DT     H3' 1132  12.059   1.329   1.646  1.5644  3.8269 -1.8013
   36DT     C2' 1133  11.981   1.485   1.773  0.2672  0.4898  0.7783
   36DT    H2'1 1134  12.035   1.432   1.851 -2.2482 -0.5129  1.9503
   36DT    H2'2 1135  12.028   1.580   1.745  1.9624 -0.7657 -0.8432
   36DT     O3' 1136  11.974   1.459   1.530 -0.3534 -0.2219  0.6064
   37DT       P 1137  12.098   1.534   1.468 -0.2668 -0.0168  0.3664
   37DT     O1P 1138  12.089   1.545   1.317 -0.3196 -0.1671  0.4453
   37DT     O2P 1139  12.219   1.468   1.526 -0.0006  0.0942  0.3375
   37DT     O5' 1140  12.096   1.682   1.515  0.0640  0.0763 -0.1329
   37DT     C5' 1141  12.005   1.778   1.464 -0.1848  0.3493  0.8773
   37DT    H5'1 1142  11.911   1.722   1.463  1.2859 -2.2811 -0.5576
   37DT    H5'2 1143  12.028   1.811   1.363  0.5357  0.9112  1.2099
   37DT     C4' 1144  11.984   1.896   1.547  0.6823 -0.2526 -1.1679
   37DT     H4' 1145  11.901   1.958   1.513  1.3797  0.2940 -1.9155
   37DT     O4' 1146  11.966   1.846   1.682  0.5389 -0.3037 -0.4923
   37DT     C1' 1147  11.986   1.954   1.770 -0.6522  0.1209  0.0934
   37DT     H1' 1148  11.906   2.027   1.756 -2.7082 -1.3049  3.2452
   37DT      N1 1149  11.991   1.919   1.912  0.2644  0.6787 -0.7445
   37DT      C6 1150  12.074   1.810   1.952 -0.7009 -0.3633 -0.5491
   37DT      H6 1151  12.137   1.766   1.877  0.1112 -1.2674  0.6150
   37DT      C5 1152  12.075   1.765   2.086 -0.2207 -0.2893  0.8291
   37DT      C7 1153  12.162   1.646   2.120  0.3363 -0.2018  0.4185
   37DT     H71 1154  12.238   1.644   2.042  1.5660 -0.0594  1.5851
   37DT     H72 1155  12.206   1.654   2.219  0.1754 -0.5635  0.5209
   37DT     H73 1156  12.099   1.557   2.116 -1.5689  1.1440 -0.8265
   37DT      C4 1157  11.988   1.825   2.185  0.2573 -0.5665  0.2882
   37DT      O4 1158  11.980   1.791   2.304 -0.1981 -0.4102 -0.0455
   37DT      N3 1159  11.917   1.940   2.143 -0.2676  0.7217 -0.3074
   37DT      H3 1160  11.868   1.982   2.220 -2.5667 -1.5560 -0.4082
   37DT      C2 1161  11.910   1.990   2.009  0.0115  0.5094  0.6224
   37DT      O2 1162  11.845   2.093   1.982 -0.7107  0.0387 -0.1804
   37DT     C3' 1163  12.109   1.988   1.557 -0.0746  1.1912 -0.5274
   37DT     H3' 1164  12.190   1.923   1.524 -1.3308 -0.2328 -0.9062
   37DT     C2' 1165  12.116   2.010   1.711 -0.6599  0.4173 -0.0480
   37DT    H2'1 1166  12.200   1.952   1.749  1.1580  2.8432 -0.1673
   37DT    H2'2 1167  12.122   2.116   1.735  3.0753  0.7019 -1.5821
   37DT     O3' 1168  12.092   2.094   1.467  0.2852 -0.1231 -1.1018
   38DT       P 1169  12.204   2.207   1.436  0.0977  0.3170  0.0649
   38DT     O1P 1170  12.165   2.283   1.317  0.1028 -0.3668  0.3964
   38DT     O2P 1171  12.343   2.159   1.444  0.0797 -0.0165  0.1801
   38DT     O5' 1172  12.184   2.305   1.551 -0.4848 -0.7998 -0.0609
   38DT     C5' 1173  12.057   2.374   1.569 -0.3009 -0.3382  0.2795
   38DT    H5'1 1174  11.975   2.303   1.561  0.2653 -0.9042 -0.7564
   38DT    H5'2 1175  12.052   2.459   1.501  0.5098 -1.2875 -1.0025
   38DT     C4' 1176  12.049   2.428   1.712  0.9246 -0.1187  0.0850
   38DT     H4' 1177  11.956   2.485   1.725  0.1804 -0.7843 -1.9772
   38DT     O4' 1178  12.054   2.327   1.815  0.2014  0.2110 -0.0413
   38DT     C1' 1179  12.135   2.381   1.922  0.3055 -0.2630 -0.0572
   38DT     H1' 1180  12.081   2.455   1.981  1.1216  1.5008 -1.3960
   38DT      N1 1181  12.183   2.282   2.020 -0.2520 -0.0021  0.2467
   38DT      C6 1182  12.261   2.173   1.988  0.4365 -0.7381 -0.0910
   38DT      H6 1183  12.299   2.171   1.887 -0.1924 -0.0625 -0.3540
   38DT      C5 1184  12.299   2.087   2.079  0.4331  1.1858 -0.3028
   38DT      C7 1185  12.389   1.971   2.038 -0.3503 -0.1867  0.0389
   38DT     H71 1186  12.422   1.976   1.935  0.6136 -1.5936  0.2508
   38DT     H72 1187  12.481   1.974   2.097 -0.1836  1.5807 -0.2743
   38DT     H73 1188  12.339   1.876   2.057  2.5047 -1.9250 -0.6319
   38DT      C4 1189  12.257   2.092   2.217  0.6162 -0.1591  0.8989
   38DT      O4 1190  12.280   2.017   2.314  0.1980  0.2712  0.4057
   38DT      N3 1191  12.169   2.191   2.244 -0.3643  0.0337 -0.0814
   38DT      H3 1192  12.124   2.198   2.334  0.4765 -0.3393  0.3837
   38DT      C2 1193  12.136   2.293   2.151  0.2551  0.6610 -0.1266
   38DT      O2 1194  12.069   2.387   2.187  0.2777  0.1398  0.6714
   38DT     C3' 1195  12.158   2.531   1.736 -0.1816 -0.2833  0.5604
   38DT     H3' 1196  12.211   2.559   1.646 -2.1172 -0.5450 -0.7237
   38DT     C2' 1197  12.244   2.464   1.842  0.0675 -0.1720  0.1944
   38DT    H2'1 1198  12.320   2.400   1.797  1.7054  1.4740  0.5039
   38DT    H2'2 1199  12.287   2.533   1.915 -0.7918 -0.1368  0.6811
   38DT     O3' 1200  12.111   2.643   1.801  0.3731 -0.0834 -0.4574
   39DG       P 1201  12.083   2.784   1.738  0.1862  0.5480  0.0158
   39DG     O1P 1202  11.989   2.769   1.626 -0.4739 -0.1256  0.5676
   39DG     O2P 1203  12.212   2.852   1.711  0.1657  0.0902 -0.1293
   39DG     O5' 1204  12.010   2.857   1.855 -0.5382 -0.1997  0.2219
   39DG     C5' 1205  11.877   2.823   1.890 -0.6550  0.1929 -0.0701
   39DG    H5'1 1206  11.870   2.716   1.871  0.6370 -0.0322  0.6507
   39DG    H5'2 1207  11.805   2.856   1.815 -1.5055 -0.7247  0.3197
   39DG     C4' 1208  11.823   2.871   2.025  0.0285  0.1240  0.2139
   39DG     H4' 1209  11.716   2.851   2.016 -0.2762  1.2101  1.0710
   39DG     O4' 1210  11.872   2.790   2.128 -0.0443  0.9260 -0.0017
   39DG     C1' 1211  11.961   2.854   2.211 -0.2751 -0.3951 -0.1532
   39DG     H1' 1212  11.928   2.867   2.314 -0.8601  0.2767 -0.4189
   39DG      N9 1213  12.089   2.763   2.216  0.8321 -0.9232  0.0833
   39DG      C8 1214  12.182   2.734   2.114  0.5395 -0.7092 -0.1600
   39DG      H8 1215  12.174   2.776   2.015  0.1165 -0.3309  0.0333
   39DG      N7 1216  12.277   2.650   2.157  0.1090 -0.2717  0.0356
   39DG      C5 1217  12.244   2.628   2.290 -0.0377  0.3058 -0.9591
   39DG      C6 1218  12.304   2.554   2.399  0.3777  0.1725  0.2406
   39DG      O6 1219  12.410   2.494   2.404 -0.2267 -0.6489 -0.4610
   39DG      N1 1220  12.241   2.560   2.516 -0.0085 -0.7646  0.8023
   39DG      H1 1221  12.288   2.516   2.594  0.1088  1.1313  1.8672
   39DG      C2 1222  12.132   2.633   2.535  0.4373 -0.1533  0.2039
   39DG      N2 1223  12.088   2.651   2.660  0.4130  0.4825  0.7820
   39DG     H21 1224  12.127   2.596   2.737 -0.2784  1.1975  1.6580
   39DG     H22 1225  12.014   2.717   2.677 -0.3635  0.3785 -1.8979
   39DG      N3 1226  12.073   2.707   2.445  0.3814  0.2708 -0.4361
   39DG      C4 1227  12.129   2.693   2.322 -0.3330 -0.2767 -0.8501
   39DG     C3' 1228  11.856   3.013   2.059 -0.2944 -0.4482 -0.4062
   39DG     H3' 1229  11.880   3.068   1.968 -1.1714 -0.7269 -0.8173
   39DG     C2' 1230  11.977   2.998   2.147  0.3507  0.2541  0.2611
   39DG    H2'1 1231  12.064   2.991   2.081  0.7184 -1.1210  0.8595
   39DG    H2'2 1232  11.988   3.078   2.220  1.4984  1.2472 -0.9250
   39DG     O3' 1233  11.745   3.074   2.124 -0.5721 -0.0131  0.1914
   40DG       P 1234  11.747   3.233   2.174  0.1921  0.3313  0.1880
   40DG     O1P 1235  11.609   3.268   2.213  0.7660 -0.6864  0.4268
   40DG     O2P 1236  11.820   3.318   2.074 -0.3667 -0.2749 -0.3690
   40DG     O5' 1237  11.830   3.232   2.311 -0.0119  0.1848  0.4056
   40DG     C5' 1238  11.781   3.185   2.436  1.1991  0.9268 -0.0323
   40DG    H5'1 1239  11.762   3.078   2.427 -1.3407  1.2562  0.4453
   40DG    H5'2 1240  11.692   3.240   2.467  0.6729  0.5745 -0.8790
   40DG     C4' 1241  11.884   3.203   2.549 -0.0829 -0.4673  0.3664
   40DG     H4' 1242  11.831   3.179   2.641  0.6128  2.9666  1.8372
   40DG     O4' 1243  11.987   3.109   2.522  0.5133 -0.8036  0.3245
   40DG     C1' 1244  12.112   3.177   2.533  0.3952  0.1199  0.0665
   40DG     H1' 1245  12.146   3.177   2.637 -0.7601 -0.4347  0.4732
   40DG      N9 1246  12.210   3.098   2.457  0.3660 -0.4578  0.2112
   40DG      C8 1247  12.247   3.110   2.324 -0.8318 -0.0442  0.3996
   40DG      H8 1248  12.218   3.193   2.262 -3.0523 -1.3804 -0.4744
   40DG      N7 1249  12.352   3.032   2.281  0.4968  0.3479 -0.1834
   40DG      C5 1250  12.372   2.956   2.397  0.4748  0.3187 -0.2770
   40DG      C6 1251  12.473   2.862   2.434 -0.4327  0.8798  0.1316
   40DG      O6 1252  12.568   2.818   2.363 -0.0082 -0.1385  0.2975
   40DG      N1 1253  12.462   2.804   2.557 -0.2694  0.3272  0.2726
   40DG      H1 1254  12.549   2.764   2.587  0.0255 -0.1470 -1.1207
   40DG      C2 1255  12.375   2.852   2.650 -0.4151  1.4145 -0.1539
   40DG      N2 1256  12.405   2.807   2.771  0.2889 -0.2802 -0.6344
   40DG     H21 1257  12.478   2.738   2.784 -2.4096 -3.0230  1.0411
   40DG     H22 1258  12.335   2.842   2.835 -0.0439  1.7880 -2.0195
   40DG      N3 1259  12.293   2.950   2.628  0.0382  0.3079  0.8282
   40DG      C4 1260  12.291   2.994   2.502 -0.4363  0.2869  0.7810
   40DG     C3' 1261  11.944   3.342   2.565 -0.4773  0.4940 -0.0489
   40DG     H3' 1262  11.882   3.417   2.515 -2.0446  0.6232  1.9498
   40DG     C2' 1263  12.084   3.318   2.497 -0.0499 -1.0059 -1.2452
   40DG    H2'1 1264  12.084   3.318   2.388 -0.7726 -0.3203 -1.2554
   40DG    H2'2 1265  12.165   3.376   2.540 -2.3462  1.1160  0.5166
   40DG     O3' 1266  11.963   3.382   2.703 -0.5514  0.6134  0.4174
   41DA       P 1267  11.863   3.476   2.784 -0.3535  0.0278  0.1213
   41DA     O1P 1268  11.728   3.436   2.756 -0.0551 -0.2044 -0.6721
   41DA     O2P 1269  11.903   3.619   2.758 -0.2920  0.3280  0.5893
   41DA     O5' 1270  11.892   3.447   2.940  0.0472 -0.1499  0.2451
   41DA     C5' 1271  11.840   3.329   2.999  0.0806  0.0208 -1.3100
   41DA    H5'1 1272  11.832   3.252   2.922 -0.1227 -0.1419 -1.1296
   41DA    H5'2 1273  11.744   3.357   3.043  0.7167  0.0352  0.1018
   41DA     C4' 1274  11.935   3.275   3.116 -0.0217 -0.3029  0.1426
   41DA     H4' 1275  11.873   3.206   3.173 -0.5827 -0.3865 -0.5535
   41DA     O4' 1276  12.044   3.207   3.055 -0.7604  0.0353  0.2358
   41DA     C1' 1277  12.171   3.263   3.082  0.2246 -0.0333 -0.5589
   41DA     H1' 1278  12.228   3.203   3.152 -0.7821 -2.8527 -2.0198
   41DA      N9 1279  12.248   3.278   2.954  0.4551 -0.5366  0.2456
   41DA      C8 1280  12.217   3.357   2.847 -0.1589  0.8005 -0.1552
   41DA      H8 1281  12.139   3.431   2.850  0.3657  1.3867 -0.7118
   41DA      N7 1282  12.303   3.354   2.750 -0.8133  0.3334  0.1117
   41DA      C5 1283  12.393   3.250   2.790  0.9856 -0.5866  0.0313
   41DA      C6 1284  12.497   3.187   2.723 -0.4141 -0.5708  0.0690
   41DA      N6 1285  12.555   3.223   2.606 -0.0078  0.0282 -0.2602
   41DA     H61 1286  12.498   3.274   2.541 -3.1594 -1.0809  1.4197
   41DA     H62 1287  12.640   3.175   2.581 -0.2015 -2.2903  2.9645
   41DA      N1 1288  12.568   3.099   2.788 -0.3645 -0.1493 -0.1367
   41DA      C2 1289  12.532   3.056   2.906 -0.7438  0.0790 -0.4167
   41DA      H2 1290  12.592   2.976   2.947  1.3406  0.9769 -1.5478
   41DA      N3 1291  12.438   3.108   2.989  0.3319  0.8521 -0.0966
   41DA      C4 1292  12.365   3.207   2.918 -0.0983 -0.3938  0.2872
   41DA     C3' 1293  11.995   3.379   3.211 -0.0692 -0.2097 -0.2973
   41DA     H3' 1294  11.927   3.465   3.204 -1.3594 -1.2583 -1.0262
   41DA     C2' 1295  12.136   3.398   3.147 -0.0217 -0.1879 -0.4723
   41DA    H2'1 1296  12.136   3.478   3.073 -0.6896  0.1598 -0.1004
   41DA    H2'2 1297  12.211   3.425   3.222  0.0586 -0.3734 -0.4854
   41DA     O3' 1298  11.983   3.330   3.346 -0.2312  0.6920  0.5971
   42DA       P 1299  12.019   3.422   3.474 -0.0138 -0.2801  0.2990
   42DA     O1P 1300  11.966   3.357   3.590  0.6712  0.3256 -0.3515
   42DA     O2P 1301  11.976   3.561   3.458 -0.1699  0.1566  0.3671
   42DA     O5' 1302  12.182   3.409   3.488  0.9873 -0.4772 -0.2864
   42DA     C5' 1303  12.247   3.287   3.489 -0.2595  0.1710  0.5998
   42DA    H5'1 1304  12.194   3.219   3.423  1.4518 -0.8888  0.2526
   42DA    H5'2 1305  12.215   3.246   3.585 -0.2691  0.6873  0.8254
   42DA     C4' 1306  12.403   3.279   3.469 -0.0312  0.1156 -0.6354
   42DA     H4' 1307  12.449   3.187   3.505  0.7258 -0.3953 -2.7386
   42DA     O4' 1308  12.423   3.283   3.326  0.1911  0.7677 -0.0877
   42DA     C1' 1309  12.520   3.384   3.306  0.4300 -0.1459  0.1188
   42DA     H1' 1310  12.616   3.334   3.320  0.3476 -0.5642 -0.7840
   42DA      N9 1311  12.528   3.441   3.170 -0.5372 -0.6783  0.2970
   42DA      C8 1312  12.457   3.544   3.113 -0.1980  0.3520 -0.0514
   42DA      H8 1313  12.375   3.595   3.160 -1.0590 -2.2435  1.4644
   42DA      N7 1314  12.502   3.576   2.993  0.0271 -0.2392 -0.1100
   42DA      C5 1315  12.610   3.484   2.967  0.3122 -0.3885 -0.9583
   42DA      C6 1316  12.678   3.446   2.853 -0.0099  0.2263 -1.0341
   42DA      N6 1317  12.670   3.499   2.735  0.2987 -0.0492  0.0832
   42DA     H61 1318  12.625   3.589   2.723 -0.4201 -0.1557  1.7519
   42DA     H62 1319  12.733   3.460   2.665 -0.5173 -1.8385  0.2903
   42DA      N1 1320  12.765   3.344   2.864 -0.0148 -0.0511 -0.0809
   42DA      C2 1321  12.774   3.274   2.968 -0.5450 -0.0654 -0.5832
   42DA      H2 1322  12.842   3.192   2.980 -1.4079 -0.4720  2.2899
   42DA      N3 1323  12.703   3.296   3.079 -0.3015  0.7174  0.7194
   42DA      C4 1324  12.624   3.406   3.072 -0.0200  0.1916 -0.3211
   42DA     C3' 1325  12.479   3.399   3.532 -0.4727 -0.1212 -0.3429
   42DA     H3' 1326  12.424   3.458   3.605 -0.7154  0.6447 -1.1200
   42DA     C2' 1327  12.508   3.484   3.414 -0.3033 -0.5669  0.1707
   42DA    H2'1 1328  12.421   3.547   3.394  0.2564 -0.1077 -0.9165
   42DA    H2'2 1329  12.598   3.545   3.421 -0.5619 -0.2927  1.2618
   42DA     O3' 1330  12.592   3.345   3.598 -0.2642  0.3729  0.0616
   43DA       P 1331  12.673   3.423   3.705  0.1382 -0.2883  0.2396
   43DA     O1P 1332  12.674   3.346   3.835  0.4189 -0.3037  1.2084
   43DA     O2P 1333  12.630   3.567   3.698  0.2671  0.0845  0.2516
   43DA     O5' 1334  12.819   3.416   3.640  0.4392  0.0729  0.4776
   43DA     C5' 1335  12.881   3.290   3.623 -0.3497 -0.2817  0.2406
   43DA    H5'1 1336  12.830   3.219   3.558  2.7818 -1.7821 -0.7322
   43DA    H5'2 1337  12.888   3.253   3.725 -0.0683  2.6940  1.3987
   43DA     C4' 1338  13.024   3.295   3.569  0.2807 -0.2688  0.1850
   43DA     H4' 1339  13.063   3.194   3.574  1.1319  0.0723  0.7157
   43DA     O4' 1340  13.017   3.339   3.436  0.0540 -0.5275  0.2516
   43DA     C1' 1341  13.082   3.465   3.430  0.2006 -0.0599  0.7602
   43DA     H1' 1342  13.178   3.454   3.379 -1.3418 -0.9992 -2.1952
   43DA      N9 1343  12.998   3.555   3.348 -0.3661 -0.2196  1.1505
   43DA      C8 1344  12.881   3.610   3.372 -0.2947 -0.3332  0.2338
   43DA      H8 1345  12.826   3.598   3.465  0.0716 -0.9368  0.3776
   43DA      N7 1346  12.819   3.656   3.263 -0.3874  0.2009 -0.3189
   43DA      C5 1347  12.914   3.639   3.160  0.3314  0.1580  1.0771
   43DA      C6 1348  12.925   3.662   3.016 -0.2847  0.6736 -0.8192
   43DA      N6 1349  12.829   3.731   2.951  0.8741 -0.7333  0.0271
   43DA     H61 1350  12.749   3.767   3.002 -0.6271 -1.9114 -1.3702
   43DA     H62 1351  12.842   3.756   2.854 -0.8910 -1.5391 -0.4626
   43DA      N1 1352  13.021   3.617   2.947 -0.1376  0.1609 -0.3457
   43DA      C2 1353  13.119   3.556   3.008  0.1433  0.3573 -0.4996
   43DA      H2 1354  13.202   3.525   2.946 -0.6315 -1.1110 -0.8636
   43DA      N3 1355  13.126   3.523   3.137 -0.1404 -0.3343  0.1697
   43DA      C4 1356  13.018   3.572   3.210  0.1537 -0.7359  0.3763
   43DA     C3' 1357  13.117   3.388   3.649 -0.0232 -0.4343 -0.0206
   43DA     H3' 1358  13.083   3.398   3.752 -0.3624 -1.2993 -0.0438
   43DA     C2' 1359  13.103   3.525   3.568 -0.5344  0.8399  0.1619
   43DA    H2'1 1360  13.015   3.575   3.610  0.6118  2.1688  1.0468
   43DA    H2'2 1361  13.186   3.594   3.572  0.7786 -0.7076  0.7613
   43DA     O3' 1362  13.246   3.330   3.649 -0.1659 -1.2077  0.1674
   44DC       P 1363  13.367   3.405   3.703 -0.3246  0.0526  0.3731
   44DC     O1P 1364  13.484   3.310   3.713  0.4277  0.0584  0.1579
   44DC     O2P 1365  13.339   3.482   3.826  0.0135 -0.2307  0.1934
   44DC     O5' 1366  13.405   3.499   3.582 -0.2343 -0.5853 -0.2390
   44DC     C5' 1367  13.465   3.438   3.466  0.0493  0.7161  0.0401
   44DC    H5'1 1368  13.389   3.366   3.437  1.1078 -0.0954 -0.7729
   44DC    H5'2 1369  13.554   3.383   3.496 -0.5236  0.1034  0.6664
   44DC     C4' 1370  13.498   3.530   3.340  0.2473  0.4749  0.4865
   44DC     H4' 1371  13.534   3.469   3.256 -1.7489 -1.7169  1.1023
   44DC     O4' 1372  13.377   3.592   3.283  0.2767  0.2045 -0.5557
   44DC     C1' 1373  13.401   3.728   3.251  0.0545 -0.3985 -0.3392
   44DC     H1' 1374  13.447   3.735   3.153  0.0247 -0.1194 -0.3343
   44DC      N1 1375  13.271   3.803   3.255 -0.2648 -0.2131  0.3584
   44DC      C6 1376  13.194   3.824   3.368 -0.0386 -0.0623  0.3961
   44DC      H6 1377  13.228   3.792   3.465 -2.7717  0.6541  1.6707
   44DC      C5 1378  13.071   3.877   3.363  0.3535  0.4758  0.1720
   44DC      H5 1379  13.009   3.880   3.452  0.3990  0.2189  0.2115
   44DC      C4 1380  13.024   3.922   3.242 -0.3396  0.1079 -0.5947
   44DC      N4 1381  12.899   3.960   3.228 -0.1349 -0.0613 -0.2897
   44DC     H41 1382  12.843   3.976   3.311 -0.1581  0.7188 -0.4503
   44DC     H42 1383  12.860   3.962   3.135  0.2742  1.0480 -0.4498
   44DC      N3 1384  13.098   3.912   3.139 -0.4332 -1.1328 -0.1156
   44DC      C2 1385  13.219   3.855   3.137  0.3617 -0.1762  0.7083
   44DC      O2 1386  13.286   3.853   3.030  0.2901 -0.1508 -0.4834
   44DC     C3' 1387  13.597   3.643   3.365 -0.3987 -0.4159 -0.2539
   44DC     H3' 1388  13.652   3.642   3.459  0.5915 -1.4582 -0.8172
   44DC     C2' 1389  13.506   3.770   3.362 -0.0169  1.4377  0.2997
   44DC    H2'1 1390  13.452   3.795   3.454  0.8041  1.3873  0.8118
   44DC    H2'2 1391  13.568   3.853   3.328  1.2505  1.5647  2.6908
   44DC     O3' 1392  13.693   3.641   3.251 -0.2630  0.2191  0.5402
   45DT       P 1393  13.833   3.713   3.252 -0.0013  0.6080  0.2131
   45DT     O1P 1394  13.916   3.636   3.159  0.1872 -0.0523 -0.3069
   45DT     O2P 1395  13.871   3.736   3.393 -0.3936 -0.0763  0.1919
   45DT     O5' 1396  13.775   3.853   3.191 -0.6469 -0.3763 -0.0622
   45DT     C5' 1397  13.791   3.891   3.057  0.0552  0.0324 -0.0805
   45DT    H5'1 1398  13.726   3.828   2.997 -0.2768  0.0679  0.2406
   45DT    H5'2 1399  13.894   3.874   3.026 -0.0481  0.2947 -0.5788
   45DT     C4' 1400  13.749   4.034   3.034  0.6045  0.1164 -0.1884
   45DT     H4' 1401  13.766   4.054   2.929  0.2498 -1.7578 -0.6468
   45DT     O4' 1402  13.612   4.063   3.051  0.3637  0.4023  0.3727
   45DT     C1' 1403  13.603   4.197   3.089 -0.2256 -0.6146  0.0846
   45DT     H1' 1404  13.643   4.257   3.008  1.8073 -2.3750 -0.3051
   45DT      N1 1405  13.461   4.237   3.121 -0.4511  0.0041 -0.0391
   45DT      C6 1406  13.404   4.209   3.243  0.0056  0.3188  0.2582
   45DT      H6 1407  13.461   4.165   3.323 -3.1926  1.0331  3.1651
   45DT      C5 1408  13.271   4.232   3.261 -0.7158  0.2824 -0.4304
   45DT      C7 1409  13.208   4.187   3.394 -0.3982  0.2123 -0.7031
   45DT     H71 1410  13.155   4.266   3.447  0.4941 -0.9219  2.0975
   45DT     H72 1411  13.135   4.107   3.388 -0.4199  0.3406 -2.8452
   45DT     H73 1412  13.285   4.151   3.463 -2.4785 -1.0946  1.1035
   45DT      C4 1413  13.186   4.286   3.158  0.2061  0.0598 -0.8538
   45DT      O4 1414  13.063   4.306   3.167 -0.2078  0.0660  0.0330
   45DT      N3 1415  13.250   4.319   3.046  0.0917  0.4194  0.3275
   45DT      H3 1416  13.204   4.371   2.972 -0.7350  3.0979  2.5523
   45DT      C2 1417  13.383   4.294   3.019 -0.1724 -0.0924 -0.0073
   45DT      O2 1418  13.417   4.351   2.910 -0.1463 -0.7820 -0.2580
   45DT     C3' 1419  13.821   4.141   3.119 -0.4755  0.1888 -0.6334
   45DT     H3' 1420  13.880   4.093   3.198 -0.3924 -1.5419 -1.6779
   45DT     C2' 1421  13.708   4.207   3.198  0.7956 -0.5689  0.2076
   45DT    H2'1 1422  13.666   4.144   3.276 -1.3513 -1.3578 -1.4920
   45DT    H2'2 1423  13.724   4.309   3.234 -0.0427 -0.4506  0.2557
   45DT     O3' 1424  13.887   4.233   3.038  0.3772 -0.0046 -0.2916
   46DG       P 1425  14.047   4.248   3.030 -0.1912 -0.1080  0.0969
   46DG     O1P 1426  14.110   4.113   3.027 -0.3918  0.0848 -0.2452
   46DG     O2P 1427  14.090   4.339   3.132 -0.6219 -0.5254 -0.5760
   46DG     O5' 1428  14.087   4.327   2.896 -0.0201  0.4528  0.3242
   46DG     C5' 1429  14.041   4.287   2.763  0.2487 -0.5016 -0.6508
   46DG    H5'1 1430  13.984   4.193   2.768  0.9648 -0.8840  1.8085
   46DG    H5'2 1431  14.140   4.273   2.721  0.6184  3.3770 -1.3836
   46DG     C4' 1432  13.957   4.392   2.684  0.3436  0.0825  0.4597
   46DG     H4' 1433  13.939   4.346   2.587 -1.1157 -2.8697  2.0202
   46DG     O4' 1434  13.831   4.422   2.742  0.2229  0.2972 -0.6431
   46DG     C1' 1435  13.814   4.559   2.772 -0.2163  0.3997  0.8019
   46DG     H1' 1436  13.756   4.605   2.693  0.7284 -3.2749 -2.3339
   46DG      N9 1437  13.741   4.577   2.894 -0.1445  0.4480  0.4078
   46DG      C8 1438  13.769   4.535   3.022 -0.0526  0.2112 -0.4250
   46DG      H8 1439  13.861   4.487   3.051 -0.6102 -0.8253 -0.3351
   46DG      N7 1440  13.667   4.554   3.104  1.3446  0.4159 -0.0756
   46DG      C5 1441  13.573   4.618   3.033 -0.5798  0.5138 -0.4326
   46DG      C6 1442  13.437   4.659   3.064  0.0266  0.6294  0.0043
   46DG      O6 1443  13.371   4.641   3.165 -0.1678  0.2777  0.2191
   46DG      N1 1444  13.372   4.711   2.957 -0.0049 -0.2034  0.0938
   46DG      H1 1445  13.271   4.719   2.957  0.0037 -0.0065 -0.6639
   46DG      C2 1446  13.414   4.708   2.830 -0.2364  0.6609  1.0877
   46DG      N2 1447  13.328   4.740   2.741  0.4656 -0.2856  0.5852
   46DG     H21 1448  13.239   4.777   2.771  0.1472 -1.5808  1.2671
   46DG     H22 1449  13.340   4.711   2.645 -0.9788  0.7382  0.0585
   46DG      N3 1450  13.534   4.660   2.796  0.0390 -0.0084  0.5338
   46DG      C4 1451  13.615   4.627   2.902 -0.1579  0.2879 -0.3952
   46DG     C3' 1452  14.023   4.531   2.669 -0.7744 -0.0612 -0.0710
   46DG     H3' 1453  14.130   4.525   2.691 -0.8021 -2.2232 -0.3040
   46DG     C2' 1454  13.953   4.611   2.779  0.9190  0.4985 -0.7706
   46DG    H2'1 1455  14.004   4.588   2.873  0.2284 -0.0009 -0.5132
   46DG    H2'2 1456  13.950   4.719   2.762  0.1330  0.4205 -1.1520
   46DG     O3' 1457  14.002   4.579   2.537  0.4864  0.2342  0.3596
   47DC       P 1458  14.085   4.709   2.472  0.2181  0.3182  0.3580
   47DC     O1P 1459  14.084   4.690   2.326 -0.0848 -0.2701  0.0904
   47DC     O2P 1460  14.211   4.730   2.540 -0.9211  0.7113  0.8249
   47DC     O5' 1461  13.990   4.833   2.505  0.2456 -0.2012  0.3907
   47DC     C5' 1462  13.869   4.853   2.432 -0.1099  0.1417 -0.8547
   47DC    H5'1 1463  13.806   4.765   2.450  0.0399  0.2143  0.0921
   47DC    H5'2 1464  13.891   4.866   2.326 -2.1444 -0.3320 -1.3738
   47DC     C4' 1465  13.789   4.969   2.472  0.3100  0.1216  0.3533
   47DC     H4' 1466  13.700   4.964   2.409  0.9717  0.4893 -0.6503
   47DC     O4' 1467  13.755   4.946   2.607  0.7088  0.1207  0.4364
   47DC     C1' 1468  13.771   5.061   2.683  0.3060 -0.0548  0.4103
   47DC     H1' 1469  13.685   5.127   2.667 -0.1548 -0.9918 -1.2656
   47DC      N1 1470  13.772   5.026   2.826 -0.2068  0.4186 -0.0748
   47DC      C6 1471  13.882   4.983   2.895 -0.2013  0.4972 -0.1296
   47DC      H6 1472  13.974   4.989   2.839 -0.7250 -0.4956 -1.1363
   47DC      C5 1473  13.868   4.924   3.026 -0.4057 -0.5962  1.2060
   47DC      H5 1474  13.960   4.886   3.067  1.9723  0.6928 -2.3868
   47DC      C4 1475  13.743   4.927   3.085  0.8739  0.4391  0.1182
   47DC      N4 1476  13.713   4.873   3.192  0.0450  0.1514 -0.8473
   47DC     H41 1477  13.788   4.850   3.256 -0.4551  0.8110 -0.0097
   47DC     H42 1478  13.618   4.863   3.225  0.5052 -2.4169 -0.0572
   47DC      N3 1479  13.639   4.973   3.016  0.9213 -0.1708  0.1171
   47DC      C2 1480  13.645   5.008   2.882 -0.4816  0.4112  0.4530
   47DC      O2 1481  13.541   5.036   2.825  0.2694  0.2822 -0.6905
   47DC     C3' 1482  13.858   5.104   2.467 -0.1152  0.1213 -0.0358
   47DC     H3' 1483  13.948   5.109   2.406  1.4533  3.4090  2.2375
   47DC     C2' 1484  13.888   5.126   2.613  0.3272  0.0973 -0.4813
   47DC    H2'1 1485  13.980   5.077   2.646  0.8290  1.3150  0.0072
   47DC    H2'2 1486  13.896   5.233   2.634  1.5365 -0.0174 -0.2664
   47DC     O3' 1487  13.749   5.197   2.442 -0.0425  0.2529  0.2570
   48DT       P 1488  13.770   5.320   2.340 -0.0889 -0.1463  0.0624
   48DT     O1P 1489  13.785   5.261   2.207  0.4045  0.2417 -0.1882
   48DT     O2P 1490  13.870   5.419   2.393 -0.3482 -0.0060 -0.3053
   48DT     O5' 1491  13.619   5.370   2.357  0.1044 -0.4176 -0.5214
   48DT     C5' 1492  13.512   5.292   2.298  0.0067 -0.4191  0.9171
   48DT    H5'1 1493  13.549   5.190   2.293  1.5142  0.1441 -0.4583
   48DT    H5'2 1494  13.503   5.324   2.194  4.5307  0.6716  0.6450
   48DT     C4' 1495  13.385   5.308   2.386 -0.1546  0.0048  0.6024
   48DT     H4' 1496  13.311   5.239   2.346 -0.6550 -0.3615  2.1173
   48DT     O4' 1497  13.413   5.264   2.519  0.2227 -0.0395 -0.0015
   48DT     C1' 1498  13.339   5.356   2.612  0.2079 -0.6520 -0.0474
   48DT     H1' 1499  13.238   5.323   2.636 -0.3201  0.6797 -0.3095
   48DT      N1 1500  13.414   5.355   2.745 -0.0477 -0.1321  0.3578
   48DT      C6 1501  13.549   5.380   2.747 -0.4985  0.2066 -0.4173
   48DT      H6 1502  13.600   5.404   2.654  0.3948 -0.5432 -0.1345
   48DT      C5 1503  13.623   5.360   2.860 -0.5468 -0.4366  0.3660
   48DT      C7 1504  13.772   5.384   2.858 -0.3207  0.4150 -0.5925
   48DT     H71 1505  13.817   5.412   2.763  0.6351  0.4009 -0.1637
   48DT     H72 1506  13.803   5.469   2.919  0.1376 -1.0027  1.2391
   48DT     H73 1507  13.825   5.297   2.897 -3.8610 -0.9527  1.6852
   48DT      C4 1508  13.553   5.338   2.986 -0.6382 -0.1577 -0.0384
   48DT      O4 1509  13.610   5.340   3.096 -0.3616 -0.2147 -0.4500
   48DT      N3 1510  13.415   5.324   2.976  0.0988  0.2443  0.0400
   48DT      H3 1511  13.366   5.320   3.065  1.5552  1.0322  0.9292
   48DT      C2 1512  13.341   5.340   2.863 -0.1151  0.3518 -0.7754
   48DT      O2 1513  13.221   5.345   2.868 -0.1337  0.2044  0.2159
   48DT     C3' 1514  13.318   5.442   2.392 -0.8672  0.2188  0.5641
   48DT     H3' 1515  13.375   5.515   2.333  0.1090 -0.0904  1.0946
   48DT     C2' 1516  13.331   5.489   2.541 -0.4390 -0.4214  0.6238
   48DT    H2'1 1517  13.427   5.539   2.548 -0.1221 -1.2790  3.5040
   48DT    H2'2 1518  13.263   5.568   2.573  0.5493  1.1082 -0.8501
   48DT     O3' 1519  13.188   5.429   2.352 -0.4731  0.1522 -0.4147
   49DC       P 1520  13.103   5.548   2.300 -0.1055 -0.1423  0.5460
   49DC     O1P 1521  12.978   5.497   2.234 -0.3528 -0.1851 -0.3762
   49DC     O2P 1522  13.189   5.637   2.226 -0.0237 -0.4517  0.6073
   49DC     O5' 1523  13.069   5.631   2.431 -0.0449  0.0733 -0.4180
   49DC     C5' 1524  12.977   5.581   2.522  0.3570  0.0909 -0.3091
   49DC    H5'1 1525  13.018   5.482   2.542 -3.2001 -1.4745 -0.1243
   49DC    H5'2 1526  12.883   5.564   2.470  1.0761 -1.7160 -1.1049
   49DC     C4' 1527  12.957   5.645   2.661 -0.0171 -0.1511  0.5432
   49DC     H4' 1528  12.863   5.604   2.698 -2.4036  2.5959 -1.9515
   49DC     O4' 1529  13.070   5.615   2.749  0.0661 -0.0202 -0.1296
   49DC     C1' 1530  13.120   5.736   2.798  0.4966 -0.8529  0.0807
   49DC     H1' 1531  13.057   5.760   2.883 -0.0673  0.0753 -0.5858
   49DC      N1 1532  13.265   5.732   2.833 -0.3775  0.5780 -0.2310
   49DC      C6 1533  13.371   5.749   2.742 -0.9499 -0.2066 -0.1347
   49DC      H6 1534  13.355   5.791   2.644  2.2442  0.2784 -0.5575
   49DC      C5 1535  13.501   5.719   2.785 -0.0020 -0.4152  0.2420
   49DC      H5 1536  13.584   5.738   2.719  0.3408 -0.0097  0.7834
   49DC      C4 1537  13.520   5.683   2.915  0.4545 -0.4421 -0.8399
   49DC      N4 1538  13.637   5.682   2.970  0.3341 -0.1233  0.3821
   49DC     H41 1539  13.717   5.698   2.910 -0.6091  1.7364 -0.4788
   49DC     H42 1540  13.643   5.655   3.067 -1.1913 -0.8090  0.3123
   49DC      N3 1541  13.421   5.678   3.001 -0.9374 -0.3675  0.0889
   49DC      C2 1542  13.299   5.694   2.963  0.1216 -0.4963  0.1925
   49DC      O2 1543  13.212   5.678   3.048 -0.1625 -0.3982  0.4198
   49DC     C3' 1544  12.947   5.798   2.651  0.9121 -0.1551 -0.2401
   49DC     H3' 1545  12.910   5.840   2.558 -0.2607  2.0086  1.1253
   49DC     C2' 1546  13.090   5.833   2.675 -1.2812  0.4885  0.0848
   49DC    H2'1 1547  13.149   5.817   2.584 -2.0568 -0.1917 -0.3098
   49DC    H2'2 1548  13.097   5.937   2.706 -1.5706  0.0341  1.7468
   49DC     O3' 1549  12.874   5.846   2.767 -0.2726  0.1387 -1.2342
   50DC       P 1550  12.716   5.856   2.755 -0.0635 -0.1898 -0.2722
   50DC     O1P 1551  12.664   5.742   2.671  0.0680  0.2598 -0.2406
   50DC     O2P 1552  12.698   5.995   2.701  0.4865 -0.2824  0.4223
   50DC     O5' 1553  12.639   5.852   2.893 -0.3337  0.3375  0.2672
   50DC     C5' 1554  12.638   5.735   2.972  0.1594  0.5153 -0.3032
   50DC    H5'1 1555  12.734   5.689   2.951 -0.5416 -2.0915  1.6975
   50DC    H5'2 1556  12.560   5.674   2.926  0.5865 -0.6862  0.5125
   50DC     C4' 1557  12.614   5.754   3.124  0.3774 -0.3467 -0.3913
   50DC     H4' 1558  12.548   5.677   3.166  1.2391 -1.3860 -0.8909
   50DC     O4' 1559  12.749   5.758   3.181  0.1733 -0.2051 -0.0838
   50DC     C1' 1560  12.783   5.885   3.231  0.0471 -0.0569  0.2761
   50DC     H1' 1561  12.774   5.879   3.339  2.6352 -1.1555  0.4930
   50DC      N1 1562  12.918   5.917   3.185  0.2270 -0.1531 -0.4374
   50DC      C6 1563  12.950   5.955   3.058  0.2099  0.4888 -0.5052
   50DC      H6 1564  12.870   5.956   2.986  0.5427 -1.0080 -0.9386
   50DC      C5 1565  13.081   5.980   3.021 -0.0800  0.8424 -0.1772
   50DC      H5 1566  13.105   6.007   2.919 -2.5795  1.4697 -0.6714
   50DC      C4 1567  13.179   5.987   3.124  0.1560 -0.4650  0.5898
   50DC      N4 1568  13.304   6.018   3.095  0.1850 -0.3116 -0.2660
   50DC     H41 1569  13.342   6.025   3.001  0.7649 -2.0015 -0.2015
   50DC     H42 1570  13.358   6.037   3.178 -2.1212  0.4750  1.1220
   50DC      N3 1571  13.153   5.960   3.250  0.2392  0.6545  0.2512
   50DC      C2 1572  13.020   5.928   3.285 -0.6483 -0.1863 -0.4623
   50DC      O2 1573  12.989   5.910   3.403  0.9197  0.4047 -0.3936
   50DC     C3' 1574  12.550   5.889   3.177  0.0418  0.3874  0.0854
   50DC     H3' 1575  12.479   5.927   3.103 -1.0532 -1.3985  0.1802
   50DC     C2' 1576  12.675   5.980   3.183 -0.2539 -0.2926  1.1487
   50DC    H2'1 1577  12.679   6.013   3.080 -2.8303  0.2897  1.1782
   50DC    H2'2 1578  12.664   6.062   3.255 -1.7831  0.2333  0.3612
   50DC     O3' 1579  12.490   5.871   3.299  0.5352  0.1569  0.0648
   51DA       P 1580  12.405   5.989   3.372  0.1184 -0.0197  0.1435
   51DA     O1P 1581  12.288   5.928   3.429  0.2644  0.2303 -0.7183
   51DA     O2P 1582  12.396   6.113   3.286 -0.1809  0.1790 -0.1615
   51DA     O5' 1583  12.502   6.035   3.494 -0.3129  0.4467 -0.3818
   51DA     C5' 1584  12.509   5.959   3.611  0.0415  0.3903 -0.0768
   51DA    H5'1 1585  12.544   5.859   3.586 -2.5613 -0.1469 -1.9337
   51DA    H5'2 1586  12.411   5.952   3.657  0.3389 -2.1151  0.3352
   51DA     C4' 1587  12.593   6.022   3.722  0.1730  0.7849  1.1107
   51DA     H4' 1588  12.591   5.945   3.800 -0.5552  0.3752  0.7037
   51DA     O4' 1589  12.728   6.036   3.660  0.1387  0.7964 -0.0270
   51DA     C1' 1590  12.760   6.171   3.676  0.6316 -0.1051 -0.2291
   51DA     H1' 1591  12.830   6.192   3.757  1.8420  0.8646 -1.4647
   51DA      N9 1592  12.821   6.218   3.551 -0.0157  0.2002 -0.6869
   51DA      C8 1593  12.760   6.235   3.429  0.1381  0.3808 -0.0799
   51DA      H8 1594  12.656   6.209   3.418  0.1868  0.3188 -0.4274
   51DA      N7 1595  12.834   6.270   3.327  0.4810  0.5675 -0.0672
   51DA      C5 1596  12.963   6.263   3.389  0.4500 -0.0364 -0.2332
   51DA      C6 1597  13.093   6.284   3.342  0.4275 -0.1284 -0.3868
   51DA      N6 1598  13.123   6.309   3.217  0.1876 -0.5978  0.2674
   51DA     H61 1599  13.057   6.291   3.143  0.1724  0.9698 -0.1521
   51DA     H62 1600  13.222   6.331   3.210  0.8237 -1.3937  4.3559
   51DA      N1 1601  13.193   6.291   3.427 -0.0346  0.0189 -0.8161
   51DA      C2 1602  13.172   6.252   3.553  0.9476  0.4008  0.1602
   51DA      H2 1603  13.256   6.251   3.621  0.8879 -1.7324  0.2679
   51DA      N3 1604  13.058   6.217   3.610 -0.1909  0.0777  0.0774
   51DA      C4 1605  12.954   6.229   3.523  0.5172 -0.3660  0.1240
   51DA     C3' 1606  12.547   6.153   3.777 -0.4535  0.5015  0.2195
   51DA     H3' 1607  12.441   6.165   3.757 -0.2220  0.9437 -0.7872
   51DA     C2' 1608  12.629   6.254   3.695  0.8522  0.8111  0.0565
   51DA    H2'1 1609  12.567   6.272   3.607 -0.8410 -1.3046  0.7301
   51DA    H2'2 1610  12.644   6.341   3.758 -0.0030  0.8887  0.1624
   51DA     O3' 1611  12.580   6.152   3.918  0.1016  0.2203  0.0672
   52DT       P 1612  12.548   6.267   4.020  0.0689  0.2981 -0.3799
   52DT     O1P 1613  12.523   6.204   4.150  0.4531  0.2172  0.4858
   52DT     O2P 1614  12.461   6.366   3.963  0.3358 -0.0497 -0.2758
   52DT     O5' 1615  12.692   6.334   4.035  0.4278 -0.3870  0.0987
   52DT     C5' 1616  12.800   6.269   4.099  0.0135  0.6869 -0.2681
   52DT    H5'1 1617  12.815   6.168   4.061 -0.7982  1.3659 -2.5510
   52DT    H5'2 1618  12.784   6.253   4.205 -1.5120 -0.2539 -0.6125
   52DT     C4' 1619  12.937   6.338   4.081  0.2229  0.0692  0.3460
   52DT     H4' 1620  13.013   6.285   4.137 -1.4210 -1.3529  1.3209
   52DT     O4' 1621  12.969   6.353   3.944 -0.3674  0.4815 -0.1231
   52DT     C1' 1622  13.013   6.486   3.921 -0.4817  0.6587 -0.0122
   52DT     H1' 1623  13.118   6.507   3.943 -0.6804  1.0887  0.5449
   52DT      N1 1624  12.991   6.530   3.779  0.8525  0.2413 -0.3769
   52DT      C6 1625  12.862   6.555   3.738 -0.0387 -0.5816 -0.0252
   52DT      H6 1626  12.779   6.535   3.805  0.8537 -0.6983  1.0735
   52DT      C5 1627  12.838   6.571   3.605  0.9222 -0.4097 -0.4213
   52DT      C7 1628  12.694   6.582   3.557 -0.0874  0.1591  0.0010
   52DT     H71 1629  12.627   6.549   3.637  0.2831 -2.5279 -0.6912
   52DT     H72 1630  12.672   6.679   3.512  0.0121  0.7005  1.0857
   52DT     H73 1631  12.674   6.512   3.476 -0.7516 -0.8120  0.9605
   52DT      C4 1632  12.944   6.581   3.509 -0.6572  0.3101 -0.2219
   52DT      O4 1633  12.938   6.596   3.387 -0.5440  0.3344  0.4470
   52DT      N3 1634  13.069   6.563   3.560  0.0749 -0.7578  0.5392
   52DT      H3 1635  13.149   6.550   3.499  0.0196 -0.5208  0.4179
   52DT      C2 1636  13.098   6.529   3.690  0.5301  0.1309 -0.9242
   52DT      O2 1637  13.212   6.497   3.725 -0.5656  0.4800  0.2661
   52DT     C3' 1638  12.935   6.479   4.139 -0.2781 -0.7415  0.0536
   52DT     H3' 1639  12.841   6.500   4.191  0.5506  0.0321  1.2766
   52DT     C2' 1640  12.944   6.571   4.015  0.3728  0.1313 -0.1643
   52DT    H2'1 1641  12.843   6.597   3.982  0.0879 -1.0980 -0.3092
   52DT    H2'2 1642  13.002   6.660   4.040  0.8181 -0.2416  0.1361
   52DT     O3' 1643  13.045   6.493   4.233 -0.5818  0.0953  0.1277
   53DC       P 1644  13.026   6.600   4.356  0.5149 -0.0313 -0.3119
   53DC     O1P 1645  13.085   6.539   4.475 -0.4666 -0.6212 -0.1875
   53DC     O2P 1646  12.882   6.640   4.365 -0.2926  0.2080  0.6775
   53DC     O5' 1647  13.113   6.728   4.310  0.4558 -0.0835 -0.3215
   53DC     C5' 1648  13.253   6.720   4.275  0.4668 -0.0700  0.4285
   53DC    H5'1 1649  13.273   6.627   4.221  3.7341  0.5880  0.2876
   53DC    H5'2 1650  13.314   6.740   4.364  2.6393  0.4385 -1.0779
   53DC     C4' 1651  13.293   6.831   4.175  0.6133 -0.0816 -0.2394
   53DC     H4' 1652  13.401   6.827   4.160  0.5479 -3.0605 -0.6450
   53DC     O4' 1653  13.232   6.813   4.051 -0.2771 -0.6423  0.0890
   53DC     C1' 1654  13.195   6.941   3.995  0.7470 -0.0518  0.2062
   53DC     H1' 1655  13.281   6.993   3.954 -0.0871  1.3720  0.1996
   53DC      N1 1656  13.089   6.933   3.887 -0.3347 -0.0053 -0.0820
   53DC      C6 1657  12.964   6.891   3.916  0.7082  0.0222 -0.9490
   53DC      H6 1658  12.940   6.880   4.021  2.4148 -2.1884 -0.7258
   53DC      C5 1659  12.873   6.871   3.813  0.2807  0.2862 -1.1095
   53DC      H5 1660  12.775   6.839   3.845 -0.0837  2.4222  0.1010
   53DC      C4 1661  12.921   6.889   3.680 -0.5886  0.3514 -0.3639
   53DC      N4 1662  12.850   6.887   3.577 -0.4649  0.1537  0.1091
   53DC     H41 1663  12.750   6.897   3.583 -0.3030  1.0990  2.7530
   53DC     H42 1664  12.901   6.889   3.489 -0.2335 -1.6579  0.1663
   53DC      N3 1665  13.049   6.918   3.652  0.3129 -0.1030 -0.0756
   53DC      C2 1666  13.135   6.941   3.755 -0.2650  0.5625  0.5074
   53DC      O2 1667  13.250   6.963   3.726 -0.9123 -0.3730 -0.0503
   53DC     C3' 1668  13.269   6.978   4.207 -0.0986  0.4173  0.1979
   53DC     H3' 1669  13.235   7.002   4.308  0.4428  2.0226  0.0288
   53DC     C2' 1670  13.157   7.023   4.112  0.0492 -0.3355 -0.6255
   53DC    H2'1 1671  13.071   6.983   4.166  1.2574 -0.1246  1.5430
   53DC    H2'2 1672  13.155   7.128   4.082 -1.1076 -0.1240  0.1388
   53DC     O3' 1673  13.382   7.050   4.170 -0.1386 -0.3604 -0.2283
   54DA       P 1674  13.414   7.191   4.232  0.1063 -0.5175 -0.0460
   54DA     O1P 1675  13.510   7.178   4.344  0.8049 -0.2725 -0.0879
   54DA     O2P 1676  13.289   7.266   4.253 -0.3065  0.0564 -0.9012
   54DA     O5' 1677  13.484   7.271   4.118  0.0457 -0.1164 -0.3195
   54DA     C5' 1678  13.610   7.231   4.054  0.2115 -0.2850 -0.1390
   54DA    H5'1 1679  13.605   7.132   4.010 -0.8167 -0.4926  0.4048
   54DA    H5'2 1680  13.690   7.242   4.128  0.7175  0.6138 -0.8020
   54DA     C4' 1681  13.652   7.336   3.955 -0.5418 -0.2151  0.6996
   54DA     H4' 1682  13.750   7.313   3.913 -0.8369  2.2426 -1.6120
   54DA     O4' 1683  13.564   7.334   3.844  0.5357  0.3398 -0.7675
   54DA     C1' 1684  13.480   7.451   3.854 -0.8859  0.4960 -0.4948
   54DA     H1' 1685  13.504   7.511   3.767 -1.0424  0.8534 -0.2948
   54DA      N9 1686  13.337   7.422   3.844 -0.3972  0.2922  0.4536
   54DA      C8 1687  13.248   7.388   3.939  0.3240 -0.4846 -0.0758
   54DA      H8 1688  13.267   7.366   4.043 -0.2164 -2.0475 -0.2661
   54DA      N7 1689  13.133   7.337   3.894 -0.0252 -0.3403  0.3499
   54DA      C5 1690  13.140   7.362   3.755 -1.0750 -0.1377  0.0518
   54DA      C6 1691  13.075   7.312   3.640  0.4579  0.1238 -0.8584
   54DA      N6 1692  12.954   7.251   3.639 -0.3962  0.2926 -0.3612
   54DA     H61 1693  12.921   7.208   3.724  0.5340 -1.4171 -0.7978
   54DA     H62 1694  12.918   7.217   3.551 -1.2818  0.5622 -0.1067
   54DA      N1 1695  13.127   7.328   3.520 -0.2308 -0.1595  0.2475
   54DA      C2 1696  13.239   7.391   3.508  1.2143 -0.2464  0.4273
   54DA      H2 1697  13.275   7.409   3.408  1.4537 -1.2140  0.3323
   54DA      N3 1698  13.318   7.440   3.603  0.6304  0.5319  0.4890
   54DA      C4 1699  13.266   7.416   3.727  0.2155 -0.1009 -0.6612
   54DA     C3' 1700  13.659   7.483   4.000  0.0680  0.1539 -0.5466
   54DA     H3' 1701  13.676   7.480   4.108  0.2480  0.9382 -0.5473
   54DA     C2' 1702  13.520   7.534   3.974 -0.2170 -0.5705 -0.5865
   54DA    H2'1 1703  13.460   7.527   4.064 -0.9639  0.1045 -1.0116
   54DA    H2'2 1704  13.523   7.640   3.945 -2.4320  0.4878  2.5461
   54DA     O3' 1705  13.764   7.555   3.940 -0.1757  0.7173 -0.1706
   55DA       P 1706  13.809   7.704   3.981  0.0895  0.4544 -0.2151
   55DA     O1P 1707  13.958   7.703   3.966 -0.0995  0.7072  0.2733
   55DA     O2P 1708  13.750   7.736   4.118 -0.2574 -0.2758 -0.0015
   55DA     O5' 1709  13.740   7.790   3.866  0.5331  0.4526  0.3735
   55DA     C5' 1710  13.785   7.787   3.727 -0.3055 -0.0709  0.3059
   55DA    H5'1 1711  13.813   7.685   3.700  0.6890  1.2899 -4.9117
   55DA    H5'2 1712  13.877   7.846   3.729 -0.6470  0.5632  3.7269
   55DA     C4' 1713  13.672   7.840   3.638 -0.1995  0.1351  0.5432
   55DA     H4' 1714  13.704   7.843   3.534  0.8761  0.3308  0.8668
   55DA     O4' 1715  13.549   7.768   3.639  0.1626 -0.1176 -0.2735
   55DA     C1' 1716  13.437   7.854   3.660 -0.4278 -0.0721  0.1605
   55DA     H1' 1717  13.416   7.899   3.562  0.6426  0.3699  0.1220
   55DA      N9 1718  13.313   7.797   3.710 -0.0811  0.4085 -0.4591
   55DA      C8 1719  13.271   7.789   3.839 -0.4183  0.5744  0.6636
   55DA      H8 1720  13.321   7.808   3.933  1.7549 -1.1875 -0.0323
   55DA      N7 1721  13.146   7.744   3.846 -0.2325  0.0143 -0.2084
   55DA      C5 1722  13.107   7.721   3.714  0.1448 -0.2884  0.2075
   55DA      C6 1723  12.994   7.664   3.655  0.4855 -1.0968 -0.0064
   55DA      N6 1724  12.885   7.628   3.714  0.4093  0.6981 -0.1300
   55DA     H61 1725  12.879   7.620   3.815  1.4268  1.5806  0.0197
   55DA     H62 1726  12.812   7.578   3.665 -0.9309 -0.3195  2.6677
   55DA      N1 1727  12.991   7.636   3.522 -0.4544  0.1493  0.2699
   55DA      C2 1728  13.101   7.666   3.453 -0.3106 -0.4101 -0.0792
   55DA      H2 1729  13.108   7.644   3.347  1.0378  2.5305 -0.7239
   55DA      N3 1730  13.214   7.725   3.499 -0.9092 -0.3564  0.2485
   55DA      C4 1731  13.211   7.750   3.631 -0.0111  0.4746 -0.1283
   55DA     C3' 1732  13.633   7.981   3.672 -0.4581 -1.3828 -0.0540
   55DA     H3' 1733  13.715   8.023   3.731 -0.1019 -2.2293  0.0707
   55DA     C2' 1734  13.502   7.961   3.750  0.2303 -0.0410  0.1429
   55DA    H2'1 1735  13.512   7.912   3.847  0.0086 -1.4405 -0.5275
   55DA    H2'2 1736  13.442   8.052   3.758 -1.0582 -0.7774 -0.9539
   55DA     O3' 1737  13.608   8.049   3.555 -0.1759  0.1278 -0.9944
   56DA       P 1738  13.707   8.157   3.492  0.0836 -0.5471 -0.0974
   56DA     O1P 1739  13.840   8.104   3.473  0.2703  0.4114 -0.0721
   56DA     O2P 1740  13.689   8.291   3.557  0.0480 -0.5577 -0.1714
   56DA     O5' 1741  13.635   8.178   3.349  0.3550  0.7300  0.0404
   56DA     C5' 1742  13.647   8.086   3.243 -0.2618 -0.0446 -0.0610
   56DA    H5'1 1743  13.668   7.986   3.281 -1.4322 -1.5523 -3.0067
   56DA    H5'2 1744  13.726   8.121   3.177 -1.0761 -1.3481 -1.8231
   56DA     C4' 1745  13.516   8.077   3.152 -0.2346 -0.1798 -0.1768
   56DA     H4' 1746  13.544   8.029   3.058  0.2247  0.5313 -0.4121
   56DA     O4' 1747  13.417   8.003   3.220  0.2072  0.3882 -0.3786
   56DA     C1' 1748  13.294   8.073   3.223 -0.2321  0.1330 -0.0226
   56DA     H1' 1749  13.228   8.059   3.138 -0.5831  0.3126  0.2155
   56DA      N9 1750  13.223   8.050   3.345 -0.2164 -0.0575  0.1079
   56DA      C8 1751  13.266   8.092   3.474  1.1282  0.2811  0.7632
   56DA      H8 1752  13.357   8.146   3.494  1.7610 -0.0042 -1.1824
   56DA      N7 1753  13.176   8.068   3.566 -0.2887  0.0866  0.4542
   56DA      C5 1754  13.070   8.016   3.492 -0.3019  0.0696  0.4056
   56DA      C6 1755  12.933   7.970   3.524 -0.9542  0.1488 -0.1759
   56DA      N6 1756  12.890   7.969   3.643 -0.1591  0.3831 -0.6923
   56DA     H61 1757  12.952   7.985   3.721  1.0616 -0.9745 -1.3504
   56DA     H62 1758  12.795   7.938   3.657  0.4700 -0.8687  1.1273
   56DA      N1 1759  12.851   7.926   3.429  0.0723  0.2761  0.2855
   56DA      C2 1760  12.898   7.931   3.302  0.9707  0.2455 -0.8589
   56DA      H2 1761  12.832   7.895   3.225 -2.3482  0.0207  1.8699
   56DA      N3 1762  13.010   7.970   3.255 -0.2902 -0.5052 -0.0244
   56DA      C4 1763  13.093   8.008   3.358  0.0337  0.2105  0.3260
   56DA     C3' 1764  13.460   8.215   3.120 -0.1229 -0.3451  0.1228
   56DA     H3' 1765  13.533   8.294   3.140 -0.1535  0.0178 -1.1430
   56DA     C2' 1766  13.346   8.220   3.222 -0.2931  0.1661 -0.0341
   56DA    H2'1 1767  13.379   8.256   3.319 -2.3691  2.6275 -0.1297
   56DA    H2'2 1768  13.267   8.288   3.189  0.0024  0.0752 -0.9617
   56DA     O3' 1769  13.430   8.218   2.986  0.1833  0.0523  0.0862
   57DA       P 1770  13.354   8.342   2.921  0.0466  0.1870  0.0857
   57DA     O1P 1771  13.397   8.348   2.782 -0.3751  0.3295  0.2490
   57DA     O2P 1772  13.379   8.462   3.006 -0.4393  0.0100  0.7316
   57DA     O5' 1773  13.196   8.316   2.921 -0.0537  0.8934 -0.8041
   57DA     C5' 1774  13.150   8.195   2.858 -0.5007 -0.7122 -0.3107
   57DA    H5'1 1775  13.207   8.106   2.885  1.4367  0.1186 -1.4768
   57DA    H5'2 1776  13.172   8.213   2.753 -0.2890  1.4917  0.0840
   57DA     C4' 1777  13.003   8.170   2.889  0.2716 -0.3071  0.1502
   57DA     H4' 1778  12.971   8.082   2.832 -2.5109 -0.9417  2.4510
   57DA     O4' 1779  12.975   8.153   3.030  0.1105 -0.1322  0.6838
   57DA     C1' 1780  12.871   8.243   3.061  0.1094 -0.3359  0.0089
   57DA     H1' 1781  12.773   8.204   3.030  0.3331  0.2529 -1.5382
   57DA      N9 1782  12.876   8.273   3.204  0.5396  0.0854 -0.5972
   57DA      C8 1783  12.972   8.342   3.275  0.1226 -0.0985  0.1813
   57DA      H8 1784  13.058   8.374   3.218 -0.2977  1.5865  0.4552
   57DA      N7 1785  12.959   8.348   3.406  0.4866  0.5670  0.6737
   57DA      C5 1786  12.827   8.293   3.411  0.2663  0.7751 -0.0634
   57DA      C6 1787  12.741   8.264   3.519 -0.1742 -0.3311  0.5478
   57DA      N6 1788  12.768   8.291   3.649 -0.4051  0.3017 -0.6582
   57DA     H61 1789  12.859   8.317   3.685 -1.2733  0.7182  1.3655
   57DA     H62 1790  12.690   8.281   3.712  0.8300 -0.7235  0.7968
   57DA      N1 1791  12.616   8.219   3.501  0.2226 -0.2484  0.0353
   57DA      C2 1792  12.583   8.190   3.377  0.0609 -0.2499 -0.3682
   57DA      H2 1793  12.485   8.144   3.374 -0.5790  0.8570  1.8296
   57DA      N3 1794  12.650   8.202   3.268 -0.3022 -0.2055  0.0129
   57DA      C4 1795  12.774   8.256   3.292  0.1612  0.8142 -0.2674
   57DA     C3' 1796  12.917   8.283   2.834  0.1927 -0.0302  0.0242
   57DA     H3' 1797  12.982   8.348   2.775  0.1399  0.8625  0.9100
   57DA     C2' 1798  12.884   8.359   2.962 -0.6506  0.0185  0.0234
   57DA    H2'1 1799  12.971   8.417   2.994 -0.5498  0.3871 -0.8797
   57DA    H2'2 1800  12.803   8.430   2.948  0.7326  1.6062 -0.2433
   57DA     O3' 1801  12.805   8.242   2.763  0.1551  0.1689  0.4729
   58DG       P 1802  12.726   8.321   2.658  0.0818  0.2209 -0.2708
   58DG     O1P 1803  12.709   8.234   2.541  0.3580  0.1083  0.4346
   58DG     O2P 1804  12.784   8.456   2.641  0.7220  0.8275 -0.6867
   58DG     O5' 1805  12.587   8.335   2.739 -0.5032  0.2031 -0.4089
   58DG     C5' 1806  12.499   8.220   2.746  0.5278 -0.0617  0.7789
   58DG    H5'1 1807  12.550   8.128   2.775 -0.4848 -0.7907  0.3208
   58DG    H5'2 1808  12.456   8.200   2.648  0.3198  1.6513  0.5002
   58DG     C4' 1809  12.381   8.235   2.846  0.2314 -0.2325 -0.1545
   58DG     H4' 1810  12.311   8.152   2.854  1.4081 -1.0435  3.4169
   58DG     O4' 1811  12.421   8.259   2.985 -0.1400  0.7470  0.6734
   58DG     C1' 1812  12.369   8.379   3.032 -0.3127 -0.0777  0.5944
   58DG     H1' 1813  12.267   8.354   3.061 -0.8502  0.3864 -0.7947
   58DG      N9 1814  12.438   8.439   3.148 -0.3864 -0.0265 -0.5464
   58DG      C8 1815  12.559   8.505   3.165 -0.9083 -0.1973 -0.0313
   58DG      H8 1816  12.630   8.514   3.084  2.9466  1.7046  3.1987
   58DG      N7 1817  12.585   8.557   3.283 -0.5877 -0.9942 -0.9210
   58DG      C5 1818  12.472   8.522   3.357 -0.2050  0.6952  0.0399
   58DG      C6 1819  12.427   8.550   3.489  0.9803  0.0917  0.1136
   58DG      O6 1820  12.478   8.630   3.569  0.2783 -0.2783  0.0278
   58DG      N1 1821  12.304   8.492   3.523  0.5553  0.1467  0.6944
   58DG      H1 1822  12.255   8.510   3.609 -0.4257 -0.7465  0.3373
   58DG      C2 1823  12.239   8.408   3.441 -0.2234  0.1565 -0.8563
   58DG      N2 1824  12.126   8.358   3.487 -0.5428 -0.0599 -0.0355
   58DG     H21 1825  12.104   8.371   3.585  0.0987  0.7476  0.0064
   58DG     H22 1826  12.070   8.303   3.423 -0.1310  0.1520 -0.5833
   58DG      N3 1827  12.262   8.391   3.312 -0.1792  0.4274  0.2006
   58DG      C4 1828  12.383   8.443   3.277 -0.5215 -0.2616  0.3394
   58DG     C3' 1829  12.300   8.365   2.807 -0.1974  0.0770 -0.3524
   58DG     H3' 1830  12.319   8.397   2.704 -0.7491 -0.9408 -0.7850
   58DG     C2' 1831  12.355   8.465   2.909 -0.6283  0.0448 -0.5977
   58DG    H2'1 1832  12.451   8.503   2.872 -0.2371 -1.4651 -1.2236
   58DG    H2'2 1833  12.289   8.550   2.925 -2.1200 -0.9943 -1.0406
   58DG     O3' 1834  12.160   8.344   2.823 -0.1353  0.0492 -0.5392
   59OGH      P 1835  12.059   8.304   2.703 -0.1442 -0.4085  0.0523
   59OGH    O1P 1836  12.113   8.188   2.630  0.1568  0.0731 -0.3168
   59OGH    O2P 1837  12.029   8.426   2.624  0.2748 -0.0249  0.3770
   59OGH    O5' 1838  11.927   8.258   2.780 -0.2665 -0.0798 -0.6582
   59OGH    C5' 1839  11.930   8.131   2.849 -0.1910  0.3074 -0.2750
   59OGH   H5'1 1840  12.033   8.115   2.878 -0.4420  0.7203  0.8716
   59OGH   H5'2 1841  11.885   8.058   2.782 -2.9396  1.0324  0.6498
   59OGH    C4' 1842  11.849   8.140   2.978  0.5106 -0.4420 -0.1799
   59OGH    H4' 1843  11.840   8.045   3.031  0.4980 -0.3051  0.0657
   59OGH    O4' 1844  11.910   8.232   3.073  0.1216  0.2546  0.5042
   59OGH    C1' 1845  11.813   8.323   3.121 -0.0030  0.2447 -0.2710
   59OGH    H1' 1846  11.769   8.276   3.209 -0.2733 -1.3291 -1.2037
   59OGH     N9 1847  11.881   8.453   3.160  0.0020  0.5540 -0.3287
   59OGH     C8 1848  11.957   8.530   3.076 -0.3917  0.6233  0.1257
   59OGH     O8 1849  11.966   8.519   2.958 -0.2823 -0.1974 -0.1033
   59OGH     N7 1850  12.026   8.624   3.140 -0.0191  1.1113  0.7636
   59OGH     H7 1851  12.086   8.690   3.092 -0.8781  0.4949 -1.2284
   59OGH     C5 1852  11.978   8.622   3.269 -0.5322  0.0588 -0.7281
   59OGH     C6 1853  12.003   8.700   3.385 -0.0578 -0.5096  0.0236
   59OGH     O6 1854  12.079   8.799   3.392 -0.1796 -0.4837  0.2037
   59OGH     N1 1855  11.952   8.647   3.502 -0.6427 -0.0703 -0.5879
   59OGH     H1 1856  11.965   8.698   3.588  0.6790  1.2596 -1.5271
   59OGH     C2 1857  11.860   8.548   3.499 -0.0503 -0.4878  0.0745
   59OGH     N2 1858  11.792   8.517   3.605  0.4782  0.0169 -0.2813
   59OGH    H21 1859  11.794   8.575   3.687  1.4530 -1.8200  1.0673
   59OGH    H22 1860  11.717   8.451   3.594  1.9010 -1.4939 -1.6036
   59OGH     N3 1861  11.822   8.479   3.394 -0.1238 -0.2938  0.4654
   59OGH     C4 1862  11.894   8.518   3.280 -0.2404  0.6630  0.5347
   59OGH    C3' 1863  11.703   8.186   2.955  0.3808  0.8599 -0.3442
   59OGH    H3' 1864  11.675   8.181   2.850  2.1663  2.5834 -0.9787
   59OGH    C2' 1865  11.704   8.332   3.005 -0.0752  0.2586 -0.1825
   59OGH   H2'1 1866  11.732   8.390   2.918  0.2556 -1.9738 -1.6504
   59OGH   H2'2 1867   0.228   8.264   3.193  2.3081  1.3795 -3.2130
   59OGH    O3' 1868  11.612   8.100   3.029 -0.5447 -0.1077 -0.4246
   60DC       P 1869  11.462   8.145   3.063 -0.1484  0.0057 -0.2468
   60DC     O1P 1870  11.391   8.017   3.080  0.5438 -0.2144  0.6073
   60DC     O2P 1871  11.422   8.246   2.962  0.0148 -0.8466 -0.1730
   60DC     O5' 1872  11.469   8.222   3.196  0.1593 -0.0391  0.2048
   60DC     C5' 1873  11.514   8.154   3.318 -0.5115 -0.1821  0.3271
   60DC    H5'1 1874  11.622   8.139   3.312 -0.4035  1.0077 -1.1947
   60DC    H5'2 1875  11.468   8.057   3.338  0.4530 -0.0956  3.5483
   60DC     C4' 1876  11.493   8.239   3.451 -0.2681  0.7406  0.4792
   60DC     H4' 1877  11.520   8.190   3.544 -2.1683  0.9286  1.1595
   60DC     O4' 1878  11.573   8.359   3.448  0.6206 -0.3424 -0.2123
   60DC     C1' 1879  11.486   8.472   3.453 -0.6948  0.2693  0.4560
   60DC     H1' 1880  11.486   8.508   3.556  0.1771 -1.1718  0.9881
   60DC      N1 1881  11.537   8.584   3.361  0.7646  0.1936 -0.3975
   60DC      C6 1882  11.554   8.570   3.224 -0.2273  0.0560 -0.7181
   60DC      H6 1883  11.510   8.485   3.175  2.1497 -1.2051 -0.7885
   60DC      C5 1884  11.612   8.670   3.153 -0.2257 -0.5436  0.3596
   60DC      H5 1885  11.618   8.661   3.046  0.6683 -2.5449  0.5479
   60DC      C4 1886  11.661   8.783   3.225  0.3199 -0.5487 -0.1957
   60DC      N4 1887  11.707   8.889   3.164 -0.4375  0.6851  0.0082
   60DC     H41 1888  11.701   8.889   3.063  1.4386 -0.0185 -0.1371
   60DC     H42 1889  11.742   8.962   3.223  0.2836  0.4935 -0.1701
   60DC      N3 1890  11.656   8.788   3.355 -0.4314 -0.2137  0.0755
   60DC      C2 1891  11.588   8.694   3.423 -0.3801 -0.2106 -0.0318
   60DC      O2 1892  11.567   8.728   3.536  0.0805  0.1284 -0.5565
   60DC     C3' 1893  11.349   8.286   3.478  0.2890  0.0045  0.4822
   60DC     H3' 1894  11.287   8.215   3.422  0.4447  1.3768 -1.5079
   60DC     C2' 1895  11.346   8.428   3.413 -0.0119 -0.1150  0.3349
   60DC    H2'1 1896  11.331   8.413   3.306 -2.3925 -0.9999  0.7231
   60DC    H2'2 1897  11.273   8.494   3.461  2.2486  1.2888  2.0301
   60DC     O3' 1898  11.325   8.280   3.618 -0.0374 -1.0657 -0.1150
   61DA       P 1899  11.186   8.298   3.683 -0.4015  0.1112 -0.3077
   61DA     O1P 1900  11.202   8.227   3.817 -0.1765 -0.0626  0.0434
   61DA     O2P 1901  11.091   8.241   3.589 -0.1259  0.3709 -0.1124
   61DA     O5' 1902  11.151   8.458   3.709  0.4286  0.6448 -0.0721
   61DA     C5' 1903  11.233   8.546   3.786 -0.5367  0.0232  0.3974
   61DA    H5'1 1904  11.336   8.521   3.759 -0.7837 -1.0188  0.4100
   61DA    H5'2 1905  11.223   8.519   3.891  1.1853  1.1504  0.9093
   61DA     C4' 1906  11.205   8.700   3.785  0.1410  0.3015  0.5937
   61DA     H4' 1907  11.222   8.740   3.885 -1.1861 -2.3023  1.9940
   61DA     O4' 1908  11.288   8.763   3.684  0.5513  0.1835 -0.0169
   61DA     C1' 1909  11.194   8.829   3.600 -0.1714  0.3161  0.1272
   61DA     H1' 1910  11.173   8.922   3.653 -2.6011 -0.8340  1.3367
   61DA      N9 1911  11.239   8.850   3.463  0.1825 -0.5053 -0.0836
   61DA      C8 1912  11.232   8.769   3.353 -0.4229 -0.1860  0.4153
   61DA      H8 1913  11.191   8.669   3.355  0.1809 -0.5000 -1.2198
   61DA      N7 1914  11.282   8.830   3.249  0.5991  0.2416  0.3438
   61DA      C5 1915  11.333   8.950   3.300 -0.0120  0.3686  0.9699
   61DA      C6 1916  11.404   9.062   3.239  1.0435  0.9540  0.1316
   61DA      N6 1917  11.431   9.082   3.115  0.1071  0.0273 -0.3004
   61DA     H61 1918  11.384   9.026   3.045 -0.6840  1.7245 -1.1721
   61DA     H62 1919  11.499   9.153   3.094 -2.2674  2.2838 -0.8165
   61DA      N1 1920  11.451   9.157   3.321  0.3846  0.5203  0.9753
   61DA      C2 1921  11.422   9.156   3.452  0.7448 -0.3097  0.8806
   61DA      H2 1922  11.455   9.240   3.513 -3.2624  1.4080  0.9577
   61DA      N3 1923  11.358   9.060   3.514 -0.3134  0.1910 -0.2230
   61DA      C4 1924  11.319   8.959   3.435 -0.3249  0.4535  0.3724
   61DA     C3' 1925  11.055   8.728   3.756  0.1242 -0.7773 -0.7198
   61DA     H3' 1926  10.996   8.640   3.782 -0.8472  0.3885  1.3430
   61DA     C2' 1927  11.060   8.755   3.609 -0.4422  0.5895  0.3228
   61DA    H2'1 1928  11.063   8.659   3.558  0.7412 -0.8683  2.9037
   61DA    H2'2 1929  10.977   8.817   3.575 -2.4511 -1.0430  2.0125
   61DA     O3' 1930  11.015   8.846   3.820 -0.2886  0.1526 -0.1550
   62DT       P 1931  10.905   8.863   3.928  0.1233  0.0807  0.1341
   62DT     O1P 1932  10.909   8.759   4.031  0.2571  0.2712 -0.2662
   62DT     O2P 1933  10.781   8.881   3.855 -0.2278  0.1937 -0.1052
   62DT     O5' 1934  10.956   8.999   3.994 -0.2947  0.3454  0.4826
   62DT     C5' 1935  11.076   9.002   4.067 -0.0770 -0.8142 -0.3634
   62DT    H5'1 1936  11.153   8.933   4.033 -0.7026 -1.4662 -0.4959
   62DT    H5'2 1937  11.059   8.978   4.172  0.5571  1.0248  0.1905
   62DT     C4' 1938  11.122   9.154   4.050  0.0859  0.3842 -0.7718
   62DT     H4' 1939  11.210   9.164   4.114 -1.0277  0.8098  0.7501
   62DT     O4' 1940  11.170   9.174   3.919 -0.4277 -0.1830  0.2413
   62DT     C1' 1941  11.106   9.288   3.860  0.1507  0.0843  0.7931
   62DT     H1' 1942  11.171   9.372   3.886  1.6238 -0.3866 -1.1090
   62DT      N1 1943  11.097   9.268   3.714  0.9967  0.1369  0.1345
   62DT      C6 1944  11.014   9.168   3.659 -0.0298 -0.0698 -1.0329
   62DT      H6 1945  10.961   9.115   3.737  1.1395 -0.9493 -0.8194
   62DT      C5 1946  10.997   9.157   3.526  0.3325  0.2617 -0.3316
   62DT      C7 1947  10.902   9.053   3.473 -0.1482  0.3035  0.9827
   62DT     H71 1948  10.830   9.116   3.422  0.1670 -0.4320 -0.4052
   62DT     H72 1949  10.963   8.993   3.406 -0.9044  1.0890 -0.4364
   62DT     H73 1950  10.850   8.986   3.543  0.2410  0.0653  1.0475
   62DT      C4 1951  11.075   9.237   3.439  0.4612 -0.4185 -0.6551
   62DT      O4 1952  11.071   9.228   3.317  0.1946  0.2828 -0.4295
   62DT      N3 1953  11.145   9.341   3.496 -0.2043  0.1921  0.3973
   62DT      H3 1954  11.207   9.387   3.431  0.3568 -2.3514 -0.9938
   62DT      C2 1955  11.157   9.360   3.630 -0.0603 -0.2050  0.2082
   62DT      O2 1956  11.220   9.457   3.673  0.1743 -0.1449 -0.1129
   62DT     C3' 1957  11.040   9.274   4.082  0.3139 -0.8657  0.6934
   62DT     H3' 1958  10.960   9.246   4.151 -0.0597 -1.2597  0.1145
   62DT     C2' 1959  10.982   9.313   3.938 -0.4906  0.4406 -0.5797
   62DT    H2'1 1960  10.912   9.236   3.906 -0.3907  1.4573 -3.5431
   62DT    H2'2 1961  10.952   9.418   3.941  2.5059  1.3844  0.2806
   62DT     O3' 1962  11.120   9.374   4.137 -0.2243 -0.2827  0.1622
   63DG       P 1963  11.067   9.502   4.232  0.1606  0.3005 -0.1012
   63DG     O1P 1964  11.182   9.556   4.312 -0.2446  0.0786  0.5339
   63DG     O2P 1965  10.952   9.455   4.310 -0.2524 -0.0260 -0.0482
   63DG     O5' 1966  11.019   9.597   4.125  0.1764 -0.1845 -0.7324
   63DG     C5' 1967  11.110   9.681   4.058 -0.4094  0.1353 -0.1897
   63DG    H5'1 1968  11.190   9.618   4.020  0.7055  0.5467  1.3718
   63DG    H5'2 1969  11.151   9.762   4.118 -2.5338  0.8616  0.3550
   63DG     C4' 1970  11.045   9.741   3.932 -0.3750 -0.3671  0.7518
   63DG     H4' 1971  11.114   9.817   3.897 -1.1165 -0.0273 -0.0234
   63DG     O4' 1972  11.032   9.653   3.822 -0.0558 -0.3963  0.1218
   63DG     C1' 1973  10.922   9.699   3.747  0.2173 -0.4264  0.0023
   63DG     H1' 1974  10.954   9.789   3.694  1.0790 -0.2654  0.7689
   63DG      N9 1975  10.886   9.600   3.649  0.5290 -0.4863  0.2408
   63DG      C8 1976  10.815   9.489   3.673 -0.3235 -0.4468  0.0244
   63DG      H8 1977  10.787   9.451   3.770  3.1345  0.1351  1.3891
   63DG      N7 1978  10.802   9.417   3.564  0.3604  0.4869 -0.1204
   63DG      C5 1979  10.863   9.496   3.461 -0.6720 -0.2986 -0.6687
   63DG      C6 1980  10.870   9.490   3.318  0.2474  0.2970 -0.5865
   63DG      O6 1981  10.812   9.421   3.238  0.0424 -0.0612 -0.1312
   63DG      N1 1982  10.952   9.580   3.263 -0.6175  0.2683  0.1292
   63DG      H1 1983  10.947   9.591   3.163 -1.5888  1.1679  0.2613
   63DG      C2 1984  11.013   9.675   3.331  0.3245 -0.6752 -0.4750
   63DG      N2 1985  11.072   9.768   3.256 -0.4228 -0.1450 -0.2147
   63DG     H21 1986  11.056   9.768   3.156 -0.7505  0.1317 -0.1638
   63DG     H22 1987  11.104   9.852   3.301  2.1896  0.1920 -2.4366
   63DG      N3 1988  11.000   9.700   3.463  0.4344 -0.3859  0.1368
   63DG      C4 1989  10.923   9.606   3.523  0.1441  0.4588  0.8702
   63DG     C3' 1990  10.909   9.818   3.942 -0.3198  0.5419 -0.3051
   63DG     H3' 1991  10.870   9.820   4.043 -0.5885  3.0431 -0.4087
   63DG     C2' 1992  10.818   9.735   3.855  0.8366  1.1160  0.8755
   63DG    H2'1 1993  10.798   9.642   3.909 -0.4853  1.7397  1.4933
   63DG    H2'2 1994  10.722   9.773   3.822 -1.5032 -3.3199  1.7761
   63DG     O3' 1995  10.893   9.952   3.909 -0.7375 -0.0705  0.3487
   64DT       P 1996  10.760  10.036   3.947  0.0060  0.1531  0.2923
   64DT     O1P 1997  10.808  10.175   3.966  0.5066  0.4806 -0.5476
   64DT     O2P 1998  10.689   9.972   4.061  0.5589  0.3336  0.0784
   64DT     O5' 1999  10.675  10.022   3.815  0.2551  0.4543 -0.4137
   64DT     C5' 2000  10.661  10.126   3.721  0.7124 -0.0388 -0.3878
   64DT    H5'1 2001  10.638  10.220   3.771  1.8142  0.9056 -1.6047
   64DT    H5'2 2002  10.569  10.098   3.669 -0.8680  3.0878  0.4614
   64DT     C4' 2003  10.764  10.137   3.614  1.0255 -0.1456  0.0810
   64DT     H4' 2004  10.851  10.187   3.657  0.4192 -0.6763  1.9950
   64DT     O4' 2005  10.782  10.009   3.562 -0.2224  0.2791  0.1768
   64DT     C1' 2006  10.736  10.016   3.428 -0.5467  0.4044 -0.2398
   64DT     H1' 2007  10.816  10.036   3.356 -0.5299 -1.3121 -0.7393
   64DT      N1 2008  10.679   9.885   3.387  0.0632  0.4250  0.0537
   64DT      C6 2009  10.593   9.820   3.467 -0.4142 -0.0396  0.1576
   64DT      H6 2010  10.568   9.864   3.563 -3.3978  0.9905 -0.9834
   64DT      C5 2011  10.534   9.702   3.433 -1.4027 -0.0190  0.1308
   64DT      C7 2012  10.451   9.630   3.537 -0.1783  0.3168  0.0699
   64DT     H71 2013  10.461   9.687   3.629  0.5552  1.7771 -0.8481
   64DT     H72 2014  10.349   9.645   3.504  0.0466  0.9261 -0.3847
   64DT     H73 2015  10.488   9.528   3.546 -0.5419  0.3128  1.6621
   64DT      C4 2016  10.568   9.641   3.298 -0.8650 -0.6030  0.6849
   64DT      O4 2017  10.512   9.540   3.254 -0.1476  0.6290  0.1465
   64DT      N3 2018  10.658   9.715   3.223  0.0521  0.2336 -0.1899
   64DT      H3 2019  10.680   9.683   3.130  0.0226  2.2869 -0.9327
   64DT      C2 2020  10.712   9.832   3.264 -0.4272 -0.1240  0.4436
   64DT      O2 2021  10.787   9.892   3.187  0.4914 -0.3435  0.2476
   64DT     C3' 2022  10.708  10.234   3.507 -0.1980 -0.5413 -0.1476
   64DT     H3' 2023  10.637  10.302   3.552  0.1748 -0.9845  1.1560
   64DT     C2' 2024  10.644  10.133   3.415  0.7560  0.7648  0.0838
   64DT    H2'1 2025  10.540  10.106   3.434  0.8306 -0.5010 -1.1048
   64DT    H2'2 2026  10.641  10.163   3.310 -0.7822 -1.3587 -0.5397
   64DT     O3' 2027  10.816  10.294   3.438 -0.0894 -0.0368  0.2761
   65DT       P 2028  10.802  10.441   3.366 -0.0683 -0.3102 -0.2262
   65DT     O1P 2029  10.935  10.491   3.323 -0.1226  0.6403  0.0956
   65DT     O2P 2030  10.727  10.527   3.463  0.0978  0.3587 -0.3779
   65DT     O5' 2031  10.711  10.416   3.232  0.5788 -1.0645 -0.2731
   65DT     C5' 2032  10.768  10.348   3.126  0.0607 -0.0008  0.0723
   65DT    H5'1 2033  10.827  10.264   3.162 -0.0944  0.5252  1.6372
   65DT    H5'2 2034  10.840  10.420   3.086  0.5416  0.1212  1.1329
   65DT     C4' 2035  10.677  10.309   3.004  0.7170 -0.2481  0.1825
   65DT     H4' 2036  10.743  10.301   2.917  1.5769 -1.3272  0.9188
   65DT     O4' 2037  10.629  10.178   3.016 -0.2888  0.2977 -0.2704
   65DT     C1' 2038  10.492  10.176   2.980 -0.2872 -0.0389 -0.2243
   65DT     H1' 2039  10.486  10.176   2.871 -1.2173 -2.0899 -0.2243
   65DT      N1 2040  10.415  10.061   3.034 -0.4465 -0.4704 -0.2243
   65DT      C6 2041  10.374  10.069   3.167 -0.0587  0.0036 -0.4355
   65DT      H6 2042  10.386  10.157   3.228  1.0860 -0.4630  0.0419
   65DT      C5 2043  10.320   9.958   3.230 -0.0813 -0.5821  1.0469
   65DT      C7 2044  10.277   9.973   3.372 -0.2884  0.2569 -0.3482
   65DT     H71 2045  10.347   9.912   3.428  1.2453  1.1847 -1.1903
   65DT     H72 2046  10.285  10.077   3.403 -1.6657  0.1421  0.4902
   65DT     H73 2047  10.177   9.931   3.381 -0.2227  0.0268 -0.6554
   65DT      C4 2048  10.308   9.831   3.154 -0.3009  0.3047 -0.1284
   65DT      O4 2049  10.253   9.734   3.202  0.3990  0.7070 -0.3594
   65DT      N3 2050  10.343   9.836   3.022 -0.1404 -0.2602 -0.5321
   65DT      H3 2051  10.347   9.746   2.976  1.1246 -0.7311  0.4300
   65DT      C2 2052  10.379   9.952   2.952  0.3588  0.7520 -0.5502
   65DT      O2 2053  10.412   9.941   2.837  0.5844 -0.2996  0.3365
   65DT     C3' 2054  10.557  10.395   2.964 -0.5113  0.1298 -0.2323
   65DT     H3' 2055  10.563  10.486   3.023 -4.0138  0.4520 -0.1683
   65DT     C2' 2056  10.434  10.314   3.010  1.2856  0.9875 -0.0909
   65DT    H2'1 2057  10.416  10.338   3.114  0.2193 -0.7553  0.1696
   65DT    H2'2 2058  10.341  10.329   2.955  0.0307 -3.1402  0.5424
   65DT     O3' 2059  10.558  10.421   2.828  0.6731 -0.0240  0.0256
   66DC       P 2060  10.451  10.518   2.753  0.2964 -0.2862 -0.0782
   66DC     O1P 2061  10.534  10.584   2.649  0.2407 -0.6573  0.8711
   66DC     O2P 2062  10.382  10.598   2.854  0.3132  0.1415 -0.0306
   66DC     O5' 2063  10.352  10.409   2.684 -0.2500  0.0190 -0.4907
   66DC     C5' 2064  10.388  10.334   2.571 -0.4940 -1.0696  0.8603
   66DC    H5'1 2065  10.492  10.303   2.583 -0.1402  0.0324  0.7885
   66DC    H5'2 2066  10.404  10.407   2.492  0.6738 -0.1440  1.9029
   66DC     C4' 2067  10.298  10.223   2.522  0.5614  0.3567 -0.0628
   66DC     H4' 2068  10.333  10.202   2.421  0.8792  0.7937 -0.0483
   66DC     O4' 2069  10.301  10.109   2.604 -0.1194  0.2296  0.1942
   66DC     C1' 2070  10.185  10.026   2.589 -0.4587  0.1611  0.0317
   66DC     H1' 2071  10.202   9.936   2.530 -1.9930 -1.0978  1.3928
   66DC      N1 2072  10.111   9.990   2.720 -0.1811 -0.2314  0.2871
   66DC      C6 2073  10.122  10.056   2.835 -0.6080 -0.4501  0.4668
   66DC      H6 2074  10.184  10.145   2.836  0.9860 -1.4892 -0.4635
   66DC      C5 2075  10.067  10.012   2.946 -0.0897 -0.2021  0.7581
   66DC      H5 2076  10.081  10.075   3.033  0.3870  0.4360  0.2344
   66DC      C4 2077   9.996   9.894   2.941 -0.5554 -0.3247 -0.1953
   66DC      N4 2078   9.941   9.835   3.040 -0.2166  0.0579 -0.2818
   66DC     H41 2079   9.949   9.872   3.133 -0.5715  3.7240 -1.5508
   66DC     H42 2080   9.902   9.743   3.021 -0.9289  0.1515  0.6816
   66DC      N3 2081   9.980   9.827   2.829 -0.1747 -0.1416 -0.6824
   66DC      C2 2082  10.046   9.871   2.719 -0.2278 -0.0288 -0.0578
   66DC      O2 2083  10.043   9.792   2.622 -0.3213 -0.6563 -0.3732
   66DC     C3' 2084  10.145  10.245   2.507  0.0502  0.2692  0.9033
   66DC     H3' 2085  10.105  10.295   2.596 -1.2565 -0.2515  0.6391
   66DC     C2' 2086  10.089  10.100   2.498 -0.1885 -0.1827  0.5895
   66DC    H2'1 2087   9.988  10.099   2.538  0.1519 -0.5283  1.4652
   66DC    H2'2 2088  10.079  10.065   2.396 -1.1785  0.1393  0.5681
   66DC     O3' 2089  10.100  10.316   2.394  0.1137 -0.0904  0.2422
   67DA       P 2090   9.950  10.374   2.382 -0.1953  0.1443 -0.2593
   67DA     O1P 2091   9.954  10.483   2.287  0.0134 -0.1981  0.3311
   67DA     O2P 2092   9.899  10.392   2.517 -0.3756  0.4218  0.0205
   67DA     O5' 2093   9.881  10.253   2.312  0.0137 -0.1887 -0.6859
   67DA     C5' 2094   9.913  10.207   2.180  0.3534  0.0637  0.1642
   67DA    H5'1 2095  10.021  10.209   2.165  0.3661 -1.8830 -0.2616
   67DA    H5'2 2096   9.875  10.277   2.106  0.8861 -0.6987 -0.8455
   67DA     C4' 2097   9.849  10.067   2.150  0.6224 -0.1541  0.7239
   67DA     H4' 2098   9.901  10.015   2.070  1.7203  2.1792 -0.1580
   67DA     O4' 2099   9.856   9.990   2.269  0.3734 -0.3453 -0.5714
   67DA     C1' 2100   9.726   9.962   2.318 -0.3434  0.7792 -0.1876
   67DA     H1' 2101   9.696   9.861   2.291 -0.0507 -0.3084  3.1269
   67DA      N9 2102   9.720   9.970   2.464  0.0217 -0.0280  0.0571
   67DA      C8 2103   9.741  10.078   2.545  0.1608 -0.4623  0.2856
   67DA      H8 2104   9.772  10.171   2.500 -1.2602 -0.0599  0.0688
   67DA      N7 2105   9.716  10.060   2.672  0.2846 -0.3217  0.3493
   67DA      C5 2106   9.699   9.921   2.674  0.1595  0.2464  0.1211
   67DA      C6 2107   9.668   9.830   2.784 -0.9393  0.1580  0.9216
   67DA      N6 2108   9.647   9.863   2.910  0.3345  0.1840 -0.2404
   67DA     H61 2109   9.658   9.958   2.940 -1.6373  0.0253  1.2852
   67DA     H62 2110   9.627   9.791   2.979  0.2690  2.4543  2.2711
   67DA      N1 2111   9.637   9.705   2.752  0.3288  0.2837  0.2060
   67DA      C2 2112   9.646   9.661   2.626 -0.2209 -0.2785  0.2170
   67DA      H2 2113   9.613   9.560   2.607 -0.6999  0.0381 -0.7024
   67DA      N3 2114   9.684   9.731   2.518 -0.4441 -0.0144  0.0138
   67DA      C4 2115   9.698   9.868   2.548  0.0520  0.0734 -0.1449
   67DA     C3' 2116   9.697  10.069   2.112 -0.2866 -0.0656 -0.4551
   67DA     H3' 2117   9.668  10.157   2.055  1.7242 -0.4182 -2.1396
   67DA     C2' 2118   9.639  10.067   2.255 -0.2580  0.0644 -0.1134
   67DA    H2'1 2119   9.654  10.162   2.307  0.9194 -0.7075  1.0037
   67DA    H2'2 2120   9.536  10.032   2.252  0.0875 -0.9614 -0.1389
   67DA     O3' 2121   9.667   9.952   2.043  0.5453 -0.2504  0.3781
   68DG       P 2122   9.647   9.942   1.883  0.2457  0.0054 -0.2003
   68DG     O1P 2123   9.771   9.995   1.819 -0.0255 -0.3116 -0.6148
   68DG     O2P 2124   9.512   9.988   1.846  0.1949  0.2666  0.0094
   68DG     O5' 2125   9.648   9.788   1.859  0.3378 -0.0568 -0.0643
   68DG     C5' 2126   9.764   9.709   1.881  0.2153  0.4757 -0.1096
   68DG    H5'1 2127   9.841   9.766   1.933 -1.2398  1.4717  1.0342
   68DG    H5'2 2128   9.802   9.684   1.782  1.0036 -0.3255  0.3831
   68DG     C4' 2129   9.739   9.580   1.959  0.1439 -0.1366 -0.1262
   68DG     H4' 2130   9.831   9.523   1.947 -0.7036 -1.5452 -0.2276
   68DG     O4' 2131   9.694   9.603   2.089  0.1924  0.8663 -0.4394
   68DG     C1' 2132   9.565   9.536   2.112 -0.3903 -0.3772  0.8409
   68DG     H1' 2133   9.578   9.441   2.163  1.3140 -2.1720 -2.5610
   68DG      N9 2134   9.485   9.625   2.201  0.4466  0.3914  0.5267
   68DG      C8 2135   9.440   9.750   2.174  0.1203  0.4306 -1.1276
   68DG      H8 2136   9.483   9.800   2.088  1.6771  0.0889 -0.5757
   68DG      N7 2137   9.368   9.806   2.274 -0.2561 -0.1852  0.1467
   68DG      C5 2138   9.361   9.699   2.363  0.2582  0.1368 -0.1979
   68DG      C6 2139   9.296   9.688   2.493  0.0257  0.8567  0.2310
   68DG      O6 2140   9.235   9.774   2.561 -0.7899  0.1584  0.5598
   68DG      N1 2141   9.302   9.563   2.555  1.0633 -1.0336  0.7123
   68DG      H1 2142   9.268   9.560   2.650  0.5749 -3.7250  0.5296
   68DG      C2 2143   9.376   9.470   2.505 -0.1475  0.7242 -0.1440
   68DG      N2 2144   9.401   9.368   2.584 -0.2854  0.1474  0.1384
   68DG     H21 2145   9.333   9.361   2.659 -0.1243 -1.9392  0.1579
   68DG     H22 2146   9.466   9.296   2.557 -0.8658  0.1110 -1.2275
   68DG      N3 2147   9.440   9.473   2.381  0.7074 -0.7448 -0.4319
   68DG      C4 2148   9.428   9.588   2.316  0.3908  0.3538  0.1414
   68DG     C3' 2149   9.633   9.490   1.898 -0.0238  0.8681 -0.0680
   68DG     H3' 2150   9.615   9.511   1.793 -2.3042  1.6590  0.4055
   68DG     C2' 2151   9.502   9.519   1.975  0.5327 -0.4566 -0.0489
   68DG    H2'1 2152   9.464   9.612   1.934  0.9185 -0.0403  0.5121
   68DG    H2'2 2153   9.428   9.438   1.971 -1.0957  0.6604  3.2930
   68DG     O3' 2154   9.689   9.361   1.906 -0.3021 -0.1216 -0.2264
   69DC       P 2155   9.634   9.237   1.821  0.0650  0.2417 -0.3091
   69DC     O1P 2156   9.739   9.132   1.824 -0.2088 -0.4797 -0.4741
   69DC     O2P 2157   9.576   9.278   1.691 -0.6992 -0.3941  0.6825
   69DC     O5' 2158   9.510   9.181   1.910  0.4424 -0.2511  0.4130
   69DC     C5' 2159   9.542   9.111   2.030 -0.4688  0.0044 -0.2976
   69DC    H5'1 2160   9.613   9.161   2.096 -1.2931 -0.6273  1.1101
   69DC    H5'2 2161   9.585   9.013   2.008  2.4795  1.3271 -1.0095
   69DC     C4' 2162   9.420   9.094   2.117 -0.2272 -0.7347 -0.3184
   69DC     H4' 2163   9.455   9.025   2.195  1.1287  0.8092  0.5039
   69DC     O4' 2164   9.383   9.218   2.175 -0.2240  0.1796 -0.2527
   69DC     C1' 2165   9.243   9.230   2.149 -0.2329  0.6702 -0.0822
   69DC     H1' 2166   9.189   9.168   2.220 -0.9608  1.4248  0.0417
   69DC      N1 2167   9.186   9.370   2.161  0.2125  0.4022  0.4895
   69DC      C6 2168   9.180   9.451   2.048 -0.4139 -1.0703 -0.3690
   69DC      H6 2169   9.222   9.419   1.954  0.1372  2.6334 -1.5245
   69DC      C5 2170   9.130   9.577   2.068 -0.5374 -0.4064 -1.1813
   69DC      H5 2171   9.128   9.644   1.983 -0.4256 -0.6425 -1.3740
   69DC      C4 2172   9.077   9.608   2.195 -0.9440 -0.4898 -0.5916
   69DC      N4 2173   9.030   9.728   2.218 -0.2999  0.6880  0.3217
   69DC     H41 2174   9.035   9.791   2.139  0.9820  1.2983  0.8576
   69DC     H42 2175   9.014   9.760   2.312 -0.7762 -1.3100  0.9593
   69DC      N3 2176   9.076   9.531   2.300 -0.0950  0.2625  0.0430
   69DC      C2 2177   9.125   9.403   2.282  0.2627 -0.3454 -0.3064
   69DC      O2 2178   9.104   9.321   2.370  0.0586 -0.5576 -0.2012
   69DC     C3' 2179   9.294   9.035   2.046 -0.4252 -0.3470 -0.0909
   69DC     H3' 2180   9.324   8.986   1.954  0.8055 -1.2373  0.7375
   69DC     C2' 2181   9.211   9.159   2.015  0.2304 -0.0568  0.2294
   69DC    H2'1 2182   9.258   9.202   1.926 -2.0940 -1.1508 -1.6471
   69DC    H2'2 2183   9.106   9.132   2.005 -0.8390  3.2551  1.2168
   69DC     O3' 2184   9.212   8.960   2.130  0.1761  0.1590  0.2458
   70DT       P 2185   9.137   8.830   2.091 -0.0948 -0.1343 -0.0368
   70DT     O1P 2186   9.242   8.724   2.068  0.5246 -0.2234  0.0430
   70DT     O2P 2187   9.028   8.856   1.992 -0.3084  0.6253 -0.3275
   70DT     O5' 2188   9.070   8.794   2.237 -0.4444 -0.3062  0.5367
   70DT     C5' 2189   9.138   8.774   2.355 -0.9900 -0.1719 -0.0272
   70DT    H5'1 2190   9.230   8.832   2.355 -0.7764 -0.5076 -0.0613
   70DT    H5'2 2191   9.159   8.667   2.366  1.5314  0.2157 -0.5739
   70DT     C4' 2192   9.053   8.805   2.481  0.0493 -0.6023  0.7244
   70DT     H4' 2193   9.107   8.779   2.572  0.3012  0.2136  0.8121
   70DT     O4' 2194   9.030   8.949   2.480  0.5495  0.5431  0.7644
   70DT     C1' 2195   8.889   8.970   2.500 -0.6588  0.0487 -0.4392
   70DT     H1' 2196   8.874   8.963   2.608  2.2163 -0.3297  0.0183
   70DT      N1 2197   8.861   9.102   2.431  0.4637 -0.0478 -0.3714
   70DT      C6 2198   8.865   9.117   2.294 -0.2712 -0.1296 -0.8550
   70DT      H6 2199   8.906   9.033   2.241  0.6103 -0.3935  0.1943
   70DT      C5 2200   8.833   9.232   2.232  0.2251 -0.3002 -0.5956
   70DT      C7 2201   8.844   9.242   2.083  0.8194  0.1836 -0.2043
   70DT     H71 2202   8.746   9.264   2.041  0.5536  1.2221  0.8875
   70DT     H72 2203   8.906   9.328   2.060  0.7992 -0.3109 -2.2237
   70DT     H73 2204   8.898   9.154   2.049 -1.1983 -1.1932 -0.0541
   70DT      C4 2205   8.789   9.339   2.315  0.2179 -0.2138 -1.0157
   70DT      O4 2206   8.753   9.454   2.280  0.3287  0.6085  0.0635
   70DT      N3 2207   8.766   9.312   2.450  0.5782 -0.5386 -0.1239
   70DT      H3 2208   8.715   9.382   2.502 -1.0977 -0.5764 -1.6232
   70DT      C2 2209   8.790   9.195   2.511 -0.1079  0.6484 -0.5922
   70DT      O2 2210   8.758   9.177   2.633 -0.9375 -0.4026  0.9629
   70DT     C3' 2211   8.921   8.729   2.487 -0.1510 -0.2291 -0.8247
   70DT     H3' 2212   8.924   8.645   2.417  1.7931  1.2452 -2.6398
   70DT     C2' 2213   8.830   8.841   2.446  0.4989 -0.7357  0.5056
   70DT    H2'1 2214   8.828   8.847   2.337  1.3073 -1.5838  0.4241
   70DT    H2'2 2215   8.736   8.821   2.496 -0.8448 -0.9039 -1.9149
   70DT     O3' 2216   8.892   8.685   2.625  0.2293 -0.4493 -0.0782
   71DG       P 2217   8.787   8.571   2.641  0.2322 -0.1744 -0.3975
   71DG     O1P 2218   8.832   8.479   2.754  0.3871  0.2090 -0.2162
   71DG     O2P 2219   8.753   8.509   2.510  0.2379 -0.2653  0.6973
   71DG     O5' 2220   8.661   8.645   2.684  0.2296  0.0191 -0.4316
   71DG     C5' 2221   8.638   8.694   2.807  0.1657  0.1812 -0.2380
   71DG    H5'1 2222   8.725   8.753   2.838 -0.6446  0.9123  0.7284
   71DG    H5'2 2223   8.629   8.613   2.879 -0.2596 -1.5678 -2.1775
   71DG     C4' 2224   8.512   8.782   2.803  0.5111 -0.0482  0.0145
   71DG     H4' 2225   8.491   8.828   2.899  2.4885  0.7623  0.0983
   71DG     O4' 2226   8.535   8.897   2.718  0.1299  0.5636  0.4458
   71DG     C1' 2227   8.415   8.920   2.636 -0.0091 -0.3000 -0.0244
   71DG     H1' 2228   8.344   8.967   2.705  1.0878 -1.0977  1.7331
   71DG      N9 2229   8.446   9.014   2.526 -0.3504  0.0234 -0.1886
   71DG      C8 2230   8.494   8.979   2.397 -0.1155 -0.4576 -0.7925
   71DG      H8 2231   8.523   8.879   2.369  0.1463  0.1525 -2.8846
   71DG      N7 2232   8.487   9.076   2.311 -0.2103 -0.3317 -0.2083
   71DG      C5 2233   8.447   9.185   2.391  0.3834 -0.3304 -0.0170
   71DG      C6 2234   8.410   9.324   2.354 -0.0266 -0.1301 -0.3861
   71DG      O6 2235   8.415   9.377   2.244 -0.1507  0.1117 -0.0261
   71DG      N1 2236   8.368   9.407   2.455 -0.0191  0.5307 -0.2396
   71DG      H1 2237   8.320   9.492   2.429 -1.6240 -0.3172 -0.1498
   71DG      C2 2238   8.339   9.351   2.574  0.7004  0.3458 -0.4149
   71DG      N2 2239   8.264   9.423   2.655  0.2835 -0.4901  0.2565
   71DG     H21 2240   8.239   9.517   2.624  0.3486 -0.9831 -1.4097
   71DG     H22 2241   8.251   9.383   2.747 -1.3986 -1.3259 -0.2960
   71DG      N3 2242   8.364   9.232   2.620 -0.1540  0.3123  0.2631
   71DG      C4 2243   8.417   9.152   2.521 -0.2785  0.0901  0.7599
   71DG     C3' 2244   8.393   8.710   2.744  1.0523 -0.4450 -0.1745
   71DG     H3' 2245   8.407   8.602   2.734  1.3398 -0.6369  1.8309
   71DG     C2' 2246   8.369   8.773   2.605  0.1322  0.0315  0.1273
   71DG    H2'1 2247   8.431   8.746   2.520  1.3890  0.4271  0.8835
   71DG    H2'2 2248   8.268   8.753   2.569  1.2450 -4.3919 -1.1767
   71DG     O3' 2249   8.283   8.735   2.827 -0.0362  0.2494  0.2497
   72DA       P 2250   8.178   8.622   2.838 -0.3252  0.0959 -0.2019
   72DA     O1P 2251   8.212   8.532   2.949  0.2305 -0.0377  0.0149
   72DA     O2P 2252   8.156   8.557   2.705  0.9315 -0.5549  0.3546
   72DA     O5' 2253   8.041   8.696   2.869  0.0344  0.1181 -0.1068
   72DA     C5' 2254   8.020   8.757   2.992  0.9096 -0.3880  0.1894
   72DA    H5'1 2255   8.107   8.804   3.038 -0.5438 -0.1672  2.8616
   72DA    H5'2 2256   7.978   8.689   3.065  0.4850 -0.0894  0.2264
   72DA     C4' 2257   7.923   8.876   2.974  0.7403 -0.5799 -0.6135
   72DA     H4' 2258   7.907   8.921   3.072 -1.2831 -3.1525  0.3448
   72DA     O4' 2259   7.989   8.966   2.888 -0.2569  0.2330 -0.0877
   72DA     C1' 2260   7.906   8.999   2.774  0.4441 -0.4013 -0.6229
   72DA     H1' 2261   7.829   9.075   2.789  1.1422  0.5624 -1.7033
   72DA      N9 2262   7.977   9.029   2.653 -0.3202 -0.3322  0.1421
   72DA      C8 2263   8.038   8.939   2.572 -0.9279 -0.0818  0.9982
   72DA      H8 2264   8.068   8.842   2.607  2.2601 -0.3844 -2.0445
   72DA      N7 2265   8.066   8.985   2.448  0.1835  0.0806 -0.4479
   72DA      C5 2266   8.013   9.116   2.457 -0.1032 -0.2475  0.8096
   72DA      C6 2267   8.010   9.231   2.369 -0.0558 -0.8760  0.3554
   72DA      N6 2268   8.076   9.240   2.256 -0.7656 -0.1172  0.0807
   72DA     H61 2269   8.139   9.171   2.217  1.0794  1.9005 -0.7100
   72DA     H62 2270   8.067   9.327   2.206 -1.6971 -0.1378  0.1825
   72DA      N1 2271   7.966   9.350   2.413  0.2462  0.0296  0.1995
   72DA      C2 2272   7.913   9.358   2.533  0.9535  0.0937  0.3564
   72DA      H2 2273   7.872   9.451   2.570  0.3849  0.2920 -0.7407
   72DA      N3 2274   7.895   9.256   2.616  0.1740 -0.4789  0.2401
   72DA      C4 2275   7.957   9.141   2.575 -0.5046 -0.2717 -0.8634
   72DA     C3' 2276   7.788   8.843   2.914 -0.2278  0.3213  0.1956
   72DA     H3' 2277   7.764   8.737   2.915  2.3355 -0.3244 -0.1515
   72DA     C2' 2278   7.810   8.882   2.767  0.4180  0.2271  0.1767
   72DA    H2'1 2279   7.854   8.797   2.716 -0.9454 -1.9134  2.3204
   72DA    H2'2 2280   7.720   8.914   2.714  0.1698  0.0516  0.4854
   72DA     O3' 2281   7.686   8.922   2.985  0.1331  0.3273  0.6318
   73DA       P 2282   7.537   8.925   2.938 -0.3473 -0.2953 -0.5839
   73DA     O1P 2283   7.455   8.915   3.064 -0.0735  0.1088  0.4318
   73DA     O2P 2284   7.514   8.821   2.839 -0.4573  0.2275 -0.4644
   73DA     O5' 2285   7.518   9.062   2.861 -0.0863 -0.0147  0.2342
   73DA     C5' 2286   7.536   9.187   2.920  0.5916  0.3475 -0.7296
   73DA    H5'1 2287   7.643   9.202   2.934  0.7195 -0.5124 -0.7093
   73DA    H5'2 2288   7.482   9.188   3.015  0.8042 -0.8257 -0.5837
   73DA     C4' 2289   7.485   9.306   2.835  0.0466 -0.0963  0.7899
   73DA     H4' 2290   7.491   9.404   2.881 -1.1583  0.0626  0.6448
   73DA     O4' 2291   7.558   9.298   2.713 -0.4427  0.4581  0.1647
   73DA     C1' 2292   7.468   9.293   2.603 -0.2416 -0.1812  0.1950
   73DA     H1' 2293   7.433   9.390   2.569 -2.6304 -0.8460  0.5716
   73DA      N9 2294   7.545   9.228   2.493  0.7719  0.0965  0.2256
   73DA      C8 2295   7.615   9.115   2.509  0.1193 -0.1552  0.0678
   73DA      H8 2296   7.601   9.052   2.596 -2.0812 -0.0447 -0.1692
   73DA      N7 2297   7.676   9.081   2.401 -0.0799 -0.1452  0.0009
   73DA      C5 2298   7.652   9.189   2.315  0.3766  0.3813 -0.1553
   73DA      C6 2299   7.684   9.215   2.179 -0.6961 -0.3412  0.1624
   73DA      N6 2300   7.756   9.137   2.106 -0.1623 -0.4209  0.4190
   73DA     H61 2301   7.783   9.046   2.141  0.5863 -0.2267  0.3643
   73DA     H62 2302   7.785   9.166   2.014  0.5894 -2.2219  0.0256
   73DA      N1 2303   7.647   9.328   2.126 -0.0610 -0.5027 -0.3671
   73DA      C2 2304   7.571   9.406   2.196  0.5624  0.2185 -0.4516
   73DA      H2 2305   7.546   9.492   2.136 -1.3157 -0.8493 -1.2929
   73DA      N3 2306   7.522   9.401   2.324  0.1401  0.2617 -0.1456
   73DA      C4 2307   7.571   9.284   2.374  0.6140 -0.6506  0.4164
   73DA     C3' 2308   7.333   9.285   2.796  0.1016 -0.2674 -0.1557
   73DA     H3' 2309   7.302   9.208   2.865  2.4117  0.7922  2.2256
   73DA     C2' 2310   7.343   9.220   2.656 -0.1589  0.3331 -0.1712
   73DA    H2'1 2311   7.352   9.112   2.665  0.2544  0.3744 -0.0552
   73DA    H2'2 2312   7.256   9.249   2.598 -0.9334  2.7353  1.9834
   73DA     O3' 2313   7.265   9.413   2.802 -0.4010 -0.1154 -0.3906
   74DT       P 2314   7.117   9.439   2.776  0.4297 -0.0410  0.1236
   74DT     O1P 2315   7.084   9.559   2.856  0.4995 -0.1385 -0.6242
   74DT     O2P 2316   7.042   9.311   2.803 -0.1616 -1.1233 -0.1062
   74DT     O5' 2317   7.094   9.476   2.628 -0.0883  0.0339 -0.0479
   74DT     C5' 2318   7.109   9.608   2.576 -0.1869 -0.3744  0.5926
   74DT    H5'1 2319   7.204   9.646   2.614  0.9051 -3.4044  1.1980
   74DT    H5'2 2320   7.030   9.671   2.617  0.7674  1.6194 -0.5206
   74DT     C4' 2321   7.095   9.618   2.427  0.2690  0.7937 -0.0797
   74DT     H4' 2322   7.116   9.719   2.391  0.0298  0.3112 -1.6362
   74DT     O4' 2323   7.167   9.515   2.365 -0.2878 -0.1337 -0.3269
   74DT     C1' 2324   7.113   9.493   2.237 -1.4352  0.4717  0.6574
   74DT     H1' 2325   7.141   9.585   2.186  1.9497 -0.3709  0.7169
   74DT      N1 2326   7.177   9.370   2.188  0.1045 -0.8693 -0.0795
   74DT      C6 2327   7.175   9.255   2.267  0.2531  0.3456 -0.1677
   74DT      H6 2328   7.125   9.247   2.363  0.4868 -1.4408 -0.1681
   74DT      C5 2329   7.245   9.147   2.227  0.7631  0.1958 -0.0261
   74DT      C7 2330   7.254   9.036   2.326 -0.3592 -0.1590  0.1058
   74DT     H71 2331   7.204   9.045   2.422 -3.6488 -3.2204 -1.1070
   74DT     H72 2332   7.206   8.948   2.282  0.2682 -0.1674 -0.6024
   74DT     H73 2333   7.358   9.006   2.340 -0.7417 -0.5778  2.3110
   74DT      C4 2334   7.317   9.142   2.099  0.0106 -0.5103 -0.0845
   74DT      O4 2335   7.402   9.064   2.057  0.5331  0.0471 -0.0235
   74DT      N3 2336   7.296   9.260   2.025  0.9474  0.1303 -0.2752
   74DT      H3 2337   7.345   9.268   1.938  1.2162  2.6198  0.0315
   74DT      C2 2338   7.243   9.378   2.072 -0.2217  0.4074 -0.7126
   74DT      O2 2339   7.264   9.482   2.008 -0.1082  0.4281  0.2936
   74DT     C3' 2340   6.950   9.587   2.382  0.1834 -0.7189 -0.6404
   74DT     H3' 2341   6.887   9.540   2.457 -1.7142  2.1600 -0.3114
   74DT     C2' 2342   6.972   9.484   2.270  0.5311 -0.7741  0.0769
   74DT    H2'1 2343   6.950   9.385   2.310  2.5791 -0.5959  1.7975
   74DT    H2'2 2344   6.904   9.496   2.186  0.9616 -2.1804 -0.5074
   74DT     O3' 2345   6.893   9.711   2.336  0.1049  0.7310 -0.4124
   75DT       P 2346   6.733   9.729   2.302  0.8071 -0.0897  0.4999
   75DT     O1P 2347   6.707   9.874   2.290 -0.4627  0.2809 -0.1047
   75DT     O2P 2348   6.660   9.650   2.403 -0.2320  0.1997  0.0796
   75DT     O5' 2349   6.716   9.665   2.153  0.1655 -0.1335 -0.2355
   75DT     C5' 2350   6.779   9.737   2.045  0.3031  0.0347  0.2916
   75DT    H5'1 2351   6.882   9.760   2.071  0.1568 -2.3592  3.5986
   75DT    H5'2 2352   6.715   9.824   2.024 -0.6647 -0.4145  1.2994
   75DT     C4' 2353   6.775   9.653   1.912 -0.3915  0.4162 -0.8129
   75DT     H4' 2354   6.806   9.726   1.838  0.9337  2.6456  1.7485
   75DT     O4' 2355   6.858   9.539   1.932 -0.0925  0.0855  0.0600
   75DT     C1' 2356   6.782   9.421   1.901 -0.3299 -0.8112 -0.3506
   75DT     H1' 2357   6.784   9.412   1.793  0.5023  3.1216 -0.8468
   75DT      N1 2358   6.856   9.301   1.960  0.2186 -0.1754  0.1589
   75DT      C6 2359   6.833   9.256   2.090  0.5986  0.0402 -1.5626
   75DT      H6 2360   6.755   9.307   2.145  1.0052  0.0687 -1.0096
   75DT      C5 2361   6.891   9.144   2.125 -0.6215  0.2805 -0.7749
   75DT      C7 2362   6.856   9.092   2.263 -0.1418  0.2198 -0.3847
   75DT     H71 2363   6.754   9.120   2.290 -0.9734 -0.7831 -2.2804
   75DT     H72 2364   6.865   8.983   2.265  0.8701  0.2149 -2.4662
   75DT     H73 2365   6.921   9.135   2.339 -0.9100  1.1321 -0.2248
   75DT      C4 2366   6.985   9.079   2.035 -0.4144  0.4248  0.0226
   75DT      O4 2367   7.045   8.973   2.053 -0.2371  0.0496  0.3710
   75DT      N3 2368   7.014   9.133   1.913  0.1113 -0.7942 -0.0085
   75DT      H3 2369   7.097   9.099   1.865  1.1742  0.8090  0.5937
   75DT      C2 2370   6.962   9.253   1.882  0.7453 -0.4918 -0.3706
   75DT      O2 2371   7.004   9.319   1.786 -0.6663 -0.7427 -0.5496
   75DT     C3' 2372   6.643   9.595   1.879  0.7239 -0.2039  0.3871
   75DT     H3' 2373   6.566   9.663   1.916 -0.2810 -1.0322 -0.1283
   75DT     C2' 2374   6.639   9.455   1.947 -0.6288  0.5763  0.1361
   75DT    H2'1 2375   6.643   9.462   2.055  2.5554  0.8696  0.0773
   75DT    H2'2 2376   6.561   9.390   1.907  1.3217 -2.6080  1.1192
   75DT     O3' 2377   6.629   9.585   1.735 -0.7278  0.1026 -0.3404
   76DC       P 2378   6.491   9.619   1.674  0.0609 -0.2866  0.1285
   76DC     O1P 2379   6.463   9.762   1.699  0.2987 -0.0819  0.4008
   76DC     O2P 2380   6.390   9.524   1.711  0.3734  0.1136  0.2020
   76DC     O5' 2381   6.537   9.593   1.520  0.3109 -0.1139 -0.1219
   76DC     C5' 2382   6.633   9.676   1.467  0.5307  0.9367 -0.4084
   76DC    H5'1 2383   6.697   9.710   1.548  0.8921 -2.9650  1.1774
   76DC    H5'2 2384   6.570   9.744   1.409 -2.3960 -1.5528 -0.4550
   76DC     C4' 2385   6.726   9.596   1.371  0.1121 -0.5354  0.3983
   76DC     H4' 2386   6.802   9.668   1.341 -0.4091 -0.1829 -0.1053
   76DC     O4' 2387   6.803   9.489   1.436  0.6568 -0.3896 -0.5492
   76DC     C1' 2388   6.783   9.363   1.374  0.1828 -0.6026  0.5436
   76DC     H1' 2389   6.864   9.354   1.301  0.1417  1.1783  0.2262
   76DC      N1 2390   6.783   9.254   1.479  0.6250 -0.2091 -1.0663
   76DC      C6 2391   6.702   9.269   1.589 -0.5991 -0.6244 -0.0841
   76DC      H6 2392   6.643   9.358   1.602 -0.7716 -0.8641  0.8072
   76DC      C5 2393   6.703   9.172   1.686  0.3246 -0.9776 -0.2978
   76DC      H5 2394   6.647   9.186   1.777  0.4616 -1.0979 -0.1947
   76DC      C4 2395   6.787   9.058   1.665 -0.5126  0.2959  0.3000
   76DC      N4 2396   6.790   8.958   1.753 -0.0222  0.3522  0.0589
   76DC     H41 2397   6.737   8.962   1.839 -2.9584 -0.2355 -1.5652
   76DC     H42 2398   6.841   8.875   1.724  1.7834  1.0440  1.1101
   76DC      N3 2399   6.860   9.040   1.558  0.9198 -0.1886 -0.1033
   76DC      C2 2400   6.862   9.142   1.464  0.1306  0.4266  0.1880
   76DC      O2 2401   6.941   9.127   1.372 -0.3144  0.1364  0.5621
   76DC     C3' 2402   6.652   9.523   1.256 -0.4341  0.6097 -0.1264
   76DC     H3' 2403   6.559   9.575   1.234  0.2158  0.9986 -2.3019
   76DC     C2' 2404   6.644   9.382   1.309  0.7138 -0.1895  0.4322
   76DC    H2'1 2405   6.560   9.374   1.378 -0.5556  0.4949 -0.9692
   76DC    H2'2 2406   6.625   9.308   1.231  0.9008 -0.5772  0.7474
   76DC     O3' 2407   6.732   9.527   1.135  0.4023  0.0784 -0.1520
   77DA       P 2408   6.688   9.461   1.002 -0.1694 -0.3547 -0.3323
   77DA     O1P 2409   6.773   9.523   0.897 -0.3238  0.0050 -0.1148
   77DA     O2P 2410   6.536   9.461   0.987  0.1572 -0.6246  0.3786
   77DA     O5' 2411   6.724   9.311   1.006  0.4637  0.7037 -0.2132
   77DA     C5' 2412   6.859   9.269   0.996 -0.0806 -0.0512 -0.3291
   77DA    H5'1 2413   6.896   9.267   1.098 -0.3669  1.0687 -0.1960
   77DA    H5'2 2414   6.920   9.347   0.950  0.7444 -1.3066 -1.4262
   77DA     C4' 2415   6.869   9.131   0.930  0.0897  0.3037  0.5701
   77DA     H4' 2416   6.968   9.122   0.886  0.1006 -1.0118  0.7967
   77DA     O4' 2417   6.858   9.034   1.034 -0.1244 -0.1574  0.4372
   77DA     C1' 2418   6.739   8.955   1.016 -0.0470  1.1665  0.4607
   77DA     H1' 2419   6.771   8.860   0.973 -0.5060  1.8849 -1.5537
   77DA      N9 2420   6.679   8.949   1.151 -0.9696  0.2230  0.2284
   77DA      C8 2421   6.599   9.044   1.223 -0.4638  0.8866  0.2314
   77DA      H8 2422   6.549   9.127   1.175 -0.9370  0.7385  0.4586
   77DA      N7 2423   6.569   9.007   1.348  0.0219  0.3242  0.0144
   77DA      C5 2424   6.632   8.882   1.363  0.0376  0.0566  0.4260
   77DA      C6 2425   6.645   8.791   1.467  0.1267  0.0497 -0.2804
   77DA      N6 2426   6.585   8.788   1.585  0.4225 -0.0744  1.0478
   77DA     H61 2427   6.521   8.863   1.608  0.1993 -0.7739  2.8202
   77DA     H62 2428   6.598   8.710   1.647 -0.8405 -1.2892 -0.1496
   77DA      N1 2429   6.731   8.685   1.452  0.1014  0.1480 -0.0514
   77DA      C2 2430   6.807   8.676   1.345 -0.0128 -0.2998  0.5691
   77DA      H2 2431   6.876   8.592   1.341 -0.4478 -0.6395  0.1369
   77DA      N3 2432   6.801   8.752   1.239  0.2114  0.0881 -0.9122
   77DA      C4 2433   6.711   8.857   1.249 -0.2764 -0.6147  0.0649
   77DA     C3' 2434   6.758   9.101   0.826  0.0371 -0.1003  0.1330
   77DA     H3' 2435   6.715   9.194   0.789 -1.8896 -0.4270  1.4096
   77DA     C2' 2436   6.653   9.030   0.907  0.2000  0.1772  0.2171
   77DA    H2'1 2437   6.590   9.105   0.955 -1.0318  0.5875 -1.8996
   77DA    H2'2 2438   6.590   8.969   0.842 -0.4643  0.1189  0.8960
   77DA     O3' 2439   6.819   9.037   0.710 -0.5288 -0.2827  0.2776
   78DG       P 2440   6.720   8.974   0.594  0.0320  0.2407 -0.1637
   78DG     O1P 2441   6.803   8.970   0.466 -0.4106  0.2263 -0.0889
   78DG     O2P 2442   6.597   9.060   0.592  0.7364 -0.7055 -0.0704
   78DG     O5' 2443   6.683   8.828   0.648  0.1310 -0.2692 -0.4029
   78DG     C5' 2444   6.781   8.731   0.677  0.0158  0.2324  0.2748
   78DG    H5'1 2445   6.862   8.769   0.739  0.2179 -0.9460  0.7532
   78DG    H5'2 2446   6.821   8.693   0.583  0.2156 -1.0368  0.8564
   78DG     C4' 2447   6.715   8.616   0.756 -0.1240 -0.2009 -0.0720
   78DG     H4' 2448   6.787   8.535   0.768 -0.6911 -0.6134  0.6428
   78DG     O4' 2449   6.672   8.653   0.891 -0.1928  0.5514  0.1389
   78DG     C1' 2450   6.563   8.571   0.915  0.0780 -0.2207  0.0089
   78DG     H1' 2451   6.595   8.468   0.931  1.5447  0.3134  0.6812
   78DG      N9 2452   6.485   8.609   1.039  0.4415  0.3946 -0.2372
   78DG      C8 2453   6.411   8.724   1.055  0.4625  0.5846 -0.1773
   78DG      H8 2454   6.392   8.804   0.985 -1.6708  0.1055 -0.2038
   78DG      N7 2455   6.354   8.724   1.170 -0.1868 -0.0184 -0.0071
   78DG      C5 2456   6.410   8.617   1.243  0.6448 -0.2076 -0.1167
   78DG      C6 2457   6.387   8.578   1.379 -0.6445 -0.2078 -0.3648
   78DG      O6 2458   6.322   8.627   1.473 -0.2092 -0.6004  0.1318
   78DG      N1 2459   6.464   8.470   1.411 -0.5824 -0.3198  0.2025
   78DG      H1 2460   6.469   8.442   1.508  0.4775 -1.5057 -0.1647
   78DG      C2 2461   6.548   8.406   1.326 -0.1934 -0.1329  0.6373
   78DG      N2 2462   6.620   8.314   1.383 -0.3748  0.1989  0.6647
   78DG     H21 2463   6.596   8.288   1.478  0.3396  0.0281  0.7994
   78DG     H22 2464   6.699   8.271   1.339  0.6688  3.1567 -0.5806
   78DG      N3 2465   6.570   8.442   1.197  0.0410  0.2588 -0.0869
   78DG      C4 2466   6.494   8.548   1.165  0.2901  0.3472  0.6598
   78DG     C3' 2467   6.592   8.545   0.690  0.5045  0.0715 -0.2965
   78DG     H3' 2468   6.569   8.591   0.594  1.4059 -0.8820 -0.9845
   78DG     C2' 2469   6.480   8.589   0.786  0.0956  0.5525 -0.0550
   78DG    H2'1 2470   6.465   8.694   0.762  0.7384  0.6981  0.1806
   78DG    H2'2 2471   6.391   8.526   0.787  0.7278 -0.3963 -1.2806
   78DG     O3' 2472   6.598   8.399   0.675 -0.5682  0.4388  0.1318
   79DC       P 2473   6.702   8.323   0.575 -0.0363  0.1735 -0.1575
   79DC     O1P 2474   6.801   8.423   0.525 -0.3223  0.5447 -0.0590
   79DC     O2P 2475   6.631   8.247   0.471  0.0879 -0.3266  0.5821
   79DC     O5' 2476   6.781   8.219   0.667  0.0489  0.0919 -0.1970
   79DC     C5' 2477   6.889   8.252   0.743 -0.0150  0.0306 -0.0145
   79DC    H5'1 2478   6.864   8.345   0.794  0.2720  0.6564 -0.9884
   79DC    H5'2 2479   6.980   8.270   0.687  0.8509 -1.6646  0.7587
   79DC     C4' 2480   6.921   8.158   0.858 -0.3808  0.4855  0.5868
   79DC     H4' 2481   7.023   8.182   0.888 -0.3178 -0.0533  0.8208
   79DC     O4' 2482   6.839   8.174   0.970 -0.0832 -0.3180 -0.7070
   79DC     C1' 2483   6.746   8.066   0.979 -0.2476  0.6285  0.5743
   79DC     H1' 2484   6.761   8.010   1.071 -0.4513 -2.7805 -1.3017
   79DC      N1 2485   6.601   8.112   0.988  0.0747  0.2956  0.0828
   79DC      C6 2486   6.537   8.188   0.894 -0.5630  0.2617  0.0711
   79DC      H6 2487   6.584   8.197   0.797  1.0345 -0.8376  0.7001
   79DC      C5 2488   6.412   8.229   0.904  0.0090  0.5455 -0.0324
   79DC      H5 2489   6.376   8.286   0.820  0.0766  1.2417  0.4034
   79DC      C4 2490   6.355   8.213   1.034  0.8058  0.4104  0.0645
   79DC      N4 2491   6.242   8.278   1.068  0.4869  0.1554 -0.0582
   79DC     H41 2492   6.173   8.303   0.998 -0.5779 -3.8142 -0.6887
   79DC     H42 2493   6.212   8.283   1.164  1.2847 -0.5961  0.2445
   79DC      N3 2494   6.414   8.146   1.133 -0.0991  0.2844  0.7896
   79DC      C2 2495   6.535   8.091   1.109  0.1372  0.2253 -0.1962
   79DC      O2 2496   6.582   8.035   1.210  0.4350 -0.1236  0.2305
   79DC     C3' 2497   6.919   8.007   0.830  0.6781 -0.5316  0.3051
   79DC     H3' 2498   6.927   7.988   0.723 -1.8877  0.6586 -0.1749
   79DC     C2' 2499   6.780   7.968   0.868 -0.1035 -0.0756  0.7809
   79DC    H2'1 2500   6.717   7.990   0.781  0.9068 -0.0514  0.0355
   79DC    H2'2 2501   6.769   7.866   0.905  0.1700 -0.3026  0.2531
   79DC     O3' 2502   7.021   7.936   0.903 -0.2653  0.2160  0.3573
   80DT       P 2503   7.062   7.788   0.861 -0.3046 -0.5315 -0.3262
   80DT     O1P 2504   7.202   7.764   0.910  0.4914 -0.2880 -0.1136
   80DT     O2P 2505   7.026   7.772   0.717 -0.1340 -0.5886 -0.2238
   80DT     O5' 2506   6.968   7.693   0.941 -0.1497 -0.6078 -0.5063
   80DT     C5' 2507   6.954   7.697   1.082 -0.4629  0.0382  0.5718
   80DT    H5'1 2508   6.953   7.799   1.119 -0.7113  0.2707 -0.0621
   80DT    H5'2 2509   7.040   7.639   1.118  0.9370  1.7111  0.0495
   80DT     C4' 2510   6.829   7.626   1.128  0.9294  0.2954 -0.3534
   80DT     H4' 2511   6.836   7.607   1.235 -1.2311  2.0740  0.1684
   80DT     O4' 2512   6.710   7.710   1.111 -0.4347  0.4915  0.4916
   80DT     C1' 2513   6.617   7.629   1.044  0.5579 -0.0549  0.7622
   80DT     H1' 2514   6.561   7.578   1.123 -0.4456  0.7978  0.6284
   80DT      N1 2515   6.510   7.705   0.968  0.0019  0.4590  0.2694
   80DT      C6 2516   6.528   7.733   0.832 -0.5432 -0.6229 -0.2900
   80DT      H6 2517   6.617   7.699   0.782  1.2666 -0.1467  2.3694
   80DT      C5 2518   6.433   7.809   0.764  0.4682  0.1433 -0.3834
   80DT      C7 2519   6.458   7.844   0.616 -0.3944  0.5842 -0.2286
   80DT     H71 2520   6.372   7.803   0.563  0.2972 -1.3341  0.0610
   80DT     H72 2521   6.463   7.952   0.609  2.6620  0.5501 -0.1496
   80DT     H73 2522   6.554   7.806   0.581  0.1309  0.1235  1.6129
   80DT      C4 2523   6.319   7.868   0.829 -0.8936 -0.5285 -0.1481
   80DT      O4 2524   6.235   7.937   0.767 -0.8404  0.1056  0.7591
   80DT      N3 2525   6.313   7.853   0.968  0.3694 -0.1650  0.4533
   80DT      H3 2526   6.238   7.894   1.023 -1.8790  0.9842 -3.0789
   80DT      C2 2527   6.402   7.770   1.036 -0.3446 -0.0210 -0.3118
   80DT      O2 2528   6.393   7.757   1.165 -0.1064 -0.2167  0.9085
   80DT     C3' 2529   6.799   7.486   1.070  0.3440  0.4412 -0.8729
   80DT     H3' 2530   6.894   7.439   1.044  0.8019  1.3749 -0.9218
   80DT     C2' 2531   6.705   7.533   0.955  0.7887 -0.6218 -0.3996
   80DT    H2'1 2532   6.771   7.582   0.884  0.9809 -0.1030  0.1346
   80DT    H2'2 2533   6.645   7.451   0.915  0.6205  0.2593 -2.0028
   80DT     O3' 2534   6.712   7.406   1.159 -0.6922 -0.1754  0.0276
   81DG       P 2535   6.739   7.251   1.189 -0.1069 -0.3134 -0.3510
   81DG     O1P 2536   6.870   7.240   1.257 -0.2391 -0.6362 -0.2501
   81DG     O2P 2537   6.721   7.178   1.061  0.8966 -0.6398 -0.0811
   81DG     O5' 2538   6.619   7.209   1.282 -0.1449  0.2397 -0.7506
   81DG     C5' 2539   6.625   7.263   1.419 -0.1303  0.1465  0.1853
   81DG    H5'1 2540   6.690   7.349   1.433 -1.2808  1.0777 -0.0030
   81DG    H5'2 2541   6.659   7.188   1.490 -2.5018 -0.5775  0.6462
   81DG     C4' 2542   6.482   7.299   1.466 -0.1489  0.0747 -0.0004
   81DG     H4' 2543   6.499   7.333   1.569 -1.6807  2.4680 -0.4539
   81DG     O4' 2544   6.425   7.398   1.380 -0.0495  0.4253 -0.6966
   81DG     C1' 2545   6.298   7.352   1.342  0.1755  0.0215  0.8006
   81DG     H1' 2546   6.219   7.383   1.410 -0.0852  1.3054 -0.0419
   81DG      N9 2547   6.262   7.402   1.205  1.0032  0.2292 -0.2300
   81DG      C8 2548   6.324   7.380   1.083  0.0273  0.8071 -0.4332
   81DG      H8 2549   6.402   7.307   1.067  0.8026  1.2082  1.2349
   81DG      N7 2550   6.283   7.459   0.989 -0.0126  0.2276  0.9981
   81DG      C5 2551   6.178   7.528   1.050  0.3648  0.9235  0.1663
   81DG      C6 2552   6.086   7.626   1.001  0.4471  0.0263  0.1100
   81DG      O6 2553   6.078   7.684   0.895 -0.2874  0.3622  0.0963
   81DG      N1 2554   5.981   7.654   1.084 -0.2633  0.0766  0.4093
   81DG      H1 2555   5.903   7.709   1.050  0.3688  0.7297 -0.0110
   81DG      C2 2556   5.983   7.609   1.214 -0.6223 -0.4995  0.1530
   81DG      N2 2557   5.886   7.650   1.282 -0.3422  0.1842  0.3331
   81DG     H21 2558   5.805   7.697   1.243 -0.3509 -0.5712 -0.5993
   81DG     H22 2559   5.898   7.625   1.379  0.8509 -1.3587 -0.1801
   81DG      N3 2560   6.072   7.537   1.271 -0.2190  0.8988  0.0286
   81DG      C4 2561   6.159   7.491   1.180 -0.8041 -0.0107 -0.1764
   81DG     C3' 2562   6.390   7.179   1.469 -0.3973 -1.3228 -0.2165
   81DG     H3' 2563   6.449   7.087   1.463  1.9142  0.0237  0.4753
   81DG     C2' 2564   6.304   7.197   1.350  0.2016 -0.5331 -0.1923
   81DG    H2'1 2565   6.346   7.144   1.264 -2.6466 -2.7977 -0.3315
   81DG    H2'2 2566   6.208   7.151   1.374  0.6077 -0.1557  2.3923
   81DG     O3' 2567   6.311   7.171   1.588 -0.1995 -0.6130 -0.2298
   82DA       P 2568   6.214   7.051   1.633  0.3411 -0.0666  0.3910
   82DA     O1P 2569   6.200   7.056   1.778 -0.0202  0.1236 -0.1323
   82DA     O2P 2570   6.256   6.926   1.570 -0.1879  0.5870  0.4472
   82DA     O5' 2571   6.067   7.088   1.570 -0.1553  0.5851  0.0752
   82DA     C5' 2572   5.972   7.172   1.625 -0.2874 -0.2886  0.5109
   82DA    H5'1 2573   6.014   7.270   1.648  0.7753 -0.2350 -1.4675
   82DA    H5'2 2574   5.937   7.134   1.721 -0.7253 -1.0609  0.0538
   82DA     C4' 2575   5.844   7.184   1.534  0.0442 -0.3558 -0.5418
   82DA     H4' 2576   5.774   7.249   1.587  1.9774  0.7640  0.7690
   82DA     O4' 2577   5.880   7.248   1.408 -0.2373  0.5395 -0.0333
   82DA     C1' 2578   5.804   7.181   1.311 -0.6043 -0.3648  0.4493
   82DA     H1' 2579   5.707   7.231   1.315  1.2388  3.6642  0.4670
   82DA      N9 2580   5.875   7.204   1.177  0.6961 -0.1699 -0.4839
   82DA      C8 2581   5.994   7.151   1.144  0.1710  0.3636  0.3443
   82DA      H8 2582   6.054   7.081   1.199  1.5217 -0.1369 -1.7009
   82DA      N7 2583   6.037   7.190   1.028 -0.0181  0.8020 -0.2918
   82DA      C5 2584   5.935   7.276   0.984 -0.3503 -0.0994  0.2287
   82DA      C6 2585   5.913   7.361   0.874  0.0542  0.2083 -0.0043
   82DA      N6 2586   5.983   7.364   0.764 -0.2729 -0.6897  0.9165
   82DA     H61 2587   6.077   7.326   0.756 -0.1199  0.0672 -2.3014
   82DA     H62 2588   5.944   7.408   0.682  2.6815 -0.1068 -0.3138
   82DA      N1 2589   5.798   7.431   0.861  0.5329  0.1306  0.1610
   82DA      C2 2590   5.705   7.422   0.960 -0.5930  0.3756  0.8553
   82DA      H2 2591   5.618   7.483   0.946 -0.7704 -0.2835 -1.3542
   82DA      N3 2592   5.714   7.351   1.071 -0.7089  0.6297  0.4500
   82DA      C4 2593   5.831   7.280   1.073 -0.8495 -0.6851  0.2980
   82DA     C3' 2594   5.775   7.050   1.512 -0.5807 -0.4155 -0.0772
   82DA     H3' 2595   5.825   6.969   1.565 -2.0313 -0.7218  0.8578
   82DA     C2' 2596   5.801   7.033   1.362 -0.3257 -0.3741 -0.0398
   82DA    H2'1 2597   5.894   6.977   1.346 -1.9936 -2.5805 -2.8566
   82DA    H2'2 2598   5.724   6.974   1.313 -0.5815 -0.1986  0.1480
   82DA     O3' 2599   5.646   7.073   1.555  0.1885  0.0761  0.0811
   83DA       P 2600   5.549   6.957   1.544  0.0004  0.1954 -0.0712
   83DA     O1P 2601   5.440   6.980   1.640  0.0235  0.0123 -0.2967
   83DA     O2P 2602   5.617   6.825   1.537 -0.1372  0.0469 -0.5426
   83DA     O5' 2603   5.480   7.002   1.396  0.1287 -0.1561  0.0799
   83DA     C5' 2604   5.411   7.125   1.398  0.1095  0.0920  0.0856
   83DA    H5'1 2605   5.484   7.206   1.398  1.4139 -1.0643 -0.8095
   83DA    H5'2 2606   5.351   7.116   1.489 -1.3590  0.1324 -0.8329
   83DA     C4' 2607   5.319   7.145   1.284 -0.7250 -0.4207  0.4201
   83DA     H4' 2608   5.256   7.232   1.300  0.5023  0.8346 -1.2346
   83DA     O4' 2609   5.406   7.175   1.171 -0.1366  0.3978  0.2777
   83DA     C1' 2610   5.373   7.090   1.064  0.6049 -0.0853 -0.0449
   83DA     H1' 2611   5.286   7.126   1.009  1.3429  0.1695 -1.0719
   83DA      N9 2612   5.497   7.071   0.980  0.7150  0.4512  0.1199
   83DA      C8 2613   5.609   6.997   1.014  0.1288 -0.3207 -0.2673
   83DA      H8 2614   5.618   6.931   1.098  2.5353  1.7692  1.2829
   83DA      N7 2615   5.704   7.004   0.924 -0.5526  0.5496 -0.7024
   83DA      C5 2616   5.653   7.082   0.823 -0.0611 -0.1429  0.3168
   83DA      C6 2617   5.698   7.128   0.700 -0.4712 -0.0805 -0.1215
   83DA      N6 2618   5.823   7.101   0.654  0.3671  0.2001  0.5079
   83DA     H61 2619   5.896   7.062   0.712  2.2149 -2.8372 -3.4272
   83DA     H62 2620   5.840   7.139   0.562  1.0216 -0.8978  0.1698
   83DA      N1 2621   5.623   7.199   0.615 -0.1729  0.5992 -0.0763
   83DA      C2 2622   5.502   7.228   0.658  0.3869 -0.4716  0.1025
   83DA      H2 2623   5.434   7.288   0.598 -1.2004 -1.6239  0.6841
   83DA      N3 2624   5.442   7.194   0.775 -0.4479  0.0730  0.2963
   83DA      C4 2625   5.525   7.123   0.855  0.8875  0.3497  0.2980
   83DA     C3' 2626   5.240   7.022   1.248  0.4519 -0.3337  0.5450
   83DA     H3' 2627   5.230   6.952   1.331  0.2232 -0.3826  0.4753
   83DA     C2' 2628   5.331   6.965   1.138  0.9140  0.1062 -0.4545
   83DA    H2'1 2629   5.415   6.916   1.188  1.5778  0.9009 -0.7765
   83DA    H2'2 2630   5.280   6.890   1.078 -0.8783  1.7320 -1.0457
   83DA     O3' 2631   5.105   7.060   1.217  0.0833  0.0378 -0.0529
   84DC       P 2632   5.001   6.943   1.197  0.0335  0.2356 -0.0731
   84DC     O1P 2633   4.869   6.993   1.240  0.3053  0.4275 -0.0941
   84DC     O2P 2634   5.059   6.815   1.252  0.4147  0.8460  0.2263
   84DC     O5' 2635   4.997   6.934   1.048  0.2182  0.0484 -0.5667
   84DC     C5' 2636   4.950   7.050   0.968  0.1945 -0.0751  0.2777
   84DC    H5'1 2637   4.998   7.137   1.012  0.3089 -1.0198  2.1481
   84DC    H5'2 2638   4.844   7.061   0.992 -0.2308 -0.9613 -1.0726
   84DC     C4' 2639   4.978   7.053   0.822  0.2085  0.1029 -0.0868
   84DC     H4' 2640   4.936   7.144   0.781  0.0382  0.8663  1.6670
   84DC     O4' 2641   5.111   7.056   0.790  0.1227 -0.2539 -0.6928
   84DC     C1' 2642   5.143   6.967   0.686  0.3426  0.0389 -0.1137
   84DC     H1' 2643   5.115   7.009   0.589  1.6596 -0.9382 -0.9554
   84DC      N1 2644   5.286   6.923   0.681 -0.4510  0.0591  0.1378
   84DC      C6 2645   5.342   6.834   0.777 -0.0349  0.0840 -0.2303
   84DC      H6 2646   5.283   6.812   0.865  0.3711 -1.0299 -0.2171
   84DC      C5 2647   5.459   6.775   0.753 -0.0057 -0.3967  1.1024
   84DC      H5 2648   5.500   6.701   0.820 -3.0164 -2.6731  0.6962
   84DC      C4 2649   5.531   6.814   0.635  0.3190 -0.4200 -0.9171
   84DC      N4 2650   5.653   6.784   0.623  0.0193 -0.1461  0.2662
   84DC     H41 2651   5.686   6.729   0.700 -1.2850  1.1100  1.7892
   84DC     H42 2652   5.704   6.819   0.543 -0.9282 -2.0097 -1.2416
   84DC      N3 2653   5.479   6.897   0.549 -0.1083 -0.4099  0.2373
   84DC      C2 2654   5.356   6.943   0.564  0.3370  0.5673 -1.2394
   84DC      O2 2655   5.304   7.006   0.470 -0.9768 -0.4902 -0.6982
   84DC     C3' 2656   4.922   6.930   0.748 -0.0820  0.5280 -0.6580
   84DC     H3' 2657   4.862   6.871   0.816 -0.7850  1.5513 -0.3608
   84DC     C2' 2658   5.050   6.850   0.710  0.3470 -0.2835  0.6991
   84DC    H2'1 2659   5.076   6.787   0.795 -0.4107  0.6824  1.6769
   84DC    H2'2 2660   5.039   6.786   0.623  1.3520 -0.0711  0.3960
   84DC     O3' 2661   4.843   6.977   0.642 -0.1102  0.1419 -0.6244
   85DA       P 2662   4.733   6.887   0.566 -0.4085  0.0492 -0.0272
   85DA     O1P 2663   4.619   6.979   0.556 -0.0015  0.3218 -0.4399
   85DA     O2P 2664   4.711   6.762   0.638 -0.3924  0.2285  0.0979
   85DA     O5' 2665   4.801   6.863   0.426 -0.2047 -0.4248  0.2186
   85DA     C5' 2666   4.821   6.978   0.343  0.1930 -0.1387  0.5959
   85DA    H5'1 2667   4.889   7.049   0.388  0.6825 -0.2104 -0.0130
   85DA    H5'2 2668   4.723   7.026   0.339 -0.9174 -2.2464  0.6919
   85DA     C4' 2669   4.878   6.952   0.205 -0.0715 -0.1396 -0.2563
   85DA     H4' 2670   4.870   7.046   0.151  1.2412  0.5449  0.6876
   85DA     O4' 2671   5.011   6.919   0.223 -0.2153  0.0610  0.1870
   85DA     C1' 2672   5.037   6.792   0.177  0.2169 -0.3777  0.0711
   85DA     H1' 2673   5.086   6.798   0.080 -0.9604  0.7882 -0.4753
   85DA      N9 2674   5.122   6.732   0.281 -0.3704  0.4183  0.3493
   85DA      C8 2675   5.083   6.669   0.393  0.1930 -0.0784  1.1329
   85DA      H8 2676   4.980   6.677   0.423 -0.2233  1.5556 -0.4970
   85DA      N7 2677   5.183   6.617   0.457 -0.2531  0.8140  0.2417
   85DA      C5 2678   5.298   6.647   0.378  0.3193  1.0551  0.1299
   85DA      C6 2679   5.435   6.616   0.383 -0.2327  0.5484  0.1641
   85DA      N6 2680   5.491   6.545   0.483 -0.4513  0.0264  0.0589
   85DA     H61 2681   5.432   6.501   0.552  0.9932 -0.6885  0.8676
   85DA     H62 2682   5.592   6.544   0.480 -0.2487  3.6940  1.0047
   85DA      N1 2683   5.516   6.644   0.282  0.3944  0.1093  0.1035
   85DA      C2 2684   5.462   6.697   0.171  0.1463 -0.0502 -0.4865
   85DA      H2 2685   5.527   6.705   0.084  2.6668  1.5728  1.4194
   85DA      N3 2686   5.337   6.742   0.156 -0.4008  0.2786 -0.1824
   85DA      C4 2687   5.261   6.713   0.264  0.4441  0.6011 -0.9323
   85DA     C3' 2688   4.810   6.847   0.118  0.0025 -0.7285  0.3233
   85DA     H3' 2689   4.704   6.842   0.144  0.3924 -2.5077  1.8198
   85DA     C2' 2690   4.896   6.726   0.169 -1.0269  0.0094 -0.4320
   85DA    H2'1 2691   4.857   6.685   0.261 -0.2564  1.5051  0.6068
   85DA    H2'2 2692   4.907   6.648   0.093  2.0693 -0.4116  0.3204
   85DA     O3' 2693   4.824   6.879  10.645 -0.2346  0.2368 -0.4349
   86DT       P 2694   4.764   6.796  10.528  0.0276  0.6835  0.0142
   86DT     O1P 2695   4.764   6.880  10.408 -0.1144  0.3272  0.4532
   86DT     O2P 2696   4.636   6.737  10.577  0.0453  0.8641 -0.5567
   86DT     O5' 2697   4.867   6.681  10.510 -0.1190 -0.1800  0.3509
   86DT     C5' 2698   4.991   6.706  10.442  0.7102  0.4116 -0.7677
   86DT    H5'1 2699   5.034   6.803  10.468  0.5299  0.3339 -0.1571
   86DT    H5'2 2700   4.966   6.704  10.336 -1.2040  2.2454 -0.4133
   86DT     C4' 2701   5.095   6.599  10.467 -0.5386  0.1369  0.2229
   86DT     H4' 2702   5.169   6.620  10.390 -1.1807  0.7159 -0.2452
   86DT     O4' 2703   5.151   6.586  10.592 -0.2133  0.3212 -0.5780
   86DT     C1' 2704   5.160   6.443  10.612 -0.0750  0.3270 -0.9370
   86DT     H1' 2705   5.237   6.406  10.544  0.2456  1.3313 -1.1312
   86DT      N1 2706   5.194   6.405   0.087  0.8022 -0.0781  0.1984
   86DT      C6 2707   5.106   6.388   0.195 -0.6913 -0.2692  0.3207
   86DT      H6 2708   5.003   6.417   0.179  0.1704  2.5736 -0.8237
   86DT      C5 2709   5.142   6.347   0.314 -0.3461  0.0862 -0.1789
   86DT      C7 2710   5.039   6.313   0.420  0.6426 -0.1735 -0.0426
   86DT     H71 2711   5.041   6.208   0.449 -0.4301 -0.0564  0.4917
   86DT     H72 2712   5.060   6.373   0.508 -0.1213  0.9623 -0.6069
   86DT     H73 2713   4.946   6.353   0.381  0.2504 -0.3086  0.7445
   86DT      C4 2714   5.282   6.310   0.341 -0.0684  0.2810 -1.2875
   86DT      O4 2715   5.329   6.257   0.442  0.0347  0.4597 -0.0392
   86DT      N3 2716   5.362   6.321   0.230  0.3865  0.0049  0.3977
   86DT      H3 2717   5.452   6.276   0.234  0.1893 -0.3252  1.4778
   86DT      C2 2718   5.330   6.376   0.111  0.0414  0.3044 -0.0845
   86DT      O2 2719   5.417   6.379   0.023 -0.3691 -0.5761 -0.0889
   86DT     C3' 2720   5.030   6.457  10.437  0.0014  0.3756 -0.4782
   86DT     H3' 2721   4.927   6.463  10.402  0.4350  1.3256 -1.6556
   86DT     C2' 2722   5.027   6.386  10.572  0.2483 -0.3564  0.2817
   86DT    H2'1 2723   4.943   6.418  10.632 -1.0865  0.0264 -1.7009
   86DT    H2'2 2724   5.037   6.279  10.553  3.3670  0.1570 -1.8459
   86DT     O3' 2725   5.100   6.379  10.342  0.3059 -0.6340 -0.2221
   87DG       P 2726   5.039   6.345  10.189 -0.0289  0.0306  0.0898
   87DG     O1P 2727   4.975   6.461  10.132  0.9313 -0.5888  0.0181
   87DG     O2P 2728   4.968   6.218  10.201  0.1081 -0.4002  0.4173
   87DG     O5' 2729   5.170   6.314  10.104  0.5658 -0.0348 -0.4355
   87DG     C5' 2730   5.271   6.408  10.088  0.0169  0.2750  0.4152
   87DG    H5'1 2731   5.260   6.505  10.136  0.6525  1.7572 -2.2150
   87DG    H5'2 2732   5.285   6.421   9.980  0.0436 -1.6669  0.1490
   87DG     C4' 2733   5.407   6.357  10.132  0.1304 -0.0466  0.3940
   87DG     H4' 2734   5.479   6.435  10.107 -1.9753  1.4583 -1.2872
   87DG     O4' 2735   5.415   6.334  10.273  0.0471 -0.0222 -0.0361
   87DG     C1' 2736   5.466   6.201  10.288 -0.6200  0.1319 -0.1876
   87DG     H1' 2737   5.573   6.207  10.306 -0.8976  1.5166  1.2925
   87DG      N9 2738   5.413   6.145  10.413 -0.3546  0.0927 -0.5454
   87DG      C8 2739   5.284   6.129  10.443 -0.1297  0.2311 -0.3822
   87DG      H8 2740   5.206   6.164  10.377  0.2273  3.0120  0.5287
   87DG      N7 2741   5.263   6.092  10.571  0.5710 -0.0385  0.3972
   87DG      C5 2742   5.389   6.064  10.611  0.1424 -0.5265 -0.0419
   87DG      C6 2743   5.448   6.014   0.068  0.3303  0.2348 -0.2802
   87DG      O6 2744   5.398   5.985   0.177  0.5987 -0.1750  0.1979
   87DG      N1 2745   5.589   5.993   0.066  0.2801 -0.8231 -0.1561
   87DG      H1 2746   5.622   5.953   0.152  0.7580 -1.5214 -0.6556
   87DG      C2 2747   5.669   6.045  10.636 -0.0201  1.1177  0.2599
   87DG      N2 2748   5.799   6.029  10.651  0.2325  0.1224 -0.4447
   87DG     H21 2749   5.833   5.989   0.071 -0.2424 -0.0675 -0.3418
   87DG     H22 2750   5.863   6.045  10.574  1.6499 -3.3172 -0.1450
   87DG      N3 2751   5.624   6.088  10.519 -0.0474  0.3572  0.2513
   87DG      C4 2752   5.486   6.090  10.512  0.7510  0.0438  0.0795
   87DG     C3' 2753   5.447   6.230  10.060 -0.1881 -0.2372  0.5419
   87DG     H3' 2754   5.383   6.220   9.972  0.4576  0.2470  0.0043
   87DG     C2' 2755   5.433   6.120  10.162  0.1890  0.0727 -0.0912
   87DG    H2'1 2756   5.329   6.087  10.156 -0.0850  1.0195 -0.8067
   87DG    H2'2 2757   5.497   6.031  10.155  0.1406 -0.1620  1.9229
   87DG     O3' 2758   5.585   6.244  10.014 -0.5248  0.4502  0.0285
   88DC       P 2759   5.677   6.137   9.962 -0.2255 -0.0336  0.2471
   88DC     O1P 2760   5.776   6.213   9.885  0.6222  0.6717  0.2271
   88DC     O2P 2761   5.604   6.034   9.886  0.0393 -0.1352 -0.1978
   88DC     O5' 2762   5.755   6.065  10.086  0.1073 -0.0759  0.5636
   88DC     C5' 2763   5.836   6.147  10.165 -0.2803 -0.1002 -0.0412
   88DC    H5'1 2764   5.775   6.212  10.227 -0.9375 -1.5197  0.8733
   88DC    H5'2 2765   5.901   6.205  10.101 -0.5161  0.6858  0.4211
   88DC     C4' 2766   5.932   6.074  10.261 -0.3277 -0.2049 -0.1979
   88DC     H4' 2767   5.989   6.151  10.312  0.2498 -0.2125 -0.8160
   88DC     O4' 2768   5.868   6.003  10.358  0.2476  0.0300 -0.3343
   88DC     C1' 2769   5.901   5.866  10.340  0.1022  0.8273 -0.7408
   88DC     H1' 2770   5.976   5.839  10.415 -2.5295 -2.2032  1.0630
   88DC      N1 2771   5.781   5.784  10.361 -0.9670  0.5645 -0.8042
   88DC      C6 2772   5.671   5.798  10.285 -0.2796 -0.2298  0.8440
   88DC      H6 2773   5.670   5.850  10.190 -0.4539 -0.7903  0.5297
   88DC      C5 2774   5.551   5.772  10.336 -0.1921  0.4489  0.3899
   88DC      H5 2775   5.463   5.801  10.281 -0.6907  0.9030  1.3913
   88DC      C4 2776   5.550   5.708  10.461  0.4735 -0.1808 -0.4779
   88DC      N4 2777   5.432   5.674  10.519  0.1048  0.1703  0.2070
   88DC     H41 2778   5.350   5.705  10.469  1.8568  0.5427 -2.6576
   88DC     H42 2779   5.439   5.630  10.610  3.2098  1.9400  0.9891
   88DC      N3 2780   5.654   5.672  10.535  0.4981 -0.0341 -0.5140
   88DC      C2 2781   5.772   5.719  10.492 -0.7307 -0.1517  0.1496
   88DC      O2 2782   5.869   5.705  10.565 -0.5143 -0.2814  0.0799
   88DC     C3' 2783   6.035   5.990  10.192  0.1929 -0.3403  0.3493
   88DC     H3' 2784   6.047   6.026  10.090 -1.7749  2.7347  1.0732
   88DC     C2' 2785   5.961   5.852  10.203 -0.1335 -0.0211 -0.3540
   88DC    H2'1 2786   5.882   5.848  10.129 -1.8657  0.0626  1.4072
   88DC    H2'2 2787   6.042   5.780  10.197  0.6005  0.8108 -0.7020
   88DC     O3' 2788   6.151   5.991  10.268 -0.0633 -0.0938 -0.2672
   89DC       P 2789   6.288   5.920  10.216  0.0139  0.3855  0.0356
   89DC     O1P 2790   6.400   5.993  10.283 -0.1149 -0.4459 -0.5642
   89DC     O2P 2791   6.301   5.917  10.068 -0.1859 -0.1677 -0.1109
   89DC     O5' 2792   6.293   5.768  10.265 -0.0484  0.1340  0.3765
   89DC     C5' 2793   6.331   5.727  10.402  0.4304 -0.7149  1.1483
   89DC    H5'1 2794   6.269   5.781  10.474 -0.1419  0.1106  0.0575
   89DC    H5'2 2795   6.438   5.744  10.418  0.4022 -1.4125  2.1871
   89DC     C4' 2796   6.305   5.580  10.413 -0.0286  0.0178  0.2321
   89DC     H4' 2797   6.356   5.553  10.505  0.3539 -0.4878 -0.1190
   89DC     O4' 2798   6.164   5.560  10.440 -0.1874 -0.1214 -0.1421
   89DC     C1' 2799   6.120   5.451  10.364  0.4483  0.0862 -0.0693
   89DC     H1' 2800   6.160   5.363  10.414 -0.3769 -0.3316 -0.1265
   89DC      N1 2801   5.971   5.442  10.366  0.1778 -0.4091  0.7151
   89DC      C6 2802   5.902   5.495  10.259 -0.4249  0.7565 -0.1683
   89DC      H6 2803   5.960   5.532  10.176 -1.1026 -1.9623 -1.9914
   89DC      C5 2804   5.767   5.482  10.248 -0.2686  0.5596  0.3086
   89DC      H5 2805   5.717   5.522  10.161 -1.1300  1.2462  1.1028
   89DC      C4 2806   5.700   5.415  10.354 -0.0038  0.3307  0.7160
   89DC      N4 2807   5.574   5.424  10.356  0.0720 -0.1595 -0.2310
   89DC     H41 2808   5.522   5.488  10.296  0.0929 -1.6820 -1.9658
   89DC     H42 2809   5.530   5.387  10.439  1.0108 -1.9596 -0.4965
   89DC      N3 2810   5.762   5.371  10.460  0.7167 -0.2787  0.4184
   89DC      C2 2811   5.897   5.385  10.468 -0.0845  0.2333 -0.3730
   89DC      O2 2812   5.947   5.334  10.569 -0.4241 -0.1699  0.3072
   89DC     C3' 2813   6.343   5.489  10.298  0.5734 -0.4907  0.6654
   89DC     H3' 2814   6.409   5.534  10.223 -0.9067  0.3920 -0.1687
   89DC     C2' 2815   6.203   5.467  10.236 -0.0349 -0.2269  0.5630
   89DC    H2'1 2816   6.180   5.558  10.181 -0.4272 -1.3343 -1.1751
   89DC    H2'2 2817   6.200   5.386  10.164  3.3078  0.1741 -0.2456
   89DC     O3' 2818   6.402   5.368  10.338 -0.4129  0.0346 -0.2003
   90DT       P 2819   6.563   5.353  10.327  0.2965 -0.3600 -0.1426
   90DT     O1P 2820   6.630   5.488  10.323  0.2675  0.4707 -0.1028
   90DT     O2P 2821   6.587   5.252  10.222  0.1855  0.0975 -0.1401
   90DT     O5' 2822   6.572   5.286  10.473  0.2437  0.1765 -0.8763
   90DT     C5' 2823   6.586   5.371  10.589 -0.0092  0.6363  0.6446
   90DT    H5'1 2824   6.533   5.465  10.574  0.3494  0.9075  1.0494
   90DT    H5'2 2825   6.692   5.382  10.609  0.2920  0.0424 -0.5456
   90DT     C4' 2826   6.522   5.303   0.047  0.2176  0.2897  0.2170
   90DT     H4' 2827   6.544   5.372   0.128 -1.2006 -1.6110  2.3301
   90DT     O4' 2828   6.384   5.272   0.035  0.4185 -0.5109  0.4284
   90DT     C1' 2829   6.360   5.134   0.056  0.0394  0.1571 -0.3289
   90DT     H1' 2830   6.334   5.114   0.160 -0.5004  0.5994 -0.3688
   90DT      N1 2831   6.250   5.099  10.626 -0.7229 -0.5030  0.2552
   90DT      C6 2832   6.268   5.107  10.491 -0.5673 -0.3647  0.3203
   90DT      H6 2833   6.361   5.143  10.451 -1.7347  1.1127 -1.2125
   90DT      C5 2834   6.170   5.076  10.405  0.7858  0.2906 -1.0378
   90DT      C7 2835   6.198   5.077  10.263  0.2280 -0.5999 -0.1561
   90DT     H71 2836   6.162   4.985  10.218 -1.5960  0.5904 -1.2311
   90DT     H72 2837   6.129   5.145  10.214  0.2171  0.4024  1.2129
   90DT     H73 2838   6.303   5.102  10.249  0.1115 -0.0501 -0.0673
   90DT      C4 2839   6.035   5.040  10.457 -0.0814  0.2692  0.3043
   90DT      O4 2840   5.936   5.022  10.385 -0.5972  0.5247 -0.2640
   90DT      N3 2841   6.030   5.018  10.590 -0.3660 -0.4548 -1.0031
   90DT      H3 2842   5.941   4.990  10.628  2.3377 -2.5828  4.9298
   90DT      C2 2843   6.129   5.060   0.012 -0.9184 -0.1079  0.3669
   90DT      O2 2844   6.091   5.078   0.125 -0.6437 -0.1160  0.0108
   90DT     C3' 2845   6.587   5.167   0.084  0.0853  0.2555 -0.4610
   90DT     H3' 2846   6.685   5.167   0.036 -0.1303  0.0660 -0.9061
   90DT     C2' 2847   6.491   5.064   0.036 -0.3046  0.3001  0.8131
   90DT    H2'1 2848   6.523   5.052  10.599  2.0008 -2.2029  1.7199
   90DT    H2'2 2849   6.497   4.972   0.092 -0.1843 -0.3149 -0.1842
   90DT     O3' 2850   6.596   5.156   0.226 -0.2416  0.0309 -0.0259
   91DT       P 2851   6.695   5.051   0.289 -0.1648 -0.3360  0.1642
   91DT     O1P 2852   6.758   5.104   0.411 -0.5499  0.5669  0.5586
   91DT     O2P 2853   6.784   4.997   0.179  0.6058  0.8761 -0.1700
   91DT     O5' 2854   6.592   4.932   0.330 -0.5197  0.3113 -0.3012
   91DT     C5' 2855   6.478   4.944   0.419  0.1493 -0.5533 -0.0175
   91DT    H5'1 2856   6.427   5.039   0.402 -1.5771 -1.4310  0.0676
   91DT    H5'2 2857   6.502   4.940   0.525 -2.2324  0.4855  0.6254
   91DT     C4' 2858   6.379   4.832   0.390  0.5791 -0.5194 -0.2868
   91DT     H4' 2859   6.300   4.824   0.464 -0.6171 -0.9053 -1.5608
   91DT     O4' 2860   6.317   4.850   0.259 -0.4308  0.1839  0.5839
   91DT     C1' 2861   6.297   4.720   0.200 -0.1615 -0.2037 -0.2656
   91DT     H1' 2862   6.224   4.657   0.251 -0.1990 -0.6342 -0.8459
   91DT      N1 2863   6.251   4.721   0.055  0.5534 -0.4435 -0.4770
   91DT      C6 2864   6.332   4.749  10.620 -0.6098  0.8012  0.5420
   91DT      H6 2865   6.438   4.766  10.633 -0.1614  0.5123 -2.1814
   91DT      C5 2866   6.289   4.757  10.492 -0.1310  0.4275  0.3851
   91DT      C7 2867   6.379   4.781  10.376 -0.1117  0.1052  0.0430
   91DT     H71 2868   6.462   4.844  10.409 -1.1352  1.0104  1.0213
   91DT     H72 2869   6.415   4.687  10.335 -4.4219 -0.6115 -2.7947
   91DT     H73 2870   6.321   4.835  10.301  1.5519 -1.5233 -2.5369
   91DT      C4 2871   6.146   4.733  10.461  0.3949  0.5455 -0.1053
   91DT      O4 2872   6.088   4.743  10.353  0.3337 -0.2914 -0.2474
   91DT      N3 2873   6.067   4.701  10.567 -0.8790  0.0552  0.6930
   91DT      H3 2874   5.975   4.663  10.552 -0.8330 -0.0867  0.7649
   91DT      C2 2875   6.115   4.696   0.029 -0.2429 -0.0805  0.4452
   91DT      O2 2876   6.040   4.663   0.115 -0.6794  0.4698 -0.1879
   91DT     C3' 2877   6.456   4.699   0.373  0.4650  0.3828  0.3388
   91DT     H3' 2878   6.563   4.704   0.394  0.0818 -0.1165  2.7395
   91DT     C2' 2879   6.433   4.656   0.224 -0.4721 -0.2155  0.1308
   91DT    H2'1 2880   6.507   4.703   0.160 -1.0987 -0.7948 -1.0332
   91DT    H2'2 2881   6.416   4.549   0.213 -0.8544 -0.2513  0.9213
   91DT     O3' 2882   6.392   4.604   0.448 -0.0487  0.3357  0.3186
   92DT       P 2883   6.475   4.487   0.524  0.2326 -0.5283  0.1905
   92DT     O1P 2884   6.382   4.407   0.612 -0.8626 -0.4354 -0.6411
   92DT     O2P 2885   6.588   4.558   0.585  0.5665 -0.1354 -0.4163
   92DT     O5' 2886   6.527   4.398   0.406 -0.1617  0.2316  1.0170
   92DT     C5' 2887   6.523   4.260   0.391  0.0628  0.5356 -0.2741
   92DT    H5'1 2888   6.577   4.213   0.473 -1.8943  0.7363  1.2018
   92DT    H5'2 2889   6.569   4.230   0.297  1.1085 -0.1545  0.4290
   92DT     C4' 2890   6.377   4.204   0.385  0.2369 -0.1607  0.1847
   92DT     H4' 2891   6.323   4.209   0.479  0.1151  0.1334  0.0993
   92DT     O4' 2892   6.306   4.278   0.292  0.0278 -0.3047 -0.0211
   92DT     C1' 2893   6.258   4.184   0.190  0.1019  0.5022 -0.1292
   92DT     H1' 2894   6.160   4.142   0.215  0.7655 -0.3859  1.0813
   92DT      N1 2895   6.280   4.249   0.058  1.1865  0.0143  0.2031
   92DT      C6 2896   6.405   4.298   0.031 -0.6839  0.2612  0.1814
   92DT      H6 2897   6.483   4.293   0.106  0.0397  2.3282 -0.3833
   92DT      C5 2898   6.440   4.360  10.586 -0.0999 -0.0794 -0.1024
   92DT      C7 2899   6.573   4.418  10.547 -0.0322  0.0606  0.1647
   92DT     H71 2900   6.543   4.514  10.505 -1.4704 -0.3900  0.0822
   92DT     H72 2901   6.637   4.434  10.633 -0.3350  0.6872  0.2847
   92DT     H73 2902   6.624   4.365  10.467 -0.4638  0.7267 -0.5689
   92DT      C4 2903   6.341   4.372  10.482 -0.4336  0.1140 -0.5727
   92DT      O4 2904   6.358   4.412  10.367 -0.1675 -0.1832 -0.1665
   92DT      N3 2905   6.217   4.320  10.507  0.5574 -0.8486 -0.8245
   92DT      H3 2906   6.152   4.307  10.432  0.0292 -1.7075 -0.2437
   92DT      C2 2907   6.178   4.259  10.628 -0.0055 -0.2248  0.1573
   92DT      O2 2908   6.064   4.205  10.640  0.2988  0.3298  0.2950
   92DT     C3' 2909   6.372   4.051   0.358  0.1505  0.4216 -0.0566
   92DT     H3' 2910   6.469   4.007   0.381 -0.0434  0.2751  0.5146
   92DT     C2' 2911   6.353   4.062   0.208 -0.3253 -0.2206 -0.5478
   92DT    H2'1 2912   6.452   4.084   0.168  0.6978 -0.5815  1.6537
   92DT    H2'2 2913   6.296   3.975   0.178 -2.0846  0.6186  0.2151
   92DT     O3' 2914   6.266   3.990   0.425  0.2872  0.4422  0.2245
   93DT       P 2915   6.248   3.831   0.449 -0.0341 -0.3170 -0.2063
   93DT     O1P 2916   6.180   3.828   0.578 -0.0283 -0.5974 -0.0170
   93DT     O2P 2917   6.377   3.761   0.431  0.1803  0.0484 -0.3848
   93DT     O5' 2918   6.163   3.789   0.329  0.3088  0.2763 -0.2950
   93DT     C5' 2919   6.023   3.824   0.325  0.0645 -0.8925 -0.8025
   93DT    H5'1 2920   5.998   3.925   0.357  1.6503 -0.5251 -0.6388
   93DT    H5'2 2921   5.960   3.753   0.377 -1.4054  1.7718  1.2598
   93DT     C4' 2922   5.962   3.818   0.177 -0.1984 -0.3475 -0.4855
   93DT     H4' 2923   5.856   3.846   0.183  0.1176  0.9543 -0.6358
   93DT     O4' 2924   6.021   3.911   0.092 -0.3401  0.4769  0.2674
   93DT     C1' 2925   6.043   3.842  10.637 -0.1001  1.0384  0.0901
   93DT     H1' 2926   5.947   3.836  10.587  0.4610 -1.2492 -0.8361
   93DT      N1 2927   6.139   3.906  10.547 -0.0474  0.0345 -0.5647
   93DT      C6 2928   6.275   3.909  10.569 -0.4109  0.0565 -1.2951
   93DT      H6 2929   6.306   3.855  10.657 -0.2568 -0.9088 -1.9338
   93DT      C5 2930   6.361   3.977  10.491  0.0933 -0.0773 -0.0915
   93DT      C7 2931   6.504   3.988  10.529  0.0433 -0.0863  0.4301
   93DT     H71 2932   6.553   3.939  10.446 -2.5925 -0.0795 -1.2573
   93DT     H72 2933   6.532   4.090  10.555 -1.4631  0.8576 -1.4032
   93DT     H73 2934   6.518   3.922  10.615  1.7188 -0.2884  0.0310
   93DT      C4 2935   6.322   4.035  10.367  0.5387  0.4321  0.0149
   93DT      O4 2936   6.397   4.097  10.290  0.5510 -0.1641 -0.4541
   93DT      N3 2937   6.182   4.027  10.345  0.0395 -0.6577  0.0061
   93DT      H3 2938   6.138   4.050  10.257  1.4872 -0.9235 -0.8160
   93DT      C2 2939   6.086   3.967  10.432 -0.4609 -0.5009 -0.2585
   93DT      O2 2940   5.973   3.949  10.391  0.2491 -0.3046 -0.2863
   93DT     C3' 2941   5.974   3.676   0.120  0.2246 -0.0555  0.4182
   93DT     H3' 2942   5.998   3.597   0.192 -1.8069 -1.1517 -0.0387
   93DT     C2' 2943   6.075   3.699   0.015 -0.0649 -0.1362  0.5138
   93DT    H2'1 2944   6.179   3.695   0.050  0.5236  0.5364 -1.0544
   93DT    H2'2 2945   6.060   3.633  10.597 -1.8184  0.4231  0.3584
   93DT     O3' 2946   5.843   3.638   0.065 -0.0636 -0.4620 -0.6978
   94DG       P 2947   5.819   3.492   0.002  0.2829 -0.3571 -0.0969
   94DG     O1P 2948   5.678   3.445   0.022 -0.1687  0.1955 -0.2072
   94DG     O2P 2949   5.926   3.402   0.038 -0.2547 -0.1757 -0.1370
   94DG     O5' 2950   5.839   3.527  10.510 -0.6991  0.4442 -0.7589
   94DG     C5' 2951   5.738   3.601  10.443  0.2275 -0.4229 -0.2979
   94DG    H5'1 2952   5.741   3.707  10.468 -0.5016 -0.4272 -0.1717
   94DG    H5'2 2953   5.637   3.571  10.470 -1.2679  0.5600 -4.1356
   94DG     C4' 2954   5.745   3.583  10.292 -0.6032 -0.5725 -0.1604
   94DG     H4' 2955   5.648   3.615  10.252 -0.6633  0.3395  0.6597
   94DG     O4' 2956   5.858   3.664  10.248 -0.1087  0.1369  0.3963
   94DG     C1' 2957   5.941   3.583  10.171 -1.1260  0.6389 -0.4451
   94DG     H1' 2958   5.903   3.575  10.069 -0.3114 -3.5435 -0.6128
   94DG      N9 2959   6.080   3.629  10.175 -0.5805 -0.3202  0.1303
   94DG      C8 2960   6.162   3.652  10.283  0.2530  0.4898  0.0708
   94DG      H8 2961   6.157   3.613  10.383  0.2137 -1.2993 -0.6004
   94DG      N7 2962   6.272   3.711  10.261 -0.4986 -0.4902 -0.1131
   94DG      C5 2963   6.268   3.729  10.118 -0.9004  0.5929 -0.1242
   94DG      C6 2964   6.358   3.799  10.031  0.3342 -0.7656 -0.0459
   94DG      O6 2965   6.464   3.863  10.044 -0.5288  0.1262 -0.3358
   94DG      N1 2966   6.310   3.800   9.899  0.7168 -0.2179  0.1650
   94DG      H1 2967   6.369   3.851   9.835  2.4643 -1.6279  0.5719
   94DG      C2 2968   6.181   3.764   9.860 -0.3948 -0.0397  0.4901
   94DG      N2 2969   6.154   3.779   9.733 -0.6047  0.2727  0.2405
   94DG     H21 2970   6.213   3.834   9.671 -0.9796  0.5943  0.1633
   94DG     H22 2971   6.085   3.729   9.680 -2.2161  0.9348  1.6165
   94DG      N3 2972   6.097   3.699   9.943  0.0964 -0.5005  0.2745
   94DG      C4 2973   6.151   3.681  10.068  0.4386 -0.4764 -0.2741
   94DG     C3' 2974   5.771   3.442  10.248  0.0678 -0.0590  0.7211
   94DG     H3' 2975   5.754   3.371  10.329 -1.2859 -0.7263 -0.1233
   94DG     C2' 2976   5.922   3.445  10.229 -1.2371 -0.4238  0.2828
   94DG    H2'1 2977   5.978   3.452  10.323  0.9531 -2.8342 -0.7239
   94DG    H2'2 2978   5.950   3.372  10.153 -1.9889  1.1892 -1.6221
   94DG     O3' 2979   5.690   3.398  10.134 -0.6425  0.5613 -0.6213
   95DA       P 2980   5.699   3.251  10.072  0.1962 -0.5559  0.1968
   95DA     O1P 2981   5.569   3.226  10.014 -0.4317 -0.0123  0.5288
   95DA     O2P 2982   5.749   3.158  10.176  0.7191 -0.4472 -0.1039
   95DA     O5' 2983   5.804   3.252   9.962 -0.1659  0.5168 -0.2726
   95DA     C5' 2984   5.789   3.331   9.841  0.0099 -0.0103  0.1324
   95DA    H5'1 2985   5.762   3.434   9.863  2.7896  0.4148  1.9249
   95DA    H5'2 2986   5.712   3.287   9.776  0.2908 -0.2251 -0.0568
   95DA     C4' 2987   5.918   3.343   9.757  0.1965  0.2592 -0.5135
   95DA     H4' 2988   5.891   3.406   9.672 -0.9220  1.6871  0.8387
   95DA     O4' 2989   6.019   3.416   9.819 -0.1463 -0.0190  0.2851
   95DA     C1' 2990   6.145   3.378   9.765  0.0949  0.3366  0.3404
   95DA     H1' 2991   6.153   3.426   9.668  0.2796 -1.4462 -0.5598
   95DA      N9 2992   6.255   3.403   9.859  0.5166 -0.0279  0.2380
   95DA      C8 2993   6.258   3.368   9.987  0.2855 -0.0842 -0.2988
   95DA      H8 2994   6.168   3.322  10.026  0.2242 -1.4551 -1.9259
   95DA      N7 2995   6.371   3.402  10.050  0.7373 -0.8435  0.3980
   95DA      C5 2996   6.441   3.468   9.951 -0.9076 -0.1497 -0.3253
   95DA      C6 2997   6.561   3.543   9.946  0.4096  0.6490  0.2298
   95DA      N6 2998   6.637   3.568  10.049 -0.2015 -0.1589 -0.3590
   95DA     H61 2999   6.623   3.508  10.128  2.1330 -2.0996 -1.2968
   95DA     H62 3000   6.717   3.630  10.046 -0.2446 -0.0722  0.2912
   95DA      N1 3001   6.603   3.587   9.833 -0.4000 -0.0274 -0.1107
   95DA      C2 3002   6.535   3.562   9.719 -0.3538 -0.2586  0.2826
   95DA      H2 3003   6.581   3.593   9.626 -0.8539 -0.4771 -0.0396
   95DA      N3 3004   6.417   3.512   9.713 -0.5049 -0.0473 -0.5405
   95DA      C4 3005   6.373   3.464   9.834 -0.1167 -0.1430 -0.4821
   95DA     C3' 3006   5.971   3.216   9.699  0.0463  0.5209  0.0367
   95DA     H3' 3007   5.926   3.130   9.748  0.3932  1.2423  1.6566
   95DA     C2' 3008   6.128   3.231   9.730 -0.0914  0.0084  0.0528
   95DA    H2'1 3009   6.147   3.177   9.823 -1.2595  1.1031  0.9678
   95DA    H2'2 3010   6.191   3.206   9.645  2.1696  0.5332  1.4988
   95DA     O3' 3011   5.952   3.225   9.558  0.6231  0.5162 -0.1461
   96DT       P 3012   5.996   3.109   9.464 -0.3349  0.0842 -0.1300
   96DT     O1P 3013   5.916   3.121   9.343  0.3535  0.4865 -0.1254
   96DT     O2P 3014   5.984   2.991   9.548  0.0907 -0.0463  0.2841
   96DT     O5' 3015   6.154   3.121   9.420  0.3453 -0.3408 -0.2013
   96DT     C5' 3016   6.198   3.237   9.350  0.0423 -0.0108 -0.8433
   96DT    H5'1 3017   6.166   3.328   9.400  0.7907 -1.3624  2.3117
   96DT    H5'2 3018   6.157   3.229   9.249  0.0803 -0.0629 -0.8546
   96DT     C4' 3019   6.344   3.234   9.327 -0.4571 -0.4629 -0.4675
   96DT     H4' 3020   6.367   3.301   9.243 -2.1390 -0.5409 -1.0404
   96DT     O4' 3021   6.410   3.283   9.445  0.3308  0.1187 -0.1340
   96DT     C1' 3022   6.521   3.200   9.466 -0.0150  0.0038  0.1586
   96DT     H1' 3023   6.603   3.224   9.399 -0.5176 -0.1224 -0.5084
   96DT      N1 3024   6.571   3.215   9.614 -0.2620  0.4728 -0.0721
   96DT      C6 3025   6.518   3.135   9.712 -0.3245  0.7847 -0.5607
   96DT      H6 3026   6.446   3.058   9.692  0.8932 -0.2173 -1.2694
   96DT      C5 3027   6.573   3.139   9.835  0.1005 -0.2503 -0.6586
   96DT      C7 3028   6.502   3.068   9.946  0.5243 -0.3394  0.4030
   96DT     H71 3029   6.422   3.003   9.912 -1.3912  2.0407  0.0389
   96DT     H72 3030   6.568   3.000  10.001 -0.2769 -0.5760  1.0858
   96DT     H73 3031   6.463   3.138  10.020 -1.1233 -0.3146 -0.4569
   96DT      C4 3032   6.683   3.223   9.866 -0.9576  0.3688 -0.5516
   96DT      O4 3033   6.727   3.241   9.980  0.5741 -0.5313 -0.1333
   96DT      N3 3034   6.741   3.284   9.759  0.0388 -1.0185  0.2085
   96DT      H3 3035   6.814   3.351   9.774 -0.9131  0.5388 -1.7828
   96DT      C2 3036   6.686   3.290   9.637 -0.3886  0.1834  0.7024
   96DT      O2 3037   6.735   3.365   9.550  0.0096  0.3835  0.1805
   96DT     C3' 3038   6.406   3.101   9.294  0.4010  1.2066  0.8936
   96DT     H3' 3039   6.335   3.020   9.278  0.0390  1.4885  1.0782
   96DT     C2' 3040   6.472   3.062   9.428  0.2233 -0.4115 -0.2432
   96DT    H2'1 3041   6.394   3.026   9.496  1.4576  0.7385  1.8758
   96DT    H2'2 3042   6.548   2.985   9.424 -1.4174 -2.2015  0.8241
   96DT     O3' 3043   6.510   3.108   9.187  0.1353 -0.6341 -0.4023
   97DG       P 3044   6.563   2.974   9.115 -0.5103 -0.3456  0.0129
   97DG     O1P 3045   6.630   3.018   8.996  0.6142 -0.3146 -0.4593
   97DG     O2P 3046   6.457   2.875   9.111  0.2543  0.7459 -0.3927
   97DG     O5' 3047   6.674   2.909   9.218  0.3253  0.1633 -0.4857
   97DG     C5' 3048   6.813   2.931   9.200  0.3287 -0.2286 -0.2996
   97DG    H5'1 3049   6.853   2.895   9.105 -1.0235 -0.1153 -0.9356
   97DG    H5'2 3050   6.864   2.889   9.287 -0.9938 -0.5661  0.3306
   97DG     C4' 3051   6.847   3.081   9.202  0.5069 -0.7675 -0.5952
   97DG     H4' 3052   6.783   3.141   9.138  1.2144  1.6414  0.8319
   97DG     O4' 3053   6.823   3.130   9.335 -0.3094 -0.0631 -0.0903
   97DG     C1' 3054   6.947   3.157   9.406  0.1002  0.3278 -0.4223
   97DG     H1' 3055   6.967   3.264   9.396 -0.1014  0.6119  1.6962
   97DG      N9 3056   6.957   3.114   9.549  0.0125 -0.3852  0.1920
   97DG      C8 3057   6.880   3.027   9.616 -0.0020 -0.4914 -0.0128
   97DG      H8 3058   6.798   2.974   9.571  1.0627  0.9132 -4.0414
   97DG      N7 3059   6.916   3.008   9.742  1.0711  0.2040  0.3938
   97DG      C5 3060   7.030   3.101   9.758  0.2534 -0.1826 -0.1541
   97DG      C6 3061   7.102   3.151   9.880 -0.1659  0.6904  0.8768
   97DG      O6 3062   7.082   3.113   9.994  0.4978  0.1012  0.2307
   97DG      N1 3063   7.202   3.242   9.845  0.1267  1.2541 -0.2361
   97DG      H1 3064   7.257   3.288   9.917  1.0298 -0.3426  0.1355
   97DG      C2 3065   7.206   3.306   9.730 -0.1398  0.0762  0.3005
   97DG      N2 3066   7.299   3.392   9.701  0.0123  0.0301 -0.9748
   97DG     H21 3067   7.362   3.423   9.773 -2.0784  0.1190  0.9395
   97DG     H22 3068   7.318   3.410   9.603  1.9593 -1.2830 -0.8928
   97DG      N3 3069   7.135   3.270   9.620 -0.3127  0.0266 -0.8889
   97DG      C4 3070   7.045   3.174   9.641  0.2649 -0.1877 -0.6530
   97DG     C3' 3071   6.996   3.105   9.171  0.5609 -0.1569 -0.1741
   97DG     H3' 3072   7.039   3.026   9.110 -0.3838  0.0516 -1.1431
   97DG     C2' 3073   7.053   3.091   9.317 -0.4741  0.1675  0.2293
   97DG    H2'1 3074   7.065   2.985   9.338  1.4936  0.3032 -0.0286
   97DG    H2'2 3075   7.149   3.140   9.332  0.2082 -0.0749 -2.7033
   97DG     O3' 3076   6.995   3.237   9.109 -0.6933 -0.4724  0.2665
   98DG       P 3077   7.130   3.295   9.036 -0.5084 -0.2712  0.3746
   98DG     O1P 3078   7.112   3.444   9.022  0.7445  0.8725  0.1420
   98DG     O2P 3079   7.149   3.210   8.918 -0.1715  0.1422 -0.3158
   98DG     O5' 3080   7.245   3.275   9.138 -0.6174 -0.0746 -0.1310
   98DG     C5' 3081   7.287   3.383   9.230 -0.7131  0.1082 -0.2621
   98DG    H5'1 3082   7.199   3.409   9.289 -0.5790 -0.7890  0.3514
   98DG    H5'2 3083   7.318   3.466   9.168 -1.6924  0.1768 -0.6881
   98DG     C4' 3084   7.408   3.342   9.314  0.9791  0.1678 -0.0510
   98DG     H4' 3085   7.469   3.428   9.342  0.4206  0.8758 -0.9641
   98DG     O4' 3086   7.363   3.258   9.419  0.2576  0.0828 -0.2196
   98DG     C1' 3087   7.453   3.145   9.429 -0.1673 -0.5848  0.5421
   98DG     H1' 3088   7.553   3.172   9.463 -0.0369 -1.5043  0.9292
   98DG      N9 3089   7.404   3.042   9.520  0.0887  0.0902 -0.4231
   98DG      C8 3090   7.318   2.937   9.506 -0.0465  0.2120 -0.3360
   98DG      H8 3091   7.282   2.910   9.407 -2.3064  1.5406  0.0656
   98DG      N7 3092   7.278   2.882   9.620 -0.0003 -0.0972 -0.4097
   98DG      C5 3093   7.347   2.956   9.720  0.3732  0.5935 -0.0359
   98DG      C6 3094   7.347   2.946   9.862 -0.4397 -0.6542  1.1533
   98DG      O6 3095   7.286   2.873   9.930  0.2382 -0.4862 -0.2735
   98DG      N1 3096   7.431   3.036   9.927  1.0714 -0.8830 -0.0226
   98DG      H1 3097   7.426   3.033  10.027 -5.1399  0.7653  0.1225
   98DG      C2 3098   7.500   3.133   9.862  0.5368 -0.3611 -0.5582
   98DG      N2 3099   7.578   3.214   9.929  0.2209  0.3970  0.2072
   98DG     H21 3100   7.579   3.211  10.030  0.6887  2.7496  0.3368
   98DG     H22 3101   7.642   3.270   9.875 -0.7116  0.2497 -1.1009
   98DG      N3 3102   7.506   3.144   9.732 -0.8096  0.2423  0.0771
   98DG      C4 3103   7.427   3.048   9.662  0.3631  0.0094 -0.4678
   98DG     C3' 3104   7.499   3.249   9.235 -0.1592 -0.1919 -0.1640
   98DG     H3' 3105   7.489   3.259   9.127 -1.5892 -0.5506 -0.0747
   98DG     C2' 3106   7.470   3.108   9.281  0.2849 -0.2859 -0.1209
   98DG    H2'1 3107   7.373   3.073   9.244 -0.9082  1.3275  1.3248
   98DG    H2'2 3108   7.557   3.045   9.265 -0.2688 -0.7194 -1.5538
   98DG     O3' 3109   7.630   3.278   9.274 -0.4328 -0.5860 -0.5191
   99DA       P 3110   7.755   3.268   9.181  0.5151  0.0046 -0.4233
   99DA     O1P 3111   7.746   3.352   9.062  0.2422  0.9498  0.6513
   99DA     O2P 3112   7.785   3.124   9.156  0.1450  0.0449 -0.7087
   99DA     O5' 3113   7.863   3.328   9.279 -0.3424 -0.5522  0.0752
   99DA     C5' 3114   7.863   3.471   9.316  0.3352 -0.3863  0.2695
   99DA    H5'1 3115   7.757   3.498   9.320 -0.1507 -2.2183  2.3737
   99DA    H5'2 3116   7.926   3.524   9.245 -0.0543  0.5748  0.6249
   99DA     C4' 3117   7.922   3.497   9.453  0.0964  0.1052 -0.8554
   99DA     H4' 3118   7.924   3.605   9.466 -0.5109 -0.1318  1.8064
   99DA     O4' 3119   7.846   3.432   9.554 -0.3495  0.1359 -0.3475
   99DA     C1' 3120   7.930   3.353   9.632  0.3604  0.4319 -0.5006
   99DA     H1' 3121   7.955   3.401   9.727 -2.3738  1.0658 -0.0202
   99DA      N9 3122   7.872   3.222   9.655 -0.0471  0.3341 -0.2205
   99DA      C8 3123   7.826   3.128   9.564  0.1571 -1.3292 -0.1186
   99DA      H8 3124   7.828   3.143   9.457 -0.6605  0.7098  0.1092
   99DA      N7 3125   7.781   3.013   9.613 -0.5045 -0.4716  0.4559
   99DA      C5 3126   7.808   3.031   9.750 -0.5600 -0.8835 -0.3332
   99DA      C6 3127   7.781   2.952   9.860  0.3828  0.1850 -0.4962
   99DA      N6 3128   7.729   2.831   9.860  0.1727  0.6683 -0.5395
   99DA     H61 3129   7.703   2.778   9.778  0.1589 -0.1545 -0.0218
   99DA     H62 3130   7.718   2.781   9.948 -1.1186 -1.8447 -2.0317
   99DA      N1 3131   7.816   2.996   9.984  0.6322 -0.2463 -0.1085
   99DA      C2 3132   7.863   3.120   9.994  0.1568 -0.3041  0.3087
   99DA      H2 3133   7.905   3.135  10.093 -1.3045  1.4928  0.7120
   99DA      N3 3134   7.888   3.208   9.895  0.2500  0.4856  0.1845
   99DA      C4 3135   7.856   3.158   9.775 -0.2581  0.5940 -0.1169
   99DA     C3' 3136   8.074   3.458   9.453  0.5304 -0.1358 -0.8440
   99DA     H3' 3137   8.116   3.426   9.358  1.2784 -1.6668 -0.0286
   99DA     C2' 3138   8.067   3.335   9.554  0.6762 -0.0135  0.2582
   99DA    H2'1 3139   8.072   3.247   9.488 -0.4771  0.4350 -0.4663
   99DA    H2'2 3140   8.148   3.342   9.627 -1.2775 -1.2992  2.7121
   99DA     O3' 3141   8.135   3.567   9.521  0.5732  0.1688 -0.1755
  100DG       P 3142   8.296   3.586   9.529  0.2043 -0.4109 -0.0035
  100DG     O1P 3143   8.312   3.733   9.544  0.5368  1.0427  0.0931
  100DG     O2P 3144   8.369   3.525   9.416 -0.4387  0.7717 -0.0206
  100DG     O5' 3145   8.332   3.507   9.662 -0.3195 -0.2802 -0.1955
  100DG     C5' 3146   8.267   3.540   9.783  0.3225  0.2072  0.0875
  100DG    H5'1 3147   8.161   3.554   9.764  0.4955  0.2729 -0.9215
  100DG    H5'2 3148   8.301   3.637   9.820  2.8047 -0.5669  0.0639
  100DG     C4' 3149   8.288   3.443   9.895 -0.5434  0.8949 -0.4590
  100DG     H4' 3150   8.248   3.479   9.990  0.3368  0.4010  0.1136
  100DG     O4' 3151   8.218   3.322   9.880 -0.3816  0.0751 -0.1821
  100DG     C1' 3152   8.304   3.215   9.902  0.0222 -0.7720 -1.0751
  100DG     H1' 3153   8.327   3.196  10.007  0.3529 -0.7199 -1.1386
  100DG      N9 3154   8.254   3.093   9.831  0.0804 -0.3844  0.1803
  100DG      C8 3155   8.245   3.063   9.701 -0.3007 -0.4876 -0.1136
  100DG      H8 3156   8.281   3.135   9.629  2.9944 -0.1384  1.6920
  100DG      N7 3157   8.192   2.950   9.668  0.2241  0.1735 -0.1685
  100DG      C5 3158   8.154   2.897   9.789  0.1628  0.0136  0.7852
  100DG      C6 3159   8.097   2.771   9.826  0.2318  0.3721 -0.0493
  100DG      O6 3160   8.044   2.685   9.754 -0.1466 -0.6868  0.5215
  100DG      N1 3161   8.077   2.755   9.959  0.1110 -0.1463 -0.3814
  100DG      H1 3162   8.033   2.673   9.998  1.3488  0.3925  2.3300
  100DG      C2 3163   8.128   2.846  10.049  0.3389 -0.2556 -0.1887
  100DG      N2 3164   8.102   2.824  10.175 -0.3037 -0.1527 -0.1074
  100DG     H21 3165   8.040   2.748  10.202  1.8950 -1.2551  2.2699
  100DG     H22 3166   8.132   2.895  10.241  0.4336  0.1297 -0.7405
  100DG      N3 3167   8.189   2.964  10.023 -0.2998  0.6162 -0.3727
  100DG      C4 3168   8.204   2.978   9.890 -0.2165 -0.4525  0.1443
  100DG     C3' 3169   8.436   3.403   9.905  0.6356 -0.6747  0.1394
  100DG     H3' 3170   8.501   3.467   9.845  0.7687 -1.1079 -0.1825
  100DG     C2' 3171   8.435   3.268   9.842 -0.0874 -0.2438 -0.8727
  100DG    H2'1 3172   8.421   3.275   9.734 -2.4873 -1.5227 -0.7151
  100DG    H2'2 3173   8.526   3.215   9.870  0.8918  2.8242  2.4228
  100DG     O3' 3174   8.494   3.395  10.039 -0.3900  0.3158 -0.1430
  101DC       P 3175   8.635   3.470  10.072  0.8056  0.1472 -0.1817
  101DC     O1P 3176   8.612   3.616  10.048  0.0404  0.0969 -0.3585
  101DC     O2P 3177   8.749   3.404  10.006  0.0352 -0.0677 -0.6511
  101DC     O5' 3178   8.659   3.461  10.231 -0.1568 -0.5258  0.1170
  101DC     C5' 3179   8.721   3.355  10.301  0.0537  0.1713  0.2868
  101DC    H5'1 3180   8.801   3.394  10.365 -0.4008  0.3564  0.7516
  101DC    H5'2 3181   8.776   3.292  10.231  0.2580  0.2436  0.3782
  101DC     C4' 3182   8.614   3.271  10.376 -0.5886  0.3129 -0.0351
  101DC     H4' 3183   8.541   3.336  10.425  0.6505  2.8895 -1.4044
  101DC     O4' 3184   8.547   3.197  10.271 -0.8508 -0.0291  0.0007
  101DC     C1' 3185   8.538   3.061  10.308 -0.1167 -0.0258  0.4865
  101DC     H1' 3186   8.457   3.042  10.379 -1.0245  2.6656  0.2992
  101DC      N1 3187   8.526   2.980  10.187  0.0377  0.5194 -0.2124
  101DC      C6 3188   8.590   3.011  10.069 -0.0698 -0.2404  0.7697
  101DC      H6 3189   8.655   3.097  10.062  1.2733 -1.3743 -1.8620
  101DC      C5 3190   8.580   2.928   9.963 -0.7174  0.0675  0.0968
  101DC      H5 3191   8.641   2.948   9.876 -1.2134  0.9064 -0.0709
  101DC      C4 3192   8.511   2.808   9.978  0.5684 -0.1860  0.2825
  101DC      N4 3193   8.481   2.746   9.871 -0.4223  0.7030  0.4745
  101DC     H41 3194   8.520   2.765   9.781  0.5983 -0.6563  0.6130
  101DC     H42 3195   8.439   2.658   9.898  1.7264 -0.4682  0.2001
  101DC      N3 3196   8.449   2.774  10.087 -0.0015  0.4642 -0.1680
  101DC      C2 3197   8.457   2.858  10.194 -0.1708  0.6358  0.7263
  101DC      O2 3198   8.415   2.820  10.303 -0.3476  0.2422 -0.0135
  101DC     C3' 3199   8.672   3.167  10.476  0.2056 -0.0487 -0.2878
  101DC     H3' 3200   8.772   3.194  10.508 -0.4697  0.2141  1.7618
  101DC     C2' 3201   8.673   3.045  10.382  0.2569  0.2714  0.2626
  101DC    H2'1 3202   8.756   3.055  10.312  0.4809  1.8207  0.7102
  101DC    H2'2 3203   8.662   2.952  10.439 -0.0559  0.2386  0.1488
  101DC     O3' 3204   8.582   3.143  10.589 -0.2780 -0.3313 -0.3054
  102DA       P 3205   8.638   3.125   0.073  0.2454 -0.0353 -0.0297
  102DA     O1P 3206   8.521   3.124   0.166  0.1178  0.4961  0.7518
  102DA     O2P 3207   8.731   3.235   0.100 -0.9240 -0.3601  0.1892
  102DA     O5' 3208   8.712   2.988   0.072  0.1147 -0.3374 -0.6131
  102DA     C5' 3209   8.648   2.874   0.127  0.1561  0.0996  0.5058
  102DA    H5'1 3210   8.547   2.869   0.086  0.3998 -2.5553 -0.0180
  102DA    H5'2 3211   8.639   2.882   0.235 -1.7979  0.2942  0.3711
  102DA     C4' 3212   8.714   2.739   0.095  0.1184  0.3328  0.1309
  102DA     H4' 3213   8.661   2.666   0.156 -0.7422  1.6616  1.0082
  102DA     O4' 3214   8.688   2.709  10.621 -0.1778 -0.1607 -0.1353
  102DA     C1' 3215   8.816   2.684  10.565 -0.5398 -0.1537 -0.5737
  102DA     H1' 3216   8.830   2.577  10.581 -1.8874 -0.1871  0.6723
  102DA      N9 3217   8.828   2.719  10.420 -0.3706  0.2807  0.4432
  102DA      C8 3218   8.890   2.831  10.366  0.1530 -0.1249  0.2375
  102DA      H8 3219   8.940   2.901  10.431 -0.3520 -0.6564  1.2265
  102DA      N7 3220   8.876   2.835  10.237  0.4366  0.2974  0.1357
  102DA      C5 3221   8.803   2.717  10.209 -0.3583  0.5075  0.5878
  102DA      C6 3222   8.764   2.647  10.092 -0.1296 -0.0803  0.0817
  102DA      N6 3223   8.791   2.685   9.969  0.9610  0.1125  0.2494
  102DA     H61 3224   8.849   2.765   9.947  3.5676 -1.2093  1.8013
  102DA     H62 3225   8.782   2.610   9.901  4.1439 -2.3424  2.2215
  102DA      N1 3226   8.702   2.530  10.092  0.3033 -0.4737 -0.3705
  102DA      C2 3227   8.659   2.492  10.212 -0.5780 -0.0577  0.2594
  102DA      H2 3228   8.601   2.401  10.210 -1.1007  0.2817 -1.0912
  102DA      N3 3229   8.693   2.533  10.334 -0.2500 -0.8051 -0.2057
  102DA      C4 3230   8.773   2.647  10.321 -0.0754 -0.1650 -0.0002
  102DA     C3' 3231   8.861   2.736   0.124 -0.6057 -0.3115 -0.2062
  102DA     H3' 3232   8.894   2.807   0.200  1.6678  0.6475 -1.9618
  102DA     C2' 3233   8.917   2.765  10.657  0.2109  0.4707 -0.7566
  102DA    H2'1 3234   8.922   2.872  10.636  2.5372  0.3425 -1.0957
  102DA    H2'2 3235   9.018   2.725  10.660  0.2515  0.6567  1.1963
  102DA     O3' 3236   8.899   2.601   0.151 -0.0680 -0.3105 -0.0117
  103DG       P 3237   8.993   2.560   0.272  0.0733  0.1308  0.1285
  103DG     O1P 3238   8.952   2.624   0.398 -0.0087  0.4516 -0.1434
  103DG     O2P 3239   9.129   2.595   0.219  0.0559  0.1614 -0.1172
  103DG     O5' 3240   8.979   2.405   0.264  1.0154  0.8043 -0.0162
  103DG     C5' 3241   8.852   2.342   0.294 -0.2521 -0.2964 -0.3351
  103DG    H5'1 3242   8.769   2.409   0.273  0.5141  1.3972  1.6491
  103DG    H5'2 3243   8.836   2.321   0.400 -1.7112 -0.8089 -0.6382
  103DG     C4' 3244   8.826   2.220   0.206 -0.4971 -0.0257 -0.4122
  103DG     H4' 3245   8.740   2.159   0.236  0.5758 -0.9766  0.8552
  103DG     O4' 3246   8.805   2.263   0.073  0.1891 -0.2608 -1.0992
  103DG     C1' 3247   8.901   2.199  10.651 -0.2227  0.0058 -0.4566
  103DG     H1' 3248   8.866   2.099  10.629 -0.3398 -0.5050  1.8457
  103DG      N9 3249   8.952   2.277  10.540  0.2217 -0.3972  0.2419
  103DG      C8 3250   8.998   2.410  10.547 -0.5682  0.6799 -1.1958
  103DG      H8 3251   9.015   2.466  10.638  0.3646  0.5291 -1.2578
  103DG      N7 3252   9.017   2.458  10.430  0.6556 -0.2744 -0.5125
  103DG      C5 3253   8.984   2.356  10.340 -0.1386  1.1400  0.3082
  103DG      C6 3254   8.999   2.349  10.198  0.5555 -0.0005 -0.0432
  103DG      O6 3255   9.039   2.438  10.123 -0.1415 -0.9197 -0.0755
  103DG      N1 3256   8.945   2.230  10.147  0.3843 -0.1593 -0.4348
  103DG      H1 3257   8.945   2.206  10.049  1.7653 -4.2231  0.3806
  103DG      C2 3258   8.894   2.132  10.221 -0.1471  0.5929  0.4078
  103DG      N2 3259   8.870   2.015  10.156 -0.1707 -0.3960  0.0133
  103DG     H21 3260   8.864   2.012  10.055  1.3040 -1.3049 -0.0830
  103DG     H22 3261   8.841   1.937  10.214  2.4562 -2.4153 -1.1723
  103DG      N3 3262   8.888   2.130  10.351 -0.3829 -0.4804  0.0333
  103DG      C4 3263   8.932   2.247  10.408  0.7079 -0.2319 -0.2766
  103DG     C3' 3264   8.939   2.125   0.208 -0.1186  0.1254 -0.0606
  103DG     H3' 3265   9.005   2.131   0.295 -0.5721 -1.1722  0.3933
  103DG     C2' 3266   9.013   2.175   0.078  0.2345  0.3322  0.4605
  103DG    H2'1 3267   9.073   2.260   0.112  0.0520  0.5043  0.3540
  103DG    H2'2 3268   9.074   2.094   0.038  0.6551  0.8206  0.0929
  103DG     O3' 3269   8.899   1.991   0.190 -0.7563  0.2392 -0.3532
  104DT       P 3270   9.015   1.883   0.212  0.3314  0.1594  0.3908
  104DT     O1P 3271   8.954   1.770   0.282 -0.1306 -0.2990  0.3166
  104DT     O2P 3272   9.144   1.936   0.265  0.3669 -0.5875 -0.1423
  104DT     O5' 3273   9.035   1.827   0.065 -0.4974 -0.3425  0.3200
  104DT     C5' 3274   8.919   1.764   0.001 -0.8587  0.0968  0.3786
  104DT    H5'1 3275   8.859   1.853  10.646  1.8944  1.5825 -2.0335
  104DT    H5'2 3276   8.878   1.684   0.063  1.3660 -0.8345  0.7449
  104DT     C4' 3277   8.958   1.713  10.529 -0.7061 -0.7708  0.2697
  104DT     H4' 3278   8.868   1.662  10.495 -0.6730 -2.4549  2.4920
  104DT     O4' 3279   8.989   1.822  10.435 -0.2521  0.5073 -0.1296
  104DT     C1' 3280   9.123   1.816  10.392 -0.2422  0.1839 -0.5099
  104DT     H1' 3281   9.115   1.767  10.295  1.1463  2.0616 -1.6611
  104DT      N1 3282   9.185   1.952  10.368 -0.0743  0.4805 -0.4498
  104DT      C6 3283   9.221   2.038  10.468 -0.5885 -0.6183  0.2300
  104DT      H6 3284   9.203   2.000  10.568 -0.4910 -2.1738 -0.3096
  104DT      C5 3285   9.277   2.158  10.436 -0.1279  0.2483 -0.0017
  104DT      C7 3286   9.326   2.245  10.545 -0.2851 -0.2361  0.0599
  104DT     H71 3287   9.265   2.334  10.553  0.5925  0.3749  0.0753
  104DT     H72 3288   9.337   2.184  10.635 -0.2150 -0.3351 -0.0161
  104DT     H73 3289   9.419   2.285  10.504 -2.4504  2.9778 -2.1510
  104DT      C4 3290   9.292   2.204  10.299 -0.1145 -0.4080 -0.0854
  104DT      O4 3291   9.336   2.314  10.265  0.1922 -0.6570  0.1678
  104DT      N3 3292   9.246   2.120  10.209  0.0334 -0.6104 -0.3571
  104DT      H3 3293   9.247   2.144  10.111  0.0140  0.4197 -0.1220
  104DT      C2 3294   9.203   1.991  10.233 -0.0918 -0.3175 -0.3445
  104DT      O2 3295   9.180   1.916  10.141  0.4342 -0.3229  0.1668
  104DT     C3' 3296   9.080   1.626  10.529  0.4272  0.4550  0.4844
  104DT     H3' 3297   9.099   1.581  10.626  0.9190 -0.2772  0.0564
  104DT     C2' 3298   9.193   1.721  10.487 -0.5445 -0.8969 -0.4037
  104DT    H2'1 3299   9.228   1.774  10.576 -1.0557 -1.8390  0.3909
  104DT    H2'2 3300   9.283   1.682  10.440  0.4039  0.1029  0.5299
  104DT     O3' 3301   9.060   1.520  10.435  0.1704 -0.3002 -0.0579
  105DT       P 3302   9.169   1.420  10.371 -0.0316  0.0102  0.2963
  105DT     O1P 3303   9.091   1.299  10.331 -0.4711  0.1857 -0.5410
  105DT     O2P 3304   9.283   1.400  10.463 -0.4436  0.4695  0.1959
  105DT     O5' 3305   9.225   1.494  10.242  0.6665  0.1988  0.3022
  105DT     C5' 3306   9.361   1.466  10.200  0.6087  0.4322  0.3246
  105DT    H5'1 3307   9.366   1.357  10.202  0.7035  0.4437  1.2981
  105DT    H5'2 3308   9.434   1.514  10.266  1.6909  0.3023 -0.7477
  105DT     C4' 3309   9.397   1.510  10.057  0.3491  0.1738 -0.0380
  105DT     H4' 3310   9.334   1.466   9.979  0.3712 -2.3412  1.2733
  105DT     O4' 3311   9.381   1.652  10.046  0.3970  0.1298 -0.1136
  105DT     C1' 3312   9.515   1.710  10.022  0.0943 -0.1352 -0.0713
  105DT     H1' 3313   9.530   1.727   9.915  1.6805  0.9499  0.2845
  105DT      N1 3314   9.534   1.832  10.107 -0.1622  0.3782  0.4665
  105DT      C6 3315   9.515   1.824  10.242  0.0109 -0.0371  0.2465
  105DT      H6 3316   9.485   1.733  10.292 -2.9807  1.6217  1.7643
  105DT      C5 3317   9.543   1.922  10.326 -0.6134 -0.8148  0.3857
  105DT      C7 3318   9.536   1.903  10.477  0.8670  0.0105 -0.2382
  105DT     H71 3319   9.507   1.802  10.505 -0.4934  0.4069 -0.1298
  105DT     H72 3320   9.633   1.923  10.522 -0.5151  3.2398  1.6054
  105DT     H73 3321   9.460   1.970  10.518 -0.3638 -0.4876 -1.5831
  105DT      C4 3322   9.601   2.053  10.276 -0.7376 -0.1294  0.2638
  105DT      O4 3323   9.633   2.148  10.339 -0.2103  0.3495  0.1168
  105DT      N3 3324   9.611   2.053  10.135  0.3653 -0.2184  0.6153
  105DT      H3 3325   9.636   2.141  10.091 -2.6420  1.0208  1.1794
  105DT      C2 3326   9.593   1.944  10.050 -0.2375  0.6711  0.6211
  105DT      O2 3327   9.629   1.949   9.935 -0.1782 -0.0220 -0.1742
  105DT     C3' 3328   9.546   1.476  10.025  0.2578 -0.6643  0.1623
  105DT     H3' 3329   9.589   1.391  10.079  3.1041  1.0786  0.8141
  105DT     C2' 3330   9.618   1.601  10.064  0.6850  0.4406 -0.2027
  105DT    H2'1 3331   9.627   1.591  10.172  0.9944  0.1664 -0.2515
  105DT    H2'2 3332   9.716   1.618  10.019  1.3658 -1.0536  0.6456
  105DT     O3' 3333   9.543   1.467   9.882 -0.5472  0.4768 -0.1428
  106DT       P 3334   9.651   1.381   9.806 -0.0777 -0.3670  0.2551
  106DT     O1P 3335   9.596   1.331   9.677  0.1055 -0.1550  0.9099
  106DT     O2P 3336   9.720   1.290   9.896 -0.0045 -0.0814 -0.0273
  106DT     O5' 3337   9.755   1.493   9.755  0.1558  0.4098  0.0448
  106DT     C5' 3338   9.718   1.588   9.656  0.2697  0.0993  0.0957
  106DT    H5'1 3339   9.619   1.626   9.682 -0.2838  0.2921 -2.1249
  106DT    H5'2 3340   9.704   1.533   9.563  1.8889  0.2762 -0.2731
  106DT     C4' 3341   9.805   1.715   9.639 -0.1909 -0.6708  0.5191
  106DT     H4' 3342   9.779   1.773   9.551  1.3493  0.5066  0.7925
  106DT     O4' 3343   9.808   1.810   9.747  0.4322  0.1734 -0.4088
  106DT     C1' 3344   9.940   1.824   9.783  0.3120  0.1285  0.0052
  106DT     H1' 3345   9.991   1.883   9.708 -1.2010  0.0418 -1.1311
  106DT      N1 3346   9.958   1.887   9.920 -0.8164  0.1429 -0.2066
  106DT      C6 3347   9.954   1.808  10.031  0.8691  0.7064  0.4614
  106DT      H6 3348   9.970   1.701  10.031  1.5530  0.8014  0.7332
  106DT      C5 3349   9.961   1.872  10.154 -0.0118  0.4571  0.7246
  106DT      C7 3350   9.969   1.795  10.282  0.4892 -0.4975 -0.6647
  106DT     H71 3351   9.987   1.688  10.271 -1.7014 -1.1382  1.1953
  106DT     H72 3352  10.049   1.844  10.339  0.5608  1.0079 -2.0042
  106DT     H73 3353   9.878   1.818  10.337  2.8651  0.5876  3.2772
  106DT      C4 3354   9.949   2.020  10.165  0.8007  0.1076 -0.5826
  106DT      O4 3355   9.950   2.081  10.270  0.2726  0.6964 -0.8099
  106DT      N3 3356   9.942   2.085  10.045  0.3702 -0.4621 -0.3037
  106DT      H3 3357   9.944   2.185  10.051 -1.2449 -0.4874  2.7823
  106DT      C2 3358   9.944   2.027   9.919 -0.7980  0.4098 -0.6303
  106DT      O2 3359   9.943   2.104   9.820  0.0946  0.1900 -0.1084
  106DT     C3' 3360   9.949   1.664   9.625  0.3988  0.0528 -0.1917
  106DT     H3' 3361   9.942   1.558   9.604 -2.6789  0.4785 -1.9353
  106DT     C2' 3362  10.001   1.686   9.769 -0.0442 -0.4383  0.2211
  106DT    H2'1 3363   9.956   1.613   9.837 -1.0487  0.6653  0.7793
  106DT    H2'2 3364  10.110   1.686   9.775 -0.0058 -3.4330  1.0719
  106DT     O3' 3365  10.011   1.732   9.524 -0.2582  0.0549 -0.2819
  107DC       P 3366  10.085   1.669   9.396  0.4394 -0.1107  0.0410
  107DC     O1P 3367  10.079   1.783   9.303  0.1115 -0.1336  0.4605
  107DC     O2P 3368  10.032   1.539   9.364 -0.0222  0.4830  0.6975
  107DC     O5' 3369  10.231   1.658   9.443  0.2156  0.1820 -0.1560
  107DC     C5' 3370  10.329   1.766   9.453 -0.4595  0.4616 -0.4125
  107DC    H5'1 3371  10.367   1.789   9.354 -0.3487 -0.7422 -0.6559
  107DC    H5'2 3372  10.412   1.729   9.513 -0.2247  0.4071 -0.7695
  107DC     C4' 3373  10.286   1.895   9.525 -0.3830  0.5338 -0.2908
  107DC     H4' 3374  10.194   1.934   9.481 -0.0186  0.0257 -1.5376
  107DC     O4' 3375  10.250   1.857   9.663  0.0778 -0.0604 -0.5929
  107DC     C1' 3376  10.290   1.970   9.736 -0.5059 -0.5230 -0.3856
  107DC     H1' 3377  10.222   2.049   9.707 -0.3137 -0.6576 -1.2445
  107DC      N1 3378  10.290   1.962   9.887 -0.4910  0.4458  0.3405
  107DC      C6 3379  10.297   1.844   9.955 -0.1508 -0.2587 -0.4089
  107DC      H6 3380  10.301   1.757   9.891 -1.1014 -0.0251 -0.8071
  107DC      C5 3381  10.311   1.838  10.088  0.2538  0.8273  0.9178
  107DC      H5 3382  10.336   1.745  10.137  2.0933  1.0326  0.4377
  107DC      C4 3383  10.321   1.963  10.158 -0.7463 -0.2698  0.3907
  107DC      N4 3384  10.367   1.961  10.276  1.1497  0.1235 -0.4346
  107DC     H41 3385  10.379   1.867  10.312 -1.0187 -0.4567 -1.0933
  107DC     H42 3386  10.396   2.046  10.322 -3.3278  1.2247  0.7557
  107DC      N3 3387  10.314   2.079  10.102 -0.0924 -0.0821 -0.5691
  107DC      C2 3388  10.295   2.079   9.967  0.0938 -0.1767  0.8217
  107DC      O2 3389  10.279   2.183   9.909 -0.6970  0.0059  0.3803
  107DC     C3' 3390  10.396   2.003   9.537 -0.1553  0.2417  0.0039
  107DC     H3' 3391  10.481   1.983   9.472  1.9446  1.1444  2.3378
  107DC     C2' 3392  10.431   1.991   9.682  0.0948 -0.1846  0.0385
  107DC    H2'1 3393  10.501   1.908   9.689 -1.8799 -1.8754  0.6432
  107DC    H2'2 3394  10.477   2.075   9.734  1.1561  0.7283 -2.2388
  107DC     O3' 3395  10.341   2.136   9.512 -0.2198  0.1282 -0.5001
  108DC       P 3396  10.363   2.218   9.377  0.4099  0.2740 -0.0637
  108DC     O1P 3397  10.276   2.335   9.381 -0.1362 -0.2509  0.1813
  108DC     O2P 3398  10.356   2.115   9.271  0.0362  0.4781  0.3222
  108DC     O5' 3399  10.521   2.264   9.375 -0.2673 -0.1141 -0.2674
  108DC     C5' 3400  10.576   2.373   9.450  0.5237  0.1206 -0.3848
  108DC    H5'1 3401  10.486   2.411   9.499  1.4792 -0.4449  1.9717
  108DC    H5'2 3402  10.613   2.445   9.378 -1.3948  1.7443  0.1727
  108DC     C4' 3403  10.688   2.345   9.547 -0.8157  0.3564  0.2752
  108DC     H4' 3404  10.737   2.442   9.560 -0.4474  0.8346 -3.6553
  108DC     O4' 3405  10.650   2.292   9.681 -0.6338 -0.0509  0.0882
  108DC     C1' 3406  10.748   2.198   9.714  0.3517 -0.0730  0.2516
  108DC     H1' 3407  10.845   2.245   9.730  0.9087 -1.2835  0.5061
  108DC      N1 3408  10.719   2.114   9.839 -0.8400 -0.1154 -0.1949
  108DC      C6 3409  10.723   1.975   9.836  0.2237  0.7508 -0.4460
  108DC      H6 3410  10.752   1.921   9.747  2.4934  1.6775 -0.3229
  108DC      C5 3411  10.703   1.904   9.946 -0.2286 -0.1429 -0.2792
  108DC      H5 3412  10.688   1.798   9.930 -1.2861 -0.1969  1.0118
  108DC      C4 3413  10.677   1.977  10.063  0.9985  0.7981  0.1874
  108DC      N4 3414  10.654   1.904  10.167 -0.3216 -0.6410  0.1824
  108DC     H41 3415  10.667   1.804  10.159  1.1504 -0.3775 -1.0758
  108DC     H42 3416  10.614   1.951  10.247  0.7451  0.1538  0.2680
  108DC      N3 3417  10.657   2.104  10.068 -0.0313 -0.7215  0.7198
  108DC      C2 3418  10.693   2.178   9.959  0.0918  0.0912  0.8244
  108DC      O2 3419  10.695   2.304   9.966  0.1856 -0.2184 -0.4338
  108DC     C3' 3420  10.793   2.244   9.485  0.1987 -0.2461 -0.2800
  108DC     H3' 3421  10.783   2.226   9.378  0.2586 -0.0859 -0.3139
  108DC     C2' 3422  10.764   2.126   9.579 -0.1417  0.2838 -0.3880
  108DC    H2'1 3423  10.669   2.085   9.547 -1.0270  3.1406 -1.7802
  108DC    H2'2 3424  10.850   2.059   9.581  1.3425  2.0460 -1.4898
  108DC     O3' 3425  10.920   2.289   9.516 -0.5269 -0.1908 -0.6710
  109DA       P 3426  11.031   2.317   9.407 -0.0237 -0.0355  0.2305
  109DA     O1P 3427  10.977   2.287   9.278 -0.0411 -0.2933 -0.5465
  109DA     O2P 3428  11.150   2.241   9.445 -0.3580 -0.3671 -0.5019
  109DA     O5' 3429  11.069   2.467   9.415 -0.6554 -0.0913  0.3059
  109DA     C5' 3430  10.970   2.566   9.394  0.5631 -0.3238 -0.2553
  109DA    H5'1 3431  10.876   2.514   9.376  1.0381 -1.5356  0.6728
  109DA    H5'2 3432  11.000   2.631   9.311  1.5673  0.4549  0.6811
  109DA     C4' 3433  10.949   2.661   9.518  0.0594 -0.2842  0.7590
  109DA     H4' 3434  10.867   2.728   9.490  0.9109  0.1666 -0.7623
  109DA     O4' 3435  10.917   2.587   9.636 -0.1154 -0.0227  0.2804
  109DA     C1' 3436  11.015   2.612   9.734 -1.2244 -0.1362  0.4022
  109DA     H1' 3437  10.980   2.690   9.801 -1.9041 -0.1454  0.0626
  109DA      N9 3438  11.053   2.493   9.815  0.0162  0.0060  0.6583
  109DA      C8 3439  11.106   2.378   9.768 -0.0099  0.5732  0.0696
  109DA      H8 3440  11.148   2.358   9.670  0.4396 -2.3994  0.7730
  109DA      N7 3441  11.112   2.278   9.855 -0.0345  0.6053  0.5057
  109DA      C5 3442  11.062   2.340   9.966  0.1839  0.1276 -0.0163
  109DA      C6 3443  11.041   2.297  10.098 -0.1636  0.1294 -0.2273
  109DA      N6 3444  11.044   2.173  10.142 -0.3912 -0.0490  0.5250
  109DA     H61 3445  11.058   2.103  10.071 -0.2862  0.1108  0.3842
  109DA     H62 3446  11.021   2.150  10.237  1.7530 -2.1620  0.6318
  109DA      N1 3447  10.993   2.379  10.196 -0.6456 -0.3551  0.0598
  109DA      C2 3448  10.973   2.507  10.154 -0.1592  0.5393  0.7020
  109DA      H2 3449  10.936   2.574  10.229 -1.2396  2.4274 -1.3943
  109DA      N3 3450  10.989   2.563  10.034  0.1251 -0.4266  0.0471
  109DA      C4 3451  11.028   2.473   9.940 -0.6822  0.1593  0.4276
  109DA     C3' 3452  11.072   2.741   9.551  0.8668 -0.0291  0.1797
  109DA     H3' 3453  11.137   2.762   9.466 -1.4739  2.3079 -1.1835
  109DA     C2' 3454  11.138   2.666   9.663 -0.0716  0.0347 -0.0878
  109DA    H2'1 3455  11.203   2.586   9.629 -0.0254  0.0129  0.0510
  109DA    H2'2 3456  11.202   2.729   9.725  0.8914 -0.3807 -0.6374
  109DA     O3' 3457  11.008   2.862   9.591 -0.1872  0.0470  0.0389
  110DA       P 3458  11.091   2.990   9.602 -0.5146 -0.2448 -0.1628
  110DA     O1P 3459  10.994   3.099   9.593  0.7051  0.5426  0.3848
  110DA     O2P 3460  11.212   2.999   9.514 -0.1724  0.2889  0.2856
  110DA     O5' 3461  11.152   2.977   9.758  0.2608 -0.2497 -0.4960
  110DA     C5' 3462  11.063   3.008   9.865 -0.2483 -0.2786  0.0441
  110DA    H5'1 3463  10.991   2.926   9.868  1.1352 -1.5334  0.4714
  110DA    H5'2 3464  11.011   3.104   9.863  1.1321  0.6819  3.1289
  110DA     C4' 3465  11.128   2.986   9.999 -0.2204  0.7557 -0.3304
  110DA     H4' 3466  11.069   3.029  10.080  1.2229 -0.3771  1.3997
  110DA     O4' 3467  11.154   2.846  10.021 -0.1487  0.3752 -0.7850
  110DA     C1' 3468  11.298   2.840  10.057 -0.2560 -0.1554 -0.5144
  110DA     H1' 3469  11.297   2.862  10.163  0.0989  0.1247 -0.5685
  110DA      N9 3470  11.362   2.711  10.034  0.0039 -0.5716  0.3160
  110DA      C8 3471  11.431   2.673   9.922  0.3612  0.3892  0.3038
  110DA      H8 3472  11.445   2.741   9.840  1.0052 -0.6818 -0.4950
  110DA      N7 3473  11.473   2.547   9.926 -0.3578  0.1340  0.3329
  110DA      C5 3474  11.429   2.500  10.051 -0.0415  0.3226  0.4338
  110DA      C6 3475  11.415   2.377  10.113 -0.3683  0.9249  0.0336
  110DA      N6 3476  11.474   2.266  10.067 -0.7023  0.3588 -0.2275
  110DA     H61 3477  11.520   2.266   9.978 -1.0046  0.5501 -0.3850
  110DA     H62 3478  11.476   2.179  10.119 -2.6967  1.6760  2.2623
  110DA      N1 3479  11.354   2.355  10.224 -0.3154  0.3430 -0.2578
  110DA      C2 3480  11.297   2.465  10.285  0.2064 -0.1613 -0.1271
  110DA      H2 3481  11.251   2.441  10.380  0.3649  0.0885  0.0135
  110DA      N3 3482  11.298   2.590  10.238 -0.1751  0.1202  0.0592
  110DA      C4 3483  11.357   2.600  10.113  0.2815  0.0312 -0.4040
  110DA     C3' 3484  11.262   3.058  10.012  0.5197 -0.6401 -0.4615
  110DA     H3' 3485  11.264   3.148   9.950 -2.0832 -0.1272  0.0535
  110DA     C2' 3486  11.365   2.953   9.985  0.1272  0.2798  0.3718
  110DA    H2'1 3487  11.373   2.927   9.879 -1.2847 -1.7435  0.7015
  110DA    H2'2 3488  11.462   2.983  10.024  1.1546 -1.2351 -0.8699
  110DA     O3' 3489  11.260   3.097  10.152 -0.3882  0.1652  0.1643
  111DA       P 3490  11.330   3.232  10.207  0.3779 -0.1234 -0.0105
  111DA     O1P 3491  11.245   3.353  10.195 -0.2236  0.6562  0.4775
  111DA     O2P 3492  11.467   3.245  10.145 -0.1196  0.5797  0.7482
  111DA     O5' 3493  11.355   3.211  10.362  0.5833 -0.0920 -0.6531
  111DA     C5' 3494  11.241   3.182  10.443 -0.5685  0.0036  0.2167
  111DA    H5'1 3495  11.188   3.103  10.390 -1.0554  1.6360 -1.8665
  111DA    H5'2 3496  11.173   3.264  10.463  0.2488  0.6615  0.3626
  111DA     C4' 3497  11.287   3.137  10.577  0.3735  0.7604  0.2960
  111DA     H4' 3498  11.201   3.148  10.642 -1.1296 -2.4867 -0.9315
  111DA     O4' 3499  11.313   2.997  10.563  0.7680  0.2809  0.0865
  111DA     C1' 3500  11.447   2.967  10.586  0.1488  0.5471 -0.2364
  111DA     H1' 3501  11.464   2.916   0.014 -0.6374  0.1853 -0.2811
  111DA      N9 3502  11.493   2.884  10.471 -0.1760  0.2943 -0.2154
  111DA      C8 3503  11.522   2.918  10.342  0.0641  0.1209 -0.5018
  111DA      H8 3504  11.511   3.013  10.293  1.9474  0.6172 -0.0413
  111DA      N7 3505  11.582   2.823  10.273 -0.0352 -0.1340 -0.2449
  111DA      C5 3506  11.572   2.717  10.361  0.0371 -0.0967 -0.0300
  111DA      C6 3507  11.613   2.584  10.349 -0.5056  0.1450 -0.5281
  111DA      N6 3508  11.679   2.532  10.244  0.6386  0.2023  0.0053
  111DA     H61 3509  11.694   2.579  10.156 -0.7446 -0.0092 -0.3765
  111DA     H62 3510  11.720   2.442  10.265 -0.1082  0.2075  1.5956
  111DA      N1 3511  11.596   2.497  10.453 -0.4243 -0.4127  0.5497
  111DA      C2 3512  11.546   2.544  10.559 -0.8250  0.0836  0.1212
  111DA      H2 3513  11.551   2.472  10.640  2.1492  1.5829  1.4414
  111DA      N3 3514  11.511   2.667  10.592 -0.7821  0.1254 -0.7832
  111DA      C4 3515  11.520   2.750  10.483 -1.1561  1.0828  0.0491
  111DA     C3' 3516  11.418   3.205  10.634 -0.4926  0.1698 -0.5053
  111DA     H3' 3517  11.435   3.301  10.586 -0.4586 -0.7588 -2.4297
  111DA     C2' 3518  11.518   3.100  10.584 -0.2705 -0.2243 -0.0440
  111DA    H2'1 3519  11.544   3.128  10.482  0.1682 -1.7972 -0.3924
  111DA    H2'2 3520  11.606   3.093  10.648 -0.4763 -0.3498  0.2314
  111DA     O3' 3521  11.407   3.216   0.112  0.2858  0.0664  0.4220
  112DT       P 3522  11.535   3.237   0.206 -0.0557 -0.3387  0.1160
  112DT     O1P 3523  11.493   3.302   0.326 -0.3006  0.3960 -0.0257
  112DT     O2P 3524  11.643   3.300   0.130  0.1108 -1.0117 -0.0099
  112DT     O5' 3525  11.577   3.088   0.240  0.1531  0.3697 -0.0394
  112DT     C5' 3526  11.482   2.994   0.290  0.2624 -0.1334  0.2391
  112DT    H5'1 3527  11.401   2.986   0.216  0.2818 -0.5504  0.2576
  112DT    H5'2 3528  11.455   3.034   0.387 -0.1122 -1.6937  0.8146
  112DT     C4' 3529  11.546   2.851   0.309 -0.2459  0.5571  0.0765
  112DT     H4' 3530  11.463   2.787   0.340  1.2712 -0.6125  1.8744
  112DT     O4' 3531  11.594   2.797   0.189  0.7153 -0.3154  1.1128
  112DT     C1' 3532  11.710   2.725   0.208 -0.1655 -0.0873 -0.3240
  112DT     H1' 3533  11.691   2.621   0.234 -0.7938 -0.4495 -2.0894
  112DT      N1 3534  11.806   2.723   0.094  0.4906  0.6747 -0.8180
  112DT      C6 3535  11.803   2.835   0.016  0.0331  0.9846 -0.0812
  112DT      H6 3536  11.763   2.926   0.058 -1.6515 -0.3622  1.3502
  112DT      C5 3537  11.870   2.833  10.565  0.3472 -0.4624  0.3710
  112DT      C7 3538  11.889   2.959  10.473  0.1893 -0.0897  0.1830
  112DT     H71 3539  11.858   2.931  10.372  0.8303 -1.7324  0.4163
  112DT     H72 3540  11.822   3.037  10.509 -0.7794 -1.1484  0.7374
  112DT     H73 3541  11.993   2.989  10.461 -0.1561  0.7830 -0.7683
  112DT      C4 3542  11.920   2.710  10.511  0.3945 -0.1959 -0.1125
  112DT      O4 3543  11.961   2.696  10.398 -0.1677  0.0886  0.0488
  112DT      N3 3544  11.914   2.597  10.599 -0.0579  0.2425  0.4622
  112DT      H3 3545  11.957   2.512  10.566 -0.1340  0.6414 -0.7128
  112DT      C2 3546  11.855   2.596   0.055 -0.0473  0.2427  0.4211
  112DT      O2 3547  11.848   2.498   0.122  0.0269  0.0722 -0.4869
  112DT     C3' 3548  11.658   2.838   0.417 -0.8340 -0.4369 -0.6418
  112DT     H3' 3549  11.677   2.936   0.460  0.2407 -1.5586  1.6043
  112DT     C2' 3550  11.778   2.791   0.331 -0.0926  0.3684 -0.4987
  112DT    H2'1 3551  11.845   2.875   0.310  1.3017  0.1588  2.6023
  112DT    H2'2 3552  11.834   2.708   0.373 -1.2795 -0.6185 -0.7865
  112DT     O3' 3553  11.632   2.751   0.513 -0.2470  0.3244 -0.6953
  113DA       P 3554  11.680   2.765   0.665 -0.1143 -0.1507 -0.0474
  113DA     O1P 3555  11.588   2.692   0.751 -0.3805  0.0873 -0.6553
  113DA     O2P 3556  11.700   2.909   0.693 -0.1152  0.1713  0.4638
  113DA     O5' 3557  11.817   2.692   0.671  0.1594  0.0640  0.2550
  113DA     C5' 3558  11.829   2.550   0.655 -0.1728  0.3534  0.2297
  113DA    H5'1 3559  11.770   2.511   0.572  1.4595 -0.7237 -0.4778
  113DA    H5'2 3560  11.790   2.501   0.744 -0.3477 -0.7090 -0.4226
  113DA     C4' 3561  11.971   2.495   0.622 -0.3260 -0.0979 -0.0871
  113DA     H4' 3562  11.974   2.390   0.652 -1.7091  0.2768  1.5488
  113DA     O4' 3563  12.004   2.509   0.481  0.1544  0.2102 -0.3993
  113DA     C1' 3564  12.133   2.562   0.475 -0.2955  0.3806  0.2152
  113DA     H1' 3565  12.202   2.478   0.487  0.7089  1.3960  1.8274
  113DA      N9 3566  12.155   2.645   0.351  0.3774 -0.3762 -0.2983
  113DA      C8 3567  12.138   2.784   0.327 -0.4787  0.3628 -0.3500
  113DA      H8 3568  12.101   2.854   0.401  2.5524  1.4635  0.2823
  113DA      N7 3569  12.152   2.812   0.203  0.6802 -0.2221 -0.1440
  113DA      C5 3570  12.192   2.690   0.143  0.0864  0.9257  0.2968
  113DA      C6 3571  12.231   2.653   0.009 -0.4982 -0.1863  0.1979
  113DA      N6 3572  12.230   2.725  10.566  0.4513  0.2699  0.9449
  113DA     H61 3573  12.203   2.822  10.567 -1.3534 -0.2146  1.5386
  113DA     H62 3574  12.253   2.677  10.480  0.3880  0.0392  1.0598
  113DA      N1 3575  12.276   2.534  10.648 -0.2167 -0.5652 -0.1944
  113DA      C2 3576  12.285   2.444   0.082  0.2689 -0.6069  0.0377
  113DA      H2 3577  12.320   2.345   0.061 -1.9810 -1.5468  0.4078
  113DA      N3 3578  12.251   2.465   0.214 -0.2329  0.2686  0.0575
  113DA      C4 3579  12.204   2.589   0.235  0.0103  0.0430  0.1587
  113DA     C3' 3580  12.074   2.557   0.710 -0.4564 -0.0243 -0.3235
  113DA     H3' 3581  12.031   2.617   0.790 -0.2592 -1.0858  0.6023
  113DA     C2' 3582  12.143   2.649   0.605 -0.2852 -0.0369  0.5940
  113DA    H2'1 3583  12.082   2.740   0.602 -0.0994  0.0836  0.4809
  113DA    H2'2 3584  12.246   2.676   0.626 -0.6436 -0.5543  3.4305
  113DA     O3' 3585  12.154   2.459   0.768  0.2851 -0.5355 -0.5465
  114DC       P 3586  12.288   2.489   0.850  0.4395  0.1190 -0.0673
  114DC     O1P 3587  12.314   2.381   0.947 -0.7402  0.1199  0.2329
  114DC     O2P 3588  12.279   2.626   0.903 -0.1339  0.2319 -0.0803
  114DC     O5' 3589  12.400   2.487   0.736 -0.3645 -0.3206  0.6194
  114DC     C5' 3590  12.415   2.375   0.650  0.5124  0.3787 -0.0698
  114DC    H5'1 3591  12.320   2.351   0.602  0.3326  1.2860 -0.1775
  114DC    H5'2 3592  12.443   2.287   0.708  2.1233 -1.1671 -2.9461
  114DC     C4' 3593  12.526   2.392   0.544  0.7489 -0.2148  0.7142
  114DC     H4' 3594  12.546   2.296   0.496  2.5091  0.4872 -0.0292
  114DC     O4' 3595  12.478   2.490   0.453  0.4391 -0.5572 -0.2431
  114DC     C1' 3596  12.583   2.574   0.418 -0.7268 -0.2775  0.5789
  114DC     H1' 3597  12.655   2.520   0.356 -1.3391  0.6222 -0.9540
  114DC      N1 3598  12.538   2.694   0.347 -0.2290 -0.3977  0.3144
  114DC      C6 3599  12.517   2.812   0.411  0.4658 -0.2149  0.2250
  114DC      H6 3600  12.513   2.814   0.519 -2.6571  0.1952  0.2182
  114DC      C5 3601  12.473   2.925   0.340 -0.2094  0.3630  0.5306
  114DC      H5 3602  12.455   3.023   0.382  2.0269  0.8797  0.4338
  114DC      C4 3603  12.460   2.904   0.198 -0.3678  0.8494  0.0815
  114DC      N4 3604  12.418   2.998   0.125  0.0200  0.2679  0.1293
  114DC     H41 3605  12.402   3.086   0.173  1.5446  0.1572  0.8847
  114DC     H42 3606  12.418   2.981   0.025  0.6342  1.6381 -0.1277
  114DC      N3 3607  12.495   2.795   0.134 -0.0486 -0.2058 -0.2652
  114DC      C2 3608  12.534   2.691   0.208  0.3839  0.0082 -0.4861
  114DC      O2 3609  12.585   2.602   0.152  0.1479  0.5467  0.6318
  114DC     C3' 3610  12.658   2.448   0.596  0.4648 -0.6445 -0.1164
  114DC     H3' 3611  12.670   2.439   0.703 -1.4193  2.0404  0.4472
  114DC     C2' 3612  12.648   2.596   0.557  0.2524  0.1647 -0.1680
  114DC    H2'1 3613  12.582   2.651   0.624  0.0324 -0.0080 -0.2422
  114DC    H2'2 3614  12.748   2.638   0.562  0.8251 -1.2912  2.4251
  114DC     O3' 3615  12.772   2.400   0.524  0.1483  0.3598 -0.0120
  115DA       P 3616  12.873   2.307   0.601 -0.2244 -0.1583 -0.1348
  115DA     O1P 3617  12.820   2.176   0.633  0.2310  0.1515  0.4244
  115DA     O2P 3618  12.931   2.393   0.708  0.3482 -0.0031 -0.1056
  115DA     O5' 3619  12.992   2.293   0.494 -0.0703 -0.1221  0.1266
  115DA     C5' 3620  12.987   2.195   0.395 -0.1157  0.4649 -0.7379
  115DA    H5'1 3621  12.881   2.181   0.373 -0.8498  2.6883  0.9715
  115DA    H5'2 3622  13.026   2.104   0.440  0.3232  0.9911 -0.0308
  115DA     C4' 3623  13.067   2.236   0.270  0.1064  0.4208  0.2593
  115DA     H4' 3624  13.085   2.150   0.204  0.1239  2.1616 -2.1587
  115DA     O4' 3625  13.000   2.328   0.184  0.1935 -0.6473  0.2557
  115DA     C1' 3626  13.080   2.445   0.183  0.8053 -0.9897  0.5458
  115DA     H1' 3627  13.131   2.457   0.087  0.5257  1.5797  0.6484
  115DA      N9 3628  12.998   2.563   0.207  0.0255  0.0929  0.0217
  115DA      C8 3629  12.923   2.598   0.318 -0.2876 -0.2249 -0.2566
  115DA      H8 3630  12.929   2.550   0.415 -0.2096 -0.4274 -0.3599
  115DA      N7 3631  12.867   2.712   0.307  0.1231  0.0509 -0.4769
  115DA      C5 3632  12.894   2.756   0.177 -0.0417  1.4318 -0.1070
  115DA      C6 3633  12.854   2.861   0.097  0.2615 -0.3444 -0.1379
  115DA      N6 3634  12.776   2.962   0.134  0.1058 -0.1117 -0.1882
  115DA     H61 3635  12.751   2.975   0.230 -3.0801 -2.0386 -0.6289
  115DA     H62 3636  12.746   3.024   0.060  0.7733 -0.7976 -1.0732
  115DA      N1 3637  12.878   2.863  10.636  0.4261 -0.2937 -0.8227
  115DA      C2 3638  12.950   2.763  10.587 -0.0827 -0.4772  1.4073
  115DA      H2 3639  12.962   2.767  10.480 -3.6935 -1.5099  0.8282
  115DA      N3 3640  13.009   2.661  10.651  0.2287 -0.1082  1.1586
  115DA      C4 3641  12.978   2.663   0.114  0.2217  0.1744  0.0566
  115DA     C3' 3642  13.208   2.285   0.300  1.0994 -1.0540 -0.0315
  115DA     H3' 3643  13.252   2.268   0.398  1.6071  0.8918  0.1243
  115DA     C2' 3644  13.176   2.434   0.296 -0.5190  0.0303 -0.2306
  115DA    H2'1 3645  13.134   2.458   0.394 -0.5901  0.5799 -0.3907
  115DA    H2'2 3646  13.269   2.490   0.283  1.9119 -3.1943  1.4847
  115DA     O3' 3647  13.294   2.251   0.195  0.9553 -0.2259  0.2772
  116DC       P 3648  13.459   2.275   0.219 -0.5655 -0.4531  0.3486
  116DC     O1P 3649  13.534   2.174   0.142 -0.1709  0.7818 -0.4322
  116DC     O2P 3650  13.486   2.273   0.366 -0.0376  0.1692  0.0936
  116DC     O5' 3651  13.486   2.416   0.159  0.3100  0.4203  0.2663
  116DC     C5' 3652  13.472   2.430   0.013 -0.0065  0.2592 -0.3589
  116DC    H5'1 3653  13.379   2.387  10.644 -0.2172  0.7528 -0.4188
  116DC    H5'2 3654  13.555   2.373  10.637  1.6484 -0.0596  2.9503
  116DC     C4' 3655  13.482   2.576  10.627  0.4549  0.3966 -0.8210
  116DC     H4' 3656  13.474   2.565  10.519 -2.6520 -0.3137 -0.6036
  116DC     O4' 3657  13.372   2.657  10.662 -0.2037  0.3933  0.9423
  116DC     C1' 3658  13.417   2.786   0.006 -0.2235 -0.0763 -0.0154
  116DC     H1' 3659  13.429   2.825  10.571  3.4324 -1.9229 -0.4409
  116DC      N1 3660  13.317   2.864   0.084 -1.1821 -0.1907 -0.7924
  116DC      C6 3661  13.311   2.848   0.222  0.3352 -0.2773 -0.1865
  116DC      H6 3662  13.366   2.769   0.272 -1.0483 -0.6161  0.8315
  116DC      C5 3663  13.219   2.914   0.294 -0.4061 -0.5989 -0.0925
  116DC      H5 3664  13.201   2.888   0.397 -2.9952 -2.9874 -1.0289
  116DC      C4 3665  13.137   3.014   0.225 -0.2131 -0.0857 -0.8288
  116DC      N4 3666  13.053   3.088   0.289  0.0368 -0.2831  0.2298
  116DC     H41 3667  13.046   3.069   0.388  3.2869 -0.0741  0.6077
  116DC     H42 3668  12.994   3.160   0.250 -1.0136  0.4622  2.9785
  116DC      N3 3669  13.146   3.033   0.095 -0.2087  0.2170  0.0465
  116DC      C2 3670  13.238   2.961   0.022 -0.0996  0.3010 -0.0776
  116DC      O2 3671  13.244   2.976  10.570 -0.8563 -0.1119  0.2793
  116DC     C3' 3672  13.609   2.650  10.665 -1.2863 -0.1695 -0.8207
  116DC     H3' 3673  13.673   2.590   0.063 -1.5180  0.7324  0.2822
  116DC     C2' 3674  13.556   2.771   0.079  0.0113  0.8908  0.0289
  116DC    H2'1 3675  13.543   2.745   0.184  1.9602  1.8713  0.5557
  116DC    H2'2 3676  13.629   2.852   0.070  3.4295 -1.9010  0.7253
  116DC     O3' 3677  13.669   2.686  10.542 -0.4187  0.0653  0.0450
  117DT       P 3678  13.793   2.789  10.519  0.2220  0.4391  0.0609
  117DT     O1P 3679  13.863   2.740  10.400 -0.8724 -0.2636  0.0451
  117DT     O2P 3680  13.859   2.819  10.644  0.1999  0.2294 -0.1176
  117DT     O5' 3681  13.715   2.919  10.471 -0.3889  0.1559  0.1326
  117DT     C5' 3682  13.630   2.923  10.355 -0.2507  0.3251 -0.4558
  117DT    H5'1 3683  13.552   2.847  10.368  1.9968 -1.9872  0.6180
  117DT    H5'2 3684  13.684   2.890  10.267  0.3206  1.0800 -0.3996
  117DT     C4' 3685  13.556   3.052  10.324  0.2393  0.7153 -0.0331
  117DT     H4' 3686  13.491   3.014  10.245  0.4049  1.6222 -0.6268
  117DT     O4' 3687  13.489   3.104  10.432  0.2240  0.2279 -0.2533
  117DT     C1' 3688  13.529   3.234  10.450  0.5371  0.4138 -0.0863
  117DT     H1' 3689  13.470   3.294  10.381 -2.3712 -0.5160  1.4388
  117DT      N1 3690  13.502   3.270  10.590 -0.1334  0.2462  0.3361
  117DT      C6 3691  13.553   3.195   0.032 -0.5457  0.0266  0.2540
  117DT      H6 3692  13.623   3.115   0.014 -1.1707 -0.7935  1.3497
  117DT      C5 3693  13.496   3.206   0.155 -0.7315 -0.2673 -0.0183
  117DT      C7 3694  13.544   3.117   0.266 -0.2392 -0.6033  0.0384
  117DT     H71 3695  13.567   3.175   0.355 -0.3385 -1.5311  0.6877
  117DT     H72 3696  13.468   3.042   0.290  0.3038 -1.5424 -1.0701
  117DT     H73 3697  13.634   3.070   0.226  1.6235  2.4052  0.3557
  117DT      C4 3698  13.393   3.302   0.188 -0.2916  0.3330  0.0085
  117DT      O4 3699  13.326   3.326   0.293 -0.6079 -0.5669 -0.0319
  117DT      N3 3700  13.357   3.381   0.080  0.4449 -1.1641 -0.6217
  117DT      H3 3701  13.279   3.444   0.095 -1.2254 -2.5314 -2.8916
  117DT      C2 3702  13.407   3.368  10.617 -0.8680  0.1441  0.5789
  117DT      O2 3703  13.362   3.438  10.527 -0.4573 -0.5597 -0.1352
  117DT     C3' 3704  13.669   3.156  10.287  0.8293 -0.1929 -0.1859
  117DT     H3' 3705  13.763   3.105  10.262 -0.2934 -0.7347 -3.8441
  117DT     C2' 3706  13.674   3.240  10.415  0.1617 -0.3726 -0.4407
  117DT    H2'1 3707  13.736   3.185  10.486 -0.2984 -1.5313 -0.9133
  117DT    H2'2 3708  13.707   3.342  10.394 -0.3641  0.0589  0.7580
  117DT     O3' 3709  13.631   3.227  10.172  0.9714 -0.1142 -0.1161
  118DT       P 3710  13.729   3.305  10.071 -0.3320 -0.2818 -0.5321
  118DT     O1P 3711  13.661   3.329   9.946 -0.0328  0.5043  0.4747
  118DT     O2P 3712  13.865   3.246  10.070  0.1452  0.2127  0.1706
  118DT     O5' 3713  13.733   3.443  10.148  0.5567  0.4225  0.4447
  118DT     C5' 3714  13.620   3.531  10.130  0.1614 -0.3235  0.8204
  118DT    H5'1 3715  13.534   3.467  10.148 -1.3700  1.0917 -1.0537
  118DT    H5'2 3716  13.608   3.562  10.026 -0.3458 -2.1740  0.2928
  118DT     C4' 3717  13.603   3.643  10.232 -0.2381  0.5333 -0.0071
  118DT     H4' 3718  13.519   3.705  10.202 -0.2999  0.2362 -0.4671
  118DT     O4' 3719  13.581   3.594  10.368  0.9202  0.0430  0.4435
  118DT     C1' 3720  13.660   3.675  10.456  0.3475 -0.0334  0.5110
  118DT     H1' 3721  13.611   3.771  10.464  1.0426  0.2664  1.3396
  118DT      N1 3722  13.678   3.618  10.590  0.2976  0.2191 -0.1950
  118DT      C6 3723  13.769   3.518  10.619 -0.1890  0.9803 -0.1450
  118DT      H6 3724  13.824   3.465  10.544  0.9389 -0.3922  1.5803
  118DT      C5 3725  13.781   3.487   0.082 -0.2496  0.7508  0.0650
  118DT      C7 3726  13.862   3.364   0.119 -0.4654 -0.1963  0.5016
  118DT     H71 3727  13.885   3.310   0.027  0.6836  1.5750 -0.3262
  118DT     H72 3728  13.946   3.402   0.178  1.4013  0.5609 -2.4128
  118DT     H73 3729  13.802   3.293   0.176 -0.2657 -0.5052  0.3263
  118DT      C4 3730  13.696   3.539   0.188 -0.3183  0.0008 -0.3024
  118DT      O4 3731  13.709   3.508   0.303 -0.2319 -0.1016 -0.2777
  118DT      N3 3732  13.603   3.633   0.146  0.0357  0.0878  0.0728
  118DT      H3 3733  13.545   3.663   0.223  0.9700 -1.8563  1.6313
  118DT      C2 3734  13.593   3.679   0.024 -0.4831 -0.5045  0.5633
  118DT      O2 3735  13.511   3.771  10.666  0.9785 -0.1957  0.9092
  118DT     C3' 3736  13.732   3.725  10.236 -0.4415 -0.3567  0.1321
  118DT     H3' 3737  13.797   3.700  10.152  3.1138  0.7043  2.3028
  118DT     C2' 3738  13.791   3.686  10.372 -0.2383  0.1493 -0.6153
  118DT    H2'1 3739  13.851   3.596  10.357 -3.4716 -1.9799 -1.8526
  118DT    H2'2 3740  13.859   3.765  10.405  0.8051 -0.0253 -2.2262
  118DT     O3' 3741  13.713   3.860  10.243 -0.2163 -0.1018  0.5878
  119DT       P 3742  13.754   3.953  10.128 -0.0019  0.0903 -0.1037
  119DT     O1P 3743  13.740   3.882   9.999  0.6439  0.5127  0.0822
  119DT     O2P 3744  13.891   4.006  10.153  0.2033 -0.6267 -0.2833
  119DT     O5' 3745  13.658   4.081  10.133 -0.1780 -0.3279  0.0847
  119DT     C5' 3746  13.517   4.067  10.110  0.3239  0.1134 -0.0064
  119DT    H5'1 3747  13.491   3.962  10.091 -1.9329  0.7397 -0.6596
  119DT    H5'2 3748  13.479   4.136  10.036  2.4751 -1.0500 -2.3290
  119DT     C4' 3749  13.437   4.099  10.226  0.3364 -0.1035 -0.4821
  119DT     H4' 3750  13.332   4.071  10.217  0.1111  0.1962  0.9661
  119DT     O4' 3751  13.478   4.016  10.335  0.3082 -0.0357  0.4046
  119DT     C1' 3752  13.421   4.066  10.451  0.0003  0.5017 -0.1014
  119DT     H1' 3753  13.327   4.016  10.477  0.9484 -2.4115 -1.8286
  119DT      N1 3754  13.508   4.064  10.568 -0.0411 -0.0591  0.0601
  119DT      C6 3755  13.641   4.046  10.549 -0.0086  0.1142 -0.0241
  119DT      H6 3756  13.690   4.025  10.455  2.7919 -1.4517  1.6359
  119DT      C5 3757  13.726   4.026  10.653  0.4699 -0.5671 -0.6478
  119DT      C7 3758  13.875   4.009  10.634 -0.4099 -0.8397 -0.2558
  119DT     H71 3759  13.902   3.908   0.000 -3.8275 -1.7000  0.2668
  119DT     H72 3760  13.901   4.036  10.532  1.1154  1.6933  0.7257
  119DT     H73 3761  13.932   4.070   0.037 -1.4997 -1.2884  1.0960
  119DT      C4 3762  13.675   4.040   0.123  0.1949 -0.6978 -0.6152
  119DT      O4 3763  13.733   4.029   0.227 -0.5596 -0.5365 -0.3447
  119DT      N3 3764  13.541   4.076   0.135 -0.0365 -0.2904  0.1453
  119DT      H3 3765  13.504   4.052   0.225  0.0948 -0.0433  0.2653
  119DT      C2 3766  13.447   4.066   0.027 -0.5270 -0.2824 -0.0251
  119DT      O2 3767  13.326   4.065   0.045  0.6807  0.4612 -0.0526
  119DT     C3' 3768  13.456   4.246  10.282 -0.4465 -0.1012  0.4867
  119DT     H3' 3769  13.560   4.272  10.300 -0.2310  0.2310 -1.0810
  119DT     C2' 3770  13.384   4.208  10.411  0.4830  0.5250  0.1928
  119DT    H2'1 3771  13.405   4.279  10.491 -1.4721  2.0333 -0.5585
  119DT    H2'2 3772  13.278   4.214  10.389  0.9294  1.6005 -1.9619
  119DT     O3' 3773  13.385   4.334  10.197 -0.4038  0.1332  0.1369
  120DT       P 3774  13.427   4.487  10.193 -0.0406 -0.1111  0.0022
  120DT     O1P 3775  13.348   4.539  10.082  0.5157  0.0559  0.3276
  120DT     O2P 3776  13.577   4.500  10.192  0.0746  0.5217 -0.4178
  120DT     O5' 3777  13.361   4.543  10.329  0.3272 -0.2763  0.2499
  120DT     C5' 3778  13.218   4.536  10.344 -0.5459  0.2098 -0.1481
  120DT    H5'1 3779  13.185   4.436  10.317 -0.1670 -0.3834  1.4789
  120DT    H5'2 3780  13.166   4.592  10.266  1.4444  3.7958  0.8458
  120DT     C4' 3781  13.167   4.558  10.481 -0.3180 -0.1677 -0.0801
  120DT     H4' 3782  13.060   4.536  10.476 -0.8485  1.4325  2.3789
  120DT     O4' 3783  13.228   4.463  10.569 -0.4312 -0.1947 -0.1287
  120DT     C1' 3784  13.305   4.530   0.006 -0.2509  0.1227  0.2302
  120DT     H1' 3785  13.253   4.541   0.101 -0.3433 -1.1416  0.3470
  120DT      N1 3786  13.439   4.472   0.045 -0.5184  0.5153  0.2989
  120DT      C6 3787  13.541   4.474  10.611  0.2291  0.4573 -0.0194
  120DT      H6 3788  13.533   4.525  10.516  1.0361 -0.7799 -0.7765
  120DT      C5 3789  13.665   4.433  10.645 -0.7566 -0.2295  0.0452
  120DT      C7 3790  13.776   4.447  10.547 -0.6690  0.5369 -0.6751
  120DT     H71 3791  13.815   4.347  10.528 -0.9375  0.3746 -0.3831
  120DT     H72 3792  13.747   4.482  10.448  1.1863 -0.6821 -1.6972
  120DT     H73 3793  13.861   4.501  10.589 -0.4991 -0.7667  0.7223
  120DT      C4 3794  13.696   4.366   0.107 -0.3185 -0.3217 -0.4580
  120DT      O4 3795  13.803   4.307   0.132 -0.4167  0.3254  0.3417
  120DT      N3 3796  13.593   4.371   0.201  0.1204 -0.1793  0.7277
  120DT      H3 3797  13.616   4.325   0.287 -0.5049 -0.2599  0.8579
  120DT      C2 3798  13.462   4.419   0.171 -1.0755  1.1727  0.1283
  120DT      O2 3799  13.374   4.407   0.252  0.7959 -0.5899 -0.1792
  120DT     C3' 3800  13.192   4.696  10.539 -0.0126  0.0206  0.2483
  120DT     H3' 3801  13.203   4.766  10.457 -0.8640 -1.5785 -1.2897
  120DT     C2' 3802  13.324   4.671  10.619  0.4560 -0.1535  0.0712
  120DT    H2'1 3803  13.411   4.686  10.555  0.7327 -0.0918  0.4500
  120DT    H2'2 3804  13.333   4.742   0.035 -1.6172  0.1522  0.0747
  120DT     O3' 3805  13.081   4.728  10.622  0.0944  0.4592  0.3281
  121DG       P 3806  13.038   4.872  10.655  0.3746 -0.2952 -0.2867
  121DG     O1P 3807  12.893   4.869   0.025  0.5496  0.6007 -0.8824
  121DG     O2P 3808  13.081   4.965  10.544  0.5117  0.5283 -0.4009
  121DG     O5' 3809  13.121   4.907   0.113  0.0132  0.3344 -0.2891
  121DG     C5' 3810  13.109   4.831   0.236 -0.2063 -0.8421  0.1359
  121DG    H5'1 3811  13.096   4.724   0.218  1.2450 -1.0056 -0.0775
  121DG    H5'2 3812  13.026   4.870   0.295 -1.8181 -0.0616 -2.5108
  121DG     C4' 3813  13.221   4.851   0.336 -0.1460 -0.0811 -0.4661
  121DG     H4' 3814  13.184   4.806   0.428  1.8194 -1.2936 -0.2058
  121DG     O4' 3815  13.333   4.769   0.314  0.3556  0.2035  0.5056
  121DG     C1' 3816  13.448   4.849   0.348 -0.1977 -0.7236  0.1704
  121DG     H1' 3817  13.448   4.845   0.456 -0.7925  0.0546  0.2116
  121DG      N9 3818  13.578   4.807   0.290  0.0616  0.7177 -0.3036
  121DG      C8 3819  13.636   4.827   0.167 -0.0496  0.3291 -0.1168
  121DG      H8 3820  13.579   4.879   0.091 -1.2180 -0.9045 -0.1129
  121DG      N7 3821  13.758   4.776   0.152 -0.0858  0.5923 -0.6184
  121DG      C5 3822  13.784   4.713   0.277  0.4363  0.1909 -0.8301
  121DG      C6 3823  13.897   4.637   0.332  0.3688 -0.2500  0.1782
  121DG      O6 3824  14.006   4.614   0.279  0.0579 -0.2814 -0.4786
  121DG      N1 3825  13.872   4.590   0.454  0.1799  0.4269  1.2226
  121DG      H1 3826  13.944   4.538   0.503  0.7630 -2.8790 -2.5810
  121DG      C2 3827  13.764   4.617   0.521 -0.3069  0.2043 -0.0199
  121DG      N2 3828  13.760   4.575   0.646 -0.0915  0.3576 -0.4461
  121DG     H21 3829  13.840   4.545   0.700 -0.1045  1.0341 -0.0357
  121DG     H22 3830  13.672   4.597   0.690 -0.0123 -0.3009  0.0669
  121DG      N3 3831  13.654   4.686   0.483 -0.4728 -0.3298 -0.6077
  121DG      C4 3832  13.668   4.723   0.358 -0.6546 -0.6339 -0.2065
  121DG     C3' 3833  13.270   4.992   0.352 -0.8572  0.1239 -1.3298
  121DG     H3' 3834  13.212   5.070   0.303 -2.9924 -1.3781 -1.3239
  121DG     C2' 3835  13.412   4.991   0.302 -0.0173  1.0569  0.2194
  121DG    H2'1 3836  13.418   4.994   0.193 -1.4910 -0.5078  0.0559
  121DG    H2'2 3837  13.479   5.065   0.346  1.1634  0.5092 -0.5818
  121DG     O3' 3838  13.287   5.020   0.492 -0.4636  0.3979  0.3286
  122DG       P 3839  13.165   5.091   0.567  0.0005 -0.1639 -0.4223
  122DG     O1P 3840  13.036   5.037   0.517 -0.4249  0.1642 -0.1372
  122DG     O2P 3841  13.186   5.244   0.559  0.4860 -0.3253 -0.3176
  122DG     O5' 3842  13.177   5.051   0.714  0.1962  0.3802 -0.6336
  122DG     C5' 3843  13.136   4.922   0.763 -0.5022  0.2138 -0.5186
  122DG    H5'1 3844  13.176   4.850   0.691 -0.2423  0.1645 -0.3222
  122DG    H5'2 3845  13.029   4.903   0.775 -0.1550 -2.0294 -0.5829
  122DG     C4' 3846  13.203   4.888   0.901  0.5746  0.2721 -0.0108
  122DG     H4' 3847  13.134   4.815   0.942  0.1212  1.4946  1.5226
  122DG     O4' 3848  13.337   4.829   0.891 -0.9239 -0.3819  0.6598
  122DG     C1' 3849  13.436   4.918   0.940 -0.4474  0.2015 -0.1900
  122DG     H1' 3850  13.473   4.871   1.031 -1.9642  0.4726  0.6061
  122DG      N9 3851  13.545   4.931   0.833  1.1465 -0.0771 -0.1891
  122DG      C8 3852  13.525   4.972   0.702 -0.8644  0.5872  0.2174
  122DG      H8 3853  13.428   4.994   0.660 -0.9280  0.5314  0.3344
  122DG      N7 3854  13.630   4.962   0.622  0.8248 -0.0463 -0.2292
  122DG      C5 3855  13.722   4.906   0.709  0.3513  0.4523 -0.3810
  122DG      C6 3856  13.865   4.869   0.686  0.1779  0.5746 -0.0630
  122DG      O6 3857  13.932   4.877   0.581 -0.0949  0.0405 -0.1958
  122DG      N1 3858  13.929   4.812   0.798  0.2578  0.2055  0.6128
  122DG      H1 3859  14.018   4.766   0.784 -0.0209 -0.4423  0.9288
  122DG      C2 3860  13.866   4.776   0.913  0.4212  0.2246  0.2616
  122DG      N2 3861  13.937   4.727   1.014  0.6604 -0.3508  0.0100
  122DG     H21 3862  14.038   4.728   1.008  0.7183 -1.8098  0.3525
  122DG     H22 3863  13.892   4.725   1.104  1.2699 -0.1484  0.3211
  122DG      N3 3864  13.738   4.816   0.942  0.0696 -0.3251 -0.4843
  122DG      C4 3865  13.671   4.873   0.836 -0.1940 -0.1524 -0.3403
  122DG     C3' 3866  13.223   5.003   1.001 -0.9635 -0.2947 -0.6268
  122DG     H3' 3867  13.142   5.075   0.989 -2.2495 -1.4737  0.6140
  122DG     C2' 3868  13.361   5.048   0.961 -0.3157 -1.0353 -0.8464
  122DG    H2'1 3869  13.359   5.113   0.873  0.9007  0.1416 -0.0450
  122DG    H2'2 3870  13.407   5.106   1.041  0.1031 -2.0579 -0.3254
  122DG     O3' 3871  13.221   4.949   1.133  0.3387  0.3512  0.4561
  123DT       P 3872  13.246   5.047   1.259  0.1756 -0.4443 -0.2629
  123DT     O1P 3873  13.189   4.995   1.380 -0.1132 -0.0440 -0.6939
  123DT     O2P 3874  13.206   5.187   1.234 -0.5177 -0.6631 -0.4989
  123DT     O5' 3875  13.403   5.047   1.276 -0.1889  0.4287 -0.0652
  123DT     C5' 3876  13.465   4.933   1.337  0.2216  0.1800 -0.6484
  123DT    H5'1 3877  13.428   4.848   1.281 -0.9020 -0.8302  1.5266
  123DT    H5'2 3878  13.426   4.926   1.439  1.6093  0.9047 -0.0341
  123DT     C4' 3879  13.616   4.944   1.360  0.0218  0.0195  0.4725
  123DT     H4' 3880  13.656   4.863   1.421  0.8022  0.4604  0.5575
  123DT     O4' 3881  13.683   4.943   1.236  0.0944 -0.4888  0.5204
  123DT     C1' 3882  13.783   5.044   1.237 -0.1984 -0.3251 -0.3091
  123DT     H1' 3883  13.866   5.011   1.300  1.2663  1.0578 -1.4210
  123DT      N1 3884  13.826   5.071   1.101 -0.0096  0.0967 -0.0622
  123DT      C6 3885  13.739   5.136   1.017 -0.1808 -0.3463  0.5051
  123DT      H6 3886  13.635   5.152   1.038 -0.3165  1.6162 -1.2925
  123DT      C5 3887  13.790   5.200   0.903 -0.5170 -0.3954  0.5388
  123DT      C7 3888  13.688   5.263   0.808 -0.1080  0.3589  0.4661
  123DT     H71 3889  13.713   5.229   0.708  1.8763 -1.6299  1.5541
  123DT     H72 3890  13.589   5.225   0.836 -0.9101  2.2725  0.3908
  123DT     H73 3891  13.686   5.369   0.834  4.3908  0.3629  1.5573
  123DT      C4 3892  13.933   5.190   0.867 -0.8219 -0.1102 -0.1248
  123DT      O4 3893  13.995   5.234   0.769  0.2272 -0.3802  0.0325
  123DT      N3 3894  14.002   5.108   0.954 -0.7920  0.1158 -0.3012
  123DT      H3 3895  14.100   5.102   0.932 -0.2880 -0.9733  1.9744
  123DT      C2 3896  13.959   5.052   1.070 -0.7038  0.2078 -0.5470
  123DT      O2 3897  14.039   4.990   1.144  0.2737 -0.1536 -0.3383
  123DT     C3' 3898  13.652   5.083   1.422  0.0899  0.4455 -0.1367
  123DT     H3' 3899  13.560   5.128   1.458 -0.2200  1.2786 -1.8680
  123DT     C2' 3900  13.707   5.160   1.305 -0.0579 -0.0125 -0.0825
  123DT    H2'1 3901  13.619   5.186   1.246 -0.2438 -1.2907 -0.4140
  123DT    H2'2 3902  13.760   5.246   1.344 -1.4803  0.1724  1.5516
  123DT     O3' 3903  13.748   5.062   1.521 -0.1088  0.1339  0.2346
  124DA       P 3904  13.772   5.181   1.629  0.2293 -0.2378  0.4718
  124DA     O1P 3905  13.830   5.119   1.750 -0.7479 -0.2019  0.4811
  124DA     O2P 3906  13.641   5.253   1.637 -0.0981 -0.2713 -0.3037
  124DA     O5' 3907  13.875   5.269   1.561 -0.0729 -0.1495 -0.3879
  124DA     C5' 3908  14.010   5.224   1.558 -0.7943 -0.2945 -0.1591
  124DA    H5'1 3909  14.013   5.143   1.485  0.6755  0.1138 -0.5807
  124DA    H5'2 3910  14.043   5.201   1.659 -1.6164 -0.2837  0.1269
  124DA     C4' 3911  14.110   5.320   1.508 -0.3669  0.3827  0.2787
  124DA     H4' 3912  14.206   5.279   1.541 -0.4335 -2.0274 -2.1748
  124DA     O4' 3913  14.109   5.326   1.362 -0.5047  0.0861  0.3894
  124DA     C1' 3914  14.084   5.462   1.314  0.9505 -0.4184 -0.0925
  124DA     H1' 3915  14.179   5.510   1.292  0.3828 -0.2951 -2.6010
  124DA      N9 3916  14.017   5.486   1.186  0.0349  0.5157 -0.1167
  124DA      C8 3917  13.889   5.512   1.166 -0.5376 -0.4683 -0.0804
  124DA      H8 3918  13.816   5.529   1.243  0.3016  1.2859  0.3913
  124DA      N7 3919  13.859   5.532   1.037  0.2001 -0.4520  0.0353
  124DA      C5 3920  13.982   5.507   0.971  0.1687  0.0231  0.3136
  124DA      C6 3921  14.028   5.509   0.838  0.1775  0.0505 -0.2110
  124DA      N6 3922  13.962   5.551   0.734 -0.3343 -1.0922  0.5996
  124DA     H61 3923  13.867   5.583   0.747 -0.4227 -0.5255 -1.1991
  124DA     H62 3924  14.023   5.566   0.655  1.6446 -3.6408  1.5009
  124DA      N1 3925  14.155   5.487   0.810  0.1404  0.0573 -0.1322
  124DA      C2 3926  14.234   5.446   0.902 -0.0695  0.6704 -0.2640
  124DA      H2 3927  14.335   5.419   0.872  0.1508  1.8545 -0.6641
  124DA      N3 3928  14.209   5.447   1.032 -0.3385 -0.6635 -0.5764
  124DA      C4 3929  14.077   5.475   1.062 -0.6838 -0.7822  0.3631
  124DA     C3' 3930  14.090   5.463   1.560 -0.2473  0.3023  0.5722
  124DA     H3' 3931  14.029   5.454   1.650  0.1047  0.1741  0.7981
  124DA     C2' 3932  14.022   5.527   1.437 -0.0639  0.1066 -0.3595
  124DA    H2'1 3933  13.916   5.507   1.452  0.1414 -1.4808 -0.8711
  124DA    H2'2 3934  14.046   5.633   1.450  0.7983 -0.2093  0.7241
  124DA     O3' 3935  14.213   5.535   1.577 -0.2130  0.4716  0.0360
  125DG       P 3936  14.229   5.650   1.688  0.4239  0.1437  0.5168
  125DG     O1P 3937  14.248   5.586   1.817 -0.5333  0.1672 -0.6582
  125DG     O2P 3938  14.126   5.757   1.670 -0.4209  0.8883  0.2910
  125DG     O5' 3939  14.368   5.713   1.643 -0.2010 -0.0648  0.1810
  125DG     C5' 3940  14.493   5.656   1.681 -0.1215 -0.0260 -0.3546
  125DG    H5'1 3941  14.482   5.548   1.674  1.5094 -0.1904 -0.7847
  125DG    H5'2 3942  14.510   5.678   1.786 -0.2168  1.3995 -0.6137
  125DG     C4' 3943  14.605   5.703   1.581 -0.2898  0.8217 -0.5252
  125DG     H4' 3944  14.698   5.666   1.625  0.3263  1.5678 -1.1484
  125DG     O4' 3945  14.580   5.661   1.452  0.2070 -0.6987  0.1999
  125DG     C1' 3946  14.561   5.777   1.366  0.2543 -0.0642  0.2032
  125DG     H1' 3947  14.649   5.801   1.307  0.2329  1.0725  0.6217
  125DG      N9 3948  14.440   5.779   1.276 -0.3700 -0.2583  0.6718
  125DG      C8 3949  14.309   5.757   1.309 -0.0970 -1.0457  0.1392
  125DG      H8 3950  14.277   5.740   1.411  1.9011 -0.9952  0.8282
  125DG      N7 3951  14.222   5.767   1.207 -0.3982 -0.2880 -0.4521
  125DG      C5 3952  14.311   5.788   1.093  0.9047 -0.4019  0.3205
  125DG      C6 3953  14.276   5.800   0.953 -0.0660 -0.7241 -0.6896
  125DG      O6 3954  14.166   5.803   0.891 -0.6899  0.2184  0.2601
  125DG      N1 3955  14.397   5.810   0.881 -0.2577 -0.2111  0.6159
  125DG      H1 3956  14.392   5.821   0.780  0.3928 -3.6638  0.0767
  125DG      C2 3957  14.521   5.802   0.925  0.4930 -0.4732 -0.1531
  125DG      N2 3958  14.609   5.833   0.824  0.0998 -0.1094 -0.0344
  125DG     H21 3959  14.578   5.856   0.730 -2.9873  1.1650  1.1452
  125DG     H22 3960  14.705   5.844   0.854  0.5192  1.6929 -1.8173
  125DG      N3 3961  14.554   5.796   1.054 -0.0963 -0.2322 -0.7216
  125DG      C4 3962  14.443   5.788   1.135 -1.0435  0.1931  0.2167
  125DG     C3' 3963  14.626   5.857   1.576  1.3313 -0.4942  0.1109
  125DG     H3' 3964  14.588   5.913   1.662  1.8295  0.2563 -0.1457
  125DG     C2' 3965  14.546   5.891   1.458  0.3237 -0.1192 -0.4341
  125DG    H2'1 3966  14.446   5.901   1.501  0.4570 -0.2060 -0.1000
  125DG    H2'2 3967  14.581   5.980   1.406 -1.4359  0.3288 -0.9483
  125DG     O3' 3968  14.763   5.880   1.558  0.1992 -0.3345  0.7219
  126DA       P 3969   0.015   6.030   1.553 -0.0683  0.0432 -0.1931
  126DA     O1P 3970   0.154   6.027   1.599  0.0418 -0.2024  0.3374
  126DA     O2P 3971  14.732   6.126   1.622 -0.0629 -0.4184 -0.2721
  126DA     O5' 3972   0.021   6.042   1.398 -0.3039  1.0155  0.2352
  126DA     C5' 3973   0.119   5.967   1.311 -0.0451  0.8991  0.3361
  126DA    H5'1 3974   0.085   5.864   1.315  1.2005  0.5190  2.9803
  126DA    H5'2 3975   0.220   5.988   1.346 -0.1992  3.1655 -0.4182
  126DA     C4' 3976   0.114   6.022   1.164  0.1279  0.2177 -0.7759
  126DA     H4' 3977   0.185   5.961   1.107 -1.3936 -2.0519 -0.3851
  126DA     O4' 3978  14.799   6.000   1.095 -0.1772  0.7616 -0.4073
  126DA     C1' 3979  14.766   6.132   1.043  0.2910  0.2846  0.6945
  126DA     H1' 3980   0.012   6.150   0.949 -0.5664  0.3444  0.2276
  126DA      N9 3981  14.618   6.161   1.033  0.9333  0.1909 -0.3913
  126DA      C8 3982  14.524   6.168   1.134 -0.2024  0.6497 -0.6615
  126DA      H8 3983  14.554   6.156   1.237 -2.4192  0.8349  0.0528
  126DA      N7 3984  14.396   6.181   1.093 -0.2906  0.2864  0.4449
  126DA      C5 3985  14.408   6.167   0.952 -0.5421  0.1027  0.6577
  126DA      C6 3986  14.320   6.150   0.842 -0.0518  0.3863 -1.1995
  126DA      N6 3987  14.191   6.153   0.854  0.2045 -0.0079  0.7739
  126DA     H61 3988  14.153   6.181   0.944  0.4192  1.8165  0.3332
  126DA     H62 3989  14.139   6.145   0.768  0.8084 -0.7897  0.4667
  126DA      N1 3990  14.360   6.130   0.717  0.1747 -0.0888 -0.3583
  126DA      C2 3991  14.493   6.134   0.704 -0.1301 -0.4091  0.5464
  126DA      H2 3992  14.520   6.111   0.602  0.2293 -2.4201  1.0451
  126DA      N3 3993  14.588   6.147   0.791  0.8526  0.3165  0.6709
  126DA      C4 3994  14.541   6.160   0.917  0.0257 -0.8020  0.2686
  126DA     C3' 3995   0.160   6.172   1.146  0.4027  0.2304  0.6349
  126DA     H3' 3996   0.214   6.199   1.237  1.5152  1.1703 -0.2612
  126DA     C2' 3997   0.022   6.239   1.132  0.5059 -0.4746 -0.1910
  126DA    H2'1 3998  14.771   6.244   1.224 -1.6191  1.6546 -1.5304
  126DA    H2'2 3999   0.019   6.334   1.078  4.3039 -0.3786 -0.5066
  126DA     O3' 4000   0.245   6.188   1.037  0.1625  0.5325 -0.2295
  127DA       P 4001   0.313   6.327   0.997 -0.4456  0.0596  0.0170
  127DA     O1P 4002   0.438   6.289   0.934  0.0442 -0.2394 -0.3202
  127DA     O2P 4003   0.323   6.411   1.117 -0.4723  0.7132  0.5522
  127DA     O5' 4004   0.228   6.400   0.884 -0.5733 -0.6299  0.2190
  127DA     C5' 4005   0.191   6.332   0.767  1.0078  0.3235  0.4668
  127DA    H5'1 4006   0.134   6.243   0.791 -1.7466  1.6029 -0.8162
  127DA    H5'2 4007   0.275   6.292   0.709  0.7121  1.1967 -0.6017
  127DA     C4' 4008   0.103   6.408   0.671  0.4901  0.5867 -0.1507
  127DA     H4' 4009   0.123   6.371   0.570 -1.3893  0.8532 -0.6606
  127DA     O4' 4010  14.772   6.391   0.709  0.5951  0.7322 -0.2685
  127DA     C1' 4011  14.714   6.518   0.688  0.4900 -0.1911  0.4612
  127DA     H1' 4012  14.708   6.534   0.581  4.1791  1.2805  0.3432
  127DA      N9 4013  14.580   6.525   0.756 -0.8111 -0.3505  0.1868
  127DA      C8 4014  14.557   6.510   0.888  0.2631  0.2669  0.0734
  127DA      H8 4015  14.636   6.507   0.962 -0.3580  2.3667  0.9097
  127DA      N7 4016  14.430   6.494   0.926 -0.5946 -0.4480  0.0527
  127DA      C5 4017  14.365   6.509   0.804  0.0441 -0.5840 -0.7597
  127DA      C6 4018  14.233   6.499   0.764 -0.2768  0.4901 -0.2646
  127DA      N6 4019  14.124   6.488   0.841  0.4082  0.6083 -0.0744
  127DA     H61 4020  14.141   6.490   0.940  2.9646 -0.4671 -0.4129
  127DA     H62 4021  14.033   6.476   0.798 -0.1112 -0.2294  1.2319
  127DA      N1 4022  14.203   6.507   0.632 -0.6473 -0.3146  0.0446
  127DA      C2 4023  14.301   6.515   0.548  0.6776  0.4704  0.8392
  127DA      H2 4024  14.276   6.533   0.444  1.8463 -0.6024  0.3463
  127DA      N3 4025  14.428   6.527   0.573 -0.6807 -0.2857  0.4934
  127DA      C4 4026  14.458   6.519   0.702 -0.0869 -0.1118 -0.0499
  127DA     C3' 4027   0.146   6.555   0.666 -0.1870 -1.0548  0.0816
  127DA     H3' 4028   0.240   6.583   0.714 -0.3816  1.2053 -0.7322
  127DA     C2' 4029   0.023   6.610   0.742  0.1997 -0.1740 -0.6154
  127DA    H2'1 4030   0.041   6.596   0.848  2.5346  1.0088 -0.7934
  127DA    H2'2 4031   0.004   6.714   0.718 -0.3961  0.2830  1.6392
  127DA     O3' 4032   0.172   6.602   0.533 -0.2690 -0.5358 -0.4037
  128DT       P 4033   0.190   6.753   0.484  0.0460  0.0369 -0.1673
  128DT     O1P 4034   0.285   6.754   0.375 -0.2038  0.3420 -0.2606
  128DT     O2P 4035   0.207   6.842   0.602 -0.0673 -0.5162 -0.3312
  128DT     O5' 4036   0.043   6.791   0.427  0.5028  0.2678  0.1336
  128DT     C5' 4037  14.806   6.716   0.314  0.2453  0.2833 -0.0502
  128DT    H5'1 4038  14.773   6.621   0.355 -2.1802  1.4394  0.8176
  128DT    H5'2 4039   0.076   6.697   0.238 -1.7434 -0.8595 -1.8632
  128DT     C4' 4040  14.676   6.762   0.251  0.1586 -0.2938 -0.5541
  128DT     H4' 4041  14.676   6.705   0.158 -0.6937  0.8005 -1.2674
  128DT     O4' 4042  14.555   6.736   0.337  0.2803  0.3779 -0.2547
  128DT     C1' 4043  14.485   6.860   0.350 -0.0777  0.1695  0.0549
  128DT     H1' 4044  14.412   6.879   0.272 -0.7328  0.2352  0.6761
  128DT      N1 4045  14.425   6.861   0.490  0.0929 -0.6315 -0.6762
  128DT      C6 4046  14.502   6.848   0.607  0.3685 -0.0319  0.5195
  128DT      H6 4047  14.610   6.840   0.603  0.3119 -0.5083 -3.0559
  128DT      C5 4048  14.437   6.841   0.725  0.0142 -0.3018 -1.0297
  128DT      C7 4049  14.515   6.829   0.859 -0.1432  0.0485  0.5074
  128DT     H71 4050  14.513   6.927   0.907 -3.4834 -0.0723  0.8345
  128DT     H72 4051  14.452   6.760   0.916 -0.7985  0.9062  0.8298
  128DT     H73 4052  14.610   6.778   0.840 -1.3347 -2.1764  0.0924
  128DT      C4 4053  14.291   6.849   0.728  0.3972  0.0124  0.3714
  128DT      O4 4054  14.225   6.849   0.830  0.2127 -0.6659 -0.3793
  128DT      N3 4055  14.225   6.875   0.613 -0.0008  0.2152 -0.3021
  128DT      H3 4056  14.124   6.870   0.621  0.1145  0.3952  1.8758
  128DT      C2 4057  14.289   6.878   0.490  0.4380  0.3703  0.1688
  128DT      O2 4058  14.222   6.908   0.391  0.1157  0.0087  0.7037
  128DT     C3' 4059  14.671   6.910   0.208 -1.0233 -0.5513  0.3080
  128DT     H3' 4060  14.769   6.958   0.200 -0.0201 -2.2128  1.8234
  128DT     C2' 4061  14.592   6.968   0.323  0.8508  0.2621 -0.6172
  128DT    H2'1 4062  14.669   6.970   0.401  0.7269 -3.4771 -0.2378
  128DT    H2'2 4063  14.551   7.069   0.316 -2.8863 -0.9793  1.1476
  128DT     O3' 4064  14.618   6.921   0.074 -0.5106  0.0368 -0.1473
  129DC       P 4065  14.602   7.061   0.002 -0.4962 -0.2282  0.3668
  129DC     O1P 4066  14.643   7.056  10.523 -0.3541 -0.4597 -0.6489
  129DC     O2P 4067  14.664   7.163   0.089  0.9043  0.4688  0.7661
  129DC     O5' 4068  14.446   7.096   0.005 -0.3973 -0.5149  0.0142
  129DC     C5' 4069  14.352   7.030  10.596 -0.3279  0.0738  0.0421
  129DC    H5'1 4070  14.340   6.935  10.649 -0.4068  0.5898  0.9692
  129DC    H5'2 4071  14.396   7.025  10.496  0.3944 -0.2831  0.3736
  129DC     C4' 4072  14.216   7.102  10.599 -0.7017 -0.1500  0.0287
  129DC     H4' 4073  14.139   7.044  10.549 -0.7761 -1.7613  1.8924
  129DC     O4' 4074  14.187   7.085   0.071 -0.1870  0.6287  0.0458
  129DC     C1' 4075  14.131   7.208   0.118 -0.0115 -0.0618  0.3853
  129DC     H1' 4076  14.024   7.215   0.096  0.3639  1.2088 -1.2428
  129DC      N1 4077  14.154   7.213   0.262  0.4665 -0.0197 -0.3738
  129DC      C6 4078  14.284   7.204   0.317 -0.5430  0.6514  0.0526
  129DC      H6 4079  14.366   7.182   0.250 -0.5118 -2.3045  0.8956
  129DC      C5 4080  14.302   7.208   0.452  0.3966 -0.0879 -0.0435
  129DC      H5 4081  14.406   7.204   0.481 -0.2201 -2.0460  2.1733
  129DC      C4 4082  14.188   7.228   0.539 -0.5629 -0.5318  0.2529
  129DC      N4 4083  14.205   7.242   0.667  0.6874  0.2562  0.4368
  129DC     H41 4084  14.301   7.242   0.699  1.9109  0.2777 -2.8504
  129DC     H42 4085  14.121   7.257   0.721 -0.2836 -0.9445 -0.6782
  129DC      N3 4086  14.065   7.222   0.491 -0.1275 -0.2891 -0.0534
  129DC      C2 4087  14.046   7.210   0.351  0.2920  0.3777  0.0964
  129DC      O2 4088  13.931   7.206   0.307  0.5561  0.6396  0.1788
  129DC     C3' 4089  14.222   7.258  10.575  0.6679 -0.0229  0.1024
  129DC     H3' 4090  14.313   7.292  10.527  0.7494  1.1441  1.0340
  129DC     C2' 4091  14.212   7.317   0.052  0.2907 -0.5405  0.5631
  129DC    H2'1 4092  14.315   7.323   0.087  0.2601  0.0729  0.5568
  129DC    H2'2 4093  14.160   7.413   0.061  0.2204 -0.3813 -1.1695
  129DC     O3' 4094  14.115   7.285  10.494  0.0742  0.0195 -0.5653
  130DT       P 4095  14.090   7.434  10.433  0.1460 -0.2140 -0.3308
  130DT     O1P 4096  14.039   7.415  10.293 -0.0376 -0.1322  0.3022
  130DT     O2P 4097  14.209   7.515  10.458  0.2789  0.2442  0.7872
  130DT     O5' 4098  13.973   7.500  10.523  0.7722  0.0275  0.7219
  130DT     C5' 4099  13.851   7.433  10.512 -0.5581 -0.3206 -0.0087
  130DT    H5'1 4100  13.867   7.325  10.521  0.1749 -0.3790 -1.6732
  130DT    H5'2 4101  13.810   7.451  10.412  2.5911  2.3682 -0.9790
  130DT     C4' 4102  13.755   7.471  10.621  0.1091  0.2594 -0.0370
  130DT     H4' 4103  13.657   7.426  10.602 -0.6921  1.6390  0.6466
  130DT     O4' 4104  13.812   7.430   0.079  0.1866 -0.1822 -0.1035
  130DT     C1' 4105  13.782   7.540   0.167 -0.0184  0.8174  0.7378
  130DT     H1' 4106  13.677   7.544   0.196 -1.0785 -2.8117 -1.9547
  130DT      N1 4107  13.864   7.549   0.290  0.0258  0.1816 -0.4791
  130DT      C6 4108  14.002   7.559   0.294  0.5086  0.1797  0.0837
  130DT      H6 4109  14.054   7.566   0.200  1.9925  0.4837  0.8966
  130DT      C5 4110  14.068   7.570   0.412 -0.5504 -0.3329 -0.3430
  130DT      C7 4111  14.217   7.571   0.404 -0.2479 -0.6296  0.1211
  130DT     H71 4112  14.259   7.670   0.422  2.0410 -1.2834 -1.1460
  130DT     H72 4113  14.266   7.504   0.475  1.3482  2.2341  1.9372
  130DT     H73 4114  14.255   7.557   0.302  1.7170  2.0442  0.3548
  130DT      C4 4115  14.007   7.579   0.542  0.7282  0.3694  0.4270
  130DT      O4 4116  14.061   7.597   0.647 -0.7551  0.3346 -0.8691
  130DT      N3 4117  13.870   7.566   0.536 -0.6074 -0.2498  1.0908
  130DT      H3 4118  13.814   7.570   0.619 -0.3205  0.8816  1.2395
  130DT      C2 4119  13.802   7.547   0.418  0.3289  0.6797  0.0820
  130DT      O2 4120  13.678   7.524   0.423  0.0009  0.3361  0.7273
  130DT     C3' 4121  13.725   7.624  10.631 -0.3761  0.2323 -0.0958
  130DT     H3' 4122  13.756   7.673  10.539  0.2229 -1.6399 -0.9509
  130DT     C2' 4123  13.805   7.666   0.085 -0.0601  0.1696  0.0542
  130DT    H2'1 4124  13.908   7.680   0.053 -0.1042 -0.7280 -0.4933
  130DT    H2'2 4125  13.764   7.748   0.145 -1.4528 -2.0361  2.3572
  130DT     O3' 4126  13.588   7.663  10.657  0.0428 -0.7568 -0.1512
  131DG       P 4127  13.465   7.635  10.559 -0.2606 -0.3885  0.2533
  131DG     O1P 4128  13.487   7.513  10.478  0.2192  0.1854  0.5665
  131DG     O2P 4129  13.447   7.760  10.487 -0.3670 -0.1202 -0.6325
  131DG     O5' 4130  13.343   7.617  10.654  0.0246 -0.0903 -0.5990
  131DG     C5' 4131  13.298   7.483   0.038 -0.2303 -0.8242  0.0922
  131DG    H5'1 4132  13.380   7.416   0.062  1.5556  0.4186 -2.1835
  131DG    H5'2 4133  13.236   7.446  10.624  0.3974 -0.3665 -0.6174
  131DG     C4' 4134  13.221   7.500   0.164 -0.3159  0.0255 -0.8441
  131DG     H4' 4135  13.173   7.404   0.181 -1.7523  0.7023 -0.8382
  131DG     O4' 4136  13.305   7.530   0.282  0.5292  0.0431  0.4378
  131DG     C1' 4137  13.264   7.653   0.341 -0.4914  0.2669  0.1123
  131DG     H1' 4138  13.208   7.623   0.429 -0.4714 -0.6230 -0.1638
  131DG      N9 4139  13.387   7.731   0.362 -0.1036  0.0443 -0.3039
  131DG      C8 4140  13.487   7.763   0.273 -0.0904 -0.1107  0.1192
  131DG      H8 4141  13.470   7.757   0.167  0.5151  0.9066 -0.0417
  131DG      N7 4142  13.599   7.810   0.323 -0.0371 -0.1177 -0.1906
  131DG      C5 4143  13.566   7.808   0.462 -0.5726 -0.2834 -0.0349
  131DG      C6 4144  13.644   7.856   0.573 -0.4729  0.1853  0.0408
  131DG      O6 4145  13.755   7.905   0.569 -0.6585 -0.0966 -0.5538
  131DG      N1 4146  13.584   7.844   0.695  0.3064  0.4956  0.0892
  131DG      H1 4147  13.627   7.884   0.777 -0.3996  0.1746  0.6246
  131DG      C2 4148  13.457   7.791   0.708  0.2150 -0.0515  0.3197
  131DG      N2 4149  13.409   7.786   0.836  0.9013  0.1992 -0.2402
  131DG     H21 4150  13.470   7.804   0.914  2.0021  0.1842 -1.0737
  131DG     H22 4151  13.313   7.773   0.863  0.5579  3.0881  0.2769
  131DG      N3 4152  13.375   7.755   0.608  0.1714  0.5696  0.1897
  131DG      C4 4153  13.440   7.759   0.488 -0.6260 -0.5396  0.1078
  131DG     C3' 4154  13.110   7.609   0.147 -0.2854  0.3360  0.1726
  131DG     H3' 4155  13.106   7.631   0.040 -1.3573 -2.2486 -0.4028
  131DG     C2' 4156  13.167   7.717   0.241  0.3080 -0.2409  0.4482
  131DG    H2'1 4157  13.234   7.773   0.176 -0.1381 -0.7923 -0.5058
  131DG    H2'2 4158  13.092   7.777   0.293  1.9052  1.4409  0.9139
  131DG     O3' 4159  12.986   7.561   0.198  0.6529  0.1600 -0.0331
  132DC       P 4160  12.848   7.647   0.204  0.0478  0.7078 -0.1201
  132DC     O1P 4161  12.734   7.550   0.202  0.3278  0.1916 -0.4319
  132DC     O2P 4162  12.856   7.751   0.099 -0.2682 -0.2940  0.3911
  132DC     O5' 4163  12.857   7.715   0.347  0.0309 -0.0242 -0.2531
  132DC     C5' 4164  12.840   7.631   0.461  0.5321  0.4320 -0.2362
  132DC    H5'1 4165  12.900   7.540   0.453 -1.1767 -0.6644 -1.1731
  132DC    H5'2 4166  12.734   7.606   0.458  0.1894  1.6905  0.5999
  132DC     C4' 4167  12.869   7.697   0.593  0.2063 -1.1223 -0.8796
  132DC     H4' 4168  12.870   7.622   0.672 -0.0204  1.3951  1.6631
  132DC     O4' 4169  12.991   7.762   0.602  0.1178  0.0010 -0.3896
  132DC     C1' 4170  12.973   7.896   0.662  0.2133  0.3937 -0.1463
  132DC     H1' 4171  12.966   7.878   0.769 -0.3122 -0.4790 -0.3210
  132DC      N1 4172  13.082   7.995   0.630  0.1746  0.0158 -0.2520
  132DC      C6 4173  13.097   8.040   0.500  0.8255  0.2268  0.7174
  132DC      H6 4174  13.011   8.034   0.434  1.1052  3.4552 -0.0931
  132DC      C5 4175  13.213   8.091   0.449 -0.2345  0.6083 -0.8129
  132DC      H5 4176  13.215   8.099   0.342 -1.2582  0.1408 -0.8857
  132DC      C4 4177  13.320   8.104   0.548  0.1294  0.0479  0.0253
  132DC      N4 4178  13.431   8.149   0.512  0.0181 -0.1384  0.0751
  132DC     H41 4179  13.443   8.183   0.418  1.8104 -0.2631  0.2240
  132DC     H42 4180  13.491   8.173   0.589  0.6014  1.5804 -0.8637
  132DC      N3 4181  13.305   8.082   0.677  0.6691  0.8571 -0.9108
  132DC      C2 4182  13.190   8.011   0.716  0.2868  0.0436 -0.3112
  132DC      O2 4183  13.182   7.979   0.838  0.3546 -0.1694 -0.2718
  132DC     C3' 4184  12.761   7.809   0.627 -0.2853  0.9433 -0.5206
  132DC     H3' 4185  12.672   7.796   0.565 -0.4379 -1.3685  0.1094
  132DC     C2' 4186  12.841   7.933   0.601 -0.3961 -0.3971 -0.1944
  132DC    H2'1 4187  12.849   7.939   0.492 -2.1297  0.1597 -0.3158
  132DC    H2'2 4188  12.802   8.026   0.642 -1.3844 -1.0285  0.3257
  132DC     O3' 4189  12.728   7.779   0.763  0.3541  0.0355 -0.4009
  133DA       P 4190  12.612   7.878   0.828  0.1370 -0.3006  0.4345
  133DA     O1P 4191  12.504   7.800   0.896  0.0986 -0.1112  0.2508
  133DA     O2P 4192  12.562   7.971   0.723 -0.1891 -0.3711  0.8048
  133DA     O5' 4193  12.693   7.964   0.933  0.1634 -0.6799 -0.0850
  133DA     C5' 4194  12.733   7.912   1.062 -0.4975  0.2706  0.5001
  133DA    H5'1 4195  12.792   7.820   1.052  1.2008  1.2386  1.2700
  133DA    H5'2 4196  12.642   7.881   1.114 -0.1388 -1.0112  0.4122
  133DA     C4' 4197  12.807   8.009   1.148  0.4835 -0.0184  0.4190
  133DA     H4' 4198  12.832   7.963   1.243  1.0489 -2.0734 -0.6579
  133DA     O4' 4199  12.932   8.058   1.089  0.8881  0.1008 -0.1806
  133DA     C1' 4200  12.920   8.198   1.059 -0.3593  0.8164 -0.1238
  133DA     H1' 4201  12.981   8.254   1.130 -1.4178  1.2431  0.4717
  133DA      N9 4202  12.955   8.237   0.924 -0.2250 -0.2908  0.4482
  133DA      C8 4203  12.891   8.230   0.802 -0.6298  0.2390  0.3520
  133DA      H8 4204  12.803   8.168   0.799  0.4422 -1.4593  1.9253
  133DA      N7 4205  12.952   8.282   0.695  0.2959  0.1219  0.7311
  133DA      C5 4206  13.068   8.323   0.755  0.7861  1.2186 -0.3747
  133DA      C6 4207  13.190   8.383   0.706  0.3761  0.4334  0.5881
  133DA      N6 4208  13.216   8.408   0.581 -1.1758  0.6038  0.5698
  133DA     H61 4209  13.155   8.380   0.506  0.1160  1.0231 -0.6964
  133DA     H62 4210  13.313   8.430   0.562 -1.6471  2.6654  0.4152
  133DA      N1 4211  13.293   8.403   0.788  0.1356 -0.4615  1.8089
  133DA      C2 4212  13.278   8.387   0.916 -0.1345 -0.0646  0.2428
  133DA      H2 4213  13.361   8.412   0.980 -0.6564 -1.2091  1.4343
  133DA      N3 4214  13.172   8.333   0.978  0.2397  0.5653 -0.2283
  133DA      C4 4215  13.068   8.304   0.893  0.0543  0.0230 -0.0221
  133DA     C3' 4216  12.728   8.132   1.180  0.3200 -0.2195 -0.2473
  133DA     H3' 4217  12.626   8.100   1.161  0.4044 -2.0395  1.9178
  133DA     C2' 4218  12.770   8.236   1.077  0.9519  0.1784 -0.4915
  133DA    H2'1 4219  12.710   8.220   0.988 -0.8126 -1.2971  0.8896
  133DA    H2'2 4220  12.752   8.335   1.118 -1.4596 -0.3871 -0.0526
  133DA     O3' 4221  12.742   8.161   1.318 -0.2296  0.1863 -0.0169
  134DG       P 4222  12.676   8.289   1.391 -0.0914  0.0982 -0.3207
  134DG     O1P 4223  12.651   8.261   1.534  0.0241  0.5956 -0.5044
  134DG     O2P 4224  12.556   8.333   1.321 -0.2798 -0.0561  0.7578
  134DG     O5' 4225  12.782   8.409   1.386  0.7226  0.2156 -0.6841
  134DG     C5' 4226  12.888   8.416   1.483  0.3604 -0.5991  0.9129
  134DG    H5'1 4227  12.934   8.317   1.483 -1.5085 -1.5236  1.6108
  134DG    H5'2 4228  12.834   8.433   1.577  0.7347 -2.0871  1.4261
  134DG     C4' 4229  12.981   8.534   1.470  0.2643 -0.8275 -0.5896
  134DG     H4' 4230  13.047   8.530   1.557  0.0918 -0.7012 -0.4540
  134DG     O4' 4231  13.044   8.524   1.342 -0.0063  0.7076 -0.0617
  134DG     C1' 4232  13.031   8.650   1.274  0.7364 -1.2509 -0.3527
  134DG     H1' 4233  13.115   8.718   1.291  1.4728 -2.3261  0.4821
  134DG      N9 4234  13.026   8.642   1.134 -0.9743 -0.2665  0.5755
  134DG      C8 4235  12.916   8.618   1.049  0.3393 -0.0177 -0.5323
  134DG      H8 4236  12.820   8.583   1.083 -0.4151  1.6719 -0.7929
  134DG      N7 4237  12.936   8.625   0.919 -0.3169 -0.0180 -0.0403
  134DG      C5 4238  13.066   8.666   0.917 -0.0839 -0.2642 -0.4376
  134DG      C6 4239  13.150   8.693   0.801  0.0043 -0.0114 -0.5472
  134DG      O6 4240  13.124   8.682   0.675  0.7634  0.2111 -0.8354
  134DG      N1 4241  13.276   8.731   0.832  0.0618  0.2479 -0.0789
  134DG      H1 4242  13.344   8.736   0.758 -0.7787 -1.5093 -1.0417
  134DG      C2 4243  13.324   8.744   0.965 -0.5886  0.1016  0.0308
  134DG      N2 4244  13.444   8.780   0.986 -0.0866  0.1750 -0.6410
  134DG     H21 4245  13.492   8.817   0.905 -0.8308  1.6802 -0.4247
  134DG     H22 4246  13.473   8.808   1.078  0.8372  0.2491 -0.9428
  134DG      N3 4247  13.251   8.717   1.074  0.3096 -0.2318 -0.6811
  134DG      C4 4248  13.123   8.680   1.043  0.7229 -0.3424  0.0542
  134DG     C3' 4249  12.919   8.667   1.481 -0.3683  0.6308  0.0559
  134DG     H3' 4250  12.826   8.670   1.539  0.2291  0.0679  1.0757
  134DG     C2' 4251  12.903   8.707   1.336 -0.4432 -0.1113  0.4098
  134DG    H2'1 4252  12.813   8.661   1.295  0.4074 -0.9952 -0.5162
  134DG    H2'2 4253  12.895   8.816   1.330  1.0907  0.0377  0.6816
  134DG     O3' 4254  13.024   8.749   1.543  0.3566  0.3047 -0.5636
  135DG       P 4255  12.996   8.899   1.601  0.5693 -0.3143 -0.0950
  135DG     O1P 4256  13.064   8.901   1.732 -0.0582  0.0375  0.3993
  135DG     O2P 4257  12.853   8.935   1.594  0.0257  0.5539 -0.2065
  135DG     O5' 4258  13.067   8.999   1.492 -0.6104 -0.5172 -0.2162
  135DG     C5' 4259  13.209   8.997   1.476 -0.1799 -0.2726  0.3686
  135DG    H5'1 4260  13.236   8.898   1.439 -0.4669 -0.1807 -0.1050
  135DG    H5'2 4261  13.261   9.010   1.571  0.2943 -0.1978  0.1006
  135DG     C4' 4262  13.270   9.097   1.373 -0.3864  0.4232 -0.6255
  135DG     H4' 4263  13.378   9.092   1.384 -0.4081 -0.8597 -0.8835
  135DG     O4' 4264  13.226   9.043   1.249  0.2091 -0.3557  0.3248
  135DG     C1' 4265  13.160   9.150   1.181  0.0626  0.2351  0.1418
  135DG     H1' 4266  13.231   9.200   1.115 -2.4431  1.1614 -2.0489
  135DG      N9 4267  13.054   9.076   1.102 -0.4311  0.4839  0.2428
  135DG      C8 4268  12.939   9.022   1.142 -0.4133 -0.1242  0.2534
  135DG      H8 4269  12.915   9.022   1.247  1.3916  0.4037  0.6997
  135DG      N7 4270  12.875   8.957   1.046  0.4424  0.0494  0.7892
  135DG      C5 4271  12.951   8.977   0.929 -1.0608 -0.2485  0.2524
  135DG      C6 4272  12.939   8.934   0.789  0.3629 -0.9001 -0.5485
  135DG      O6 4273  12.857   8.865   0.733 -0.4682  0.7061  0.1032
  135DG      N1 4274  13.035   8.993   0.706  0.6248 -0.1078 -0.8633
  135DG      H1 4275  13.031   8.974   0.607  0.7180 -0.0966 -0.8690
  135DG      C2 4276  13.143   9.058   0.757  0.8301  0.2963 -0.7428
  135DG      N2 4277  13.237   9.089   0.678  0.2821 -0.5210  0.3916
  135DG     H21 4278  13.235   9.065   0.580  0.4138  2.1843 -0.3716
  135DG     H22 4279  13.325   9.122   0.714  0.1553  0.4049 -0.0924
  135DG      N3 4280  13.166   9.083   0.890 -0.1372  0.8326  0.9095
  135DG      C4 4281  13.063   9.048   0.964 -0.4494  0.8376 -0.4510
  135DG     C3' 4282  13.223   9.243   1.398 -0.3375  0.1034  0.2404
  135DG     H3' 4283  13.185   9.258   1.499 -0.5940  1.0765  0.0037
  135DG     C2' 4284  13.106   9.245   1.294  0.0478 -0.1720 -0.3956
  135DG    H2'1 4285  13.028   9.192   1.348  2.1741 -1.7373  1.3093
  135DG    H2'2 4286  13.090   9.349   1.264  1.9398  0.1272 -0.4988
  135DG     O3' 4287  13.345   9.312   1.372 -0.5580  0.4176  0.2293
  136DT       P 4288  13.360   9.474   1.385 -0.1569  0.3921 -0.3006
  136DT     O1P 4289  13.493   9.513   1.418  0.4318  0.2237 -0.4162
  136DT     O2P 4290  13.248   9.525   1.466 -0.4423  0.6799 -0.2828
  136DT     O5' 4291  13.317   9.526   1.244 -0.3982  0.3288 -0.1726
  136DT     C5' 4292  13.418   9.552   1.146 -0.2458 -0.1258 -0.0482
  136DT    H5'1 4293  13.455   9.459   1.101  0.3721 -0.6812  1.5476
  136DT    H5'2 4294  13.502   9.606   1.188 -0.9784  1.7088 -0.8675
  136DT     C4' 4295  13.357   9.633   1.036  0.3551 -0.5063 -0.2488
  136DT     H4' 4296  13.437   9.657   0.966  0.6276  0.0549  0.2522
  136DT     O4' 4297  13.261   9.553   0.973  1.0337 -0.2721  0.5958
  136DT     C1' 4298  13.156   9.634   0.936 -0.3268  0.4571 -0.1515
  136DT     H1' 4299  13.182   9.694   0.849 -0.0917  0.0490 -0.3644
  136DT      N1 4300  13.049   9.541   0.901  0.0235 -0.5205 -0.0519
  136DT      C6 4301  12.962   9.490   0.997 -0.3800 -0.1608  0.8733
  136DT      H6 4302  12.965   9.530   1.098  0.3142  0.5592  0.5744
  136DT      C5 4303  12.875   9.387   0.956 -0.3005 -0.2860  0.3353
  136DT      C7 4304  12.785   9.342   1.059  0.9966  0.1934  0.8140
  136DT     H71 4305  12.813   9.242   1.093  2.0225  0.5911  1.1692
  136DT     H72 4306  12.783   9.411   1.143 -1.8284  0.5534  0.5569
  136DT     H73 4307  12.683   9.335   1.020  1.3651  1.5561 -0.4685
  136DT      C4 4308  12.874   9.331   0.824  0.2541  0.6030  0.0221
  136DT      O4 4309  12.817   9.233   0.782  0.8305  0.1317 -0.7066
  136DT      N3 4310  12.943   9.402   0.733  0.0439 -0.7850 -0.3590
  136DT      H3 4311  12.966   9.351   0.649  0.4960 -2.6001  0.7964
  136DT      C2 4312  13.041   9.498   0.767 -0.1615  0.7024  0.1600
  136DT      O2 4313  13.123   9.532   0.682 -0.1246 -0.0690 -0.2120
  136DT     C3' 4314  13.281   9.765   1.074 -0.4285  0.1844 -0.2343
  136DT     H3' 4315  13.294   9.788   1.179 -0.4655 -0.4571 -0.0869
  136DT     C2' 4316  13.141   9.725   1.061  0.2832  0.1782  0.7214
  136DT    H2'1 4317  13.117   9.671   1.152  2.1685  1.1208  1.8555
  136DT    H2'2 4318  13.080   9.814   1.047  2.0043  1.1568 -1.0676
  136DT     O3' 4319  13.321   9.874   0.993  0.3580 -0.1517  0.0775
  137DG       P 4320  13.259  10.020   1.005 -0.0822  0.1449 -0.1290
  137DG     O1P 4321  13.354  10.122   0.953  0.0516  0.0397  0.1783
  137DG     O2P 4322  13.213  10.034   1.146 -0.2030 -0.3737  0.5318
  137DG     O5' 4323  13.128  10.024   0.909 -0.2933 -0.0658  0.5349
  137DG     C5' 4324  13.131  10.009   0.765 -0.5089 -0.4590  0.0076
  137DG    H5'1 4325  13.187   9.917   0.750 -0.7121 -0.6495  0.4002
  137DG    H5'2 4326  13.184  10.095   0.724  1.1361 -1.0699  0.7673
  137DG     C4' 4327  12.992  10.001   0.705 -0.4821 -0.4037  0.2765
  137DG     H4' 4328  13.011  10.018   0.599  1.2191 -0.9159  0.4779
  137DG     O4' 4329  12.931   9.869   0.720  0.1141  0.0666 -0.2066
  137DG     C1' 4330  12.794   9.896   0.732 -0.0407  0.6316 -0.0439
  137DG     H1' 4331  12.755   9.922   0.633 -0.3101 -2.5627 -0.9022
  137DG      N9 4332  12.732   9.771   0.788  0.1307  0.5094 -0.5717
  137DG      C8 4333  12.700   9.739   0.916  0.2567 -0.5268 -0.0521
  137DG      H8 4334  12.695   9.811   0.996  2.2510 -1.7352  1.2359
  137DG      N7 4335  12.643   9.622   0.924 -0.0716 -0.6084  0.0148
  137DG      C5 4336  12.647   9.565   0.799 -0.4459 -0.0073  0.0566
  137DG      C6 4337  12.593   9.448   0.744 -0.1470  0.7513  0.4842
  137DG      O6 4338  12.526   9.350   0.784  0.2711  0.2155  0.1709
  137DG      N1 4339  12.612   9.441   0.604 -0.8156  0.7004  0.2556
  137DG      H1 4340  12.554   9.377   0.551 -0.0571 -0.4810  0.8373
  137DG      C2 4341  12.685   9.534   0.530  0.4582 -0.1267 -0.5762
  137DG      N2 4342  12.668   9.526   0.405 -0.9892 -0.3652  0.1228
  137DG     H21 4343  12.623   9.448   0.359 -0.3846  0.0496 -1.2241
  137DG     H22 4344  12.659   9.612   0.354  0.0275 -1.5839 -2.2880
  137DG      N3 4345  12.730   9.647   0.583  0.1430  0.0065  0.1500
  137DG      C4 4346  12.710   9.660   0.717  0.9585 -0.0553 -0.0496
  137DG     C3' 4347  12.885  10.102   0.750 -0.0965  0.2810 -0.7313
  137DG     H3' 4348  12.933  10.176   0.813  2.2655 -0.0706 -2.0138
  137DG     C2' 4349  12.787  10.013   0.827  0.3703  0.4368  0.2293
  137DG    H2'1 4350  12.836   9.994   0.923 -0.3449 -0.1410  0.4878
  137DG    H2'2 4351  12.685  10.052   0.832 -0.0917 -0.0868 -3.2123
  137DG     O3' 4352  12.824  10.168   0.642 -0.0368 -0.2033  0.3403
  138DG       P 4353  12.787  10.316   0.639  0.0055 -0.6938  0.3041
  138DG     O1P 4354  12.910  10.405   0.631  0.2390  0.2971 -0.3232
  138DG     O2P 4355  12.695  10.335   0.753  0.1378 -0.5805 -0.6247
  138DG     O5' 4356  12.709  10.317   0.498  0.1033 -0.7250 -0.2085
  138DG     C5' 4357  12.777  10.295   0.384  0.3518 -0.1736  0.2841
  138DG    H5'1 4358  12.877  10.252   0.398  1.0507  0.8741 -1.1524
  138DG    H5'2 4359  12.799  10.391   0.337  2.0322 -0.9501 -0.6325
  138DG     C4' 4360  12.704  10.226   0.281  0.2287  0.0255 -0.1084
  138DG     H4' 4361  12.769  10.223   0.193  1.8454  0.8203  0.9979
  138DG     O4' 4362  12.659  10.101   0.318 -0.6617  0.4154 -0.2519
  138DG     C1' 4363  12.517  10.094   0.319  0.1959  0.2130  0.3353
  138DG     H1' 4364  12.472  10.031   0.242  0.8608 -4.7521  3.5278
  138DG      N9 4365  12.487  10.015   0.440 -0.4087  0.2554  0.3370
  138DG      C8 4366  12.519  10.047   0.572  0.3281  0.8429 -0.0498
  138DG      H8 4367  12.576  10.135   0.596  2.9995 -0.6151 -0.6457
  138DG      N7 4368  12.471   9.959   0.661  0.6546  0.3812 -0.4649
  138DG      C5 4369  12.433   9.853   0.576  0.6647  0.4989 -0.6377
  138DG      C6 4370  12.380   9.725   0.607  0.1951 -0.0032  0.3558
  138DG      O6 4371  12.373   9.666   0.715  0.0680  0.5422  0.3450
  138DG      N1 4372  12.330   9.648   0.501 -0.0194 -0.3944 -0.2176
  138DG      H1 4373  12.282   9.560   0.509 -0.0249 -0.2959  0.9816
  138DG      C2 4374  12.359   9.695   0.380 -0.3148 -0.5903 -0.2228
  138DG      N2 4375  12.309   9.629   0.279 -0.7039 -0.8422  0.0174
  138DG     H21 4376  12.243   9.555   0.299  0.3317 -1.6918  0.3830
  138DG     H22 4377  12.319   9.664   0.185 -1.7177 -1.5177 -0.3510
  138DG      N3 4378  12.414   9.808   0.339  0.3277 -0.1607 -0.1494
  138DG      C4 4379  12.448   9.881   0.444  0.4601  0.5805 -0.2413
  138DG     C3' 4380  12.576  10.307   0.240  0.1218 -0.0450 -0.3106
  138DG     H3' 4381  12.583  10.413   0.264  3.1697 -0.2212 -0.0321
  138DG     C2' 4382  12.461  10.242   0.310  1.1523  0.1892  0.1868
  138DG    H2'1 4383  12.443  10.279   0.411 -0.0565  0.8304 -0.2350
  138DG    H2'2 4384  12.366  10.258   0.259  0.3712 -0.5089  1.3605
  138DG     O3' 4385  12.576  10.300   0.094  0.4315 -0.1725  0.2132
  139DA       P 4386  12.476  10.382   0.001 -0.6034 -0.1764  0.0031
  139DA     O1P 4387  12.513  10.377  10.524  0.6210 -0.2805 -0.0027
  139DA     O2P 4388  12.457  10.515   0.068 -0.0078 -1.1476  0.0530
  139DA     O5' 4389  12.341  10.294   0.012  0.1137  0.0274  0.4353
  139DA     C5' 4390  12.344  10.163  10.619 -0.6904 -0.1762 -0.0049
  139DA    H5'1 4391  12.412  10.100   0.010 -0.0859  0.6690  0.2245
  139DA    H5'2 4392  12.365  10.174  10.513  1.1747  1.1722  0.4449
  139DA     C4' 4393  12.211  10.098  10.635  0.3885  0.4169  0.0069
  139DA     H4' 4394  12.216  10.027  10.552  1.9567  1.6605 -1.0359
  139DA     O4' 4395  12.203  10.031   0.091  0.3182 -0.5155 -0.0924
  139DA     C1' 4396  12.072  10.050   0.148  0.1733  0.1736  1.2793
  139DA     H1' 4397  12.003   9.979   0.104  0.2878  1.5760 -1.3740
  139DA      N9 4398  12.078  10.037   0.291  0.5256  0.3097  0.0133
  139DA      C8 4399  12.136  10.110   0.384  0.0594  0.0753 -0.2910
  139DA      H8 4400  12.179  10.209   0.376 -1.9939  1.3022  2.2876
  139DA      N7 4401  12.134  10.062   0.506 -0.1676 -0.4554  0.1802
  139DA      C5 4402  12.073   9.939   0.492 -0.4595 -0.1182  0.4577
  139DA      C6 4403  12.048   9.832   0.574 -0.2790 -0.2673  0.1843
  139DA      N6 4404  12.074   9.831   0.704  0.0894 -0.5490 -0.1779
  139DA     H61 4405  12.120   9.912   0.744  0.0901 -0.1248 -1.0028
  139DA     H62 4406  12.050   9.747   0.754 -1.8061 -0.8806 -1.5324
  139DA      N1 4407  11.993   9.721   0.531  0.7277 -0.3860  0.3574
  139DA      C2 4408  11.965   9.713   0.400  0.4085 -0.1127 -0.7093
  139DA      H2 4409  11.920   9.617   0.379  2.4657 -1.5551  1.0855
  139DA      N3 4410  11.987   9.806   0.302  0.0864 -0.1796 -0.1230
  139DA      C4 4411  12.039   9.922   0.359 -0.5676  0.3595  0.1771
  139DA     C3' 4412  12.085  10.190  10.624  0.1816 -0.7837  0.4695
  139DA     H3' 4413  12.114  10.294  10.609 -1.3793 -0.5539 -1.2230
  139DA     C2' 4414  12.024  10.184   0.093  0.3570  0.0601 -0.0751
  139DA    H2'1 4415  12.052  10.265   0.159 -0.9466 -1.3667  2.3936
  139DA    H2'2 4416  11.915  10.188   0.086  0.4205  0.2226 -1.0604
  139DA     O3' 4417  12.003  10.146  10.514  0.0078 -0.8511  0.6235
  140DT       P 4418  11.881  10.224  10.461  0.4254 -0.4020  0.3405
  140DT     O1P 4419  11.852  10.193  10.318  0.1905  0.3074  0.7725
  140DT     O2P 4420  11.899  10.364  10.502  0.1662  0.0678  0.4625
  140DT     O5' 4421  11.766  10.152  10.547 -0.7643 -0.6833  0.1884
  140DT     C5' 4422  11.715  10.027  10.501  0.1467  0.2690  0.2413
  140DT    H5'1 4423  11.795   9.973  10.450  1.7294  3.5705 -1.0759
  140DT    H5'2 4424  11.639  10.052  10.427  1.5331 -1.7446 -1.9997
  140DT     C4' 4425  11.648   9.928  10.592 -0.1514  0.2003  1.1109
  140DT     H4' 4426  11.645   9.828  10.549 -1.7652  1.0514 -0.9406
  140DT     O4' 4427  11.738   9.913   0.037 -0.3921 -0.3919  0.4777
  140DT     C1' 4428  11.651   9.871   0.140 -0.9478  0.1556  0.2648
  140DT     H1' 4429  11.669   9.766   0.162 -2.0553 -0.3917 -1.2381
  140DT      N1 4430  11.674   9.938   0.273  0.2214  0.6570  0.4829
  140DT      C6 4431  11.707  10.072   0.280  0.1107 -0.3091  0.0940
  140DT      H6 4432  11.707  10.140   0.195  0.6498  1.2423  1.2797
  140DT      C5 4433  11.755  10.125   0.398  0.2991  0.6545  0.1095
  140DT      C7 4434  11.804  10.270   0.404  0.1289 -0.1466 -0.2023
  140DT     H71 4435  11.795  10.337   0.319 -0.7398  0.5471  0.4100
  140DT     H72 4436  11.743  10.318   0.481 -1.9708 -1.7757 -0.7394
  140DT     H73 4437  11.909  10.270   0.434  0.3422  1.1211 -0.8784
  140DT      C4 4438  11.754  10.039   0.513 -0.1877 -0.0985 -0.0897
  140DT      O4 4439  11.807  10.064   0.621  0.4982 -0.3474  0.3181
  140DT      N3 4440  11.697   9.912   0.499  0.0873  0.1519  0.1270
  140DT      H3 4441  11.692   9.858   0.585  0.6094  1.3443  0.9393
  140DT      C2 4442  11.637   9.867   0.386  0.2838 -0.3274 -0.1015
  140DT      O2 4443  11.566   9.771   0.398  0.4738 -0.0863  0.1948
  140DT     C3' 4444  11.512   9.983  10.646 -0.3958 -0.3006  0.1961
  140DT     H3' 4445  11.530  10.088   0.004  2.6214 -0.7611  0.3895
  140DT     C2' 4446  11.509   9.883   0.092  0.7828 -0.0738  0.2267
  140DT    H2'1 4447  11.442   9.917   0.171  0.0917  0.5265 -0.6037
  140DT    H2'2 4448  11.477   9.785   0.054 -1.9575  1.2921 -1.3344
  140DT     O3' 4449  11.402   9.965  10.556  0.0771  0.2003  0.5516
  141DA       P 4450  11.271  10.050  10.561  0.3577 -0.0805 -0.3896
  141DA     O1P 4451  11.196  10.029  10.440 -0.4473 -0.4098  0.1870
  141DA     O2P 4452  11.297  10.191  10.602  0.1442  0.6730  0.2380
  141DA     O5' 4453  11.188   9.976   0.008  0.1946 -0.2908 -0.5028
  141DA     C5' 4454  11.168   9.834  10.663 -0.1284  0.4603  0.2917
  141DA    H5'1 4455  11.271   9.801  10.649  0.9546  1.7645  3.9439
  141DA    H5'2 4456  11.096   9.822  10.582  1.2496  0.5723 -1.0066
  141DA     C4' 4457  11.122   9.765   0.128 -0.1776  0.1460 -0.5722
  141DA     H4' 4458  11.120   9.658   0.110  2.5323 -0.0921  0.1191
  141DA     O4' 4459  11.219   9.785   0.229  0.8280 -0.0191 -0.3603
  141DA     C1' 4460  11.165   9.864   0.334  0.8494  0.2011 -0.2841
  141DA     H1' 4461  11.141   9.798   0.418  1.2828 -0.6463 -0.8164
  141DA      N9 4462  11.257   9.979   0.367  0.0756  0.2349  0.3396
  141DA      C8 4463  11.283  10.090   0.293 -0.5185  0.4440  0.4030
  141DA      H8 4464  11.250  10.105   0.191 -0.8994  1.2138  0.6267
  141DA      N7 4465  11.366  10.175   0.349 -0.5241 -0.2328  0.5093
  141DA      C5 4466  11.379  10.129   0.475  0.2842  0.6898 -0.1758
  141DA      C6 4467  11.441  10.162   0.603  1.1762 -0.7997 -0.5381
  141DA      N6 4468  11.507  10.268   0.634  0.1089  0.2139 -0.0508
  141DA     H61 4469  11.526  10.341   0.567 -1.1571  3.0257  2.4666
  141DA     H62 4470  11.538  10.274   0.730 -3.6881  0.1641  1.3273
  141DA      N1 4471  11.443  10.081   0.706 -0.1703 -0.0856 -0.3312
  141DA      C2 4472  11.374   9.969   0.701 -0.5246 -0.0416 -0.5400
  141DA      H2 4473  11.396   9.903   0.783  1.5166  0.2559 -0.7929
  141DA      N3 4474  11.299   9.928   0.601  0.3791  0.7094 -0.0811
  141DA      C4 4475  11.312  10.007   0.489  0.5344 -0.0950 -0.6559
  141DA     C3' 4476  10.988   9.811   0.186  0.0321  0.7706 -0.0558
  141DA     H3' 4477  10.921   9.849   0.109 -0.9907 -2.4590 -0.9145
  141DA     C2' 4478  11.036   9.913   0.281 -0.3832  0.0392  0.4836
  141DA    H2'1 4479  11.054  10.005   0.225 -0.8936  0.1786  0.5474
  141DA    H2'2 4480  10.967   9.935   0.362  0.8903  1.0822  1.3300
  141DA     O3' 4481  10.929   9.705   0.254  0.5291 -0.4425  0.1371
  142DT       P 4482  10.778   9.720   0.319 -0.1502 -0.1288  0.3500
  142DT     O1P 4483  10.701   9.596   0.301  0.1781  0.0045 -0.1825
  142DT     O2P 4484  10.721   9.849   0.288  0.4288 -0.0651 -0.0064
  142DT     O5' 4485  10.812   9.735   0.475  0.1628 -0.4275  0.0452
  142DT     C5' 4486  10.874   9.623   0.545 -0.6971 -0.1772 -0.7083
  142DT    H5'1 4487  10.965   9.580   0.502  1.1483  0.7046  2.0605
  142DT    H5'2 4488  10.802   9.541   0.542  0.8853 -1.6735  0.2107
  142DT     C4' 4489  10.907   9.654   0.687  0.3896  0.9781 -0.2013
  142DT     H4' 4490  10.935   9.556   0.725 -1.4336 -0.1659 -1.6704
  142DT     O4' 4491  11.007   9.757   0.697  0.1063  0.4146  0.9150
  142DT     C1' 4492  10.956   9.840   0.805 -0.2363  0.5343  0.2306
  142DT     H1' 4493  10.992   9.803   0.901 -0.0929  0.6383  0.2166
  142DT      N1 4494  11.004   9.973   0.773 -0.6061 -0.9339  0.2174
  142DT      C6 4495  10.983  10.035   0.646  0.4013  0.6210 -0.0092
  142DT      H6 4496  10.922   9.982   0.574 -0.3846  1.2901  0.1435
  142DT      C5 4497  11.035  10.155   0.612 -0.4276 -0.1257  0.2832
  142DT      C7 4498  10.997  10.208   0.483  0.3379 -0.3862  0.2405
  142DT     H71 4499  10.929  10.142   0.429  0.2598 -0.7866  0.8074
  142DT     H72 4500  10.953  10.307   0.496 -0.1161 -0.2706 -1.8700
  142DT     H73 4501  11.086  10.234   0.427 -0.2120 -2.5227 -1.7701
  142DT      C4 4502  11.120  10.228   0.705  0.7025  0.2005 -0.8361
  142DT      O4 4503  11.182  10.326   0.683 -0.3655 -0.2302 -0.3997
  142DT      N3 4504  11.136  10.168   0.829  0.5549  0.2828 -0.0823
  142DT      H3 4505  11.177  10.226   0.901 -1.1772  0.7001  0.6134
  142DT      C2 4506  11.080  10.046   0.867  0.0113  0.4227  0.3673
  142DT      O2 4507  11.108  10.001   0.979  0.1590 -0.2051  0.2216
  142DT     C3' 4508  10.782   9.690   0.770 -0.9295 -0.3443 -0.0469
  142DT     H3' 4509  10.693   9.679   0.708 -0.1482  0.6272 -1.3830
  142DT     C2' 4510  10.808   9.831   0.808  0.3211  0.2641  0.2085
  142DT    H2'1 4511  10.772   9.894   0.727 -0.7254 -2.7921 -1.8859
  142DT    H2'2 4512  10.754   9.864   0.897 -1.8551 -2.3523 -0.0308
  142DT     O3' 4513  10.777   9.598   0.872 -0.2316 -0.4765  0.3543
  143DT       P 4514  10.637   9.578   0.952 -0.1432 -0.0597  0.1043
  143DT     O1P 4515  10.672   9.462   1.036 -0.1353 -0.4598 -0.1175
  143DT     O2P 4516  10.521   9.565   0.857 -0.0178  0.9295 -0.2059
  143DT     O5' 4517  10.621   9.700   1.050 -0.4249 -0.2434  0.4441
  143DT     C5' 4518  10.677   9.709   1.173  0.2643 -0.6635 -0.1373
  143DT    H5'1 4519  10.773   9.658   1.178  0.5984 -0.1530 -1.2436
  143DT    H5'2 4520  10.610   9.654   1.240 -0.3886 -2.2157 -1.9607
  143DT     C4' 4521  10.664   9.856   1.233 -0.1678  0.6304 -0.6117
  143DT     H4' 4522  10.716   9.865   1.328 -0.5225  0.7887 -0.4292
  143DT     O4' 4523  10.741   9.951   1.153  0.1852  0.1355  0.2879
  143DT     C1' 4524  10.673  10.074   1.157 -0.3290  0.2900  0.1801
  143DT     H1' 4525  10.690  10.126   1.252 -0.4699 -0.6087  0.7112
  143DT      N1 4526  10.722  10.162   1.052  0.3262 -0.0406  0.0070
  143DT      C6 4527  10.669  10.148   0.925  0.2227 -0.3949  0.0921
  143DT      H6 4528  10.597  10.071   0.902  0.7822 -0.5336 -1.3472
  143DT      C5 4529  10.715  10.228   0.828 -0.0540  0.3256 -0.5071
  143DT      C7 4530  10.671  10.207   0.685  0.0732 -0.2255  0.4735
  143DT     H71 4531  10.665  10.302   0.634 -2.2022 -0.4001  0.2931
  143DT     H72 4532  10.749  10.157   0.628  0.9631  0.6995  0.8580
  143DT     H73 4533  10.578  10.151   0.676 -0.6649  0.8091  1.3565
  143DT      C4 4534  10.815  10.332   0.854 -0.1480 -1.5280  1.5537
  143DT      O4 4535  10.854  10.407   0.764 -0.6159  0.5025 -0.1113
  143DT      N3 4536  10.866  10.331   0.980 -0.2295 -0.3127  0.5623
  143DT      H3 4537  10.936  10.399   1.008  0.1482 -0.9384  1.1743
  143DT      C2 4538  10.820  10.255   1.083  0.5088  0.3369 -0.8883
  143DT      O2 4539  10.858  10.287   1.196 -0.2256  0.3787  0.1689
  143DT     C3' 4540  10.526   9.904   1.245 -0.7833 -0.2705  0.2340
  143DT     H3' 4541  10.450   9.833   1.215 -2.7603  1.0148  1.9344
  143DT     C2' 4542  10.533  10.024   1.151  0.5824  0.6977 -0.2323
  143DT    H2'1 4543  10.510   9.982   1.053 -0.7668  2.0947 -0.5584
  143DT    H2'2 4544  10.454  10.096   1.173 -0.8380 -1.5742  2.8915
  143DT     O3' 4545  10.510   9.938   1.376  0.4629 -0.3077  0.4608
  144DG       P 4546  10.362   9.967   1.442  0.1172 -0.3750 -0.0904
  144DG     O1P 4547  10.368   9.889   1.565  0.1796 -0.0533  0.8723
  144DG     O2P 4548  10.245   9.937   1.355 -0.7726 -0.0785  0.0559
  144DG     O5' 4549  10.366  10.120   1.478  0.2675  0.3365 -0.0878
  144DG     C5' 4550  10.469  10.169   1.564 -0.1322 -0.3527  0.3070
  144DG    H5'1 4551  10.561  10.119   1.535  0.3224  1.3425 -1.4209
  144DG    H5'2 4552  10.449  10.145   1.669 -3.6933 -1.6457 -0.4986
  144DG     C4' 4553  10.490  10.322   1.544 -0.1336  0.3202  0.0315
  144DG     H4' 4554  10.532  10.374   1.630 -0.2505 -0.3159  0.4839
  144DG     O4' 4555  10.568  10.348   1.422 -0.3406  0.2852 -0.0507
  144DG     C1' 4556  10.505  10.459   1.368  0.3879 -0.1249 -0.4657
  144DG     H1' 4557  10.535  10.551   1.419  3.0721 -0.2864 -1.5997
  144DG      N9 4558  10.542  10.485   1.227 -0.7930 -1.2095 -0.0765
  144DG      C8 4559  10.493  10.428   1.114 -0.5260  0.3404 -0.3260
  144DG      H8 4560  10.423  10.347   1.102 -0.4357  0.4639 -1.9541
  144DG      N7 4561  10.528  10.495   1.005 -0.1387 -0.0240  0.2515
  144DG      C5 4562  10.623  10.588   1.051  0.5008 -0.7263 -0.2392
  144DG      C6 4563  10.704  10.687   0.982  0.8096  0.1599  0.2286
  144DG      O6 4564  10.719  10.714   0.863  0.0467  0.4800  0.2331
  144DG      N1 4565  10.794  10.744   1.066 -0.1043 -0.1825  0.0246
  144DG      H1 4566  10.866  10.801   1.023  0.2898 -0.8585 -0.2271
  144DG      C2 4567  10.799  10.731   1.199  0.6606  0.2884  0.1923
  144DG      N2 4568  10.888  10.800   1.267  0.1178 -0.9134 -0.7349
  144DG     H21 4569  10.929  10.883   1.225 -2.7707  1.0013 -0.0928
  144DG     H22 4570  10.874  10.801   1.367 -0.5031 -0.3360 -0.8134
  144DG      N3 4571  10.718  10.649   1.267 -0.0174 -0.0961 -0.1716
  144DG      C4 4572  10.631  10.579   1.188 -0.6866 -0.4100  0.4206
  144DG     C3' 4573  10.359  10.401   1.535  0.4479  0.2047  0.2081
  144DG     H3' 4574  10.268  10.347   1.563  0.4217 -0.4921 -1.1653
  144DG     C2' 4575  10.361  10.431   1.385 -0.1605 -0.0075 -0.0771
  144DG    H2'1 4576  10.324  10.345   1.330  0.1529 -0.2514  0.0904
  144DG    H2'2 4577  10.297  10.516   1.361  0.1739  0.1563 -0.3872
  144DG     O3' 4578  10.378  10.524   1.601  0.1499 -0.6539  0.5253
  145DA       P 4579  10.288  10.577   1.722 -0.5067  0.3996  0.2412
  145DA     O1P 4580  10.288  10.470   1.819 -0.4013  0.0945  0.5560
  145DA     O2P 4581  10.157  10.624   1.669  0.5813  0.4884 -0.3959
  145DA     O5' 4582  10.369  10.697   1.785 -0.4504 -0.1933 -0.0987
  145DA     C5' 4583  10.497  10.685   1.835 -0.4803 -0.3381 -0.3593
  145DA    H5'1 4584  10.544  10.590   1.813 -0.9660 -0.7137  0.1741
  145DA    H5'2 4585  10.484  10.695   1.943 -1.5337  1.1849 -0.5798
  145DA     C4' 4586  10.588  10.798   1.784 -0.5868 -0.3298  0.4840
  145DA     H4' 4587  10.690  10.794   1.823 -0.6602  1.9950  1.0485
  145DA     O4' 4588  10.606  10.775   1.641 -0.1551  0.0740 -0.0817
  145DA     C1' 4589  10.573  10.894   1.569  0.3365  0.0383  0.1189
  145DA     H1' 4590  10.671  10.942   1.564  0.0068  0.5952 -1.9560
  145DA      N9 4591  10.520  10.874   1.435 -0.7980  0.3685  0.7958
  145DA      C8 4592  10.422  10.790   1.388  0.3417  0.7307  0.3437
  145DA      H8 4593  10.380  10.714   1.452  1.1055 -0.1954 -0.2244
  145DA      N7 4594  10.389  10.803   1.268  0.0266  0.6616  0.5324
  145DA      C5 4595  10.475  10.903   1.219 -0.0028  0.0039  0.0393
  145DA      C6 4596  10.505  10.956   1.091  0.1031  0.8297  0.6803
  145DA      N6 4597  10.454  10.915   0.971  0.1402 -0.6510  0.2566
  145DA     H61 4598  10.369  10.861   0.963 -1.2999  1.4128  0.6454
  145DA     H62 4599  10.500  10.943   0.886  0.8041 -1.2651  0.4034
  145DA      N1 4600  10.606  11.041   1.079  0.6230  0.7715  0.1341
  145DA      C2 4601  10.674  11.080   1.189  0.1294  0.5741 -0.4164
  145DA      H2 4602  10.751  11.155   1.174  0.4628 -0.0168 -1.8673
  145DA      N3 4603  10.653  11.038   1.312 -0.1458  0.3529 -0.2723
  145DA      C4 4604  10.553  10.946   1.320  0.5488  0.3076 -0.0407
  145DA     C3' 4605  10.528  10.944   1.800 -0.7507  0.0683  0.3844
  145DA     H3' 4606  10.450  10.954   1.876  0.3872 -0.6051  1.6791
  145DA     C2' 4607  10.477  10.969   1.655 -0.4855  0.6205  0.0850
  145DA    H2'1 4608  10.386  10.912   1.637 -0.5584  0.3829  1.1248
  145DA    H2'2 4609  10.480  11.073   1.623  0.5958  0.8546  0.8742
  145DA     O3' 4610  10.623  11.044   1.844  0.1340  0.3427  0.4503
  146DT3      P 4611  10.579  11.184   1.910  0.2982 -0.1395  0.2610
  146DT3    O1P 4612  10.671  11.221   2.014  0.2735  0.0023  0.0211
  146DT3    O2P 4613  10.436  11.179   1.947  0.4698 -0.1777 -0.4365
  146DT3    O5' 4614  10.587  11.292   1.802 -0.2259 -0.0519  0.5199
  146DT3    C5' 4615  10.709  11.344   1.755  0.6632 -0.3876 -0.3494
  146DT3   H5'1 4616  10.778  11.263   1.730  1.9793  0.3197  0.7994
  146DT3   H5'2 4617  10.756  11.411   1.828 -2.0859 -0.7935  1.9752
  146DT3    C4' 4618  10.680  11.435   1.635 -0.2238  0.1013  1.1404
  146DT3    H4' 4619  10.771  11.477   1.591 -1.8345  3.4694  0.7097
  146DT3    O4' 4620  10.624  11.350   1.534  0.6512  0.4459 -0.0722
  146DT3    C1' 4621  10.512  11.419   1.483  0.3334 -0.4727 -0.0449
  146DT3    H1' 4622  10.540  11.495   1.410  0.6935 -1.1723 -0.6535
  146DT3     N1 4623  10.421  11.325   1.399  0.5564 -0.6834 -0.2085
  146DT3     C6 4624  10.337  11.233   1.457  0.3352  0.4876  0.1041
  146DT3     H6 4625  10.336  11.217   1.563  0.6715 -1.4612 -0.1381
  146DT3     C5 4626  10.265  11.151   1.372 -0.2750  0.5083 -0.2673
  146DT3     C7 4627  10.176  11.035   1.419  0.0226 -0.4460 -0.2373
  146DT3    H71 4628  10.092  11.018   1.353 -1.0862 -0.7763  1.2058
  146DT3    H72 4629  10.220  10.935   1.412  1.8244  0.2003  1.1273
  146DT3    H73 4630  10.143  11.057   1.521  0.2302  1.2068 -0.5034
  146DT3     C4 4631  10.274  11.157   1.227 -0.0247  0.8162 -0.1087
  146DT3     O4 4632  10.217  11.088   1.144  0.2664 -0.4927 -0.4843
  146DT3     N3 4633  10.356  11.261   1.187  0.1173  0.4267 -0.2956
  146DT3     H3 4634  10.372  11.258   1.087 -2.8022 -0.6993 -0.8370
  146DT3     C2 4635  10.436  11.334   1.259 -0.7098  0.7705 -0.2984
  146DT3     O2 4636  10.520  11.400   1.198  0.1983 -0.5435 -0.0494
  146DT3    C3' 4637  10.580  11.543   1.672 -0.3131 -0.2861  0.1895
  146DT3    H3' 4638  10.566  11.550   1.780  2.3321  1.6631  0.5075
  146DT3    C2' 4639  10.448  11.494   1.602 -0.3259  0.1160 -1.1664
  146DT3   H2'1 4640  10.389  11.417   1.653  0.3045  1.1368  1.2669
  146DT3   H2'2 4641  10.390  11.572   1.555  1.7539  0.9384 -2.5053
  146DT3    O3' 4642  10.610  11.672   1.624 -0.0592  0.0167  0.2656
  146DT3    H3T 4643  10.687  11.696   1.676 -0.0475  0.3451  0.0990
  147DA5    O5' 4644  10.402  11.322   0.109 -1.0408 -0.0491  0.3042
  147DA5    H5T 4645  10.314  11.295   0.135 -0.1707 -1.7389  1.7176
  147DA5    C5' 4646  10.393  11.461   0.094  0.6298  0.4225  0.0664
  147DA5   H5'1 4647  10.293  11.499   0.073  0.8475  0.7766 -0.3312
  147DA5   H5'2 4648  10.462  11.486   0.014  2.2271 -0.9287  0.9459
  147DA5    C4' 4649  10.453  11.535   0.213  0.4075  0.0243  0.9008
  147DA5    H4' 4650  10.459  11.638   0.178  2.2697  0.2525  1.8192
  147DA5    O4' 4651  10.383  11.530   0.333  0.0389  0.4383 -0.6500
  147DA5    C1' 4652  10.474  11.471   0.428  0.1050  0.8285 -0.6395
  147DA5    H1' 4653  10.521  11.547   0.490  2.3819 -0.5332 -0.5923
  147DA5     N9 4654  10.402  11.368   0.513 -0.9467  0.2464 -0.0344
  147DA5     C8 4655  10.321  11.270   0.468  0.1344  0.3770  0.1999
  147DA5     H8 4656  10.289  11.257   0.366 -1.1763  1.9194  0.3706
  147DA5     N7 4657  10.266  11.199   0.562  0.4171 -0.8597  0.6187
  147DA5     C5 4658  10.320  11.251   0.677  0.5426  0.8679 -0.6502
  147DA5     C6 4659  10.310  11.218   0.812  0.3649 -0.7547 -0.2743
  147DA5     N6 4660  10.236  11.123   0.863  0.0270  0.3302  0.4863
  147DA5    H61 4661  10.187  11.052   0.810  1.9557 -0.5195 -0.2589
  147DA5    H62 4662  10.240  11.114   0.963  0.8996  0.2586  0.4533
  147DA5     N1 4663  10.375  11.287   0.904  0.2103 -0.1494 -0.4774
  147DA5     C2 4664  10.463  11.378   0.864  0.6136 -0.5040  0.1129
  147DA5     H2 4665  10.510  11.434   0.943 -0.1926  0.3420  0.0115
  147DA5     N3 4666  10.478  11.426   0.742 -0.3089  0.1853 -0.0052
  147DA5     C4 4667  10.408  11.354   0.651  0.3021 -0.0666 -0.1142
  147DA5    C3' 4668  10.598  11.490   0.240  0.1677  0.1297  0.6129
  147DA5    H3' 4669  10.639  11.439   0.152 -1.6581 -1.9024  0.8897
  147DA5    C2' 4670  10.586  11.400   0.361  0.1331 -0.2563  0.2861
  147DA5   H2'1 4671  10.552  11.305   0.322 -1.3863  1.0968 -1.9564
  147DA5   H2'2 4672  10.674  11.403   0.425 -0.4361  1.1983  1.0653
  147DA5    O3' 4673  10.675  11.604   0.279  0.1615 -0.1639 -0.3612
  148DT       P 4674  10.832  11.594   0.286 -0.2593  0.2754  0.2133
  148DT     O1P 4675  10.884  11.716   0.225 -0.2794  0.2706 -0.6992
  148DT     O2P 4676  10.882  11.463   0.230  0.5648  0.1132 -0.2681
  148DT     O5' 4677  10.872  11.586   0.437 -0.0766  0.0707 -0.1630
  148DT     C5' 4678  10.850  11.704   0.518 -0.4766 -0.0162 -0.6461
  148DT    H5'1 4679  10.745  11.730   0.530  0.1036  1.6734  1.4388
  148DT    H5'2 4680  10.902  11.788   0.473 -0.8444 -0.7052 -2.4348
  148DT     C4' 4681  10.906  11.672   0.661  0.4994 -0.7026 -0.2282
  148DT     H4' 4682  10.879  11.763   0.715 -1.3197  0.5419 -3.0416
  148DT     O4' 4683  10.830  11.565   0.713  0.3728 -0.7401 -0.3572
  148DT     C1' 4684  10.911  11.476   0.778 -0.4725  0.3236  0.3954
  148DT     H1' 4685  10.914  11.499   0.884 -0.0417 -1.7152  0.8804
  148DT      N1 4686  10.853  11.336   0.756  0.5630 -0.5331  0.2308
  148DT      C6 4687  10.831  11.287   0.629 -0.2145 -0.8687 -0.8329
  148DT      H6 4688  10.901  11.327   0.557  0.2388  0.2031  0.1749
  148DT      C5 4689  10.747  11.182   0.610 -0.3845 -0.1150  0.8465
  148DT      C7 4690  10.746  11.112   0.475 -0.3855 -0.0751  0.1250
  148DT     H71 4691  10.805  11.167   0.401 -1.9625 -0.2529 -1.3008
  148DT     H72 4692  10.786  11.012   0.494  0.1608 -0.0256 -0.7419
  148DT     H73 4693  10.643  11.110   0.441 -0.9483  3.2050  1.2799
  148DT      C4 4694  10.663  11.132   0.720 -0.4860 -0.0908 -0.6653
  148DT      O4 4695  10.588  11.036   0.722 -0.3185  0.1523  0.3428
  148DT      N3 4696  10.697  11.181   0.840 -0.2551 -0.2766  0.0767
  148DT      H3 4697  10.650  11.144   0.922 -2.0112  1.0695 -0.2674
  148DT      C2 4698  10.781  11.290   0.864  1.0589 -0.2173  0.1860
  148DT      O2 4699  10.774  11.339   0.976  0.1542 -0.0858 -0.3834
  148DT     C3' 4700  11.051  11.638   0.687 -0.5376 -0.8828 -0.3532
  148DT     H3' 4701  11.112  11.658   0.598  0.8759  1.1568  0.9813
  148DT     C2' 4702  11.052  11.495   0.722  1.0252  0.1816 -0.1685
  148DT    H2'1 4703  11.070  11.438   0.631  1.0373  1.8755 -1.2689
  148DT    H2'2 4704  11.128  11.454   0.789  1.9968 -1.2051 -2.0529
  148DT     O3' 4705  11.091  11.716   0.794  0.1925  0.7786 -0.6105
  149DC       P 4706  11.240  11.734   0.835  0.1471 -0.0503  0.1539
  149DC     O1P 4707  11.248  11.855   0.919  0.1896 -0.1233  0.2051
  149DC     O2P 4708  11.326  11.716   0.716 -0.2987 -0.0564 -0.1166
  149DC     O5' 4709  11.248  11.615   0.934 -0.4248  0.8705  0.2154
  149DC     C5' 4710  11.178  11.615   1.057 -0.0697  0.0475 -0.5222
  149DC    H5'1 4711  11.072  11.638   1.045 -0.6092 -0.5197  2.2701
  149DC    H5'2 4712  11.231  11.686   1.120  0.2814 -0.3886 -0.3247
  149DC     C4' 4713  11.168  11.476   1.130  0.1324  0.9678 -0.1474
  149DC     H4' 4714  11.127  11.481   1.231  1.6387  2.6886  0.4295
  149DC     O4' 4715  11.088  11.388   1.051 -0.0543  0.5504 -0.1444
  149DC     C1' 4716  11.130  11.259   1.081  0.0726 -0.0584  0.7064
  149DC     H1' 4717  11.087  11.231   1.177  1.7401 -3.0834  0.6944
  149DC      N1 4718  11.100  11.147   0.979 -0.6568 -0.0239  0.7698
  149DC      C6 4719  11.144  11.157   0.846  0.8590 -0.8122 -0.1905
  149DC      H6 4720  11.211  11.234   0.810  0.1583  0.3872  0.9922
  149DC      C5 4721  11.100  11.068   0.760  0.6191 -0.5554 -0.6747
  149DC      H5 4722  11.127  11.070   0.655 -0.5007 -0.2317 -0.9729
  149DC      C4 4723  11.022  10.957   0.808  0.1233 -0.0798 -0.6926
  149DC      N4 4724  10.972  10.872   0.723  0.3923 -0.2124 -0.1978
  149DC     H41 4725  10.970  10.900   0.626 -2.1079 -0.0890 -0.1821
  149DC     H42 4726  10.917  10.795   0.758  0.5111  0.3062  1.1810
  149DC      N3 4727  10.987  10.939   0.931 -0.0809 -0.0329 -0.3316
  149DC      C2 4728  11.025  11.036   1.019  0.0181  0.5370 -0.4054
  149DC      O2 4729  10.989  11.025   1.139 -0.4555  0.2933 -0.1755
  149DC     C3' 4730  11.306  11.407   1.155  0.1967  0.0851 -0.0632
  149DC     H3' 4731  11.379  11.453   1.088 -2.0365  3.0777 -0.6456
  149DC     C2' 4732  11.279  11.266   1.106 -0.7478 -0.3907 -0.3714
  149DC    H2'1 4733  11.324  11.244   1.010  0.4374 -1.5178  0.4051
  149DC    H2'2 4734  11.327  11.197   1.176  0.8090  1.0013 -0.0314
  149DC     O3' 4735  11.341  11.413   1.291  0.5035  0.0258  0.2861
  150DA       P 4736  11.497  11.392   1.334 -0.0893  0.0355  0.1473
  150DA     O1P 4737  11.517  11.445   1.468  0.2336  0.1386  0.3653
  150DA     O2P 4738  11.587  11.442   1.238 -0.1548  0.6502  0.4710
  150DA     O5' 4739  11.513  11.235   1.344  0.3375  0.3800 -0.1944
  150DA     C5' 4740  11.462  11.151   1.455  0.4245 -0.6789 -0.1231
  150DA    H5'1 4741  11.361  11.173   1.489  0.1219  0.3580 -1.5814
  150DA    H5'2 4742  11.540  11.173   1.528  3.0102  0.1982 -2.9687
  150DA     C4' 4743  11.458  11.003   1.432 -0.7600 -0.1865  0.3018
  150DA     H4' 4744  11.451  10.949   1.526  0.3229 -2.2426 -0.7041
  150DA     O4' 4745  11.355  10.965   1.338  0.4318  0.3446 -0.0333
  150DA     C1' 4746  11.417  10.859   1.263 -0.1906 -0.7389  0.6154
  150DA     H1' 4747  11.429  10.764   1.314  1.8702 -1.6339 -1.3437
  150DA      N9 4748  11.325  10.834   1.146  0.4365 -0.4435 -0.3419
  150DA      C8 4749  11.337  10.888   1.019  0.3940 -0.6643  0.3976
  150DA      H8 4750  11.410  10.963   0.993 -1.0795  0.4289 -0.8076
  150DA      N7 4751  11.272  10.822   0.927  0.0550 -0.0047  0.5507
  150DA      C5 4752  11.201  10.734   1.004  1.0820 -0.0653  0.3393
  150DA      C6 4753  11.100  10.638   0.974  0.5264  0.0685 -0.1844
  150DA      N6 4754  11.045  10.621   0.855 -0.2038  0.4070 -0.2418
  150DA     H61 4755  11.079  10.687   0.786  1.1129 -2.2464 -2.3322
  150DA     H62 4756  10.971  10.555   0.838  2.2231 -2.5106 -0.3528
  150DA      N1 4757  11.044  10.561   1.067 -0.1991  0.5710 -0.2201
  150DA      C2 4758  11.096  10.562   1.189 -0.4224  0.2537 -0.2572
  150DA      H2 4759  11.042  10.501   1.260 -1.8857 -1.2246 -2.5147
  150DA      N3 4760  11.199  10.638   1.234 -0.0756  0.1248  0.2576
  150DA      C4 4761  11.233  10.734   1.136 -0.2331  0.7548  0.2600
  150DA     C3' 4762  11.600  10.955   1.374  0.4325 -0.0717  0.1001
  150DA     H3' 4763  11.676  11.034   1.377  0.8776 -0.5073  0.6568
  150DA     C2' 4764  11.560  10.918   1.232 -0.0100 -0.2874  0.3695
  150DA    H2'1 4765  11.547  11.006   1.169  1.0556  1.8418  2.9362
  150DA    H2'2 4766  11.630  10.844   1.194  0.6814  0.0056  1.0316
  150DA     O3' 4767  11.651  10.837   1.439  0.6832  0.0511  0.0928
  151DA       P 4768  11.774  10.837   1.532  0.2129 -0.0089 -0.0094
  151DA     O1P 4769  11.767  10.946   1.620 -0.2548 -0.2765  0.2678
  151DA     O2P 4770  11.893  10.811   1.455 -0.4711 -0.3532 -0.0410
  151DA     O5' 4771  11.746  10.696   1.605  0.2065  0.3854  0.1166
  151DA     C5' 4772  11.630  10.680   1.683 -0.3310 -0.1195  0.5612
  151DA    H5'1 4773  11.565  10.763   1.655  1.2214  1.0010  0.1922
  151DA    H5'2 4774  11.643  10.688   1.791  0.2246  1.0286  0.4226
  151DA     C4' 4775  11.545  10.551   1.662 -0.1705 -0.1711 -0.0191
  151DA     H4' 4776  11.459  10.560   1.728  0.2380  1.2477  0.3627
  151DA     O4' 4777  11.474  10.557   1.535  0.1841  0.5076  0.4033
  151DA     C1' 4778  11.501  10.429   1.475  0.1244 -0.2362 -0.2204
  151DA     H1' 4779  11.439  10.344   1.500  0.6332 -0.9150 -1.1987
  151DA      N9 4780  11.496  10.450   1.332 -0.0079  0.4179 -0.1720
  151DA      C8 4781  11.570  10.538   1.261 -0.7592 -0.0263  0.0217
  151DA      H8 4782  11.644  10.603   1.305 -1.0921 -1.1742  2.4744
  151DA      N7 4783  11.552  10.537   1.133  0.1640  0.0957 -0.0235
  151DA      C5 4784  11.445  10.439   1.118  0.5067  0.6280  0.6132
  151DA      C6 4785  11.365  10.396   1.010  0.1430 -0.4677  0.2533
  151DA      N6 4786  11.358  10.448   0.888 -0.4683  0.1000 -0.0711
  151DA     H61 4787  11.428  10.514   0.856 -1.1880  0.1384 -1.6593
  151DA     H62 4788  11.288  10.406   0.829 -1.5120 -0.5724  1.5590
  151DA      N1 4789  11.275  10.302   1.032  0.3251  0.0139  0.6995
  151DA      C2 4790  11.255  10.266   1.153  0.2229 -0.3944 -0.1479
  151DA      H2 4791  11.166  10.206   1.161 -0.7746  1.3155  2.7580
  151DA      N3 4792  11.312  10.301   1.265 -0.3319  0.3082 -0.7482
  151DA      C4 4793  11.410  10.389   1.241  0.1095  0.1515 -0.2200
  151DA     C3' 4794  11.615  10.427   1.677  0.0398  0.7771  0.7875
  151DA     H3' 4795  11.706  10.450   1.733  1.6958  2.6850 -2.3992
  151DA     C2' 4796  11.640  10.395   1.531 -0.6589 -0.0205  0.2380
  151DA    H2'1 4797  11.717  10.458   1.485 -0.4858 -1.4197 -1.4983
  151DA    H2'2 4798  11.665  10.291   1.513 -1.0298 -0.5047  2.2736
  151DA     O3' 4799  11.533  10.330   1.745  0.1583 -0.1380 -0.2591
  152DT       P 4800  11.585  10.185   1.784  0.4697  0.1248 -0.3528
  152DT     O1P 4801  11.502  10.130   1.893 -0.1129 -0.6987 -0.6968
  152DT     O2P 4802  11.728  10.189   1.806 -0.2391 -0.0644 -0.4361
  152DT     O5' 4803  11.564  10.098   1.654 -0.1101  0.3209 -0.1795
  152DT     C5' 4804  11.436  10.052   1.620 -0.0976  0.3207 -0.3767
  152DT    H5'1 4805  11.365  10.133   1.602  0.5427  0.8110 -0.7599
  152DT    H5'2 4806  11.388  10.002   1.704 -1.3381  1.9292 -0.0858
  152DT     C4' 4807  11.442   9.962   1.495 -0.1241 -0.3476  0.1211
  152DT     H4' 4808  11.350   9.905   1.491  0.9404 -2.0730 -2.0385
  152DT     O4' 4809  11.454  10.028   1.374 -0.1442  0.1567  0.2613
  152DT     C1' 4810  11.545   9.970   1.295 -0.5462 -0.1728  0.4004
  152DT     H1' 4811  11.503   9.879   1.252  2.3249 -2.5932  2.3438
  152DT      N1 4812  11.588  10.061   1.179 -0.1038  0.1166  0.2639
  152DT      C6 4813  11.694  10.148   1.190  0.0512  1.1166  0.0316
  152DT      H6 4814  11.752  10.144   1.280 -0.9073 -1.0256  0.6155
  152DT      C5 4815  11.721  10.236   1.092 -0.2786  0.6562  0.2836
  152DT      C7 4816  11.819  10.350   1.120  1.1552  0.5046  0.1700
  152DT     H71 4817  11.784  10.451   1.099  0.6139 -0.1332 -2.3245
  152DT     H72 4818  11.845  10.348   1.226  0.8972 -0.3392  0.2217
  152DT     H73 4819  11.908  10.333   1.060 -0.7598 -1.5235 -2.3315
  152DT      C4 4820  11.649  10.240   0.965 -0.3669  0.1489 -0.1115
  152DT      O4 4821  11.663  10.314   0.867 -0.5015  0.0772 -0.0744
  152DT      N3 4822  11.545  10.143   0.963  0.0130 -0.5138  0.4703
  152DT      H3 4823  11.486  10.137   0.881  0.5647  1.8903 -0.1732
  152DT      C2 4824  11.511  10.056   1.059  0.5800  0.3034  0.0442
  152DT      O2 4825  11.415   9.987   1.046  0.6666 -0.6487  0.3455
  152DT     C3' 4826  11.554   9.855   1.492 -0.5006  0.2505  0.3267
  152DT     H3' 4827  11.607   9.838   1.586  0.8890  0.8252 -0.3256
  152DT     C2' 4828  11.648   9.917   1.389 -0.1519  1.1448 -0.4969
  152DT    H2'1 4829  11.706   9.998   1.434  0.9693  0.0451  0.1091
  152DT    H2'2 4830  11.718   9.849   1.340 -1.0201  1.5016 -2.2857
  152DT     O3' 4831  11.524   9.724   1.440  0.1382  0.3007  0.0121
  153DA       P 4832  11.503   9.597   1.530  0.1837 -0.4641 -0.5658
  153DA     O1P 4833  11.372   9.626   1.595 -0.1277  0.4584 -0.2548
  153DA     O2P 4834  11.621   9.571   1.610  0.0923  0.1167 -0.1471
  153DA     O5' 4835  11.485   9.487   1.415 -0.0177  0.1175 -0.6786
  153DA     C5' 4836  11.352   9.447   1.380  0.4070  0.6132 -0.3435
  153DA    H5'1 4837  11.272   9.521   1.385 -0.0200  0.1043  0.8139
  153DA    H5'2 4838  11.326   9.377   1.459 -0.6040  0.1686 -1.0458
  153DA     C4' 4839  11.327   9.364   1.255  0.1817  0.3742  1.1387
  153DA     H4' 4840  11.228   9.320   1.264  0.6719 -0.7968  1.0291
  153DA     O4' 4841  11.347   9.455   1.144 -0.0658  0.5234 -0.0510
  153DA     C1' 4842  11.472   9.423   1.074  0.9333  0.2900 -0.1878
  153DA     H1' 4843  11.451   9.386   0.974 -0.3034  0.5975 -0.0541
  153DA      N9 4844  11.546   9.549   1.061 -0.3506  0.0471  0.5845
  153DA      C8 4845  11.633   9.614   1.152  0.0373 -0.1622 -0.0310
  153DA      H8 4846  11.644   9.577   1.253 -1.2620  2.9881  1.3807
  153DA      N7 4847  11.702   9.715   1.110  0.5756 -0.2155 -0.3137
  153DA      C5 4848  11.662   9.712   0.973 -1.1488 -0.3541 -0.0361
  153DA      C6 4849  11.696   9.794   0.863 -0.4281 -0.2472  0.3377
  153DA      N6 4850  11.783   9.890   0.874  0.5041 -0.3313 -0.2819
  153DA     H61 4851  11.825   9.905   0.965 -1.3996 -0.3410  0.6571
  153DA     H62 4852  11.812   9.938   0.790  1.0643 -0.5706 -0.2313
  153DA      N1 4853  11.640   9.769   0.743 -0.6429 -0.1465  0.6878
  153DA      C2 4854  11.558   9.674   0.724  0.9619  0.9950  0.3653
  153DA      H2 4855  11.517   9.669   0.625  0.7472  0.0202  0.4917
  153DA      N3 4856  11.502   9.593   0.822  0.1574 -0.1563  0.2260
  153DA      C4 4857  11.561   9.620   0.944 -0.2073 -0.4540 -0.2124
  153DA     C3' 4858  11.421   9.250   1.225 -0.1892 -0.3901 -0.1125
  153DA     H3' 4859  11.449   9.218   1.326 -3.1490 -0.1872  0.8583
  153DA     C2' 4860  11.542   9.307   1.152 -0.3399 -0.1922 -0.2192
  153DA    H2'1 4861  11.613   9.343   1.226 -1.1244 -0.0319  0.4586
  153DA    H2'2 4862  11.593   9.242   1.080 -0.5688 -0.2498 -0.3322
  153DA     O3' 4863  11.355   9.145   1.161  0.1177  0.0127  0.3241
  154DT       P 4864  11.424   9.016   1.093  0.3591 -0.4288  0.1696
  154DT     O1P 4865  11.318   8.912   1.082  0.0854  0.2606 -0.1957
  154DT     O2P 4866  11.546   8.988   1.167  0.0864 -0.8294  0.1991
  154DT     O5' 4867  11.461   9.063   0.942  0.7250 -0.6947 -0.1723
  154DT     C5' 4868  11.358   9.113   0.851  0.0250 -0.1155 -0.1020
  154DT    H5'1 4869  11.288   9.185   0.893  0.1718 -0.4198  0.6848
  154DT    H5'2 4870  11.297   9.029   0.818  0.1030 -0.1820 -0.0807
  154DT     C4' 4871  11.412   9.168   0.713  0.8310  0.1856 -0.6726
  154DT     H4' 4872  11.323   9.199   0.657  0.1501  0.6457  0.6180
  154DT     O4' 4873  11.499   9.281   0.727 -0.6013  0.4075 -0.0177
  154DT     C1' 4874  11.616   9.258   0.660  0.4386 -0.4122  0.0953
  154DT     H1' 4875  11.598   9.289   0.557 -2.2493  1.1722  0.9602
  154DT      N1 4876  11.726   9.336   0.721  0.4750  0.2284  0.0823
  154DT      C6 4877  11.775   9.328   0.847 -0.3301 -0.3680  0.1148
  154DT      H6 4878  11.736   9.250   0.910 -2.0575 -0.2625 -0.7680
  154DT      C5 4879  11.863   9.415   0.899  0.3551 -0.4867 -0.8078
  154DT      C7 4880  11.914   9.385   1.047 -0.2718 -0.8011 -0.0375
  154DT     H71 4881  12.010   9.334   1.034 -0.7926 -1.7026 -0.4726
  154DT     H72 4882  11.928   9.473   1.110 -2.1701 -0.5441  0.0693
  154DT     H73 4883  11.846   9.310   1.088 -0.3027 -1.3605 -1.0729
  154DT      C4 4884  11.914   9.528   0.817  0.2971  0.1837  0.6535
  154DT      O4 4885  11.975   9.621   0.863 -0.1170 -0.4661  0.1456
  154DT      N3 4886  11.865   9.526   0.691 -0.3303  0.1295 -0.0803
  154DT      H3 4887  11.899   9.601   0.632  2.6858 -0.6975  0.4206
  154DT      C2 4888  11.778   9.432   0.635 -0.5642 -0.6985 -0.1038
  154DT      O2 4889  11.750   9.447   0.513  0.0267  0.0131 -0.1644
  154DT     C3' 4890  11.488   9.055   0.643  0.5799  0.5478 -0.6173
  154DT     H3' 4891  11.473   8.961   0.695  3.7519 -1.0847 -2.3118
  154DT     C2' 4892  11.634   9.104   0.665  0.4741  0.8374  0.6458
  154DT    H2'1 4893  11.665   9.076   0.766 -1.8073  1.2071  1.5118
  154DT    H2'2 4894  11.708   9.061   0.598  0.2652  2.5829 -0.7702
  154DT     O3' 4895  11.441   9.047   0.515 -0.4428 -0.0886 -0.3414
  155DC       P 4896  11.498   8.939   0.406  0.0608 -0.1742  0.1185
  155DC     O1P 4897  11.390   8.917   0.312  0.3772  0.5325 -0.0196
  155DC     O2P 4898  11.552   8.822   0.470 -0.3367  0.5979 -0.1190
  155DC     O5' 4899  11.612   9.021   0.332  0.0422  0.5558 -0.3605
  155DC     C5' 4900  11.575   9.111   0.229  0.1095 -0.2641  0.0545
  155DC    H5'1 4901  11.516   9.195   0.267 -2.2119 -1.3934 -0.8831
  155DC    H5'2 4902  11.511   9.064   0.155  1.7949 -0.9818 -1.0077
  155DC     C4' 4903  11.699   9.166   0.162 -0.0298  0.6009  0.3299
  155DC     H4' 4904  11.672   9.226   0.075  1.5787  0.6944 -0.1353
  155DC     O4' 4905  11.770   9.251   0.257  0.0260  0.1790 -0.0824
  155DC     C1' 4906  11.906   9.227   0.241  0.6931  0.4458 -0.5249
  155DC     H1' 4907  11.931   9.291   0.157  1.1064  0.8216 -0.1219
  155DC      N1 4908  11.984   9.261   0.361 -0.3766 -0.4740  0.2617
  155DC      C6 4909  11.981   9.190   0.478 -0.3857  1.0515 -1.0036
  155DC      H6 4910  11.918   9.102   0.479 -1.4399  1.6081  3.8260
  155DC      C5 4911  12.052   9.221   0.589 -0.1076 -0.1122 -0.3064
  155DC      H5 4912  12.041   9.161   0.678 -0.9029 -0.1135 -0.3968
  155DC      C4 4913  12.147   9.329   0.568  0.0713  0.0751 -0.2522
  155DC      N4 4914  12.211   9.384   0.667 -0.2213 -0.8465  0.1865
  155DC     H41 4915  12.187   9.349   0.758 -1.2975 -1.5125 -0.3268
  155DC     H42 4916  12.271   9.463   0.650 -1.6550  0.7432  2.1210
  155DC      N3 4917  12.151   9.409   0.462  0.4838 -0.2978  0.3482
  155DC      C2 4918  12.077   9.371   0.356 -0.0026  0.6322 -0.2460
  155DC      O2 4919  12.094   9.434   0.256 -0.3632 -0.1415 -0.4295
  155DC     C3' 4920  11.795   9.049   0.112  0.3186 -0.0600  0.0046
  155DC     H3' 4921  11.759   8.951   0.143  1.8520 -0.3916  0.7988
  155DC     C2' 4922  11.924   9.088   0.190  0.8363  0.0912  0.1117
  155DC    H2'1 4923  11.949   9.010   0.262  0.9740 -0.3304 -0.3816
  155DC    H2'2 4924  12.006   9.109   0.121  1.7182 -0.7975  0.8636
  155DC     O3' 4925  11.821   9.041  10.637  0.7146 -0.4978  0.5835
  156DC       P 4926  11.920   8.948  10.552 -0.3528  0.3600  0.3748
  156DC     O1P 4927  11.882   8.962  10.409 -0.6239 -0.0681 -0.6851
  156DC     O2P 4928  11.930   8.807  10.606  0.1481  0.2027  0.6012
  156DC     O5' 4929  12.069   9.009  10.571  0.3092  0.1156  0.3199
  156DC     C5' 4930  12.106   9.138  10.519  0.3635 -0.1449  1.4335
  156DC    H5'1 4931  12.032   9.208  10.557  2.5112  3.0701  0.1240
  156DC    H5'2 4932  12.102   9.139  10.410  1.7552 -1.7586  1.3262
  156DC     C4' 4933  12.240   9.188  10.554  0.4624 -0.1034 -0.6152
  156DC     H4' 4934  12.251   9.284  10.504 -1.1373 -0.0858 -1.0065
  156DC     O4' 4935  12.242   9.205   0.028  0.2185  0.2524 -0.1585
  156DC     C1' 4936  12.376   9.167   0.066  0.3838  0.0880 -1.0104
  156DC     H1' 4937  12.441   9.247   0.030  0.6406  1.2730  1.7908
  156DC      N1 4938  12.400   9.154   0.214  0.4393 -0.2417 -0.3075
  156DC      C6 4939  12.346   9.046   0.282 -0.8351 -0.5591 -1.1894
  156DC      H6 4940  12.292   8.965   0.236 -0.0415 -0.3524 -2.5531
  156DC      C5 4941  12.371   9.038   0.416  0.1361 -0.4341 -0.3720
  156DC      H5 4942  12.319   8.956   0.464 -2.6360  0.2648 -1.9313
  156DC      C4 4943  12.447   9.144   0.477  0.3572  0.6089  0.8736
  156DC      N4 4944  12.470   9.139   0.604  0.3318  0.4788 -0.0185
  156DC     H41 4945  12.437   9.054   0.647  0.8777  0.9403  1.3804
  156DC     H42 4946  12.533   9.198   0.657  2.6399 -0.4836 -1.5102
  156DC      N3 4947  12.491   9.250   0.414 -0.0909 -0.5385  0.1411
  156DC      C2 4948  12.471   9.260   0.282  0.3709  0.7738 -0.8397
  156DC      O2 4949  12.521   9.357   0.231 -0.0972  0.5214 -0.4467
  156DC     C3' 4950  12.358   9.093  10.518 -0.1165  0.0565 -0.0439
  156DC     H3' 4951  12.318   9.014  10.455  1.2409  0.2308 -1.1636
  156DC     C2' 4952  12.392   9.043  10.657  0.0149  0.1426 -0.3463
  156DC    H2'1 4953  12.321   8.966   0.020  0.1433 -0.3709 -1.3326
  156DC    H2'2 4954  12.493   9.003  10.665  1.3011  2.1672 -3.9241
  156DC     O3' 4955  12.478   9.157  10.468  0.9898  0.1134 -0.2486
  157DA       P 4956  12.595   9.063  10.391  0.0118  0.4285  0.1387
  157DA     O1P 4957  12.574   9.080  10.242  0.2286  0.0161  0.9092
  157DA     O2P 4958  12.601   8.930  10.457  0.4237  0.1627  0.4564
  157DA     O5' 4959  12.721   9.137  10.443  0.3214  0.0650 -0.2580
  157DA     C5' 4960  12.761   9.251  10.376  0.1417 -0.2540  0.0151
  157DA    H5'1 4961  12.690   9.333  10.387  0.5442  0.1667 -0.4520
  157DA    H5'2 4962  12.771   9.230  10.270  2.3281 -0.1979  0.1523
  157DA     C4' 4963  12.909   9.300  10.425  0.5942 -0.4075  0.6462
  157DA     H4' 4964  12.922   9.395  10.373 -0.0124  0.0301  1.2862
  157DA     O4' 4965  12.916   9.328  10.567 -0.0288  0.0646 -0.4209
  157DA     C1' 4966  12.996   9.225  10.630 -0.1847 -0.9920  0.1025
  157DA     H1' 4967  13.091   9.270  10.658  0.2701 -0.0812 -2.6621
  157DA      N9 4968  12.921   9.180   0.081  0.4493  0.0305 -0.6131
  157DA      C8 4969  12.808   9.107   0.085  0.0799  0.2398 -0.2883
  157DA      H8 4970  12.773   9.056  10.664 -0.5787 -0.8945  0.6032
  157DA      N7 4971  12.757   9.087   0.203  0.4339 -0.3702 -0.2926
  157DA      C5 4972  12.848   9.152   0.288 -0.1036 -0.4923 -0.2008
  157DA      C6 4973  12.859   9.164   0.424  0.0979  0.0095 -0.8064
  157DA      N6 4974  12.781   9.120   0.521 -0.0476  0.2578 -0.0739
  157DA     H61 4975  12.696   9.073   0.495  0.3293 -1.2337  1.2487
  157DA     H62 4976  12.811   9.136   0.616 -0.5089  0.7084 -0.0013
  157DA      N1 4977  12.956   9.242   0.480 -0.7358 -0.5625 -0.1818
  157DA      C2 4978  13.045   9.296   0.395 -0.3203 -0.7313  0.1796
  157DA      H2 4979  13.127   9.355   0.432  1.4477 -2.3719 -0.9068
  157DA      N3 4980  13.046   9.281   0.264  0.0183  0.1698 -0.4873
  157DA      C4 4981  12.946   9.209   0.213 -0.2083 -1.1906  0.3890
  157DA     C3' 4982  13.029   9.215  10.398 -0.5027  0.0112  0.1244
  157DA     H3' 4983  13.010   9.162  10.305 -0.6681  1.7094 -0.8642
  157DA     C2' 4984  13.021   9.121  10.517  0.9047  0.0044  0.5166
  157DA    H2'1 4985  12.936   9.052  10.512  0.1014  0.9147  1.0786
  157DA    H2'2 4986  13.114   9.066  10.519  2.1570  1.6185 -3.4628
  157DA     O3' 4987  13.139   9.302  10.386 -0.1614 -0.2500  0.1217
  158DC       P 4988  13.287   9.245  10.335  0.0609 -0.1364  0.0843
  158DC     O1P 4989  13.382   9.353  10.291 -0.0519  0.0585  0.0691
  158DC     O2P 4990  13.261   9.139  10.236  0.3620 -0.0167  0.1244
  158DC     O5' 4991  13.350   9.171  10.470 -0.0713  0.0312 -0.0344
  158DC     C5' 4992  13.424   9.252  10.566  0.0784 -0.2312  0.2297
  158DC    H5'1 4993  13.346   9.324  10.591 -0.7745 -1.0061 -0.1213
  158DC    H5'2 4994  13.507   9.302  10.517 -1.2228  1.4521 -0.3592
  158DC     C4' 4995  13.468   9.178   0.022 -0.9440  0.5268 -0.3635
  158DC     H4' 4996  13.551   9.237   0.061 -0.5697 -0.1323 -0.1374
  158DC     O4' 4997  13.363   9.150   0.113  0.1871  0.2169 -0.6079
  158DC     C1' 4998  13.359   9.016   0.149 -0.1546 -0.4638 -0.0230
  158DC     H1' 4999  13.433   9.004   0.228  1.3714  3.2511 -0.6916
  158DC      N1 5000  13.232   8.966   0.204  0.0080  0.1137 -0.3162
  158DC      C6 5001  13.129   8.909   0.129 -0.5100  0.5331 -0.0670
  158DC      H6 5002  13.148   8.903   0.023  2.0044  0.9556  0.2896
  158DC      C5 5003  13.009   8.859   0.190 -0.5383 -0.0203 -0.2905
  158DC      H5 5004  12.927   8.821   0.132 -1.2816  3.4380 -1.7450
  158DC      C4 5005  13.015   8.865   0.333  0.0152  0.0375  0.5703
  158DC      N4 5006  12.910   8.837   0.399 -0.1510  0.3266 -0.8621
  158DC     H41 5007  12.827   8.814   0.346 -0.0217  0.3739 -1.0831
  158DC     H42 5008  12.901   8.859   0.497 -2.2675  1.6518 -1.2932
  158DC      N3 5009  13.101   8.937   0.399 -0.0141 -0.0755  0.3169
  158DC      C2 5010  13.212   8.986   0.343 -0.7670  0.3976  0.5137
  158DC      O2 5011  13.298   9.044   0.410  0.4124  0.1160 -0.1717
  158DC     C3' 5012  13.532   9.044  10.658 -0.1360 -0.3023 -0.8587
  158DC     H3' 5013  13.576   9.043  10.558 -1.1422 -3.6300 -1.3773
  158DC     C2' 5014  13.418   8.944   0.022 -0.3745 -0.6783 -0.0485
  158DC    H2'1 5015  13.342   8.935  10.610  0.9716 -0.3646 -1.4493
  158DC    H2'2 5016  13.446   8.846   0.060 -1.3270 -2.0243 -2.5519
  158DC     O3' 5017  13.627   9.012   0.093  0.3519 -0.3521 -0.4759
  159DC       P 5018  13.775   8.969   0.061  0.3716  0.0422 -0.2968
  159DC     O1P 5019  13.831   9.061  10.628  0.4998  0.0281 -0.4967
  159DC     O2P 5020  13.774   8.827   0.026  0.1929  0.5429  0.4009
  159DC     O5' 5021  13.856   8.985   0.204  0.1031 -0.1960 -0.3616
  159DC     C5' 5022  13.885   9.121   0.258 -0.3907  0.3758  0.2394
  159DC    H5'1 5023  13.814   9.197   0.225  0.6969  0.6216 -1.6717
  159DC    H5'2 5024  13.981   9.159   0.224 -0.9859  0.9267 -0.8855
  159DC     C4' 5025  13.877   9.124   0.411  0.4369 -0.8104 -0.4668
  159DC     H4' 5026  13.888   9.223   0.456 -1.3286 -0.8130  0.0655
  159DC     O4' 5027  13.748   9.088   0.454  0.5341 -0.0248 -0.2751
  159DC     C1' 5028  13.756   8.966   0.534  0.2745  0.2346 -0.6169
  159DC     H1' 5029  13.775   8.980   0.640  0.6056 -0.3570 -0.5907
  159DC      N1 5030  13.631   8.889   0.515  0.2622 -0.2803 -0.7160
  159DC      C6 5031  13.612   8.839   0.393  0.0063 -0.0709 -0.0882
  159DC      H6 5032  13.680   8.860   0.312  0.5434 -1.3944 -0.0079
  159DC      C5 5033  13.501   8.765   0.363  0.6977 -0.4231  0.2077
  159DC      H5 5034  13.477   8.730   0.264  1.4939  1.3557 -0.6632
  159DC      C4 5035  13.409   8.755   0.474  0.0473  0.4430 -0.2892
  159DC      N4 5036  13.293   8.702   0.452 -0.2341  0.4803  0.2539
  159DC     H41 5037  13.274   8.657   0.363  1.1796  2.9444 -1.4285
  159DC     H42 5038  13.228   8.710   0.528 -1.7070 -1.6084 -0.6978
  159DC      N3 5039  13.431   8.794   0.595 -0.8453 -0.1374 -0.1020
  159DC      C2 5040  13.548   8.862   0.621  0.2965  0.5883 -0.3110
  159DC      O2 5041  13.578   8.880   0.740  0.3481 -0.0325 -0.3509
  159DC     C3' 5042  13.976   9.021   0.475 -0.0130 -0.5466  0.2900
  159DC     H3' 5043  14.064   9.003   0.414  1.3657  1.7771  1.4506
  159DC     C2' 5044  13.888   8.893   0.485 -0.3766 -0.2057 -0.2347
  159DC    H2'1 5045  13.876   8.843   0.389 -1.8925 -0.4400  0.0501
  159DC    H2'2 5046  13.930   8.827   0.560 -0.4419 -1.1957 -1.0503
  159DC     O3' 5047  14.015   9.064   0.603 -0.8465  0.5204 -0.7535
  160DT       P 5048  14.145   9.002   0.669 -0.0467  0.4137 -0.2190
  160DT     O1P 5049  14.197   9.104   0.761 -0.3800  0.0832 -0.0794
  160DT     O2P 5050  14.239   8.943   0.567 -0.1753  0.0229  0.0755
  160DT     O5' 5051  14.099   8.891   0.769 -0.4321 -0.2235 -0.3633
  160DT     C5' 5052  14.025   8.910   0.887 -0.0151  0.6027 -0.2261
  160DT    H5'1 5053  13.937   8.973   0.870 -1.2402 -0.8165  0.6728
  160DT    H5'2 5054  14.081   8.960   0.967  0.2268 -1.0925  0.7238
  160DT     C4' 5055  13.960   8.790   0.963  0.3456  0.8035  0.1746
  160DT     H4' 5056  13.935   8.822   1.064  0.8549  0.8502  0.2888
  160DT     O4' 5057  13.839   8.741   0.905  0.2570 -0.6638 -0.7656
  160DT     C1' 5058  13.860   8.604   0.883  0.8200  0.5552 -0.4406
  160DT     H1' 5059  13.834   8.551   0.975 -0.0477  2.6563  0.6039
  160DT      N1 5060  13.777   8.555   0.766 -0.5512  0.2003 -1.2233
  160DT      C6 5061  13.814   8.576   0.639 -0.0002 -0.6363  0.0684
  160DT      H6 5062  13.915   8.598   0.606 -0.4529 -0.2235 -1.0980
  160DT      C5 5063  13.729   8.541   0.541 -0.5698  0.1121 -0.0665
  160DT      C7 5064  13.791   8.541   0.402  0.2308  0.7561  0.5380
  160DT     H71 5065  13.816   8.445   0.357 -0.3583  1.4975 -1.4862
  160DT     H72 5066  13.722   8.584   0.330  0.0645 -0.5112 -0.0931
  160DT     H73 5067  13.885   8.597   0.402  1.5314 -1.2909 -0.3943
  160DT      C4 5068  13.593   8.492   0.574  0.0198  0.9770  0.2909
  160DT      O4 5069  13.503   8.454   0.494 -0.1272  0.2108 -0.1082
  160DT      N3 5070  13.564   8.477   0.712  0.4494 -0.4315  0.2206
  160DT      H3 5071  13.475   8.441   0.741  0.4708 -1.9177 -1.3794
  160DT      C2 5072  13.653   8.507   0.809  0.4351 -0.1768  0.0045
  160DT      O2 5073  13.606   8.504   0.923  0.2164 -0.4169  0.5688
  160DT     C3' 5074  14.056   8.671   0.970 -0.8086  0.7355 -0.2240
  160DT     H3' 5075  14.157   8.703   0.943 -0.8742 -0.0300 -1.4529
  160DT     C2' 5076  14.010   8.578   0.861  0.0288 -0.2936 -0.6216
  160DT    H2'1 5077  14.047   8.624   0.770 -0.1880 -0.5255 -0.8291
  160DT    H2'2 5078  14.043   8.478   0.887  3.1063  0.4176 -1.4349
  160DT     O3' 5079  14.042   8.617   1.104  0.6405  0.3762  0.2586
  161DG       P 5080  14.153   8.526   1.175  0.1277 -0.0984  0.3730
  161DG     O1P 5081  14.249   8.615   1.246 -0.1043 -0.8174  0.0835
  161DG     O2P 5082  14.199   8.425   1.078 -0.3325  0.0228 -0.2234
  161DG     O5' 5083  14.063   8.450   1.282  0.3570  0.2835  0.3244
  161DG     C5' 5084  13.978   8.520   1.373 -0.1476 -0.0389 -0.2314
  161DG    H5'1 5085  13.924   8.602   1.325 -0.6349 -1.2627 -1.8412
  161DG    H5'2 5086  14.048   8.559   1.448 -1.2675 -1.3492  1.5677
  161DG     C4' 5087  13.874   8.430   1.444 -0.2325  0.0534  0.2461
  161DG     H4' 5088  13.849   8.488   1.533 -1.8925 -0.0708 -0.1105
  161DG     O4' 5089  13.763   8.398   1.349  0.3827 -0.5856 -0.2490
  161DG     C1' 5090  13.769   8.259   1.314  0.3466  0.0334 -0.0052
  161DG     H1' 5091  13.687   8.204   1.360 -0.2383  0.5813 -0.3722
  161DG      N9 5092  13.769   8.249   1.164  0.0402 -0.2433 -0.2926
  161DG      C8 5093  13.865   8.291   1.072  0.0075  0.1194 -0.5887
  161DG      H8 5094  13.961   8.329   1.106 -0.8446  0.0141  2.1751
  161DG      N7 5095  13.839   8.252   0.948  0.1294  0.2883 -0.7619
  161DG      C5 5096  13.707   8.202   0.958 -0.1197  0.3722  0.0812
  161DG      C6 5097  13.614   8.157   0.858  0.0604 -0.0365 -0.3475
  161DG      O6 5098  13.629   8.148   0.737 -0.6019  0.0199 -0.0753
  161DG      N1 5099  13.495   8.108   0.902 -1.0995  0.0801 -0.4340
  161DG      H1 5100  13.417   8.103   0.839 -1.1466 -0.6693 -0.3285
  161DG      C2 5101  13.467   8.107   1.038  0.2878 -0.6153  1.0908
  161DG      N2 5102  13.343   8.092   1.077  0.1518 -0.2024 -0.4218
  161DG     H21 5103  13.283   8.039   1.015  0.0769  1.2422 -1.6657
  161DG     H22 5104  13.339   8.098   1.177  1.9214  0.0507 -0.3400
  161DG      N3 5105  13.539   8.154   1.133  0.2499 -0.0518 -0.4042
  161DG      C4 5106  13.661   8.196   1.090 -0.6684 -0.0271  0.1991
  161DG     C3' 5107  13.927   8.289   1.489  0.3897  0.0825 -0.1356
  161DG     H3' 5108  14.032   8.285   1.520  0.0299  0.5717  1.2449
  161DG     C2' 5109  13.900   8.204   1.365 -0.2941  0.1139 -0.0644
  161DG    H2'1 5110  13.977   8.219   1.290  0.0814 -0.9430  0.1013
  161DG    H2'2 5111  13.891   8.100   1.395 -0.3822  0.4154  1.0295
  161DG     O3' 5112  13.851   8.256   1.608  0.1465  0.3230 -0.2268
  162DC       P 5113  13.894   8.127   1.692 -0.1981 -0.0345  0.2558
  162DC     O1P 5114  13.833   8.142   1.827  0.0394  0.2951 -0.3716
  162DC     O2P 5115  14.038   8.102   1.673 -0.0267 -0.6982  0.4303
  162DC     O5' 5116  13.807   8.008   1.624 -0.4693 -0.3844  0.0285
  162DC     C5' 5117  13.666   8.003   1.639 -0.0944  0.3146  0.1138
  162DC    H5'1 5118  13.621   8.101   1.624 -0.9925 -0.0200  0.5520
  162DC    H5'2 5119  13.642   7.978   1.742  0.6835  1.5036  0.6094
  162DC     C4' 5120  13.612   7.898   1.540 -0.2810  0.0759 -0.6975
  162DC     H4' 5121  13.506   7.883   1.563  0.0794 -0.8823  0.4586
  162DC     O4' 5122  13.636   7.938   1.403 -0.1387 -0.1133 -0.1199
  162DC     C1' 5123  13.689   7.828   1.323 -0.3801  0.0507  0.0019
  162DC     H1' 5124  13.609   7.757   1.300 -0.5623  1.6485 -5.4790
  162DC      N1 5125  13.755   7.853   1.191 -0.0684  0.4043 -0.0081
  162DC      C6 5126  13.887   7.887   1.180  0.7124 -0.9395 -0.3645
  162DC      H6 5127  13.947   7.899   1.269 -1.3428 -1.7383  1.2229
  162DC      C5 5128  13.948   7.907   1.061 -0.5327 -0.3427 -0.8135
  162DC      H5 5129  14.051   7.939   1.065 -1.7394  4.0812  0.8804
  162DC      C4 5130  13.866   7.891   0.949 -0.6117 -0.0682 -1.0405
  162DC      N4 5131  13.919   7.922   0.838  0.2707 -0.0650 -0.0613
  162DC     H41 5132  14.020   7.930   0.843  0.1469  1.2040  0.9196
  162DC     H42 5133  13.864   7.929   0.754 -2.5309 -1.9889  1.4582
  162DC      N3 5134  13.734   7.881   0.957  0.1548 -0.4416  0.3909
  162DC      C2 5135  13.675   7.855   1.079 -0.4482 -0.2985  0.2090
  162DC      O2 5136  13.552   7.839   1.077 -0.5656 -0.2649 -1.0349
  162DC     C3' 5137  13.690   7.767   1.553  0.3165  0.5977  0.3146
  162DC     H3' 5138  13.734   7.763   1.653 -2.2280 -0.8934  1.4908
  162DC     C2' 5139  13.782   7.770   1.433  0.1913  0.1672  1.1052
  162DC    H2'1 5140  13.862   7.841   1.457  0.7110  0.0674 -0.2676
  162DC    H2'2 5141  13.814   7.667   1.420 -0.1477  0.1040  0.7570
  162DC     O3' 5142  13.601   7.664   1.532  0.2757 -0.3899 -0.1173
  163DA       P 5143  13.536   7.578   1.652  0.1643 -0.0705 -0.2228
  163DA     O1P 5144  13.474   7.670   1.748  0.0497  0.3100 -0.0175
  163DA     O2P 5145  13.647   7.493   1.695 -0.0134  0.6858  0.0704
  163DA     O5' 5146  13.425   7.472   1.596  0.0909 -0.5291 -0.1153
  163DA     C5' 5147  13.309   7.527   1.538  0.3911 -0.2079  0.2541
  163DA    H5'1 5148  13.297   7.635   1.550 -4.1291 -0.6884  1.8824
  163DA    H5'2 5149  13.227   7.487   1.597 -0.3557 -0.6204 -1.0273
  163DA     C4' 5150  13.278   7.482   1.394  0.0731 -0.1275  0.0587
  163DA     H4' 5151  13.178   7.516   1.369  0.8686  2.6639  0.2618
  163DA     O4' 5152  13.373   7.542   1.304 -0.7361  0.5132  0.0471
  163DA     C1' 5153  13.409   7.448   1.205 -0.3350 -0.2443  0.2218
  163DA     H1' 5154  13.337   7.457   1.124  1.6702 -0.1939 -1.6562
  163DA      N9 5155  13.545   7.479   1.157  0.3224 -0.4902 -0.1859
  163DA      C8 5156  13.652   7.498   1.241 -0.3156 -0.4085  0.0899
  163DA      H8 5157  13.635   7.491   1.348 -2.0496 -2.2803 -0.2423
  163DA      N7 5158  13.767   7.524   1.182  0.2263 -0.3176  0.0975
  163DA      C5 5159  13.734   7.516   1.041 -0.0885  0.0105  0.1111
  163DA      C6 5160  13.802   7.540   0.919  0.3467 -0.7076 -0.1728
  163DA      N6 5161  13.930   7.566   0.902 -1.1164  0.4190 -0.3079
  163DA     H61 5162  13.989   7.586   0.982  0.6240 -1.1633 -1.1200
  163DA     H62 5163  13.967   7.561   0.808 -0.6902  1.0752 -0.1811
  163DA      N1 5164  13.744   7.528   0.803  0.0156 -0.0836 -0.7875
  163DA      C2 5165  13.613   7.504   0.809 -0.7812 -0.0247  0.2195
  163DA      H2 5166  13.561   7.493   0.715 -3.6410  0.9551  1.5442
  163DA      N3 5167  13.530   7.491   0.912 -0.1816  0.5190  0.0528
  163DA      C4 5168  13.599   7.491   1.031 -0.1547 -0.5111 -0.4978
  163DA     C3' 5169  13.284   7.332   1.368  0.5288 -0.4113  0.1085
  163DA     H3' 5170  13.304   7.295   1.469 -2.3480  1.2214  1.4079
  163DA     C2' 5171  13.400   7.308   1.268  0.6042  0.3042  0.0940
  163DA    H2'1 5172  13.498   7.287   1.310  0.9081 -1.0661 -1.2221
  163DA    H2'2 5173  13.377   7.226   1.201 -2.0576  1.4018 -0.4551
  163DA     O3' 5174  13.159   7.290   1.310  0.0727  0.1565  0.3516
  164DG       P 5175  13.118   7.133   1.303 -0.1807  0.1467  0.2488
  164DG     O1P 5176  12.970   7.122   1.311  0.3366  0.7658 -0.5287
  164DG     O2P 5177  13.207   7.059   1.397 -0.0299 -0.5011  0.3220
  164DG     O5' 5178  13.177   7.095   1.163  0.6611  0.1238 -0.0579
  164DG     C5' 5179  13.119   7.142   1.047  0.5171 -0.2106  0.3954
  164DG    H5'1 5180  13.135   7.250   1.041  1.1462 -0.2697  0.9356
  164DG    H5'2 5181  13.012   7.124   1.055  0.6549 -0.4414  2.4099
  164DG     C4' 5182  13.189   7.085   0.921  0.2712  0.2980 -0.1203
  164DG     H4' 5183  13.127   7.118   0.838 -1.5640  2.4234  1.9535
  164DG     O4' 5184  13.314   7.143   0.914  0.3542 -0.1043  0.2079
  164DG     C1' 5185  13.404   7.039   0.893 -0.1672  0.8018 -0.3447
  164DG     H1' 5186  13.393   7.016   0.787 -0.4131 -2.3762  0.2813
  164DG      N9 5187  13.539   7.095   0.924 -0.1852  0.3131 -0.5214
  164DG      C8 5188  13.610   7.092   1.041  0.3263 -0.5722  0.2988
  164DG      H8 5189  13.564   7.060   1.133  2.1540 -0.0327  1.4404
  164DG      N7 5190  13.735   7.130   1.027  0.2992  0.2537  0.1784
  164DG      C5 5191  13.749   7.163   0.893  0.0314 -0.5183  0.4194
  164DG      C6 5192  13.862   7.211   0.813 -0.0587 -1.0179  0.0565
  164DG      O6 5193  13.980   7.235   0.844  0.5664 -0.3234  0.0248
  164DG      N1 5194  13.831   7.225   0.679 -0.4015 -0.1384  0.4322
  164DG      H1 5195  13.911   7.243   0.620 -0.3793 -2.5045 -0.3862
  164DG      C2 5196  13.709   7.198   0.624  0.2062 -0.0056 -1.2281
  164DG      N2 5197  13.686   7.201   0.498 -0.3425  0.3206 -0.2649
  164DG     H21 5198  13.771   7.206   0.444 -1.8422 -0.5119 -2.8568
  164DG     H22 5199  13.591   7.193   0.465 -0.7896 -0.2501  1.0759
  164DG      N3 5200  13.602   7.156   0.694 -0.3400  0.4275 -0.1509
  164DG      C4 5201  13.630   7.133   0.825  0.2827  0.0212  0.1739
  164DG     C3' 5202  13.199   6.930   0.929 -0.2730  0.5343 -0.0472
  164DG     H3' 5203  13.131   6.885   1.002  0.9673 -0.0960  0.7699
  164DG     C2' 5204  13.350   6.922   0.973 -0.0360 -0.7049  0.4656
  164DG    H2'1 5205  13.361   6.941   1.080  0.0942 -0.0463  0.3389
  164DG    H2'2 5206  13.394   6.832   0.929 -1.9681 -0.1097 -3.0790
  164DG     O3' 5207  13.199   6.875   0.801 -0.4485 -0.1739  0.2999
  165DA       P 5208  13.091   6.774   0.757 -0.5580  0.4475  0.2253
  165DA     O1P 5209  12.952   6.834   0.761  0.5934  0.4142 -0.3441
  165DA     O2P 5210  13.123   6.645   0.824 -0.4804 -0.2465 -0.6276
  165DA     O5' 5211  13.130   6.766   0.602  0.3167  0.3342  0.3167
  165DA     C5' 5212  13.102   6.874   0.514 -0.1434  0.6597  0.2458
  165DA    H5'1 5213  13.090   6.961   0.579 -0.0773  0.1619  0.9333
  165DA    H5'2 5214  13.010   6.846   0.464 -1.1689  0.3299  2.2468
  165DA     C4' 5215  13.216   6.899   0.410  0.4295  0.6294  0.3823
  165DA     H4' 5216  13.176   6.978   0.346 -2.8076 -1.9968 -1.1594
  165DA     O4' 5217  13.335   6.952   0.479 -0.1356 -0.0648  0.7118
  165DA     C1' 5218  13.447   6.866   0.450  0.5598 -0.4747 -0.4103
  165DA     H1' 5219  13.505   6.918   0.374 -0.7772 -0.4005 -1.4034
  165DA      N9 5220  13.541   6.846   0.565  0.4054 -0.1654  0.4130
  165DA      C8 5221  13.504   6.800   0.688 -0.1375 -0.7776 -0.0618
  165DA      H8 5222  13.401   6.775   0.711 -0.9587  0.9905 -1.5080
  165DA      N7 5223  13.609   6.793   0.771  0.2769 -0.1237 -0.2830
  165DA      C5 5224  13.717   6.825   0.689 -0.0507  0.3808 -0.2919
  165DA      C6 5225  13.857   6.821   0.709 -0.1379 -0.2150  0.3699
  165DA      N6 5226  13.914   6.789   0.822 -0.1566  0.0266 -1.0858
  165DA     H61 5227  13.856   6.746   0.893  2.8148 -1.9415  0.3261
  165DA     H62 5228  14.015   6.782   0.817 -0.2623 -2.1440 -1.2126
  165DA      N1 5229  13.935   6.841   0.608 -0.3375  0.5988  0.1545
  165DA      C2 5230  13.878   6.879   0.493 -0.4616  0.2330 -0.1645
  165DA      H2 5231  13.953   6.902   0.418  1.9970 -1.3592  1.6361
  165DA      N3 5232  13.745   6.893   0.458  0.1854 -1.1260  0.2521
  165DA      C4 5233  13.670   6.867   0.566 -0.0083  0.1887  0.0909
  165DA     C3' 5234  13.260   6.784   0.322  0.4807 -0.3864  0.1445
  165DA     H3' 5235  13.182   6.708   0.323 -1.9749  1.9551  2.1506
  165DA     C2' 5236  13.396   6.737   0.383  1.0801  0.3675 -0.2510
  165DA    H2'1 5237  13.369   6.661   0.456  0.9452 -0.3598 -1.0511
  165DA    H2'2 5238  13.460   6.708   0.300 -0.5120 -0.9027 -1.0774
  165DA     O3' 5239  13.274   6.830   0.184 -0.2686 -0.1785 -0.9191
  166DT       P 5240  13.251   6.745   0.061  0.1390  0.2654  0.2598
  166DT     O1P 5241  13.241   6.830  10.605  0.3717 -0.2189 -0.5782
  166DT     O2P 5242  13.139   6.651   0.086 -0.1352  0.3563  0.2091
  166DT     O5' 5243  13.388   6.671   0.057 -0.4882  0.0572  0.3546
  166DT     C5' 5244  13.501   6.738  10.660  0.7573 -0.0044 -0.2057
  166DT    H5'1 5245  13.507   6.844   0.017 -1.1798  0.1622 -0.3606
  166DT    H5'2 5246  13.498   6.722  10.552 -0.2154 -1.9759  0.0678
  166DT     C4' 5247  13.639   6.682   0.039 -0.7540 -0.1160  0.0083
  166DT     H4' 5248  13.713   6.748  10.660  2.9039 -3.2719  0.7629
  166DT     O4' 5249  13.678   6.691   0.176  0.4953  0.6607 -0.3813
  166DT     C1' 5250  13.774   6.589   0.194  0.1288  0.8083  0.0186
  166DT     H1' 5251  13.864   6.602   0.135  0.0675 -0.5093 -0.3880
  166DT      N1 5252  13.797   6.568   0.333 -0.4576  1.0428 -0.5830
  166DT      C6 5253  13.690   6.541   0.422 -0.1033 -0.6607  0.2182
  166DT      H6 5254  13.587   6.539   0.387 -0.2319 -1.6028  0.6271
  166DT      C5 5255  13.707   6.504   0.551  0.3901 -0.1545 -0.0308
  166DT      C7 5256  13.587   6.476   0.641 -0.8414 -0.6058 -0.2309
  166DT     H71 5257  13.502   6.461   0.575 -0.0635  0.3085 -1.4857
  166DT     H72 5258  13.598   6.384   0.699  0.6784 -0.7577 -0.7092
  166DT     H73 5259  13.581   6.551   0.719 -0.6324 -0.7725 -0.0547
  166DT      C4 5260  13.844   6.507   0.605  0.2574  0.1206 -1.0017
  166DT      O4 5261  13.876   6.482   0.721  0.4161 -0.2696 -0.3586
  166DT      N3 5262  13.947   6.530   0.512  0.0786 -0.8938 -0.3277
  166DT      H3 5263  14.040   6.533   0.550 -0.0748  0.3446 -0.0200
  166DT      C2 5264  13.928   6.567   0.381 -0.0777  0.0458  0.3991
  166DT      O2 5265  14.029   6.596   0.315 -0.0024 -0.3005  0.2070
  166DT     C3' 5266  13.670   6.541  10.651  0.4501 -0.8522 -0.1317
  166DT     H3' 5267  13.582   6.491  10.611  0.1428 -1.1023  0.8217
  166DT     C2' 5268  13.700   6.475   0.119 -0.1264  0.3249 -0.2000
  166DT    H2'1 5269  13.606   6.446   0.166 -1.2052  1.6320 -1.4593
  166DT    H2'2 5270  13.764   6.388   0.107  1.7843  1.7349 -0.7189
  166DT     O3' 5271  13.779   6.553  10.560 -0.1975 -0.0017  0.2801
  167DT       P 5272  13.834   6.419  10.496  0.0848 -0.1331 -0.3391
  167DT     O1P 5273  13.864   6.436  10.352 -0.1849 -0.1643 -0.2536
  167DT     O2P 5274  13.740   6.308  10.535  0.2671  0.0318  0.1723
  167DT     O5' 5275  13.971   6.398  10.576  0.1755 -0.3637 -0.8393
  167DT     C5' 5276  14.072   6.494  10.564  0.2188 -0.6894  1.0231
  167DT    H5'1 5277  14.046   6.589  10.610  4.2194  1.1479 -0.0778
  167DT    H5'2 5278  14.086   6.513  10.457  0.8149 -2.1641  0.8209
  167DT     C4' 5279  14.208   6.441  10.622  0.8034 -0.0269  0.5500
  167DT     H4' 5280  14.281   6.516  10.592 -1.7366  1.9336 -1.1907
  167DT     O4' 5281  14.206   6.435   0.094  0.4077  0.2299  0.5255
  167DT     C1' 5282  14.246   6.300   0.139  0.1678  0.7608  0.1696
  167DT     H1' 5283  14.354   6.303   0.158 -0.0982  1.6595  1.7232
  167DT      N1 5284  14.172   6.249   0.263 -0.5079 -0.1333 -0.4012
  167DT      C6 5285  14.031   6.236   0.266 -1.2569  0.3958 -0.3686
  167DT      H6 5286  13.982   6.274   0.177 -1.8048 -0.8533 -0.6203
  167DT      C5 5287  13.970   6.194   0.381 -0.2227  0.1768  0.1143
  167DT      C7 5288  13.820   6.211   0.393  0.5893 -0.9719 -0.2446
  167DT     H71 5289  13.760   6.142   0.334 -2.3314  1.7009 -0.6454
  167DT     H72 5290  13.791   6.218   0.498 -0.3143 -2.3284 -0.3877
  167DT     H73 5291  13.797   6.309   0.350 -0.2955 -0.5025  1.2163
  167DT      C4 5292  14.049   6.160   0.498 -0.7312  1.2160 -0.2833
  167DT      O4 5293  14.008   6.117   0.610  0.0986 -0.2184 -0.1315
  167DT      N3 5294  14.184   6.177   0.490  0.0197  0.1686 -0.0497
  167DT      H3 5295  14.244   6.181   0.571  1.8005 -1.7127 -1.1684
  167DT      C2 5296  14.251   6.217   0.374  0.0877  0.1421  0.1514
  167DT      O2 5297  14.370   6.228   0.387  0.9927  0.4681 -0.9177
  167DT     C3' 5298  14.253   6.302  10.564 -0.5381  0.0506 -0.5912
  167DT     H3' 5299  14.202   6.282  10.470  2.0473  0.1795 -2.1128
  167DT     C2' 5300  14.214   6.215   0.016 -0.0324 -0.4628 -0.0613
  167DT    H2'1 5301  14.106   6.205   0.005 -0.1163  1.3335 -1.3860
  167DT    H2'2 5302  14.261   6.118   0.028  0.1781 -0.2863  0.5824
  167DT     O3' 5303  14.400   6.306  10.535 -0.1471  0.5547  0.3080
  168DC       P 5304  14.476   6.172  10.479  0.0392 -0.0130  0.3052
  168DC     O1P 5305  14.601   6.222  10.411  0.0502 -0.3433  0.0031
  168DC     O2P 5306  14.374   6.100  10.399  0.9349  0.3474  0.0612
  168DC     O5' 5307  14.502   6.100  10.618 -0.1551  1.0830 -0.3434
  168DC     C5' 5308  14.620   6.127   0.030  0.0585  0.5910  0.0488
  168DC    H5'1 5309  14.610   6.214   0.095  4.8717  2.9926 -1.9798
  168DC    H5'2 5310  14.710   6.132  10.636  0.8324 -2.7435  0.7371
  168DC     C4' 5311  14.656   6.008   0.121  0.5278  0.1053 -0.0903
  168DC     H4' 5312  14.760   6.031   0.147  1.4262 -1.7175 -1.7962
  168DC     O4' 5313  14.570   6.005   0.242 -0.4734 -0.3651  0.4645
  168DC     C1' 5314  14.561   5.874   0.280 -0.0659  0.1284 -0.8827
  168DC     H1' 5315  14.650   5.844   0.335 -0.1045  1.4958 -0.0352
  168DC      N1 5316  14.433   5.863   0.364 -0.0181  0.0088  0.1441
  168DC      C6 5317  14.312   5.896   0.318 -0.1405  0.3849 -0.0656
  168DC      H6 5318  14.308   5.933   0.217  0.1532 -0.3974 -0.3654
  168DC      C5 5319  14.202   5.887   0.400 -0.8379  0.6818  0.3388
  168DC      H5 5320  14.103   5.918   0.371 -1.1022 -0.7822 -0.3808
  168DC      C4 5321  14.228   5.836   0.533 -0.4460 -0.0651  0.4885
  168DC      N4 5322  14.125   5.819   0.612 -0.7731  0.4540 -0.1477
  168DC     H41 5323  14.032   5.847   0.585 -1.2321 -2.0114 -1.4288
  168DC     H42 5324  14.147   5.786   0.705  2.8648  2.6658  0.0070
  168DC      N3 5325  14.349   5.802   0.580 -0.4786  0.0015 -0.2934
  168DC      C2 5326  14.455   5.817   0.495 -0.1365 -0.7061 -0.1605
  168DC      O2 5327  14.568   5.813   0.552  0.4100 -0.0197 -0.3842
  168DC     C3' 5328  14.653   5.871   0.064  0.1650  0.0846 -0.4786
  168DC     H3' 5329  14.628   5.874  10.625  0.1672 -0.2496 -0.4890
  168DC     C2' 5330  14.549   5.791   0.153  0.1106  0.2229 -0.0972
  168DC    H2'1 5331  14.450   5.797   0.108  0.6314 -0.6556 -1.4219
  168DC    H2'2 5332  14.575   5.686   0.165  1.2633  0.4184 -0.7372
  168DC     O3' 5333  14.782   5.816   0.077  0.5627 -0.1998  0.0266
  169DT       P 5334   0.034   5.683   0.000 -0.2775 -0.3008  0.1974
  169DT     O1P 5335   0.175   5.712  10.629 -0.1951  0.0088 -0.1028
  169DT     O2P 5336  14.748   5.649  10.560 -0.5603 -0.7236 -0.3521
  169DT     O5' 5337   0.019   5.560   0.104 -0.2140  0.3746 -0.4302
  169DT     C5' 5338   0.077   5.566   0.235 -0.3244  0.5244  0.0031
  169DT    H5'1 5339   0.077   5.669   0.272 -0.6664  0.8893 -0.9806
  169DT    H5'2 5340   0.181   5.533   0.228 -0.4733  0.0871 -0.2057
  169DT     C4' 5341   0.017   5.481   0.343 -0.5140 -0.1410  0.2434
  169DT     H4' 5342   0.081   5.472   0.430  1.9623  0.3882 -1.4086
  169DT     O4' 5343  14.700   5.523   0.399  0.5128  0.2329 -0.0592
  169DT     C1' 5344  14.614   5.413   0.402 -0.5365 -0.2618  0.4279
  169DT     H1' 5345  14.643   5.350   0.486  1.2827  1.1229  0.9055
  169DT      N1 5346  14.466   5.455   0.415 -0.6275  0.8069 -0.0807
  169DT      C6 5347  14.391   5.489   0.306  0.0176  0.1941 -0.7294
  169DT      H6 5348  14.437   5.482   0.208  1.9232 -1.3967  0.1930
  169DT      C5 5349  14.261   5.524   0.325 -0.2203 -0.3531 -1.0497
  169DT      C7 5350  14.172   5.564   0.210 -0.0610  0.4621 -1.0414
  169DT     H71 5351  14.086   5.497   0.218 -1.5680  2.1976 -1.7507
  169DT     H72 5352  14.124   5.660   0.233 -1.9681 -1.0693  2.1007
  169DT     H73 5353  14.230   5.560   0.119 -0.0014  0.5792 -1.0084
  169DT      C4 5354  14.193   5.510   0.459  0.1202 -0.4728  1.3123
  169DT      O4 5355  14.075   5.535   0.478 -0.0986  0.1611 -0.1348
  169DT      N3 5356  14.273   5.477   0.564  0.0433  0.3878 -0.4655
  169DT      H3 5357  14.251   5.499   0.660  1.6290  2.9548 -0.6076
  169DT      C2 5358  14.407   5.447   0.547 -0.1486 -0.1765  0.0705
  169DT      O2 5359  14.469   5.423   0.654 -0.2312  0.0462  0.8373
  169DT     C3' 5360  14.800   5.337   0.294 -0.0601 -0.1605 -0.6028
  169DT     H3' 5361   0.042   5.315   0.199 -0.1985  0.7510 -0.8950
  169DT     C2' 5362  14.648   5.338   0.271  0.2336 -0.0715 -0.0532
  169DT    H2'1 5363  14.622   5.390   0.179  1.4859  0.5997 -0.0637
  169DT    H2'2 5364  14.605   5.238   0.272  0.9659 -0.4354 -1.5332
  169DT     O3' 5365   0.029   5.244   0.389 -0.0745  0.3744 -0.0083
  170DA       P 5366   0.150   5.144   0.383  0.1286  0.3381  0.0809
  170DA     O1P 5367   0.272   5.230   0.369  0.4932 -0.0926  0.0037
  170DA     O2P 5368   0.126   5.038   0.281  0.4949 -0.1468  0.0233
  170DA     O5' 5369   0.145   5.085   0.527  0.7381  0.1803  0.2755
  170DA     C5' 5370   0.243   5.104   0.625  0.3585  0.8450 -0.2139
  170DA    H5'1 5371   0.270   5.208   0.640  0.7667  0.3037  3.8640
  170DA    H5'2 5372   0.332   5.048   0.596 -0.9022 -2.3303  1.4605
  170DA     C4' 5373   0.182   5.050   0.755 -0.6094  0.1483 -0.1146
  170DA     H4' 5374   0.256   5.086   0.826  0.5065  3.4580 -2.6722
  170DA     O4' 5375   0.053   5.104   0.786 -0.3959 -0.5262  0.1978
  170DA     C1' 5376  14.768   4.991   0.795 -0.6956  0.0641  0.2782
  170DA     H1' 5377  14.740   4.972   0.899  1.3773  0.7631  1.0281
  170DA      N9 5378  14.653   5.043   0.718 -0.1537 -0.0983  0.0703
  170DA      C8 5379  14.641   5.064   0.583  0.2750  0.0526  0.1547
  170DA      H8 5380  14.720   5.048   0.511 -0.5409  2.9840 -1.5618
  170DA      N7 5381  14.519   5.088   0.546  0.1267 -0.1327 -0.2449
  170DA      C5 5382  14.450   5.086   0.668  0.4487  0.2420  0.1475
  170DA      C6 5383  14.316   5.117   0.710 -0.4059  0.4731  0.2557
  170DA      N6 5384  14.218   5.153   0.636 -0.1293 -0.7656 -0.2456
  170DA     H61 5385  14.222   5.156   0.535 -0.9678 -0.6500 -0.2773
  170DA     H62 5386  14.137   5.191   0.682  0.9229  2.1598 -0.5623
  170DA      N1 5387  14.277   5.110   0.836  0.1992  0.2553 -0.2527
  170DA      C2 5388  14.370   5.071   0.926  0.3923 -0.4026  0.3206
  170DA      H2 5389  14.339   5.063   1.030 -0.3259  0.3223  0.1717
  170DA      N3 5390  14.499   5.029   0.903  1.1378 -0.3158  0.1493
  170DA      C4 5391  14.528   5.047   0.771  0.4919 -0.7709 -0.0143
  170DA     C3' 5392   0.183   4.896   0.765  0.9270  0.7072  0.6071
  170DA     H3' 5393   0.237   4.846   0.685 -1.5434 -0.1842 -0.6070
  170DA     C2' 5394   0.035   4.870   0.728 -0.2252  0.6527  0.0807
  170DA    H2'1 5395   0.028   4.867   0.619  2.4690 -2.4217 -0.1563
  170DA    H2'2 5396  14.802   4.772   0.753 -1.6161  1.0779 -0.3543
  170DA     O3' 5397   0.215   4.852   0.900 -0.2639  0.1689  0.6868
  171DC       P 5398   0.206   4.698   0.943  0.2076  0.1988 -0.3396
  171DC     O1P 5399   0.294   4.684   1.057  0.0916  0.3631 -0.0444
  171DC     O2P 5400   0.226   4.615   0.828 -0.5076  0.5671 -0.2802
  171DC     O5' 5401   0.059   4.670   0.995  0.1877  0.9856  0.9801
  171DC     C5' 5402   0.009   4.730   1.108 -0.4659 -0.8077  0.5555
  171DC    H5'1 5403   0.001   4.836   1.082  1.0490 -0.5770  0.9553
  171DC    H5'2 5404   0.081   4.722   1.190  0.4959 -0.3521 -0.2289
  171DC     C4' 5405  14.672   4.680   1.148 -0.1251 -0.3946  0.2105
  171DC     H4' 5406  14.657   4.713   1.251  1.4430  1.5119 -0.1011
  171DC     O4' 5407  14.573   4.733   1.063 -0.2084 -0.1716  0.3198
  171DC     C1' 5408  14.495   4.623   1.011  0.5138 -0.3880 -0.1115
  171DC     H1' 5409  14.422   4.599   1.089  0.6126  3.4267  1.3510
  171DC      N1 5410  14.423   4.672   0.892 -0.0156 -0.0671 -0.2280
  171DC      C6 5411  14.494   4.686   0.774  0.0354  0.1160 -0.5755
  171DC      H6 5412  14.595   4.651   0.767 -0.6861 -1.7000 -3.6579
  171DC      C5 5413  14.427   4.738   0.665 -0.2818  0.4135 -0.4895
  171DC      H5 5414  14.483   4.754   0.574  1.0374 -0.4848  0.1217
  171DC      C4 5415  14.288   4.779   0.686 -0.2452 -0.7822  0.0979
  171DC      N4 5416  14.230   4.833   0.583  0.0882  0.1243 -0.4415
  171DC     H41 5417  14.285   4.820   0.500  4.5018 -0.6010  2.2602
  171DC     H42 5418  14.136   4.870   0.591  0.3603  0.6679  0.4580
  171DC      N3 5419  14.220   4.761   0.795 -0.0034 -0.3585 -0.3885
  171DC      C2 5420  14.286   4.710   0.900 -0.8113 -0.4888 -0.0813
  171DC      O2 5421  14.212   4.699   1.000 -0.1594 -0.1421 -0.1000
  171DC     C3' 5422  14.660   4.526   1.150 -0.0847  0.0922 -0.2142
  171DC     H3' 5423  14.755   4.474   1.138 -0.9547 -1.7844  0.5884
  171DC     C2' 5424  14.595   4.510   1.011 -0.5911 -0.0803  0.5488
  171DC    H2'1 5425  14.671   4.510   0.933 -0.1655 -4.6157  0.6854
  171DC    H2'2 5426  14.556   4.408   1.011 -1.7523  0.3458  0.9880
  171DC     O3' 5427  14.572   4.478   1.255  0.1309 -0.7138 -0.5399
  172DC       P 5428  14.580   4.317   1.290  0.1673 -0.2269 -0.1250
  172DC     O1P 5429  14.499   4.304   1.414 -0.6078  0.4039  0.2527
  172DC     O2P 5430  14.721   4.288   1.291  0.4229  0.4483  0.0872
  172DC     O5' 5431  14.500   4.235   1.174  0.0318  0.2031  0.6215
  172DC     C5' 5432  14.366   4.179   1.193 -0.4908 -0.2447  0.1202
  172DC    H5'1 5433  14.363   4.137   1.293  1.1422 -2.2107 -0.6018
  172DC    H5'2 5434  14.342   4.106   1.116  0.0777 -2.0593  1.5877
  172DC     C4' 5435  14.265   4.299   1.192  0.2364 -0.0012 -0.1771
  172DC     H4' 5436  14.282   4.364   1.279  2.0271  0.6623 -0.9589
  172DC     O4' 5437  14.276   4.371   1.067  0.0689  0.8732 -0.1129
  172DC     C1' 5438  14.146   4.372   1.001 -0.4660 -0.3613  0.5064
  172DC     H1' 5439  14.090   4.462   1.027 -1.5272 -0.0558 -2.4010
  172DC      N1 5440  14.160   4.375   0.848  0.0207 -0.2844 -0.2634
  172DC      C6 5441  14.282   4.381   0.789  0.0900  0.5028 -0.4154
  172DC      H6 5442  14.367   4.349   0.847 -0.0471 -0.9284 -0.9588
  172DC      C5 5443  14.300   4.436   0.669  0.8754 -0.2486  0.7251
  172DC      H5 5444  14.400   4.443   0.628  0.5813  1.2446  0.1958
  172DC      C4 5445  14.183   4.481   0.600 -0.5875  0.3516  0.5382
  172DC      N4 5446  14.182   4.514   0.475 -0.3368 -0.8646  0.2205
  172DC     H41 5447  14.275   4.530   0.439  0.3130 -0.6458  1.9052
  172DC     H42 5448  14.098   4.521   0.420 -0.4210 -0.5309  0.3933
  172DC      N3 5449  14.062   4.471   0.650  0.0583 -0.5795 -0.5144
  172DC      C2 5450  14.050   4.427   0.775 -0.1313  0.2401 -0.6959
  172DC      O2 5451  13.945   4.445   0.833  0.0070  0.3400 -0.2225
  172DC     C3' 5452  14.121   4.256   1.203 -0.6654  0.3586 -0.0563
  172DC     H3' 5453  14.106   4.159   1.252 -2.3233 -0.9342 -2.9191
  172DC     C2' 5454  14.080   4.244   1.053  0.7039 -0.2375  0.0923
  172DC    H2'1 5455  14.121   4.150   1.014  2.2197  0.0584  0.8815
  172DC    H2'2 5456  13.972   4.255   1.050  0.9322  3.5684  0.6127
  172DC     O3' 5457  14.040   4.361   1.261 -0.0976  0.7236 -0.0860
  173DA       P 5458  13.933   4.314   1.368  0.2127  0.1172  0.0146
  173DA     O1P 5459  13.869   4.432   1.431 -0.2950  0.0388 -0.2227
  173DA     O2P 5460  13.999   4.218   1.454  0.2264  0.2494 -0.2318
  173DA     O5' 5461  13.818   4.242   1.285 -0.4564 -0.1008 -0.9499
  173DA     C5' 5462  13.821   4.105   1.250 -0.9206 -0.1471  0.1186
  173DA    H5'1 5463  13.796   4.033   1.328 -1.3969  0.0749  0.1745
  173DA    H5'2 5464  13.920   4.071   1.217  0.0517  1.1976  1.5357
  173DA     C4' 5465  13.710   4.080   1.149  0.1753  0.2921  0.5016
  173DA     H4' 5466  13.620   4.117   1.199 -0.3615 -0.9416  0.4862
  173DA     O4' 5467  13.749   4.140   1.022  0.3135  0.1205  0.0506
  173DA     C1' 5468  13.732   4.044   0.919  0.0071 -0.1734 -0.2397
  173DA     H1' 5469  13.627   4.045   0.890 -0.0820 -0.2896  0.0797
  173DA      N9 5470  13.814   4.071   0.791 -0.2022 -0.1074  0.1128
  173DA      C8 5471  13.947   4.038   0.753  0.7218  0.7371 -0.7503
  173DA      H8 5472  14.004   3.989   0.831 -1.1487  0.1036  0.2914
  173DA      N7 5473  13.985   4.082   0.638  0.6491 -0.0307  0.1201
  173DA      C5 5474  13.871   4.151   0.587  1.6949 -0.1278 -0.3066
  173DA      C6 5475  13.842   4.224   0.473  1.5309  0.0038 -0.8077
  173DA      N6 5476  13.929   4.234   0.372  0.1274  0.0365  0.2932
  173DA     H61 5477  14.017   4.185   0.376 -0.9771 -2.0926  0.2097
  173DA     H62 5478  13.903   4.285   0.289 -1.1856 -0.2627  0.4997
  173DA      N1 5479  13.725   4.288   0.457 -0.0400  0.2458 -0.5994
  173DA      C2 5480  13.644   4.284   0.563 -0.2409  0.0780  0.2482
  173DA      H2 5481  13.549   4.335   0.553 -0.2371  0.1192  0.4255
  173DA      N3 5482  13.658   4.222   0.672  0.9273 -0.0652  0.1933
  173DA      C4 5483  13.772   4.149   0.684  0.4524 -0.2465  0.7380
  173DA     C3' 5484  13.693   3.930   1.119  1.0252  0.2325  0.3727
  173DA     H3' 5485  13.744   3.875   1.198  1.8234 -0.4918 -0.6165
  173DA     C2' 5486  13.776   3.916   0.985 -0.4900 -0.1425 -0.6719
  173DA    H2'1 5487  13.882   3.937   1.001 -0.7935  1.3118 -0.3821
  173DA    H2'2 5488  13.753   3.824   0.932  0.3936 -1.7177  1.5545
  173DA     O3' 5489  13.562   3.886   1.114  0.1386 -0.0079 -0.0062
  174DA       P 5490  13.479   3.818   1.227 -0.2903 -0.2640  0.5510
  174DA     O1P 5491  13.518   3.878   1.353 -0.0146 -0.6185 -0.6150
  174DA     O2P 5492  13.488   3.674   1.214  0.3327  0.2126  0.4140
  174DA     O5' 5493  13.328   3.868   1.197 -0.4254 -0.1967 -0.1218
  174DA     C5' 5494  13.287   4.003   1.226 -0.3193 -0.1479 -0.0277
  174DA    H5'1 5495  13.370   4.072   1.237 -0.7789  1.1299 -3.4956
  174DA    H5'2 5496  13.242   3.999   1.325 -0.8981 -0.1600 -0.2850
  174DA     C4' 5497  13.184   4.060   1.119 -0.4917 -0.2559 -0.7938
  174DA     H4' 5498  13.145   4.157   1.149 -1.9574 -1.4708  1.5832
  174DA     O4' 5499  13.259   4.076   0.999 -0.3176 -0.6380 -0.0369
  174DA     C1' 5500  13.195   4.004   0.899 -0.1192  0.0982  0.1996
  174DA     H1' 5501  13.129   4.067   0.839  0.4118  0.2476 -0.2273
  174DA      N9 5502  13.303   3.942   0.817 -0.2961 -0.2182  0.4524
  174DA      C8 5503  13.409   3.854   0.851 -0.2069 -0.0519 -0.5495
  174DA      H8 5504  13.416   3.814   0.951  0.8085 -0.7490 -0.8845
  174DA      N7 5505  13.497   3.840   0.760  0.6052 -0.7108  0.6518
  174DA      C5 5506  13.447   3.922   0.654 -0.7478  0.8679  0.0930
  174DA      C6 5507  13.499   3.957   0.529 -0.2692 -0.0255 -0.2740
  174DA      N6 5508  13.620   3.926   0.484  0.5420 -0.2704 -0.0593
  174DA     H61 5509  13.684   3.869   0.537 -2.8511 -2.2443  2.2940
  174DA     H62 5510  13.644   3.960   0.391  2.1243  1.0125  0.7715
  174DA      N1 5511  13.431   4.040   0.453 -0.3095 -0.1185 -0.3059
  174DA      C2 5512  13.318   4.087   0.500 -0.5678 -0.7060 -0.1822
  174DA      H2 5513  13.254   4.156   0.447  0.7153  1.0792  0.4914
  174DA      N3 5514  13.258   4.064   0.614 -0.0483 -0.0417 -0.0316
  174DA      C4 5515  13.329   3.976   0.691 -1.0135  0.2069 -0.0916
  174DA     C3' 5516  13.058   3.985   1.088  0.6235  0.0681  0.0104
  174DA     H3' 5517  13.031   3.930   1.178  0.5911 -1.3467 -0.8295
  174DA     C2' 5518  13.109   3.903   0.972 -0.2216  0.3841  0.4939
  174DA    H2'1 5519  13.171   3.820   1.009  0.4772  1.0347  0.8066
  174DA    H2'2 5520  13.028   3.859   0.913  0.2990  0.2700 -0.1496
  174DA     O3' 5521  12.956   4.086   1.059 -0.3603  0.0844 -0.2622
  175DA       P 5522  12.806   4.054   1.034 -0.3090 -0.1305  0.3568
  175DA     O1P 5523  12.729   4.183   1.037 -0.4287 -0.4469 -0.6540
  175DA     O2P 5524  12.766   3.942   1.119  0.0083  0.2442  0.3660
  175DA     O5' 5525  12.799   3.991   0.887  0.2103 -0.3706 -0.2025
  175DA     C5' 5526  12.791   4.076   0.773  0.1210 -0.5872 -0.4039
  175DA    H5'1 5527  12.871   4.150   0.781 -0.5841  0.0356  1.3830
  175DA    H5'2 5528  12.697   4.130   0.785  0.3130 -0.2728 -0.2868
  175DA     C4' 5529  12.816   4.020   0.636 -0.6805  0.2226  0.6169
  175DA     H4' 5530  12.803   4.101   0.565 -3.3890 -0.7049 -0.0393
  175DA     O4' 5531  12.947   3.955   0.626 -0.3875  0.3288 -0.2494
  175DA     C1' 5532  12.932   3.832   0.562  0.3281  0.5985  0.9274
  175DA     H1' 5533  12.924   3.843   0.454 -0.3718 -2.6280  0.5468
  175DA      N9 5534  13.050   3.746   0.582 -0.5369  0.1235 -0.0200
  175DA      C8 5535  13.075   3.662   0.686  0.3312  0.4103 -0.4356
  175DA      H8 5536  13.012   3.653   0.773  0.1072  0.1672 -0.6178
  175DA      N7 5537  13.185   3.595   0.668 -0.1536  0.2291  0.3724
  175DA      C5 5538  13.236   3.646   0.545 -0.3986  0.3467  0.2378
  175DA      C6 5539  13.356   3.620   0.469 -1.3616  0.2183 -0.5892
  175DA      N6 5540  13.453   3.531   0.500 -0.3774  0.0380 -0.3594
  175DA     H61 5541  13.441   3.489   0.591  0.5995  2.7169  1.1220
  175DA     H62 5542  13.536   3.525   0.443  0.1138  1.4563  0.1755
  175DA      N1 5543  13.381   3.693   0.360 -0.6021 -0.0986  0.2491
  175DA      C2 5544  13.292   3.786   0.327  0.1623  0.9030  1.0423
  175DA      H2 5545  13.305   3.838   0.234 -0.4129  1.5832  1.3291
  175DA      N3 5546  13.171   3.817   0.384 -0.4362  0.6640  0.3620
  175DA      C4 5547  13.154   3.742   0.494 -0.0007 -0.2083  0.6060
  175DA     C3' 5548  12.720   3.909   0.600  0.8248  0.2543  0.6031
  175DA     H3' 5549  12.633   3.909   0.667  0.4754  2.5197  0.2217
  175DA     C2' 5550  12.796   3.781   0.617  0.4453  0.2637  0.1586
  175DA    H2'1 5551  12.810   3.761   0.723 -1.3577  0.3076  0.4388
  175DA    H2'2 5552  12.756   3.697   0.560  0.9914  0.9826 -1.3304
  175DA     O3' 5553  12.679   3.929   0.467 -0.5862 -0.4201  0.6277
  176DA       P 5554  12.557   4.012   0.434 -0.0600 -0.0488  0.0579
  176DA     O1P 5555  12.567   4.140   0.508 -0.4864 -0.0221 -0.0137
  176DA     O2P 5556  12.443   3.920   0.443 -0.0330 -0.9665 -0.1732
  176DA     O5' 5557  12.579   4.040   0.278  0.5980 -0.0112  0.3322
  176DA     C5' 5558  12.659   4.148   0.230  0.0914 -0.2211  0.1808
  176DA    H5'1 5559  12.741   4.181   0.294 -0.9137  4.0039 -0.4224
  176DA    H5'2 5560  12.594   4.233   0.212  0.4071 -0.1731 -0.7679
  176DA     C4' 5561  12.728   4.103   0.109 -0.4238 -0.4306  0.0867
  176DA     H4' 5562  12.767   4.186   0.049 -0.9161 -0.1911  0.0896
  176DA     O4' 5563  12.824   4.004   0.137  0.3601  0.5455  0.2296
  176DA     C1' 5564  12.783   3.889   0.062  0.4392 -0.4777  0.1445
  176DA     H1' 5565  12.844   3.900  10.639  2.4957 -0.3047  1.4885
  176DA      N9 5566  12.814   3.774   0.144 -0.5582 -0.2343 -0.2596
  176DA      C8 5567  12.749   3.732   0.257  0.0007  0.2707  0.7265
  176DA      H8 5568  12.652   3.769   0.287  0.5662  1.2690  1.3893
  176DA      N7 5569  12.807   3.628   0.314  0.2016 -0.0929  0.4163
  176DA      C5 5570  12.922   3.615   0.236 -0.2371  0.5260 -1.3484
  176DA      C6 5571  13.032   3.528   0.253 -0.3109 -0.2891 -0.4300
  176DA      N6 5572  13.054   3.436   0.346  0.0194  0.6364 -0.1961
  176DA     H61 5573  12.989   3.419   0.421 -0.5954  1.6390 -0.4796
  176DA     H62 5574  13.146   3.396   0.350  0.3971  1.6124  2.4291
  176DA      N1 5575  13.134   3.537   0.168 -0.1282 -0.0566  0.0713
  176DA      C2 5576  13.126   3.618   0.065 -0.1068  0.0064 -0.1538
  176DA      H2 5577  13.217   3.624   0.007 -0.7395 -0.5209 -1.2164
  176DA      N3 5578  13.040   3.712   0.042  0.6673  0.4531  0.1603
  176DA      C4 5579  12.928   3.700   0.132 -0.6779 -0.3857  0.9561
  176DA     C3' 5580  12.632   4.045   0.007  0.1733 -0.0647 -0.2355
  176DA     H3' 5581  12.530   4.080   0.021 -0.4438 -1.4629 -1.0432
  176DA     C2' 5582  12.639   3.892   0.017 -0.1746  0.6837  0.5245
  176DA    H2'1 5583  12.576   3.850   0.095  0.1060  0.4756  0.6430
  176DA    H2'2 5584  12.639   3.842  10.587  0.7627  4.2467 -1.5011
  176DA     O3' 5585  12.655   4.094  10.543 -0.1227 -0.6563  0.5213
  177DG       P 5586  12.566   4.053  10.418  0.0703  0.1661 -0.0131
  177DG     O1P 5587  12.560   4.172  10.327  0.5184  0.2265 -0.1455
  177DG     O2P 5588  12.443   3.990  10.472 -0.2367 -0.6618 -0.1480
  177DG     O5' 5589  12.642   3.932  10.346  0.0035 -0.3581  0.2376
  177DG     C5' 5590  12.770   3.950  10.291  0.2275  0.0668 -0.4482
  177DG    H5'1 5591  12.829   3.997  10.370  0.0554  2.0594 -1.4482
  177DG    H5'2 5592  12.762   4.025  10.212 -0.4027 -0.1046 -0.5584
  177DG     C4' 5593  12.844   3.831  10.223 -0.2238  0.1765 -0.1331
  177DG     H4' 5594  12.929   3.869  10.166  0.2695  0.9306  1.0393
  177DG     O4' 5595  12.898   3.745  10.323  0.3863 -0.0834 -0.4967
  177DG     C1' 5596  12.852   3.610  10.294  0.1225 -0.0407  0.0829
  177DG     H1' 5597  12.906   3.554  10.218 -3.0719 -1.1558 -1.5657
  177DG      N9 5598  12.846   3.537  10.420 -0.1722  0.4876  0.5567
  177DG      C8 5599  12.745   3.555  10.510  0.0719  0.0431  0.0080
  177DG      H8 5600  12.670   3.632  10.501  0.7900  1.5920  4.6146
  177DG      N7 5601  12.755   3.484  10.621 -0.5097 -0.0180 -0.6365
  177DG      C5 5602  12.866   3.399  10.592  0.3040  0.3243  0.3323
  177DG      C6 5603  12.916   3.286  10.656 -0.3632 -0.8706 -0.3277
  177DG      O6 5604  12.888   3.247   0.100 -0.0696  0.5308  0.0713
  177DG      N1 5605  13.013   3.222  10.587 -0.1611  0.4927  0.2465
  177DG      H1 5606  13.065   3.147  10.632  0.7654  1.5454  1.0078
  177DG      C2 5607  13.056   3.260  10.464 -0.1375  0.1972  0.2362
  177DG      N2 5608  13.153   3.194  10.406 -0.5174 -0.1655 -0.1143
  177DG     H21 5609  13.205   3.124  10.457  1.4893  1.1218 -0.3135
  177DG     H22 5610  13.192   3.235  10.323  1.9693 -3.1053 -0.5842
  177DG      N3 5611  13.003   3.363  10.397  0.2001  0.4452  0.4578
  177DG      C4 5612  12.911   3.428  10.467 -0.1157 -0.3386 -0.3899
  177DG     C3' 5613  12.767   3.741  10.126  0.0408 -0.3989  0.1357
  177DG     H3' 5614  12.689   3.805  10.085  0.8908  0.0688 -0.8173
  177DG     C2' 5615  12.725   3.626  10.216 -0.6787 -0.5619 -0.5180
  177DG    H2'1 5616  12.646   3.671  10.276 -0.7958  0.3576 -1.3470
  177DG    H2'2 5617  12.697   3.538  10.158  0.3409 -1.4239  0.2469
  177DG     O3' 5618  12.852   3.702  10.021 -0.0835 -0.4426 -0.6305
  178DT       P 5619  12.799   3.644   9.885 -0.0137  0.1848  0.4882
  178DT     O1P 5620  12.876   3.705   9.774 -0.4665 -0.0100  0.1714
  178DT     O2P 5621  12.649   3.653   9.872 -0.7341 -0.1335 -0.2777
  178DT     O5' 5622  12.836   3.491   9.891 -0.2944 -0.2683 -0.2306
  178DT     C5' 5623  12.973   3.449   9.902 -0.2142 -0.5176  0.0588
  178DT    H5'1 5624  13.022   3.517   9.973 -1.0602  0.9462 -0.6954
  178DT    H5'2 5625  13.020   3.450   9.804  3.1537 -3.1596  1.4583
  178DT     C4' 5626  12.997   3.307   9.953  0.2112  0.0414 -0.5036
  178DT     H4' 5627  13.105   3.296   9.946  0.4851  2.0937 -0.1630
  178DT     O4' 5628  12.963   3.275  10.088  0.1130  0.3863  0.4817
  178DT     C1' 5629  12.916   3.140  10.094 -0.3733  0.0513  0.3891
  178DT     H1' 5630  12.987   3.059  10.104 -1.4783 -1.0309 -0.2853
  178DT      N1 5631  12.833   3.141  10.212  0.1655  0.4018  0.5601
  178DT      C6 5632  12.731   3.228  10.231 -0.1019 -0.2711 -1.0864
  178DT      H6 5633  12.714   3.299  10.152 -0.4684  0.3666 -0.4459
  178DT      C5 5634  12.656   3.232  10.349 -0.6604 -0.4231 -0.4772
  178DT      C7 5635  12.538   3.326  10.363  0.3843 -0.2862 -0.2702
  178DT     H71 5636  12.523   3.378  10.269  1.5189  1.2160  0.3306
  178DT     H72 5637  12.456   3.259  10.387 -0.4587  0.7841 -0.1148
  178DT     H73 5638  12.533   3.393  10.449 -0.5186 -1.7560  0.8705
  178DT      C4 5639  12.691   3.133  10.454 -0.3567  0.4348  0.8357
  178DT      O4 5640  12.643   3.119  10.567  0.5202  0.2869  0.0875
  178DT      N3 5641  12.800   3.057  10.426 -0.2519 -0.1773 -0.0394
  178DT      H3 5642  12.821   2.994  10.502 -0.9851 -1.8296 -1.1484
  178DT      C2 5643  12.860   3.045  10.309 -0.0025 -0.3882  0.2893
  178DT      O2 5644  12.952   2.962  10.300  0.6402 -0.5002 -0.1574
  178DT     C3' 5645  12.945   3.191   9.861 -0.1541 -0.8789 -0.1216
  178DT     H3' 5646  12.904   3.229   9.767  2.8520  0.6705 -0.9386
  178DT     C2' 5647  12.848   3.123   9.960 -0.2656  0.4375 -0.3897
  178DT    H2'1 5648  12.750   3.168   9.969 -0.9574 -1.0984  0.1569
  178DT    H2'2 5649  12.840   3.017   9.935 -1.7152  1.0520 -2.9103
  178DT     O3' 5650  13.052   3.100   9.836 -0.1848  0.5050 -1.1077
  179DG       P 5651  13.056   3.002   9.717 -0.0267 -0.3164 -0.1278
  179DG     O1P 5652  13.193   2.943   9.703  0.4532  0.0820 -0.2780
  179DG     O2P 5653  13.000   3.055   9.590  0.3642 -0.3675 -0.6572
  179DG     O5' 5654  12.971   2.880   9.771  0.5121 -0.1198 -0.0125
  179DG     C5' 5655  13.025   2.782   9.863 -0.1782 -0.2179  0.1128
  179DG    H5'1 5656  13.081   2.841   9.935  0.6668  0.6149 -1.1828
  179DG    H5'2 5657  13.084   2.710   9.806  1.3233  1.2965 -0.3422
  179DG     C4' 5658  12.920   2.709   9.935 -0.3959  0.3739 -0.2196
  179DG     H4' 5659  12.968   2.629   9.991  0.0987  0.7760 -0.0659
  179DG     O4' 5660  12.857   2.787  10.039  0.2027 -0.2663  0.4279
  179DG     C1' 5661  12.718   2.755  10.037 -0.3007 -0.8336 -0.2439
  179DG     H1' 5662  12.700   2.653  10.069  0.5765 -0.6301  0.9640
  179DG      N9 5663  12.632   2.840  10.119  0.0497  1.0117 -0.4106
  179DG      C8 5664  12.559   2.950  10.090 -0.1988 -0.9431  0.3475
  179DG      H8 5665  12.539   2.995   9.994 -1.9659 -0.3536  0.9429
  179DG      N7 5666  12.482   2.984  10.188  0.5467 -0.4011 -0.2039
  179DG      C5 5667  12.513   2.900  10.298  0.6099  0.7488  0.3368
  179DG      C6 5668  12.472   2.891  10.437 -0.4358 -0.7078  0.1327
  179DG      O6 5669  12.391   2.960  10.498 -0.4184  0.1862 -0.0725
  179DG      N1 5670  12.531   2.791  10.509  0.0050  0.2757  0.6156
  179DG      H1 5671  12.496   2.772  10.602 -1.6138 -1.0295 -0.2005
  179DG      C2 5672  12.639   2.718  10.462 -0.1576  0.3768  0.3732
  179DG      N2 5673  12.677   2.620  10.537 -0.0086 -0.1391 -0.5744
  179DG     H21 5674  12.644   2.618  10.633  1.5987  1.2586  0.0760
  179DG     H22 5675  12.750   2.560  10.501  2.1678  1.9841  0.0116
  179DG      N3 5676  12.676   2.717  10.332 -0.2520  0.3931 -0.3033
  179DG      C4 5677  12.608   2.809  10.254 -0.4544  0.6045 -0.8471
  179DG     C3' 5678  12.805   2.660   9.845 -0.7914 -0.0093 -0.5688
  179DG     H3' 5679  12.818   2.677   9.738  0.4910  0.2204 -0.3987
  179DG     C2' 5680  12.691   2.753   9.887 -0.4963  0.0282 -0.1686
  179DG    H2'1 5681  12.699   2.853   9.845  1.7438  0.3699  0.9030
  179DG    H2'2 5682  12.595   2.708   9.863 -0.8876 -1.6214  3.7511
  179DG     O3' 5683  12.767   2.530   9.893 -0.4321  0.3109  0.8689
  180DT       P 5684  12.810   2.391   9.822 -0.3615 -0.1348 -0.1401
  180DT     O1P 5685  12.958   2.395   9.799  0.0838 -0.5078  0.0259
  180DT     O2P 5686  12.726   2.352   9.706  0.4093 -0.5769 -0.6158
  180DT     O5' 5687  12.782   2.287   9.938 -0.6124  0.0838 -0.5135
  180DT     C5' 5688  12.879   2.222  10.015  0.0957 -0.3843  0.2344
  180DT    H5'1 5689  12.958   2.294  10.036  0.3258 -0.0949 -1.4242
  180DT    H5'2 5690  12.918   2.134   9.963  0.2751 -0.3336  0.2826
  180DT     C4' 5691  12.822   2.161  10.141 -0.9179 -0.3926  0.0870
  180DT     H4' 5692  12.899   2.099  10.188 -1.6580 -1.5311 -0.1489
  180DT     O4' 5693  12.798   2.265  10.239 -0.0544  0.1070  0.1041
  180DT     C1' 5694  12.684   2.228  10.313 -0.1834  0.9599 -0.1621
  180DT     H1' 5695  12.716   2.220  10.417  0.0730 -1.1783 -0.3700
  180DT      N1 5696  12.573   2.322  10.296  0.0255 -0.5916 -1.1267
  180DT      C6 5697  12.555   2.387  10.178  0.5176 -0.1842  0.1572
  180DT      H6 5698  12.622   2.371  10.096  0.2141  0.0924 -0.1473
  180DT      C5 5699  12.464   2.488  10.173  0.3207  0.0924 -0.0536
  180DT      C7 5700  12.424   2.554  10.040  0.9836 -0.0339  0.0423
  180DT     H71 5701  12.459   2.499   9.953 -0.6003  0.1826 -0.7704
  180DT     H72 5702  12.316   2.565  10.045  0.9940  0.6385 -0.8842
  180DT     H73 5703  12.472   2.652  10.030  0.2149  0.3043 -0.3829
  180DT      C4 5704  12.392   2.538  10.293  0.3102  0.0661 -0.4047
  180DT      O4 5705  12.319   2.636  10.299  0.2837 -0.7359  0.3913
  180DT      N3 5706  12.425   2.463  10.406  0.1840  0.2350  0.1319
  180DT      H3 5707  12.371   2.481  10.490  1.4348 -0.3195  1.0935
  180DT      C2 5708  12.503   2.354  10.412  0.1991 -0.3957 -0.6731
  180DT      O2 5709  12.511   2.290  10.515 -0.0012  0.2796 -0.0717
  180DT     C3' 5710  12.692   2.084  10.122  0.1458  0.3023 -0.1778
  180DT     H3' 5711  12.618   2.146  10.072 -1.2939  2.8329  4.5411
  180DT     C2' 5712  12.639   2.090  10.264  0.4929 -0.3639 -0.3225
  180DT    H2'1 5713  12.530   2.081  10.261  0.4058 -1.0403  2.3141
  180DT    H2'2 5714  12.675   2.001  10.317 -3.3560 -0.7731  2.0137
  180DT     O3' 5715  12.703   1.952  10.068  0.3357  0.3019  1.3113
  181DA       P 5716  12.571   1.874  10.027 -0.3840  0.1561 -0.1641
  181DA     O1P 5717  12.616   1.741   9.982  0.0224 -0.3211  0.1699
  181DA     O2P 5718  12.486   1.957   9.938  0.3088 -0.2213  0.0333
  181DA     O5' 5719  12.494   1.858  10.173  0.0854 -0.5601  0.4457
  181DA     C5' 5720  12.527   1.756  10.265 -0.4376 -0.9856  0.3605
  181DA    H5'1 5721  12.633   1.768  10.288 -0.5012 -0.0709  0.1922
  181DA    H5'2 5722  12.510   1.653  10.231  0.0341 -1.0251  0.2305
  181DA     C4' 5723  12.455   1.767  10.396  0.7380  0.4874  0.4986
  181DA     H4' 5724  12.513   1.721  10.475  0.1519  0.0191  0.6662
  181DA     O4' 5725  12.429   1.907  10.425 -0.0884  0.5055  0.1817
  181DA     C1' 5726  12.290   1.933  10.427  0.0448  0.4668 -0.0878
  181DA     H1' 5727  12.264   1.933  10.533  2.1907 -0.9039  0.5023
  181DA      N9 5728  12.249   2.056  10.356 -0.5311  0.2868 -0.6844
  181DA      C8 5729  12.273   2.089  10.229 -0.1909 -0.7938 -0.0019
  181DA      H8 5730  12.328   2.030  10.157 -0.6790 -0.1751 -0.8819
  181DA      N7 5731  12.229   2.213  10.201  0.0996 -0.0351 -0.3217
  181DA      C5 5732  12.164   2.251  10.317 -0.6537 -0.7772 -0.1646
  181DA      C6 5733  12.099   2.372  10.355 -0.8468  0.0985 -0.3805
  181DA      N6 5734  12.072   2.475  10.275 -0.0212  0.4045  0.0894
  181DA     H61 5735  12.106   2.472  10.180  0.9867 -0.3979  0.4595
  181DA     H62 5736  12.018   2.551  10.316 -0.7012  0.0235 -0.0923
  181DA      N1 5737  12.044   2.384  10.478 -0.7939 -0.3119  0.4269
  181DA      C2 5738  12.064   2.286  10.563  0.2371  0.3317  0.0208
  181DA      H2 5739  12.027   2.295  10.664  1.8735 -2.9306  1.0448
  181DA      N3 5740  12.117   2.168  10.536 -0.4011  0.4334  0.1582
  181DA      C4 5741  12.167   2.155  10.410  0.5424 -0.1694  0.4160
  181DA     C3' 5742  12.314   1.705  10.407  0.0117  0.4236  0.4088
  181DA     H3' 5743  12.295   1.617  10.346 -0.5051 -0.9749  2.4472
  181DA     C2' 5744  12.223   1.813  10.358  0.3397 -0.4223  0.3998
  181DA    H2'1 5745  12.223   1.831  10.251  1.3623 -1.0340  0.2886
  181DA    H2'2 5746  12.124   1.790  10.398  0.6109 -1.4687  0.5078
  181DA     O3' 5747  12.297   1.655  10.543 -0.1585  0.3441 -0.3641
  182DT       P 5748  12.176   1.562  10.590 -0.2731 -0.1072  0.0445
  182DT     O1P 5749  12.218   1.484   0.039  0.2278  0.7819  0.1761
  182DT     O2P 5750  12.114   1.501  10.469  0.4789 -0.0346 -0.2529
  182DT     O5' 5751  12.073   1.670  10.651  0.5823  0.6734  0.2353
  182DT     C5' 5752  12.100   1.740   0.099 -0.6886 -0.5730 -0.4297
  182DT    H5'1 5753  12.195   1.790   0.082 -0.4442 -0.8745  0.0441
  182DT    H5'2 5754  12.111   1.672   0.183 -0.3516  0.7350  0.6249
  182DT     C4' 5755  12.001   1.850   0.148 -0.3722  0.3475  0.3963
  182DT     H4' 5756  12.047   1.892   0.237 -0.1410 -0.2387  0.5552
  182DT     O4' 5757  11.979   1.956   0.048 -0.2972 -0.4647  0.3085
  182DT     C1' 5758  11.843   1.977   0.040  0.3722 -0.0974 -0.5690
  182DT     H1' 5759  11.821   2.040   0.126  1.0928 -0.1477 -0.3420
  182DT      N1 5760  11.816   2.036  10.579 -0.1607 -0.0894 -0.3504
  182DT      C6 5761  11.860   1.979  10.459  0.3139 -0.3482 -0.2398
  182DT      H6 5762  11.895   1.877  10.453 -0.0247 -0.5769  1.1803
  182DT      C5 5763  11.841   2.050  10.342  0.0333 -0.1029  0.5354
  182DT      C7 5764  11.894   1.997  10.209  0.4983 -0.1109  0.5415
  182DT     H71 5765  11.812   1.959  10.147 -0.7142 -1.3637  2.7812
  182DT     H72 5766  11.952   2.071  10.154 -0.6766  0.8268  0.5289
  182DT     H73 5767  11.967   1.919  10.233  0.8314  0.0976  0.1973
  182DT      C4 5768  11.780   2.183  10.339 -0.1056  0.2769 -0.0233
  182DT      O4 5769  11.752   2.256  10.243 -0.2508 -0.5694 -0.2103
  182DT      N3 5770  11.724   2.224  10.458 -0.1369 -0.2721 -0.6217
  182DT      H3 5771  11.665   2.305  10.468  0.2841 -0.1441  1.1758
  182DT      C2 5772  11.745   2.159  10.578  0.1506  0.1145 -0.3219
  182DT      O2 5773  11.692   2.206   0.005 -0.0607 -0.3626  0.3504
  182DT     C3' 5774  11.860   1.792   0.181 -0.2050  0.7146 -0.7022
  182DT     H3' 5775  11.855   1.683   0.187  0.9359  0.6274 -1.1068
  182DT     C2' 5776  11.782   1.843   0.066  0.8356  0.0393 -0.6228
  182DT    H2'1 5777  11.778   1.777  10.646 -0.2315 -3.6451  1.9685
  182DT    H2'2 5778  11.675   1.854   0.085  0.5187  0.9649 -2.7012
  182DT     O3' 5779  11.803   1.843   0.301 -0.7113  0.3360 -0.1884
  183DT       P 5780  11.673   1.776   0.378  0.4810 -0.1584 -0.3877
  183DT     O1P 5781  11.685   1.800   0.524 -0.0456 -0.1502  0.2097
  183DT     O2P 5782  11.649   1.639   0.323 -0.3162 -0.5505 -0.1334
  183DT     O5' 5783  11.559   1.877   0.318 -0.0415 -0.2304  0.1076
  183DT     C5' 5784  11.526   2.000   0.373  0.7055 -0.0207 -0.6994
  183DT    H5'1 5785  11.616   2.061   0.364  0.9400 -0.1718  0.3971
  183DT    H5'2 5786  11.494   1.988   0.477  1.6378  0.2828 -0.3684
  183DT     C4' 5787  11.410   2.068   0.299  0.2718  0.4114  0.4293
  183DT     H4' 5788  11.376   2.156   0.354 -0.4657  0.1491  0.4027
  183DT     O4' 5789  11.455   2.095   0.166 -0.9281  0.4762  0.1039
  183DT     C1' 5790  11.351   2.046   0.079  0.4786 -0.1753 -0.2326
  183DT     H1' 5791  11.271   2.119   0.075 -0.1230 -0.6832  1.4729
  183DT      N1 5792  11.397   2.033  10.609  0.3053 -0.9008  0.7231
  183DT      C6 5793  11.466   1.921  10.567  0.2633 -0.5988 -0.2252
  183DT      H6 5794  11.489   1.839  10.634  3.7075  2.0324  2.2122
  183DT      C5 5795  11.517   1.913  10.436  0.0727 -0.0456 -0.2500
  183DT      C7 5796  11.574   1.785  10.383 -0.8878 -0.2333 -0.5912
[truncated: 17,020,262 more chars]
