# Supplementary material for: Redox-Based Defect Detection in Packed DNA: Insights from Hybrid Quantum Mechanical/Molecular Mechanics Molecular Dynamics Simulations
Source: J Chem Theory Comput. 2023 Nov 14;19(22):8434–45. doi: 10.1021/acs.jctc.3c01013 (PMC10687876; doi:10.1021/acs.jctc.3c01013)
Supplement: Supplementary file 2 — ct3c01013_si_002.zip [file ct3c01013_si_002.zip › packed_dna_8oxog-main/classical_MD/8oxoG_reg1/8oxoG_oxidized_reg1/8oxoG_ox_reg1_topology/posre_DNA_chain_X.itp]

; In this topology include file, you will find position restraint
; entries for all the heavy atoms in your original pdb file.
; This means that all the protons which were added by pdb2gmx are
; not restrained.

[ position_restraints ]
; atom  type      fx      fy      fz
     1     1  1000  1000  1000
     3     1  1000  1000  1000
     6     1  1000  1000  1000
     8     1  1000  1000  1000
     9     1  1000  1000  1000
    11     1  1000  1000  1000
    12     1  1000  1000  1000
    14     1  1000  1000  1000
    15     1  1000  1000  1000
    16     1  1000  1000  1000
    17     1  1000  1000  1000
    20     1  1000  1000  1000
    21     1  1000  1000  1000
    23     1  1000  1000  1000
    24     1  1000  1000  1000
    25     1  1000  1000  1000
    27     1  1000  1000  1000
    30     1  1000  1000  1000
    31     1  1000  1000  1000
    32     1  1000  1000  1000
    33     1  1000  1000  1000
    34     1  1000  1000  1000
    35     1  1000  1000  1000
    38     1  1000  1000  1000
    40     1  1000  1000  1000
    41     1  1000  1000  1000
    43     1  1000  1000  1000
    44     1  1000  1000  1000
    46     1  1000  1000  1000
    47     1  1000  1000  1000
    51     1  1000  1000  1000
    52     1  1000  1000  1000
    53     1  1000  1000  1000
    55     1  1000  1000  1000
    56     1  1000  1000  1000
    57     1  1000  1000  1000
    59     1  1000  1000  1000
    62     1  1000  1000  1000
    63     1  1000  1000  1000
    64     1  1000  1000  1000
    65     1  1000  1000  1000
    66     1  1000  1000  1000
    67     1  1000  1000  1000
    70     1  1000  1000  1000
    72     1  1000  1000  1000
    73     1  1000  1000  1000
    75     1  1000  1000  1000
    76     1  1000  1000  1000
    78     1  1000  1000  1000
    80     1  1000  1000  1000
    81     1  1000  1000  1000
    84     1  1000  1000  1000
    85     1  1000  1000  1000
    86     1  1000  1000  1000
    87     1  1000  1000  1000
    89     1  1000  1000  1000
    92     1  1000  1000  1000
    93     1  1000  1000  1000
    94     1  1000  1000  1000
    95     1  1000  1000  1000
    96     1  1000  1000  1000
    97     1  1000  1000  1000
   100     1  1000  1000  1000
   102     1  1000  1000  1000
   103     1  1000  1000  1000
   105     1  1000  1000  1000
   106     1  1000  1000  1000
   108     1  1000  1000  1000
   109     1  1000  1000  1000
   110     1  1000  1000  1000
   111     1  1000  1000  1000
   114     1  1000  1000  1000
   115     1  1000  1000  1000
   117     1  1000  1000  1000
   118     1  1000  1000  1000
   119     1  1000  1000  1000
   121     1  1000  1000  1000
   124     1  1000  1000  1000
   125     1  1000  1000  1000
   126     1  1000  1000  1000
   127     1  1000  1000  1000
   128     1  1000  1000  1000
   129     1  1000  1000  1000
   132     1  1000  1000  1000
   134     1  1000  1000  1000
   135     1  1000  1000  1000
   137     1  1000  1000  1000
   138     1  1000  1000  1000
   140     1  1000  1000  1000
   141     1  1000  1000  1000
   142     1  1000  1000  1000
   143     1  1000  1000  1000
   146     1  1000  1000  1000
   147     1  1000  1000  1000
   149     1  1000  1000  1000
   150     1  1000  1000  1000
   151     1  1000  1000  1000
   153     1  1000  1000  1000
   156     1  1000  1000  1000
   157     1  1000  1000  1000
   158     1  1000  1000  1000
   159     1  1000  1000  1000
   160     1  1000  1000  1000
   161     1  1000  1000  1000
   164     1  1000  1000  1000
   166     1  1000  1000  1000
   167     1  1000  1000  1000
   169     1  1000  1000  1000
   170     1  1000  1000  1000
   172     1  1000  1000  1000
   173     1  1000  1000  1000
   177     1  1000  1000  1000
   178     1  1000  1000  1000
   179     1  1000  1000  1000
   181     1  1000  1000  1000
   182     1  1000  1000  1000
   183     1  1000  1000  1000
   185     1  1000  1000  1000
   188     1  1000  1000  1000
   189     1  1000  1000  1000
   190     1  1000  1000  1000
   191     1  1000  1000  1000
   192     1  1000  1000  1000
   193     1  1000  1000  1000
   196     1  1000  1000  1000
   198     1  1000  1000  1000
   199     1  1000  1000  1000
   201     1  1000  1000  1000
   202     1  1000  1000  1000
   204     1  1000  1000  1000
   205     1  1000  1000  1000
   206     1  1000  1000  1000
   207     1  1000  1000  1000
   210     1  1000  1000  1000
   211     1  1000  1000  1000
   213     1  1000  1000  1000
   214     1  1000  1000  1000
   215     1  1000  1000  1000
   217     1  1000  1000  1000
   220     1  1000  1000  1000
   221     1  1000  1000  1000
   222     1  1000  1000  1000
   223     1  1000  1000  1000
   224     1  1000  1000  1000
   225     1  1000  1000  1000
   228     1  1000  1000  1000
   230     1  1000  1000  1000
   231     1  1000  1000  1000
   233     1  1000  1000  1000
   234     1  1000  1000  1000
   236     1  1000  1000  1000
   237     1  1000  1000  1000
   241     1  1000  1000  1000
   242     1  1000  1000  1000
   243     1  1000  1000  1000
   245     1  1000  1000  1000
   246     1  1000  1000  1000
   247     1  1000  1000  1000
   249     1  1000  1000  1000
   252     1  1000  1000  1000
   253     1  1000  1000  1000
   254     1  1000  1000  1000
   255     1  1000  1000  1000
   256     1  1000  1000  1000
   257     1  1000  1000  1000
   260     1  1000  1000  1000
   262     1  1000  1000  1000
   263     1  1000  1000  1000
   265     1  1000  1000  1000
   266     1  1000  1000  1000
   268     1  1000  1000  1000
   270     1  1000  1000  1000
   271     1  1000  1000  1000
   274     1  1000  1000  1000
   275     1  1000  1000  1000
   276     1  1000  1000  1000
   277     1  1000  1000  1000
   279     1  1000  1000  1000
   282     1  1000  1000  1000
   283     1  1000  1000  1000
   284     1  1000  1000  1000
   285     1  1000  1000  1000
   286     1  1000  1000  1000
   287     1  1000  1000  1000
   290     1  1000  1000  1000
   292     1  1000  1000  1000
   293     1  1000  1000  1000
   295     1  1000  1000  1000
   296     1  1000  1000  1000
   298     1  1000  1000  1000
   300     1  1000  1000  1000
   301     1  1000  1000  1000
   304     1  1000  1000  1000
   305     1  1000  1000  1000
   306     1  1000  1000  1000
   307     1  1000  1000  1000
   309     1  1000  1000  1000
   312     1  1000  1000  1000
   313     1  1000  1000  1000
   314     1  1000  1000  1000
   315     1  1000  1000  1000
   316     1  1000  1000  1000
   317     1  1000  1000  1000
   320     1  1000  1000  1000
   322     1  1000  1000  1000
   323     1  1000  1000  1000
   325     1  1000  1000  1000
   326     1  1000  1000  1000
   328     1  1000  1000  1000
   329     1  1000  1000  1000
   330     1  1000  1000  1000
   331     1  1000  1000  1000
   334     1  1000  1000  1000
   335     1  1000  1000  1000
   337     1  1000  1000  1000
   338     1  1000  1000  1000
   339     1  1000  1000  1000
   341     1  1000  1000  1000
   344     1  1000  1000  1000
   345     1  1000  1000  1000
   346     1  1000  1000  1000
   347     1  1000  1000  1000
   348     1  1000  1000  1000
   349     1  1000  1000  1000
   352     1  1000  1000  1000
   354     1  1000  1000  1000
   355     1  1000  1000  1000
   357     1  1000  1000  1000
   358     1  1000  1000  1000
   360     1  1000  1000  1000
   362     1  1000  1000  1000
   363     1  1000  1000  1000
   366     1  1000  1000  1000
   367     1  1000  1000  1000
   368     1  1000  1000  1000
   369     1  1000  1000  1000
   371     1  1000  1000  1000
   374     1  1000  1000  1000
   375     1  1000  1000  1000
   376     1  1000  1000  1000
   377     1  1000  1000  1000
   378     1  1000  1000  1000
   379     1  1000  1000  1000
   382     1  1000  1000  1000
   384     1  1000  1000  1000
   385     1  1000  1000  1000
   387     1  1000  1000  1000
   388     1  1000  1000  1000
   390     1  1000  1000  1000
   392     1  1000  1000  1000
   393     1  1000  1000  1000
   396     1  1000  1000  1000
   397     1  1000  1000  1000
   398     1  1000  1000  1000
   399     1  1000  1000  1000
   401     1  1000  1000  1000
   404     1  1000  1000  1000
   405     1  1000  1000  1000
   406     1  1000  1000  1000
   407     1  1000  1000  1000
   408     1  1000  1000  1000
   409     1  1000  1000  1000
   412     1  1000  1000  1000
   414     1  1000  1000  1000
   415     1  1000  1000  1000
   417     1  1000  1000  1000
   418     1  1000  1000  1000
   420     1  1000  1000  1000
   421     1  1000  1000  1000
   425     1  1000  1000  1000
   426     1  1000  1000  1000
   427     1  1000  1000  1000
   429     1  1000  1000  1000
   430     1  1000  1000  1000
   431     1  1000  1000  1000
   433     1  1000  1000  1000
   436     1  1000  1000  1000
   437     1  1000  1000  1000
   438     1  1000  1000  1000
   439     1  1000  1000  1000
   440     1  1000  1000  1000
   441     1  1000  1000  1000
   444     1  1000  1000  1000
   446     1  1000  1000  1000
   447     1  1000  1000  1000
   449     1  1000  1000  1000
   450     1  1000  1000  1000
   452     1  1000  1000  1000
   453     1  1000  1000  1000
   454     1  1000  1000  1000
   455     1  1000  1000  1000
   456     1  1000  1000  1000
   458     1  1000  1000  1000
   459     1  1000  1000  1000
   462     1  1000  1000  1000
   463     1  1000  1000  1000
   464     1  1000  1000  1000
   466     1  1000  1000  1000
   469     1  1000  1000  1000
   470     1  1000  1000  1000
   471     1  1000  1000  1000
   472     1  1000  1000  1000
   473     1  1000  1000  1000
   474     1  1000  1000  1000
   477     1  1000  1000  1000
   479     1  1000  1000  1000
   480     1  1000  1000  1000
   482     1  1000  1000  1000
   483     1  1000  1000  1000
   485     1  1000  1000  1000
   487     1  1000  1000  1000
   488     1  1000  1000  1000
   491     1  1000  1000  1000
   492     1  1000  1000  1000
   493     1  1000  1000  1000
   494     1  1000  1000  1000
   496     1  1000  1000  1000
   499     1  1000  1000  1000
   500     1  1000  1000  1000
   501     1  1000  1000  1000
   502     1  1000  1000  1000
   503     1  1000  1000  1000
   504     1  1000  1000  1000
   507     1  1000  1000  1000
   509     1  1000  1000  1000
   510     1  1000  1000  1000
   512     1  1000  1000  1000
   513     1  1000  1000  1000
   515     1  1000  1000  1000
   516     1  1000  1000  1000
   517     1  1000  1000  1000
   518     1  1000  1000  1000
   521     1  1000  1000  1000
   522     1  1000  1000  1000
   524     1  1000  1000  1000
   525     1  1000  1000  1000
   526     1  1000  1000  1000
   528     1  1000  1000  1000
   531     1  1000  1000  1000
   532     1  1000  1000  1000
   533     1  1000  1000  1000
   534     1  1000  1000  1000
   535     1  1000  1000  1000
   536     1  1000  1000  1000
   539     1  1000  1000  1000
   541     1  1000  1000  1000
   542     1  1000  1000  1000
   544     1  1000  1000  1000
   545     1  1000  1000  1000
   547     1  1000  1000  1000
   548     1  1000  1000  1000
   549     1  1000  1000  1000
   550     1  1000  1000  1000
   551     1  1000  1000  1000
   553     1  1000  1000  1000
   554     1  1000  1000  1000
   557     1  1000  1000  1000
   558     1  1000  1000  1000
   559     1  1000  1000  1000
   561     1  1000  1000  1000
   564     1  1000  1000  1000
   565     1  1000  1000  1000
   566     1  1000  1000  1000
   567     1  1000  1000  1000
   568     1  1000  1000  1000
   569     1  1000  1000  1000
   572     1  1000  1000  1000
   574     1  1000  1000  1000
   575     1  1000  1000  1000
   577     1  1000  1000  1000
   578     1  1000  1000  1000
   580     1  1000  1000  1000
   581     1  1000  1000  1000
   582     1  1000  1000  1000
   583     1  1000  1000  1000
   586     1  1000  1000  1000
   587     1  1000  1000  1000
   589     1  1000  1000  1000
   590     1  1000  1000  1000
   591     1  1000  1000  1000
   593     1  1000  1000  1000
   596     1  1000  1000  1000
   597     1  1000  1000  1000
   598     1  1000  1000  1000
   599     1  1000  1000  1000
   600     1  1000  1000  1000
   601     1  1000  1000  1000
   604     1  1000  1000  1000
   606     1  1000  1000  1000
   607     1  1000  1000  1000
   609     1  1000  1000  1000
   610     1  1000  1000  1000
   612     1  1000  1000  1000
   613     1  1000  1000  1000
   617     1  1000  1000  1000
   618     1  1000  1000  1000
   619     1  1000  1000  1000
   621     1  1000  1000  1000
   622     1  1000  1000  1000
   623     1  1000  1000  1000
   625     1  1000  1000  1000
   628     1  1000  1000  1000
   629     1  1000  1000  1000
   630     1  1000  1000  1000
   631     1  1000  1000  1000
   632     1  1000  1000  1000
   633     1  1000  1000  1000
   636     1  1000  1000  1000
   638     1  1000  1000  1000
   639     1  1000  1000  1000
   641     1  1000  1000  1000
   642     1  1000  1000  1000
   644     1  1000  1000  1000
   645     1  1000  1000  1000
   649     1  1000  1000  1000
   650     1  1000  1000  1000
   651     1  1000  1000  1000
   653     1  1000  1000  1000
   654     1  1000  1000  1000
   655     1  1000  1000  1000
   657     1  1000  1000  1000
   660     1  1000  1000  1000
   661     1  1000  1000  1000
   662     1  1000  1000  1000
   663     1  1000  1000  1000
   664     1  1000  1000  1000
   665     1  1000  1000  1000
   668     1  1000  1000  1000
   670     1  1000  1000  1000
   671     1  1000  1000  1000
   673     1  1000  1000  1000
   674     1  1000  1000  1000
   676     1  1000  1000  1000
   678     1  1000  1000  1000
   679     1  1000  1000  1000
   682     1  1000  1000  1000
   683     1  1000  1000  1000
   684     1  1000  1000  1000
   685     1  1000  1000  1000
   687     1  1000  1000  1000
   690     1  1000  1000  1000
   691     1  1000  1000  1000
   692     1  1000  1000  1000
   693     1  1000  1000  1000
   694     1  1000  1000  1000
   695     1  1000  1000  1000
   698     1  1000  1000  1000
   700     1  1000  1000  1000
   701     1  1000  1000  1000
   703     1  1000  1000  1000
   704     1  1000  1000  1000
   706     1  1000  1000  1000
   707     1  1000  1000  1000
   711     1  1000  1000  1000
   712     1  1000  1000  1000
   713     1  1000  1000  1000
   715     1  1000  1000  1000
   716     1  1000  1000  1000
   717     1  1000  1000  1000
   719     1  1000  1000  1000
   722     1  1000  1000  1000
   723     1  1000  1000  1000
   724     1  1000  1000  1000
   725     1  1000  1000  1000
   726     1  1000  1000  1000
   727     1  1000  1000  1000
   730     1  1000  1000  1000
   732     1  1000  1000  1000
   733     1  1000  1000  1000
   735     1  1000  1000  1000
   736     1  1000  1000  1000
   738     1  1000  1000  1000
   739     1  1000  1000  1000
   740     1  1000  1000  1000
   741     1  1000  1000  1000
   744     1  1000  1000  1000
   745     1  1000  1000  1000
   747     1  1000  1000  1000
   748     1  1000  1000  1000
   749     1  1000  1000  1000
   751     1  1000  1000  1000
   754     1  1000  1000  1000
   755     1  1000  1000  1000
   756     1  1000  1000  1000
   757     1  1000  1000  1000
   758     1  1000  1000  1000
   759     1  1000  1000  1000
   762     1  1000  1000  1000
   764     1  1000  1000  1000
   765     1  1000  1000  1000
   767     1  1000  1000  1000
   768     1  1000  1000  1000
   770     1  1000  1000  1000
   772     1  1000  1000  1000
   773     1  1000  1000  1000
   776     1  1000  1000  1000
   777     1  1000  1000  1000
   778     1  1000  1000  1000
   779     1  1000  1000  1000
   781     1  1000  1000  1000
   784     1  1000  1000  1000
   785     1  1000  1000  1000
   786     1  1000  1000  1000
   787     1  1000  1000  1000
   788     1  1000  1000  1000
   789     1  1000  1000  1000
   792     1  1000  1000  1000
   794     1  1000  1000  1000
   795     1  1000  1000  1000
   797     1  1000  1000  1000
   798     1  1000  1000  1000
   800     1  1000  1000  1000
   802     1  1000  1000  1000
   803     1  1000  1000  1000
   806     1  1000  1000  1000
   807     1  1000  1000  1000
   808     1  1000  1000  1000
   809     1  1000  1000  1000
   811     1  1000  1000  1000
   814     1  1000  1000  1000
   815     1  1000  1000  1000
   816     1  1000  1000  1000
   817     1  1000  1000  1000
   818     1  1000  1000  1000
   819     1  1000  1000  1000
   822     1  1000  1000  1000
   824     1  1000  1000  1000
   825     1  1000  1000  1000
   827     1  1000  1000  1000
   828     1  1000  1000  1000
   830     1  1000  1000  1000
   831     1  1000  1000  1000
   832     1  1000  1000  1000
   833     1  1000  1000  1000
   836     1  1000  1000  1000
   837     1  1000  1000  1000
   839     1  1000  1000  1000
   840     1  1000  1000  1000
   841     1  1000  1000  1000
   843     1  1000  1000  1000
   846     1  1000  1000  1000
   847     1  1000  1000  1000
   848     1  1000  1000  1000
   849     1  1000  1000  1000
   850     1  1000  1000  1000
   851     1  1000  1000  1000
   854     1  1000  1000  1000
   856     1  1000  1000  1000
   857     1  1000  1000  1000
   859     1  1000  1000  1000
   860     1  1000  1000  1000
   862     1  1000  1000  1000
   863     1  1000  1000  1000
   864     1  1000  1000  1000
   865     1  1000  1000  1000
   868     1  1000  1000  1000
   869     1  1000  1000  1000
   871     1  1000  1000  1000
   872     1  1000  1000  1000
   873     1  1000  1000  1000
   875     1  1000  1000  1000
   878     1  1000  1000  1000
   879     1  1000  1000  1000
   880     1  1000  1000  1000
   881     1  1000  1000  1000
   882     1  1000  1000  1000
   883     1  1000  1000  1000
   886     1  1000  1000  1000
   888     1  1000  1000  1000
   889     1  1000  1000  1000
   891     1  1000  1000  1000
   892     1  1000  1000  1000
   894     1  1000  1000  1000
   895     1  1000  1000  1000
   896     1  1000  1000  1000
   897     1  1000  1000  1000
   900     1  1000  1000  1000
   901     1  1000  1000  1000
   903     1  1000  1000  1000
   904     1  1000  1000  1000
   905     1  1000  1000  1000
   907     1  1000  1000  1000
   910     1  1000  1000  1000
   911     1  1000  1000  1000
   912     1  1000  1000  1000
   913     1  1000  1000  1000
   914     1  1000  1000  1000
   915     1  1000  1000  1000
   918     1  1000  1000  1000
   920     1  1000  1000  1000
   921     1  1000  1000  1000
   923     1  1000  1000  1000
   924     1  1000  1000  1000
   926     1  1000  1000  1000
   927     1  1000  1000  1000
   928     1  1000  1000  1000
   929     1  1000  1000  1000
   932     1  1000  1000  1000
   933     1  1000  1000  1000
   935     1  1000  1000  1000
   936     1  1000  1000  1000
   937     1  1000  1000  1000
   939     1  1000  1000  1000
   942     1  1000  1000  1000
   943     1  1000  1000  1000
   944     1  1000  1000  1000
   945     1  1000  1000  1000
   946     1  1000  1000  1000
   947     1  1000  1000  1000
   950     1  1000  1000  1000
   952     1  1000  1000  1000
   953     1  1000  1000  1000
   955     1  1000  1000  1000
   956     1  1000  1000  1000
   958     1  1000  1000  1000
   959     1  1000  1000  1000
   960     1  1000  1000  1000
   961     1  1000  1000  1000
   962     1  1000  1000  1000
   964     1  1000  1000  1000
   965     1  1000  1000  1000
   968     1  1000  1000  1000
   969     1  1000  1000  1000
   970     1  1000  1000  1000
   972     1  1000  1000  1000
   975     1  1000  1000  1000
   976     1  1000  1000  1000
   977     1  1000  1000  1000
   978     1  1000  1000  1000
   979     1  1000  1000  1000
   980     1  1000  1000  1000
   983     1  1000  1000  1000
   985     1  1000  1000  1000
   986     1  1000  1000  1000
   988     1  1000  1000  1000
   989     1  1000  1000  1000
   991     1  1000  1000  1000
   992     1  1000  1000  1000
   996     1  1000  1000  1000
   997     1  1000  1000  1000
   998     1  1000  1000  1000
  1000     1  1000  1000  1000
  1001     1  1000  1000  1000
  1002     1  1000  1000  1000
  1004     1  1000  1000  1000
  1007     1  1000  1000  1000
  1008     1  1000  1000  1000
  1009     1  1000  1000  1000
  1010     1  1000  1000  1000
  1011     1  1000  1000  1000
  1012     1  1000  1000  1000
  1015     1  1000  1000  1000
  1017     1  1000  1000  1000
  1018     1  1000  1000  1000
  1020     1  1000  1000  1000
  1021     1  1000  1000  1000
  1023     1  1000  1000  1000
  1024     1  1000  1000  1000
  1025     1  1000  1000  1000
  1026     1  1000  1000  1000
  1027     1  1000  1000  1000
  1029     1  1000  1000  1000
  1030     1  1000  1000  1000
  1033     1  1000  1000  1000
  1034     1  1000  1000  1000
  1035     1  1000  1000  1000
  1037     1  1000  1000  1000
  1040     1  1000  1000  1000
  1041     1  1000  1000  1000
  1042     1  1000  1000  1000
  1043     1  1000  1000  1000
  1044     1  1000  1000  1000
  1045     1  1000  1000  1000
  1048     1  1000  1000  1000
  1050     1  1000  1000  1000
  1051     1  1000  1000  1000
  1053     1  1000  1000  1000
  1054     1  1000  1000  1000
  1056     1  1000  1000  1000
  1057     1  1000  1000  1000
  1061     1  1000  1000  1000
  1062     1  1000  1000  1000
  1063     1  1000  1000  1000
  1065     1  1000  1000  1000
  1066     1  1000  1000  1000
  1067     1  1000  1000  1000
  1069     1  1000  1000  1000
  1072     1  1000  1000  1000
  1073     1  1000  1000  1000
  1074     1  1000  1000  1000
  1075     1  1000  1000  1000
  1076     1  1000  1000  1000
  1077     1  1000  1000  1000
  1080     1  1000  1000  1000
  1082     1  1000  1000  1000
  1083     1  1000  1000  1000
  1085     1  1000  1000  1000
  1086     1  1000  1000  1000
  1088     1  1000  1000  1000
  1089     1  1000  1000  1000
  1090     1  1000  1000  1000
  1091     1  1000  1000  1000
  1094     1  1000  1000  1000
  1095     1  1000  1000  1000
  1097     1  1000  1000  1000
  1098     1  1000  1000  1000
  1099     1  1000  1000  1000
  1101     1  1000  1000  1000
  1104     1  1000  1000  1000
  1105     1  1000  1000  1000
  1106     1  1000  1000  1000
  1107     1  1000  1000  1000
  1108     1  1000  1000  1000
  1109     1  1000  1000  1000
  1112     1  1000  1000  1000
  1114     1  1000  1000  1000
  1115     1  1000  1000  1000
  1117     1  1000  1000  1000
  1118     1  1000  1000  1000
  1120     1  1000  1000  1000
  1121     1  1000  1000  1000
  1125     1  1000  1000  1000
  1126     1  1000  1000  1000
  1127     1  1000  1000  1000
  1129     1  1000  1000  1000
  1130     1  1000  1000  1000
  1131     1  1000  1000  1000
  1133     1  1000  1000  1000
  1136     1  1000  1000  1000
  1137     1  1000  1000  1000
  1138     1  1000  1000  1000
  1139     1  1000  1000  1000
  1140     1  1000  1000  1000
  1141     1  1000  1000  1000
  1144     1  1000  1000  1000
  1146     1  1000  1000  1000
  1147     1  1000  1000  1000
  1149     1  1000  1000  1000
  1150     1  1000  1000  1000
  1152     1  1000  1000  1000
  1153     1  1000  1000  1000
  1157     1  1000  1000  1000
  1158     1  1000  1000  1000
  1159     1  1000  1000  1000
  1161     1  1000  1000  1000
  1162     1  1000  1000  1000
  1163     1  1000  1000  1000
  1165     1  1000  1000  1000
  1168     1  1000  1000  1000
  1169     1  1000  1000  1000
  1170     1  1000  1000  1000
  1171     1  1000  1000  1000
  1172     1  1000  1000  1000
  1173     1  1000  1000  1000
  1176     1  1000  1000  1000
  1178     1  1000  1000  1000
  1179     1  1000  1000  1000
  1181     1  1000  1000  1000
  1182     1  1000  1000  1000
  1184     1  1000  1000  1000
  1185     1  1000  1000  1000
  1189     1  1000  1000  1000
  1190     1  1000  1000  1000
  1191     1  1000  1000  1000
  1193     1  1000  1000  1000
  1194     1  1000  1000  1000
  1195     1  1000  1000  1000
  1197     1  1000  1000  1000
  1200     1  1000  1000  1000
  1201     1  1000  1000  1000
  1202     1  1000  1000  1000
  1203     1  1000  1000  1000
  1204     1  1000  1000  1000
  1205     1  1000  1000  1000
  1208     1  1000  1000  1000
  1210     1  1000  1000  1000
  1211     1  1000  1000  1000
  1213     1  1000  1000  1000
  1214     1  1000  1000  1000
  1216     1  1000  1000  1000
  1217     1  1000  1000  1000
  1218     1  1000  1000  1000
  1219     1  1000  1000  1000
  1220     1  1000  1000  1000
  1222     1  1000  1000  1000
  1223     1  1000  1000  1000
  1226     1  1000  1000  1000
  1227     1  1000  1000  1000
  1228     1  1000  1000  1000
  1230     1  1000  1000  1000
  1233     1  1000  1000  1000
  1234     1  1000  1000  1000
  1235     1  1000  1000  1000
  1236     1  1000  1000  1000
  1237     1  1000  1000  1000
  1238     1  1000  1000  1000
  1241     1  1000  1000  1000
  1243     1  1000  1000  1000
  1244     1  1000  1000  1000
  1246     1  1000  1000  1000
  1247     1  1000  1000  1000
  1249     1  1000  1000  1000
  1250     1  1000  1000  1000
  1251     1  1000  1000  1000
  1252     1  1000  1000  1000
  1253     1  1000  1000  1000
  1255     1  1000  1000  1000
  1256     1  1000  1000  1000
  1259     1  1000  1000  1000
  1260     1  1000  1000  1000
  1261     1  1000  1000  1000
  1263     1  1000  1000  1000
  1266     1  1000  1000  1000
  1267     1  1000  1000  1000
  1268     1  1000  1000  1000
  1269     1  1000  1000  1000
  1270     1  1000  1000  1000
  1271     1  1000  1000  1000
  1274     1  1000  1000  1000
  1276     1  1000  1000  1000
  1277     1  1000  1000  1000
  1279     1  1000  1000  1000
  1280     1  1000  1000  1000
  1282     1  1000  1000  1000
  1283     1  1000  1000  1000
  1284     1  1000  1000  1000
  1285     1  1000  1000  1000
  1288     1  1000  1000  1000
  1289     1  1000  1000  1000
  1291     1  1000  1000  1000
  1292     1  1000  1000  1000
  1293     1  1000  1000  1000
  1295     1  1000  1000  1000
  1298     1  1000  1000  1000
  1299     1  1000  1000  1000
  1300     1  1000  1000  1000
  1301     1  1000  1000  1000
  1302     1  1000  1000  1000
  1303     1  1000  1000  1000
  1306     1  1000  1000  1000
  1308     1  1000  1000  1000
  1309     1  1000  1000  1000
  1311     1  1000  1000  1000
  1312     1  1000  1000  1000
  1314     1  1000  1000  1000
  1315     1  1000  1000  1000
  1316     1  1000  1000  1000
  1317     1  1000  1000  1000
  1320     1  1000  1000  1000
  1321     1  1000  1000  1000
  1323     1  1000  1000  1000
  1324     1  1000  1000  1000
  1325     1  1000  1000  1000
  1327     1  1000  1000  1000
  1330     1  1000  1000  1000
  1331     1  1000  1000  1000
  1332     1  1000  1000  1000
  1333     1  1000  1000  1000
  1334     1  1000  1000  1000
  1335     1  1000  1000  1000
  1338     1  1000  1000  1000
  1340     1  1000  1000  1000
  1341     1  1000  1000  1000
  1343     1  1000  1000  1000
  1344     1  1000  1000  1000
  1346     1  1000  1000  1000
  1347     1  1000  1000  1000
  1348     1  1000  1000  1000
  1349     1  1000  1000  1000
  1352     1  1000  1000  1000
  1353     1  1000  1000  1000
  1355     1  1000  1000  1000
  1356     1  1000  1000  1000
  1357     1  1000  1000  1000
  1359     1  1000  1000  1000
  1362     1  1000  1000  1000
  1363     1  1000  1000  1000
  1364     1  1000  1000  1000
  1365     1  1000  1000  1000
  1366     1  1000  1000  1000
  1367     1  1000  1000  1000
  1370     1  1000  1000  1000
  1372     1  1000  1000  1000
  1373     1  1000  1000  1000
  1375     1  1000  1000  1000
  1376     1  1000  1000  1000
  1378     1  1000  1000  1000
  1380     1  1000  1000  1000
  1381     1  1000  1000  1000
  1384     1  1000  1000  1000
  1385     1  1000  1000  1000
  1386     1  1000  1000  1000
  1387     1  1000  1000  1000
  1389     1  1000  1000  1000
  1392     1  1000  1000  1000
  1393     1  1000  1000  1000
  1394     1  1000  1000  1000
  1395     1  1000  1000  1000
  1396     1  1000  1000  1000
  1397     1  1000  1000  1000
  1400     1  1000  1000  1000
  1402     1  1000  1000  1000
  1403     1  1000  1000  1000
  1405     1  1000  1000  1000
  1406     1  1000  1000  1000
  1408     1  1000  1000  1000
  1409     1  1000  1000  1000
  1413     1  1000  1000  1000
  1414     1  1000  1000  1000
  1415     1  1000  1000  1000
  1417     1  1000  1000  1000
  1418     1  1000  1000  1000
  1419     1  1000  1000  1000
  1421     1  1000  1000  1000
  1424     1  1000  1000  1000
  1425     1  1000  1000  1000
  1426     1  1000  1000  1000
  1427     1  1000  1000  1000
  1428     1  1000  1000  1000
  1429     1  1000  1000  1000
  1432     1  1000  1000  1000
  1434     1  1000  1000  1000
  1435     1  1000  1000  1000
  1437     1  1000  1000  1000
  1438     1  1000  1000  1000
  1440     1  1000  1000  1000
  1441     1  1000  1000  1000
  1442     1  1000  1000  1000
  1443     1  1000  1000  1000
  1444     1  1000  1000  1000
  1446     1  1000  1000  1000
  1447     1  1000  1000  1000
  1450     1  1000  1000  1000
  1451     1  1000  1000  1000
  1452     1  1000  1000  1000
  1454     1  1000  1000  1000
  1457     1  1000  1000  1000
  1458     1  1000  1000  1000
  1459     1  1000  1000  1000
  1460     1  1000  1000  1000
  1461     1  1000  1000  1000
  1462     1  1000  1000  1000
  1465     1  1000  1000  1000
  1467     1  1000  1000  1000
  1468     1  1000  1000  1000
  1470     1  1000  1000  1000
  1471     1  1000  1000  1000
  1473     1  1000  1000  1000
  1475     1  1000  1000  1000
  1476     1  1000  1000  1000
  1479     1  1000  1000  1000
  1480     1  1000  1000  1000
  1481     1  1000  1000  1000
  1482     1  1000  1000  1000
  1484     1  1000  1000  1000
  1487     1  1000  1000  1000
  1488     1  1000  1000  1000
  1489     1  1000  1000  1000
  1490     1  1000  1000  1000
  1491     1  1000  1000  1000
  1492     1  1000  1000  1000
  1495     1  1000  1000  1000
  1497     1  1000  1000  1000
  1498     1  1000  1000  1000
  1500     1  1000  1000  1000
  1501     1  1000  1000  1000
  1503     1  1000  1000  1000
  1504     1  1000  1000  1000
  1508     1  1000  1000  1000
  1509     1  1000  1000  1000
  1510     1  1000  1000  1000
  1512     1  1000  1000  1000
  1513     1  1000  1000  1000
  1514     1  1000  1000  1000
  1516     1  1000  1000  1000
  1519     1  1000  1000  1000
  1520     1  1000  1000  1000
  1521     1  1000  1000  1000
  1522     1  1000  1000  1000
  1523     1  1000  1000  1000
  1524     1  1000  1000  1000
  1527     1  1000  1000  1000
  1529     1  1000  1000  1000
  1530     1  1000  1000  1000
  1532     1  1000  1000  1000
  1533     1  1000  1000  1000
  1535     1  1000  1000  1000
  1537     1  1000  1000  1000
  1538     1  1000  1000  1000
  1541     1  1000  1000  1000
  1542     1  1000  1000  1000
  1543     1  1000  1000  1000
  1544     1  1000  1000  1000
  1546     1  1000  1000  1000
  1549     1  1000  1000  1000
  1550     1  1000  1000  1000
  1551     1  1000  1000  1000
  1552     1  1000  1000  1000
  1553     1  1000  1000  1000
  1554     1  1000  1000  1000
  1557     1  1000  1000  1000
  1559     1  1000  1000  1000
  1560     1  1000  1000  1000
  1562     1  1000  1000  1000
  1563     1  1000  1000  1000
  1565     1  1000  1000  1000
  1567     1  1000  1000  1000
  1568     1  1000  1000  1000
  1571     1  1000  1000  1000
  1572     1  1000  1000  1000
  1573     1  1000  1000  1000
  1574     1  1000  1000  1000
  1576     1  1000  1000  1000
  1579     1  1000  1000  1000
  1580     1  1000  1000  1000
  1581     1  1000  1000  1000
  1582     1  1000  1000  1000
  1583     1  1000  1000  1000
  1584     1  1000  1000  1000
  1587     1  1000  1000  1000
  1589     1  1000  1000  1000
  1590     1  1000  1000  1000
  1592     1  1000  1000  1000
  1593     1  1000  1000  1000
  1595     1  1000  1000  1000
  1596     1  1000  1000  1000
  1597     1  1000  1000  1000
  1598     1  1000  1000  1000
  1601     1  1000  1000  1000
  1602     1  1000  1000  1000
  1604     1  1000  1000  1000
  1605     1  1000  1000  1000
  1606     1  1000  1000  1000
  1608     1  1000  1000  1000
  1611     1  1000  1000  1000
  1612     1  1000  1000  1000
  1613     1  1000  1000  1000
  1614     1  1000  1000  1000
  1615     1  1000  1000  1000
  1616     1  1000  1000  1000
  1619     1  1000  1000  1000
  1621     1  1000  1000  1000
  1622     1  1000  1000  1000
  1624     1  1000  1000  1000
  1625     1  1000  1000  1000
  1627     1  1000  1000  1000
  1628     1  1000  1000  1000
  1632     1  1000  1000  1000
  1633     1  1000  1000  1000
  1634     1  1000  1000  1000
  1636     1  1000  1000  1000
  1637     1  1000  1000  1000
  1638     1  1000  1000  1000
  1640     1  1000  1000  1000
  1643     1  1000  1000  1000
  1644     1  1000  1000  1000
  1645     1  1000  1000  1000
  1646     1  1000  1000  1000
  1647     1  1000  1000  1000
  1648     1  1000  1000  1000
  1651     1  1000  1000  1000
  1653     1  1000  1000  1000
  1654     1  1000  1000  1000
  1656     1  1000  1000  1000
  1657     1  1000  1000  1000
  1659     1  1000  1000  1000
  1661     1  1000  1000  1000
  1662     1  1000  1000  1000
  1665     1  1000  1000  1000
  1666     1  1000  1000  1000
  1667     1  1000  1000  1000
  1668     1  1000  1000  1000
  1670     1  1000  1000  1000
  1673     1  1000  1000  1000
  1674     1  1000  1000  1000
  1675     1  1000  1000  1000
  1676     1  1000  1000  1000
  1677     1  1000  1000  1000
  1678     1  1000  1000  1000
  1681     1  1000  1000  1000
  1683     1  1000  1000  1000
  1684     1  1000  1000  1000
  1686     1  1000  1000  1000
  1687     1  1000  1000  1000
  1689     1  1000  1000  1000
  1690     1  1000  1000  1000
  1691     1  1000  1000  1000
  1692     1  1000  1000  1000
  1695     1  1000  1000  1000
  1696     1  1000  1000  1000
  1698     1  1000  1000  1000
  1699     1  1000  1000  1000
  1700     1  1000  1000  1000
  1702     1  1000  1000  1000
  1705     1  1000  1000  1000
  1706     1  1000  1000  1000
  1707     1  1000  1000  1000
  1708     1  1000  1000  1000
  1709     1  1000  1000  1000
  1710     1  1000  1000  1000
  1713     1  1000  1000  1000
  1715     1  1000  1000  1000
  1716     1  1000  1000  1000
  1718     1  1000  1000  1000
  1719     1  1000  1000  1000
  1721     1  1000  1000  1000
  1722     1  1000  1000  1000
  1723     1  1000  1000  1000
  1724     1  1000  1000  1000
  1727     1  1000  1000  1000
  1728     1  1000  1000  1000
  1730     1  1000  1000  1000
  1731     1  1000  1000  1000
  1732     1  1000  1000  1000
  1734     1  1000  1000  1000
  1737     1  1000  1000  1000
  1738     1  1000  1000  1000
  1739     1  1000  1000  1000
  1740     1  1000  1000  1000
  1741     1  1000  1000  1000
  1742     1  1000  1000  1000
  1745     1  1000  1000  1000
  1747     1  1000  1000  1000
  1748     1  1000  1000  1000
  1750     1  1000  1000  1000
  1751     1  1000  1000  1000
  1753     1  1000  1000  1000
  1754     1  1000  1000  1000
  1755     1  1000  1000  1000
  1756     1  1000  1000  1000
  1759     1  1000  1000  1000
  1760     1  1000  1000  1000
  1762     1  1000  1000  1000
  1763     1  1000  1000  1000
  1764     1  1000  1000  1000
  1766     1  1000  1000  1000
  1769     1  1000  1000  1000
  1770     1  1000  1000  1000
  1771     1  1000  1000  1000
  1772     1  1000  1000  1000
  1773     1  1000  1000  1000
  1774     1  1000  1000  1000
  1777     1  1000  1000  1000
  1779     1  1000  1000  1000
  1780     1  1000  1000  1000
  1782     1  1000  1000  1000
  1783     1  1000  1000  1000
  1785     1  1000  1000  1000
  1786     1  1000  1000  1000
  1787     1  1000  1000  1000
  1788     1  1000  1000  1000
  1791     1  1000  1000  1000
  1792     1  1000  1000  1000
  1794     1  1000  1000  1000
  1795     1  1000  1000  1000
  1796     1  1000  1000  1000
  1798     1  1000  1000  1000
  1801     1  1000  1000  1000
  1802     1  1000  1000  1000
  1803     1  1000  1000  1000
  1804     1  1000  1000  1000
  1805     1  1000  1000  1000
  1806     1  1000  1000  1000
  1809     1  1000  1000  1000
  1811     1  1000  1000  1000
  1812     1  1000  1000  1000
  1814     1  1000  1000  1000
  1815     1  1000  1000  1000
  1817     1  1000  1000  1000
  1818     1  1000  1000  1000
  1819     1  1000  1000  1000
  1820     1  1000  1000  1000
  1821     1  1000  1000  1000
  1823     1  1000  1000  1000
  1824     1  1000  1000  1000
  1827     1  1000  1000  1000
  1828     1  1000  1000  1000
  1829     1  1000  1000  1000
  1831     1  1000  1000  1000
  1834     1  1000  1000  1000
  1835     1  1000  1000  1000
  1836     1  1000  1000  1000
  1837     1  1000  1000  1000
  1838     1  1000  1000  1000
  1839     1  1000  1000  1000
  1842     1  1000  1000  1000
  1844     1  1000  1000  1000
  1845     1  1000  1000  1000
  1847     1  1000  1000  1000
  1848     1  1000  1000  1000
  1849     1  1000  1000  1000
  1850     1  1000  1000  1000
  1852     1  1000  1000  1000
  1853     1  1000  1000  1000
  1854     1  1000  1000  1000
  1855     1  1000  1000  1000
  1857     1  1000  1000  1000
  1858     1  1000  1000  1000
  1861     1  1000  1000  1000
  1862     1  1000  1000  1000
  1863     1  1000  1000  1000
  1865     1  1000  1000  1000
  1868     1  1000  1000  1000
  1869     1  1000  1000  1000
  1870     1  1000  1000  1000
  1871     1  1000  1000  1000
  1872     1  1000  1000  1000
  1873     1  1000  1000  1000
  1876     1  1000  1000  1000
  1878     1  1000  1000  1000
  1879     1  1000  1000  1000
  1881     1  1000  1000  1000
  1882     1  1000  1000  1000
  1884     1  1000  1000  1000
  1886     1  1000  1000  1000
  1887     1  1000  1000  1000
  1890     1  1000  1000  1000
  1891     1  1000  1000  1000
  1892     1  1000  1000  1000
  1893     1  1000  1000  1000
  1895     1  1000  1000  1000
  1898     1  1000  1000  1000
  1899     1  1000  1000  1000
  1900     1  1000  1000  1000
  1901     1  1000  1000  1000
  1902     1  1000  1000  1000
  1903     1  1000  1000  1000
  1906     1  1000  1000  1000
  1908     1  1000  1000  1000
  1909     1  1000  1000  1000
  1911     1  1000  1000  1000
  1912     1  1000  1000  1000
  1914     1  1000  1000  1000
  1915     1  1000  1000  1000
  1916     1  1000  1000  1000
  1917     1  1000  1000  1000
  1920     1  1000  1000  1000
  1921     1  1000  1000  1000
  1923     1  1000  1000  1000
  1924     1  1000  1000  1000
  1925     1  1000  1000  1000
  1927     1  1000  1000  1000
  1930     1  1000  1000  1000
  1931     1  1000  1000  1000
  1932     1  1000  1000  1000
  1933     1  1000  1000  1000
  1934     1  1000  1000  1000
  1935     1  1000  1000  1000
  1938     1  1000  1000  1000
  1940     1  1000  1000  1000
  1941     1  1000  1000  1000
  1943     1  1000  1000  1000
  1944     1  1000  1000  1000
  1946     1  1000  1000  1000
  1947     1  1000  1000  1000
  1951     1  1000  1000  1000
  1952     1  1000  1000  1000
  1953     1  1000  1000  1000
  1955     1  1000  1000  1000
  1956     1  1000  1000  1000
  1957     1  1000  1000  1000
  1959     1  1000  1000  1000
  1962     1  1000  1000  1000
  1963     1  1000  1000  1000
  1964     1  1000  1000  1000
  1965     1  1000  1000  1000
  1966     1  1000  1000  1000
  1967     1  1000  1000  1000
  1970     1  1000  1000  1000
  1972     1  1000  1000  1000
  1973     1  1000  1000  1000
  1975     1  1000  1000  1000
  1976     1  1000  1000  1000
  1978     1  1000  1000  1000
  1979     1  1000  1000  1000
  1980     1  1000  1000  1000
  1981     1  1000  1000  1000
  1982     1  1000  1000  1000
  1984     1  1000  1000  1000
  1985     1  1000  1000  1000
  1988     1  1000  1000  1000
  1989     1  1000  1000  1000
  1990     1  1000  1000  1000
  1992     1  1000  1000  1000
  1995     1  1000  1000  1000
  1996     1  1000  1000  1000
  1997     1  1000  1000  1000
  1998     1  1000  1000  1000
  1999     1  1000  1000  1000
  2000     1  1000  1000  1000
  2003     1  1000  1000  1000
  2005     1  1000  1000  1000
  2006     1  1000  1000  1000
  2008     1  1000  1000  1000
  2009     1  1000  1000  1000
  2011     1  1000  1000  1000
  2012     1  1000  1000  1000
  2016     1  1000  1000  1000
  2017     1  1000  1000  1000
  2018     1  1000  1000  1000
  2020     1  1000  1000  1000
  2021     1  1000  1000  1000
  2022     1  1000  1000  1000
  2024     1  1000  1000  1000
  2027     1  1000  1000  1000
  2028     1  1000  1000  1000
  2029     1  1000  1000  1000
  2030     1  1000  1000  1000
  2031     1  1000  1000  1000
  2032     1  1000  1000  1000
  2035     1  1000  1000  1000
  2037     1  1000  1000  1000
  2038     1  1000  1000  1000
  2040     1  1000  1000  1000
  2041     1  1000  1000  1000
  2043     1  1000  1000  1000
  2044     1  1000  1000  1000
  2048     1  1000  1000  1000
  2049     1  1000  1000  1000
  2050     1  1000  1000  1000
  2052     1  1000  1000  1000
  2053     1  1000  1000  1000
  2054     1  1000  1000  1000
  2056     1  1000  1000  1000
  2059     1  1000  1000  1000
  2060     1  1000  1000  1000
  2061     1  1000  1000  1000
  2062     1  1000  1000  1000
  2063     1  1000  1000  1000
  2064     1  1000  1000  1000
  2067     1  1000  1000  1000
  2069     1  1000  1000  1000
  2070     1  1000  1000  1000
  2072     1  1000  1000  1000
  2073     1  1000  1000  1000
  2075     1  1000  1000  1000
  2077     1  1000  1000  1000
  2078     1  1000  1000  1000
  2081     1  1000  1000  1000
  2082     1  1000  1000  1000
  2083     1  1000  1000  1000
  2084     1  1000  1000  1000
  2086     1  1000  1000  1000
  2089     1  1000  1000  1000
  2090     1  1000  1000  1000
  2091     1  1000  1000  1000
  2092     1  1000  1000  1000
  2093     1  1000  1000  1000
  2094     1  1000  1000  1000
  2097     1  1000  1000  1000
  2099     1  1000  1000  1000
  2100     1  1000  1000  1000
  2102     1  1000  1000  1000
  2103     1  1000  1000  1000
  2105     1  1000  1000  1000
  2106     1  1000  1000  1000
  2107     1  1000  1000  1000
  2108     1  1000  1000  1000
  2111     1  1000  1000  1000
  2112     1  1000  1000  1000
  2114     1  1000  1000  1000
  2115     1  1000  1000  1000
  2116     1  1000  1000  1000
  2118     1  1000  1000  1000
  2121     1  1000  1000  1000
  2122     1  1000  1000  1000
  2123     1  1000  1000  1000
  2124     1  1000  1000  1000
  2125     1  1000  1000  1000
  2126     1  1000  1000  1000
  2129     1  1000  1000  1000
  2131     1  1000  1000  1000
  2132     1  1000  1000  1000
  2134     1  1000  1000  1000
  2135     1  1000  1000  1000
  2137     1  1000  1000  1000
  2138     1  1000  1000  1000
  2139     1  1000  1000  1000
  2140     1  1000  1000  1000
  2141     1  1000  1000  1000
  2143     1  1000  1000  1000
  2144     1  1000  1000  1000
  2147     1  1000  1000  1000
  2148     1  1000  1000  1000
  2149     1  1000  1000  1000
  2151     1  1000  1000  1000
  2154     1  1000  1000  1000
  2155     1  1000  1000  1000
  2156     1  1000  1000  1000
  2157     1  1000  1000  1000
  2158     1  1000  1000  1000
  2159     1  1000  1000  1000
  2162     1  1000  1000  1000
  2164     1  1000  1000  1000
  2165     1  1000  1000  1000
  2167     1  1000  1000  1000
  2168     1  1000  1000  1000
  2170     1  1000  1000  1000
  2172     1  1000  1000  1000
  2173     1  1000  1000  1000
  2176     1  1000  1000  1000
  2177     1  1000  1000  1000
  2178     1  1000  1000  1000
  2179     1  1000  1000  1000
  2181     1  1000  1000  1000
  2184     1  1000  1000  1000
  2185     1  1000  1000  1000
  2186     1  1000  1000  1000
  2187     1  1000  1000  1000
  2188     1  1000  1000  1000
  2189     1  1000  1000  1000
  2192     1  1000  1000  1000
  2194     1  1000  1000  1000
  2195     1  1000  1000  1000
  2197     1  1000  1000  1000
  2198     1  1000  1000  1000
  2200     1  1000  1000  1000
  2201     1  1000  1000  1000
  2205     1  1000  1000  1000
  2206     1  1000  1000  1000
  2207     1  1000  1000  1000
  2209     1  1000  1000  1000
  2210     1  1000  1000  1000
  2211     1  1000  1000  1000
  2213     1  1000  1000  1000
  2216     1  1000  1000  1000
  2217     1  1000  1000  1000
  2218     1  1000  1000  1000
  2219     1  1000  1000  1000
  2220     1  1000  1000  1000
  2221     1  1000  1000  1000
  2224     1  1000  1000  1000
  2226     1  1000  1000  1000
  2227     1  1000  1000  1000
  2229     1  1000  1000  1000
  2230     1  1000  1000  1000
  2232     1  1000  1000  1000
  2233     1  1000  1000  1000
  2234     1  1000  1000  1000
  2235     1  1000  1000  1000
  2236     1  1000  1000  1000
  2238     1  1000  1000  1000
  2239     1  1000  1000  1000
  2242     1  1000  1000  1000
  2243     1  1000  1000  1000
  2244     1  1000  1000  1000
  2246     1  1000  1000  1000
  2249     1  1000  1000  1000
  2250     1  1000  1000  1000
  2251     1  1000  1000  1000
  2252     1  1000  1000  1000
  2253     1  1000  1000  1000
  2254     1  1000  1000  1000
  2257     1  1000  1000  1000
  2259     1  1000  1000  1000
  2260     1  1000  1000  1000
  2262     1  1000  1000  1000
  2263     1  1000  1000  1000
  2265     1  1000  1000  1000
  2266     1  1000  1000  1000
  2267     1  1000  1000  1000
  2268     1  1000  1000  1000
  2271     1  1000  1000  1000
  2272     1  1000  1000  1000
  2274     1  1000  1000  1000
  2275     1  1000  1000  1000
  2276     1  1000  1000  1000
  2278     1  1000  1000  1000
  2281     1  1000  1000  1000
  2282     1  1000  1000  1000
  2283     1  1000  1000  1000
  2284     1  1000  1000  1000
  2285     1  1000  1000  1000
  2286     1  1000  1000  1000
  2289     1  1000  1000  1000
  2291     1  1000  1000  1000
  2292     1  1000  1000  1000
  2294     1  1000  1000  1000
  2295     1  1000  1000  1000
  2297     1  1000  1000  1000
  2298     1  1000  1000  1000
  2299     1  1000  1000  1000
  2300     1  1000  1000  1000
  2303     1  1000  1000  1000
  2304     1  1000  1000  1000
  2306     1  1000  1000  1000
  2307     1  1000  1000  1000
  2308     1  1000  1000  1000
  2310     1  1000  1000  1000
  2313     1  1000  1000  1000
  2314     1  1000  1000  1000
  2315     1  1000  1000  1000
  2316     1  1000  1000  1000
  2317     1  1000  1000  1000
  2318     1  1000  1000  1000
  2321     1  1000  1000  1000
  2323     1  1000  1000  1000
  2324     1  1000  1000  1000
  2326     1  1000  1000  1000
  2327     1  1000  1000  1000
  2329     1  1000  1000  1000
  2330     1  1000  1000  1000
  2334     1  1000  1000  1000
  2335     1  1000  1000  1000
  2336     1  1000  1000  1000
  2338     1  1000  1000  1000
  2339     1  1000  1000  1000
  2340     1  1000  1000  1000
  2342     1  1000  1000  1000
  2345     1  1000  1000  1000
  2346     1  1000  1000  1000
  2347     1  1000  1000  1000
  2348     1  1000  1000  1000
  2349     1  1000  1000  1000
  2350     1  1000  1000  1000
  2353     1  1000  1000  1000
  2355     1  1000  1000  1000
  2356     1  1000  1000  1000
  2358     1  1000  1000  1000
  2359     1  1000  1000  1000
  2361     1  1000  1000  1000
  2362     1  1000  1000  1000
  2366     1  1000  1000  1000
  2367     1  1000  1000  1000
  2368     1  1000  1000  1000
  2370     1  1000  1000  1000
  2371     1  1000  1000  1000
  2372     1  1000  1000  1000
  2374     1  1000  1000  1000
  2377     1  1000  1000  1000
  2378     1  1000  1000  1000
  2379     1  1000  1000  1000
  2380     1  1000  1000  1000
  2381     1  1000  1000  1000
  2382     1  1000  1000  1000
  2385     1  1000  1000  1000
  2387     1  1000  1000  1000
  2388     1  1000  1000  1000
  2390     1  1000  1000  1000
  2391     1  1000  1000  1000
  2393     1  1000  1000  1000
  2395     1  1000  1000  1000
  2396     1  1000  1000  1000
  2399     1  1000  1000  1000
  2400     1  1000  1000  1000
  2401     1  1000  1000  1000
  2402     1  1000  1000  1000
  2404     1  1000  1000  1000
  2407     1  1000  1000  1000
  2408     1  1000  1000  1000
  2409     1  1000  1000  1000
  2410     1  1000  1000  1000
  2411     1  1000  1000  1000
  2412     1  1000  1000  1000
  2415     1  1000  1000  1000
  2417     1  1000  1000  1000
  2418     1  1000  1000  1000
  2420     1  1000  1000  1000
  2421     1  1000  1000  1000
  2423     1  1000  1000  1000
  2424     1  1000  1000  1000
  2425     1  1000  1000  1000
  2426     1  1000  1000  1000
  2429     1  1000  1000  1000
  2430     1  1000  1000  1000
  2432     1  1000  1000  1000
  2433     1  1000  1000  1000
  2434     1  1000  1000  1000
  2436     1  1000  1000  1000
  2439     1  1000  1000  1000
  2440     1  1000  1000  1000
  2441     1  1000  1000  1000
  2442     1  1000  1000  1000
  2443     1  1000  1000  1000
  2444     1  1000  1000  1000
  2447     1  1000  1000  1000
  2449     1  1000  1000  1000
  2450     1  1000  1000  1000
  2452     1  1000  1000  1000
  2453     1  1000  1000  1000
  2455     1  1000  1000  1000
  2456     1  1000  1000  1000
  2457     1  1000  1000  1000
  2458     1  1000  1000  1000
  2459     1  1000  1000  1000
  2461     1  1000  1000  1000
  2462     1  1000  1000  1000
  2465     1  1000  1000  1000
  2466     1  1000  1000  1000
  2467     1  1000  1000  1000
  2469     1  1000  1000  1000
  2472     1  1000  1000  1000
  2473     1  1000  1000  1000
  2474     1  1000  1000  1000
  2475     1  1000  1000  1000
  2476     1  1000  1000  1000
  2477     1  1000  1000  1000
  2480     1  1000  1000  1000
  2482     1  1000  1000  1000
  2483     1  1000  1000  1000
  2485     1  1000  1000  1000
  2486     1  1000  1000  1000
  2488     1  1000  1000  1000
  2490     1  1000  1000  1000
  2491     1  1000  1000  1000
  2494     1  1000  1000  1000
  2495     1  1000  1000  1000
  2496     1  1000  1000  1000
  2497     1  1000  1000  1000
  2499     1  1000  1000  1000
  2502     1  1000  1000  1000
  2503     1  1000  1000  1000
  2504     1  1000  1000  1000
  2505     1  1000  1000  1000
  2506     1  1000  1000  1000
  2507     1  1000  1000  1000
  2510     1  1000  1000  1000
  2512     1  1000  1000  1000
  2513     1  1000  1000  1000
  2515     1  1000  1000  1000
  2516     1  1000  1000  1000
  2518     1  1000  1000  1000
  2519     1  1000  1000  1000
  2523     1  1000  1000  1000
  2524     1  1000  1000  1000
  2525     1  1000  1000  1000
  2527     1  1000  1000  1000
  2528     1  1000  1000  1000
  2529     1  1000  1000  1000
  2531     1  1000  1000  1000
  2534     1  1000  1000  1000
  2535     1  1000  1000  1000
  2536     1  1000  1000  1000
  2537     1  1000  1000  1000
  2538     1  1000  1000  1000
  2539     1  1000  1000  1000
  2542     1  1000  1000  1000
  2544     1  1000  1000  1000
  2545     1  1000  1000  1000
  2547     1  1000  1000  1000
  2548     1  1000  1000  1000
  2550     1  1000  1000  1000
  2551     1  1000  1000  1000
  2552     1  1000  1000  1000
  2553     1  1000  1000  1000
  2554     1  1000  1000  1000
  2556     1  1000  1000  1000
  2557     1  1000  1000  1000
  2560     1  1000  1000  1000
  2561     1  1000  1000  1000
  2562     1  1000  1000  1000
  2564     1  1000  1000  1000
  2567     1  1000  1000  1000
  2568     1  1000  1000  1000
  2569     1  1000  1000  1000
  2570     1  1000  1000  1000
  2571     1  1000  1000  1000
  2572     1  1000  1000  1000
  2575     1  1000  1000  1000
  2577     1  1000  1000  1000
  2578     1  1000  1000  1000
  2580     1  1000  1000  1000
  2581     1  1000  1000  1000
  2583     1  1000  1000  1000
  2584     1  1000  1000  1000
  2585     1  1000  1000  1000
  2586     1  1000  1000  1000
  2589     1  1000  1000  1000
  2590     1  1000  1000  1000
  2592     1  1000  1000  1000
  2593     1  1000  1000  1000
  2594     1  1000  1000  1000
  2596     1  1000  1000  1000
  2599     1  1000  1000  1000
  2600     1  1000  1000  1000
  2601     1  1000  1000  1000
  2602     1  1000  1000  1000
  2603     1  1000  1000  1000
  2604     1  1000  1000  1000
  2607     1  1000  1000  1000
  2609     1  1000  1000  1000
  2610     1  1000  1000  1000
  2612     1  1000  1000  1000
  2613     1  1000  1000  1000
  2615     1  1000  1000  1000
  2616     1  1000  1000  1000
  2617     1  1000  1000  1000
  2618     1  1000  1000  1000
  2621     1  1000  1000  1000
  2622     1  1000  1000  1000
  2624     1  1000  1000  1000
  2625     1  1000  1000  1000
  2626     1  1000  1000  1000
  2628     1  1000  1000  1000
  2631     1  1000  1000  1000
  2632     1  1000  1000  1000
  2633     1  1000  1000  1000
  2634     1  1000  1000  1000
  2635     1  1000  1000  1000
  2636     1  1000  1000  1000
  2639     1  1000  1000  1000
  2641     1  1000  1000  1000
  2642     1  1000  1000  1000
  2644     1  1000  1000  1000
  2645     1  1000  1000  1000
  2647     1  1000  1000  1000
  2649     1  1000  1000  1000
  2650     1  1000  1000  1000
  2653     1  1000  1000  1000
  2654     1  1000  1000  1000
  2655     1  1000  1000  1000
  2656     1  1000  1000  1000
  2658     1  1000  1000  1000
  2661     1  1000  1000  1000
  2662     1  1000  1000  1000
  2663     1  1000  1000  1000
  2664     1  1000  1000  1000
  2665     1  1000  1000  1000
  2666     1  1000  1000  1000
  2669     1  1000  1000  1000
  2671     1  1000  1000  1000
  2672     1  1000  1000  1000
  2674     1  1000  1000  1000
  2675     1  1000  1000  1000
  2677     1  1000  1000  1000
  2678     1  1000  1000  1000
  2679     1  1000  1000  1000
  2680     1  1000  1000  1000
  2683     1  1000  1000  1000
  2684     1  1000  1000  1000
  2686     1  1000  1000  1000
  2687     1  1000  1000  1000
  2688     1  1000  1000  1000
  2690     1  1000  1000  1000
  2693     1  1000  1000  1000
  2694     1  1000  1000  1000
  2695     1  1000  1000  1000
  2696     1  1000  1000  1000
  2697     1  1000  1000  1000
  2698     1  1000  1000  1000
  2701     1  1000  1000  1000
  2703     1  1000  1000  1000
  2704     1  1000  1000  1000
  2706     1  1000  1000  1000
  2707     1  1000  1000  1000
  2709     1  1000  1000  1000
  2710     1  1000  1000  1000
  2714     1  1000  1000  1000
  2715     1  1000  1000  1000
  2716     1  1000  1000  1000
  2718     1  1000  1000  1000
  2719     1  1000  1000  1000
  2720     1  1000  1000  1000
  2722     1  1000  1000  1000
  2725     1  1000  1000  1000
  2726     1  1000  1000  1000
  2727     1  1000  1000  1000
  2728     1  1000  1000  1000
  2729     1  1000  1000  1000
  2730     1  1000  1000  1000
  2733     1  1000  1000  1000
  2735     1  1000  1000  1000
  2736     1  1000  1000  1000
  2738     1  1000  1000  1000
  2739     1  1000  1000  1000
  2741     1  1000  1000  1000
  2742     1  1000  1000  1000
  2743     1  1000  1000  1000
  2744     1  1000  1000  1000
  2745     1  1000  1000  1000
  2747     1  1000  1000  1000
  2748     1  1000  1000  1000
  2751     1  1000  1000  1000
  2752     1  1000  1000  1000
  2753     1  1000  1000  1000
  2755     1  1000  1000  1000
  2758     1  1000  1000  1000
  2759     1  1000  1000  1000
  2760     1  1000  1000  1000
  2761     1  1000  1000  1000
  2762     1  1000  1000  1000
  2763     1  1000  1000  1000
  2766     1  1000  1000  1000
  2768     1  1000  1000  1000
  2769     1  1000  1000  1000
  2771     1  1000  1000  1000
  2772     1  1000  1000  1000
  2774     1  1000  1000  1000
  2776     1  1000  1000  1000
  2777     1  1000  1000  1000
  2780     1  1000  1000  1000
  2781     1  1000  1000  1000
  2782     1  1000  1000  1000
  2783     1  1000  1000  1000
  2785     1  1000  1000  1000
  2788     1  1000  1000  1000
  2789     1  1000  1000  1000
  2790     1  1000  1000  1000
  2791     1  1000  1000  1000
  2792     1  1000  1000  1000
  2793     1  1000  1000  1000
  2796     1  1000  1000  1000
  2798     1  1000  1000  1000
  2799     1  1000  1000  1000
  2801     1  1000  1000  1000
  2802     1  1000  1000  1000
  2804     1  1000  1000  1000
  2806     1  1000  1000  1000
  2807     1  1000  1000  1000
  2810     1  1000  1000  1000
  2811     1  1000  1000  1000
  2812     1  1000  1000  1000
  2813     1  1000  1000  1000
  2815     1  1000  1000  1000
  2818     1  1000  1000  1000
  2819     1  1000  1000  1000
  2820     1  1000  1000  1000
  2821     1  1000  1000  1000
  2822     1  1000  1000  1000
  2823     1  1000  1000  1000
  2826     1  1000  1000  1000
  2828     1  1000  1000  1000
  2829     1  1000  1000  1000
  2831     1  1000  1000  1000
  2832     1  1000  1000  1000
  2834     1  1000  1000  1000
  2835     1  1000  1000  1000
  2839     1  1000  1000  1000
  2840     1  1000  1000  1000
  2841     1  1000  1000  1000
  2843     1  1000  1000  1000
  2844     1  1000  1000  1000
  2845     1  1000  1000  1000
  2847     1  1000  1000  1000
  2850     1  1000  1000  1000
  2851     1  1000  1000  1000
  2852     1  1000  1000  1000
  2853     1  1000  1000  1000
  2854     1  1000  1000  1000
  2855     1  1000  1000  1000
  2858     1  1000  1000  1000
  2860     1  1000  1000  1000
  2861     1  1000  1000  1000
  2863     1  1000  1000  1000
  2864     1  1000  1000  1000
  2866     1  1000  1000  1000
  2867     1  1000  1000  1000
  2871     1  1000  1000  1000
  2872     1  1000  1000  1000
  2873     1  1000  1000  1000
  2875     1  1000  1000  1000
  2876     1  1000  1000  1000
  2877     1  1000  1000  1000
  2879     1  1000  1000  1000
  2882     1  1000  1000  1000
  2883     1  1000  1000  1000
  2884     1  1000  1000  1000
  2885     1  1000  1000  1000
  2886     1  1000  1000  1000
  2887     1  1000  1000  1000
  2890     1  1000  1000  1000
  2892     1  1000  1000  1000
  2893     1  1000  1000  1000
  2895     1  1000  1000  1000
  2896     1  1000  1000  1000
  2898     1  1000  1000  1000
  2899     1  1000  1000  1000
  2903     1  1000  1000  1000
  2904     1  1000  1000  1000
  2905     1  1000  1000  1000
  2907     1  1000  1000  1000
  2908     1  1000  1000  1000
  2909     1  1000  1000  1000
  2911     1  1000  1000  1000
  2914     1  1000  1000  1000
  2915     1  1000  1000  1000
  2916     1  1000  1000  1000
  2917     1  1000  1000  1000
  2918     1  1000  1000  1000
  2919     1  1000  1000  1000
  2922     1  1000  1000  1000
  2924     1  1000  1000  1000
  2925     1  1000  1000  1000
  2927     1  1000  1000  1000
  2928     1  1000  1000  1000
  2930     1  1000  1000  1000
  2931     1  1000  1000  1000
  2935     1  1000  1000  1000
  2936     1  1000  1000  1000
  2937     1  1000  1000  1000
  2939     1  1000  1000  1000
  2940     1  1000  1000  1000
  2941     1  1000  1000  1000
  2943     1  1000  1000  1000
  2946     1  1000  1000  1000
  2947     1  1000  1000  1000
  2948     1  1000  1000  1000
  2949     1  1000  1000  1000
  2950     1  1000  1000  1000
  2951     1  1000  1000  1000
  2954     1  1000  1000  1000
  2956     1  1000  1000  1000
  2957     1  1000  1000  1000
  2959     1  1000  1000  1000
  2960     1  1000  1000  1000
  2962     1  1000  1000  1000
  2963     1  1000  1000  1000
  2964     1  1000  1000  1000
  2965     1  1000  1000  1000
  2966     1  1000  1000  1000
  2968     1  1000  1000  1000
  2969     1  1000  1000  1000
  2972     1  1000  1000  1000
  2973     1  1000  1000  1000
  2974     1  1000  1000  1000
  2976     1  1000  1000  1000
  2979     1  1000  1000  1000
  2980     1  1000  1000  1000
  2981     1  1000  1000  1000
  2982     1  1000  1000  1000
  2983     1  1000  1000  1000
  2984     1  1000  1000  1000
  2987     1  1000  1000  1000
  2989     1  1000  1000  1000
  2990     1  1000  1000  1000
  2992     1  1000  1000  1000
  2993     1  1000  1000  1000
  2995     1  1000  1000  1000
  2996     1  1000  1000  1000
  2997     1  1000  1000  1000
  2998     1  1000  1000  1000
  3001     1  1000  1000  1000
  3002     1  1000  1000  1000
  3004     1  1000  1000  1000
  3005     1  1000  1000  1000
  3006     1  1000  1000  1000
  3008     1  1000  1000  1000
  3011     1  1000  1000  1000
  3012     1  1000  1000  1000
  3013     1  1000  1000  1000
  3014     1  1000  1000  1000
  3015     1  1000  1000  1000
  3016     1  1000  1000  1000
  3019     1  1000  1000  1000
  3021     1  1000  1000  1000
  3022     1  1000  1000  1000
  3024     1  1000  1000  1000
  3025     1  1000  1000  1000
  3027     1  1000  1000  1000
  3028     1  1000  1000  1000
  3032     1  1000  1000  1000
  3033     1  1000  1000  1000
  3034     1  1000  1000  1000
  3036     1  1000  1000  1000
  3037     1  1000  1000  1000
  3038     1  1000  1000  1000
  3040     1  1000  1000  1000
  3043     1  1000  1000  1000
  3044     1  1000  1000  1000
  3045     1  1000  1000  1000
  3046     1  1000  1000  1000
  3047     1  1000  1000  1000
  3048     1  1000  1000  1000
  3051     1  1000  1000  1000
  3053     1  1000  1000  1000
  3054     1  1000  1000  1000
  3056     1  1000  1000  1000
  3057     1  1000  1000  1000
  3059     1  1000  1000  1000
  3060     1  1000  1000  1000
  3061     1  1000  1000  1000
  3062     1  1000  1000  1000
  3063     1  1000  1000  1000
  3065     1  1000  1000  1000
  3066     1  1000  1000  1000
  3069     1  1000  1000  1000
  3070     1  1000  1000  1000
  3071     1  1000  1000  1000
  3073     1  1000  1000  1000
  3076     1  1000  1000  1000
  3077     1  1000  1000  1000
  3078     1  1000  1000  1000
  3079     1  1000  1000  1000
  3080     1  1000  1000  1000
  3081     1  1000  1000  1000
  3084     1  1000  1000  1000
  3086     1  1000  1000  1000
  3087     1  1000  1000  1000
  3089     1  1000  1000  1000
  3090     1  1000  1000  1000
  3092     1  1000  1000  1000
  3093     1  1000  1000  1000
  3094     1  1000  1000  1000
  3095     1  1000  1000  1000
  3096     1  1000  1000  1000
  3098     1  1000  1000  1000
  3099     1  1000  1000  1000
  3102     1  1000  1000  1000
  3103     1  1000  1000  1000
  3104     1  1000  1000  1000
  3106     1  1000  1000  1000
  3109     1  1000  1000  1000
  3110     1  1000  1000  1000
  3111     1  1000  1000  1000
  3112     1  1000  1000  1000
  3113     1  1000  1000  1000
  3114     1  1000  1000  1000
  3117     1  1000  1000  1000
  3119     1  1000  1000  1000
  3120     1  1000  1000  1000
  3122     1  1000  1000  1000
  3123     1  1000  1000  1000
  3125     1  1000  1000  1000
  3126     1  1000  1000  1000
  3127     1  1000  1000  1000
  3128     1  1000  1000  1000
  3131     1  1000  1000  1000
  3132     1  1000  1000  1000
  3134     1  1000  1000  1000
  3135     1  1000  1000  1000
  3136     1  1000  1000  1000
  3138     1  1000  1000  1000
  3141     1  1000  1000  1000
  3142     1  1000  1000  1000
  3143     1  1000  1000  1000
  3144     1  1000  1000  1000
  3145     1  1000  1000  1000
  3146     1  1000  1000  1000
  3149     1  1000  1000  1000
  3151     1  1000  1000  1000
  3152     1  1000  1000  1000
  3154     1  1000  1000  1000
  3155     1  1000  1000  1000
  3157     1  1000  1000  1000
  3158     1  1000  1000  1000
  3159     1  1000  1000  1000
  3160     1  1000  1000  1000
  3161     1  1000  1000  1000
  3163     1  1000  1000  1000
  3164     1  1000  1000  1000
  3167     1  1000  1000  1000
  3168     1  1000  1000  1000
  3169     1  1000  1000  1000
  3171     1  1000  1000  1000
  3174     1  1000  1000  1000
  3175     1  1000  1000  1000
  3176     1  1000  1000  1000
  3177     1  1000  1000  1000
  3178     1  1000  1000  1000
  3179     1  1000  1000  1000
  3182     1  1000  1000  1000
  3184     1  1000  1000  1000
  3185     1  1000  1000  1000
  3187     1  1000  1000  1000
  3188     1  1000  1000  1000
  3190     1  1000  1000  1000
  3192     1  1000  1000  1000
  3193     1  1000  1000  1000
  3196     1  1000  1000  1000
  3197     1  1000  1000  1000
  3198     1  1000  1000  1000
  3199     1  1000  1000  1000
  3201     1  1000  1000  1000
  3204     1  1000  1000  1000
  3205     1  1000  1000  1000
  3206     1  1000  1000  1000
  3207     1  1000  1000  1000
  3208     1  1000  1000  1000
  3209     1  1000  1000  1000
  3212     1  1000  1000  1000
  3214     1  1000  1000  1000
  3215     1  1000  1000  1000
  3217     1  1000  1000  1000
  3218     1  1000  1000  1000
  3220     1  1000  1000  1000
  3221     1  1000  1000  1000
  3222     1  1000  1000  1000
  3223     1  1000  1000  1000
  3226     1  1000  1000  1000
  3227     1  1000  1000  1000
  3229     1  1000  1000  1000
  3230     1  1000  1000  1000
  3231     1  1000  1000  1000
  3233     1  1000  1000  1000
  3236     1  1000  1000  1000
  3237     1  1000  1000  1000
  3238     1  1000  1000  1000
  3239     1  1000  1000  1000
  3240     1  1000  1000  1000
  3241     1  1000  1000  1000
  3244     1  1000  1000  1000
  3246     1  1000  1000  1000
  3247     1  1000  1000  1000
  3249     1  1000  1000  1000
  3250     1  1000  1000  1000
  3252     1  1000  1000  1000
  3253     1  1000  1000  1000
  3254     1  1000  1000  1000
  3255     1  1000  1000  1000
  3256     1  1000  1000  1000
  3258     1  1000  1000  1000
  3259     1  1000  1000  1000
  3262     1  1000  1000  1000
  3263     1  1000  1000  1000
  3264     1  1000  1000  1000
  3266     1  1000  1000  1000
  3269     1  1000  1000  1000
  3270     1  1000  1000  1000
  3271     1  1000  1000  1000
  3272     1  1000  1000  1000
  3273     1  1000  1000  1000
  3274     1  1000  1000  1000
  3277     1  1000  1000  1000
  3279     1  1000  1000  1000
  3280     1  1000  1000  1000
  3282     1  1000  1000  1000
  3283     1  1000  1000  1000
  3285     1  1000  1000  1000
  3286     1  1000  1000  1000
  3290     1  1000  1000  1000
  3291     1  1000  1000  1000
  3292     1  1000  1000  1000
  3294     1  1000  1000  1000
  3295     1  1000  1000  1000
  3296     1  1000  1000  1000
  3298     1  1000  1000  1000
  3301     1  1000  1000  1000
  3302     1  1000  1000  1000
  3303     1  1000  1000  1000
  3304     1  1000  1000  1000
  3305     1  1000  1000  1000
  3306     1  1000  1000  1000
  3309     1  1000  1000  1000
  3311     1  1000  1000  1000
  3312     1  1000  1000  1000
  3314     1  1000  1000  1000
  3315     1  1000  1000  1000
  3317     1  1000  1000  1000
  3318     1  1000  1000  1000
  3322     1  1000  1000  1000
  3323     1  1000  1000  1000
  3324     1  1000  1000  1000
  3326     1  1000  1000  1000
  3327     1  1000  1000  1000
  3328     1  1000  1000  1000
  3330     1  1000  1000  1000
  3333     1  1000  1000  1000
  3334     1  1000  1000  1000
  3335     1  1000  1000  1000
  3336     1  1000  1000  1000
  3337     1  1000  1000  1000
  3338     1  1000  1000  1000
  3341     1  1000  1000  1000
  3343     1  1000  1000  1000
  3344     1  1000  1000  1000
  3346     1  1000  1000  1000
  3347     1  1000  1000  1000
  3349     1  1000  1000  1000
  3350     1  1000  1000  1000
  3354     1  1000  1000  1000
  3355     1  1000  1000  1000
  3356     1  1000  1000  1000
  3358     1  1000  1000  1000
  3359     1  1000  1000  1000
  3360     1  1000  1000  1000
  3362     1  1000  1000  1000
  3365     1  1000  1000  1000
  3366     1  1000  1000  1000
  3367     1  1000  1000  1000
  3368     1  1000  1000  1000
  3369     1  1000  1000  1000
  3370     1  1000  1000  1000
  3373     1  1000  1000  1000
  3375     1  1000  1000  1000
  3376     1  1000  1000  1000
  3378     1  1000  1000  1000
  3379     1  1000  1000  1000
  3381     1  1000  1000  1000
  3383     1  1000  1000  1000
  3384     1  1000  1000  1000
  3387     1  1000  1000  1000
  3388     1  1000  1000  1000
  3389     1  1000  1000  1000
  3390     1  1000  1000  1000
  3392     1  1000  1000  1000
  3395     1  1000  1000  1000
  3396     1  1000  1000  1000
  3397     1  1000  1000  1000
  3398     1  1000  1000  1000
  3399     1  1000  1000  1000
  3400     1  1000  1000  1000
  3403     1  1000  1000  1000
  3405     1  1000  1000  1000
  3406     1  1000  1000  1000
  3408     1  1000  1000  1000
  3409     1  1000  1000  1000
  3411     1  1000  1000  1000
  3413     1  1000  1000  1000
  3414     1  1000  1000  1000
  3417     1  1000  1000  1000
  3418     1  1000  1000  1000
  3419     1  1000  1000  1000
  3420     1  1000  1000  1000
  3422     1  1000  1000  1000
  3425     1  1000  1000  1000
  3426     1  1000  1000  1000
  3427     1  1000  1000  1000
  3428     1  1000  1000  1000
  3429     1  1000  1000  1000
  3430     1  1000  1000  1000
  3433     1  1000  1000  1000
  3435     1  1000  1000  1000
  3436     1  1000  1000  1000
  3438     1  1000  1000  1000
  3439     1  1000  1000  1000
  3441     1  1000  1000  1000
  3442     1  1000  1000  1000
  3443     1  1000  1000  1000
  3444     1  1000  1000  1000
  3447     1  1000  1000  1000
  3448     1  1000  1000  1000
  3450     1  1000  1000  1000
  3451     1  1000  1000  1000
  3452     1  1000  1000  1000
  3454     1  1000  1000  1000
  3457     1  1000  1000  1000
  3458     1  1000  1000  1000
  3459     1  1000  1000  1000
  3460     1  1000  1000  1000
  3461     1  1000  1000  1000
  3462     1  1000  1000  1000
  3465     1  1000  1000  1000
  3467     1  1000  1000  1000
  3468     1  1000  1000  1000
  3470     1  1000  1000  1000
  3471     1  1000  1000  1000
  3473     1  1000  1000  1000
  3474     1  1000  1000  1000
  3475     1  1000  1000  1000
  3476     1  1000  1000  1000
  3479     1  1000  1000  1000
  3480     1  1000  1000  1000
  3482     1  1000  1000  1000
  3483     1  1000  1000  1000
  3484     1  1000  1000  1000
  3486     1  1000  1000  1000
  3489     1  1000  1000  1000
  3490     1  1000  1000  1000
  3491     1  1000  1000  1000
  3492     1  1000  1000  1000
  3493     1  1000  1000  1000
  3494     1  1000  1000  1000
  3497     1  1000  1000  1000
  3499     1  1000  1000  1000
  3500     1  1000  1000  1000
  3502     1  1000  1000  1000
  3503     1  1000  1000  1000
  3505     1  1000  1000  1000
  3506     1  1000  1000  1000
  3507     1  1000  1000  1000
  3508     1  1000  1000  1000
  3511     1  1000  1000  1000
  3512     1  1000  1000  1000
  3514     1  1000  1000  1000
  3515     1  1000  1000  1000
  3516     1  1000  1000  1000
  3518     1  1000  1000  1000
  3521     1  1000  1000  1000
  3522     1  1000  1000  1000
  3523     1  1000  1000  1000
  3524     1  1000  1000  1000
  3525     1  1000  1000  1000
  3526     1  1000  1000  1000
  3529     1  1000  1000  1000
  3531     1  1000  1000  1000
  3532     1  1000  1000  1000
  3534     1  1000  1000  1000
  3535     1  1000  1000  1000
  3537     1  1000  1000  1000
  3538     1  1000  1000  1000
  3542     1  1000  1000  1000
  3543     1  1000  1000  1000
  3544     1  1000  1000  1000
  3546     1  1000  1000  1000
  3547     1  1000  1000  1000
  3548     1  1000  1000  1000
  3550     1  1000  1000  1000
  3553     1  1000  1000  1000
  3554     1  1000  1000  1000
  3555     1  1000  1000  1000
  3556     1  1000  1000  1000
  3557     1  1000  1000  1000
  3558     1  1000  1000  1000
  3561     1  1000  1000  1000
  3563     1  1000  1000  1000
  3564     1  1000  1000  1000
  3566     1  1000  1000  1000
  3567     1  1000  1000  1000
  3569     1  1000  1000  1000
  3570     1  1000  1000  1000
  3571     1  1000  1000  1000
  3572     1  1000  1000  1000
  3575     1  1000  1000  1000
  3576     1  1000  1000  1000
  3578     1  1000  1000  1000
  3579     1  1000  1000  1000
  3580     1  1000  1000  1000
  3582     1  1000  1000  1000
  3585     1  1000  1000  1000
  3586     1  1000  1000  1000
  3587     1  1000  1000  1000
  3588     1  1000  1000  1000
  3589     1  1000  1000  1000
  3590     1  1000  1000  1000
  3593     1  1000  1000  1000
  3595     1  1000  1000  1000
  3596     1  1000  1000  1000
  3598     1  1000  1000  1000
  3599     1  1000  1000  1000
  3601     1  1000  1000  1000
  3603     1  1000  1000  1000
  3604     1  1000  1000  1000
  3607     1  1000  1000  1000
  3608     1  1000  1000  1000
  3609     1  1000  1000  1000
  3610     1  1000  1000  1000
  3612     1  1000  1000  1000
  3615     1  1000  1000  1000
  3616     1  1000  1000  1000
  3617     1  1000  1000  1000
  3618     1  1000  1000  1000
  3619     1  1000  1000  1000
  3620     1  1000  1000  1000
  3623     1  1000  1000  1000
  3625     1  1000  1000  1000
  3626     1  1000  1000  1000
  3628     1  1000  1000  1000
  3629     1  1000  1000  1000
  3631     1  1000  1000  1000
  3632     1  1000  1000  1000
  3633     1  1000  1000  1000
  3634     1  1000  1000  1000
  3637     1  1000  1000  1000
  3638     1  1000  1000  1000
  3640     1  1000  1000  1000
  3641     1  1000  1000  1000
  3642     1  1000  1000  1000
  3644     1  1000  1000  1000
  3647     1  1000  1000  1000
  3648     1  1000  1000  1000
  3649     1  1000  1000  1000
  3650     1  1000  1000  1000
  3651     1  1000  1000  1000
  3652     1  1000  1000  1000
  3655     1  1000  1000  1000
  3657     1  1000  1000  1000
  3658     1  1000  1000  1000
  3660     1  1000  1000  1000
  3661     1  1000  1000  1000
  3663     1  1000  1000  1000
  3665     1  1000  1000  1000
  3666     1  1000  1000  1000
  3669     1  1000  1000  1000
  3670     1  1000  1000  1000
  3671     1  1000  1000  1000
  3672     1  1000  1000  1000
  3674     1  1000  1000  1000
  3677     1  1000  1000  1000
  3678     1  1000  1000  1000
  3679     1  1000  1000  1000
  3680     1  1000  1000  1000
  3681     1  1000  1000  1000
  3682     1  1000  1000  1000
  3685     1  1000  1000  1000
  3687     1  1000  1000  1000
  3688     1  1000  1000  1000
  3690     1  1000  1000  1000
  3691     1  1000  1000  1000
  3693     1  1000  1000  1000
  3694     1  1000  1000  1000
  3698     1  1000  1000  1000
  3699     1  1000  1000  1000
  3700     1  1000  1000  1000
  3702     1  1000  1000  1000
  3703     1  1000  1000  1000
  3704     1  1000  1000  1000
  3706     1  1000  1000  1000
  3709     1  1000  1000  1000
  3710     1  1000  1000  1000
  3711     1  1000  1000  1000
  3712     1  1000  1000  1000
  3713     1  1000  1000  1000
  3714     1  1000  1000  1000
  3717     1  1000  1000  1000
  3719     1  1000  1000  1000
  3720     1  1000  1000  1000
  3722     1  1000  1000  1000
  3723     1  1000  1000  1000
  3725     1  1000  1000  1000
  3726     1  1000  1000  1000
  3730     1  1000  1000  1000
  3731     1  1000  1000  1000
  3732     1  1000  1000  1000
  3734     1  1000  1000  1000
  3735     1  1000  1000  1000
  3736     1  1000  1000  1000
  3738     1  1000  1000  1000
  3741     1  1000  1000  1000
  3742     1  1000  1000  1000
  3743     1  1000  1000  1000
  3744     1  1000  1000  1000
  3745     1  1000  1000  1000
  3746     1  1000  1000  1000
  3749     1  1000  1000  1000
  3751     1  1000  1000  1000
  3752     1  1000  1000  1000
  3754     1  1000  1000  1000
  3755     1  1000  1000  1000
  3757     1  1000  1000  1000
  3758     1  1000  1000  1000
  3762     1  1000  1000  1000
  3763     1  1000  1000  1000
  3764     1  1000  1000  1000
  3766     1  1000  1000  1000
  3767     1  1000  1000  1000
  3768     1  1000  1000  1000
  3770     1  1000  1000  1000
  3773     1  1000  1000  1000
  3774     1  1000  1000  1000
  3775     1  1000  1000  1000
  3776     1  1000  1000  1000
  3777     1  1000  1000  1000
  3778     1  1000  1000  1000
  3781     1  1000  1000  1000
  3783     1  1000  1000  1000
  3784     1  1000  1000  1000
  3786     1  1000  1000  1000
  3787     1  1000  1000  1000
  3789     1  1000  1000  1000
  3790     1  1000  1000  1000
  3794     1  1000  1000  1000
  3795     1  1000  1000  1000
  3796     1  1000  1000  1000
  3798     1  1000  1000  1000
  3799     1  1000  1000  1000
  3800     1  1000  1000  1000
  3802     1  1000  1000  1000
  3805     1  1000  1000  1000
  3806     1  1000  1000  1000
  3807     1  1000  1000  1000
  3808     1  1000  1000  1000
  3809     1  1000  1000  1000
  3810     1  1000  1000  1000
  3813     1  1000  1000  1000
  3815     1  1000  1000  1000
  3816     1  1000  1000  1000
  3818     1  1000  1000  1000
  3819     1  1000  1000  1000
  3821     1  1000  1000  1000
  3822     1  1000  1000  1000
  3823     1  1000  1000  1000
  3824     1  1000  1000  1000
  3825     1  1000  1000  1000
  3827     1  1000  1000  1000
  3828     1  1000  1000  1000
  3831     1  1000  1000  1000
  3832     1  1000  1000  1000
  3833     1  1000  1000  1000
  3835     1  1000  1000  1000
  3838     1  1000  1000  1000
  3839     1  1000  1000  1000
  3840     1  1000  1000  1000
  3841     1  1000  1000  1000
  3842     1  1000  1000  1000
  3843     1  1000  1000  1000
  3846     1  1000  1000  1000
  3848     1  1000  1000  1000
  3849     1  1000  1000  1000
  3851     1  1000  1000  1000
  3852     1  1000  1000  1000
  3854     1  1000  1000  1000
  3855     1  1000  1000  1000
  3856     1  1000  1000  1000
  3857     1  1000  1000  1000
  3858     1  1000  1000  1000
  3860     1  1000  1000  1000
  3861     1  1000  1000  1000
  3864     1  1000  1000  1000
  3865     1  1000  1000  1000
  3866     1  1000  1000  1000
  3868     1  1000  1000  1000
  3871     1  1000  1000  1000
  3872     1  1000  1000  1000
  3873     1  1000  1000  1000
  3874     1  1000  1000  1000
  3875     1  1000  1000  1000
  3876     1  1000  1000  1000
  3879     1  1000  1000  1000
  3881     1  1000  1000  1000
  3882     1  1000  1000  1000
  3884     1  1000  1000  1000
  3885     1  1000  1000  1000
  3887     1  1000  1000  1000
  3888     1  1000  1000  1000
  3892     1  1000  1000  1000
  3893     1  1000  1000  1000
  3894     1  1000  1000  1000
  3896     1  1000  1000  1000
  3897     1  1000  1000  1000
  3898     1  1000  1000  1000
  3900     1  1000  1000  1000
  3903     1  1000  1000  1000
  3904     1  1000  1000  1000
  3905     1  1000  1000  1000
  3906     1  1000  1000  1000
  3907     1  1000  1000  1000
  3908     1  1000  1000  1000
  3911     1  1000  1000  1000
  3913     1  1000  1000  1000
  3914     1  1000  1000  1000
  3916     1  1000  1000  1000
  3917     1  1000  1000  1000
  3919     1  1000  1000  1000
  3920     1  1000  1000  1000
  3921     1  1000  1000  1000
  3922     1  1000  1000  1000
  3925     1  1000  1000  1000
  3926     1  1000  1000  1000
  3928     1  1000  1000  1000
  3929     1  1000  1000  1000
  3930     1  1000  1000  1000
  3932     1  1000  1000  1000
  3935     1  1000  1000  1000
  3936     1  1000  1000  1000
  3937     1  1000  1000  1000
  3938     1  1000  1000  1000
  3939     1  1000  1000  1000
  3940     1  1000  1000  1000
  3943     1  1000  1000  1000
  3945     1  1000  1000  1000
  3946     1  1000  1000  1000
  3948     1  1000  1000  1000
  3949     1  1000  1000  1000
  3951     1  1000  1000  1000
  3952     1  1000  1000  1000
  3953     1  1000  1000  1000
  3954     1  1000  1000  1000
  3955     1  1000  1000  1000
  3957     1  1000  1000  1000
  3958     1  1000  1000  1000
  3961     1  1000  1000  1000
  3962     1  1000  1000  1000
  3963     1  1000  1000  1000
  3965     1  1000  1000  1000
  3968     1  1000  1000  1000
  3969     1  1000  1000  1000
  3970     1  1000  1000  1000
  3971     1  1000  1000  1000
  3972     1  1000  1000  1000
  3973     1  1000  1000  1000
  3976     1  1000  1000  1000
  3978     1  1000  1000  1000
  3979     1  1000  1000  1000
  3981     1  1000  1000  1000
  3982     1  1000  1000  1000
  3984     1  1000  1000  1000
  3985     1  1000  1000  1000
  3986     1  1000  1000  1000
  3987     1  1000  1000  1000
  3990     1  1000  1000  1000
  3991     1  1000  1000  1000
  3993     1  1000  1000  1000
  3994     1  1000  1000  1000
  3995     1  1000  1000  1000
  3997     1  1000  1000  1000
  4000     1  1000  1000  1000
  4001     1  1000  1000  1000
  4002     1  1000  1000  1000
  4003     1  1000  1000  1000
  4004     1  1000  1000  1000
  4005     1  1000  1000  1000
  4008     1  1000  1000  1000
  4010     1  1000  1000  1000
  4011     1  1000  1000  1000
  4013     1  1000  1000  1000
  4014     1  1000  1000  1000
  4016     1  1000  1000  1000
  4017     1  1000  1000  1000
  4018     1  1000  1000  1000
  4019     1  1000  1000  1000
  4022     1  1000  1000  1000
  4023     1  1000  1000  1000
  4025     1  1000  1000  1000
  4026     1  1000  1000  1000
  4027     1  1000  1000  1000
  4029     1  1000  1000  1000
  4032     1  1000  1000  1000
  4033     1  1000  1000  1000
  4034     1  1000  1000  1000
  4035     1  1000  1000  1000
  4036     1  1000  1000  1000
  4037     1  1000  1000  1000
  4040     1  1000  1000  1000
  4042     1  1000  1000  1000
  4043     1  1000  1000  1000
  4045     1  1000  1000  1000
  4046     1  1000  1000  1000
  4048     1  1000  1000  1000
  4049     1  1000  1000  1000
  4053     1  1000  1000  1000
  4054     1  1000  1000  1000
  4055     1  1000  1000  1000
  4057     1  1000  1000  1000
  4058     1  1000  1000  1000
  4059     1  1000  1000  1000
  4061     1  1000  1000  1000
  4064     1  1000  1000  1000
  4065     1  1000  1000  1000
  4066     1  1000  1000  1000
  4067     1  1000  1000  1000
  4068     1  1000  1000  1000
  4069     1  1000  1000  1000
  4072     1  1000  1000  1000
  4074     1  1000  1000  1000
  4075     1  1000  1000  1000
  4077     1  1000  1000  1000
  4078     1  1000  1000  1000
  4080     1  1000  1000  1000
  4082     1  1000  1000  1000
  4083     1  1000  1000  1000
  4086     1  1000  1000  1000
  4087     1  1000  1000  1000
  4088     1  1000  1000  1000
  4089     1  1000  1000  1000
  4091     1  1000  1000  1000
  4094     1  1000  1000  1000
  4095     1  1000  1000  1000
  4096     1  1000  1000  1000
  4097     1  1000  1000  1000
  4098     1  1000  1000  1000
  4099     1  1000  1000  1000
  4102     1  1000  1000  1000
  4104     1  1000  1000  1000
  4105     1  1000  1000  1000
  4107     1  1000  1000  1000
  4108     1  1000  1000  1000
  4110     1  1000  1000  1000
  4111     1  1000  1000  1000
  4115     1  1000  1000  1000
  4116     1  1000  1000  1000
  4117     1  1000  1000  1000
  4119     1  1000  1000  1000
  4120     1  1000  1000  1000
  4121     1  1000  1000  1000
  4123     1  1000  1000  1000
  4126     1  1000  1000  1000
  4127     1  1000  1000  1000
  4128     1  1000  1000  1000
  4129     1  1000  1000  1000
  4130     1  1000  1000  1000
  4131     1  1000  1000  1000
  4134     1  1000  1000  1000
  4136     1  1000  1000  1000
  4137     1  1000  1000  1000
  4139     1  1000  1000  1000
  4140     1  1000  1000  1000
  4142     1  1000  1000  1000
  4143     1  1000  1000  1000
  4144     1  1000  1000  1000
  4145     1  1000  1000  1000
  4146     1  1000  1000  1000
  4148     1  1000  1000  1000
  4149     1  1000  1000  1000
  4152     1  1000  1000  1000
  4153     1  1000  1000  1000
  4154     1  1000  1000  1000
  4156     1  1000  1000  1000
  4159     1  1000  1000  1000
  4160     1  1000  1000  1000
  4161     1  1000  1000  1000
  4162     1  1000  1000  1000
  4163     1  1000  1000  1000
  4164     1  1000  1000  1000
  4167     1  1000  1000  1000
  4169     1  1000  1000  1000
  4170     1  1000  1000  1000
  4172     1  1000  1000  1000
  4173     1  1000  1000  1000
  4175     1  1000  1000  1000
  4177     1  1000  1000  1000
  4178     1  1000  1000  1000
  4181     1  1000  1000  1000
  4182     1  1000  1000  1000
  4183     1  1000  1000  1000
  4184     1  1000  1000  1000
  4186     1  1000  1000  1000
  4189     1  1000  1000  1000
  4190     1  1000  1000  1000
  4191     1  1000  1000  1000
  4192     1  1000  1000  1000
  4193     1  1000  1000  1000
  4194     1  1000  1000  1000
  4197     1  1000  1000  1000
  4199     1  1000  1000  1000
  4200     1  1000  1000  1000
  4202     1  1000  1000  1000
  4203     1  1000  1000  1000
  4205     1  1000  1000  1000
  4206     1  1000  1000  1000
  4207     1  1000  1000  1000
  4208     1  1000  1000  1000
  4211     1  1000  1000  1000
  4212     1  1000  1000  1000
  4214     1  1000  1000  1000
  4215     1  1000  1000  1000
  4216     1  1000  1000  1000
  4218     1  1000  1000  1000
  4221     1  1000  1000  1000
  4222     1  1000  1000  1000
  4223     1  1000  1000  1000
  4224     1  1000  1000  1000
  4225     1  1000  1000  1000
  4226     1  1000  1000  1000
  4229     1  1000  1000  1000
  4231     1  1000  1000  1000
  4232     1  1000  1000  1000
  4234     1  1000  1000  1000
  4235     1  1000  1000  1000
  4237     1  1000  1000  1000
  4238     1  1000  1000  1000
  4239     1  1000  1000  1000
  4240     1  1000  1000  1000
  4241     1  1000  1000  1000
  4243     1  1000  1000  1000
  4244     1  1000  1000  1000
  4247     1  1000  1000  1000
  4248     1  1000  1000  1000
  4249     1  1000  1000  1000
  4251     1  1000  1000  1000
  4254     1  1000  1000  1000
  4255     1  1000  1000  1000
  4256     1  1000  1000  1000
  4257     1  1000  1000  1000
  4258     1  1000  1000  1000
  4259     1  1000  1000  1000
  4262     1  1000  1000  1000
  4264     1  1000  1000  1000
  4265     1  1000  1000  1000
  4267     1  1000  1000  1000
  4268     1  1000  1000  1000
  4270     1  1000  1000  1000
  4271     1  1000  1000  1000
  4272     1  1000  1000  1000
  4273     1  1000  1000  1000
  4274     1  1000  1000  1000
  4276     1  1000  1000  1000
  4277     1  1000  1000  1000
  4280     1  1000  1000  1000
  4281     1  1000  1000  1000
  4282     1  1000  1000  1000
  4284     1  1000  1000  1000
  4287     1  1000  1000  1000
  4288     1  1000  1000  1000
  4289     1  1000  1000  1000
  4290     1  1000  1000  1000
  4291     1  1000  1000  1000
  4292     1  1000  1000  1000
  4295     1  1000  1000  1000
  4297     1  1000  1000  1000
  4298     1  1000  1000  1000
  4300     1  1000  1000  1000
  4301     1  1000  1000  1000
  4303     1  1000  1000  1000
  4304     1  1000  1000  1000
  4308     1  1000  1000  1000
  4309     1  1000  1000  1000
  4310     1  1000  1000  1000
  4312     1  1000  1000  1000
  4313     1  1000  1000  1000
  4314     1  1000  1000  1000
  4316     1  1000  1000  1000
  4319     1  1000  1000  1000
  4320     1  1000  1000  1000
  4321     1  1000  1000  1000
  4322     1  1000  1000  1000
  4323     1  1000  1000  1000
  4324     1  1000  1000  1000
  4327     1  1000  1000  1000
  4329     1  1000  1000  1000
  4330     1  1000  1000  1000
  4332     1  1000  1000  1000
  4333     1  1000  1000  1000
  4335     1  1000  1000  1000
  4336     1  1000  1000  1000
  4337     1  1000  1000  1000
  4338     1  1000  1000  1000
  4339     1  1000  1000  1000
  4341     1  1000  1000  1000
  4342     1  1000  1000  1000
  4345     1  1000  1000  1000
  4346     1  1000  1000  1000
  4347     1  1000  1000  1000
  4349     1  1000  1000  1000
  4352     1  1000  1000  1000
  4353     1  1000  1000  1000
  4354     1  1000  1000  1000
  4355     1  1000  1000  1000
  4356     1  1000  1000  1000
  4357     1  1000  1000  1000
  4360     1  1000  1000  1000
  4362     1  1000  1000  1000
  4363     1  1000  1000  1000
  4365     1  1000  1000  1000
  4366     1  1000  1000  1000
  4368     1  1000  1000  1000
  4369     1  1000  1000  1000
  4370     1  1000  1000  1000
  4371     1  1000  1000  1000
  4372     1  1000  1000  1000
  4374     1  1000  1000  1000
  4375     1  1000  1000  1000
  4378     1  1000  1000  1000
  4379     1  1000  1000  1000
  4380     1  1000  1000  1000
  4382     1  1000  1000  1000
  4385     1  1000  1000  1000
  4386     1  1000  1000  1000
  4387     1  1000  1000  1000
  4388     1  1000  1000  1000
  4389     1  1000  1000  1000
  4390     1  1000  1000  1000
  4393     1  1000  1000  1000
  4395     1  1000  1000  1000
  4396     1  1000  1000  1000
  4398     1  1000  1000  1000
  4399     1  1000  1000  1000
  4401     1  1000  1000  1000
  4402     1  1000  1000  1000
  4403     1  1000  1000  1000
  4404     1  1000  1000  1000
  4407     1  1000  1000  1000
  4408     1  1000  1000  1000
  4410     1  1000  1000  1000
  4411     1  1000  1000  1000
  4412     1  1000  1000  1000
  4414     1  1000  1000  1000
  4417     1  1000  1000  1000
  4418     1  1000  1000  1000
  4419     1  1000  1000  1000
  4420     1  1000  1000  1000
  4421     1  1000  1000  1000
  4422     1  1000  1000  1000
  4425     1  1000  1000  1000
  4427     1  1000  1000  1000
  4428     1  1000  1000  1000
  4430     1  1000  1000  1000
  4431     1  1000  1000  1000
  4433     1  1000  1000  1000
  4434     1  1000  1000  1000
  4438     1  1000  1000  1000
  4439     1  1000  1000  1000
  4440     1  1000  1000  1000
  4442     1  1000  1000  1000
  4443     1  1000  1000  1000
  4444     1  1000  1000  1000
  4446     1  1000  1000  1000
  4449     1  1000  1000  1000
  4450     1  1000  1000  1000
  4451     1  1000  1000  1000
  4452     1  1000  1000  1000
  4453     1  1000  1000  1000
  4454     1  1000  1000  1000
  4457     1  1000  1000  1000
  4459     1  1000  1000  1000
  4460     1  1000  1000  1000
  4462     1  1000  1000  1000
  4463     1  1000  1000  1000
  4465     1  1000  1000  1000
  4466     1  1000  1000  1000
  4467     1  1000  1000  1000
  4468     1  1000  1000  1000
  4471     1  1000  1000  1000
  4472     1  1000  1000  1000
  4474     1  1000  1000  1000
  4475     1  1000  1000  1000
  4476     1  1000  1000  1000
  4478     1  1000  1000  1000
  4481     1  1000  1000  1000
  4482     1  1000  1000  1000
  4483     1  1000  1000  1000
  4484     1  1000  1000  1000
  4485     1  1000  1000  1000
  4486     1  1000  1000  1000
  4489     1  1000  1000  1000
  4491     1  1000  1000  1000
  4492     1  1000  1000  1000
  4494     1  1000  1000  1000
  4495     1  1000  1000  1000
  4497     1  1000  1000  1000
  4498     1  1000  1000  1000
  4502     1  1000  1000  1000
  4503     1  1000  1000  1000
  4504     1  1000  1000  1000
  4506     1  1000  1000  1000
  4507     1  1000  1000  1000
  4508     1  1000  1000  1000
  4510     1  1000  1000  1000
  4513     1  1000  1000  1000
  4514     1  1000  1000  1000
  4515     1  1000  1000  1000
  4516     1  1000  1000  1000
  4517     1  1000  1000  1000
  4518     1  1000  1000  1000
  4521     1  1000  1000  1000
  4523     1  1000  1000  1000
  4524     1  1000  1000  1000
  4526     1  1000  1000  1000
  4527     1  1000  1000  1000
  4529     1  1000  1000  1000
  4530     1  1000  1000  1000
  4534     1  1000  1000  1000
  4535     1  1000  1000  1000
  4536     1  1000  1000  1000
  4538     1  1000  1000  1000
  4539     1  1000  1000  1000
  4540     1  1000  1000  1000
  4542     1  1000  1000  1000
  4545     1  1000  1000  1000
  4546     1  1000  1000  1000
  4547     1  1000  1000  1000
  4548     1  1000  1000  1000
  4549     1  1000  1000  1000
  4550     1  1000  1000  1000
  4553     1  1000  1000  1000
  4555     1  1000  1000  1000
  4556     1  1000  1000  1000
  4558     1  1000  1000  1000
  4559     1  1000  1000  1000
  4561     1  1000  1000  1000
  4562     1  1000  1000  1000
  4563     1  1000  1000  1000
  4564     1  1000  1000  1000
  4565     1  1000  1000  1000
  4567     1  1000  1000  1000
  4568     1  1000  1000  1000
  4571     1  1000  1000  1000
  4572     1  1000  1000  1000
  4573     1  1000  1000  1000
  4575     1  1000  1000  1000
  4578     1  1000  1000  1000
  4579     1  1000  1000  1000
  4580     1  1000  1000  1000
  4581     1  1000  1000  1000
  4582     1  1000  1000  1000
  4583     1  1000  1000  1000
  4586     1  1000  1000  1000
  4588     1  1000  1000  1000
  4589     1  1000  1000  1000
  4591     1  1000  1000  1000
  4592     1  1000  1000  1000
  4594     1  1000  1000  1000
  4595     1  1000  1000  1000
  4596     1  1000  1000  1000
  4597     1  1000  1000  1000
  4600     1  1000  1000  1000
  4601     1  1000  1000  1000
  4603     1  1000  1000  1000
  4604     1  1000  1000  1000
  4605     1  1000  1000  1000
  4607     1  1000  1000  1000
  4610     1  1000  1000  1000
  4611     1  1000  1000  1000
  4612     1  1000  1000  1000
  4613     1  1000  1000  1000
  4614     1  1000  1000  1000
  4615     1  1000  1000  1000
  4618     1  1000  1000  1000
  4620     1  1000  1000  1000
  4621     1  1000  1000  1000
  4623     1  1000  1000  1000
  4624     1  1000  1000  1000
  4626     1  1000  1000  1000
  4627     1  1000  1000  1000
  4631     1  1000  1000  1000
  4632     1  1000  1000  1000
  4633     1  1000  1000  1000
  4635     1  1000  1000  1000
  4636     1  1000  1000  1000
  4637     1  1000  1000  1000
  4639     1  1000  1000  1000
  4642     1  1000  1000  1000
