# Supplementary material for: Redox-Based Defect Detection in Packed DNA: Insights from Hybrid Quantum Mechanical/Molecular Mechanics Molecular Dynamics Simulations
Source: J Chem Theory Comput. 2023 Nov 14;19(22):8434–45. doi: 10.1021/acs.jctc.3c01013 (PMC10687876; doi:10.1021/acs.jctc.3c01013)
Supplement: Supplementary file 2 — ct3c01013_si_002.zip [file ct3c01013_si_002.zip › packed_dna_8oxog-main/classical_MD/8oxoG_reg1/8oxoG_oxidized_reg1/8oxoG_ox_reg1_topology/posre_Ion_chain_X11.itp]

; In this topology include file, you will find position restraint
; entries for all the heavy atoms in your original pdb file.
; This means that all the protons which were added by pdb2gmx are
; not restrained.

[ position_restraints ]
; atom  type      fx      fy      fz
     1     1  1000  1000  1000
     2     1  1000  1000  1000
     3     1  1000  1000  1000
     4     1  1000  1000  1000
     5     1  1000  1000  1000
     6     1  1000  1000  1000
     7     1  1000  1000  1000
     8     1  1000  1000  1000
     9     1  1000  1000  1000
    10     1  1000  1000  1000
    11     1  1000  1000  1000
    12     1  1000  1000  1000
    13     1  1000  1000  1000
    14     1  1000  1000  1000
    15     1  1000  1000  1000
    16     1  1000  1000  1000
    17     1  1000  1000  1000
    18     1  1000  1000  1000
    19     1  1000  1000  1000
    20     1  1000  1000  1000
    21     1  1000  1000  1000
    22     1  1000  1000  1000
    23     1  1000  1000  1000
    24     1  1000  1000  1000
    25     1  1000  1000  1000
    26     1  1000  1000  1000
    27     1  1000  1000  1000
    28     1  1000  1000  1000
    29     1  1000  1000  1000
    30     1  1000  1000  1000
    31     1  1000  1000  1000
    32     1  1000  1000  1000
    33     1  1000  1000  1000
    34     1  1000  1000  1000
    35     1  1000  1000  1000
    36     1  1000  1000  1000
    37     1  1000  1000  1000
    38     1  1000  1000  1000
    39     1  1000  1000  1000
    40     1  1000  1000  1000
    41     1  1000  1000  1000
    42     1  1000  1000  1000
    43     1  1000  1000  1000
    44     1  1000  1000  1000
    45     1  1000  1000  1000
    46     1  1000  1000  1000
    47     1  1000  1000  1000
    48     1  1000  1000  1000
    49     1  1000  1000  1000
    50     1  1000  1000  1000
    51     1  1000  1000  1000
    52     1  1000  1000  1000
    53     1  1000  1000  1000
    54     1  1000  1000  1000
    55     1  1000  1000  1000
    56     1  1000  1000  1000
    57     1  1000  1000  1000
    58     1  1000  1000  1000
    59     1  1000  1000  1000
    60     1  1000  1000  1000
    61     1  1000  1000  1000
    62     1  1000  1000  1000
    63     1  1000  1000  1000
    64     1  1000  1000  1000
    65     1  1000  1000  1000
    66     1  1000  1000  1000
    67     1  1000  1000  1000
    68     1  1000  1000  1000
    69     1  1000  1000  1000
    70     1  1000  1000  1000
    71     1  1000  1000  1000
    72     1  1000  1000  1000
    73     1  1000  1000  1000
    74     1  1000  1000  1000
    75     1  1000  1000  1000
    76     1  1000  1000  1000
    77     1  1000  1000  1000
    78     1  1000  1000  1000
    79     1  1000  1000  1000
    80     1  1000  1000  1000
    81     1  1000  1000  1000
    82     1  1000  1000  1000
    83     1  1000  1000  1000
    84     1  1000  1000  1000
    85     1  1000  1000  1000
    86     1  1000  1000  1000
    87     1  1000  1000  1000
    88     1  1000  1000  1000
    89     1  1000  1000  1000
    90     1  1000  1000  1000
    91     1  1000  1000  1000
    92     1  1000  1000  1000
    93     1  1000  1000  1000
    94     1  1000  1000  1000
    95     1  1000  1000  1000
    96     1  1000  1000  1000
    97     1  1000  1000  1000
    98     1  1000  1000  1000
    99     1  1000  1000  1000
   100     1  1000  1000  1000
   101     1  1000  1000  1000
   102     1  1000  1000  1000
   103     1  1000  1000  1000
   104     1  1000  1000  1000
   105     1  1000  1000  1000
   106     1  1000  1000  1000
   107     1  1000  1000  1000
   108     1  1000  1000  1000
   109     1  1000  1000  1000
   110     1  1000  1000  1000
   111     1  1000  1000  1000
   112     1  1000  1000  1000
   113     1  1000  1000  1000
   114     1  1000  1000  1000
   115     1  1000  1000  1000
   116     1  1000  1000  1000
   117     1  1000  1000  1000
   118     1  1000  1000  1000
   119     1  1000  1000  1000
   120     1  1000  1000  1000
   121     1  1000  1000  1000
   122     1  1000  1000  1000
   123     1  1000  1000  1000
   124     1  1000  1000  1000
   125     1  1000  1000  1000
   126     1  1000  1000  1000
   127     1  1000  1000  1000
   128     1  1000  1000  1000
   129     1  1000  1000  1000
   130     1  1000  1000  1000
   131     1  1000  1000  1000
   132     1  1000  1000  1000
   133     1  1000  1000  1000
   134     1  1000  1000  1000
   135     1  1000  1000  1000
   136     1  1000  1000  1000
   137     1  1000  1000  1000
   138     1  1000  1000  1000
   139     1  1000  1000  1000
   140     1  1000  1000  1000
   141     1  1000  1000  1000
   142     1  1000  1000  1000
   143     1  1000  1000  1000
   144     1  1000  1000  1000
   145     1  1000  1000  1000
   146     1  1000  1000  1000
   147     1  1000  1000  1000
   148     1  1000  1000  1000
   149     1  1000  1000  1000
   150     1  1000  1000  1000
   151     1  1000  1000  1000
   152     1  1000  1000  1000
   153     1  1000  1000  1000
   154     1  1000  1000  1000
   155     1  1000  1000  1000
   156     1  1000  1000  1000
   157     1  1000  1000  1000
   158     1  1000  1000  1000
   159     1  1000  1000  1000
   160     1  1000  1000  1000
   161     1  1000  1000  1000
   162     1  1000  1000  1000
   163     1  1000  1000  1000
   164     1  1000  1000  1000
   165     1  1000  1000  1000
   166     1  1000  1000  1000
   167     1  1000  1000  1000
   168     1  1000  1000  1000
   169     1  1000  1000  1000
   170     1  1000  1000  1000
   171     1  1000  1000  1000
   172     1  1000  1000  1000
   173     1  1000  1000  1000
   174     1  1000  1000  1000
   175     1  1000  1000  1000
   176     1  1000  1000  1000
   177     1  1000  1000  1000
   178     1  1000  1000  1000
   179     1  1000  1000  1000
   180     1  1000  1000  1000
   181     1  1000  1000  1000
   182     1  1000  1000  1000
   183     1  1000  1000  1000
   184     1  1000  1000  1000
   185     1  1000  1000  1000
   186     1  1000  1000  1000
   187     1  1000  1000  1000
   188     1  1000  1000  1000
   189     1  1000  1000  1000
   190     1  1000  1000  1000
   191     1  1000  1000  1000
   192     1  1000  1000  1000
   193     1  1000  1000  1000
   194     1  1000  1000  1000
   195     1  1000  1000  1000
   196     1  1000  1000  1000
   197     1  1000  1000  1000
   198     1  1000  1000  1000
   199     1  1000  1000  1000
   200     1  1000  1000  1000
   201     1  1000  1000  1000
   202     1  1000  1000  1000
   203     1  1000  1000  1000
   204     1  1000  1000  1000
   205     1  1000  1000  1000
   206     1  1000  1000  1000
   207     1  1000  1000  1000
   208     1  1000  1000  1000
   209     1  1000  1000  1000
   210     1  1000  1000  1000
   211     1  1000  1000  1000
   212     1  1000  1000  1000
   213     1  1000  1000  1000
   214     1  1000  1000  1000
   215     1  1000  1000  1000
   216     1  1000  1000  1000
   217     1  1000  1000  1000
   218     1  1000  1000  1000
   219     1  1000  1000  1000
   220     1  1000  1000  1000
   221     1  1000  1000  1000
   222     1  1000  1000  1000
   223     1  1000  1000  1000
   224     1  1000  1000  1000
   225     1  1000  1000  1000
   226     1  1000  1000  1000
   227     1  1000  1000  1000
   228     1  1000  1000  1000
   229     1  1000  1000  1000
   230     1  1000  1000  1000
   231     1  1000  1000  1000
   232     1  1000  1000  1000
   233     1  1000  1000  1000
   234     1  1000  1000  1000
   235     1  1000  1000  1000
   236     1  1000  1000  1000
   237     1  1000  1000  1000
   238     1  1000  1000  1000
   239     1  1000  1000  1000
   240     1  1000  1000  1000
   241     1  1000  1000  1000
   242     1  1000  1000  1000
   243     1  1000  1000  1000
   244     1  1000  1000  1000
   245     1  1000  1000  1000
   246     1  1000  1000  1000
   247     1  1000  1000  1000
   248     1  1000  1000  1000
   249     1  1000  1000  1000
   250     1  1000  1000  1000
   251     1  1000  1000  1000
   252     1  1000  1000  1000
   253     1  1000  1000  1000
   254     1  1000  1000  1000
   255     1  1000  1000  1000
   256     1  1000  1000  1000
   257     1  1000  1000  1000
   258     1  1000  1000  1000
   259     1  1000  1000  1000
   260     1  1000  1000  1000
   261     1  1000  1000  1000
   262     1  1000  1000  1000
   263     1  1000  1000  1000
   264     1  1000  1000  1000
   265     1  1000  1000  1000
   266     1  1000  1000  1000
   267     1  1000  1000  1000
   268     1  1000  1000  1000
   269     1  1000  1000  1000
   270     1  1000  1000  1000
   271     1  1000  1000  1000
   272     1  1000  1000  1000
   273     1  1000  1000  1000
   274     1  1000  1000  1000
   275     1  1000  1000  1000
   276     1  1000  1000  1000
   277     1  1000  1000  1000
   278     1  1000  1000  1000
   279     1  1000  1000  1000
   280     1  1000  1000  1000
   281     1  1000  1000  1000
   282     1  1000  1000  1000
   283     1  1000  1000  1000
   284     1  1000  1000  1000
   285     1  1000  1000  1000
   286     1  1000  1000  1000
   287     1  1000  1000  1000
   288     1  1000  1000  1000
   289     1  1000  1000  1000
   290     1  1000  1000  1000
   291     1  1000  1000  1000
   292     1  1000  1000  1000
   293     1  1000  1000  1000
   294     1  1000  1000  1000
   295     1  1000  1000  1000
   296     1  1000  1000  1000
   297     1  1000  1000  1000
   298     1  1000  1000  1000
   299     1  1000  1000  1000
   300     1  1000  1000  1000
   301     1  1000  1000  1000
   302     1  1000  1000  1000
   303     1  1000  1000  1000
   304     1  1000  1000  1000
   305     1  1000  1000  1000
   306     1  1000  1000  1000
   307     1  1000  1000  1000
   308     1  1000  1000  1000
   309     1  1000  1000  1000
   310     1  1000  1000  1000
   311     1  1000  1000  1000
   312     1  1000  1000  1000
   313     1  1000  1000  1000
   314     1  1000  1000  1000
   315     1  1000  1000  1000
   316     1  1000  1000  1000
   317     1  1000  1000  1000
   318     1  1000  1000  1000
   319     1  1000  1000  1000
   320     1  1000  1000  1000
   321     1  1000  1000  1000
   322     1  1000  1000  1000
   323     1  1000  1000  1000
   324     1  1000  1000  1000
   325     1  1000  1000  1000
   326     1  1000  1000  1000
   327     1  1000  1000  1000
   328     1  1000  1000  1000
   329     1  1000  1000  1000
   330     1  1000  1000  1000
   331     1  1000  1000  1000
   332     1  1000  1000  1000
   333     1  1000  1000  1000
   334     1  1000  1000  1000
   335     1  1000  1000  1000
   336     1  1000  1000  1000
   337     1  1000  1000  1000
   338     1  1000  1000  1000
   339     1  1000  1000  1000
   340     1  1000  1000  1000
