# Supplementary material for: Redox-Based Defect Detection in Packed DNA: Insights from Hybrid Quantum Mechanical/Molecular Mechanics Molecular Dynamics Simulations
Source: J Chem Theory Comput. 2023 Nov 14;19(22):8434–45. doi: 10.1021/acs.jctc.3c01013 (PMC10687876; doi:10.1021/acs.jctc.3c01013)
Supplement: Supplementary file 2 — ct3c01013_si_002.zip [file ct3c01013_si_002.zip › packed_dna_8oxog-main/classical_MD/8oxoG_reg1/8oxoG_oxidized_reg1/8oxoG_ox_reg1_topology/posre_Protein_chain_X10.itp]

; In this topology include file, you will find position restraint
; entries for all the heavy atoms in your original pdb file.
; This means that all the protons which were added by pdb2gmx are
; not restrained.

[ position_restraints ]
; atom  type      fx      fy      fz
     1     1  1000  1000  1000
     5     1  1000  1000  1000
     7     1  1000  1000  1000
    10     1  1000  1000  1000
    13     1  1000  1000  1000
    16     1  1000  1000  1000
    19     1  1000  1000  1000
    23     1  1000  1000  1000
    24     1  1000  1000  1000
    25     1  1000  1000  1000
    27     1  1000  1000  1000
    29     1  1000  1000  1000
    32     1  1000  1000  1000
    35     1  1000  1000  1000
    38     1  1000  1000  1000
    41     1  1000  1000  1000
    45     1  1000  1000  1000
    46     1  1000  1000  1000
    47     1  1000  1000  1000
    49     1  1000  1000  1000
    51     1  1000  1000  1000
    54     1  1000  1000  1000
    57     1  1000  1000  1000
    60     1  1000  1000  1000
    62     1  1000  1000  1000
    63     1  1000  1000  1000
    66     1  1000  1000  1000
    69     1  1000  1000  1000
    70     1  1000  1000  1000
    71     1  1000  1000  1000
    73     1  1000  1000  1000
    75     1  1000  1000  1000
    78     1  1000  1000  1000
    81     1  1000  1000  1000
    84     1  1000  1000  1000
    86     1  1000  1000  1000
    87     1  1000  1000  1000
    90     1  1000  1000  1000
    93     1  1000  1000  1000
    94     1  1000  1000  1000
    95     1  1000  1000  1000
    97     1  1000  1000  1000
    99     1  1000  1000  1000
   102     1  1000  1000  1000
   105     1  1000  1000  1000
   108     1  1000  1000  1000
   111     1  1000  1000  1000
   115     1  1000  1000  1000
   116     1  1000  1000  1000
   117     1  1000  1000  1000
   119     1  1000  1000  1000
   121     1  1000  1000  1000
   123     1  1000  1000  1000
   127     1  1000  1000  1000
   129     1  1000  1000  1000
   130     1  1000  1000  1000
   131     1  1000  1000  1000
   133     1  1000  1000  1000
   135     1  1000  1000  1000
   138     1  1000  1000  1000
   141     1  1000  1000  1000
   144     1  1000  1000  1000
   146     1  1000  1000  1000
   147     1  1000  1000  1000
   150     1  1000  1000  1000
   153     1  1000  1000  1000
   154     1  1000  1000  1000
   155     1  1000  1000  1000
   157     1  1000  1000  1000
   159     1  1000  1000  1000
   162     1  1000  1000  1000
   165     1  1000  1000  1000
   168     1  1000  1000  1000
   171     1  1000  1000  1000
   175     1  1000  1000  1000
   176     1  1000  1000  1000
   177     1  1000  1000  1000
   179     1  1000  1000  1000
   181     1  1000  1000  1000
   184     1  1000  1000  1000
   187     1  1000  1000  1000
   188     1  1000  1000  1000
   189     1  1000  1000  1000
   190     1  1000  1000  1000
   191     1  1000  1000  1000
   192     1  1000  1000  1000
   194     1  1000  1000  1000
   196     1  1000  1000  1000
   199     1  1000  1000  1000
   201     1  1000  1000  1000
   202     1  1000  1000  1000
   203     1  1000  1000  1000
   205     1  1000  1000  1000
   207     1  1000  1000  1000
   210     1  1000  1000  1000
   211     1  1000  1000  1000
   213     1  1000  1000  1000
   215     1  1000  1000  1000
   216     1  1000  1000  1000
   218     1  1000  1000  1000
   220     1  1000  1000  1000
   222     1  1000  1000  1000
   223     1  1000  1000  1000
   224     1  1000  1000  1000
   226     1  1000  1000  1000
   228     1  1000  1000  1000
   232     1  1000  1000  1000
   233     1  1000  1000  1000
   234     1  1000  1000  1000
   236     1  1000  1000  1000
   238     1  1000  1000  1000
   240     1  1000  1000  1000
   244     1  1000  1000  1000
   247     1  1000  1000  1000
   251     1  1000  1000  1000
   252     1  1000  1000  1000
   253     1  1000  1000  1000
   255     1  1000  1000  1000
   257     1  1000  1000  1000
   260     1  1000  1000  1000
   261     1  1000  1000  1000
   263     1  1000  1000  1000
   265     1  1000  1000  1000
   266     1  1000  1000  1000
   268     1  1000  1000  1000
   270     1  1000  1000  1000
   272     1  1000  1000  1000
   273     1  1000  1000  1000
   274     1  1000  1000  1000
   276     1  1000  1000  1000
   278     1  1000  1000  1000
   280     1  1000  1000  1000
   284     1  1000  1000  1000
   288     1  1000  1000  1000
   289     1  1000  1000  1000
   290     1  1000  1000  1000
   292     1  1000  1000  1000
   294     1  1000  1000  1000
   297     1  1000  1000  1000
   298     1  1000  1000  1000
   300     1  1000  1000  1000
   302     1  1000  1000  1000
   303     1  1000  1000  1000
   305     1  1000  1000  1000
   307     1  1000  1000  1000
   309     1  1000  1000  1000
   310     1  1000  1000  1000
   311     1  1000  1000  1000
   313     1  1000  1000  1000
   315     1  1000  1000  1000
   318     1  1000  1000  1000
   321     1  1000  1000  1000
   324     1  1000  1000  1000
   327     1  1000  1000  1000
   331     1  1000  1000  1000
   332     1  1000  1000  1000
   333     1  1000  1000  1000
   335     1  1000  1000  1000
   337     1  1000  1000  1000
   339     1  1000  1000  1000
   343     1  1000  1000  1000
   347     1  1000  1000  1000
   348     1  1000  1000  1000
   349     1  1000  1000  1000
   351     1  1000  1000  1000
   353     1  1000  1000  1000
   356     1  1000  1000  1000
   358     1  1000  1000  1000
   362     1  1000  1000  1000
   366     1  1000  1000  1000
   367     1  1000  1000  1000
   368     1  1000  1000  1000
   370     1  1000  1000  1000
   372     1  1000  1000  1000
   375     1  1000  1000  1000
   378     1  1000  1000  1000
   381     1  1000  1000  1000
   384     1  1000  1000  1000
   388     1  1000  1000  1000
   389     1  1000  1000  1000
   390     1  1000  1000  1000
   392     1  1000  1000  1000
   394     1  1000  1000  1000
   397     1  1000  1000  1000
   400     1  1000  1000  1000
   401     1  1000  1000  1000
   402     1  1000  1000  1000
   405     1  1000  1000  1000
   406     1  1000  1000  1000
   407     1  1000  1000  1000
   409     1  1000  1000  1000
   411     1  1000  1000  1000
   413     1  1000  1000  1000
   417     1  1000  1000  1000
   421     1  1000  1000  1000
   422     1  1000  1000  1000
   423     1  1000  1000  1000
   425     1  1000  1000  1000
   427     1  1000  1000  1000
   430     1  1000  1000  1000
   431     1  1000  1000  1000
   432     1  1000  1000  1000
   434     1  1000  1000  1000
   436     1  1000  1000  1000
   438     1  1000  1000  1000
   439     1  1000  1000  1000
   440     1  1000  1000  1000
   441     1  1000  1000  1000
   444     1  1000  1000  1000
   447     1  1000  1000  1000
   450     1  1000  1000  1000
   452     1  1000  1000  1000
   453     1  1000  1000  1000
   454     1  1000  1000  1000
   456     1  1000  1000  1000
   458     1  1000  1000  1000
   461     1  1000  1000  1000
   462     1  1000  1000  1000
   463     1  1000  1000  1000
   464     1  1000  1000  1000
   465     1  1000  1000  1000
   466     1  1000  1000  1000
   468     1  1000  1000  1000
   470     1  1000  1000  1000
   472     1  1000  1000  1000
   476     1  1000  1000  1000
   478     1  1000  1000  1000
   479     1  1000  1000  1000
   480     1  1000  1000  1000
   482     1  1000  1000  1000
   485     1  1000  1000  1000
   486     1  1000  1000  1000
   487     1  1000  1000  1000
   489     1  1000  1000  1000
   491     1  1000  1000  1000
   493     1  1000  1000  1000
   497     1  1000  1000  1000
   500     1  1000  1000  1000
   504     1  1000  1000  1000
   505     1  1000  1000  1000
   506     1  1000  1000  1000
   508     1  1000  1000  1000
   510     1  1000  1000  1000
   513     1  1000  1000  1000
   515     1  1000  1000  1000
   516     1  1000  1000  1000
   517     1  1000  1000  1000
   519     1  1000  1000  1000
   521     1  1000  1000  1000
   524     1  1000  1000  1000
   526     1  1000  1000  1000
   527     1  1000  1000  1000
   528     1  1000  1000  1000
   530     1  1000  1000  1000
   532     1  1000  1000  1000
   535     1  1000  1000  1000
   538     1  1000  1000  1000
   541     1  1000  1000  1000
   544     1  1000  1000  1000
   548     1  1000  1000  1000
   549     1  1000  1000  1000
   550     1  1000  1000  1000
   552     1  1000  1000  1000
   554     1  1000  1000  1000
   558     1  1000  1000  1000
   559     1  1000  1000  1000
   560     1  1000  1000  1000
   562     1  1000  1000  1000
   564     1  1000  1000  1000
   567     1  1000  1000  1000
   570     1  1000  1000  1000
   571     1  1000  1000  1000
   575     1  1000  1000  1000
   576     1  1000  1000  1000
   577     1  1000  1000  1000
   579     1  1000  1000  1000
   581     1  1000  1000  1000
   584     1  1000  1000  1000
   586     1  1000  1000  1000
   587     1  1000  1000  1000
   588     1  1000  1000  1000
   590     1  1000  1000  1000
   592     1  1000  1000  1000
   594     1  1000  1000  1000
   598     1  1000  1000  1000
   601     1  1000  1000  1000
   605     1  1000  1000  1000
   606     1  1000  1000  1000
   607     1  1000  1000  1000
   609     1  1000  1000  1000
   611     1  1000  1000  1000
   614     1  1000  1000  1000
   617     1  1000  1000  1000
   618     1  1000  1000  1000
   622     1  1000  1000  1000
   623     1  1000  1000  1000
   624     1  1000  1000  1000
   626     1  1000  1000  1000
   628     1  1000  1000  1000
   631     1  1000  1000  1000
   632     1  1000  1000  1000
   633     1  1000  1000  1000
   636     1  1000  1000  1000
   637     1  1000  1000  1000
   638     1  1000  1000  1000
   640     1  1000  1000  1000
   642     1  1000  1000  1000
   645     1  1000  1000  1000
   647     1  1000  1000  1000
   648     1  1000  1000  1000
   649     1  1000  1000  1000
   651     1  1000  1000  1000
   653     1  1000  1000  1000
   656     1  1000  1000  1000
   657     1  1000  1000  1000
   659     1  1000  1000  1000
   661     1  1000  1000  1000
   663     1  1000  1000  1000
   665     1  1000  1000  1000
   667     1  1000  1000  1000
   668     1  1000  1000  1000
   669     1  1000  1000  1000
   671     1  1000  1000  1000
   673     1  1000  1000  1000
   675     1  1000  1000  1000
   679     1  1000  1000  1000
   683     1  1000  1000  1000
   684     1  1000  1000  1000
   685     1  1000  1000  1000
   687     1  1000  1000  1000
   689     1  1000  1000  1000
   692     1  1000  1000  1000
   693     1  1000  1000  1000
   694     1  1000  1000  1000
   697     1  1000  1000  1000
   698     1  1000  1000  1000
   699     1  1000  1000  1000
   701     1  1000  1000  1000
   703     1  1000  1000  1000
   706     1  1000  1000  1000
   707     1  1000  1000  1000
   708     1  1000  1000  1000
   709     1  1000  1000  1000
   710     1  1000  1000  1000
   711     1  1000  1000  1000
   713     1  1000  1000  1000
   715     1  1000  1000  1000
   717     1  1000  1000  1000
   721     1  1000  1000  1000
   725     1  1000  1000  1000
   726     1  1000  1000  1000
   727     1  1000  1000  1000
   729     1  1000  1000  1000
   731     1  1000  1000  1000
   734     1  1000  1000  1000
   735     1  1000  1000  1000
   737     1  1000  1000  1000
   739     1  1000  1000  1000
   741     1  1000  1000  1000
   743     1  1000  1000  1000
   745     1  1000  1000  1000
   746     1  1000  1000  1000
   747     1  1000  1000  1000
   749     1  1000  1000  1000
   751     1  1000  1000  1000
   754     1  1000  1000  1000
   757     1  1000  1000  1000
   758     1  1000  1000  1000
   759     1  1000  1000  1000
   760     1  1000  1000  1000
   761     1  1000  1000  1000
   762     1  1000  1000  1000
   764     1  1000  1000  1000
   766     1  1000  1000  1000
   769     1  1000  1000  1000
   772     1  1000  1000  1000
   775     1  1000  1000  1000
   777     1  1000  1000  1000
   778     1  1000  1000  1000
   781     1  1000  1000  1000
   784     1  1000  1000  1000
   785     1  1000  1000  1000
   786     1  1000  1000  1000
   788     1  1000  1000  1000
   790     1  1000  1000  1000
   792     1  1000  1000  1000
   796     1  1000  1000  1000
   799     1  1000  1000  1000
   803     1  1000  1000  1000
   804     1  1000  1000  1000
   805     1  1000  1000  1000
   807     1  1000  1000  1000
   809     1  1000  1000  1000
   813     1  1000  1000  1000
   814     1  1000  1000  1000
   815     1  1000  1000  1000
   817     1  1000  1000  1000
   820     1  1000  1000  1000
   821     1  1000  1000  1000
   822     1  1000  1000  1000
   824     1  1000  1000  1000
   826     1  1000  1000  1000
   829     1  1000  1000  1000
   832     1  1000  1000  1000
   833     1  1000  1000  1000
   834     1  1000  1000  1000
   835     1  1000  1000  1000
   836     1  1000  1000  1000
   837     1  1000  1000  1000
   839     1  1000  1000  1000
   841     1  1000  1000  1000
   845     1  1000  1000  1000
   846     1  1000  1000  1000
   847     1  1000  1000  1000
   849     1  1000  1000  1000
   851     1  1000  1000  1000
   854     1  1000  1000  1000
   856     1  1000  1000  1000
   857     1  1000  1000  1000
   858     1  1000  1000  1000
   860     1  1000  1000  1000
   862     1  1000  1000  1000
   865     1  1000  1000  1000
   868     1  1000  1000  1000
   871     1  1000  1000  1000
   873     1  1000  1000  1000
   874     1  1000  1000  1000
   877     1  1000  1000  1000
   880     1  1000  1000  1000
   881     1  1000  1000  1000
   882     1  1000  1000  1000
   884     1  1000  1000  1000
   886     1  1000  1000  1000
   889     1  1000  1000  1000
   891     1  1000  1000  1000
   895     1  1000  1000  1000
   899     1  1000  1000  1000
   900     1  1000  1000  1000
   901     1  1000  1000  1000
   903     1  1000  1000  1000
   905     1  1000  1000  1000
   909     1  1000  1000  1000
   910     1  1000  1000  1000
   911     1  1000  1000  1000
   913     1  1000  1000  1000
   915     1  1000  1000  1000
   918     1  1000  1000  1000
   919     1  1000  1000  1000
   920     1  1000  1000  1000
   922     1  1000  1000  1000
   924     1  1000  1000  1000
   926     1  1000  1000  1000
   927     1  1000  1000  1000
   928     1  1000  1000  1000
   930     1  1000  1000  1000
   932     1  1000  1000  1000
   935     1  1000  1000  1000
   936     1  1000  1000  1000
   938     1  1000  1000  1000
   940     1  1000  1000  1000
   941     1  1000  1000  1000
   943     1  1000  1000  1000
   945     1  1000  1000  1000
   947     1  1000  1000  1000
   948     1  1000  1000  1000
   949     1  1000  1000  1000
   951     1  1000  1000  1000
   953     1  1000  1000  1000
   956     1  1000  1000  1000
   957     1  1000  1000  1000
   958     1  1000  1000  1000
   961     1  1000  1000  1000
   962     1  1000  1000  1000
   963     1  1000  1000  1000
   965     1  1000  1000  1000
   967     1  1000  1000  1000
   970     1  1000  1000  1000
   973     1  1000  1000  1000
   976     1  1000  1000  1000
   979     1  1000  1000  1000
   983     1  1000  1000  1000
   984     1  1000  1000  1000
   985     1  1000  1000  1000
   987     1  1000  1000  1000
   989     1  1000  1000  1000
   992     1  1000  1000  1000
   995     1  1000  1000  1000
   998     1  1000  1000  1000
  1000     1  1000  1000  1000
  1001     1  1000  1000  1000
  1004     1  1000  1000  1000
  1007     1  1000  1000  1000
  1008     1  1000  1000  1000
  1009     1  1000  1000  1000
  1011     1  1000  1000  1000
  1013     1  1000  1000  1000
  1016     1  1000  1000  1000
  1018     1  1000  1000  1000
  1019     1  1000  1000  1000
  1020     1  1000  1000  1000
  1022     1  1000  1000  1000
  1024     1  1000  1000  1000
  1026     1  1000  1000  1000
  1030     1  1000  1000  1000
  1032     1  1000  1000  1000
  1033     1  1000  1000  1000
  1034     1  1000  1000  1000
  1036     1  1000  1000  1000
  1038     1  1000  1000  1000
  1040     1  1000  1000  1000
  1044     1  1000  1000  1000
  1047     1  1000  1000  1000
  1051     1  1000  1000  1000
  1052     1  1000  1000  1000
  1053     1  1000  1000  1000
  1055     1  1000  1000  1000
  1057     1  1000  1000  1000
  1059     1  1000  1000  1000
  1063     1  1000  1000  1000
  1065     1  1000  1000  1000
  1066     1  1000  1000  1000
  1067     1  1000  1000  1000
  1069     1  1000  1000  1000
  1071     1  1000  1000  1000
  1074     1  1000  1000  1000
  1076     1  1000  1000  1000
  1077     1  1000  1000  1000
  1078     1  1000  1000  1000
  1080     1  1000  1000  1000
  1082     1  1000  1000  1000
  1085     1  1000  1000  1000
  1088     1  1000  1000  1000
  1091     1  1000  1000  1000
  1093     1  1000  1000  1000
  1094     1  1000  1000  1000
  1097     1  1000  1000  1000
  1100     1  1000  1000  1000
  1101     1  1000  1000  1000
  1102     1  1000  1000  1000
  1104     1  1000  1000  1000
  1106     1  1000  1000  1000
  1109     1  1000  1000  1000
  1112     1  1000  1000  1000
  1113     1  1000  1000  1000
  1114     1  1000  1000  1000
  1115     1  1000  1000  1000
  1116     1  1000  1000  1000
  1117     1  1000  1000  1000
  1119     1  1000  1000  1000
  1121     1  1000  1000  1000
  1123     1  1000  1000  1000
  1127     1  1000  1000  1000
  1130     1  1000  1000  1000
  1134     1  1000  1000  1000
  1135     1  1000  1000  1000
  1136     1  1000  1000  1000
  1138     1  1000  1000  1000
  1140     1  1000  1000  1000
  1143     1  1000  1000  1000
  1146     1  1000  1000  1000
  1147     1  1000  1000  1000
  1148     1  1000  1000  1000
  1151     1  1000  1000  1000
  1152     1  1000  1000  1000
  1153     1  1000  1000  1000
  1155     1  1000  1000  1000
  1157     1  1000  1000  1000
  1159     1  1000  1000  1000
  1163     1  1000  1000  1000
  1165     1  1000  1000  1000
  1166     1  1000  1000  1000
  1167     1  1000  1000  1000
  1169     1  1000  1000  1000
  1171     1  1000  1000  1000
  1175     1  1000  1000  1000
  1176     1  1000  1000  1000
  1177     1  1000  1000  1000
  1179     1  1000  1000  1000
  1181     1  1000  1000  1000
  1183     1  1000  1000  1000
  1187     1  1000  1000  1000
  1191     1  1000  1000  1000
  1192     1  1000  1000  1000
  1193     1  1000  1000  1000
  1195     1  1000  1000  1000
  1197     1  1000  1000  1000
  1200     1  1000  1000  1000
  1203     1  1000  1000  1000
  1206     1  1000  1000  1000
  1208     1  1000  1000  1000
  1209     1  1000  1000  1000
  1212     1  1000  1000  1000
  1215     1  1000  1000  1000
  1216     1  1000  1000  1000
  1217     1  1000  1000  1000
  1219     1  1000  1000  1000
  1221     1  1000  1000  1000
  1224     1  1000  1000  1000
  1226     1  1000  1000  1000
  1230     1  1000  1000  1000
  1234     1  1000  1000  1000
  1235     1  1000  1000  1000
  1236     1  1000  1000  1000
  1238     1  1000  1000  1000
  1240     1  1000  1000  1000
  1243     1  1000  1000  1000
  1245     1  1000  1000  1000
  1249     1  1000  1000  1000
  1253     1  1000  1000  1000
  1254     1  1000  1000  1000
  1255     1  1000  1000  1000
  1257     1  1000  1000  1000
  1259     1  1000  1000  1000
  1262     1  1000  1000  1000
  1264     1  1000  1000  1000
  1268     1  1000  1000  1000
  1272     1  1000  1000  1000
  1273     1  1000  1000  1000
  1274     1  1000  1000  1000
  1275     1  1000  1000  1000
  1278     1  1000  1000  1000
  1281     1  1000  1000  1000
  1284     1  1000  1000  1000
  1286     1  1000  1000  1000
  1287     1  1000  1000  1000
  1288     1  1000  1000  1000
  1290     1  1000  1000  1000
  1293     1  1000  1000  1000
  1294     1  1000  1000  1000
  1295     1  1000  1000  1000
  1297     1  1000  1000  1000
  1299     1  1000  1000  1000
  1302     1  1000  1000  1000
  1305     1  1000  1000  1000
  1306     1  1000  1000  1000
  1307     1  1000  1000  1000
  1308     1  1000  1000  1000
  1309     1  1000  1000  1000
  1310     1  1000  1000  1000
  1312     1  1000  1000  1000
  1314     1  1000  1000  1000
  1317     1  1000  1000  1000
  1319     1  1000  1000  1000
  1323     1  1000  1000  1000
  1327     1  1000  1000  1000
  1328     1  1000  1000  1000
  1329     1  1000  1000  1000
  1331     1  1000  1000  1000
  1333     1  1000  1000  1000
  1337     1  1000  1000  1000
  1338     1  1000  1000  1000
  1339     1  1000  1000  1000
  1341     1  1000  1000  1000
  1343     1  1000  1000  1000
  1346     1  1000  1000  1000
  1349     1  1000  1000  1000
  1352     1  1000  1000  1000
  1355     1  1000  1000  1000
  1359     1  1000  1000  1000
  1360     1  1000  1000  1000
  1361     1  1000  1000  1000
  1363     1  1000  1000  1000
  1365     1  1000  1000  1000
  1368     1  1000  1000  1000
  1369     1  1000  1000  1000
  1370     1  1000  1000  1000
  1372     1  1000  1000  1000
  1374     1  1000  1000  1000
  1376     1  1000  1000  1000
  1377     1  1000  1000  1000
  1378     1  1000  1000  1000
  1380     1  1000  1000  1000
  1382     1  1000  1000  1000
  1386     1  1000  1000  1000
  1387     1  1000  1000  1000
  1388     1  1000  1000  1000
  1390     1  1000  1000  1000
  1392     1  1000  1000  1000
  1394     1  1000  1000  1000
  1398     1  1000  1000  1000
  1402     1  1000  1000  1000
  1403     1  1000  1000  1000
  1404     1  1000  1000  1000
  1406     1  1000  1000  1000
  1408     1  1000  1000  1000
  1411     1  1000  1000  1000
  1413     1  1000  1000  1000
  1414     1  1000  1000  1000
  1415     1  1000  1000  1000
  1417     1  1000  1000  1000
  1419     1  1000  1000  1000
  1422     1  1000  1000  1000
  1425     1  1000  1000  1000
  1426     1  1000  1000  1000
  1427     1  1000  1000  1000
  1428     1  1000  1000  1000
  1429     1  1000  1000  1000
  1430     1  1000  1000  1000
  1432     1  1000  1000  1000
  1435     1  1000  1000  1000
  1436     1  1000  1000  1000
  1437     1  1000  1000  1000
  1439     1  1000  1000  1000
  1441     1  1000  1000  1000
  1443     1  1000  1000  1000
  1447     1  1000  1000  1000
  1449     1  1000  1000  1000
  1450     1  1000  1000  1000
  1451     1  1000  1000  1000
  1453     1  1000  1000  1000
  1455     1  1000  1000  1000
  1458     1  1000  1000  1000
  1461     1  1000  1000  1000
  1464     1  1000  1000  1000
  1467     1  1000  1000  1000
  1471     1  1000  1000  1000
  1472     1  1000  1000  1000
  1473     1  1000  1000  1000
  1475     1  1000  1000  1000
  1477     1  1000  1000  1000
  1481     1  1000  1000  1000
  1482     1  1000  1000  1000
  1483     1  1000  1000  1000
  1485     1  1000  1000  1000
  1487     1  1000  1000  1000
  1489     1  1000  1000  1000
  1493     1  1000  1000  1000
  1497     1  1000  1000  1000
  1498     1  1000  1000  1000
  1499     1  1000  1000  1000
  1501     1  1000  1000  1000
  1503     1  1000  1000  1000
  1505     1  1000  1000  1000
  1509     1  1000  1000  1000
  1511     1  1000  1000  1000
  1512     1  1000  1000  1000
  1513     1  1000  1000  1000
  1515     1  1000  1000  1000
  1517     1  1000  1000  1000
  1520     1  1000  1000  1000
  1523     1  1000  1000  1000
  1526     1  1000  1000  1000
  1529     1  1000  1000  1000
  1533     1  1000  1000  1000
  1534     1  1000  1000  1000
  1535     1  1000  1000  1000
  1537     1  1000  1000  1000
  1539     1  1000  1000  1000
  1542     1  1000  1000  1000
  1543     1  1000  1000  1000
  1545     1  1000  1000  1000
  1547     1  1000  1000  1000
  1548     1  1000  1000  1000
  1550     1  1000  1000  1000
  1552     1  1000  1000  1000
  1554     1  1000  1000  1000
  1555     1  1000  1000  1000
  1556     1  1000  1000  1000
  1558     1  1000  1000  1000
  1560     1  1000  1000  1000
  1562     1  1000  1000  1000
  1566     1  1000  1000  1000
  1568     1  1000  1000  1000
  1569     1  1000  1000  1000
  1570     1  1000  1000  1000
  1572     1  1000  1000  1000
  1574     1  1000  1000  1000
  1577     1  1000  1000  1000
  1579     1  1000  1000  1000
  1580     1  1000  1000  1000
  1581     1  1000  1000  1000
  1583     1  1000  1000  1000
  1585     1  1000  1000  1000
  1589     1  1000  1000  1000
  1590     1  1000  1000  1000
  1591     1  1000  1000  1000
  1593     1  1000  1000  1000
  1595     1  1000  1000  1000
  1598     1  1000  1000  1000
  1601     1  1000  1000  1000
  1604     1  1000  1000  1000
  1607     1  1000  1000  1000
  1611     1  1000  1000  1000
  1612     1  1000  1000  1000
  1613     1  1000  1000  1000
