# Supplementary material for: Redox-Based Defect Detection in Packed DNA: Insights from Hybrid Quantum Mechanical/Molecular Mechanics Molecular Dynamics Simulations
Source: J Chem Theory Comput. 2023 Nov 14;19(22):8434–45. doi: 10.1021/acs.jctc.3c01013 (PMC10687876; doi:10.1021/acs.jctc.3c01013)
Supplement: Supplementary file 2 — ct3c01013_si_002.zip [file ct3c01013_si_002.zip › packed_dna_8oxog-main/classical_MD/8oxoG_reg1/8oxoG_oxidized_reg1/8oxoG_ox_reg1_topology/posre_Protein_chain_X3.itp]

; In this topology include file, you will find position restraint
; entries for all the heavy atoms in your original pdb file.
; This means that all the protons which were added by pdb2gmx are
; not restrained.

[ position_restraints ]
; atom  type      fx      fy      fz
     1     1  1000  1000  1000
     4     1  1000  1000  1000
     7     1  1000  1000  1000
    10     1  1000  1000  1000
    13     1  1000  1000  1000
    15     1  1000  1000  1000
    16     1  1000  1000  1000
    17     1  1000  1000  1000
    19     1  1000  1000  1000
    21     1  1000  1000  1000
    24     1  1000  1000  1000
    25     1  1000  1000  1000
    26     1  1000  1000  1000
    28     1  1000  1000  1000
    30     1  1000  1000  1000
    32     1  1000  1000  1000
    33     1  1000  1000  1000
    34     1  1000  1000  1000
    36     1  1000  1000  1000
    38     1  1000  1000  1000
    41     1  1000  1000  1000
    44     1  1000  1000  1000
    47     1  1000  1000  1000
    49     1  1000  1000  1000
    50     1  1000  1000  1000
    53     1  1000  1000  1000
    56     1  1000  1000  1000
    57     1  1000  1000  1000
    58     1  1000  1000  1000
    60     1  1000  1000  1000
    62     1  1000  1000  1000
    65     1  1000  1000  1000
    66     1  1000  1000  1000
    68     1  1000  1000  1000
    70     1  1000  1000  1000
    71     1  1000  1000  1000
    73     1  1000  1000  1000
    75     1  1000  1000  1000
    77     1  1000  1000  1000
    78     1  1000  1000  1000
    79     1  1000  1000  1000
    81     1  1000  1000  1000
    83     1  1000  1000  1000
    86     1  1000  1000  1000
    89     1  1000  1000  1000
    92     1  1000  1000  1000
    94     1  1000  1000  1000
    95     1  1000  1000  1000
    98     1  1000  1000  1000
   101     1  1000  1000  1000
   102     1  1000  1000  1000
   103     1  1000  1000  1000
   104     1  1000  1000  1000
   107     1  1000  1000  1000
   110     1  1000  1000  1000
   113     1  1000  1000  1000
   115     1  1000  1000  1000
   116     1  1000  1000  1000
   117     1  1000  1000  1000
   119     1  1000  1000  1000
   122     1  1000  1000  1000
   123     1  1000  1000  1000
   124     1  1000  1000  1000
   126     1  1000  1000  1000
   128     1  1000  1000  1000
   130     1  1000  1000  1000
   134     1  1000  1000  1000
   136     1  1000  1000  1000
   137     1  1000  1000  1000
   138     1  1000  1000  1000
   140     1  1000  1000  1000
   142     1  1000  1000  1000
   144     1  1000  1000  1000
   148     1  1000  1000  1000
   152     1  1000  1000  1000
   153     1  1000  1000  1000
   154     1  1000  1000  1000
   156     1  1000  1000  1000
   158     1  1000  1000  1000
   162     1  1000  1000  1000
   163     1  1000  1000  1000
   164     1  1000  1000  1000
   166     1  1000  1000  1000
   168     1  1000  1000  1000
   171     1  1000  1000  1000
   173     1  1000  1000  1000
   177     1  1000  1000  1000
   181     1  1000  1000  1000
   182     1  1000  1000  1000
   183     1  1000  1000  1000
   185     1  1000  1000  1000
   187     1  1000  1000  1000
   190     1  1000  1000  1000
   193     1  1000  1000  1000
   196     1  1000  1000  1000
   198     1  1000  1000  1000
   199     1  1000  1000  1000
   202     1  1000  1000  1000
   205     1  1000  1000  1000
   206     1  1000  1000  1000
   207     1  1000  1000  1000
   209     1  1000  1000  1000
   211     1  1000  1000  1000
   214     1  1000  1000  1000
   217     1  1000  1000  1000
   218     1  1000  1000  1000
   219     1  1000  1000  1000
   220     1  1000  1000  1000
   221     1  1000  1000  1000
   222     1  1000  1000  1000
   224     1  1000  1000  1000
   226     1  1000  1000  1000
   228     1  1000  1000  1000
   232     1  1000  1000  1000
   235     1  1000  1000  1000
   239     1  1000  1000  1000
   240     1  1000  1000  1000
   241     1  1000  1000  1000
   243     1  1000  1000  1000
   245     1  1000  1000  1000
   248     1  1000  1000  1000
   251     1  1000  1000  1000
   254     1  1000  1000  1000
   256     1  1000  1000  1000
   257     1  1000  1000  1000
   260     1  1000  1000  1000
   263     1  1000  1000  1000
   264     1  1000  1000  1000
   265     1  1000  1000  1000
   267     1  1000  1000  1000
   269     1  1000  1000  1000
   272     1  1000  1000  1000
   275     1  1000  1000  1000
   278     1  1000  1000  1000
   280     1  1000  1000  1000
   281     1  1000  1000  1000
   284     1  1000  1000  1000
   287     1  1000  1000  1000
   288     1  1000  1000  1000
   289     1  1000  1000  1000
   291     1  1000  1000  1000
   293     1  1000  1000  1000
   296     1  1000  1000  1000
   297     1  1000  1000  1000
   299     1  1000  1000  1000
   301     1  1000  1000  1000
   302     1  1000  1000  1000
   304     1  1000  1000  1000
   306     1  1000  1000  1000
   308     1  1000  1000  1000
   309     1  1000  1000  1000
   310     1  1000  1000  1000
   312     1  1000  1000  1000
   314     1  1000  1000  1000
   317     1  1000  1000  1000
   320     1  1000  1000  1000
   321     1  1000  1000  1000
   322     1  1000  1000  1000
   325     1  1000  1000  1000
   326     1  1000  1000  1000
   327     1  1000  1000  1000
   329     1  1000  1000  1000
   331     1  1000  1000  1000
   334     1  1000  1000  1000
   337     1  1000  1000  1000
   340     1  1000  1000  1000
   343     1  1000  1000  1000
   347     1  1000  1000  1000
   348     1  1000  1000  1000
   349     1  1000  1000  1000
   351     1  1000  1000  1000
   353     1  1000  1000  1000
   356     1  1000  1000  1000
   358     1  1000  1000  1000
   359     1  1000  1000  1000
   360     1  1000  1000  1000
   362     1  1000  1000  1000
   364     1  1000  1000  1000
   366     1  1000  1000  1000
   370     1  1000  1000  1000
   372     1  1000  1000  1000
   373     1  1000  1000  1000
   374     1  1000  1000  1000
   376     1  1000  1000  1000
   378     1  1000  1000  1000
   381     1  1000  1000  1000
   384     1  1000  1000  1000
   385     1  1000  1000  1000
   386     1  1000  1000  1000
   387     1  1000  1000  1000
   388     1  1000  1000  1000
   389     1  1000  1000  1000
   391     1  1000  1000  1000
   393     1  1000  1000  1000
   396     1  1000  1000  1000
   398     1  1000  1000  1000
   402     1  1000  1000  1000
   406     1  1000  1000  1000
   407     1  1000  1000  1000
   408     1  1000  1000  1000
   410     1  1000  1000  1000
   412     1  1000  1000  1000
   415     1  1000  1000  1000
   417     1  1000  1000  1000
   421     1  1000  1000  1000
   425     1  1000  1000  1000
   426     1  1000  1000  1000
   427     1  1000  1000  1000
   429     1  1000  1000  1000
   431     1  1000  1000  1000
   433     1  1000  1000  1000
   437     1  1000  1000  1000
   440     1  1000  1000  1000
   444     1  1000  1000  1000
   445     1  1000  1000  1000
   446     1  1000  1000  1000
   448     1  1000  1000  1000
   450     1  1000  1000  1000
   453     1  1000  1000  1000
   456     1  1000  1000  1000
   459     1  1000  1000  1000
   461     1  1000  1000  1000
   462     1  1000  1000  1000
   465     1  1000  1000  1000
   468     1  1000  1000  1000
   469     1  1000  1000  1000
   470     1  1000  1000  1000
   472     1  1000  1000  1000
   474     1  1000  1000  1000
   477     1  1000  1000  1000
   480     1  1000  1000  1000
   483     1  1000  1000  1000
   486     1  1000  1000  1000
   490     1  1000  1000  1000
   491     1  1000  1000  1000
   492     1  1000  1000  1000
   494     1  1000  1000  1000
   496     1  1000  1000  1000
   499     1  1000  1000  1000
   501     1  1000  1000  1000
   505     1  1000  1000  1000
   509     1  1000  1000  1000
   510     1  1000  1000  1000
   511     1  1000  1000  1000
   512     1  1000  1000  1000
   515     1  1000  1000  1000
   518     1  1000  1000  1000
   521     1  1000  1000  1000
   523     1  1000  1000  1000
   524     1  1000  1000  1000
   525     1  1000  1000  1000
   527     1  1000  1000  1000
   529     1  1000  1000  1000
   532     1  1000  1000  1000
   533     1  1000  1000  1000
   535     1  1000  1000  1000
   537     1  1000  1000  1000
   539     1  1000  1000  1000
   541     1  1000  1000  1000
   543     1  1000  1000  1000
   544     1  1000  1000  1000
   545     1  1000  1000  1000
   547     1  1000  1000  1000
   549     1  1000  1000  1000
   552     1  1000  1000  1000
   555     1  1000  1000  1000
   556     1  1000  1000  1000
   557     1  1000  1000  1000
   560     1  1000  1000  1000
   561     1  1000  1000  1000
   562     1  1000  1000  1000
   564     1  1000  1000  1000
   566     1  1000  1000  1000
   569     1  1000  1000  1000
   572     1  1000  1000  1000
   575     1  1000  1000  1000
   577     1  1000  1000  1000
   578     1  1000  1000  1000
   581     1  1000  1000  1000
   584     1  1000  1000  1000
   585     1  1000  1000  1000
   586     1  1000  1000  1000
   588     1  1000  1000  1000
   590     1  1000  1000  1000
   593     1  1000  1000  1000
   595     1  1000  1000  1000
   599     1  1000  1000  1000
   603     1  1000  1000  1000
   604     1  1000  1000  1000
   605     1  1000  1000  1000
   607     1  1000  1000  1000
   609     1  1000  1000  1000
   611     1  1000  1000  1000
   615     1  1000  1000  1000
   619     1  1000  1000  1000
   620     1  1000  1000  1000
   621     1  1000  1000  1000
   623     1  1000  1000  1000
   625     1  1000  1000  1000
   628     1  1000  1000  1000
   631     1  1000  1000  1000
   634     1  1000  1000  1000
   636     1  1000  1000  1000
   637     1  1000  1000  1000
   640     1  1000  1000  1000
   643     1  1000  1000  1000
   644     1  1000  1000  1000
   645     1  1000  1000  1000
   647     1  1000  1000  1000
   649     1  1000  1000  1000
   652     1  1000  1000  1000
   655     1  1000  1000  1000
   656     1  1000  1000  1000
   657     1  1000  1000  1000
   658     1  1000  1000  1000
   659     1  1000  1000  1000
   660     1  1000  1000  1000
   662     1  1000  1000  1000
   664     1  1000  1000  1000
   666     1  1000  1000  1000
   670     1  1000  1000  1000
   673     1  1000  1000  1000
   677     1  1000  1000  1000
   678     1  1000  1000  1000
   679     1  1000  1000  1000
   681     1  1000  1000  1000
   683     1  1000  1000  1000
   687     1  1000  1000  1000
   688     1  1000  1000  1000
   689     1  1000  1000  1000
   691     1  1000  1000  1000
   693     1  1000  1000  1000
   696     1  1000  1000  1000
   699     1  1000  1000  1000
   700     1  1000  1000  1000
   701     1  1000  1000  1000
   704     1  1000  1000  1000
   705     1  1000  1000  1000
   706     1  1000  1000  1000
   708     1  1000  1000  1000
   710     1  1000  1000  1000
   713     1  1000  1000  1000
   714     1  1000  1000  1000
   715     1  1000  1000  1000
   716     1  1000  1000  1000
   717     1  1000  1000  1000
   718     1  1000  1000  1000
   720     1  1000  1000  1000
   722     1  1000  1000  1000
   725     1  1000  1000  1000
   726     1  1000  1000  1000
   728     1  1000  1000  1000
   730     1  1000  1000  1000
   732     1  1000  1000  1000
   734     1  1000  1000  1000
   736     1  1000  1000  1000
   737     1  1000  1000  1000
   738     1  1000  1000  1000
   740     1  1000  1000  1000
   742     1  1000  1000  1000
   745     1  1000  1000  1000
   748     1  1000  1000  1000
   751     1  1000  1000  1000
   754     1  1000  1000  1000
   758     1  1000  1000  1000
   759     1  1000  1000  1000
   760     1  1000  1000  1000
   762     1  1000  1000  1000
   764     1  1000  1000  1000
   766     1  1000  1000  1000
   770     1  1000  1000  1000
   772     1  1000  1000  1000
   773     1  1000  1000  1000
   774     1  1000  1000  1000
   776     1  1000  1000  1000
   778     1  1000  1000  1000
   781     1  1000  1000  1000
   782     1  1000  1000  1000
   783     1  1000  1000  1000
   784     1  1000  1000  1000
   785     1  1000  1000  1000
   786     1  1000  1000  1000
   788     1  1000  1000  1000
   790     1  1000  1000  1000
   793     1  1000  1000  1000
   795     1  1000  1000  1000
   799     1  1000  1000  1000
   803     1  1000  1000  1000
   804     1  1000  1000  1000
   805     1  1000  1000  1000
   807     1  1000  1000  1000
   809     1  1000  1000  1000
   812     1  1000  1000  1000
   815     1  1000  1000  1000
   818     1  1000  1000  1000
   820     1  1000  1000  1000
   821     1  1000  1000  1000
   824     1  1000  1000  1000
   827     1  1000  1000  1000
   828     1  1000  1000  1000
   829     1  1000  1000  1000
   831     1  1000  1000  1000
   833     1  1000  1000  1000
   836     1  1000  1000  1000
   837     1  1000  1000  1000
   839     1  1000  1000  1000
   841     1  1000  1000  1000
   843     1  1000  1000  1000
   845     1  1000  1000  1000
   847     1  1000  1000  1000
   848     1  1000  1000  1000
   849     1  1000  1000  1000
   851     1  1000  1000  1000
   853     1  1000  1000  1000
   856     1  1000  1000  1000
   859     1  1000  1000  1000
   860     1  1000  1000  1000
   861     1  1000  1000  1000
   864     1  1000  1000  1000
   865     1  1000  1000  1000
   866     1  1000  1000  1000
   868     1  1000  1000  1000
   870     1  1000  1000  1000
   873     1  1000  1000  1000
   875     1  1000  1000  1000
   876     1  1000  1000  1000
   877     1  1000  1000  1000
   879     1  1000  1000  1000
   881     1  1000  1000  1000
   884     1  1000  1000  1000
   886     1  1000  1000  1000
   887     1  1000  1000  1000
   888     1  1000  1000  1000
   890     1  1000  1000  1000
   892     1  1000  1000  1000
   896     1  1000  1000  1000
   897     1  1000  1000  1000
   898     1  1000  1000  1000
   900     1  1000  1000  1000
   902     1  1000  1000  1000
   904     1  1000  1000  1000
   908     1  1000  1000  1000
   912     1  1000  1000  1000
   913     1  1000  1000  1000
   914     1  1000  1000  1000
   916     1  1000  1000  1000
   918     1  1000  1000  1000
   921     1  1000  1000  1000
   924     1  1000  1000  1000
   925     1  1000  1000  1000
   929     1  1000  1000  1000
   930     1  1000  1000  1000
   931     1  1000  1000  1000
   933     1  1000  1000  1000
   935     1  1000  1000  1000
   939     1  1000  1000  1000
   940     1  1000  1000  1000
   941     1  1000  1000  1000
   943     1  1000  1000  1000
   945     1  1000  1000  1000
   948     1  1000  1000  1000
   950     1  1000  1000  1000
   954     1  1000  1000  1000
   958     1  1000  1000  1000
   959     1  1000  1000  1000
   960     1  1000  1000  1000
   962     1  1000  1000  1000
   964     1  1000  1000  1000
   967     1  1000  1000  1000
   970     1  1000  1000  1000
   971     1  1000  1000  1000
   972     1  1000  1000  1000
   975     1  1000  1000  1000
   976     1  1000  1000  1000
   977     1  1000  1000  1000
   979     1  1000  1000  1000
   981     1  1000  1000  1000
   984     1  1000  1000  1000
   987     1  1000  1000  1000
   988     1  1000  1000  1000
   989     1  1000  1000  1000
   990     1  1000  1000  1000
   991     1  1000  1000  1000
   992     1  1000  1000  1000
   994     1  1000  1000  1000
   996     1  1000  1000  1000
  1000     1  1000  1000  1000
  1001     1  1000  1000  1000
  1002     1  1000  1000  1000
  1004     1  1000  1000  1000
  1006     1  1000  1000  1000
  1009     1  1000  1000  1000
  1011     1  1000  1000  1000
  1012     1  1000  1000  1000
  1013     1  1000  1000  1000
  1015     1  1000  1000  1000
  1017     1  1000  1000  1000
  1020     1  1000  1000  1000
  1023     1  1000  1000  1000
  1024     1  1000  1000  1000
  1025     1  1000  1000  1000
  1026     1  1000  1000  1000
  1027     1  1000  1000  1000
  1028     1  1000  1000  1000
  1030     1  1000  1000  1000
  1032     1  1000  1000  1000
  1036     1  1000  1000  1000
  1037     1  1000  1000  1000
  1038     1  1000  1000  1000
  1040     1  1000  1000  1000
  1042     1  1000  1000  1000
  1045     1  1000  1000  1000
  1046     1  1000  1000  1000
  1048     1  1000  1000  1000
  1050     1  1000  1000  1000
  1051     1  1000  1000  1000
  1053     1  1000  1000  1000
  1055     1  1000  1000  1000
  1057     1  1000  1000  1000
  1058     1  1000  1000  1000
  1059     1  1000  1000  1000
  1061     1  1000  1000  1000
  1063     1  1000  1000  1000
  1066     1  1000  1000  1000
  1068     1  1000  1000  1000
  1072     1  1000  1000  1000
  1076     1  1000  1000  1000
  1077     1  1000  1000  1000
  1078     1  1000  1000  1000
  1080     1  1000  1000  1000
  1082     1  1000  1000  1000
  1084     1  1000  1000  1000
  1088     1  1000  1000  1000
  1092     1  1000  1000  1000
  1093     1  1000  1000  1000
  1094     1  1000  1000  1000
  1096     1  1000  1000  1000
  1098     1  1000  1000  1000
  1102     1  1000  1000  1000
  1103     1  1000  1000  1000
  1104     1  1000  1000  1000
  1106     1  1000  1000  1000
  1108     1  1000  1000  1000
  1111     1  1000  1000  1000
  1113     1  1000  1000  1000
  1117     1  1000  1000  1000
  1121     1  1000  1000  1000
  1122     1  1000  1000  1000
  1123     1  1000  1000  1000
  1125     1  1000  1000  1000
  1127     1  1000  1000  1000
  1130     1  1000  1000  1000
  1131     1  1000  1000  1000
  1133     1  1000  1000  1000
  1135     1  1000  1000  1000
  1137     1  1000  1000  1000
  1139     1  1000  1000  1000
  1141     1  1000  1000  1000
  1142     1  1000  1000  1000
  1143     1  1000  1000  1000
  1145     1  1000  1000  1000
  1147     1  1000  1000  1000
  1150     1  1000  1000  1000
  1153     1  1000  1000  1000
  1154     1  1000  1000  1000
  1155     1  1000  1000  1000
  1156     1  1000  1000  1000
  1157     1  1000  1000  1000
  1158     1  1000  1000  1000
  1160     1  1000  1000  1000
  1162     1  1000  1000  1000
  1165     1  1000  1000  1000
  1166     1  1000  1000  1000
  1167     1  1000  1000  1000
  1168     1  1000  1000  1000
  1169     1  1000  1000  1000
  1170     1  1000  1000  1000
  1172     1  1000  1000  1000
  1174     1  1000  1000  1000
  1176     1  1000  1000  1000
  1180     1  1000  1000  1000
  1182     1  1000  1000  1000
  1183     1  1000  1000  1000
  1184     1  1000  1000  1000
  1186     1  1000  1000  1000
  1188     1  1000  1000  1000
  1191     1  1000  1000  1000
  1192     1  1000  1000  1000
  1193     1  1000  1000  1000
  1196     1  1000  1000  1000
  1197     1  1000  1000  1000
  1198     1  1000  1000  1000
  1200     1  1000  1000  1000
  1202     1  1000  1000  1000
  1205     1  1000  1000  1000
  1207     1  1000  1000  1000
  1211     1  1000  1000  1000
  1215     1  1000  1000  1000
  1216     1  1000  1000  1000
  1217     1  1000  1000  1000
  1219     1  1000  1000  1000
  1221     1  1000  1000  1000
  1224     1  1000  1000  1000
  1226     1  1000  1000  1000
  1227     1  1000  1000  1000
  1228     1  1000  1000  1000
  1230     1  1000  1000  1000
  1232     1  1000  1000  1000
  1236     1  1000  1000  1000
  1237     1  1000  1000  1000
  1238     1  1000  1000  1000
  1240     1  1000  1000  1000
  1242     1  1000  1000  1000
  1244     1  1000  1000  1000
  1248     1  1000  1000  1000
  1251     1  1000  1000  1000
  1255     1  1000  1000  1000
  1256     1  1000  1000  1000
  1257     1  1000  1000  1000
  1259     1  1000  1000  1000
  1261     1  1000  1000  1000
  1264     1  1000  1000  1000
  1265     1  1000  1000  1000
  1266     1  1000  1000  1000
  1268     1  1000  1000  1000
  1270     1  1000  1000  1000
  1272     1  1000  1000  1000
  1273     1  1000  1000  1000
  1274     1  1000  1000  1000
  1276     1  1000  1000  1000
  1278     1  1000  1000  1000
  1282     1  1000  1000  1000
  1283     1  1000  1000  1000
  1284     1  1000  1000  1000
  1286     1  1000  1000  1000
  1288     1  1000  1000  1000
  1291     1  1000  1000  1000
  1294     1  1000  1000  1000
  1297     1  1000  1000  1000
  1300     1  1000  1000  1000
  1304     1  1000  1000  1000
  1305     1  1000  1000  1000
  1306     1  1000  1000  1000
  1308     1  1000  1000  1000
  1310     1  1000  1000  1000
  1313     1  1000  1000  1000
  1316     1  1000  1000  1000
  1319     1  1000  1000  1000
  1321     1  1000  1000  1000
  1322     1  1000  1000  1000
  1325     1  1000  1000  1000
  1328     1  1000  1000  1000
  1329     1  1000  1000  1000
  1330     1  1000  1000  1000
  1332     1  1000  1000  1000
  1334     1  1000  1000  1000
  1336     1  1000  1000  1000
  1340     1  1000  1000  1000
  1344     1  1000  1000  1000
  1345     1  1000  1000  1000
  1346     1  1000  1000  1000
  1348     1  1000  1000  1000
  1350     1  1000  1000  1000
  1352     1  1000  1000  1000
  1356     1  1000  1000  1000
  1358     1  1000  1000  1000
  1359     1  1000  1000  1000
  1360     1  1000  1000  1000
  1362     1  1000  1000  1000
  1364     1  1000  1000  1000
  1366     1  1000  1000  1000
  1370     1  1000  1000  1000
  1373     1  1000  1000  1000
  1377     1  1000  1000  1000
  1378     1  1000  1000  1000
  1379     1  1000  1000  1000
  1381     1  1000  1000  1000
  1383     1  1000  1000  1000
  1386     1  1000  1000  1000
  1389     1  1000  1000  1000
  1390     1  1000  1000  1000
  1394     1  1000  1000  1000
  1395     1  1000  1000  1000
  1396     1  1000  1000  1000
  1397     1  1000  1000  1000
  1400     1  1000  1000  1000
  1403     1  1000  1000  1000
  1406     1  1000  1000  1000
  1408     1  1000  1000  1000
  1409     1  1000  1000  1000
  1410     1  1000  1000  1000
  1412     1  1000  1000  1000
  1414     1  1000  1000  1000
  1417     1  1000  1000  1000
  1420     1  1000  1000  1000
  1423     1  1000  1000  1000
  1426     1  1000  1000  1000
  1430     1  1000  1000  1000
  1431     1  1000  1000  1000
  1432     1  1000  1000  1000
  1434     1  1000  1000  1000
  1436     1  1000  1000  1000
  1439     1  1000  1000  1000
  1440     1  1000  1000  1000
  1441     1  1000  1000  1000
  1442     1  1000  1000  1000
  1443     1  1000  1000  1000
  1444     1  1000  1000  1000
  1446     1  1000  1000  1000
  1448     1  1000  1000  1000
  1450     1  1000  1000  1000
  1454     1  1000  1000  1000
  1457     1  1000  1000  1000
  1461     1  1000  1000  1000
  1462     1  1000  1000  1000
  1463     1  1000  1000  1000
  1465     1  1000  1000  1000
  1467     1  1000  1000  1000
  1470     1  1000  1000  1000
  1473     1  1000  1000  1000
  1474     1  1000  1000  1000
  1475     1  1000  1000  1000
  1478     1  1000  1000  1000
  1479     1  1000  1000  1000
  1480     1  1000  1000  1000
  1482     1  1000  1000  1000
  1484     1  1000  1000  1000
  1487     1  1000  1000  1000
  1489     1  1000  1000  1000
  1493     1  1000  1000  1000
  1497     1  1000  1000  1000
  1498     1  1000  1000  1000
  1499     1  1000  1000  1000
  1501     1  1000  1000  1000
  1503     1  1000  1000  1000
  1507     1  1000  1000  1000
  1508     1  1000  1000  1000
  1509     1  1000  1000  1000
  1511     1  1000  1000  1000
  1513     1  1000  1000  1000
  1516     1  1000  1000  1000
  1519     1  1000  1000  1000
  1522     1  1000  1000  1000
  1524     1  1000  1000  1000
  1525     1  1000  1000  1000
  1528     1  1000  1000  1000
  1531     1  1000  1000  1000
  1532     1  1000  1000  1000
  1533     1  1000  1000  1000
  1535     1  1000  1000  1000
  1537     1  1000  1000  1000
  1540     1  1000  1000  1000
  1543     1  1000  1000  1000
  1546     1  1000  1000  1000
  1548     1  1000  1000  1000
  1549     1  1000  1000  1000
  1552     1  1000  1000  1000
  1555     1  1000  1000  1000
  1556     1  1000  1000  1000
  1557     1  1000  1000  1000
  1559     1  1000  1000  1000
  1561     1  1000  1000  1000
  1563     1  1000  1000  1000
  1567     1  1000  1000  1000
  1570     1  1000  1000  1000
  1574     1  1000  1000  1000
  1575     1  1000  1000  1000
  1576     1  1000  1000  1000
  1578     1  1000  1000  1000
  1580     1  1000  1000  1000
  1583     1  1000  1000  1000
  1586     1  1000  1000  1000
  1589     1  1000  1000  1000
  1591     1  1000  1000  1000
  1592     1  1000  1000  1000
  1595     1  1000  1000  1000
  1598     1  1000  1000  1000
  1599     1  1000  1000  1000
  1600     1  1000  1000  1000
  1602     1  1000  1000  1000
  1605     1  1000  1000  1000
  1606     1  1000  1000  1000
  1607     1  1000  1000  1000
  1609     1  1000  1000  1000
  1611     1  1000  1000  1000
  1614     1  1000  1000  1000
  1617     1  1000  1000  1000
  1618     1  1000  1000  1000
  1619     1  1000  1000  1000
  1620     1  1000  1000  1000
  1621     1  1000  1000  1000
  1622     1  1000  1000  1000
  1624     1  1000  1000  1000
  1626     1  1000  1000  1000
  1629     1  1000  1000  1000
  1632     1  1000  1000  1000
  1635     1  1000  1000  1000
  1637     1  1000  1000  1000
  1638     1  1000  1000  1000
  1641     1  1000  1000  1000
  1644     1  1000  1000  1000
  1645     1  1000  1000  1000
  1646     1  1000  1000  1000
  1648     1  1000  1000  1000
  1650     1  1000  1000  1000
  1654     1  1000  1000  1000
  1655     1  1000  1000  1000
  1656     1  1000  1000  1000
