# Supplementary material for: Redox-Based Defect Detection in Packed DNA: Insights from Hybrid Quantum Mechanical/Molecular Mechanics Molecular Dynamics Simulations
Source: J Chem Theory Comput. 2023 Nov 14;19(22):8434–45. doi: 10.1021/acs.jctc.3c01013 (PMC10687876; doi:10.1021/acs.jctc.3c01013)
Supplement: Supplementary file 2 — ct3c01013_si_002.zip [file ct3c01013_si_002.zip › packed_dna_8oxog-main/classical_MD/8oxoG_reg1/8oxoG_oxidized_reg1/8oxoG_ox_reg1_topology/posre_Protein_chain_X4.itp]

; In this topology include file, you will find position restraint
; entries for all the heavy atoms in your original pdb file.
; This means that all the protons which were added by pdb2gmx are
; not restrained.

[ position_restraints ]
; atom  type      fx      fy      fz
     1     1  1000  1000  1000
     5     1  1000  1000  1000
     7     1  1000  1000  1000
    10     1  1000  1000  1000
    13     1  1000  1000  1000
    16     1  1000  1000  1000
    19     1  1000  1000  1000
    23     1  1000  1000  1000
    24     1  1000  1000  1000
    25     1  1000  1000  1000
    27     1  1000  1000  1000
    29     1  1000  1000  1000
    31     1  1000  1000  1000
    35     1  1000  1000  1000
    39     1  1000  1000  1000
    40     1  1000  1000  1000
    41     1  1000  1000  1000
    43     1  1000  1000  1000
    45     1  1000  1000  1000
    48     1  1000  1000  1000
    50     1  1000  1000  1000
    54     1  1000  1000  1000
    58     1  1000  1000  1000
    59     1  1000  1000  1000
    60     1  1000  1000  1000
    62     1  1000  1000  1000
    64     1  1000  1000  1000
    67     1  1000  1000  1000
    70     1  1000  1000  1000
    73     1  1000  1000  1000
    75     1  1000  1000  1000
    76     1  1000  1000  1000
    79     1  1000  1000  1000
    82     1  1000  1000  1000
    83     1  1000  1000  1000
    84     1  1000  1000  1000
    86     1  1000  1000  1000
    88     1  1000  1000  1000
    91     1  1000  1000  1000
    92     1  1000  1000  1000
    93     1  1000  1000  1000
    94     1  1000  1000  1000
    95     1  1000  1000  1000
    96     1  1000  1000  1000
    98     1  1000  1000  1000
   100     1  1000  1000  1000
   103     1  1000  1000  1000
   104     1  1000  1000  1000
   105     1  1000  1000  1000
   108     1  1000  1000  1000
   109     1  1000  1000  1000
   110     1  1000  1000  1000
   112     1  1000  1000  1000
   114     1  1000  1000  1000
   116     1  1000  1000  1000
   120     1  1000  1000  1000
   123     1  1000  1000  1000
   127     1  1000  1000  1000
   128     1  1000  1000  1000
   129     1  1000  1000  1000
   131     1  1000  1000  1000
   133     1  1000  1000  1000
   136     1  1000  1000  1000
   139     1  1000  1000  1000
   140     1  1000  1000  1000
   141     1  1000  1000  1000
   144     1  1000  1000  1000
   145     1  1000  1000  1000
   146     1  1000  1000  1000
   148     1  1000  1000  1000
   151     1  1000  1000  1000
   152     1  1000  1000  1000
   153     1  1000  1000  1000
   155     1  1000  1000  1000
   157     1  1000  1000  1000
   159     1  1000  1000  1000
   163     1  1000  1000  1000
   166     1  1000  1000  1000
   170     1  1000  1000  1000
   171     1  1000  1000  1000
   172     1  1000  1000  1000
   174     1  1000  1000  1000
   176     1  1000  1000  1000
   178     1  1000  1000  1000
   182     1  1000  1000  1000
   184     1  1000  1000  1000
   185     1  1000  1000  1000
   186     1  1000  1000  1000
   188     1  1000  1000  1000
   190     1  1000  1000  1000
   193     1  1000  1000  1000
   196     1  1000  1000  1000
   199     1  1000  1000  1000
   202     1  1000  1000  1000
   206     1  1000  1000  1000
   207     1  1000  1000  1000
   208     1  1000  1000  1000
   209     1  1000  1000  1000
   212     1  1000  1000  1000
   215     1  1000  1000  1000
   218     1  1000  1000  1000
   220     1  1000  1000  1000
   221     1  1000  1000  1000
   222     1  1000  1000  1000
   224     1  1000  1000  1000
   226     1  1000  1000  1000
   230     1  1000  1000  1000
   231     1  1000  1000  1000
   232     1  1000  1000  1000
   234     1  1000  1000  1000
   236     1  1000  1000  1000
   238     1  1000  1000  1000
   242     1  1000  1000  1000
   245     1  1000  1000  1000
   249     1  1000  1000  1000
   250     1  1000  1000  1000
   251     1  1000  1000  1000
   253     1  1000  1000  1000
   255     1  1000  1000  1000
   258     1  1000  1000  1000
   261     1  1000  1000  1000
   264     1  1000  1000  1000
   266     1  1000  1000  1000
   267     1  1000  1000  1000
   270     1  1000  1000  1000
   273     1  1000  1000  1000
   274     1  1000  1000  1000
   275     1  1000  1000  1000
   277     1  1000  1000  1000
   279     1  1000  1000  1000
   282     1  1000  1000  1000
   285     1  1000  1000  1000
   288     1  1000  1000  1000
   290     1  1000  1000  1000
   291     1  1000  1000  1000
   294     1  1000  1000  1000
   297     1  1000  1000  1000
   298     1  1000  1000  1000
   299     1  1000  1000  1000
   301     1  1000  1000  1000
   303     1  1000  1000  1000
   306     1  1000  1000  1000
   308     1  1000  1000  1000
   312     1  1000  1000  1000
   316     1  1000  1000  1000
   317     1  1000  1000  1000
   318     1  1000  1000  1000
   320     1  1000  1000  1000
   322     1  1000  1000  1000
   326     1  1000  1000  1000
   327     1  1000  1000  1000
   328     1  1000  1000  1000
   330     1  1000  1000  1000
   332     1  1000  1000  1000
   335     1  1000  1000  1000
   338     1  1000  1000  1000
   341     1  1000  1000  1000
   343     1  1000  1000  1000
   344     1  1000  1000  1000
   347     1  1000  1000  1000
   350     1  1000  1000  1000
   351     1  1000  1000  1000
   352     1  1000  1000  1000
   354     1  1000  1000  1000
   356     1  1000  1000  1000
   359     1  1000  1000  1000
   362     1  1000  1000  1000
   365     1  1000  1000  1000
   367     1  1000  1000  1000
   368     1  1000  1000  1000
   371     1  1000  1000  1000
   374     1  1000  1000  1000
   375     1  1000  1000  1000
   376     1  1000  1000  1000
   378     1  1000  1000  1000
   381     1  1000  1000  1000
   382     1  1000  1000  1000
   383     1  1000  1000  1000
   385     1  1000  1000  1000
   388     1  1000  1000  1000
   389     1  1000  1000  1000
   390     1  1000  1000  1000
   392     1  1000  1000  1000
   394     1  1000  1000  1000
   396     1  1000  1000  1000
   400     1  1000  1000  1000
   404     1  1000  1000  1000
   405     1  1000  1000  1000
   406     1  1000  1000  1000
   408     1  1000  1000  1000
   410     1  1000  1000  1000
   413     1  1000  1000  1000
   416     1  1000  1000  1000
   419     1  1000  1000  1000
   422     1  1000  1000  1000
   426     1  1000  1000  1000
   427     1  1000  1000  1000
   428     1  1000  1000  1000
   430     1  1000  1000  1000
   432     1  1000  1000  1000
   435     1  1000  1000  1000
   438     1  1000  1000  1000
   441     1  1000  1000  1000
   443     1  1000  1000  1000
   444     1  1000  1000  1000
   447     1  1000  1000  1000
   450     1  1000  1000  1000
   451     1  1000  1000  1000
   452     1  1000  1000  1000
   454     1  1000  1000  1000
   456     1  1000  1000  1000
   458     1  1000  1000  1000
   462     1  1000  1000  1000
   465     1  1000  1000  1000
   469     1  1000  1000  1000
   470     1  1000  1000  1000
   471     1  1000  1000  1000
   473     1  1000  1000  1000
   475     1  1000  1000  1000
   478     1  1000  1000  1000
   480     1  1000  1000  1000
   481     1  1000  1000  1000
   482     1  1000  1000  1000
   484     1  1000  1000  1000
   487     1  1000  1000  1000
   488     1  1000  1000  1000
   489     1  1000  1000  1000
   491     1  1000  1000  1000
   493     1  1000  1000  1000
   496     1  1000  1000  1000
   498     1  1000  1000  1000
   502     1  1000  1000  1000
   506     1  1000  1000  1000
   507     1  1000  1000  1000
   508     1  1000  1000  1000
   510     1  1000  1000  1000
   512     1  1000  1000  1000
   514     1  1000  1000  1000
   518     1  1000  1000  1000
   521     1  1000  1000  1000
   525     1  1000  1000  1000
   526     1  1000  1000  1000
   527     1  1000  1000  1000
   529     1  1000  1000  1000
   531     1  1000  1000  1000
   534     1  1000  1000  1000
   535     1  1000  1000  1000
   537     1  1000  1000  1000
   539     1  1000  1000  1000
   540     1  1000  1000  1000
   542     1  1000  1000  1000
   544     1  1000  1000  1000
   546     1  1000  1000  1000
   547     1  1000  1000  1000
   548     1  1000  1000  1000
   550     1  1000  1000  1000
   552     1  1000  1000  1000
   555     1  1000  1000  1000
   558     1  1000  1000  1000
   559     1  1000  1000  1000
   560     1  1000  1000  1000
   561     1  1000  1000  1000
   562     1  1000  1000  1000
   563     1  1000  1000  1000
   565     1  1000  1000  1000
   567     1  1000  1000  1000
   570     1  1000  1000  1000
   573     1  1000  1000  1000
   574     1  1000  1000  1000
   575     1  1000  1000  1000
   576     1  1000  1000  1000
   577     1  1000  1000  1000
   578     1  1000  1000  1000
   580     1  1000  1000  1000
   582     1  1000  1000  1000
   584     1  1000  1000  1000
   588     1  1000  1000  1000
   590     1  1000  1000  1000
   591     1  1000  1000  1000
   592     1  1000  1000  1000
   594     1  1000  1000  1000
   596     1  1000  1000  1000
   599     1  1000  1000  1000
   602     1  1000  1000  1000
   605     1  1000  1000  1000
   607     1  1000  1000  1000
   608     1  1000  1000  1000
   611     1  1000  1000  1000
   614     1  1000  1000  1000
   615     1  1000  1000  1000
   616     1  1000  1000  1000
   618     1  1000  1000  1000
   621     1  1000  1000  1000
   622     1  1000  1000  1000
   623     1  1000  1000  1000
   625     1  1000  1000  1000
   627     1  1000  1000  1000
   629     1  1000  1000  1000
   633     1  1000  1000  1000
   637     1  1000  1000  1000
   638     1  1000  1000  1000
   639     1  1000  1000  1000
   641     1  1000  1000  1000
   643     1  1000  1000  1000
   646     1  1000  1000  1000
   648     1  1000  1000  1000
   652     1  1000  1000  1000
   656     1  1000  1000  1000
   657     1  1000  1000  1000
   658     1  1000  1000  1000
   660     1  1000  1000  1000
   662     1  1000  1000  1000
   665     1  1000  1000  1000
   668     1  1000  1000  1000
   671     1  1000  1000  1000
   674     1  1000  1000  1000
   678     1  1000  1000  1000
   679     1  1000  1000  1000
   680     1  1000  1000  1000
   682     1  1000  1000  1000
   684     1  1000  1000  1000
   686     1  1000  1000  1000
   690     1  1000  1000  1000
   694     1  1000  1000  1000
   695     1  1000  1000  1000
   696     1  1000  1000  1000
   698     1  1000  1000  1000
   700     1  1000  1000  1000
   703     1  1000  1000  1000
   704     1  1000  1000  1000
   706     1  1000  1000  1000
   708     1  1000  1000  1000
   710     1  1000  1000  1000
   712     1  1000  1000  1000
   714     1  1000  1000  1000
   715     1  1000  1000  1000
   716     1  1000  1000  1000
   718     1  1000  1000  1000
   720     1  1000  1000  1000
   723     1  1000  1000  1000
   725     1  1000  1000  1000
   729     1  1000  1000  1000
   733     1  1000  1000  1000
   734     1  1000  1000  1000
   735     1  1000  1000  1000
   737     1  1000  1000  1000
   739     1  1000  1000  1000
   742     1  1000  1000  1000
   745     1  1000  1000  1000
   746     1  1000  1000  1000
   747     1  1000  1000  1000
   748     1  1000  1000  1000
   749     1  1000  1000  1000
   750     1  1000  1000  1000
   752     1  1000  1000  1000
   754     1  1000  1000  1000
   757     1  1000  1000  1000
   758     1  1000  1000  1000
   759     1  1000  1000  1000
   762     1  1000  1000  1000
   763     1  1000  1000  1000
   764     1  1000  1000  1000
   766     1  1000  1000  1000
   768     1  1000  1000  1000
   770     1  1000  1000  1000
   774     1  1000  1000  1000
   778     1  1000  1000  1000
   779     1  1000  1000  1000
   780     1  1000  1000  1000
   782     1  1000  1000  1000
   784     1  1000  1000  1000
   786     1  1000  1000  1000
   790     1  1000  1000  1000
   793     1  1000  1000  1000
   797     1  1000  1000  1000
   798     1  1000  1000  1000
   799     1  1000  1000  1000
   801     1  1000  1000  1000
   803     1  1000  1000  1000
   806     1  1000  1000  1000
   809     1  1000  1000  1000
   812     1  1000  1000  1000
   814     1  1000  1000  1000
   815     1  1000  1000  1000
   818     1  1000  1000  1000
   821     1  1000  1000  1000
   822     1  1000  1000  1000
   823     1  1000  1000  1000
   825     1  1000  1000  1000
   827     1  1000  1000  1000
   830     1  1000  1000  1000
   831     1  1000  1000  1000
   832     1  1000  1000  1000
   833     1  1000  1000  1000
   834     1  1000  1000  1000
   835     1  1000  1000  1000
   837     1  1000  1000  1000
   839     1  1000  1000  1000
   843     1  1000  1000  1000
   844     1  1000  1000  1000
   845     1  1000  1000  1000
   847     1  1000  1000  1000
   849     1  1000  1000  1000
   851     1  1000  1000  1000
   855     1  1000  1000  1000
   859     1  1000  1000  1000
   860     1  1000  1000  1000
   861     1  1000  1000  1000
   863     1  1000  1000  1000
   865     1  1000  1000  1000
   867     1  1000  1000  1000
   871     1  1000  1000  1000
   873     1  1000  1000  1000
   874     1  1000  1000  1000
   875     1  1000  1000  1000
   877     1  1000  1000  1000
   879     1  1000  1000  1000
   882     1  1000  1000  1000
   883     1  1000  1000  1000
   885     1  1000  1000  1000
   887     1  1000  1000  1000
   888     1  1000  1000  1000
   890     1  1000  1000  1000
   892     1  1000  1000  1000
   894     1  1000  1000  1000
   895     1  1000  1000  1000
   896     1  1000  1000  1000
   898     1  1000  1000  1000
   900     1  1000  1000  1000
   902     1  1000  1000  1000
   906     1  1000  1000  1000
   908     1  1000  1000  1000
   909     1  1000  1000  1000
   910     1  1000  1000  1000
   912     1  1000  1000  1000
   914     1  1000  1000  1000
   917     1  1000  1000  1000
   920     1  1000  1000  1000
   921     1  1000  1000  1000
   922     1  1000  1000  1000
   923     1  1000  1000  1000
   924     1  1000  1000  1000
   925     1  1000  1000  1000
   927     1  1000  1000  1000
   929     1  1000  1000  1000
   932     1  1000  1000  1000
   933     1  1000  1000  1000
   934     1  1000  1000  1000
   936     1  1000  1000  1000
   938     1  1000  1000  1000
   940     1  1000  1000  1000
   941     1  1000  1000  1000
   942     1  1000  1000  1000
   944     1  1000  1000  1000
   946     1  1000  1000  1000
   950     1  1000  1000  1000
   951     1  1000  1000  1000
   952     1  1000  1000  1000
   954     1  1000  1000  1000
   956     1  1000  1000  1000
   959     1  1000  1000  1000
   962     1  1000  1000  1000
   965     1  1000  1000  1000
   968     1  1000  1000  1000
   972     1  1000  1000  1000
   973     1  1000  1000  1000
   974     1  1000  1000  1000
   976     1  1000  1000  1000
   978     1  1000  1000  1000
   981     1  1000  1000  1000
   984     1  1000  1000  1000
   987     1  1000  1000  1000
   989     1  1000  1000  1000
   990     1  1000  1000  1000
   993     1  1000  1000  1000
   996     1  1000  1000  1000
   997     1  1000  1000  1000
   998     1  1000  1000  1000
  1000     1  1000  1000  1000
  1002     1  1000  1000  1000
  1005     1  1000  1000  1000
  1008     1  1000  1000  1000
  1011     1  1000  1000  1000
  1014     1  1000  1000  1000
  1018     1  1000  1000  1000
  1019     1  1000  1000  1000
  1020     1  1000  1000  1000
  1022     1  1000  1000  1000
  1024     1  1000  1000  1000
  1026     1  1000  1000  1000
  1030     1  1000  1000  1000
  1032     1  1000  1000  1000
  1033     1  1000  1000  1000
  1034     1  1000  1000  1000
  1036     1  1000  1000  1000
  1038     1  1000  1000  1000
  1040     1  1000  1000  1000
  1044     1  1000  1000  1000
  1048     1  1000  1000  1000
  1049     1  1000  1000  1000
  1050     1  1000  1000  1000
  1052     1  1000  1000  1000
  1054     1  1000  1000  1000
  1056     1  1000  1000  1000
  1060     1  1000  1000  1000
  1062     1  1000  1000  1000
  1063     1  1000  1000  1000
  1064     1  1000  1000  1000
  1066     1  1000  1000  1000
  1068     1  1000  1000  1000
  1072     1  1000  1000  1000
  1073     1  1000  1000  1000
  1074     1  1000  1000  1000
  1076     1  1000  1000  1000
  1078     1  1000  1000  1000
  1081     1  1000  1000  1000
  1084     1  1000  1000  1000
  1085     1  1000  1000  1000
  1089     1  1000  1000  1000
  1090     1  1000  1000  1000
  1091     1  1000  1000  1000
  1093     1  1000  1000  1000
  1095     1  1000  1000  1000
  1098     1  1000  1000  1000
  1099     1  1000  1000  1000
  1100     1  1000  1000  1000
  1101     1  1000  1000  1000
  1102     1  1000  1000  1000
  1103     1  1000  1000  1000
  1105     1  1000  1000  1000
  1107     1  1000  1000  1000
  1109     1  1000  1000  1000
  1113     1  1000  1000  1000
  1117     1  1000  1000  1000
  1118     1  1000  1000  1000
  1119     1  1000  1000  1000
  1121     1  1000  1000  1000
  1123     1  1000  1000  1000
  1125     1  1000  1000  1000
  1129     1  1000  1000  1000
  1133     1  1000  1000  1000
  1134     1  1000  1000  1000
  1135     1  1000  1000  1000
  1137     1  1000  1000  1000
  1139     1  1000  1000  1000
  1142     1  1000  1000  1000
  1143     1  1000  1000  1000
  1145     1  1000  1000  1000
  1147     1  1000  1000  1000
  1148     1  1000  1000  1000
  1150     1  1000  1000  1000
  1152     1  1000  1000  1000
  1154     1  1000  1000  1000
  1155     1  1000  1000  1000
  1156     1  1000  1000  1000
  1158     1  1000  1000  1000
  1160     1  1000  1000  1000
  1164     1  1000  1000  1000
  1165     1  1000  1000  1000
  1166     1  1000  1000  1000
  1168     1  1000  1000  1000
  1170     1  1000  1000  1000
  1173     1  1000  1000  1000
  1175     1  1000  1000  1000
  1179     1  1000  1000  1000
  1183     1  1000  1000  1000
  1184     1  1000  1000  1000
  1185     1  1000  1000  1000
  1187     1  1000  1000  1000
  1189     1  1000  1000  1000
  1192     1  1000  1000  1000
  1195     1  1000  1000  1000
  1198     1  1000  1000  1000
  1201     1  1000  1000  1000
  1205     1  1000  1000  1000
  1206     1  1000  1000  1000
  1207     1  1000  1000  1000
  1209     1  1000  1000  1000
  1211     1  1000  1000  1000
  1214     1  1000  1000  1000
  1217     1  1000  1000  1000
  1220     1  1000  1000  1000
  1222     1  1000  1000  1000
  1223     1  1000  1000  1000
  1226     1  1000  1000  1000
  1229     1  1000  1000  1000
  1230     1  1000  1000  1000
  1231     1  1000  1000  1000
  1233     1  1000  1000  1000
  1235     1  1000  1000  1000
  1238     1  1000  1000  1000
  1241     1  1000  1000  1000
  1242     1  1000  1000  1000
  1243     1  1000  1000  1000
  1246     1  1000  1000  1000
  1247     1  1000  1000  1000
  1248     1  1000  1000  1000
  1250     1  1000  1000  1000
  1253     1  1000  1000  1000
  1254     1  1000  1000  1000
  1255     1  1000  1000  1000
  1257     1  1000  1000  1000
  1259     1  1000  1000  1000
  1262     1  1000  1000  1000
  1265     1  1000  1000  1000
  1268     1  1000  1000  1000
  1270     1  1000  1000  1000
  1271     1  1000  1000  1000
  1274     1  1000  1000  1000
  1277     1  1000  1000  1000
  1278     1  1000  1000  1000
  1279     1  1000  1000  1000
  1281     1  1000  1000  1000
  1283     1  1000  1000  1000
  1285     1  1000  1000  1000
  1289     1  1000  1000  1000
  1291     1  1000  1000  1000
  1292     1  1000  1000  1000
  1293     1  1000  1000  1000
  1295     1  1000  1000  1000
  1297     1  1000  1000  1000
  1300     1  1000  1000  1000
  1302     1  1000  1000  1000
  1306     1  1000  1000  1000
  1310     1  1000  1000  1000
  1311     1  1000  1000  1000
  1312     1  1000  1000  1000
  1314     1  1000  1000  1000
  1316     1  1000  1000  1000
  1319     1  1000  1000  1000
  1320     1  1000  1000  1000
  1322     1  1000  1000  1000
  1324     1  1000  1000  1000
  1325     1  1000  1000  1000
  1327     1  1000  1000  1000
  1329     1  1000  1000  1000
  1331     1  1000  1000  1000
  1332     1  1000  1000  1000
  1333     1  1000  1000  1000
  1335     1  1000  1000  1000
  1338     1  1000  1000  1000
  1339     1  1000  1000  1000
  1340     1  1000  1000  1000
  1342     1  1000  1000  1000
  1344     1  1000  1000  1000
  1347     1  1000  1000  1000
  1348     1  1000  1000  1000
  1350     1  1000  1000  1000
  1352     1  1000  1000  1000
  1354     1  1000  1000  1000
  1356     1  1000  1000  1000
  1358     1  1000  1000  1000
  1359     1  1000  1000  1000
  1360     1  1000  1000  1000
  1362     1  1000  1000  1000
  1365     1  1000  1000  1000
  1366     1  1000  1000  1000
  1367     1  1000  1000  1000
  1369     1  1000  1000  1000
  1372     1  1000  1000  1000
  1373     1  1000  1000  1000
  1374     1  1000  1000  1000
