# Supplementary material for: Redox-Based Defect Detection in Packed DNA: Insights from Hybrid Quantum Mechanical/Molecular Mechanics Molecular Dynamics Simulations
Source: J Chem Theory Comput. 2023 Nov 14;19(22):8434–45. doi: 10.1021/acs.jctc.3c01013 (PMC10687876; doi:10.1021/acs.jctc.3c01013)
Supplement: Supplementary file 2 — ct3c01013_si_002.zip [file ct3c01013_si_002.zip › packed_dna_8oxog-main/classical_MD/8oxoG_reg1/8oxoG_oxidized_reg1/8oxoG_ox_reg1_topology/posre_Protein_chain_X5.itp]

; In this topology include file, you will find position restraint
; entries for all the heavy atoms in your original pdb file.
; This means that all the protons which were added by pdb2gmx are
; not restrained.

[ position_restraints ]
; atom  type      fx      fy      fz
     1     1  1000  1000  1000
     5     1  1000  1000  1000
     8     1  1000  1000  1000
     9     1  1000  1000  1000
    10     1  1000  1000  1000
    12     1  1000  1000  1000
    14     1  1000  1000  1000
    17     1  1000  1000  1000
    20     1  1000  1000  1000
    23     1  1000  1000  1000
    26     1  1000  1000  1000
    30     1  1000  1000  1000
    31     1  1000  1000  1000
    32     1  1000  1000  1000
    34     1  1000  1000  1000
    36     1  1000  1000  1000
    39     1  1000  1000  1000
    42     1  1000  1000  1000
    43     1  1000  1000  1000
    44     1  1000  1000  1000
    47     1  1000  1000  1000
    48     1  1000  1000  1000
    49     1  1000  1000  1000
    51     1  1000  1000  1000
    54     1  1000  1000  1000
    55     1  1000  1000  1000
    56     1  1000  1000  1000
    58     1  1000  1000  1000
    61     1  1000  1000  1000
    62     1  1000  1000  1000
    63     1  1000  1000  1000
    65     1  1000  1000  1000
    67     1  1000  1000  1000
    70     1  1000  1000  1000
    73     1  1000  1000  1000
    76     1  1000  1000  1000
    79     1  1000  1000  1000
    83     1  1000  1000  1000
    84     1  1000  1000  1000
    85     1  1000  1000  1000
    87     1  1000  1000  1000
    89     1  1000  1000  1000
    91     1  1000  1000  1000
    95     1  1000  1000  1000
    97     1  1000  1000  1000
    98     1  1000  1000  1000
    99     1  1000  1000  1000
   101     1  1000  1000  1000
   103     1  1000  1000  1000
   106     1  1000  1000  1000
   109     1  1000  1000  1000
   112     1  1000  1000  1000
   114     1  1000  1000  1000
   115     1  1000  1000  1000
   118     1  1000  1000  1000
   121     1  1000  1000  1000
   122     1  1000  1000  1000
   123     1  1000  1000  1000
   125     1  1000  1000  1000
   127     1  1000  1000  1000
   131     1  1000  1000  1000
   132     1  1000  1000  1000
   133     1  1000  1000  1000
   135     1  1000  1000  1000
   137     1  1000  1000  1000
   140     1  1000  1000  1000
   143     1  1000  1000  1000
   146     1  1000  1000  1000
   149     1  1000  1000  1000
   153     1  1000  1000  1000
   154     1  1000  1000  1000
   155     1  1000  1000  1000
   157     1  1000  1000  1000
   159     1  1000  1000  1000
   163     1  1000  1000  1000
   164     1  1000  1000  1000
   165     1  1000  1000  1000
   167     1  1000  1000  1000
   169     1  1000  1000  1000
   172     1  1000  1000  1000
   175     1  1000  1000  1000
   178     1  1000  1000  1000
   181     1  1000  1000  1000
   185     1  1000  1000  1000
   186     1  1000  1000  1000
   187     1  1000  1000  1000
   189     1  1000  1000  1000
   191     1  1000  1000  1000
   193     1  1000  1000  1000
   197     1  1000  1000  1000
   199     1  1000  1000  1000
   200     1  1000  1000  1000
   201     1  1000  1000  1000
   203     1  1000  1000  1000
   205     1  1000  1000  1000
   208     1  1000  1000  1000
   211     1  1000  1000  1000
   214     1  1000  1000  1000
   216     1  1000  1000  1000
   217     1  1000  1000  1000
   220     1  1000  1000  1000
   223     1  1000  1000  1000
   224     1  1000  1000  1000
   225     1  1000  1000  1000
   227     1  1000  1000  1000
   229     1  1000  1000  1000
   232     1  1000  1000  1000
   234     1  1000  1000  1000
   235     1  1000  1000  1000
   236     1  1000  1000  1000
   238     1  1000  1000  1000
   240     1  1000  1000  1000
   243     1  1000  1000  1000
   245     1  1000  1000  1000
   246     1  1000  1000  1000
   247     1  1000  1000  1000
   249     1  1000  1000  1000
   251     1  1000  1000  1000
   254     1  1000  1000  1000
   257     1  1000  1000  1000
   260     1  1000  1000  1000
   262     1  1000  1000  1000
   263     1  1000  1000  1000
   266     1  1000  1000  1000
   269     1  1000  1000  1000
   270     1  1000  1000  1000
   271     1  1000  1000  1000
   273     1  1000  1000  1000
   275     1  1000  1000  1000
   279     1  1000  1000  1000
   280     1  1000  1000  1000
   281     1  1000  1000  1000
   283     1  1000  1000  1000
   286     1  1000  1000  1000
   287     1  1000  1000  1000
   288     1  1000  1000  1000
   290     1  1000  1000  1000
   292     1  1000  1000  1000
   295     1  1000  1000  1000
   297     1  1000  1000  1000
   301     1  1000  1000  1000
   305     1  1000  1000  1000
   306     1  1000  1000  1000
   307     1  1000  1000  1000
   309     1  1000  1000  1000
   311     1  1000  1000  1000
   314     1  1000  1000  1000
   317     1  1000  1000  1000
   318     1  1000  1000  1000
   319     1  1000  1000  1000
   322     1  1000  1000  1000
   323     1  1000  1000  1000
   324     1  1000  1000  1000
   326     1  1000  1000  1000
   328     1  1000  1000  1000
   331     1  1000  1000  1000
   332     1  1000  1000  1000
   334     1  1000  1000  1000
   336     1  1000  1000  1000
   338     1  1000  1000  1000
   340     1  1000  1000  1000
   342     1  1000  1000  1000
   343     1  1000  1000  1000
   344     1  1000  1000  1000
   345     1  1000  1000  1000
   348     1  1000  1000  1000
   351     1  1000  1000  1000
   354     1  1000  1000  1000
   356     1  1000  1000  1000
   357     1  1000  1000  1000
   358     1  1000  1000  1000
   360     1  1000  1000  1000
   362     1  1000  1000  1000
   364     1  1000  1000  1000
   368     1  1000  1000  1000
   372     1  1000  1000  1000
   373     1  1000  1000  1000
   374     1  1000  1000  1000
   376     1  1000  1000  1000
   379     1  1000  1000  1000
   380     1  1000  1000  1000
   381     1  1000  1000  1000
   383     1  1000  1000  1000
   385     1  1000  1000  1000
   388     1  1000  1000  1000
   391     1  1000  1000  1000
   394     1  1000  1000  1000
   396     1  1000  1000  1000
   397     1  1000  1000  1000
   400     1  1000  1000  1000
   403     1  1000  1000  1000
   404     1  1000  1000  1000
   405     1  1000  1000  1000
   407     1  1000  1000  1000
   409     1  1000  1000  1000
   411     1  1000  1000  1000
   415     1  1000  1000  1000
   419     1  1000  1000  1000
   420     1  1000  1000  1000
   421     1  1000  1000  1000
   423     1  1000  1000  1000
   425     1  1000  1000  1000
   428     1  1000  1000  1000
   429     1  1000  1000  1000
   430     1  1000  1000  1000
   432     1  1000  1000  1000
   434     1  1000  1000  1000
   436     1  1000  1000  1000
   437     1  1000  1000  1000
   438     1  1000  1000  1000
   440     1  1000  1000  1000
   442     1  1000  1000  1000
   445     1  1000  1000  1000
   448     1  1000  1000  1000
   451     1  1000  1000  1000
   453     1  1000  1000  1000
   454     1  1000  1000  1000
   457     1  1000  1000  1000
   460     1  1000  1000  1000
   461     1  1000  1000  1000
   462     1  1000  1000  1000
   464     1  1000  1000  1000
   466     1  1000  1000  1000
   469     1  1000  1000  1000
   471     1  1000  1000  1000
   475     1  1000  1000  1000
   479     1  1000  1000  1000
   480     1  1000  1000  1000
   481     1  1000  1000  1000
   483     1  1000  1000  1000
   485     1  1000  1000  1000
   488     1  1000  1000  1000
   490     1  1000  1000  1000
   494     1  1000  1000  1000
   498     1  1000  1000  1000
   499     1  1000  1000  1000
   500     1  1000  1000  1000
   502     1  1000  1000  1000
   504     1  1000  1000  1000
   507     1  1000  1000  1000
   510     1  1000  1000  1000
   513     1  1000  1000  1000
   515     1  1000  1000  1000
   516     1  1000  1000  1000
   519     1  1000  1000  1000
   522     1  1000  1000  1000
   523     1  1000  1000  1000
   524     1  1000  1000  1000
   526     1  1000  1000  1000
   528     1  1000  1000  1000
   531     1  1000  1000  1000
   534     1  1000  1000  1000
   537     1  1000  1000  1000
   540     1  1000  1000  1000
   544     1  1000  1000  1000
   545     1  1000  1000  1000
   546     1  1000  1000  1000
   548     1  1000  1000  1000
   551     1  1000  1000  1000
   552     1  1000  1000  1000
   553     1  1000  1000  1000
   555     1  1000  1000  1000
   557     1  1000  1000  1000
   560     1  1000  1000  1000
   561     1  1000  1000  1000
   562     1  1000  1000  1000
   565     1  1000  1000  1000
   566     1  1000  1000  1000
   567     1  1000  1000  1000
   569     1  1000  1000  1000
   571     1  1000  1000  1000
   574     1  1000  1000  1000
   575     1  1000  1000  1000
   577     1  1000  1000  1000
   579     1  1000  1000  1000
   580     1  1000  1000  1000
   582     1  1000  1000  1000
   584     1  1000  1000  1000
   586     1  1000  1000  1000
   587     1  1000  1000  1000
   588     1  1000  1000  1000
   590     1  1000  1000  1000
   592     1  1000  1000  1000
   596     1  1000  1000  1000
   597     1  1000  1000  1000
   598     1  1000  1000  1000
   600     1  1000  1000  1000
   602     1  1000  1000  1000
   605     1  1000  1000  1000
   608     1  1000  1000  1000
   609     1  1000  1000  1000
   610     1  1000  1000  1000
   611     1  1000  1000  1000
   612     1  1000  1000  1000
   613     1  1000  1000  1000
   615     1  1000  1000  1000
   617     1  1000  1000  1000
   620     1  1000  1000  1000
   623     1  1000  1000  1000
   626     1  1000  1000  1000
   628     1  1000  1000  1000
   629     1  1000  1000  1000
   632     1  1000  1000  1000
   635     1  1000  1000  1000
   636     1  1000  1000  1000
   637     1  1000  1000  1000
   639     1  1000  1000  1000
   641     1  1000  1000  1000
   643     1  1000  1000  1000
   647     1  1000  1000  1000
   651     1  1000  1000  1000
   652     1  1000  1000  1000
   653     1  1000  1000  1000
   655     1  1000  1000  1000
   658     1  1000  1000  1000
   659     1  1000  1000  1000
   660     1  1000  1000  1000
   662     1  1000  1000  1000
   664     1  1000  1000  1000
   668     1  1000  1000  1000
   669     1  1000  1000  1000
   670     1  1000  1000  1000
   672     1  1000  1000  1000
   675     1  1000  1000  1000
   676     1  1000  1000  1000
   677     1  1000  1000  1000
   679     1  1000  1000  1000
   681     1  1000  1000  1000
   685     1  1000  1000  1000
   686     1  1000  1000  1000
   687     1  1000  1000  1000
   688     1  1000  1000  1000
   691     1  1000  1000  1000
   694     1  1000  1000  1000
   697     1  1000  1000  1000
   699     1  1000  1000  1000
   700     1  1000  1000  1000
   701     1  1000  1000  1000
   703     1  1000  1000  1000
   705     1  1000  1000  1000
   707     1  1000  1000  1000
   711     1  1000  1000  1000
   715     1  1000  1000  1000
   716     1  1000  1000  1000
   717     1  1000  1000  1000
   719     1  1000  1000  1000
   721     1  1000  1000  1000
   724     1  1000  1000  1000
   725     1  1000  1000  1000
   727     1  1000  1000  1000
   729     1  1000  1000  1000
   730     1  1000  1000  1000
   732     1  1000  1000  1000
   734     1  1000  1000  1000
   736     1  1000  1000  1000
   737     1  1000  1000  1000
   738     1  1000  1000  1000
   740     1  1000  1000  1000
   742     1  1000  1000  1000
   745     1  1000  1000  1000
   747     1  1000  1000  1000
   751     1  1000  1000  1000
   755     1  1000  1000  1000
   756     1  1000  1000  1000
   757     1  1000  1000  1000
   759     1  1000  1000  1000
   761     1  1000  1000  1000
   765     1  1000  1000  1000
   766     1  1000  1000  1000
   767     1  1000  1000  1000
   769     1  1000  1000  1000
   771     1  1000  1000  1000
   775     1  1000  1000  1000
   776     1  1000  1000  1000
   777     1  1000  1000  1000
   779     1  1000  1000  1000
   781     1  1000  1000  1000
   783     1  1000  1000  1000
   787     1  1000  1000  1000
   791     1  1000  1000  1000
   792     1  1000  1000  1000
   793     1  1000  1000  1000
   795     1  1000  1000  1000
   797     1  1000  1000  1000
   800     1  1000  1000  1000
   802     1  1000  1000  1000
   806     1  1000  1000  1000
   810     1  1000  1000  1000
   811     1  1000  1000  1000
   812     1  1000  1000  1000
   814     1  1000  1000  1000
   816     1  1000  1000  1000
   819     1  1000  1000  1000
   822     1  1000  1000  1000
   823     1  1000  1000  1000
   824     1  1000  1000  1000
   825     1  1000  1000  1000
   826     1  1000  1000  1000
   827     1  1000  1000  1000
   829     1  1000  1000  1000
   831     1  1000  1000  1000
   834     1  1000  1000  1000
   835     1  1000  1000  1000
   837     1  1000  1000  1000
   839     1  1000  1000  1000
   840     1  1000  1000  1000
   842     1  1000  1000  1000
   844     1  1000  1000  1000
   846     1  1000  1000  1000
   847     1  1000  1000  1000
   848     1  1000  1000  1000
   850     1  1000  1000  1000
   852     1  1000  1000  1000
   855     1  1000  1000  1000
   857     1  1000  1000  1000
   861     1  1000  1000  1000
   865     1  1000  1000  1000
   866     1  1000  1000  1000
   867     1  1000  1000  1000
   869     1  1000  1000  1000
   871     1  1000  1000  1000
   873     1  1000  1000  1000
   877     1  1000  1000  1000
   879     1  1000  1000  1000
   880     1  1000  1000  1000
   881     1  1000  1000  1000
   883     1  1000  1000  1000
   885     1  1000  1000  1000
   889     1  1000  1000  1000
   890     1  1000  1000  1000
   891     1  1000  1000  1000
   893     1  1000  1000  1000
   895     1  1000  1000  1000
   898     1  1000  1000  1000
   901     1  1000  1000  1000
   902     1  1000  1000  1000
   903     1  1000  1000  1000
   904     1  1000  1000  1000
   905     1  1000  1000  1000
   906     1  1000  1000  1000
   908     1  1000  1000  1000
   910     1  1000  1000  1000
   912     1  1000  1000  1000
   916     1  1000  1000  1000
   919     1  1000  1000  1000
   923     1  1000  1000  1000
   924     1  1000  1000  1000
   925     1  1000  1000  1000
   927     1  1000  1000  1000
   929     1  1000  1000  1000
   932     1  1000  1000  1000
   934     1  1000  1000  1000
   938     1  1000  1000  1000
   942     1  1000  1000  1000
   943     1  1000  1000  1000
   944     1  1000  1000  1000
   946     1  1000  1000  1000
   948     1  1000  1000  1000
   951     1  1000  1000  1000
   954     1  1000  1000  1000
   955     1  1000  1000  1000
   956     1  1000  1000  1000
   957     1  1000  1000  1000
   958     1  1000  1000  1000
   959     1  1000  1000  1000
   961     1  1000  1000  1000
   963     1  1000  1000  1000
   966     1  1000  1000  1000
   968     1  1000  1000  1000
   972     1  1000  1000  1000
   976     1  1000  1000  1000
   977     1  1000  1000  1000
   978     1  1000  1000  1000
   980     1  1000  1000  1000
   982     1  1000  1000  1000
   986     1  1000  1000  1000
   987     1  1000  1000  1000
   988     1  1000  1000  1000
   990     1  1000  1000  1000
   993     1  1000  1000  1000
   994     1  1000  1000  1000
   995     1  1000  1000  1000
   997     1  1000  1000  1000
   999     1  1000  1000  1000
  1002     1  1000  1000  1000
  1003     1  1000  1000  1000
  1004     1  1000  1000  1000
  1007     1  1000  1000  1000
  1008     1  1000  1000  1000
  1009     1  1000  1000  1000
  1011     1  1000  1000  1000
  1013     1  1000  1000  1000
  1017     1  1000  1000  1000
  1018     1  1000  1000  1000
  1019     1  1000  1000  1000
  1021     1  1000  1000  1000
  1023     1  1000  1000  1000
  1027     1  1000  1000  1000
  1028     1  1000  1000  1000
  1029     1  1000  1000  1000
  1031     1  1000  1000  1000
  1033     1  1000  1000  1000
  1036     1  1000  1000  1000
  1039     1  1000  1000  1000
  1042     1  1000  1000  1000
  1044     1  1000  1000  1000
  1045     1  1000  1000  1000
  1048     1  1000  1000  1000
  1051     1  1000  1000  1000
  1052     1  1000  1000  1000
  1053     1  1000  1000  1000
  1055     1  1000  1000  1000
  1057     1  1000  1000  1000
  1060     1  1000  1000  1000
  1061     1  1000  1000  1000
  1062     1  1000  1000  1000
  1063     1  1000  1000  1000
  1064     1  1000  1000  1000
  1065     1  1000  1000  1000
  1067     1  1000  1000  1000
  1069     1  1000  1000  1000
  1072     1  1000  1000  1000
  1073     1  1000  1000  1000
  1074     1  1000  1000  1000
  1077     1  1000  1000  1000
  1078     1  1000  1000  1000
  1079     1  1000  1000  1000
  1081     1  1000  1000  1000
  1083     1  1000  1000  1000
  1086     1  1000  1000  1000
  1089     1  1000  1000  1000
  1092     1  1000  1000  1000
  1095     1  1000  1000  1000
  1099     1  1000  1000  1000
  1100     1  1000  1000  1000
  1101     1  1000  1000  1000
  1103     1  1000  1000  1000
  1105     1  1000  1000  1000
  1108     1  1000  1000  1000
  1111     1  1000  1000  1000
  1114     1  1000  1000  1000
  1117     1  1000  1000  1000
  1121     1  1000  1000  1000
  1122     1  1000  1000  1000
  1123     1  1000  1000  1000
  1125     1  1000  1000  1000
  1127     1  1000  1000  1000
  1129     1  1000  1000  1000
  1133     1  1000  1000  1000
  1135     1  1000  1000  1000
  1136     1  1000  1000  1000
  1137     1  1000  1000  1000
  1139     1  1000  1000  1000
  1141     1  1000  1000  1000
  1144     1  1000  1000  1000
  1147     1  1000  1000  1000
  1150     1  1000  1000  1000
  1152     1  1000  1000  1000
  1153     1  1000  1000  1000
  1156     1  1000  1000  1000
  1159     1  1000  1000  1000
  1160     1  1000  1000  1000
  1161     1  1000  1000  1000
  1163     1  1000  1000  1000
  1165     1  1000  1000  1000
  1167     1  1000  1000  1000
  1171     1  1000  1000  1000
  1174     1  1000  1000  1000
  1178     1  1000  1000  1000
  1179     1  1000  1000  1000
  1180     1  1000  1000  1000
  1182     1  1000  1000  1000
  1184     1  1000  1000  1000
  1186     1  1000  1000  1000
  1190     1  1000  1000  1000
  1193     1  1000  1000  1000
  1197     1  1000  1000  1000
  1198     1  1000  1000  1000
  1199     1  1000  1000  1000
  1200     1  1000  1000  1000
  1203     1  1000  1000  1000
  1206     1  1000  1000  1000
  1209     1  1000  1000  1000
  1211     1  1000  1000  1000
  1212     1  1000  1000  1000
  1213     1  1000  1000  1000
  1215     1  1000  1000  1000
  1217     1  1000  1000  1000
  1220     1  1000  1000  1000
  1223     1  1000  1000  1000
  1226     1  1000  1000  1000
  1228     1  1000  1000  1000
  1229     1  1000  1000  1000
  1232     1  1000  1000  1000
  1235     1  1000  1000  1000
  1236     1  1000  1000  1000
  1237     1  1000  1000  1000
  1239     1  1000  1000  1000
  1241     1  1000  1000  1000
  1244     1  1000  1000  1000
  1245     1  1000  1000  1000
  1246     1  1000  1000  1000
  1248     1  1000  1000  1000
  1250     1  1000  1000  1000
  1252     1  1000  1000  1000
  1253     1  1000  1000  1000
  1254     1  1000  1000  1000
  1256     1  1000  1000  1000
  1258     1  1000  1000  1000
  1261     1  1000  1000  1000
  1263     1  1000  1000  1000
  1267     1  1000  1000  1000
  1271     1  1000  1000  1000
  1272     1  1000  1000  1000
  1273     1  1000  1000  1000
  1275     1  1000  1000  1000
  1277     1  1000  1000  1000
  1280     1  1000  1000  1000
  1283     1  1000  1000  1000
  1284     1  1000  1000  1000
  1285     1  1000  1000  1000
  1288     1  1000  1000  1000
  1289     1  1000  1000  1000
  1290     1  1000  1000  1000
  1292     1  1000  1000  1000
  1294     1  1000  1000  1000
  1297     1  1000  1000  1000
  1299     1  1000  1000  1000
  1303     1  1000  1000  1000
  1307     1  1000  1000  1000
  1308     1  1000  1000  1000
  1309     1  1000  1000  1000
  1311     1  1000  1000  1000
  1313     1  1000  1000  1000
  1317     1  1000  1000  1000
  1318     1  1000  1000  1000
  1319     1  1000  1000  1000
  1321     1  1000  1000  1000
  1323     1  1000  1000  1000
  1325     1  1000  1000  1000
  1329     1  1000  1000  1000
  1333     1  1000  1000  1000
  1334     1  1000  1000  1000
  1335     1  1000  1000  1000
  1337     1  1000  1000  1000
  1339     1  1000  1000  1000
  1342     1  1000  1000  1000
  1345     1  1000  1000  1000
  1348     1  1000  1000  1000
  1350     1  1000  1000  1000
  1351     1  1000  1000  1000
  1354     1  1000  1000  1000
  1357     1  1000  1000  1000
  1358     1  1000  1000  1000
  1359     1  1000  1000  1000
  1361     1  1000  1000  1000
  1363     1  1000  1000  1000
  1366     1  1000  1000  1000
  1367     1  1000  1000  1000
  1368     1  1000  1000  1000
  1371     1  1000  1000  1000
  1372     1  1000  1000  1000
  1373     1  1000  1000  1000
  1375     1  1000  1000  1000
  1377     1  1000  1000  1000
  1380     1  1000  1000  1000
  1381     1  1000  1000  1000
  1382     1  1000  1000  1000
  1383     1  1000  1000  1000
  1384     1  1000  1000  1000
  1385     1  1000  1000  1000
  1387     1  1000  1000  1000
  1389     1  1000  1000  1000
  1392     1  1000  1000  1000
  1395     1  1000  1000  1000
  1396     1  1000  1000  1000
  1397     1  1000  1000  1000
  1398     1  1000  1000  1000
  1399     1  1000  1000  1000
  1400     1  1000  1000  1000
  1402     1  1000  1000  1000
  1404     1  1000  1000  1000
  1407     1  1000  1000  1000
  1410     1  1000  1000  1000
  1411     1  1000  1000  1000
  1412     1  1000  1000  1000
  1413     1  1000  1000  1000
  1414     1  1000  1000  1000
  1415     1  1000  1000  1000
  1417     1  1000  1000  1000
  1419     1  1000  1000  1000
  1422     1  1000  1000  1000
  1424     1  1000  1000  1000
  1428     1  1000  1000  1000
  1432     1  1000  1000  1000
  1433     1  1000  1000  1000
  1434     1  1000  1000  1000
  1436     1  1000  1000  1000
  1438     1  1000  1000  1000
  1441     1  1000  1000  1000
  1442     1  1000  1000  1000
  1443     1  1000  1000  1000
  1446     1  1000  1000  1000
  1447     1  1000  1000  1000
  1448     1  1000  1000  1000
  1450     1  1000  1000  1000
  1452     1  1000  1000  1000
  1455     1  1000  1000  1000
  1458     1  1000  1000  1000
  1461     1  1000  1000  1000
  1464     1  1000  1000  1000
  1468     1  1000  1000  1000
  1469     1  1000  1000  1000
  1470     1  1000  1000  1000
  1472     1  1000  1000  1000
  1474     1  1000  1000  1000
  1477     1  1000  1000  1000
  1479     1  1000  1000  1000
  1483     1  1000  1000  1000
  1487     1  1000  1000  1000
  1488     1  1000  1000  1000
  1489     1  1000  1000  1000
  1491     1  1000  1000  1000
  1493     1  1000  1000  1000
  1496     1  1000  1000  1000
  1498     1  1000  1000  1000
  1502     1  1000  1000  1000
  1506     1  1000  1000  1000
  1507     1  1000  1000  1000
  1508     1  1000  1000  1000
  1510     1  1000  1000  1000
  1513     1  1000  1000  1000
  1514     1  1000  1000  1000
  1515     1  1000  1000  1000
  1517     1  1000  1000  1000
  1519     1  1000  1000  1000
  1522     1  1000  1000  1000
  1525     1  1000  1000  1000
  1528     1  1000  1000  1000
  1530     1  1000  1000  1000
  1531     1  1000  1000  1000
  1534     1  1000  1000  1000
  1537     1  1000  1000  1000
  1538     1  1000  1000  1000
  1539     1  1000  1000  1000
  1541     1  1000  1000  1000
  1543     1  1000  1000  1000
  1545     1  1000  1000  1000
  1549     1  1000  1000  1000
  1553     1  1000  1000  1000
  1554     1  1000  1000  1000
  1555     1  1000  1000  1000
  1557     1  1000  1000  1000
  1559     1  1000  1000  1000
  1561     1  1000  1000  1000
  1565     1  1000  1000  1000
  1567     1  1000  1000  1000
  1568     1  1000  1000  1000
  1569     1  1000  1000  1000
  1571     1  1000  1000  1000
  1573     1  1000  1000  1000
  1575     1  1000  1000  1000
  1579     1  1000  1000  1000
  1582     1  1000  1000  1000
  1586     1  1000  1000  1000
  1587     1  1000  1000  1000
  1588     1  1000  1000  1000
  1590     1  1000  1000  1000
  1592     1  1000  1000  1000
  1596     1  1000  1000  1000
  1597     1  1000  1000  1000
  1598     1  1000  1000  1000
  1600     1  1000  1000  1000
  1602     1  1000  1000  1000
  1605     1  1000  1000  1000
  1608     1  1000  1000  1000
  1609     1  1000  1000  1000
  1610     1  1000  1000  1000
  1613     1  1000  1000  1000
  1614     1  1000  1000  1000
  1615     1  1000  1000  1000
  1617     1  1000  1000  1000
  1620     1  1000  1000  1000
  1621     1  1000  1000  1000
  1622     1  1000  1000  1000
  1624     1  1000  1000  1000
  1627     1  1000  1000  1000
  1628     1  1000  1000  1000
  1629     1  1000  1000  1000
  1631     1  1000  1000  1000
  1633     1  1000  1000  1000
  1635     1  1000  1000  1000
  1639     1  1000  1000  1000
  1643     1  1000  1000  1000
  1644     1  1000  1000  1000
  1645     1  1000  1000  1000
  1647     1  1000  1000  1000
  1649     1  1000  1000  1000
  1652     1  1000  1000  1000
  1654     1  1000  1000  1000
  1658     1  1000  1000  1000
  1662     1  1000  1000  1000
  1663     1  1000  1000  1000
  1664     1  1000  1000  1000
  1665     1  1000  1000  1000
  1668     1  1000  1000  1000
  1671     1  1000  1000  1000
  1674     1  1000  1000  1000
  1676     1  1000  1000  1000
  1677     1  1000  1000  1000
  1678     1  1000  1000  1000
  1680     1  1000  1000  1000
  1682     1  1000  1000  1000
  1685     1  1000  1000  1000
  1686     1  1000  1000  1000
  1687     1  1000  1000  1000
  1690     1  1000  1000  1000
  1691     1  1000  1000  1000
  1692     1  1000  1000  1000
  1694     1  1000  1000  1000
  1696     1  1000  1000  1000
  1698     1  1000  1000  1000
  1702     1  1000  1000  1000
  1705     1  1000  1000  1000
  1709     1  1000  1000  1000
  1710     1  1000  1000  1000
  1711     1  1000  1000  1000
  1713     1  1000  1000  1000
  1715     1  1000  1000  1000
  1718     1  1000  1000  1000
  1721     1  1000  1000  1000
  1722     1  1000  1000  1000
  1723     1  1000  1000  1000
  1726     1  1000  1000  1000
  1727     1  1000  1000  1000
  1728     1  1000  1000  1000
  1730     1  1000  1000  1000
  1732     1  1000  1000  1000
  1735     1  1000  1000  1000
  1737     1  1000  1000  1000
  1738     1  1000  1000  1000
  1739     1  1000  1000  1000
  1741     1  1000  1000  1000
  1743     1  1000  1000  1000
  1745     1  1000  1000  1000
  1749     1  1000  1000  1000
  1753     1  1000  1000  1000
  1754     1  1000  1000  1000
  1755     1  1000  1000  1000
  1757     1  1000  1000  1000
  1759     1  1000  1000  1000
  1762     1  1000  1000  1000
  1764     1  1000  1000  1000
  1768     1  1000  1000  1000
  1772     1  1000  1000  1000
  1773     1  1000  1000  1000
  1774     1  1000  1000  1000
  1776     1  1000  1000  1000
  1778     1  1000  1000  1000
  1781     1  1000  1000  1000
  1783     1  1000  1000  1000
  1787     1  1000  1000  1000
  1791     1  1000  1000  1000
  1792     1  1000  1000  1000
  1793     1  1000  1000  1000
  1794     1  1000  1000  1000
  1797     1  1000  1000  1000
  1800     1  1000  1000  1000
  1803     1  1000  1000  1000
  1805     1  1000  1000  1000
  1806     1  1000  1000  1000
  1807     1  1000  1000  1000
  1809     1  1000  1000  1000
  1811     1  1000  1000  1000
  1814     1  1000  1000  1000
  1817     1  1000  1000  1000
  1820     1  1000  1000  1000
  1823     1  1000  1000  1000
  1827     1  1000  1000  1000
  1828     1  1000  1000  1000
  1829     1  1000  1000  1000
