# Supplementary material for: Redox-Based Defect Detection in Packed DNA: Insights from Hybrid Quantum Mechanical/Molecular Mechanics Molecular Dynamics Simulations
Source: J Chem Theory Comput. 2023 Nov 14;19(22):8434–45. doi: 10.1021/acs.jctc.3c01013 (PMC10687876; doi:10.1021/acs.jctc.3c01013)
Supplement: Supplementary file 2 — ct3c01013_si_002.zip [file ct3c01013_si_002.zip › packed_dna_8oxog-main/classical_MD/8oxoG_reg1/8oxoG_oxidized_reg1/8oxoG_ox_reg1_topology/posre_Protein_chain_X7.itp]

; In this topology include file, you will find position restraint
; entries for all the heavy atoms in your original pdb file.
; This means that all the protons which were added by pdb2gmx are
; not restrained.

[ position_restraints ]
; atom  type      fx      fy      fz
     1     1  1000  1000  1000
     5     1  1000  1000  1000
     7     1  1000  1000  1000
    10     1  1000  1000  1000
    12     1  1000  1000  1000
    16     1  1000  1000  1000
    20     1  1000  1000  1000
    21     1  1000  1000  1000
    22     1  1000  1000  1000
    24     1  1000  1000  1000
    26     1  1000  1000  1000
    30     1  1000  1000  1000
    31     1  1000  1000  1000
    32     1  1000  1000  1000
    34     1  1000  1000  1000
    36     1  1000  1000  1000
    38     1  1000  1000  1000
    42     1  1000  1000  1000
    44     1  1000  1000  1000
    45     1  1000  1000  1000
    46     1  1000  1000  1000
    48     1  1000  1000  1000
    50     1  1000  1000  1000
    53     1  1000  1000  1000
    56     1  1000  1000  1000
    59     1  1000  1000  1000
    62     1  1000  1000  1000
    66     1  1000  1000  1000
    67     1  1000  1000  1000
    68     1  1000  1000  1000
    70     1  1000  1000  1000
    72     1  1000  1000  1000
    76     1  1000  1000  1000
    77     1  1000  1000  1000
    78     1  1000  1000  1000
    80     1  1000  1000  1000
    82     1  1000  1000  1000
    86     1  1000  1000  1000
    87     1  1000  1000  1000
    88     1  1000  1000  1000
    90     1  1000  1000  1000
    92     1  1000  1000  1000
    95     1  1000  1000  1000
    98     1  1000  1000  1000
   101     1  1000  1000  1000
   103     1  1000  1000  1000
   104     1  1000  1000  1000
   107     1  1000  1000  1000
   110     1  1000  1000  1000
   111     1  1000  1000  1000
   112     1  1000  1000  1000
   114     1  1000  1000  1000
   116     1  1000  1000  1000
   119     1  1000  1000  1000
   122     1  1000  1000  1000
   125     1  1000  1000  1000
   128     1  1000  1000  1000
   132     1  1000  1000  1000
   133     1  1000  1000  1000
   134     1  1000  1000  1000
   136     1  1000  1000  1000
   138     1  1000  1000  1000
   141     1  1000  1000  1000
   143     1  1000  1000  1000
   144     1  1000  1000  1000
   145     1  1000  1000  1000
   147     1  1000  1000  1000
   149     1  1000  1000  1000
   153     1  1000  1000  1000
   154     1  1000  1000  1000
   155     1  1000  1000  1000
   156     1  1000  1000  1000
   159     1  1000  1000  1000
   162     1  1000  1000  1000
   165     1  1000  1000  1000
   167     1  1000  1000  1000
   168     1  1000  1000  1000
   169     1  1000  1000  1000
   171     1  1000  1000  1000
   173     1  1000  1000  1000
   177     1  1000  1000  1000
   178     1  1000  1000  1000
   179     1  1000  1000  1000
   181     1  1000  1000  1000
   183     1  1000  1000  1000
   185     1  1000  1000  1000
   189     1  1000  1000  1000
   191     1  1000  1000  1000
   192     1  1000  1000  1000
   193     1  1000  1000  1000
   195     1  1000  1000  1000
   198     1  1000  1000  1000
   199     1  1000  1000  1000
   200     1  1000  1000  1000
   202     1  1000  1000  1000
   205     1  1000  1000  1000
   206     1  1000  1000  1000
   207     1  1000  1000  1000
   209     1  1000  1000  1000
   211     1  1000  1000  1000
   213     1  1000  1000  1000
   217     1  1000  1000  1000
   221     1  1000  1000  1000
   222     1  1000  1000  1000
   223     1  1000  1000  1000
   225     1  1000  1000  1000
   227     1  1000  1000  1000
   230     1  1000  1000  1000
   233     1  1000  1000  1000
   236     1  1000  1000  1000
   239     1  1000  1000  1000
   243     1  1000  1000  1000
   244     1  1000  1000  1000
   245     1  1000  1000  1000
   247     1  1000  1000  1000
   249     1  1000  1000  1000
   252     1  1000  1000  1000
   255     1  1000  1000  1000
   258     1  1000  1000  1000
   261     1  1000  1000  1000
   265     1  1000  1000  1000
   266     1  1000  1000  1000
   267     1  1000  1000  1000
   268     1  1000  1000  1000
   271     1  1000  1000  1000
   274     1  1000  1000  1000
   277     1  1000  1000  1000
   279     1  1000  1000  1000
   280     1  1000  1000  1000
   281     1  1000  1000  1000
   283     1  1000  1000  1000
   285     1  1000  1000  1000
   288     1  1000  1000  1000
   289     1  1000  1000  1000
   290     1  1000  1000  1000
   292     1  1000  1000  1000
   294     1  1000  1000  1000
   296     1  1000  1000  1000
   297     1  1000  1000  1000
   298     1  1000  1000  1000
   300     1  1000  1000  1000
   302     1  1000  1000  1000
   305     1  1000  1000  1000
   308     1  1000  1000  1000
   311     1  1000  1000  1000
   313     1  1000  1000  1000
   314     1  1000  1000  1000
   317     1  1000  1000  1000
   320     1  1000  1000  1000
   321     1  1000  1000  1000
   322     1  1000  1000  1000
   324     1  1000  1000  1000
   326     1  1000  1000  1000
   329     1  1000  1000  1000
   330     1  1000  1000  1000
   332     1  1000  1000  1000
   334     1  1000  1000  1000
   335     1  1000  1000  1000
   337     1  1000  1000  1000
   339     1  1000  1000  1000
   341     1  1000  1000  1000
   342     1  1000  1000  1000
   343     1  1000  1000  1000
   345     1  1000  1000  1000
   347     1  1000  1000  1000
   350     1  1000  1000  1000
   353     1  1000  1000  1000
   356     1  1000  1000  1000
   358     1  1000  1000  1000
   359     1  1000  1000  1000
   362     1  1000  1000  1000
   365     1  1000  1000  1000
   366     1  1000  1000  1000
   367     1  1000  1000  1000
   368     1  1000  1000  1000
   371     1  1000  1000  1000
   374     1  1000  1000  1000
   377     1  1000  1000  1000
   379     1  1000  1000  1000
   380     1  1000  1000  1000
   381     1  1000  1000  1000
   383     1  1000  1000  1000
   386     1  1000  1000  1000
   387     1  1000  1000  1000
   388     1  1000  1000  1000
   390     1  1000  1000  1000
   392     1  1000  1000  1000
   394     1  1000  1000  1000
   398     1  1000  1000  1000
   400     1  1000  1000  1000
   401     1  1000  1000  1000
   402     1  1000  1000  1000
   404     1  1000  1000  1000
   406     1  1000  1000  1000
   408     1  1000  1000  1000
   412     1  1000  1000  1000
   416     1  1000  1000  1000
   417     1  1000  1000  1000
   418     1  1000  1000  1000
   420     1  1000  1000  1000
   422     1  1000  1000  1000
   426     1  1000  1000  1000
   427     1  1000  1000  1000
   428     1  1000  1000  1000
   430     1  1000  1000  1000
   432     1  1000  1000  1000
   435     1  1000  1000  1000
   437     1  1000  1000  1000
   441     1  1000  1000  1000
   445     1  1000  1000  1000
   446     1  1000  1000  1000
   447     1  1000  1000  1000
   449     1  1000  1000  1000
   451     1  1000  1000  1000
   454     1  1000  1000  1000
   457     1  1000  1000  1000
   460     1  1000  1000  1000
   462     1  1000  1000  1000
   463     1  1000  1000  1000
   466     1  1000  1000  1000
   469     1  1000  1000  1000
   470     1  1000  1000  1000
   471     1  1000  1000  1000
   473     1  1000  1000  1000
   475     1  1000  1000  1000
   478     1  1000  1000  1000
   481     1  1000  1000  1000
   482     1  1000  1000  1000
   483     1  1000  1000  1000
   484     1  1000  1000  1000
   485     1  1000  1000  1000
   486     1  1000  1000  1000
   488     1  1000  1000  1000
   490     1  1000  1000  1000
   492     1  1000  1000  1000
   496     1  1000  1000  1000
   499     1  1000  1000  1000
   503     1  1000  1000  1000
   504     1  1000  1000  1000
   505     1  1000  1000  1000
   507     1  1000  1000  1000
   509     1  1000  1000  1000
   512     1  1000  1000  1000
   515     1  1000  1000  1000
   518     1  1000  1000  1000
   520     1  1000  1000  1000
   521     1  1000  1000  1000
   524     1  1000  1000  1000
   527     1  1000  1000  1000
   528     1  1000  1000  1000
   529     1  1000  1000  1000
   531     1  1000  1000  1000
   533     1  1000  1000  1000
   536     1  1000  1000  1000
   539     1  1000  1000  1000
   542     1  1000  1000  1000
   544     1  1000  1000  1000
   545     1  1000  1000  1000
   548     1  1000  1000  1000
   551     1  1000  1000  1000
   552     1  1000  1000  1000
   553     1  1000  1000  1000
   555     1  1000  1000  1000
   557     1  1000  1000  1000
   560     1  1000  1000  1000
   561     1  1000  1000  1000
   563     1  1000  1000  1000
   565     1  1000  1000  1000
   566     1  1000  1000  1000
   568     1  1000  1000  1000
   570     1  1000  1000  1000
   572     1  1000  1000  1000
   573     1  1000  1000  1000
   574     1  1000  1000  1000
   576     1  1000  1000  1000
   578     1  1000  1000  1000
   581     1  1000  1000  1000
   584     1  1000  1000  1000
   585     1  1000  1000  1000
   586     1  1000  1000  1000
   589     1  1000  1000  1000
   590     1  1000  1000  1000
   591     1  1000  1000  1000
   593     1  1000  1000  1000
   595     1  1000  1000  1000
   598     1  1000  1000  1000
   601     1  1000  1000  1000
   604     1  1000  1000  1000
   607     1  1000  1000  1000
   611     1  1000  1000  1000
   612     1  1000  1000  1000
   613     1  1000  1000  1000
   615     1  1000  1000  1000
   617     1  1000  1000  1000
   620     1  1000  1000  1000
   622     1  1000  1000  1000
   623     1  1000  1000  1000
   624     1  1000  1000  1000
   626     1  1000  1000  1000
   628     1  1000  1000  1000
   630     1  1000  1000  1000
   634     1  1000  1000  1000
   636     1  1000  1000  1000
   637     1  1000  1000  1000
   638     1  1000  1000  1000
   640     1  1000  1000  1000
   642     1  1000  1000  1000
   645     1  1000  1000  1000
   648     1  1000  1000  1000
   649     1  1000  1000  1000
   650     1  1000  1000  1000
   651     1  1000  1000  1000
   652     1  1000  1000  1000
   653     1  1000  1000  1000
   655     1  1000  1000  1000
   657     1  1000  1000  1000
   660     1  1000  1000  1000
   662     1  1000  1000  1000
   666     1  1000  1000  1000
   670     1  1000  1000  1000
   671     1  1000  1000  1000
   672     1  1000  1000  1000
   674     1  1000  1000  1000
   676     1  1000  1000  1000
   679     1  1000  1000  1000
   681     1  1000  1000  1000
   685     1  1000  1000  1000
   689     1  1000  1000  1000
   690     1  1000  1000  1000
   691     1  1000  1000  1000
   693     1  1000  1000  1000
   695     1  1000  1000  1000
   697     1  1000  1000  1000
   701     1  1000  1000  1000
   704     1  1000  1000  1000
   708     1  1000  1000  1000
   709     1  1000  1000  1000
   710     1  1000  1000  1000
   712     1  1000  1000  1000
   714     1  1000  1000  1000
   717     1  1000  1000  1000
   720     1  1000  1000  1000
   723     1  1000  1000  1000
   725     1  1000  1000  1000
   726     1  1000  1000  1000
   729     1  1000  1000  1000
   732     1  1000  1000  1000
   733     1  1000  1000  1000
   734     1  1000  1000  1000
   736     1  1000  1000  1000
   738     1  1000  1000  1000
   741     1  1000  1000  1000
   744     1  1000  1000  1000
   747     1  1000  1000  1000
   750     1  1000  1000  1000
   754     1  1000  1000  1000
   755     1  1000  1000  1000
   756     1  1000  1000  1000
   758     1  1000  1000  1000
   760     1  1000  1000  1000
   763     1  1000  1000  1000
   765     1  1000  1000  1000
   769     1  1000  1000  1000
   773     1  1000  1000  1000
   774     1  1000  1000  1000
   775     1  1000  1000  1000
   776     1  1000  1000  1000
   779     1  1000  1000  1000
   782     1  1000  1000  1000
   785     1  1000  1000  1000
   787     1  1000  1000  1000
   788     1  1000  1000  1000
   789     1  1000  1000  1000
   791     1  1000  1000  1000
   793     1  1000  1000  1000
   796     1  1000  1000  1000
   797     1  1000  1000  1000
   799     1  1000  1000  1000
   801     1  1000  1000  1000
   803     1  1000  1000  1000
   805     1  1000  1000  1000
   807     1  1000  1000  1000
   808     1  1000  1000  1000
   809     1  1000  1000  1000
   811     1  1000  1000  1000
   813     1  1000  1000  1000
   816     1  1000  1000  1000
   819     1  1000  1000  1000
   820     1  1000  1000  1000
   821     1  1000  1000  1000
   824     1  1000  1000  1000
   825     1  1000  1000  1000
   826     1  1000  1000  1000
   828     1  1000  1000  1000
   830     1  1000  1000  1000
   833     1  1000  1000  1000
   836     1  1000  1000  1000
   839     1  1000  1000  1000
   841     1  1000  1000  1000
   842     1  1000  1000  1000
   845     1  1000  1000  1000
   848     1  1000  1000  1000
   849     1  1000  1000  1000
   850     1  1000  1000  1000
   852     1  1000  1000  1000
   854     1  1000  1000  1000
   857     1  1000  1000  1000
   859     1  1000  1000  1000
   863     1  1000  1000  1000
   867     1  1000  1000  1000
   868     1  1000  1000  1000
   869     1  1000  1000  1000
   871     1  1000  1000  1000
   873     1  1000  1000  1000
   875     1  1000  1000  1000
   879     1  1000  1000  1000
   883     1  1000  1000  1000
   884     1  1000  1000  1000
   885     1  1000  1000  1000
   887     1  1000  1000  1000
   889     1  1000  1000  1000
   892     1  1000  1000  1000
   895     1  1000  1000  1000
   898     1  1000  1000  1000
   900     1  1000  1000  1000
   901     1  1000  1000  1000
   904     1  1000  1000  1000
   907     1  1000  1000  1000
   908     1  1000  1000  1000
   909     1  1000  1000  1000
   911     1  1000  1000  1000
   913     1  1000  1000  1000
   916     1  1000  1000  1000
   919     1  1000  1000  1000
   920     1  1000  1000  1000
   921     1  1000  1000  1000
   922     1  1000  1000  1000
   923     1  1000  1000  1000
   924     1  1000  1000  1000
   926     1  1000  1000  1000
   928     1  1000  1000  1000
   930     1  1000  1000  1000
   934     1  1000  1000  1000
   937     1  1000  1000  1000
   941     1  1000  1000  1000
   942     1  1000  1000  1000
   943     1  1000  1000  1000
   945     1  1000  1000  1000
   947     1  1000  1000  1000
   951     1  1000  1000  1000
   952     1  1000  1000  1000
   953     1  1000  1000  1000
   955     1  1000  1000  1000
   957     1  1000  1000  1000
   960     1  1000  1000  1000
   963     1  1000  1000  1000
   964     1  1000  1000  1000
   965     1  1000  1000  1000
   968     1  1000  1000  1000
   969     1  1000  1000  1000
   970     1  1000  1000  1000
   972     1  1000  1000  1000
   974     1  1000  1000  1000
   977     1  1000  1000  1000
   978     1  1000  1000  1000
   979     1  1000  1000  1000
   980     1  1000  1000  1000
   981     1  1000  1000  1000
   982     1  1000  1000  1000
   984     1  1000  1000  1000
   986     1  1000  1000  1000
   989     1  1000  1000  1000
   990     1  1000  1000  1000
   992     1  1000  1000  1000
   994     1  1000  1000  1000
   996     1  1000  1000  1000
   998     1  1000  1000  1000
  1000     1  1000  1000  1000
  1001     1  1000  1000  1000
  1002     1  1000  1000  1000
  1004     1  1000  1000  1000
  1006     1  1000  1000  1000
  1009     1  1000  1000  1000
  1012     1  1000  1000  1000
  1015     1  1000  1000  1000
  1018     1  1000  1000  1000
  1022     1  1000  1000  1000
  1023     1  1000  1000  1000
  1024     1  1000  1000  1000
  1026     1  1000  1000  1000
  1028     1  1000  1000  1000
  1030     1  1000  1000  1000
  1034     1  1000  1000  1000
  1036     1  1000  1000  1000
  1037     1  1000  1000  1000
  1038     1  1000  1000  1000
  1040     1  1000  1000  1000
  1042     1  1000  1000  1000
  1045     1  1000  1000  1000
  1046     1  1000  1000  1000
  1047     1  1000  1000  1000
  1048     1  1000  1000  1000
  1049     1  1000  1000  1000
  1050     1  1000  1000  1000
  1052     1  1000  1000  1000
  1054     1  1000  1000  1000
  1057     1  1000  1000  1000
  1059     1  1000  1000  1000
  1063     1  1000  1000  1000
  1067     1  1000  1000  1000
  1068     1  1000  1000  1000
  1069     1  1000  1000  1000
  1071     1  1000  1000  1000
  1073     1  1000  1000  1000
  1076     1  1000  1000  1000
  1079     1  1000  1000  1000
  1082     1  1000  1000  1000
  1084     1  1000  1000  1000
  1085     1  1000  1000  1000
  1088     1  1000  1000  1000
  1091     1  1000  1000  1000
  1092     1  1000  1000  1000
  1093     1  1000  1000  1000
  1095     1  1000  1000  1000
  1097     1  1000  1000  1000
  1100     1  1000  1000  1000
  1101     1  1000  1000  1000
  1103     1  1000  1000  1000
  1105     1  1000  1000  1000
  1107     1  1000  1000  1000
  1109     1  1000  1000  1000
  1111     1  1000  1000  1000
  1112     1  1000  1000  1000
  1113     1  1000  1000  1000
  1115     1  1000  1000  1000
  1117     1  1000  1000  1000
  1120     1  1000  1000  1000
  1123     1  1000  1000  1000
  1124     1  1000  1000  1000
  1125     1  1000  1000  1000
  1128     1  1000  1000  1000
  1129     1  1000  1000  1000
  1130     1  1000  1000  1000
  1132     1  1000  1000  1000
  1134     1  1000  1000  1000
  1137     1  1000  1000  1000
  1139     1  1000  1000  1000
  1140     1  1000  1000  1000
  1141     1  1000  1000  1000
  1143     1  1000  1000  1000
  1145     1  1000  1000  1000
  1148     1  1000  1000  1000
  1150     1  1000  1000  1000
  1151     1  1000  1000  1000
  1152     1  1000  1000  1000
  1154     1  1000  1000  1000
  1156     1  1000  1000  1000
  1160     1  1000  1000  1000
  1161     1  1000  1000  1000
  1162     1  1000  1000  1000
  1164     1  1000  1000  1000
  1166     1  1000  1000  1000
  1168     1  1000  1000  1000
  1172     1  1000  1000  1000
  1176     1  1000  1000  1000
  1177     1  1000  1000  1000
  1178     1  1000  1000  1000
  1180     1  1000  1000  1000
  1182     1  1000  1000  1000
  1185     1  1000  1000  1000
  1188     1  1000  1000  1000
  1189     1  1000  1000  1000
  1193     1  1000  1000  1000
  1194     1  1000  1000  1000
  1195     1  1000  1000  1000
  1197     1  1000  1000  1000
  1199     1  1000  1000  1000
  1203     1  1000  1000  1000
  1204     1  1000  1000  1000
  1205     1  1000  1000  1000
  1207     1  1000  1000  1000
  1209     1  1000  1000  1000
  1212     1  1000  1000  1000
  1214     1  1000  1000  1000
  1218     1  1000  1000  1000
  1222     1  1000  1000  1000
  1223     1  1000  1000  1000
  1224     1  1000  1000  1000
  1226     1  1000  1000  1000
  1228     1  1000  1000  1000
  1231     1  1000  1000  1000
  1234     1  1000  1000  1000
  1235     1  1000  1000  1000
  1236     1  1000  1000  1000
  1239     1  1000  1000  1000
  1240     1  1000  1000  1000
  1241     1  1000  1000  1000
  1243     1  1000  1000  1000
  1245     1  1000  1000  1000
  1248     1  1000  1000  1000
  1251     1  1000  1000  1000
  1252     1  1000  1000  1000
  1253     1  1000  1000  1000
  1254     1  1000  1000  1000
  1255     1  1000  1000  1000
  1256     1  1000  1000  1000
  1258     1  1000  1000  1000
  1260     1  1000  1000  1000
  1264     1  1000  1000  1000
  1265     1  1000  1000  1000
  1266     1  1000  1000  1000
  1268     1  1000  1000  1000
  1270     1  1000  1000  1000
  1273     1  1000  1000  1000
  1275     1  1000  1000  1000
  1276     1  1000  1000  1000
  1277     1  1000  1000  1000
  1279     1  1000  1000  1000
  1281     1  1000  1000  1000
  1284     1  1000  1000  1000
  1287     1  1000  1000  1000
  1288     1  1000  1000  1000
  1289     1  1000  1000  1000
  1290     1  1000  1000  1000
  1291     1  1000  1000  1000
  1292     1  1000  1000  1000
  1294     1  1000  1000  1000
  1296     1  1000  1000  1000
  1300     1  1000  1000  1000
  1301     1  1000  1000  1000
  1302     1  1000  1000  1000
  1304     1  1000  1000  1000
  1306     1  1000  1000  1000
  1309     1  1000  1000  1000
  1310     1  1000  1000  1000
  1312     1  1000  1000  1000
  1314     1  1000  1000  1000
  1315     1  1000  1000  1000
  1317     1  1000  1000  1000
  1319     1  1000  1000  1000
  1321     1  1000  1000  1000
  1322     1  1000  1000  1000
  1323     1  1000  1000  1000
  1325     1  1000  1000  1000
  1327     1  1000  1000  1000
  1330     1  1000  1000  1000
  1332     1  1000  1000  1000
  1336     1  1000  1000  1000
  1340     1  1000  1000  1000
  1341     1  1000  1000  1000
  1342     1  1000  1000  1000
  1344     1  1000  1000  1000
  1346     1  1000  1000  1000
  1348     1  1000  1000  1000
  1352     1  1000  1000  1000
  1356     1  1000  1000  1000
  1357     1  1000  1000  1000
  1358     1  1000  1000  1000
  1360     1  1000  1000  1000
  1362     1  1000  1000  1000
  1366     1  1000  1000  1000
  1367     1  1000  1000  1000
  1368     1  1000  1000  1000
  1370     1  1000  1000  1000
  1372     1  1000  1000  1000
  1375     1  1000  1000  1000
  1377     1  1000  1000  1000
  1381     1  1000  1000  1000
  1385     1  1000  1000  1000
  1386     1  1000  1000  1000
  1387     1  1000  1000  1000
  1389     1  1000  1000  1000
  1391     1  1000  1000  1000
  1394     1  1000  1000  1000
  1395     1  1000  1000  1000
  1397     1  1000  1000  1000
  1399     1  1000  1000  1000
  1401     1  1000  1000  1000
  1403     1  1000  1000  1000
  1405     1  1000  1000  1000
  1406     1  1000  1000  1000
  1407     1  1000  1000  1000
  1409     1  1000  1000  1000
  1411     1  1000  1000  1000
  1414     1  1000  1000  1000
  1417     1  1000  1000  1000
  1418     1  1000  1000  1000
  1419     1  1000  1000  1000
  1420     1  1000  1000  1000
  1421     1  1000  1000  1000
  1422     1  1000  1000  1000
  1424     1  1000  1000  1000
  1426     1  1000  1000  1000
  1429     1  1000  1000  1000
  1430     1  1000  1000  1000
  1431     1  1000  1000  1000
  1432     1  1000  1000  1000
  1433     1  1000  1000  1000
  1434     1  1000  1000  1000
  1436     1  1000  1000  1000
  1438     1  1000  1000  1000
  1440     1  1000  1000  1000
  1444     1  1000  1000  1000
  1446     1  1000  1000  1000
  1447     1  1000  1000  1000
  1448     1  1000  1000  1000
  1450     1  1000  1000  1000
  1452     1  1000  1000  1000
  1455     1  1000  1000  1000
  1456     1  1000  1000  1000
  1457     1  1000  1000  1000
  1460     1  1000  1000  1000
  1461     1  1000  1000  1000
  1462     1  1000  1000  1000
  1464     1  1000  1000  1000
  1466     1  1000  1000  1000
  1469     1  1000  1000  1000
  1471     1  1000  1000  1000
  1475     1  1000  1000  1000
  1479     1  1000  1000  1000
  1480     1  1000  1000  1000
  1481     1  1000  1000  1000
  1483     1  1000  1000  1000
  1485     1  1000  1000  1000
  1488     1  1000  1000  1000
  1490     1  1000  1000  1000
  1491     1  1000  1000  1000
  1492     1  1000  1000  1000
  1494     1  1000  1000  1000
  1496     1  1000  1000  1000
  1500     1  1000  1000  1000
  1501     1  1000  1000  1000
  1502     1  1000  1000  1000
  1504     1  1000  1000  1000
  1506     1  1000  1000  1000
  1508     1  1000  1000  1000
  1512     1  1000  1000  1000
  1515     1  1000  1000  1000
  1519     1  1000  1000  1000
  1520     1  1000  1000  1000
  1521     1  1000  1000  1000
  1523     1  1000  1000  1000
  1525     1  1000  1000  1000
  1528     1  1000  1000  1000
  1529     1  1000  1000  1000
  1530     1  1000  1000  1000
  1532     1  1000  1000  1000
  1534     1  1000  1000  1000
  1536     1  1000  1000  1000
  1537     1  1000  1000  1000
  1538     1  1000  1000  1000
  1540     1  1000  1000  1000
  1542     1  1000  1000  1000
  1546     1  1000  1000  1000
  1547     1  1000  1000  1000
  1548     1  1000  1000  1000
  1550     1  1000  1000  1000
  1552     1  1000  1000  1000
  1555     1  1000  1000  1000
  1558     1  1000  1000  1000
  1561     1  1000  1000  1000
  1564     1  1000  1000  1000
  1568     1  1000  1000  1000
  1569     1  1000  1000  1000
  1570     1  1000  1000  1000
  1572     1  1000  1000  1000
  1574     1  1000  1000  1000
  1577     1  1000  1000  1000
  1580     1  1000  1000  1000
  1583     1  1000  1000  1000
  1585     1  1000  1000  1000
  1586     1  1000  1000  1000
  1589     1  1000  1000  1000
  1592     1  1000  1000  1000
  1593     1  1000  1000  1000
  1594     1  1000  1000  1000
  1596     1  1000  1000  1000
  1598     1  1000  1000  1000
  1600     1  1000  1000  1000
  1604     1  1000  1000  1000
  1608     1  1000  1000  1000
  1609     1  1000  1000  1000
  1610     1  1000  1000  1000
  1612     1  1000  1000  1000
  1614     1  1000  1000  1000
  1616     1  1000  1000  1000
  1620     1  1000  1000  1000
  1622     1  1000  1000  1000
  1623     1  1000  1000  1000
  1624     1  1000  1000  1000
  1626     1  1000  1000  1000
  1628     1  1000  1000  1000
  1630     1  1000  1000  1000
  1634     1  1000  1000  1000
  1637     1  1000  1000  1000
  1641     1  1000  1000  1000
  1642     1  1000  1000  1000
  1643     1  1000  1000  1000
  1645     1  1000  1000  1000
  1647     1  1000  1000  1000
  1650     1  1000  1000  1000
  1653     1  1000  1000  1000
  1654     1  1000  1000  1000
  1658     1  1000  1000  1000
  1659     1  1000  1000  1000
  1660     1  1000  1000  1000
  1661     1  1000  1000  1000
  1664     1  1000  1000  1000
  1667     1  1000  1000  1000
  1670     1  1000  1000  1000
  1672     1  1000  1000  1000
  1673     1  1000  1000  1000
  1674     1  1000  1000  1000
  1676     1  1000  1000  1000
  1678     1  1000  1000  1000
  1681     1  1000  1000  1000
  1684     1  1000  1000  1000
  1687     1  1000  1000  1000
  1690     1  1000  1000  1000
  1694     1  1000  1000  1000
  1695     1  1000  1000  1000
  1696     1  1000  1000  1000
  1698     1  1000  1000  1000
  1700     1  1000  1000  1000
  1703     1  1000  1000  1000
  1704     1  1000  1000  1000
  1705     1  1000  1000  1000
  1706     1  1000  1000  1000
  1707     1  1000  1000  1000
  1708     1  1000  1000  1000
  1710     1  1000  1000  1000
  1712     1  1000  1000  1000
  1714     1  1000  1000  1000
  1718     1  1000  1000  1000
  1721     1  1000  1000  1000
  1725     1  1000  1000  1000
  1726     1  1000  1000  1000
  1727     1  1000  1000  1000
  1729     1  1000  1000  1000
  1731     1  1000  1000  1000
  1734     1  1000  1000  1000
  1737     1  1000  1000  1000
  1738     1  1000  1000  1000
  1739     1  1000  1000  1000
  1742     1  1000  1000  1000
  1743     1  1000  1000  1000
  1744     1  1000  1000  1000
  1746     1  1000  1000  1000
  1748     1  1000  1000  1000
  1751     1  1000  1000  1000
  1753     1  1000  1000  1000
  1757     1  1000  1000  1000
  1761     1  1000  1000  1000
  1762     1  1000  1000  1000
  1763     1  1000  1000  1000
  1765     1  1000  1000  1000
  1767     1  1000  1000  1000
  1771     1  1000  1000  1000
  1772     1  1000  1000  1000
  1773     1  1000  1000  1000
  1775     1  1000  1000  1000
  1777     1  1000  1000  1000
  1780     1  1000  1000  1000
  1783     1  1000  1000  1000
  1786     1  1000  1000  1000
  1788     1  1000  1000  1000
  1789     1  1000  1000  1000
  1792     1  1000  1000  1000
  1795     1  1000  1000  1000
  1796     1  1000  1000  1000
  1797     1  1000  1000  1000
  1799     1  1000  1000  1000
  1801     1  1000  1000  1000
  1804     1  1000  1000  1000
  1807     1  1000  1000  1000
  1810     1  1000  1000  1000
  1812     1  1000  1000  1000
  1813     1  1000  1000  1000
  1816     1  1000  1000  1000
  1819     1  1000  1000  1000
  1820     1  1000  1000  1000
  1821     1  1000  1000  1000
  1823     1  1000  1000  1000
  1825     1  1000  1000  1000
  1827     1  1000  1000  1000
  1831     1  1000  1000  1000
  1834     1  1000  1000  1000
  1838     1  1000  1000  1000
  1839     1  1000  1000  1000
  1840     1  1000  1000  1000
  1842     1  1000  1000  1000
  1844     1  1000  1000  1000
  1847     1  1000  1000  1000
  1850     1  1000  1000  1000
  1853     1  1000  1000  1000
  1855     1  1000  1000  1000
  1856     1  1000  1000  1000
  1859     1  1000  1000  1000
  1862     1  1000  1000  1000
  1863     1  1000  1000  1000
  1864     1  1000  1000  1000
  1866     1  1000  1000  1000
  1869     1  1000  1000  1000
  1870     1  1000  1000  1000
  1871     1  1000  1000  1000
  1873     1  1000  1000  1000
  1875     1  1000  1000  1000
  1878     1  1000  1000  1000
  1881     1  1000  1000  1000
  1882     1  1000  1000  1000
  1883     1  1000  1000  1000
  1884     1  1000  1000  1000
  1885     1  1000  1000  1000
  1886     1  1000  1000  1000
  1888     1  1000  1000  1000
  1890     1  1000  1000  1000
  1893     1  1000  1000  1000
  1896     1  1000  1000  1000
  1899     1  1000  1000  1000
  1901     1  1000  1000  1000
  1902     1  1000  1000  1000
  1905     1  1000  1000  1000
  1908     1  1000  1000  1000
  1909     1  1000  1000  1000
  1910     1  1000  1000  1000
  1912     1  1000  1000  1000
  1914     1  1000  1000  1000
  1918     1  1000  1000  1000
  1919     1  1000  1000  1000
  1920     1  1000  1000  1000
