# Supplementary material for: Redox-Based Defect Detection in Packed DNA: Insights from Hybrid Quantum Mechanical/Molecular Mechanics Molecular Dynamics Simulations
Source: J Chem Theory Comput. 2023 Nov 14;19(22):8434–45. doi: 10.1021/acs.jctc.3c01013 (PMC10687876; doi:10.1021/acs.jctc.3c01013)
Supplement: Supplementary file 2 — ct3c01013_si_002.zip [file ct3c01013_si_002.zip › packed_dna_8oxog-main/classical_MD/8oxoG_reg1/8oxoG_oxidized_reg1/8oxoG_ox_reg1_topology/posre_Protein_chain_X8.itp]

; In this topology include file, you will find position restraint
; entries for all the heavy atoms in your original pdb file.
; This means that all the protons which were added by pdb2gmx are
; not restrained.

[ position_restraints ]
; atom  type      fx      fy      fz
     1     1  1000  1000  1000
     5     1  1000  1000  1000
     7     1  1000  1000  1000
    10     1  1000  1000  1000
    13     1  1000  1000  1000
    16     1  1000  1000  1000
    19     1  1000  1000  1000
    23     1  1000  1000  1000
    24     1  1000  1000  1000
    25     1  1000  1000  1000
    27     1  1000  1000  1000
    29     1  1000  1000  1000
    32     1  1000  1000  1000
    35     1  1000  1000  1000
    38     1  1000  1000  1000
    40     1  1000  1000  1000
    41     1  1000  1000  1000
    44     1  1000  1000  1000
    47     1  1000  1000  1000
    48     1  1000  1000  1000
    49     1  1000  1000  1000
    51     1  1000  1000  1000
    53     1  1000  1000  1000
    56     1  1000  1000  1000
    57     1  1000  1000  1000
    58     1  1000  1000  1000
    60     1  1000  1000  1000
    62     1  1000  1000  1000
    64     1  1000  1000  1000
    65     1  1000  1000  1000
    66     1  1000  1000  1000
    68     1  1000  1000  1000
    70     1  1000  1000  1000
    73     1  1000  1000  1000
    76     1  1000  1000  1000
    79     1  1000  1000  1000
    81     1  1000  1000  1000
    82     1  1000  1000  1000
    85     1  1000  1000  1000
    88     1  1000  1000  1000
    89     1  1000  1000  1000
    90     1  1000  1000  1000
    92     1  1000  1000  1000
    94     1  1000  1000  1000
    97     1  1000  1000  1000
   100     1  1000  1000  1000
   103     1  1000  1000  1000
   106     1  1000  1000  1000
   110     1  1000  1000  1000
   111     1  1000  1000  1000
   112     1  1000  1000  1000
   114     1  1000  1000  1000
   116     1  1000  1000  1000
   118     1  1000  1000  1000
   122     1  1000  1000  1000
   126     1  1000  1000  1000
   127     1  1000  1000  1000
   128     1  1000  1000  1000
   130     1  1000  1000  1000
   132     1  1000  1000  1000
   135     1  1000  1000  1000
   137     1  1000  1000  1000
   141     1  1000  1000  1000
   145     1  1000  1000  1000
   146     1  1000  1000  1000
   147     1  1000  1000  1000
   149     1  1000  1000  1000
   151     1  1000  1000  1000
   154     1  1000  1000  1000
   157     1  1000  1000  1000
   160     1  1000  1000  1000
   162     1  1000  1000  1000
   163     1  1000  1000  1000
   166     1  1000  1000  1000
   169     1  1000  1000  1000
   170     1  1000  1000  1000
   171     1  1000  1000  1000
   173     1  1000  1000  1000
   175     1  1000  1000  1000
   178     1  1000  1000  1000
   179     1  1000  1000  1000
   180     1  1000  1000  1000
   181     1  1000  1000  1000
   182     1  1000  1000  1000
   183     1  1000  1000  1000
   185     1  1000  1000  1000
   187     1  1000  1000  1000
   190     1  1000  1000  1000
   191     1  1000  1000  1000
   192     1  1000  1000  1000
   195     1  1000  1000  1000
   196     1  1000  1000  1000
   197     1  1000  1000  1000
   199     1  1000  1000  1000
   201     1  1000  1000  1000
   203     1  1000  1000  1000
   207     1  1000  1000  1000
   210     1  1000  1000  1000
   214     1  1000  1000  1000
   215     1  1000  1000  1000
   216     1  1000  1000  1000
   218     1  1000  1000  1000
   220     1  1000  1000  1000
   223     1  1000  1000  1000
   226     1  1000  1000  1000
   227     1  1000  1000  1000
   228     1  1000  1000  1000
   231     1  1000  1000  1000
   232     1  1000  1000  1000
   233     1  1000  1000  1000
   235     1  1000  1000  1000
   238     1  1000  1000  1000
   239     1  1000  1000  1000
   240     1  1000  1000  1000
   242     1  1000  1000  1000
   244     1  1000  1000  1000
   246     1  1000  1000  1000
   250     1  1000  1000  1000
   253     1  1000  1000  1000
   257     1  1000  1000  1000
   258     1  1000  1000  1000
   259     1  1000  1000  1000
   261     1  1000  1000  1000
   263     1  1000  1000  1000
   265     1  1000  1000  1000
   269     1  1000  1000  1000
   271     1  1000  1000  1000
   272     1  1000  1000  1000
   273     1  1000  1000  1000
   275     1  1000  1000  1000
   277     1  1000  1000  1000
   280     1  1000  1000  1000
   283     1  1000  1000  1000
   286     1  1000  1000  1000
   289     1  1000  1000  1000
   293     1  1000  1000  1000
   294     1  1000  1000  1000
   295     1  1000  1000  1000
   296     1  1000  1000  1000
   299     1  1000  1000  1000
   302     1  1000  1000  1000
   305     1  1000  1000  1000
   307     1  1000  1000  1000
   308     1  1000  1000  1000
   309     1  1000  1000  1000
   311     1  1000  1000  1000
   313     1  1000  1000  1000
   317     1  1000  1000  1000
   318     1  1000  1000  1000
   319     1  1000  1000  1000
   321     1  1000  1000  1000
   323     1  1000  1000  1000
   325     1  1000  1000  1000
   329     1  1000  1000  1000
   332     1  1000  1000  1000
   336     1  1000  1000  1000
   337     1  1000  1000  1000
   338     1  1000  1000  1000
   340     1  1000  1000  1000
   342     1  1000  1000  1000
   345     1  1000  1000  1000
   348     1  1000  1000  1000
   351     1  1000  1000  1000
   353     1  1000  1000  1000
   354     1  1000  1000  1000
   357     1  1000  1000  1000
   360     1  1000  1000  1000
   361     1  1000  1000  1000
   362     1  1000  1000  1000
   364     1  1000  1000  1000
   366     1  1000  1000  1000
   369     1  1000  1000  1000
   372     1  1000  1000  1000
   375     1  1000  1000  1000
   377     1  1000  1000  1000
   378     1  1000  1000  1000
   381     1  1000  1000  1000
   384     1  1000  1000  1000
   385     1  1000  1000  1000
   386     1  1000  1000  1000
   388     1  1000  1000  1000
   390     1  1000  1000  1000
   393     1  1000  1000  1000
   395     1  1000  1000  1000
   399     1  1000  1000  1000
   403     1  1000  1000  1000
   404     1  1000  1000  1000
   405     1  1000  1000  1000
   407     1  1000  1000  1000
   409     1  1000  1000  1000
   413     1  1000  1000  1000
   414     1  1000  1000  1000
   415     1  1000  1000  1000
   417     1  1000  1000  1000
   419     1  1000  1000  1000
   422     1  1000  1000  1000
   425     1  1000  1000  1000
   428     1  1000  1000  1000
   430     1  1000  1000  1000
   431     1  1000  1000  1000
   434     1  1000  1000  1000
   437     1  1000  1000  1000
   438     1  1000  1000  1000
   439     1  1000  1000  1000
   441     1  1000  1000  1000
   443     1  1000  1000  1000
   446     1  1000  1000  1000
   449     1  1000  1000  1000
   452     1  1000  1000  1000
   454     1  1000  1000  1000
   455     1  1000  1000  1000
   458     1  1000  1000  1000
   461     1  1000  1000  1000
   462     1  1000  1000  1000
   463     1  1000  1000  1000
   465     1  1000  1000  1000
   468     1  1000  1000  1000
   469     1  1000  1000  1000
   470     1  1000  1000  1000
   472     1  1000  1000  1000
   475     1  1000  1000  1000
   476     1  1000  1000  1000
   477     1  1000  1000  1000
   479     1  1000  1000  1000
   481     1  1000  1000  1000
   483     1  1000  1000  1000
   487     1  1000  1000  1000
   491     1  1000  1000  1000
   492     1  1000  1000  1000
   493     1  1000  1000  1000
   495     1  1000  1000  1000
   497     1  1000  1000  1000
   500     1  1000  1000  1000
   503     1  1000  1000  1000
   506     1  1000  1000  1000
   509     1  1000  1000  1000
   513     1  1000  1000  1000
   514     1  1000  1000  1000
   515     1  1000  1000  1000
   517     1  1000  1000  1000
   519     1  1000  1000  1000
   522     1  1000  1000  1000
   525     1  1000  1000  1000
   528     1  1000  1000  1000
   530     1  1000  1000  1000
   531     1  1000  1000  1000
   534     1  1000  1000  1000
   537     1  1000  1000  1000
   538     1  1000  1000  1000
   539     1  1000  1000  1000
   541     1  1000  1000  1000
   543     1  1000  1000  1000
   545     1  1000  1000  1000
   549     1  1000  1000  1000
   552     1  1000  1000  1000
   556     1  1000  1000  1000
   557     1  1000  1000  1000
   558     1  1000  1000  1000
   560     1  1000  1000  1000
   562     1  1000  1000  1000
   565     1  1000  1000  1000
   567     1  1000  1000  1000
   568     1  1000  1000  1000
   569     1  1000  1000  1000
   571     1  1000  1000  1000
   574     1  1000  1000  1000
   575     1  1000  1000  1000
   576     1  1000  1000  1000
   578     1  1000  1000  1000
   580     1  1000  1000  1000
   583     1  1000  1000  1000
   585     1  1000  1000  1000
   589     1  1000  1000  1000
   593     1  1000  1000  1000
   594     1  1000  1000  1000
   595     1  1000  1000  1000
   597     1  1000  1000  1000
   599     1  1000  1000  1000
   601     1  1000  1000  1000
   605     1  1000  1000  1000
   608     1  1000  1000  1000
   612     1  1000  1000  1000
   613     1  1000  1000  1000
   614     1  1000  1000  1000
   616     1  1000  1000  1000
   618     1  1000  1000  1000
   621     1  1000  1000  1000
   622     1  1000  1000  1000
   624     1  1000  1000  1000
   626     1  1000  1000  1000
   627     1  1000  1000  1000
   629     1  1000  1000  1000
   631     1  1000  1000  1000
   633     1  1000  1000  1000
   634     1  1000  1000  1000
   635     1  1000  1000  1000
   637     1  1000  1000  1000
   639     1  1000  1000  1000
   642     1  1000  1000  1000
   645     1  1000  1000  1000
   646     1  1000  1000  1000
   647     1  1000  1000  1000
   648     1  1000  1000  1000
   649     1  1000  1000  1000
   650     1  1000  1000  1000
   652     1  1000  1000  1000
   654     1  1000  1000  1000
   657     1  1000  1000  1000
   660     1  1000  1000  1000
   661     1  1000  1000  1000
   662     1  1000  1000  1000
   663     1  1000  1000  1000
   664     1  1000  1000  1000
   665     1  1000  1000  1000
   667     1  1000  1000  1000
   669     1  1000  1000  1000
   671     1  1000  1000  1000
   675     1  1000  1000  1000
   677     1  1000  1000  1000
   678     1  1000  1000  1000
   679     1  1000  1000  1000
   681     1  1000  1000  1000
   683     1  1000  1000  1000
   686     1  1000  1000  1000
   689     1  1000  1000  1000
   692     1  1000  1000  1000
   694     1  1000  1000  1000
   695     1  1000  1000  1000
   698     1  1000  1000  1000
   701     1  1000  1000  1000
   702     1  1000  1000  1000
   703     1  1000  1000  1000
   705     1  1000  1000  1000
   708     1  1000  1000  1000
   709     1  1000  1000  1000
   710     1  1000  1000  1000
   712     1  1000  1000  1000
   714     1  1000  1000  1000
   716     1  1000  1000  1000
   720     1  1000  1000  1000
   724     1  1000  1000  1000
   725     1  1000  1000  1000
   726     1  1000  1000  1000
   728     1  1000  1000  1000
   730     1  1000  1000  1000
   733     1  1000  1000  1000
   735     1  1000  1000  1000
   739     1  1000  1000  1000
   743     1  1000  1000  1000
   744     1  1000  1000  1000
   745     1  1000  1000  1000
   747     1  1000  1000  1000
   749     1  1000  1000  1000
   752     1  1000  1000  1000
   755     1  1000  1000  1000
   758     1  1000  1000  1000
   761     1  1000  1000  1000
   765     1  1000  1000  1000
   766     1  1000  1000  1000
   767     1  1000  1000  1000
   769     1  1000  1000  1000
   771     1  1000  1000  1000
   773     1  1000  1000  1000
   777     1  1000  1000  1000
   781     1  1000  1000  1000
   782     1  1000  1000  1000
   783     1  1000  1000  1000
   785     1  1000  1000  1000
   787     1  1000  1000  1000
   790     1  1000  1000  1000
   791     1  1000  1000  1000
   793     1  1000  1000  1000
   795     1  1000  1000  1000
   797     1  1000  1000  1000
   799     1  1000  1000  1000
   801     1  1000  1000  1000
   802     1  1000  1000  1000
   803     1  1000  1000  1000
   805     1  1000  1000  1000
   807     1  1000  1000  1000
   810     1  1000  1000  1000
   812     1  1000  1000  1000
   816     1  1000  1000  1000
   820     1  1000  1000  1000
   821     1  1000  1000  1000
   822     1  1000  1000  1000
   824     1  1000  1000  1000
   826     1  1000  1000  1000
   829     1  1000  1000  1000
   832     1  1000  1000  1000
   833     1  1000  1000  1000
   834     1  1000  1000  1000
   835     1  1000  1000  1000
   836     1  1000  1000  1000
   837     1  1000  1000  1000
   839     1  1000  1000  1000
   841     1  1000  1000  1000
   844     1  1000  1000  1000
   845     1  1000  1000  1000
   846     1  1000  1000  1000
   849     1  1000  1000  1000
   850     1  1000  1000  1000
   851     1  1000  1000  1000
   853     1  1000  1000  1000
   855     1  1000  1000  1000
   857     1  1000  1000  1000
   861     1  1000  1000  1000
   865     1  1000  1000  1000
   866     1  1000  1000  1000
   867     1  1000  1000  1000
   869     1  1000  1000  1000
   871     1  1000  1000  1000
   873     1  1000  1000  1000
   877     1  1000  1000  1000
   880     1  1000  1000  1000
   884     1  1000  1000  1000
   885     1  1000  1000  1000
   886     1  1000  1000  1000
   888     1  1000  1000  1000
   890     1  1000  1000  1000
   893     1  1000  1000  1000
   896     1  1000  1000  1000
   899     1  1000  1000  1000
   901     1  1000  1000  1000
   902     1  1000  1000  1000
   905     1  1000  1000  1000
   908     1  1000  1000  1000
   909     1  1000  1000  1000
   910     1  1000  1000  1000
   912     1  1000  1000  1000
   914     1  1000  1000  1000
   917     1  1000  1000  1000
   918     1  1000  1000  1000
   919     1  1000  1000  1000
   920     1  1000  1000  1000
   921     1  1000  1000  1000
   922     1  1000  1000  1000
   924     1  1000  1000  1000
   926     1  1000  1000  1000
   930     1  1000  1000  1000
   931     1  1000  1000  1000
   932     1  1000  1000  1000
   934     1  1000  1000  1000
   936     1  1000  1000  1000
   938     1  1000  1000  1000
   942     1  1000  1000  1000
   946     1  1000  1000  1000
   947     1  1000  1000  1000
   948     1  1000  1000  1000
   950     1  1000  1000  1000
   952     1  1000  1000  1000
   954     1  1000  1000  1000
   958     1  1000  1000  1000
   960     1  1000  1000  1000
   961     1  1000  1000  1000
   962     1  1000  1000  1000
   964     1  1000  1000  1000
   966     1  1000  1000  1000
   969     1  1000  1000  1000
   970     1  1000  1000  1000
   972     1  1000  1000  1000
   974     1  1000  1000  1000
   975     1  1000  1000  1000
   977     1  1000  1000  1000
   979     1  1000  1000  1000
   981     1  1000  1000  1000
   982     1  1000  1000  1000
   983     1  1000  1000  1000
   985     1  1000  1000  1000
   987     1  1000  1000  1000
   989     1  1000  1000  1000
   993     1  1000  1000  1000
   995     1  1000  1000  1000
   996     1  1000  1000  1000
   997     1  1000  1000  1000
   999     1  1000  1000  1000
  1001     1  1000  1000  1000
  1004     1  1000  1000  1000
  1007     1  1000  1000  1000
  1008     1  1000  1000  1000
  1009     1  1000  1000  1000
  1010     1  1000  1000  1000
  1011     1  1000  1000  1000
  1012     1  1000  1000  1000
  1014     1  1000  1000  1000
  1016     1  1000  1000  1000
  1019     1  1000  1000  1000
  1020     1  1000  1000  1000
  1021     1  1000  1000  1000
  1023     1  1000  1000  1000
  1025     1  1000  1000  1000
  1027     1  1000  1000  1000
  1028     1  1000  1000  1000
  1029     1  1000  1000  1000
  1031     1  1000  1000  1000
  1033     1  1000  1000  1000
  1037     1  1000  1000  1000
  1038     1  1000  1000  1000
  1039     1  1000  1000  1000
  1041     1  1000  1000  1000
  1043     1  1000  1000  1000
  1046     1  1000  1000  1000
  1049     1  1000  1000  1000
  1052     1  1000  1000  1000
  1055     1  1000  1000  1000
  1059     1  1000  1000  1000
  1060     1  1000  1000  1000
  1061     1  1000  1000  1000
  1063     1  1000  1000  1000
  1065     1  1000  1000  1000
  1068     1  1000  1000  1000
  1071     1  1000  1000  1000
  1074     1  1000  1000  1000
  1076     1  1000  1000  1000
  1077     1  1000  1000  1000
  1080     1  1000  1000  1000
  1083     1  1000  1000  1000
  1084     1  1000  1000  1000
  1085     1  1000  1000  1000
  1087     1  1000  1000  1000
  1089     1  1000  1000  1000
  1092     1  1000  1000  1000
  1095     1  1000  1000  1000
  1098     1  1000  1000  1000
  1101     1  1000  1000  1000
  1105     1  1000  1000  1000
  1106     1  1000  1000  1000
  1107     1  1000  1000  1000
  1109     1  1000  1000  1000
  1111     1  1000  1000  1000
  1113     1  1000  1000  1000
  1117     1  1000  1000  1000
  1119     1  1000  1000  1000
  1120     1  1000  1000  1000
  1121     1  1000  1000  1000
  1123     1  1000  1000  1000
  1125     1  1000  1000  1000
  1127     1  1000  1000  1000
  1131     1  1000  1000  1000
  1135     1  1000  1000  1000
  1136     1  1000  1000  1000
  1137     1  1000  1000  1000
  1139     1  1000  1000  1000
  1141     1  1000  1000  1000
  1143     1  1000  1000  1000
  1147     1  1000  1000  1000
  1149     1  1000  1000  1000
  1150     1  1000  1000  1000
  1151     1  1000  1000  1000
  1153     1  1000  1000  1000
  1155     1  1000  1000  1000
  1159     1  1000  1000  1000
  1160     1  1000  1000  1000
  1161     1  1000  1000  1000
  1163     1  1000  1000  1000
  1165     1  1000  1000  1000
  1168     1  1000  1000  1000
  1171     1  1000  1000  1000
  1172     1  1000  1000  1000
  1176     1  1000  1000  1000
  1177     1  1000  1000  1000
  1178     1  1000  1000  1000
  1180     1  1000  1000  1000
  1182     1  1000  1000  1000
  1185     1  1000  1000  1000
  1186     1  1000  1000  1000
  1187     1  1000  1000  1000
  1188     1  1000  1000  1000
  1189     1  1000  1000  1000
  1190     1  1000  1000  1000
  1192     1  1000  1000  1000
  1194     1  1000  1000  1000
  1196     1  1000  1000  1000
  1200     1  1000  1000  1000
  1204     1  1000  1000  1000
  1205     1  1000  1000  1000
  1206     1  1000  1000  1000
  1208     1  1000  1000  1000
  1210     1  1000  1000  1000
  1212     1  1000  1000  1000
  1216     1  1000  1000  1000
  1220     1  1000  1000  1000
  1221     1  1000  1000  1000
  1222     1  1000  1000  1000
  1224     1  1000  1000  1000
  1226     1  1000  1000  1000
  1229     1  1000  1000  1000
  1230     1  1000  1000  1000
  1232     1  1000  1000  1000
  1234     1  1000  1000  1000
  1235     1  1000  1000  1000
  1237     1  1000  1000  1000
  1239     1  1000  1000  1000
  1241     1  1000  1000  1000
  1242     1  1000  1000  1000
  1243     1  1000  1000  1000
  1245     1  1000  1000  1000
  1247     1  1000  1000  1000
  1251     1  1000  1000  1000
  1252     1  1000  1000  1000
  1253     1  1000  1000  1000
  1255     1  1000  1000  1000
  1257     1  1000  1000  1000
  1260     1  1000  1000  1000
  1262     1  1000  1000  1000
  1266     1  1000  1000  1000
  1270     1  1000  1000  1000
  1271     1  1000  1000  1000
  1272     1  1000  1000  1000
  1274     1  1000  1000  1000
  1276     1  1000  1000  1000
  1279     1  1000  1000  1000
  1282     1  1000  1000  1000
  1285     1  1000  1000  1000
  1288     1  1000  1000  1000
  1292     1  1000  1000  1000
  1293     1  1000  1000  1000
  1294     1  1000  1000  1000
  1296     1  1000  1000  1000
  1298     1  1000  1000  1000
  1301     1  1000  1000  1000
  1304     1  1000  1000  1000
  1307     1  1000  1000  1000
  1309     1  1000  1000  1000
  1310     1  1000  1000  1000
  1313     1  1000  1000  1000
  1316     1  1000  1000  1000
  1317     1  1000  1000  1000
  1318     1  1000  1000  1000
  1320     1  1000  1000  1000
  1322     1  1000  1000  1000
  1325     1  1000  1000  1000
  1328     1  1000  1000  1000
  1329     1  1000  1000  1000
  1330     1  1000  1000  1000
  1333     1  1000  1000  1000
  1334     1  1000  1000  1000
  1335     1  1000  1000  1000
  1337     1  1000  1000  1000
  1340     1  1000  1000  1000
  1341     1  1000  1000  1000
  1342     1  1000  1000  1000
  1344     1  1000  1000  1000
  1346     1  1000  1000  1000
  1349     1  1000  1000  1000
  1352     1  1000  1000  1000
  1355     1  1000  1000  1000
  1357     1  1000  1000  1000
  1358     1  1000  1000  1000
  1361     1  1000  1000  1000
  1364     1  1000  1000  1000
  1365     1  1000  1000  1000
  1366     1  1000  1000  1000
  1368     1  1000  1000  1000
  1370     1  1000  1000  1000
  1372     1  1000  1000  1000
  1376     1  1000  1000  1000
  1378     1  1000  1000  1000
  1379     1  1000  1000  1000
  1380     1  1000  1000  1000
  1382     1  1000  1000  1000
  1384     1  1000  1000  1000
  1387     1  1000  1000  1000
  1389     1  1000  1000  1000
  1393     1  1000  1000  1000
  1397     1  1000  1000  1000
  1398     1  1000  1000  1000
  1399     1  1000  1000  1000
  1401     1  1000  1000  1000
  1403     1  1000  1000  1000
  1406     1  1000  1000  1000
  1407     1  1000  1000  1000
  1409     1  1000  1000  1000
  1411     1  1000  1000  1000
  1412     1  1000  1000  1000
  1414     1  1000  1000  1000
  1416     1  1000  1000  1000
  1418     1  1000  1000  1000
  1419     1  1000  1000  1000
  1420     1  1000  1000  1000
  1422     1  1000  1000  1000
  1425     1  1000  1000  1000
  1426     1  1000  1000  1000
  1427     1  1000  1000  1000
  1429     1  1000  1000  1000
  1431     1  1000  1000  1000
  1434     1  1000  1000  1000
  1435     1  1000  1000  1000
  1437     1  1000  1000  1000
  1439     1  1000  1000  1000
  1441     1  1000  1000  1000
  1443     1  1000  1000  1000
  1445     1  1000  1000  1000
  1446     1  1000  1000  1000
  1447     1  1000  1000  1000
  1449     1  1000  1000  1000
  1452     1  1000  1000  1000
  1453     1  1000  1000  1000
  1454     1  1000  1000  1000
  1456     1  1000  1000  1000
  1459     1  1000  1000  1000
  1460     1  1000  1000  1000
  1461     1  1000  1000  1000
