# Supplementary material for: Redox-Based Defect Detection in Packed DNA: Insights from Hybrid Quantum Mechanical/Molecular Mechanics Molecular Dynamics Simulations
Source: J Chem Theory Comput. 2023 Nov 14;19(22):8434–45. doi: 10.1021/acs.jctc.3c01013 (PMC10687876; doi:10.1021/acs.jctc.3c01013)
Supplement: Supplementary file 2 — ct3c01013_si_002.zip [file ct3c01013_si_002.zip › packed_dna_8oxog-main/classical_MD/8oxoG_reg1/8oxoG_oxidized_reg1/8oxoG_ox_reg1_topology/posre_Protein_chain_X9.itp]

; In this topology include file, you will find position restraint
; entries for all the heavy atoms in your original pdb file.
; This means that all the protons which were added by pdb2gmx are
; not restrained.

[ position_restraints ]
; atom  type      fx      fy      fz
     1     1  1000  1000  1000
     5     1  1000  1000  1000
     7     1  1000  1000  1000
    11     1  1000  1000  1000
    12     1  1000  1000  1000
    13     1  1000  1000  1000
    15     1  1000  1000  1000
    17     1  1000  1000  1000
    20     1  1000  1000  1000
    23     1  1000  1000  1000
    26     1  1000  1000  1000
    29     1  1000  1000  1000
    33     1  1000  1000  1000
    34     1  1000  1000  1000
    35     1  1000  1000  1000
    37     1  1000  1000  1000
    39     1  1000  1000  1000
    43     1  1000  1000  1000
    44     1  1000  1000  1000
    45     1  1000  1000  1000
    47     1  1000  1000  1000
    49     1  1000  1000  1000
    52     1  1000  1000  1000
    55     1  1000  1000  1000
    58     1  1000  1000  1000
    61     1  1000  1000  1000
    65     1  1000  1000  1000
    66     1  1000  1000  1000
    67     1  1000  1000  1000
    69     1  1000  1000  1000
    71     1  1000  1000  1000
    73     1  1000  1000  1000
    77     1  1000  1000  1000
    79     1  1000  1000  1000
    80     1  1000  1000  1000
    81     1  1000  1000  1000
    83     1  1000  1000  1000
    85     1  1000  1000  1000
    88     1  1000  1000  1000
    91     1  1000  1000  1000
    94     1  1000  1000  1000
    96     1  1000  1000  1000
    97     1  1000  1000  1000
   100     1  1000  1000  1000
   103     1  1000  1000  1000
   104     1  1000  1000  1000
   105     1  1000  1000  1000
   107     1  1000  1000  1000
   109     1  1000  1000  1000
   112     1  1000  1000  1000
   114     1  1000  1000  1000
   115     1  1000  1000  1000
   116     1  1000  1000  1000
   118     1  1000  1000  1000
   120     1  1000  1000  1000
   123     1  1000  1000  1000
   125     1  1000  1000  1000
   126     1  1000  1000  1000
   127     1  1000  1000  1000
   129     1  1000  1000  1000
   131     1  1000  1000  1000
   134     1  1000  1000  1000
   137     1  1000  1000  1000
   140     1  1000  1000  1000
   142     1  1000  1000  1000
   143     1  1000  1000  1000
   146     1  1000  1000  1000
   149     1  1000  1000  1000
   150     1  1000  1000  1000
   151     1  1000  1000  1000
   153     1  1000  1000  1000
   155     1  1000  1000  1000
   159     1  1000  1000  1000
   160     1  1000  1000  1000
   161     1  1000  1000  1000
   163     1  1000  1000  1000
   166     1  1000  1000  1000
   167     1  1000  1000  1000
   168     1  1000  1000  1000
   170     1  1000  1000  1000
   172     1  1000  1000  1000
   175     1  1000  1000  1000
   177     1  1000  1000  1000
   181     1  1000  1000  1000
   185     1  1000  1000  1000
   186     1  1000  1000  1000
   187     1  1000  1000  1000
   189     1  1000  1000  1000
   191     1  1000  1000  1000
   194     1  1000  1000  1000
   197     1  1000  1000  1000
   198     1  1000  1000  1000
   199     1  1000  1000  1000
   202     1  1000  1000  1000
   203     1  1000  1000  1000
   204     1  1000  1000  1000
   206     1  1000  1000  1000
   208     1  1000  1000  1000
   211     1  1000  1000  1000
   212     1  1000  1000  1000
   214     1  1000  1000  1000
   216     1  1000  1000  1000
   218     1  1000  1000  1000
   220     1  1000  1000  1000
   222     1  1000  1000  1000
   223     1  1000  1000  1000
   224     1  1000  1000  1000
   225     1  1000  1000  1000
   228     1  1000  1000  1000
   231     1  1000  1000  1000
   234     1  1000  1000  1000
   236     1  1000  1000  1000
   237     1  1000  1000  1000
   238     1  1000  1000  1000
   240     1  1000  1000  1000
   242     1  1000  1000  1000
   244     1  1000  1000  1000
   248     1  1000  1000  1000
   252     1  1000  1000  1000
   253     1  1000  1000  1000
   254     1  1000  1000  1000
   256     1  1000  1000  1000
   259     1  1000  1000  1000
   260     1  1000  1000  1000
   261     1  1000  1000  1000
   263     1  1000  1000  1000
   265     1  1000  1000  1000
   268     1  1000  1000  1000
   271     1  1000  1000  1000
   274     1  1000  1000  1000
   276     1  1000  1000  1000
   277     1  1000  1000  1000
   280     1  1000  1000  1000
   283     1  1000  1000  1000
   284     1  1000  1000  1000
   285     1  1000  1000  1000
   287     1  1000  1000  1000
   289     1  1000  1000  1000
   291     1  1000  1000  1000
   295     1  1000  1000  1000
   299     1  1000  1000  1000
   300     1  1000  1000  1000
   301     1  1000  1000  1000
   303     1  1000  1000  1000
   305     1  1000  1000  1000
   308     1  1000  1000  1000
   309     1  1000  1000  1000
   310     1  1000  1000  1000
   312     1  1000  1000  1000
   314     1  1000  1000  1000
   316     1  1000  1000  1000
   317     1  1000  1000  1000
   318     1  1000  1000  1000
   320     1  1000  1000  1000
   322     1  1000  1000  1000
   325     1  1000  1000  1000
   328     1  1000  1000  1000
   331     1  1000  1000  1000
   333     1  1000  1000  1000
   334     1  1000  1000  1000
   337     1  1000  1000  1000
   340     1  1000  1000  1000
   341     1  1000  1000  1000
   342     1  1000  1000  1000
   344     1  1000  1000  1000
   346     1  1000  1000  1000
   349     1  1000  1000  1000
   351     1  1000  1000  1000
   355     1  1000  1000  1000
   359     1  1000  1000  1000
   360     1  1000  1000  1000
   361     1  1000  1000  1000
   363     1  1000  1000  1000
   365     1  1000  1000  1000
   368     1  1000  1000  1000
   370     1  1000  1000  1000
   374     1  1000  1000  1000
   378     1  1000  1000  1000
   379     1  1000  1000  1000
   380     1  1000  1000  1000
   382     1  1000  1000  1000
   384     1  1000  1000  1000
   387     1  1000  1000  1000
   390     1  1000  1000  1000
   393     1  1000  1000  1000
   395     1  1000  1000  1000
   396     1  1000  1000  1000
   399     1  1000  1000  1000
   402     1  1000  1000  1000
   403     1  1000  1000  1000
   404     1  1000  1000  1000
   406     1  1000  1000  1000
   408     1  1000  1000  1000
   411     1  1000  1000  1000
   414     1  1000  1000  1000
   417     1  1000  1000  1000
   420     1  1000  1000  1000
   424     1  1000  1000  1000
   425     1  1000  1000  1000
   426     1  1000  1000  1000
   428     1  1000  1000  1000
   431     1  1000  1000  1000
   432     1  1000  1000  1000
   433     1  1000  1000  1000
   435     1  1000  1000  1000
   437     1  1000  1000  1000
   440     1  1000  1000  1000
   441     1  1000  1000  1000
   442     1  1000  1000  1000
   445     1  1000  1000  1000
   446     1  1000  1000  1000
   447     1  1000  1000  1000
   449     1  1000  1000  1000
   451     1  1000  1000  1000
   454     1  1000  1000  1000
   455     1  1000  1000  1000
   457     1  1000  1000  1000
   459     1  1000  1000  1000
   460     1  1000  1000  1000
   462     1  1000  1000  1000
   464     1  1000  1000  1000
   466     1  1000  1000  1000
   467     1  1000  1000  1000
   468     1  1000  1000  1000
   470     1  1000  1000  1000
   472     1  1000  1000  1000
   476     1  1000  1000  1000
   477     1  1000  1000  1000
   478     1  1000  1000  1000
   480     1  1000  1000  1000
   482     1  1000  1000  1000
   485     1  1000  1000  1000
   488     1  1000  1000  1000
   489     1  1000  1000  1000
   490     1  1000  1000  1000
   491     1  1000  1000  1000
   492     1  1000  1000  1000
   493     1  1000  1000  1000
   495     1  1000  1000  1000
   497     1  1000  1000  1000
   500     1  1000  1000  1000
   503     1  1000  1000  1000
   506     1  1000  1000  1000
   508     1  1000  1000  1000
   509     1  1000  1000  1000
   512     1  1000  1000  1000
   515     1  1000  1000  1000
   516     1  1000  1000  1000
   517     1  1000  1000  1000
   519     1  1000  1000  1000
   521     1  1000  1000  1000
   523     1  1000  1000  1000
   527     1  1000  1000  1000
   531     1  1000  1000  1000
   532     1  1000  1000  1000
   533     1  1000  1000  1000
   535     1  1000  1000  1000
   538     1  1000  1000  1000
   539     1  1000  1000  1000
   540     1  1000  1000  1000
   542     1  1000  1000  1000
   544     1  1000  1000  1000
   548     1  1000  1000  1000
   549     1  1000  1000  1000
   550     1  1000  1000  1000
   552     1  1000  1000  1000
   555     1  1000  1000  1000
   556     1  1000  1000  1000
   557     1  1000  1000  1000
   559     1  1000  1000  1000
   561     1  1000  1000  1000
   565     1  1000  1000  1000
   566     1  1000  1000  1000
   567     1  1000  1000  1000
   568     1  1000  1000  1000
   571     1  1000  1000  1000
   574     1  1000  1000  1000
   577     1  1000  1000  1000
   579     1  1000  1000  1000
   580     1  1000  1000  1000
   581     1  1000  1000  1000
   583     1  1000  1000  1000
   585     1  1000  1000  1000
   587     1  1000  1000  1000
   591     1  1000  1000  1000
   595     1  1000  1000  1000
   596     1  1000  1000  1000
   597     1  1000  1000  1000
   599     1  1000  1000  1000
   601     1  1000  1000  1000
   604     1  1000  1000  1000
   605     1  1000  1000  1000
   607     1  1000  1000  1000
   609     1  1000  1000  1000
   610     1  1000  1000  1000
   612     1  1000  1000  1000
   614     1  1000  1000  1000
   616     1  1000  1000  1000
   617     1  1000  1000  1000
   618     1  1000  1000  1000
   620     1  1000  1000  1000
   622     1  1000  1000  1000
   625     1  1000  1000  1000
   627     1  1000  1000  1000
   631     1  1000  1000  1000
   635     1  1000  1000  1000
   636     1  1000  1000  1000
   637     1  1000  1000  1000
   639     1  1000  1000  1000
   641     1  1000  1000  1000
   645     1  1000  1000  1000
   646     1  1000  1000  1000
   647     1  1000  1000  1000
   649     1  1000  1000  1000
   651     1  1000  1000  1000
   655     1  1000  1000  1000
   656     1  1000  1000  1000
   657     1  1000  1000  1000
   659     1  1000  1000  1000
   661     1  1000  1000  1000
   663     1  1000  1000  1000
   667     1  1000  1000  1000
   671     1  1000  1000  1000
   672     1  1000  1000  1000
   673     1  1000  1000  1000
   675     1  1000  1000  1000
   677     1  1000  1000  1000
   680     1  1000  1000  1000
   682     1  1000  1000  1000
   686     1  1000  1000  1000
   690     1  1000  1000  1000
   691     1  1000  1000  1000
   692     1  1000  1000  1000
   694     1  1000  1000  1000
   696     1  1000  1000  1000
   699     1  1000  1000  1000
   702     1  1000  1000  1000
   703     1  1000  1000  1000
   704     1  1000  1000  1000
   705     1  1000  1000  1000
   706     1  1000  1000  1000
   707     1  1000  1000  1000
   709     1  1000  1000  1000
   711     1  1000  1000  1000
   714     1  1000  1000  1000
   715     1  1000  1000  1000
   717     1  1000  1000  1000
   719     1  1000  1000  1000
   720     1  1000  1000  1000
   722     1  1000  1000  1000
   724     1  1000  1000  1000
   726     1  1000  1000  1000
   727     1  1000  1000  1000
   728     1  1000  1000  1000
   730     1  1000  1000  1000
   732     1  1000  1000  1000
   735     1  1000  1000  1000
   737     1  1000  1000  1000
   741     1  1000  1000  1000
   745     1  1000  1000  1000
   746     1  1000  1000  1000
   747     1  1000  1000  1000
   749     1  1000  1000  1000
   751     1  1000  1000  1000
   753     1  1000  1000  1000
   757     1  1000  1000  1000
   759     1  1000  1000  1000
   760     1  1000  1000  1000
   761     1  1000  1000  1000
   763     1  1000  1000  1000
   765     1  1000  1000  1000
   769     1  1000  1000  1000
   770     1  1000  1000  1000
   771     1  1000  1000  1000
   773     1  1000  1000  1000
   775     1  1000  1000  1000
   778     1  1000  1000  1000
   781     1  1000  1000  1000
   782     1  1000  1000  1000
   783     1  1000  1000  1000
   784     1  1000  1000  1000
   785     1  1000  1000  1000
   786     1  1000  1000  1000
   788     1  1000  1000  1000
   790     1  1000  1000  1000
   792     1  1000  1000  1000
   796     1  1000  1000  1000
   799     1  1000  1000  1000
   803     1  1000  1000  1000
   804     1  1000  1000  1000
   805     1  1000  1000  1000
   807     1  1000  1000  1000
   809     1  1000  1000  1000
   812     1  1000  1000  1000
   814     1  1000  1000  1000
   818     1  1000  1000  1000
   822     1  1000  1000  1000
   823     1  1000  1000  1000
   824     1  1000  1000  1000
   826     1  1000  1000  1000
   828     1  1000  1000  1000
   831     1  1000  1000  1000
   834     1  1000  1000  1000
   835     1  1000  1000  1000
   836     1  1000  1000  1000
   837     1  1000  1000  1000
   838     1  1000  1000  1000
   839     1  1000  1000  1000
   841     1  1000  1000  1000
   843     1  1000  1000  1000
   846     1  1000  1000  1000
   848     1  1000  1000  1000
   852     1  1000  1000  1000
   856     1  1000  1000  1000
   857     1  1000  1000  1000
   858     1  1000  1000  1000
   860     1  1000  1000  1000
   862     1  1000  1000  1000
   866     1  1000  1000  1000
   867     1  1000  1000  1000
   868     1  1000  1000  1000
   870     1  1000  1000  1000
   873     1  1000  1000  1000
   874     1  1000  1000  1000
   875     1  1000  1000  1000
   877     1  1000  1000  1000
   879     1  1000  1000  1000
   882     1  1000  1000  1000
   883     1  1000  1000  1000
   884     1  1000  1000  1000
   887     1  1000  1000  1000
   888     1  1000  1000  1000
   889     1  1000  1000  1000
   891     1  1000  1000  1000
   893     1  1000  1000  1000
   897     1  1000  1000  1000
   898     1  1000  1000  1000
   899     1  1000  1000  1000
   901     1  1000  1000  1000
   903     1  1000  1000  1000
   907     1  1000  1000  1000
   908     1  1000  1000  1000
   909     1  1000  1000  1000
   911     1  1000  1000  1000
   913     1  1000  1000  1000
   916     1  1000  1000  1000
   919     1  1000  1000  1000
   922     1  1000  1000  1000
   924     1  1000  1000  1000
   925     1  1000  1000  1000
   928     1  1000  1000  1000
   931     1  1000  1000  1000
   932     1  1000  1000  1000
   933     1  1000  1000  1000
   935     1  1000  1000  1000
   937     1  1000  1000  1000
   940     1  1000  1000  1000
   941     1  1000  1000  1000
   942     1  1000  1000  1000
   943     1  1000  1000  1000
   944     1  1000  1000  1000
   945     1  1000  1000  1000
   947     1  1000  1000  1000
   949     1  1000  1000  1000
   952     1  1000  1000  1000
   953     1  1000  1000  1000
   954     1  1000  1000  1000
   957     1  1000  1000  1000
   958     1  1000  1000  1000
   959     1  1000  1000  1000
   961     1  1000  1000  1000
   963     1  1000  1000  1000
   966     1  1000  1000  1000
   969     1  1000  1000  1000
   972     1  1000  1000  1000
   975     1  1000  1000  1000
   979     1  1000  1000  1000
   980     1  1000  1000  1000
   981     1  1000  1000  1000
   983     1  1000  1000  1000
   985     1  1000  1000  1000
   988     1  1000  1000  1000
   991     1  1000  1000  1000
   994     1  1000  1000  1000
   997     1  1000  1000  1000
  1001     1  1000  1000  1000
  1002     1  1000  1000  1000
  1003     1  1000  1000  1000
  1005     1  1000  1000  1000
  1007     1  1000  1000  1000
  1009     1  1000  1000  1000
  1013     1  1000  1000  1000
  1015     1  1000  1000  1000
  1016     1  1000  1000  1000
  1017     1  1000  1000  1000
  1019     1  1000  1000  1000
  1021     1  1000  1000  1000
  1024     1  1000  1000  1000
  1027     1  1000  1000  1000
  1030     1  1000  1000  1000
  1032     1  1000  1000  1000
  1033     1  1000  1000  1000
  1036     1  1000  1000  1000
  1039     1  1000  1000  1000
  1040     1  1000  1000  1000
  1041     1  1000  1000  1000
  1043     1  1000  1000  1000
  1045     1  1000  1000  1000
  1047     1  1000  1000  1000
  1051     1  1000  1000  1000
  1054     1  1000  1000  1000
  1058     1  1000  1000  1000
  1059     1  1000  1000  1000
  1060     1  1000  1000  1000
  1062     1  1000  1000  1000
  1064     1  1000  1000  1000
  1066     1  1000  1000  1000
  1070     1  1000  1000  1000
  1073     1  1000  1000  1000
  1077     1  1000  1000  1000
  1078     1  1000  1000  1000
  1079     1  1000  1000  1000
  1080     1  1000  1000  1000
  1083     1  1000  1000  1000
  1086     1  1000  1000  1000
  1089     1  1000  1000  1000
  1091     1  1000  1000  1000
  1092     1  1000  1000  1000
  1093     1  1000  1000  1000
  1095     1  1000  1000  1000
  1097     1  1000  1000  1000
  1100     1  1000  1000  1000
  1103     1  1000  1000  1000
  1106     1  1000  1000  1000
  1108     1  1000  1000  1000
  1109     1  1000  1000  1000
  1112     1  1000  1000  1000
  1115     1  1000  1000  1000
  1116     1  1000  1000  1000
  1117     1  1000  1000  1000
  1119     1  1000  1000  1000
  1121     1  1000  1000  1000
  1124     1  1000  1000  1000
  1125     1  1000  1000  1000
  1126     1  1000  1000  1000
  1128     1  1000  1000  1000
  1130     1  1000  1000  1000
  1132     1  1000  1000  1000
  1133     1  1000  1000  1000
  1134     1  1000  1000  1000
  1136     1  1000  1000  1000
  1138     1  1000  1000  1000
  1141     1  1000  1000  1000
  1143     1  1000  1000  1000
  1147     1  1000  1000  1000
  1151     1  1000  1000  1000
  1152     1  1000  1000  1000
  1153     1  1000  1000  1000
  1155     1  1000  1000  1000
  1157     1  1000  1000  1000
  1160     1  1000  1000  1000
  1163     1  1000  1000  1000
  1164     1  1000  1000  1000
  1165     1  1000  1000  1000
  1168     1  1000  1000  1000
  1169     1  1000  1000  1000
  1170     1  1000  1000  1000
  1172     1  1000  1000  1000
  1174     1  1000  1000  1000
  1177     1  1000  1000  1000
  1179     1  1000  1000  1000
  1183     1  1000  1000  1000
  1187     1  1000  1000  1000
  1188     1  1000  1000  1000
  1189     1  1000  1000  1000
  1191     1  1000  1000  1000
  1193     1  1000  1000  1000
  1197     1  1000  1000  1000
  1198     1  1000  1000  1000
  1199     1  1000  1000  1000
  1201     1  1000  1000  1000
  1203     1  1000  1000  1000
  1205     1  1000  1000  1000
  1209     1  1000  1000  1000
  1213     1  1000  1000  1000
  1214     1  1000  1000  1000
  1215     1  1000  1000  1000
  1217     1  1000  1000  1000
  1219     1  1000  1000  1000
  1222     1  1000  1000  1000
  1225     1  1000  1000  1000
  1228     1  1000  1000  1000
  1230     1  1000  1000  1000
  1231     1  1000  1000  1000
  1234     1  1000  1000  1000
  1237     1  1000  1000  1000
  1238     1  1000  1000  1000
  1239     1  1000  1000  1000
  1241     1  1000  1000  1000
  1243     1  1000  1000  1000
  1246     1  1000  1000  1000
  1247     1  1000  1000  1000
  1248     1  1000  1000  1000
  1251     1  1000  1000  1000
  1252     1  1000  1000  1000
  1253     1  1000  1000  1000
  1255     1  1000  1000  1000
  1257     1  1000  1000  1000
  1260     1  1000  1000  1000
  1261     1  1000  1000  1000
  1262     1  1000  1000  1000
  1263     1  1000  1000  1000
  1264     1  1000  1000  1000
  1265     1  1000  1000  1000
  1267     1  1000  1000  1000
  1269     1  1000  1000  1000
  1272     1  1000  1000  1000
  1275     1  1000  1000  1000
  1276     1  1000  1000  1000
  1277     1  1000  1000  1000
  1278     1  1000  1000  1000
  1279     1  1000  1000  1000
  1280     1  1000  1000  1000
  1282     1  1000  1000  1000
  1284     1  1000  1000  1000
  1287     1  1000  1000  1000
  1290     1  1000  1000  1000
  1291     1  1000  1000  1000
  1292     1  1000  1000  1000
  1293     1  1000  1000  1000
  1294     1  1000  1000  1000
  1295     1  1000  1000  1000
  1297     1  1000  1000  1000
  1299     1  1000  1000  1000
  1302     1  1000  1000  1000
  1304     1  1000  1000  1000
  1308     1  1000  1000  1000
  1312     1  1000  1000  1000
  1313     1  1000  1000  1000
  1314     1  1000  1000  1000
  1316     1  1000  1000  1000
  1318     1  1000  1000  1000
  1321     1  1000  1000  1000
  1322     1  1000  1000  1000
  1323     1  1000  1000  1000
  1326     1  1000  1000  1000
  1327     1  1000  1000  1000
  1328     1  1000  1000  1000
  1330     1  1000  1000  1000
  1332     1  1000  1000  1000
  1335     1  1000  1000  1000
  1338     1  1000  1000  1000
  1341     1  1000  1000  1000
  1344     1  1000  1000  1000
  1348     1  1000  1000  1000
  1349     1  1000  1000  1000
  1350     1  1000  1000  1000
  1352     1  1000  1000  1000
  1354     1  1000  1000  1000
  1357     1  1000  1000  1000
  1359     1  1000  1000  1000
  1363     1  1000  1000  1000
  1367     1  1000  1000  1000
  1368     1  1000  1000  1000
  1369     1  1000  1000  1000
  1371     1  1000  1000  1000
  1373     1  1000  1000  1000
  1376     1  1000  1000  1000
  1378     1  1000  1000  1000
  1382     1  1000  1000  1000
  1386     1  1000  1000  1000
  1387     1  1000  1000  1000
  1388     1  1000  1000  1000
  1390     1  1000  1000  1000
  1393     1  1000  1000  1000
  1394     1  1000  1000  1000
  1395     1  1000  1000  1000
  1397     1  1000  1000  1000
  1399     1  1000  1000  1000
  1402     1  1000  1000  1000
  1405     1  1000  1000  1000
  1408     1  1000  1000  1000
  1410     1  1000  1000  1000
  1411     1  1000  1000  1000
  1414     1  1000  1000  1000
  1417     1  1000  1000  1000
  1418     1  1000  1000  1000
  1419     1  1000  1000  1000
  1421     1  1000  1000  1000
  1423     1  1000  1000  1000
  1425     1  1000  1000  1000
  1429     1  1000  1000  1000
  1433     1  1000  1000  1000
  1434     1  1000  1000  1000
  1435     1  1000  1000  1000
  1437     1  1000  1000  1000
  1439     1  1000  1000  1000
  1441     1  1000  1000  1000
  1445     1  1000  1000  1000
  1447     1  1000  1000  1000
  1448     1  1000  1000  1000
  1449     1  1000  1000  1000
  1451     1  1000  1000  1000
  1453     1  1000  1000  1000
  1455     1  1000  1000  1000
  1459     1  1000  1000  1000
  1462     1  1000  1000  1000
  1466     1  1000  1000  1000
  1467     1  1000  1000  1000
  1468     1  1000  1000  1000
  1470     1  1000  1000  1000
  1472     1  1000  1000  1000
  1476     1  1000  1000  1000
  1477     1  1000  1000  1000
  1478     1  1000  1000  1000
  1480     1  1000  1000  1000
  1482     1  1000  1000  1000
  1485     1  1000  1000  1000
  1488     1  1000  1000  1000
  1489     1  1000  1000  1000
  1490     1  1000  1000  1000
  1493     1  1000  1000  1000
  1494     1  1000  1000  1000
  1495     1  1000  1000  1000
  1497     1  1000  1000  1000
  1500     1  1000  1000  1000
  1501     1  1000  1000  1000
  1502     1  1000  1000  1000
  1504     1  1000  1000  1000
  1507     1  1000  1000  1000
  1508     1  1000  1000  1000
  1509     1  1000  1000  1000
  1511     1  1000  1000  1000
  1513     1  1000  1000  1000
  1515     1  1000  1000  1000
  1519     1  1000  1000  1000
  1523     1  1000  1000  1000
  1524     1  1000  1000  1000
  1525     1  1000  1000  1000
  1527     1  1000  1000  1000
  1529     1  1000  1000  1000
  1532     1  1000  1000  1000
  1534     1  1000  1000  1000
  1538     1  1000  1000  1000
  1542     1  1000  1000  1000
  1543     1  1000  1000  1000
  1544     1  1000  1000  1000
  1545     1  1000  1000  1000
  1548     1  1000  1000  1000
  1551     1  1000  1000  1000
  1554     1  1000  1000  1000
  1556     1  1000  1000  1000
  1557     1  1000  1000  1000
  1558     1  1000  1000  1000
  1560     1  1000  1000  1000
  1562     1  1000  1000  1000
  1565     1  1000  1000  1000
  1566     1  1000  1000  1000
  1567     1  1000  1000  1000
  1570     1  1000  1000  1000
  1571     1  1000  1000  1000
  1572     1  1000  1000  1000
  1574     1  1000  1000  1000
  1576     1  1000  1000  1000
  1578     1  1000  1000  1000
  1582     1  1000  1000  1000
  1585     1  1000  1000  1000
  1589     1  1000  1000  1000
  1590     1  1000  1000  1000
  1591     1  1000  1000  1000
  1593     1  1000  1000  1000
  1595     1  1000  1000  1000
  1598     1  1000  1000  1000
  1601     1  1000  1000  1000
  1602     1  1000  1000  1000
  1603     1  1000  1000  1000
  1606     1  1000  1000  1000
  1607     1  1000  1000  1000
  1608     1  1000  1000  1000
  1610     1  1000  1000  1000
  1612     1  1000  1000  1000
  1615     1  1000  1000  1000
  1617     1  1000  1000  1000
  1618     1  1000  1000  1000
  1619     1  1000  1000  1000
  1621     1  1000  1000  1000
  1623     1  1000  1000  1000
  1625     1  1000  1000  1000
  1629     1  1000  1000  1000
  1633     1  1000  1000  1000
  1634     1  1000  1000  1000
  1635     1  1000  1000  1000
  1637     1  1000  1000  1000
  1639     1  1000  1000  1000
  1642     1  1000  1000  1000
  1644     1  1000  1000  1000
  1648     1  1000  1000  1000
  1652     1  1000  1000  1000
  1653     1  1000  1000  1000
  1654     1  1000  1000  1000
  1656     1  1000  1000  1000
  1658     1  1000  1000  1000
  1661     1  1000  1000  1000
  1663     1  1000  1000  1000
  1667     1  1000  1000  1000
  1671     1  1000  1000  1000
  1672     1  1000  1000  1000
  1673     1  1000  1000  1000
  1674     1  1000  1000  1000
  1677     1  1000  1000  1000
  1680     1  1000  1000  1000
  1683     1  1000  1000  1000
  1685     1  1000  1000  1000
  1686     1  1000  1000  1000
  1687     1  1000  1000  1000
  1689     1  1000  1000  1000
  1691     1  1000  1000  1000
  1694     1  1000  1000  1000
  1697     1  1000  1000  1000
  1700     1  1000  1000  1000
  1703     1  1000  1000  1000
  1707     1  1000  1000  1000
  1708     1  1000  1000  1000
  1709     1  1000  1000  1000
  1711     1  1000  1000  1000
  1713     1  1000  1000  1000
  1716     1  1000  1000  1000
  1719     1  1000  1000  1000
  1722     1  1000  1000  1000
  1725     1  1000  1000  1000
  1729     1  1000  1000  1000
  1730     1  1000  1000  1000
  1731     1  1000  1000  1000
