# Supplementary material for: Redox-Based Defect Detection in Packed DNA: Insights from Hybrid Quantum Mechanical/Molecular Mechanics Molecular Dynamics Simulations
Source: J Chem Theory Comput. 2023 Nov 14;19(22):8434–45. doi: 10.1021/acs.jctc.3c01013 (PMC10687876; doi:10.1021/acs.jctc.3c01013)
Supplement: Supplementary file 2 — ct3c01013_si_002.zip [file ct3c01013_si_002.zip › packed_dna_8oxog-main/classical_MD/8oxoG_reg1/8oxoG_oxidized_reg1/8oxoG_ox_reg1_topology/topol_Protein_chain_X4.itp]

;
;	File 'topol_Protein_chain_X4.itp' was generated
;	By user: pdiamant (1076)
;	On host: lcbcpc57
;	At date: Tue Dec  3 15:01:15 2019
;
;	This is a include topology file
;
;	Created by:
;	                    :-) GROMACS - gmx pdb2gmx, 2019.4 (-:
;	
;	Executable:   /software/gromacs/2019.4/gcc-8.3.0/bin/gmx_mpi
;	Data prefix:  /software/gromacs/2019.4/gcc-8.3.0
;	Working dir:  /share/lcbcsrv5/lcbcdata/pdiamant/12_NCP_REDOX/6_8oh_1/0_setup
;	Command line:
;	  gmx_mpi pdb2gmx -f in_no_h.pdb -ff amber14sb_parmbsc1 -o ncp.gro -water tip3p
;	Force field was read from current directory or a relative path - path added.
;

[ moleculetype ]
; Name            nrexcl
Protein_chain_X4     3

[ atoms ]
;   nr       type  resnr residue  atom   cgnr     charge       mass  typeB    chargeB      massB
; residue 391 LYS rtp NLYS q +2.0
     1         N3    391    LYS      N      1     0.0966      14.01
     2          H    391    LYS     H1      2     0.2165      1.008
     3          H    391    LYS     H2      3     0.2165      1.008
     4          H    391    LYS     H3      4     0.2165      1.008
     5         CX    391    LYS     CA      5    -0.0015      12.01
     6         HP    391    LYS     HA      6      0.118      1.008
     7         C8    391    LYS     CB      7     0.0212      12.01
     8         HC    391    LYS    HB1      8     0.0283      1.008
     9         HC    391    LYS    HB2      9     0.0283      1.008
    10         C8    391    LYS     CG     10    -0.0048      12.01
    11         HC    391    LYS    HG1     11     0.0121      1.008
    12         HC    391    LYS    HG2     12     0.0121      1.008
    13         C8    391    LYS     CD     13    -0.0608      12.01
    14         HC    391    LYS    HD1     14     0.0633      1.008
    15         HC    391    LYS    HD2     15     0.0633      1.008
    16         C8    391    LYS     CE     16    -0.0181      12.01
    17         HP    391    LYS    HE1     17     0.1171      1.008
    18         HP    391    LYS    HE2     18     0.1171      1.008
    19         N3    391    LYS     NZ     19    -0.3764      14.01
    20          H    391    LYS    HZ1     20     0.3382      1.008
    21          H    391    LYS    HZ2     21     0.3382      1.008
    22          H    391    LYS    HZ3     22     0.3382      1.008
    23          C    391    LYS      C     23     0.7214      12.01
    24          O    391    LYS      O     24    -0.6013         16   ; qtot 2
; residue 392 VAL rtp VAL  q  0.0
    25          N    392    VAL      N     25    -0.4157      14.01
    26          H    392    VAL      H     26     0.2719      1.008
    27         CX    392    VAL     CA     27    -0.0875      12.01
    28         H1    392    VAL     HA     28     0.0969      1.008
    29         3C    392    VAL     CB     29     0.2985      12.01
    30         HC    392    VAL     HB     30    -0.0297      1.008
    31         CT    392    VAL    CG1     31    -0.3192      12.01
    32         HC    392    VAL   HG11     32     0.0791      1.008
    33         HC    392    VAL   HG12     33     0.0791      1.008
    34         HC    392    VAL   HG13     34     0.0791      1.008
    35         CT    392    VAL    CG2     35    -0.3192      12.01
    36         HC    392    VAL   HG21     36     0.0791      1.008
    37         HC    392    VAL   HG22     37     0.0791      1.008
    38         HC    392    VAL   HG23     38     0.0791      1.008
    39          C    392    VAL      C     39     0.5973      12.01
    40          O    392    VAL      O     40    -0.5679         16   ; qtot 2
; residue 393 LEU rtp LEU  q  0.0
    41          N    393    LEU      N     41    -0.4157      14.01
    42          H    393    LEU      H     42     0.2719      1.008
    43         CX    393    LEU     CA     43    -0.0518      12.01
    44         H1    393    LEU     HA     44     0.0922      1.008
    45         2C    393    LEU     CB     45    -0.1102      12.01
    46         HC    393    LEU    HB1     46     0.0457      1.008
    47         HC    393    LEU    HB2     47     0.0457      1.008
    48         3C    393    LEU     CG     48     0.3531      12.01
    49         HC    393    LEU     HG     49    -0.0361      1.008
    50         CT    393    LEU    CD1     50    -0.4121      12.01
    51         HC    393    LEU   HD11     51        0.1      1.008
    52         HC    393    LEU   HD12     52        0.1      1.008
    53         HC    393    LEU   HD13     53        0.1      1.008
    54         CT    393    LEU    CD2     54    -0.4121      12.01
    55         HC    393    LEU   HD21     55        0.1      1.008
    56         HC    393    LEU   HD22     56        0.1      1.008
    57         HC    393    LEU   HD23     57        0.1      1.008
    58          C    393    LEU      C     58     0.5973      12.01
    59          O    393    LEU      O     59    -0.5679         16   ; qtot 2
; residue 394 ARG rtp ARG  q +1.0
    60          N    394    ARG      N     60    -0.3479      14.01
    61          H    394    ARG      H     61     0.2747      1.008
    62         CX    394    ARG     CA     62    -0.2637      12.01
    63         H1    394    ARG     HA     63      0.156      1.008
    64         C8    394    ARG     CB     64    -0.0007      12.01
    65         HC    394    ARG    HB1     65     0.0327      1.008
    66         HC    394    ARG    HB2     66     0.0327      1.008
    67         C8    394    ARG     CG     67      0.039      12.01
    68         HC    394    ARG    HG1     68     0.0285      1.008
    69         HC    394    ARG    HG2     69     0.0285      1.008
    70         C8    394    ARG     CD     70     0.0486      12.01
    71         H1    394    ARG    HD1     71     0.0687      1.008
    72         H1    394    ARG    HD2     72     0.0687      1.008
    73         N2    394    ARG     NE     73    -0.5295      14.01
    74          H    394    ARG     HE     74     0.3456      1.008
    75         CA    394    ARG     CZ     75     0.8076      12.01
    76         N2    394    ARG    NH1     76    -0.8627      14.01
    77          H    394    ARG   HH11     77     0.4478      1.008
    78          H    394    ARG   HH12     78     0.4478      1.008
    79         N2    394    ARG    NH2     79    -0.8627      14.01
    80          H    394    ARG   HH21     80     0.4478      1.008
    81          H    394    ARG   HH22     81     0.4478      1.008
    82          C    394    ARG      C     82     0.7341      12.01
    83          O    394    ARG      O     83    -0.5894         16   ; qtot 3
; residue 395 ASP rtp ASP  q -1.0
    84          N    395    ASP      N     84    -0.5163      14.01
    85          H    395    ASP      H     85     0.2936      1.008
    86         CX    395    ASP     CA     86     0.0381      12.01
    87         H1    395    ASP     HA     87      0.088      1.008
    88         2C    395    ASP     CB     88    -0.0303      12.01
    89         HC    395    ASP    HB1     89    -0.0122      1.008
    90         HC    395    ASP    HB2     90    -0.0122      1.008
    91         CO    395    ASP     CG     91     0.7994      12.01
    92         O2    395    ASP    OD1     92    -0.8014         16
    93         O2    395    ASP    OD2     93    -0.8014         16
    94          C    395    ASP      C     94     0.5366      12.01
    95          O    395    ASP      O     95    -0.5819         16   ; qtot 2
; residue 396 ASN rtp ASN  q  0.0
    96          N    396    ASN      N     96    -0.4157      14.01
    97          H    396    ASN      H     97     0.2719      1.008
    98         CX    396    ASN     CA     98     0.0143      12.01
    99         H1    396    ASN     HA     99     0.1048      1.008
   100         2C    396    ASN     CB    100    -0.2041      12.01
   101         HC    396    ASN    HB1    101     0.0797      1.008
   102         HC    396    ASN    HB2    102     0.0797      1.008
   103          C    396    ASN     CG    103      0.713      12.01
   104          O    396    ASN    OD1    104    -0.5931         16
   105          N    396    ASN    ND2    105    -0.9191      14.01
   106          H    396    ASN   HD21    106     0.4196      1.008
   107          H    396    ASN   HD22    107     0.4196      1.008
   108          C    396    ASN      C    108     0.5973      12.01
   109          O    396    ASN      O    109    -0.5679         16   ; qtot 2
; residue 397 ILE rtp ILE  q  0.0
   110          N    397    ILE      N    110    -0.4157      14.01
   111          H    397    ILE      H    111     0.2719      1.008
   112         CX    397    ILE     CA    112    -0.0597      12.01
   113         H1    397    ILE     HA    113     0.0869      1.008
   114         3C    397    ILE     CB    114     0.1303      12.01
   115         HC    397    ILE     HB    115     0.0187      1.008
   116         CT    397    ILE    CG2    116    -0.3204      12.01
   117         HC    397    ILE   HG21    117     0.0882      1.008
   118         HC    397    ILE   HG22    118     0.0882      1.008
   119         HC    397    ILE   HG23    119     0.0882      1.008
   120         2C    397    ILE    CG1    120     -0.043      12.01
   121         HC    397    ILE   HG11    121     0.0236      1.008
   122         HC    397    ILE   HG12    122     0.0236      1.008
   123         CT    397    ILE     CD    123     -0.066      12.01
   124         HC    397    ILE    HD1    124     0.0186      1.008
   125         HC    397    ILE    HD2    125     0.0186      1.008
   126         HC    397    ILE    HD3    126     0.0186      1.008
   127          C    397    ILE      C    127     0.5973      12.01
   128          O    397    ILE      O    128    -0.5679         16   ; qtot 2
; residue 398 GLN rtp GLN  q  0.0
   129          N    398    GLN      N    129    -0.4157      14.01
   130          H    398    GLN      H    130     0.2719      1.008
   131         CX    398    GLN     CA    131    -0.0031      12.01
   132         H1    398    GLN     HA    132      0.085      1.008
   133         2C    398    GLN     CB    133    -0.0036      12.01
   134         HC    398    GLN    HB1    134     0.0171      1.008
   135         HC    398    GLN    HB2    135     0.0171      1.008
   136         2C    398    GLN     CG    136    -0.0645      12.01
   137         HC    398    GLN    HG1    137     0.0352      1.008
   138         HC    398    GLN    HG2    138     0.0352      1.008
   139          C    398    GLN     CD    139     0.6951      12.01
   140          O    398    GLN    OE1    140    -0.6086         16
   141          N    398    GLN    NE2    141    -0.9407      14.01
   142          H    398    GLN   HE21    142     0.4251      1.008
   143          H    398    GLN   HE22    143     0.4251      1.008
   144          C    398    GLN      C    144     0.5973      12.01
   145          O    398    GLN      O    145    -0.5679         16   ; qtot 2
; residue 399 GLY rtp GLY  q  0.0
   146          N    399    GLY      N    146    -0.4157      14.01
   147          H    399    GLY      H    147     0.2719      1.008
   148         CX    399    GLY     CA    148    -0.0252      12.01
   149         H1    399    GLY    HA1    149     0.0698      1.008
   150         H1    399    GLY    HA2    150     0.0698      1.008
   151          C    399    GLY      C    151     0.5973      12.01
   152          O    399    GLY      O    152    -0.5679         16   ; qtot 2
; residue 400 ILE rtp ILE  q  0.0
   153          N    400    ILE      N    153    -0.4157      14.01
   154          H    400    ILE      H    154     0.2719      1.008
   155         CX    400    ILE     CA    155    -0.0597      12.01
   156         H1    400    ILE     HA    156     0.0869      1.008
   157         3C    400    ILE     CB    157     0.1303      12.01
   158         HC    400    ILE     HB    158     0.0187      1.008
   159         CT    400    ILE    CG2    159    -0.3204      12.01
   160         HC    400    ILE   HG21    160     0.0882      1.008
   161         HC    400    ILE   HG22    161     0.0882      1.008
   162         HC    400    ILE   HG23    162     0.0882      1.008
   163         2C    400    ILE    CG1    163     -0.043      12.01
   164         HC    400    ILE   HG11    164     0.0236      1.008
   165         HC    400    ILE   HG12    165     0.0236      1.008
   166         CT    400    ILE     CD    166     -0.066      12.01
   167         HC    400    ILE    HD1    167     0.0186      1.008
   168         HC    400    ILE    HD2    168     0.0186      1.008
   169         HC    400    ILE    HD3    169     0.0186      1.008
   170          C    400    ILE      C    170     0.5973      12.01
   171          O    400    ILE      O    171    -0.5679         16   ; qtot 2
; residue 401 THR rtp THR  q  0.0
   172          N    401    THR      N    172    -0.4157      14.01
   173          H    401    THR      H    173     0.2719      1.008
   174         CX    401    THR     CA    174    -0.0389      12.01
   175         H1    401    THR     HA    175     0.1007      1.008
   176         3C    401    THR     CB    176     0.3654      12.01
   177         H1    401    THR     HB    177     0.0043      1.008
   178         CT    401    THR    CG2    178    -0.2438      12.01
   179         HC    401    THR   HG21    179     0.0642      1.008
   180         HC    401    THR   HG22    180     0.0642      1.008
   181         HC    401    THR   HG23    181     0.0642      1.008
   182         OH    401    THR    OG1    182    -0.6761         16
   183         HO    401    THR    HG1    183     0.4102      1.008
   184          C    401    THR      C    184     0.5973      12.01
   185          O    401    THR      O    185    -0.5679         16   ; qtot 2
; residue 402 LYS rtp LYS  q +1.0
   186          N    402    LYS      N    186    -0.3479      14.01
   187          H    402    LYS      H    187     0.2747      1.008
   188         CX    402    LYS     CA    188      -0.24      12.01
   189         H1    402    LYS     HA    189     0.1426      1.008
   190         C8    402    LYS     CB    190    -0.0094      12.01
   191         HC    402    LYS    HB1    191     0.0362      1.008
   192         HC    402    LYS    HB2    192     0.0362      1.008
   193         C8    402    LYS     CG    193     0.0187      12.01
   194         HC    402    LYS    HG1    194     0.0103      1.008
   195         HC    402    LYS    HG2    195     0.0103      1.008
   196         C8    402    LYS     CD    196    -0.0479      12.01
   197         HC    402    LYS    HD1    197     0.0621      1.008
   198         HC    402    LYS    HD2    198     0.0621      1.008
   199         C8    402    LYS     CE    199    -0.0143      12.01
   200         HP    402    LYS    HE1    200     0.1135      1.008
   201         HP    402    LYS    HE2    201     0.1135      1.008
   202         N3    402    LYS     NZ    202    -0.3854      14.01
   203          H    402    LYS    HZ1    203       0.34      1.008
   204          H    402    LYS    HZ2    204       0.34      1.008
   205          H    402    LYS    HZ3    205       0.34      1.008
   206          C    402    LYS      C    206     0.7341      12.01
   207          O    402    LYS      O    207    -0.5894         16   ; qtot 3
; residue 403 PRO rtp PRO  q  0.0
   208          N    403    PRO      N    208    -0.2548      14.01
   209         CT    403    PRO     CD    209     0.0192      12.01
   210         H1    403    PRO    HD1    210     0.0391      1.008
   211         H1    403    PRO    HD2    211     0.0391      1.008
   212         CT    403    PRO     CG    212     0.0189      12.01
   213         HC    403    PRO    HG1    213     0.0213      1.008
   214         HC    403    PRO    HG2    214     0.0213      1.008
   215         CT    403    PRO     CB    215     -0.007      12.01
   216         HC    403    PRO    HB1    216     0.0253      1.008
   217         HC    403    PRO    HB2    217     0.0253      1.008
   218         CX    403    PRO     CA    218    -0.0266      12.01
   219         H1    403    PRO     HA    219     0.0641      1.008
   220          C    403    PRO      C    220     0.5896      12.01
   221          O    403    PRO      O    221    -0.5748         16   ; qtot 3
; residue 404 ALA rtp ALA  q  0.0
   222          N    404    ALA      N    222    -0.4157      14.01
   223          H    404    ALA      H    223     0.2719      1.008
   224         CX    404    ALA     CA    224     0.0337      12.01
   225         H1    404    ALA     HA    225     0.0823      1.008
   226         CT    404    ALA     CB    226    -0.1825      12.01
   227         HC    404    ALA    HB1    227     0.0603      1.008
   228         HC    404    ALA    HB2    228     0.0603      1.008
   229         HC    404    ALA    HB3    229     0.0603      1.008
   230          C    404    ALA      C    230     0.5973      12.01
   231          O    404    ALA      O    231    -0.5679         16   ; qtot 3
; residue 405 ILE rtp ILE  q  0.0
   232          N    405    ILE      N    232    -0.4157      14.01
   233          H    405    ILE      H    233     0.2719      1.008
   234         CX    405    ILE     CA    234    -0.0597      12.01
   235         H1    405    ILE     HA    235     0.0869      1.008
   236         3C    405    ILE     CB    236     0.1303      12.01
   237         HC    405    ILE     HB    237     0.0187      1.008
   238         CT    405    ILE    CG2    238    -0.3204      12.01
   239         HC    405    ILE   HG21    239     0.0882      1.008
   240         HC    405    ILE   HG22    240     0.0882      1.008
   241         HC    405    ILE   HG23    241     0.0882      1.008
   242         2C    405    ILE    CG1    242     -0.043      12.01
   243         HC    405    ILE   HG11    243     0.0236      1.008
   244         HC    405    ILE   HG12    244     0.0236      1.008
   245         CT    405    ILE     CD    245     -0.066      12.01
   246         HC    405    ILE    HD1    246     0.0186      1.008
   247         HC    405    ILE    HD2    247     0.0186      1.008
   248         HC    405    ILE    HD3    248     0.0186      1.008
   249          C    405    ILE      C    249     0.5973      12.01
   250          O    405    ILE      O    250    -0.5679         16   ; qtot 3
; residue 406 ARG rtp ARG  q +1.0
   251          N    406    ARG      N    251    -0.3479      14.01
   252          H    406    ARG      H    252     0.2747      1.008
   253         CX    406    ARG     CA    253    -0.2637      12.01
   254         H1    406    ARG     HA    254      0.156      1.008
   255         C8    406    ARG     CB    255    -0.0007      12.01
   256         HC    406    ARG    HB1    256     0.0327      1.008
   257         HC    406    ARG    HB2    257     0.0327      1.008
   258         C8    406    ARG     CG    258      0.039      12.01
   259         HC    406    ARG    HG1    259     0.0285      1.008
   260         HC    406    ARG    HG2    260     0.0285      1.008
   261         C8    406    ARG     CD    261     0.0486      12.01
   262         H1    406    ARG    HD1    262     0.0687      1.008
   263         H1    406    ARG    HD2    263     0.0687      1.008
   264         N2    406    ARG     NE    264    -0.5295      14.01
   265          H    406    ARG     HE    265     0.3456      1.008
   266         CA    406    ARG     CZ    266     0.8076      12.01
   267         N2    406    ARG    NH1    267    -0.8627      14.01
   268          H    406    ARG   HH11    268     0.4478      1.008
   269          H    406    ARG   HH12    269     0.4478      1.008
   270         N2    406    ARG    NH2    270    -0.8627      14.01
   271          H    406    ARG   HH21    271     0.4478      1.008
   272          H    406    ARG   HH22    272     0.4478      1.008
   273          C    406    ARG      C    273     0.7341      12.01
   274          O    406    ARG      O    274    -0.5894         16   ; qtot 4
; residue 407 ARG rtp ARG  q +1.0
   275          N    407    ARG      N    275    -0.3479      14.01
   276          H    407    ARG      H    276     0.2747      1.008
   277         CX    407    ARG     CA    277    -0.2637      12.01
   278         H1    407    ARG     HA    278      0.156      1.008
   279         C8    407    ARG     CB    279    -0.0007      12.01
   280         HC    407    ARG    HB1    280     0.0327      1.008
   281         HC    407    ARG    HB2    281     0.0327      1.008
   282         C8    407    ARG     CG    282      0.039      12.01
   283         HC    407    ARG    HG1    283     0.0285      1.008
   284         HC    407    ARG    HG2    284     0.0285      1.008
   285         C8    407    ARG     CD    285     0.0486      12.01
   286         H1    407    ARG    HD1    286     0.0687      1.008
   287         H1    407    ARG    HD2    287     0.0687      1.008
   288         N2    407    ARG     NE    288    -0.5295      14.01
   289          H    407    ARG     HE    289     0.3456      1.008
   290         CA    407    ARG     CZ    290     0.8076      12.01
   291         N2    407    ARG    NH1    291    -0.8627      14.01
   292          H    407    ARG   HH11    292     0.4478      1.008
   293          H    407    ARG   HH12    293     0.4478      1.008
   294         N2    407    ARG    NH2    294    -0.8627      14.01
   295          H    407    ARG   HH21    295     0.4478      1.008
   296          H    407    ARG   HH22    296     0.4478      1.008
   297          C    407    ARG      C    297     0.7341      12.01
   298          O    407    ARG      O    298    -0.5894         16   ; qtot 5
; residue 408 LEU rtp LEU  q  0.0
   299          N    408    LEU      N    299    -0.4157      14.01
   300          H    408    LEU      H    300     0.2719      1.008
   301         CX    408    LEU     CA    301    -0.0518      12.01
   302         H1    408    LEU     HA    302     0.0922      1.008
   303         2C    408    LEU     CB    303    -0.1102      12.01
   304         HC    408    LEU    HB1    304     0.0457      1.008
   305         HC    408    LEU    HB2    305     0.0457      1.008
   306         3C    408    LEU     CG    306     0.3531      12.01
   307         HC    408    LEU     HG    307    -0.0361      1.008
   308         CT    408    LEU    CD1    308    -0.4121      12.01
   309         HC    408    LEU   HD11    309        0.1      1.008
   310         HC    408    LEU   HD12    310        0.1      1.008
   311         HC    408    LEU   HD13    311        0.1      1.008
   312         CT    408    LEU    CD2    312    -0.4121      12.01
   313         HC    408    LEU   HD21    313        0.1      1.008
   314         HC    408    LEU   HD22    314        0.1      1.008
   315         HC    408    LEU   HD23    315        0.1      1.008
   316          C    408    LEU      C    316     0.5973      12.01
   317          O    408    LEU      O    317    -0.5679         16   ; qtot 5
; residue 409 ALA rtp ALA  q  0.0
   318          N    409    ALA      N    318    -0.4157      14.01
   319          H    409    ALA      H    319     0.2719      1.008
   320         CX    409    ALA     CA    320     0.0337      12.01
   321         H1    409    ALA     HA    321     0.0823      1.008
   322         CT    409    ALA     CB    322    -0.1825      12.01
   323         HC    409    ALA    HB1    323     0.0603      1.008
   324         HC    409    ALA    HB2    324     0.0603      1.008
   325         HC    409    ALA    HB3    325     0.0603      1.008
   326          C    409    ALA      C    326     0.5973      12.01
   327          O    409    ALA      O    327    -0.5679         16   ; qtot 5
; residue 410 ARG rtp ARG  q +1.0
   328          N    410    ARG      N    328    -0.3479      14.01
   329          H    410    ARG      H    329     0.2747      1.008
   330         CX    410    ARG     CA    330    -0.2637      12.01
   331         H1    410    ARG     HA    331      0.156      1.008
   332         C8    410    ARG     CB    332    -0.0007      12.01
   333         HC    410    ARG    HB1    333     0.0327      1.008
   334         HC    410    ARG    HB2    334     0.0327      1.008
   335         C8    410    ARG     CG    335      0.039      12.01
   336         HC    410    ARG    HG1    336     0.0285      1.008
   337         HC    410    ARG    HG2    337     0.0285      1.008
   338         C8    410    ARG     CD    338     0.0486      12.01
   339         H1    410    ARG    HD1    339     0.0687      1.008
   340         H1    410    ARG    HD2    340     0.0687      1.008
   341         N2    410    ARG     NE    341    -0.5295      14.01
   342          H    410    ARG     HE    342     0.3456      1.008
   343         CA    410    ARG     CZ    343     0.8076      12.01
   344         N2    410    ARG    NH1    344    -0.8627      14.01
   345          H    410    ARG   HH11    345     0.4478      1.008
   346          H    410    ARG   HH12    346     0.4478      1.008
   347         N2    410    ARG    NH2    347    -0.8627      14.01
   348          H    410    ARG   HH21    348     0.4478      1.008
   349          H    410    ARG   HH22    349     0.4478      1.008
   350          C    410    ARG      C    350     0.7341      12.01
   351          O    410    ARG      O    351    -0.5894         16   ; qtot 6
; residue 411 ARG rtp ARG  q +1.0
   352          N    411    ARG      N    352    -0.3479      14.01
   353          H    411    ARG      H    353     0.2747      1.008
   354         CX    411    ARG     CA    354    -0.2637      12.01
   355         H1    411    ARG     HA    355      0.156      1.008
   356         C8    411    ARG     CB    356    -0.0007      12.01
   357         HC    411    ARG    HB1    357     0.0327      1.008
   358         HC    411    ARG    HB2    358     0.0327      1.008
   359         C8    411    ARG     CG    359      0.039      12.01
   360         HC    411    ARG    HG1    360     0.0285      1.008
   361         HC    411    ARG    HG2    361     0.0285      1.008
   362         C8    411    ARG     CD    362     0.0486      12.01
   363         H1    411    ARG    HD1    363     0.0687      1.008
   364         H1    411    ARG    HD2    364     0.0687      1.008
   365         N2    411    ARG     NE    365    -0.5295      14.01
   366          H    411    ARG     HE    366     0.3456      1.008
   367         CA    411    ARG     CZ    367     0.8076      12.01
   368         N2    411    ARG    NH1    368    -0.8627      14.01
   369          H    411    ARG   HH11    369     0.4478      1.008
   370          H    411    ARG   HH12    370     0.4478      1.008
   371         N2    411    ARG    NH2    371    -0.8627      14.01
   372          H    411    ARG   HH21    372     0.4478      1.008
   373          H    411    ARG   HH22    373     0.4478      1.008
   374          C    411    ARG      C    374     0.7341      12.01
   375          O    411    ARG      O    375    -0.5894         16   ; qtot 7
; residue 412 GLY rtp GLY  q  0.0
   376          N    412    GLY      N    376    -0.4157      14.01
   377          H    412    GLY      H    377     0.2719      1.008
   378         CX    412    GLY     CA    378    -0.0252      12.01
   379         H1    412    GLY    HA1    379     0.0698      1.008
   380         H1    412    GLY    HA2    380     0.0698      1.008
   381          C    412    GLY      C    381     0.5973      12.01
   382          O    412    GLY      O    382    -0.5679         16   ; qtot 7
; residue 413 GLY rtp GLY  q  0.0
   383          N    413    GLY      N    383    -0.4157      14.01
   384          H    413    GLY      H    384     0.2719      1.008
   385         CX    413    GLY     CA    385    -0.0252      12.01
   386         H1    413    GLY    HA1    386     0.0698      1.008
   387         H1    413    GLY    HA2    387     0.0698      1.008
   388          C    413    GLY      C    388     0.5973      12.01
   389          O    413    GLY      O    389    -0.5679         16   ; qtot 7
; residue 414 VAL rtp VAL  q  0.0
   390          N    414    VAL      N    390    -0.4157      14.01
   391          H    414    VAL      H    391     0.2719      1.008
   392         CX    414    VAL     CA    392    -0.0875      12.01
   393         H1    414    VAL     HA    393     0.0969      1.008
   394         3C    414    VAL     CB    394     0.2985      12.01
   395         HC    414    VAL     HB    395    -0.0297      1.008
   396         CT    414    VAL    CG1    396    -0.3192      12.01
   397         HC    414    VAL   HG11    397     0.0791      1.008
   398         HC    414    VAL   HG12    398     0.0791      1.008
   399         HC    414    VAL   HG13    399     0.0791      1.008
   400         CT    414    VAL    CG2    400    -0.3192      12.01
   401         HC    414    VAL   HG21    401     0.0791      1.008
   402         HC    414    VAL   HG22    402     0.0791      1.008
   403         HC    414    VAL   HG23    403     0.0791      1.008
   404          C    414    VAL      C    404     0.5973      12.01
   405          O    414    VAL      O    405    -0.5679         16   ; qtot 7
; residue 415 LYS rtp LYS  q +1.0
   406          N    415    LYS      N    406    -0.3479      14.01
   407          H    415    LYS      H    407     0.2747      1.008
   408         CX    415    LYS     CA    408      -0.24      12.01
   409         H1    415    LYS     HA    409     0.1426      1.008
   410         C8    415    LYS     CB    410    -0.0094      12.01
   411         HC    415    LYS    HB1    411     0.0362      1.008
   412         HC    415    LYS    HB2    412     0.0362      1.008
   413         C8    415    LYS     CG    413     0.0187      12.01
   414         HC    415    LYS    HG1    414     0.0103      1.008
   415         HC    415    LYS    HG2    415     0.0103      1.008
   416         C8    415    LYS     CD    416    -0.0479      12.01
   417         HC    415    LYS    HD1    417     0.0621      1.008
   418         HC    415    LYS    HD2    418     0.0621      1.008
   419         C8    415    LYS     CE    419    -0.0143      12.01
   420         HP    415    LYS    HE1    420     0.1135      1.008
   421         HP    415    LYS    HE2    421     0.1135      1.008
   422         N3    415    LYS     NZ    422    -0.3854      14.01
   423          H    415    LYS    HZ1    423       0.34      1.008
   424          H    415    LYS    HZ2    424       0.34      1.008
   425          H    415    LYS    HZ3    425       0.34      1.008
   426          C    415    LYS      C    426     0.7341      12.01
   427          O    415    LYS      O    427    -0.5894         16   ; qtot 8
; residue 416 ARG rtp ARG  q +1.0
   428          N    416    ARG      N    428    -0.3479      14.01
   429          H    416    ARG      H    429     0.2747      1.008
   430         CX    416    ARG     CA    430    -0.2637      12.01
   431         H1    416    ARG     HA    431      0.156      1.008
   432         C8    416    ARG     CB    432    -0.0007      12.01
   433         HC    416    ARG    HB1    433     0.0327      1.008
   434         HC    416    ARG    HB2    434     0.0327      1.008
   435         C8    416    ARG     CG    435      0.039      12.01
   436         HC    416    ARG    HG1    436     0.0285      1.008
   437         HC    416    ARG    HG2    437     0.0285      1.008
   438         C8    416    ARG     CD    438     0.0486      12.01
   439         H1    416    ARG    HD1    439     0.0687      1.008
   440         H1    416    ARG    HD2    440     0.0687      1.008
   441         N2    416    ARG     NE    441    -0.5295      14.01
   442          H    416    ARG     HE    442     0.3456      1.008
   443         CA    416    ARG     CZ    443     0.8076      12.01
   444         N2    416    ARG    NH1    444    -0.8627      14.01
   445          H    416    ARG   HH11    445     0.4478      1.008
   446          H    416    ARG   HH12    446     0.4478      1.008
   447         N2    416    ARG    NH2    447    -0.8627      14.01
   448          H    416    ARG   HH21    448     0.4478      1.008
   449          H    416    ARG   HH22    449     0.4478      1.008
   450          C    416    ARG      C    450     0.7341      12.01
   451          O    416    ARG      O    451    -0.5894         16   ; qtot 9
; residue 417 ILE rtp ILE  q  0.0
   452          N    417    ILE      N    452    -0.4157      14.01
   453          H    417    ILE      H    453     0.2719      1.008
   454         CX    417    ILE     CA    454    -0.0597      12.01
   455         H1    417    ILE     HA    455     0.0869      1.008
   456         3C    417    ILE     CB    456     0.1303      12.01
   457         HC    417    ILE     HB    457     0.0187      1.008
   458         CT    417    ILE    CG2    458    -0.3204      12.01
   459         HC    417    ILE   HG21    459     0.0882      1.008
   460         HC    417    ILE   HG22    460     0.0882      1.008
   461         HC    417    ILE   HG23    461     0.0882      1.008
   462         2C    417    ILE    CG1    462     -0.043      12.01
   463         HC    417    ILE   HG11    463     0.0236      1.008
   464         HC    417    ILE   HG12    464     0.0236      1.008
   465         CT    417    ILE     CD    465     -0.066      12.01
   466         HC    417    ILE    HD1    466     0.0186      1.008
   467         HC    417    ILE    HD2    467     0.0186      1.008
   468         HC    417    ILE    HD3    468     0.0186      1.008
   469          C    417    ILE      C    469     0.5973      12.01
   470          O    417    ILE      O    470    -0.5679         16   ; qtot 9
; residue 418 SER rtp SER  q  0.0
   471          N    418    SER      N    471    -0.4157      14.01
   472          H    418    SER      H    472     0.2719      1.008
   473         CX    418    SER     CA    473    -0.0249      12.01
   474         H1    418    SER     HA    474     0.0843      1.008
   475         2C    418    SER     CB    475     0.2117      12.01
   476         H1    418    SER    HB1    476     0.0352      1.008
   477         H1    418    SER    HB2    477     0.0352      1.008
   478         OH    418    SER     OG    478    -0.6546         16
   479         HO    418    SER     HG    479     0.4275      1.008
   480          C    418    SER      C    480     0.5973      12.01
   481          O    418    SER      O    481    -0.5679         16   ; qtot 9
; residue 419 GLY rtp GLY  q  0.0
   482          N    419    GLY      N    482    -0.4157      14.01
   483          H    419    GLY      H    483     0.2719      1.008
   484         CX    419    GLY     CA    484    -0.0252      12.01
   485         H1    419    GLY    HA1    485     0.0698      1.008
   486         H1    419    GLY    HA2    486     0.0698      1.008
   487          C    419    GLY      C    487     0.5973      12.01
   488          O    419    GLY      O    488    -0.5679         16   ; qtot 9
; residue 420 LEU rtp LEU  q  0.0
   489          N    420    LEU      N    489    -0.4157      14.01
   490          H    420    LEU      H    490     0.2719      1.008
   491         CX    420    LEU     CA    491    -0.0518      12.01
   492         H1    420    LEU     HA    492     0.0922      1.008
   493         2C    420    LEU     CB    493    -0.1102      12.01
   494         HC    420    LEU    HB1    494     0.0457      1.008
   495         HC    420    LEU    HB2    495     0.0457      1.008
   496         3C    420    LEU     CG    496     0.3531      12.01
   497         HC    420    LEU     HG    497    -0.0361      1.008
   498         CT    420    LEU    CD1    498    -0.4121      12.01
   499         HC    420    LEU   HD11    499        0.1      1.008
   500         HC    420    LEU   HD12    500        0.1      1.008
   501         HC    420    LEU   HD13    501        0.1      1.008
   502         CT    420    LEU    CD2    502    -0.4121      12.01
   503         HC    420    LEU   HD21    503        0.1      1.008
   504         HC    420    LEU   HD22    504        0.1      1.008
   505         HC    420    LEU   HD23    505        0.1      1.008
   506          C    420    LEU      C    506     0.5973      12.01
   507          O    420    LEU      O    507    -0.5679         16   ; qtot 9
; residue 421 ILE rtp ILE  q  0.0
   508          N    421    ILE      N    508    -0.4157      14.01
   509          H    421    ILE      H    509     0.2719      1.008
   510         CX    421    ILE     CA    510    -0.0597      12.01
   511         H1    421    ILE     HA    511     0.0869      1.008
   512         3C    421    ILE     CB    512     0.1303      12.01
   513         HC    421    ILE     HB    513     0.0187      1.008
   514         CT    421    ILE    CG2    514    -0.3204      12.01
   515         HC    421    ILE   HG21    515     0.0882      1.008
   516         HC    421    ILE   HG22    516     0.0882      1.008
   517         HC    421    ILE   HG23    517     0.0882      1.008
   518         2C    421    ILE    CG1    518     -0.043      12.01
   519         HC    421    ILE   HG11    519     0.0236      1.008
   520         HC    421    ILE   HG12    520     0.0236      1.008
   521         CT    421    ILE     CD    521     -0.066      12.01
   522         HC    421    ILE    HD1    522     0.0186      1.008
   523         HC    421    ILE    HD2    523     0.0186      1.008
   524         HC    421    ILE    HD3    524     0.0186      1.008
   525          C    421    ILE      C    525     0.5973      12.01
   526          O    421    ILE      O    526    -0.5679         16   ; qtot 9
; residue 422 TYR rtp TYR  q  0.0
   527          N    422    TYR      N    527    -0.4157      14.01
   528          H    422    TYR      H    528     0.2719      1.008
   529         CX    422    TYR     CA    529    -0.0014      12.01
   530         H1    422    TYR     HA    530     0.0876      1.008
   531         CT    422    TYR     CB    531    -0.0152      12.01
   532         HC    422    TYR    HB1    532     0.0295      1.008
   533         HC    422    TYR    HB2    533     0.0295      1.008
   534         CA    422    TYR     CG    534    -0.0011      12.01
   535         CA    422    TYR    CD1    535    -0.1906      12.01
   536         HA    422    TYR    HD1    536     0.1699      1.008
   537         CA    422    TYR    CE1    537    -0.2341      12.01
   538         HA    422    TYR    HE1    538     0.1656      1.008
   539          C    422    TYR     CZ    539     0.3226      12.01
   540         OH    422    TYR     OH    540    -0.5579         16
   541         HO    422    TYR     HH    541     0.3992      1.008
   542         CA    422    TYR    CE2    542    -0.2341      12.01
   543         HA    422    TYR    HE2    543     0.1656      1.008
   544         CA    422    TYR    CD2    544    -0.1906      12.01
   545         HA    422    TYR    HD2    545     0.1699      1.008
   546          C    422    TYR      C    546     0.5973      12.01
   547          O    422    TYR      O    547    -0.5679         16   ; qtot 9
; residue 423 GLU rtp GLU  q -1.0
   548          N    423    GLU      N    548    -0.5163      14.01
   549          H    423    GLU      H    549     0.2936      1.008
   550         CX    423    GLU     CA    550     0.0397      12.01
   551         H1    423    GLU     HA    551     0.1105      1.008
   552         2C    423    GLU     CB    552      0.056      12.01
   553         HC    423    GLU    HB1    553    -0.0173      1.008
   554         HC    423    GLU    HB2    554    -0.0173      1.008
   555         2C    423    GLU     CG    555     0.0136      12.01
   556         HC    423    GLU    HG1    556    -0.0425      1.008
   557         HC    423    GLU    HG2    557    -0.0425      1.008
   558         CO    423    GLU     CD    558     0.8054      12.01
   559         O2    423    GLU    OE1    559    -0.8188         16
   560         O2    423    GLU    OE2    560    -0.8188         16
   561          C    423    GLU      C    561     0.5366      12.01
   562          O    423    GLU      O    562    -0.5819         16   ; qtot 8
; residue 424 GLU rtp GLU  q -1.0
   563          N    424    GLU      N    563    -0.5163      14.01
   564          H    424    GLU      H    564     0.2936      1.008
   565         CX    424    GLU     CA    565     0.0397      12.01
   566         H1    424    GLU     HA    566     0.1105      1.008
   567         2C    424    GLU     CB    567      0.056      12.01
   568         HC    424    GLU    HB1    568    -0.0173      1.008
   569         HC    424    GLU    HB2    569    -0.0173      1.008
   570         2C    424    GLU     CG    570     0.0136      12.01
   571         HC    424    GLU    HG1    571    -0.0425      1.008
   572         HC    424    GLU    HG2    572    -0.0425      1.008
   573         CO    424    GLU     CD    573     0.8054      12.01
   574         O2    424    GLU    OE1    574    -0.8188         16
   575         O2    424    GLU    OE2    575    -0.8188         16
   576          C    424    GLU      C    576     0.5366      12.01
   577          O    424    GLU      O    577    -0.5819         16   ; qtot 7
; residue 425 THR rtp THR  q  0.0
   578          N    425    THR      N    578    -0.4157      14.01
   579          H    425    THR      H    579     0.2719      1.008
   580         CX    425    THR     CA    580    -0.0389      12.01
   581         H1    425    THR     HA    581     0.1007      1.008
   582         3C    425    THR     CB    582     0.3654      12.01
   583         H1    425    THR     HB    583     0.0043      1.008
   584         CT    425    THR    CG2    584    -0.2438      12.01
   585         HC    425    THR   HG21    585     0.0642      1.008
   586         HC    425    THR   HG22    586     0.0642      1.008
   587         HC    425    THR   HG23    587     0.0642      1.008
   588         OH    425    THR    OG1    588    -0.6761         16
   589         HO    425    THR    HG1    589     0.4102      1.008
   590          C    425    THR      C    590     0.5973      12.01
   591          O    425    THR      O    591    -0.5679         16   ; qtot 7
; residue 426 ARG rtp ARG  q +1.0
   592          N    426    ARG      N    592    -0.3479      14.01
   593          H    426    ARG      H    593     0.2747      1.008
   594         CX    426    ARG     CA    594    -0.2637      12.01
   595         H1    426    ARG     HA    595      0.156      1.008
   596         C8    426    ARG     CB    596    -0.0007      12.01
   597         HC    426    ARG    HB1    597     0.0327      1.008
   598         HC    426    ARG    HB2    598     0.0327      1.008
   599         C8    426    ARG     CG    599      0.039      12.01
   600         HC    426    ARG    HG1    600     0.0285      1.008
   601         HC    426    ARG    HG2    601     0.0285      1.008
   602         C8    426    ARG     CD    602     0.0486      12.01
   603         H1    426    ARG    HD1    603     0.0687      1.008
   604         H1    426    ARG    HD2    604     0.0687      1.008
   605         N2    426    ARG     NE    605    -0.5295      14.01
   606          H    426    ARG     HE    606     0.3456      1.008
   607         CA    426    ARG     CZ    607     0.8076      12.01
   608         N2    426    ARG    NH1    608    -0.8627      14.01
   609          H    426    ARG   HH11    609     0.4478      1.008
   610          H    426    ARG   HH12    610     0.4478      1.008
   611         N2    426    ARG    NH2    611    -0.8627      14.01
   612          H    426    ARG   HH21    612     0.4478      1.008
   613          H    426    ARG   HH22    613     0.4478      1.008
   614          C    426    ARG      C    614     0.7341      12.01
   615          O    426    ARG      O    615    -0.5894         16   ; qtot 8
; residue 427 GLY rtp GLY  q  0.0
   616          N    427    GLY      N    616    -0.4157      14.01
   617          H    427    GLY      H    617     0.2719      1.008
   618         CX    427    GLY     CA    618    -0.0252      12.01
   619         H1    427    GLY    HA1    619     0.0698      1.008
   620         H1    427    GLY    HA2    620     0.0698      1.008
   621          C    427    GLY      C    621     0.5973      12.01
   622          O    427    GLY      O    622    -0.5679         16   ; qtot 8
; residue 428 VAL rtp VAL  q  0.0
   623          N    428    VAL      N    623    -0.4157      14.01
   624          H    428    VAL      H    624     0.2719      1.008
   625         CX    428    VAL     CA    625    -0.0875      12.01
   626         H1    428    VAL     HA    626     0.0969      1.008
   627         3C    428    VAL     CB    627     0.2985      12.01
   628         HC    428    VAL     HB    628    -0.0297      1.008
   629         CT    428    VAL    CG1    629    -0.3192      12.01
   630         HC    428    VAL   HG11    630     0.0791      1.008
   631         HC    428    VAL   HG12    631     0.0791      1.008
   632         HC    428    VAL   HG13    632     0.0791      1.008
   633         CT    428    VAL    CG2    633    -0.3192      12.01
   634         HC    428    VAL   HG21    634     0.0791      1.008
   635         HC    428    VAL   HG22    635     0.0791      1.008
   636         HC    428    VAL   HG23    636     0.0791      1.008
   637          C    428    VAL      C    637     0.5973      12.01
   638          O    428    VAL      O    638    -0.5679         16   ; qtot 8
; residue 429 LEU rtp LEU  q  0.0
   639          N    429    LEU      N    639    -0.4157      14.01
   640          H    429    LEU      H    640     0.2719      1.008
   641         CX    429    LEU     CA    641    -0.0518      12.01
   642         H1    429    LEU     HA    642     0.0922      1.008
   643         2C    429    LEU     CB    643    -0.1102      12.01
   644         HC    429    LEU    HB1    644     0.0457      1.008
   645         HC    429    LEU    HB2    645     0.0457      1.008
   646         3C    429    LEU     CG    646     0.3531      12.01
   647         HC    429    LEU     HG    647    -0.0361      1.008
   648         CT    429    LEU    CD1    648    -0.4121      12.01
   649         HC    429    LEU   HD11    649        0.1      1.008
   650         HC    429    LEU   HD12    650        0.1      1.008
   651         HC    429    LEU   HD13    651        0.1      1.008
   652         CT    429    LEU    CD2    652    -0.4121      12.01
   653         HC    429    LEU   HD21    653        0.1      1.008
   654         HC    429    LEU   HD22    654        0.1      1.008
   655         HC    429    LEU   HD23    655        0.1      1.008
   656          C    429    LEU      C    656     0.5973      12.01
   657          O    429    LEU      O    657    -0.5679         16   ; qtot 8
; residue 430 LYS rtp LYS  q +1.0
   658          N    430    LYS      N    658    -0.3479      14.01
   659          H    430    LYS      H    659     0.2747      1.008
   660         CX    430    LYS     CA    660      -0.24      12.01
   661         H1    430    LYS     HA    661     0.1426      1.008
   662         C8    430    LYS     CB    662    -0.0094      12.01
   663         HC    430    LYS    HB1    663     0.0362      1.008
   664         HC    430    LYS    HB2    664     0.0362      1.008
   665         C8    430    LYS     CG    665     0.0187      12.01
   666         HC    430    LYS    HG1    666     0.0103      1.008
   667         HC    430    LYS    HG2    667     0.0103      1.008
   668         C8    430    LYS     CD    668    -0.0479      12.01
   669         HC    430    LYS    HD1    669     0.0621      1.008
   670         HC    430    LYS    HD2    670     0.0621      1.008
   671         C8    430    LYS     CE    671    -0.0143      12.01
   672         HP    430    LYS    HE1    672     0.1135      1.008
   673         HP    430    LYS    HE2    673     0.1135      1.008
   674         N3    430    LYS     NZ    674    -0.3854      14.01
   675          H    430    LYS    HZ1    675       0.34      1.008
   676          H    430    LYS    HZ2    676       0.34      1.008
   677          H    430    LYS    HZ3    677       0.34      1.008
   678          C    430    LYS      C    678     0.7341      12.01
   679          O    430    LYS      O    679    -0.5894         16   ; qtot 9
; residue 431 VAL rtp VAL  q  0.0
   680          N    431    VAL      N    680    -0.4157      14.01
   681          H    431    VAL      H    681     0.2719      1.008
   682         CX    431    VAL     CA    682    -0.0875      12.01
   683         H1    431    VAL     HA    683     0.0969      1.008
   684         3C    431    VAL     CB    684     0.2985      12.01
   685         HC    431    VAL     HB    685    -0.0297      1.008
   686         CT    431    VAL    CG1    686    -0.3192      12.01
   687         HC    431    VAL   HG11    687     0.0791      1.008
   688         HC    431    VAL   HG12    688     0.0791      1.008
   689         HC    431    VAL   HG13    689     0.0791      1.008
   690         CT    431    VAL    CG2    690    -0.3192      12.01
   691         HC    431    VAL   HG21    691     0.0791      1.008
   692         HC    431    VAL   HG22    692     0.0791      1.008
   693         HC    431    VAL   HG23    693     0.0791      1.008
   694          C    431    VAL      C    694     0.5973      12.01
   695          O    431    VAL      O    695    -0.5679         16   ; qtot 9
; residue 432 PHE rtp PHE  q  0.0
   696          N    432    PHE      N    696    -0.4157      14.01
   697          H    432    PHE      H    697     0.2719      1.008
   698         CX    432    PHE     CA    698    -0.0024      12.01
   699         H1    432    PHE     HA    699     0.0978      1.008
   700         CT    432    PHE     CB    700    -0.0343      12.01
   701         HC    432    PHE    HB1    701     0.0295      1.008
   702         HC    432    PHE    HB2    702     0.0295      1.008
   703         CA    432    PHE     CG    703     0.0118      12.01
   704         CA    432    PHE    CD1    704    -0.1256      12.01
   705         HA    432    PHE    HD1    705      0.133      1.008
   706         CA    432    PHE    CE1    706    -0.1704      12.01
   707         HA    432    PHE    HE1    707      0.143      1.008
   708         CA    432    PHE     CZ    708    -0.1072      12.01
   709         HA    432    PHE     HZ    709     0.1297      1.008
   710         CA    432    PHE    CE2    710    -0.1704      12.01
   711         HA    432    PHE    HE2    711      0.143      1.008
   712         CA    432    PHE    CD2    712    -0.1256      12.01
   713         HA    432    PHE    HD2    713      0.133      1.008
   714          C    432    PHE      C    714     0.5973      12.01
   715          O    432    PHE      O    715    -0.5679         16   ; qtot 9
; residue 433 LEU rtp LEU  q  0.0
   716          N    433    LEU      N    716    -0.4157      14.01
   717          H    433    LEU      H    717     0.2719      1.008
   718         CX    433    LEU     CA    718    -0.0518      12.01
   719         H1    433    LEU     HA    719     0.0922      1.008
   720         2C    433    LEU     CB    720    -0.1102      12.01
   721         HC    433    LEU    HB1    721     0.0457      1.008
   722         HC    433    LEU    HB2    722     0.0457      1.008
   723         3C    433    LEU     CG    723     0.3531      12.01
   724         HC    433    LEU     HG    724    -0.0361      1.008
   725         CT    433    LEU    CD1    725    -0.4121      12.01
   726         HC    433    LEU   HD11    726        0.1      1.008
   727         HC    433    LEU   HD12    727        0.1      1.008
   728         HC    433    LEU   HD13    728        0.1      1.008
   729         CT    433    LEU    CD2    729    -0.4121      12.01
   730         HC    433    LEU   HD21    730        0.1      1.008
   731         HC    433    LEU   HD22    731        0.1      1.008
   732         HC    433    LEU   HD23    732        0.1      1.008
   733          C    433    LEU      C    733     0.5973      12.01
   734          O    433    LEU      O    734    -0.5679         16   ; qtot 9
; residue 434 GLU rtp GLU  q -1.0
   735          N    434    GLU      N    735    -0.5163      14.01
   736          H    434    GLU      H    736     0.2936      1.008
   737         CX    434    GLU     CA    737     0.0397      12.01
   738         H1    434    GLU     HA    738     0.1105      1.008
   739         2C    434    GLU     CB    739      0.056      12.01
   740         HC    434    GLU    HB1    740    -0.0173      1.008
   741         HC    434    GLU    HB2    741    -0.0173      1.008
   742         2C    434    GLU     CG    742     0.0136      12.01
   743         HC    434    GLU    HG1    743    -0.0425      1.008
   744         HC    434    GLU    HG2    744    -0.0425      1.008
   745         CO    434    GLU     CD    745     0.8054      12.01
   746         O2    434    GLU    OE1    746    -0.8188         16
   747         O2    434    GLU    OE2    747    -0.8188         16
   748          C    434    GLU      C    748     0.5366      12.01
   749          O    434    GLU      O    749    -0.5819         16   ; qtot 8
; residue 435 ASN rtp ASN  q  0.0
   750          N    435    ASN      N    750    -0.4157      14.01
   751          H    435    ASN      H    751     0.2719      1.008
   752         CX    435    ASN     CA    752     0.0143      12.01
   753         H1    435    ASN     HA    753     0.1048      1.008
   754         2C    435    ASN     CB    754    -0.2041      12.01
   755         HC    435    ASN    HB1    755     0.0797      1.008
   756         HC    435    ASN    HB2    756     0.0797      1.008
   757          C    435    ASN     CG    757      0.713      12.01
   758          O    435    ASN    OD1    758    -0.5931         16
   759          N    435    ASN    ND2    759    -0.9191      14.01
   760          H    435    ASN   HD21    760     0.4196      1.008
   761          H    435    ASN   HD22    761     0.4196      1.008
   762          C    435    ASN      C    762     0.5973      12.01
   763          O    435    ASN      O    763    -0.5679         16   ; qtot 8
; residue 436 VAL rtp VAL  q  0.0
   764          N    436    VAL      N    764    -0.4157      14.01
   765          H    436    VAL      H    765     0.2719      1.008
   766         CX    436    VAL     CA    766    -0.0875      12.01
   767         H1    436    VAL     HA    767     0.0969      1.008
   768         3C    436    VAL     CB    768     0.2985      12.01
   769         HC    436    VAL     HB    769    -0.0297      1.008
   770         CT    436    VAL    CG1    770    -0.3192      12.01
   771         HC    436    VAL   HG11    771     0.0791      1.008
   772         HC    436    VAL   HG12    772     0.0791      1.008
   773         HC    436    VAL   HG13    773     0.0791      1.008
   774         CT    436    VAL    CG2    774    -0.3192      12.01
   775         HC    436    VAL   HG21    775     0.0791      1.008
   776         HC    436    VAL   HG22    776     0.0791      1.008
   777         HC    436    VAL   HG23    777     0.0791      1.008
   778          C    436    VAL      C    778     0.5973      12.01
   779          O    436    VAL      O    779    -0.5679         16   ; qtot 8
; residue 437 ILE rtp ILE  q  0.0
   780          N    437    ILE      N    780    -0.4157      14.01
   781          H    437    ILE      H    781     0.2719      1.008
   782         CX    437    ILE     CA    782    -0.0597      12.01
   783         H1    437    ILE     HA    783     0.0869      1.008
   784         3C    437    ILE     CB    784     0.1303      12.01
   785         HC    437    ILE     HB    785     0.0187      1.008
   786         CT    437    ILE    CG2    786    -0.3204      12.01
   787         HC    437    ILE   HG21    787     0.0882      1.008
   788         HC    437    ILE   HG22    788     0.0882      1.008
   789         HC    437    ILE   HG23    789     0.0882      1.008
   790         2C    437    ILE    CG1    790     -0.043      12.01
   791         HC    437    ILE   HG11    791     0.0236      1.008
   792         HC    437    ILE   HG12    792     0.0236      1.008
   793         CT    437    ILE     CD    793     -0.066      12.01
   794         HC    437    ILE    HD1    794     0.0186      1.008
   795         HC    437    ILE    HD2    795     0.0186      1.008
   796         HC    437    ILE    HD3    796     0.0186      1.008
   797          C    437    ILE      C    797     0.5973      12.01
   798          O    437    ILE      O    798    -0.5679         16   ; qtot 8
; residue 438 ARG rtp ARG  q +1.0
   799          N    438    ARG      N    799    -0.3479      14.01
   800          H    438    ARG      H    800     0.2747      1.008
   801         CX    438    ARG     CA    801    -0.2637      12.01
   802         H1    438    ARG     HA    802      0.156      1.008
   803         C8    438    ARG     CB    803    -0.0007      12.01
   804         HC    438    ARG    HB1    804     0.0327      1.008
   805         HC    438    ARG    HB2    805     0.0327      1.008
   806         C8    438    ARG     CG    806      0.039      12.01
   807         HC    438    ARG    HG1    807     0.0285      1.008
   808         HC    438    ARG    HG2    808     0.0285      1.008
   809         C8    438    ARG     CD    809     0.0486      12.01
   810         H1    438    ARG    HD1    810     0.0687      1.008
   811         H1    438    ARG    HD2    811     0.0687      1.008
   812         N2    438    ARG     NE    812    -0.5295      14.01
   813          H    438    ARG     HE    813     0.3456      1.008
   814         CA    438    ARG     CZ    814     0.8076      12.01
   815         N2    438    ARG    NH1    815    -0.8627      14.01
   816          H    438    ARG   HH11    816     0.4478      1.008
   817          H    438    ARG   HH12    817     0.4478      1.008
   818         N2    438    ARG    NH2    818    -0.8627      14.01
   819          H    438    ARG   HH21    819     0.4478      1.008
   820          H    438    ARG   HH22    820     0.4478      1.008
   821          C    438    ARG      C    821     0.7341      12.01
   822          O    438    ARG      O    822    -0.5894         16   ; qtot 9
; residue 439 ASP rtp ASP  q -1.0
   823          N    439    ASP      N    823    -0.5163      14.01
   824          H    439    ASP      H    824     0.2936      1.008
   825         CX    439    ASP     CA    825     0.0381      12.01
   826         H1    439    ASP     HA    826      0.088      1.008
   827         2C    439    ASP     CB    827    -0.0303      12.01
   828         HC    439    ASP    HB1    828    -0.0122      1.008
   829         HC    439    ASP    HB2    829    -0.0122      1.008
   830         CO    439    ASP     CG    830     0.7994      12.01
   831         O2    439    ASP    OD1    831    -0.8014         16
   832         O2    439    ASP    OD2    832    -0.8014         16
   833          C    439    ASP      C    833     0.5366      12.01
   834          O    439    ASP      O    834    -0.5819         16   ; qtot 8
; residue 440 ALA rtp ALA  q  0.0
   835          N    440    ALA      N    835    -0.4157      14.01
   836          H    440    ALA      H    836     0.2719      1.008
   837         CX    440    ALA     CA    837     0.0337      12.01
   838         H1    440    ALA     HA    838     0.0823      1.008
   839         CT    440    ALA     CB    839    -0.1825      12.01
   840         HC    440    ALA    HB1    840     0.0603      1.008
   841         HC    440    ALA    HB2    841     0.0603      1.008
   842         HC    440    ALA    HB3    842     0.0603      1.008
   843          C    440    ALA      C    843     0.5973      12.01
   844          O    440    ALA      O    844    -0.5679         16   ; qtot 8
; residue 441 VAL rtp VAL  q  0.0
   845          N    441    VAL      N    845    -0.4157      14.01
   846          H    441    VAL      H    846     0.2719      1.008
   847         CX    441    VAL     CA    847    -0.0875      12.01
   848         H1    441    VAL     HA    848     0.0969      1.008
   849         3C    441    VAL     CB    849     0.2985      12.01
   850         HC    441    VAL     HB    850    -0.0297      1.008
   851         CT    441    VAL    CG1    851    -0.3192      12.01
   852         HC    441    VAL   HG11    852     0.0791      1.008
   853         HC    441    VAL   HG12    853     0.0791      1.008
   854         HC    441    VAL   HG13    854     0.0791      1.008
   855         CT    441    VAL    CG2    855    -0.3192      12.01
   856         HC    441    VAL   HG21    856     0.0791      1.008
   857         HC    441    VAL   HG22    857     0.0791      1.008
   858         HC    441    VAL   HG23    858     0.0791      1.008
   859          C    441    VAL      C    859     0.5973      12.01
   860          O    441    VAL      O    860    -0.5679         16   ; qtot 8
; residue 442 THR rtp THR  q  0.0
   861          N    442    THR      N    861    -0.4157      14.01
   862          H    442    THR      H    862     0.2719      1.008
   863         CX    442    THR     CA    863    -0.0389      12.01
   864         H1    442    THR     HA    864     0.1007      1.008
   865         3C    442    THR     CB    865     0.3654      12.01
   866         H1    442    THR     HB    866     0.0043      1.008
   867         CT    442    THR    CG2    867    -0.2438      12.01
   868         HC    442    THR   HG21    868     0.0642      1.008
   869         HC    442    THR   HG22    869     0.0642      1.008
   870         HC    442    THR   HG23    870     0.0642      1.008
   871         OH    442    THR    OG1    871    -0.6761         16
   872         HO    442    THR    HG1    872     0.4102      1.008
   873          C    442    THR      C    873     0.5973      12.01
   874          O    442    THR      O    874    -0.5679         16   ; qtot 8
; residue 443 TYR rtp TYR  q  0.0
   875          N    443    TYR      N    875    -0.4157      14.01
   876          H    443    TYR      H    876     0.2719      1.008
   877         CX    443    TYR     CA    877    -0.0014      12.01
   878         H1    443    TYR     HA    878     0.0876      1.008
   879         CT    443    TYR     CB    879    -0.0152      12.01
   880         HC    443    TYR    HB1    880     0.0295      1.008
   881         HC    443    TYR    HB2    881     0.0295      1.008
   882         CA    443    TYR     CG    882    -0.0011      12.01
   883         CA    443    TYR    CD1    883    -0.1906      12.01
   884         HA    443    TYR    HD1    884     0.1699      1.008
   885         CA    443    TYR    CE1    885    -0.2341      12.01
   886         HA    443    TYR    HE1    886     0.1656      1.008
   887          C    443    TYR     CZ    887     0.3226      12.01
   888         OH    443    TYR     OH    888    -0.5579         16
   889         HO    443    TYR     HH    889     0.3992      1.008
   890         CA    443    TYR    CE2    890    -0.2341      12.01
   891         HA    443    TYR    HE2    891     0.1656      1.008
   892         CA    443    TYR    CD2    892    -0.1906      12.01
   893         HA    443    TYR    HD2    893     0.1699      1.008
   894          C    443    TYR      C    894     0.5973      12.01
   895          O    443    TYR      O    895    -0.5679         16   ; qtot 8
; residue 444 THR rtp THR  q  0.0
   896          N    444    THR      N    896    -0.4157      14.01
   897          H    444    THR      H    897     0.2719      1.008
   898         CX    444    THR     CA    898    -0.0389      12.01
   899         H1    444    THR     HA    899     0.1007      1.008
   900         3C    444    THR     CB    900     0.3654      12.01
   901         H1    444    THR     HB    901     0.0043      1.008
   902         CT    444    THR    CG2    902    -0.2438      12.01
   903         HC    444    THR   HG21    903     0.0642      1.008
   904         HC    444    THR   HG22    904     0.0642      1.008
   905         HC    444    THR   HG23    905     0.0642      1.008
   906         OH    444    THR    OG1    906    -0.6761         16
   907         HO    444    THR    HG1    907     0.4102      1.008
   908          C    444    THR      C    908     0.5973      12.01
   909          O    444    THR      O    909    -0.5679         16   ; qtot 8
; residue 445 GLU rtp GLU  q -1.0
   910          N    445    GLU      N    910    -0.5163      14.01
   911          H    445    GLU      H    911     0.2936      1.008
   912         CX    445    GLU     CA    912     0.0397      12.01
   913         H1    445    GLU     HA    913     0.1105      1.008
   914         2C    445    GLU     CB    914      0.056      12.01
   915         HC    445    GLU    HB1    915    -0.0173      1.008
   916         HC    445    GLU    HB2    916    -0.0173      1.008
   917         2C    445    GLU     CG    917     0.0136      12.01
   918         HC    445    GLU    HG1    918    -0.0425      1.008
   919         HC    445    GLU    HG2    919    -0.0425      1.008
   920         CO    445    GLU     CD    920     0.8054      12.01
   921         O2    445    GLU    OE1    921    -0.8188         16
   922         O2    445    GLU    OE2    922    -0.8188         16
   923          C    445    GLU      C    923     0.5366      12.01
   924          O    445    GLU      O    924    -0.5819         16   ; qtot 7
; residue 446 HIE rtp HIE  q  0.0
   925          N    446    HIE      N    925    -0.4157      14.01
   926          H    446    HIE      H    926     0.2719      1.008
   927         CX    446    HIE     CA    927    -0.0581      12.01
   928         H1    446    HIE     HA    928      0.136      1.008
   929         CT    446    HIE     CB    929    -0.0074      12.01
   930         HC    446    HIE    HB1    930     0.0367      1.008
   931         HC    446    HIE    HB2    931     0.0367      1.008
   932         CC    446    HIE     CG    932     0.1868      12.01
   933         NB    446    HIE    ND1    933    -0.5432      14.01
   934         CR    446    HIE    CE1    934     0.1635      12.01
   935         H5    446    HIE    HE1    935     0.1435      1.008
   936         NA    446    HIE    NE2    936    -0.2795      14.01
   937          H    446    HIE    HE2    937     0.3339      1.008
   938         CW    446    HIE    CD2    938    -0.2207      12.01
   939         H4    446    HIE    HD2    939     0.1862      1.008
   940          C    446    HIE      C    940     0.5973      12.01
   941          O    446    HIE      O    941    -0.5679         16   ; qtot 7
; residue 447 ALA rtp ALA  q  0.0
   942          N    447    ALA      N    942    -0.4157      14.01
   943          H    447    ALA      H    943     0.2719      1.008
   944         CX    447    ALA     CA    944     0.0337      12.01
   945         H1    447    ALA     HA    945     0.0823      1.008
   946         CT    447    ALA     CB    946    -0.1825      12.01
   947         HC    447    ALA    HB1    947     0.0603      1.008
   948         HC    447    ALA    HB2    948     0.0603      1.008
   949         HC    447    ALA    HB3    949     0.0603      1.008
   950          C    447    ALA      C    950     0.5973      12.01
   951          O    447    ALA      O    951    -0.5679         16   ; qtot 7
; residue 448 LYS rtp LYS  q +1.0
   952          N    448    LYS      N    952    -0.3479      14.01
   953          H    448    LYS      H    953     0.2747      1.008
   954         CX    448    LYS     CA    954      -0.24      12.01
   955         H1    448    LYS     HA    955     0.1426      1.008
   956         C8    448    LYS     CB    956    -0.0094      12.01
   957         HC    448    LYS    HB1    957     0.0362      1.008
   958         HC    448    LYS    HB2    958     0.0362      1.008
   959         C8    448    LYS     CG    959     0.0187      12.01
   960         HC    448    LYS    HG1    960     0.0103      1.008
   961         HC    448    LYS    HG2    961     0.0103      1.008
   962         C8    448    LYS     CD    962    -0.0479      12.01
   963         HC    448    LYS    HD1    963     0.0621      1.008
   964         HC    448    LYS    HD2    964     0.0621      1.008
   965         C8    448    LYS     CE    965    -0.0143      12.01
   966         HP    448    LYS    HE1    966     0.1135      1.008
   967         HP    448    LYS    HE2    967     0.1135      1.008
   968         N3    448    LYS     NZ    968    -0.3854      14.01
   969          H    448    LYS    HZ1    969       0.34      1.008
   970          H    448    LYS    HZ2    970       0.34      1.008
   971          H    448    LYS    HZ3    971       0.34      1.008
   972          C    448    LYS      C    972     0.7341      12.01
   973          O    448    LYS      O    973    -0.5894         16   ; qtot 8
; residue 449 ARG rtp ARG  q +1.0
   974          N    449    ARG      N    974    -0.3479      14.01
   975          H    449    ARG      H    975     0.2747      1.008
   976         CX    449    ARG     CA    976    -0.2637      12.01
   977         H1    449    ARG     HA    977      0.156      1.008
   978         C8    449    ARG     CB    978    -0.0007      12.01
   979         HC    449    ARG    HB1    979     0.0327      1.008
   980         HC    449    ARG    HB2    980     0.0327      1.008
   981         C8    449    ARG     CG    981      0.039      12.01
   982         HC    449    ARG    HG1    982     0.0285      1.008
   983         HC    449    ARG    HG2    983     0.0285      1.008
   984         C8    449    ARG     CD    984     0.0486      12.01
   985         H1    449    ARG    HD1    985     0.0687      1.008
   986         H1    449    ARG    HD2    986     0.0687      1.008
   987         N2    449    ARG     NE    987    -0.5295      14.01
   988          H    449    ARG     HE    988     0.3456      1.008
   989         CA    449    ARG     CZ    989     0.8076      12.01
   990         N2    449    ARG    NH1    990    -0.8627      14.01
   991          H    449    ARG   HH11    991     0.4478      1.008
   992          H    449    ARG   HH12    992     0.4478      1.008
   993         N2    449    ARG    NH2    993    -0.8627      14.01
   994          H    449    ARG   HH21    994     0.4478      1.008
   995          H    449    ARG   HH22    995     0.4478      1.008
   996          C    449    ARG      C    996     0.7341      12.01
   997          O    449    ARG      O    997    -0.5894         16   ; qtot 9
; residue 450 LYS rtp LYS  q +1.0
   998          N    450    LYS      N    998    -0.3479      14.01
   999          H    450    LYS      H    999     0.2747      1.008
  1000         CX    450    LYS     CA   1000      -0.24      12.01
  1001         H1    450    LYS     HA   1001     0.1426      1.008
  1002         C8    450    LYS     CB   1002    -0.0094      12.01
  1003         HC    450    LYS    HB1   1003     0.0362      1.008
  1004         HC    450    LYS    HB2   1004     0.0362      1.008
  1005         C8    450    LYS     CG   1005     0.0187      12.01
  1006         HC    450    LYS    HG1   1006     0.0103      1.008
  1007         HC    450    LYS    HG2   1007     0.0103      1.008
  1008         C8    450    LYS     CD   1008    -0.0479      12.01
  1009         HC    450    LYS    HD1   1009     0.0621      1.008
  1010         HC    450    LYS    HD2   1010     0.0621      1.008
  1011         C8    450    LYS     CE   1011    -0.0143      12.01
  1012         HP    450    LYS    HE1   1012     0.1135      1.008
  1013         HP    450    LYS    HE2   1013     0.1135      1.008
  1014         N3    450    LYS     NZ   1014    -0.3854      14.01
  1015          H    450    LYS    HZ1   1015       0.34      1.008
  1016          H    450    LYS    HZ2   1016       0.34      1.008
  1017          H    450    LYS    HZ3   1017       0.34      1.008
  1018          C    450    LYS      C   1018     0.7341      12.01
  1019          O    450    LYS      O   1019    -0.5894         16   ; qtot 10
; residue 451 THR rtp THR  q  0.0
  1020          N    451    THR      N   1020    -0.4157      14.01
  1021          H    451    THR      H   1021     0.2719      1.008
  1022         CX    451    THR     CA   1022    -0.0389      12.01
  1023         H1    451    THR     HA   1023     0.1007      1.008
  1024         3C    451    THR     CB   1024     0.3654      12.01
  1025         H1    451    THR     HB   1025     0.0043      1.008
  1026         CT    451    THR    CG2   1026    -0.2438      12.01
  1027         HC    451    THR   HG21   1027     0.0642      1.008
  1028         HC    451    THR   HG22   1028     0.0642      1.008
  1029         HC    451    THR   HG23   1029     0.0642      1.008
  1030         OH    451    THR    OG1   1030    -0.6761         16
  1031         HO    451    THR    HG1   1031     0.4102      1.008
  1032          C    451    THR      C   1032     0.5973      12.01
  1033          O    451    THR      O   1033    -0.5679         16   ; qtot 10
; residue 452 VAL rtp VAL  q  0.0
  1034          N    452    VAL      N   1034    -0.4157      14.01
  1035          H    452    VAL      H   1035     0.2719      1.008
  1036         CX    452    VAL     CA   1036    -0.0875      12.01
  1037         H1    452    VAL     HA   1037     0.0969      1.008
  1038         3C    452    VAL     CB   1038     0.2985      12.01
  1039         HC    452    VAL     HB   1039    -0.0297      1.008
  1040         CT    452    VAL    CG1   1040    -0.3192      12.01
  1041         HC    452    VAL   HG11   1041     0.0791      1.008
  1042         HC    452    VAL   HG12   1042     0.0791      1.008
  1043         HC    452    VAL   HG13   1043     0.0791      1.008
  1044         CT    452    VAL    CG2   1044    -0.3192      12.01
  1045         HC    452    VAL   HG21   1045     0.0791      1.008
  1046         HC    452    VAL   HG22   1046     0.0791      1.008
  1047         HC    452    VAL   HG23   1047     0.0791      1.008
  1048          C    452    VAL      C   1048     0.5973      12.01
  1049          O    452    VAL      O   1049    -0.5679         16   ; qtot 10
; residue 453 THR rtp THR  q  0.0
  1050          N    453    THR      N   1050    -0.4157      14.01
  1051          H    453    THR      H   1051     0.2719      1.008
  1052         CX    453    THR     CA   1052    -0.0389      12.01
  1053         H1    453    THR     HA   1053     0.1007      1.008
  1054         3C    453    THR     CB   1054     0.3654      12.01
  1055         H1    453    THR     HB   1055     0.0043      1.008
  1056         CT    453    THR    CG2   1056    -0.2438      12.01
  1057         HC    453    THR   HG21   1057     0.0642      1.008
  1058         HC    453    THR   HG22   1058     0.0642      1.008
  1059         HC    453    THR   HG23   1059     0.0642      1.008
  1060         OH    453    THR    OG1   1060    -0.6761         16
  1061         HO    453    THR    HG1   1061     0.4102      1.008
  1062          C    453    THR      C   1062     0.5973      12.01
  1063          O    453    THR      O   1063    -0.5679         16   ; qtot 10
; residue 454 ALA rtp ALA  q  0.0
  1064          N    454    ALA      N   1064    -0.4157      14.01
  1065          H    454    ALA      H   1065     0.2719      1.008
  1066         CX    454    ALA     CA   1066     0.0337      12.01
  1067         H1    454    ALA     HA   1067     0.0823      1.008
  1068         CT    454    ALA     CB   1068    -0.1825      12.01
  1069         HC    454    ALA    HB1   1069     0.0603      1.008
  1070         HC    454    ALA    HB2   1070     0.0603      1.008
  1071         HC    454    ALA    HB3   1071     0.0603      1.008
  1072          C    454    ALA      C   1072     0.5973      12.01
  1073          O    454    ALA      O   1073    -0.5679         16   ; qtot 10
; residue 455 MET rtp MET  q  0.0
  1074          N    455    MET      N   1074    -0.4157      14.01
  1075          H    455    MET      H   1075     0.2719      1.008
  1076         CX    455    MET     CA   1076    -0.0237      12.01
  1077         H1    455    MET     HA   1077      0.088      1.008
  1078         2C    455    MET     CB   1078     0.0342      12.01
  1079         HC    455    MET    HB1   1079     0.0241      1.008
  1080         HC    455    MET    HB2   1080     0.0241      1.008
  1081         2C    455    MET     CG   1081     0.0018      12.01
  1082         H1    455    MET    HG1   1082      0.044      1.008
  1083         H1    455    MET    HG2   1083      0.044      1.008
  1084          S    455    MET     SD   1084    -0.2737      32.06
  1085         CT    455    MET     CE   1085    -0.0536      12.01
  1086         H1    455    MET    HE1   1086     0.0684      1.008
  1087         H1    455    MET    HE2   1087     0.0684      1.008
  1088         H1    455    MET    HE3   1088     0.0684      1.008
  1089          C    455    MET      C   1089     0.5973      12.01
  1090          O    455    MET      O   1090    -0.5679         16   ; qtot 10
; residue 456 ASP rtp ASP  q -1.0
  1091          N    456    ASP      N   1091    -0.5163      14.01
  1092          H    456    ASP      H   1092     0.2936      1.008
  1093         CX    456    ASP     CA   1093     0.0381      12.01
  1094         H1    456    ASP     HA   1094      0.088      1.008
  1095         2C    456    ASP     CB   1095    -0.0303      12.01
  1096         HC    456    ASP    HB1   1096    -0.0122      1.008
  1097         HC    456    ASP    HB2   1097    -0.0122      1.008
  1098         CO    456    ASP     CG   1098     0.7994      12.01
  1099         O2    456    ASP    OD1   1099    -0.8014         16
  1100         O2    456    ASP    OD2   1100    -0.8014         16
  1101          C    456    ASP      C   1101     0.5366      12.01
  1102          O    456    ASP      O   1102    -0.5819         16   ; qtot 9
; residue 457 VAL rtp VAL  q  0.0
  1103          N    457    VAL      N   1103    -0.4157      14.01
  1104          H    457    VAL      H   1104     0.2719      1.008
  1105         CX    457    VAL     CA   1105    -0.0875      12.01
  1106         H1    457    VAL     HA   1106     0.0969      1.008
  1107         3C    457    VAL     CB   1107     0.2985      12.01
  1108         HC    457    VAL     HB   1108    -0.0297      1.008
  1109         CT    457    VAL    CG1   1109    -0.3192      12.01
  1110         HC    457    VAL   HG11   1110     0.0791      1.008
  1111         HC    457    VAL   HG12   1111     0.0791      1.008
  1112         HC    457    VAL   HG13   1112     0.0791      1.008
  1113         CT    457    VAL    CG2   1113    -0.3192      12.01
  1114         HC    457    VAL   HG21   1114     0.0791      1.008
  1115         HC    457    VAL   HG22   1115     0.0791      1.008
  1116         HC    457    VAL   HG23   1116     0.0791      1.008
  1117          C    457    VAL      C   1117     0.5973      12.01
  1118          O    457    VAL      O   1118    -0.5679         16   ; qtot 9
; residue 458 VAL rtp VAL  q  0.0
  1119          N    458    VAL      N   1119    -0.4157      14.01
  1120          H    458    VAL      H   1120     0.2719      1.008
  1121         CX    458    VAL     CA   1121    -0.0875      12.01
  1122         H1    458    VAL     HA   1122     0.0969      1.008
  1123         3C    458    VAL     CB   1123     0.2985      12.01
  1124         HC    458    VAL     HB   1124    -0.0297      1.008
  1125         CT    458    VAL    CG1   1125    -0.3192      12.01
  1126         HC    458    VAL   HG11   1126     0.0791      1.008
  1127         HC    458    VAL   HG12   1127     0.0791      1.008
  1128         HC    458    VAL   HG13   1128     0.0791      1.008
  1129         CT    458    VAL    CG2   1129    -0.3192      12.01
  1130         HC    458    VAL   HG21   1130     0.0791      1.008
  1131         HC    458    VAL   HG22   1131     0.0791      1.008
  1132         HC    458    VAL   HG23   1132     0.0791      1.008
  1133          C    458    VAL      C   1133     0.5973      12.01
  1134          O    458    VAL      O   1134    -0.5679         16   ; qtot 9
; residue 459 TYR rtp TYR  q  0.0
  1135          N    459    TYR      N   1135    -0.4157      14.01
  1136          H    459    TYR      H   1136     0.2719      1.008
  1137         CX    459    TYR     CA   1137    -0.0014      12.01
  1138         H1    459    TYR     HA   1138     0.0876      1.008
  1139         CT    459    TYR     CB   1139    -0.0152      12.01
  1140         HC    459    TYR    HB1   1140     0.0295      1.008
  1141         HC    459    TYR    HB2   1141     0.0295      1.008
  1142         CA    459    TYR     CG   1142    -0.0011      12.01
  1143         CA    459    TYR    CD1   1143    -0.1906      12.01
  1144         HA    459    TYR    HD1   1144     0.1699      1.008
  1145         CA    459    TYR    CE1   1145    -0.2341      12.01
  1146         HA    459    TYR    HE1   1146     0.1656      1.008
  1147          C    459    TYR     CZ   1147     0.3226      12.01
  1148         OH    459    TYR     OH   1148    -0.5579         16
  1149         HO    459    TYR     HH   1149     0.3992      1.008
  1150         CA    459    TYR    CE2   1150    -0.2341      12.01
  1151         HA    459    TYR    HE2   1151     0.1656      1.008
  1152         CA    459    TYR    CD2   1152    -0.1906      12.01
  1153         HA    459    TYR    HD2   1153     0.1699      1.008
  1154          C    459    TYR      C   1154     0.5973      12.01
  1155          O    459    TYR      O   1155    -0.5679         16   ; qtot 9
; residue 460 ALA rtp ALA  q  0.0
  1156          N    460    ALA      N   1156    -0.4157      14.01
  1157          H    460    ALA      H   1157     0.2719      1.008
  1158         CX    460    ALA     CA   1158     0.0337      12.01
  1159         H1    460    ALA     HA   1159     0.0823      1.008
  1160         CT    460    ALA     CB   1160    -0.1825      12.01
  1161         HC    460    ALA    HB1   1161     0.0603      1.008
  1162         HC    460    ALA    HB2   1162     0.0603      1.008
  1163         HC    460    ALA    HB3   1163     0.0603      1.008
  1164          C    460    ALA      C   1164     0.5973      12.01
  1165          O    460    ALA      O   1165    -0.5679         16   ; qtot 9
; residue 461 LEU rtp LEU  q  0.0
  1166          N    461    LEU      N   1166    -0.4157      14.01
  1167          H    461    LEU      H   1167     0.2719      1.008
  1168         CX    461    LEU     CA   1168    -0.0518      12.01
  1169         H1    461    LEU     HA   1169     0.0922      1.008
  1170         2C    461    LEU     CB   1170    -0.1102      12.01
  1171         HC    461    LEU    HB1   1171     0.0457      1.008
  1172         HC    461    LEU    HB2   1172     0.0457      1.008
  1173         3C    461    LEU     CG   1173     0.3531      12.01
  1174         HC    461    LEU     HG   1174    -0.0361      1.008
  1175         CT    461    LEU    CD1   1175    -0.4121      12.01
  1176         HC    461    LEU   HD11   1176        0.1      1.008
  1177         HC    461    LEU   HD12   1177        0.1      1.008
  1178         HC    461    LEU   HD13   1178        0.1      1.008
  1179         CT    461    LEU    CD2   1179    -0.4121      12.01
  1180         HC    461    LEU   HD21   1180        0.1      1.008
  1181         HC    461    LEU   HD22   1181        0.1      1.008
  1182         HC    461    LEU   HD23   1182        0.1      1.008
  1183          C    461    LEU      C   1183     0.5973      12.01
  1184          O    461    LEU      O   1184    -0.5679         16   ; qtot 9
; residue 462 LYS rtp LYS  q +1.0
  1185          N    462    LYS      N   1185    -0.3479      14.01
  1186          H    462    LYS      H   1186     0.2747      1.008
  1187         CX    462    LYS     CA   1187      -0.24      12.01
  1188         H1    462    LYS     HA   1188     0.1426      1.008
  1189         C8    462    LYS     CB   1189    -0.0094      12.01
  1190         HC    462    LYS    HB1   1190     0.0362      1.008
  1191         HC    462    LYS    HB2   1191     0.0362      1.008
  1192         C8    462    LYS     CG   1192     0.0187      12.01
  1193         HC    462    LYS    HG1   1193     0.0103      1.008
  1194         HC    462    LYS    HG2   1194     0.0103      1.008
  1195         C8    462    LYS     CD   1195    -0.0479      12.01
  1196         HC    462    LYS    HD1   1196     0.0621      1.008
  1197         HC    462    LYS    HD2   1197     0.0621      1.008
  1198         C8    462    LYS     CE   1198    -0.0143      12.01
  1199         HP    462    LYS    HE1   1199     0.1135      1.008
  1200         HP    462    LYS    HE2   1200     0.1135      1.008
  1201         N3    462    LYS     NZ   1201    -0.3854      14.01
  1202          H    462    LYS    HZ1   1202       0.34      1.008
  1203          H    462    LYS    HZ2   1203       0.34      1.008
  1204          H    462    LYS    HZ3   1204       0.34      1.008
  1205          C    462    LYS      C   1205     0.7341      12.01
  1206          O    462    LYS      O   1206    -0.5894         16   ; qtot 10
; residue 463 ARG rtp ARG  q +1.0
  1207          N    463    ARG      N   1207    -0.3479      14.01
  1208          H    463    ARG      H   1208     0.2747      1.008
  1209         CX    463    ARG     CA   1209    -0.2637      12.01
  1210         H1    463    ARG     HA   1210      0.156      1.008
  1211         C8    463    ARG     CB   1211    -0.0007      12.01
  1212         HC    463    ARG    HB1   1212     0.0327      1.008
  1213         HC    463    ARG    HB2   1213     0.0327      1.008
  1214         C8    463    ARG     CG   1214      0.039      12.01
  1215         HC    463    ARG    HG1   1215     0.0285      1.008
  1216         HC    463    ARG    HG2   1216     0.0285      1.008
  1217         C8    463    ARG     CD   1217     0.0486      12.01
  1218         H1    463    ARG    HD1   1218     0.0687      1.008
  1219         H1    463    ARG    HD2   1219     0.0687      1.008
  1220         N2    463    ARG     NE   1220    -0.5295      14.01
  1221          H    463    ARG     HE   1221     0.3456      1.008
  1222         CA    463    ARG     CZ   1222     0.8076      12.01
  1223         N2    463    ARG    NH1   1223    -0.8627      14.01
  1224          H    463    ARG   HH11   1224     0.4478      1.008
  1225          H    463    ARG   HH12   1225     0.4478      1.008
  1226         N2    463    ARG    NH2   1226    -0.8627      14.01
  1227          H    463    ARG   HH21   1227     0.4478      1.008
  1228          H    463    ARG   HH22   1228     0.4478      1.008
  1229          C    463    ARG      C   1229     0.7341      12.01
  1230          O    463    ARG      O   1230    -0.5894         16   ; qtot 11
; residue 464 GLN rtp GLN  q  0.0
  1231          N    464    GLN      N   1231    -0.4157      14.01
  1232          H    464    GLN      H   1232     0.2719      1.008
  1233         CX    464    GLN     CA   1233    -0.0031      12.01
  1234         H1    464    GLN     HA   1234      0.085      1.008
  1235         2C    464    GLN     CB   1235    -0.0036      12.01
  1236         HC    464    GLN    HB1   1236     0.0171      1.008
  1237         HC    464    GLN    HB2   1237     0.0171      1.008
  1238         2C    464    GLN     CG   1238    -0.0645      12.01
  1239         HC    464    GLN    HG1   1239     0.0352      1.008
  1240         HC    464    GLN    HG2   1240     0.0352      1.008
  1241          C    464    GLN     CD   1241     0.6951      12.01
  1242          O    464    GLN    OE1   1242    -0.6086         16
  1243          N    464    GLN    NE2   1243    -0.9407      14.01
  1244          H    464    GLN   HE21   1244     0.4251      1.008
  1245          H    464    GLN   HE22   1245     0.4251      1.008
  1246          C    464    GLN      C   1246     0.5973      12.01
  1247          O    464    GLN      O   1247    -0.5679         16   ; qtot 11
; residue 465 GLY rtp GLY  q  0.0
  1248          N    465    GLY      N   1248    -0.4157      14.01
  1249          H    465    GLY      H   1249     0.2719      1.008
  1250         CX    465    GLY     CA   1250    -0.0252      12.01
  1251         H1    465    GLY    HA1   1251     0.0698      1.008
  1252         H1    465    GLY    HA2   1252     0.0698      1.008
  1253          C    465    GLY      C   1253     0.5973      12.01
  1254          O    465    GLY      O   1254    -0.5679         16   ; qtot 11
; residue 466 ARG rtp ARG  q +1.0
  1255          N    466    ARG      N   1255    -0.3479      14.01
  1256          H    466    ARG      H   1256     0.2747      1.008
  1257         CX    466    ARG     CA   1257    -0.2637      12.01
  1258         H1    466    ARG     HA   1258      0.156      1.008
  1259         C8    466    ARG     CB   1259    -0.0007      12.01
  1260         HC    466    ARG    HB1   1260     0.0327      1.008
  1261         HC    466    ARG    HB2   1261     0.0327      1.008
  1262         C8    466    ARG     CG   1262      0.039      12.01
  1263         HC    466    ARG    HG1   1263     0.0285      1.008
  1264         HC    466    ARG    HG2   1264     0.0285      1.008
  1265         C8    466    ARG     CD   1265     0.0486      12.01
  1266         H1    466    ARG    HD1   1266     0.0687      1.008
  1267         H1    466    ARG    HD2   1267     0.0687      1.008
  1268         N2    466    ARG     NE   1268    -0.5295      14.01
  1269          H    466    ARG     HE   1269     0.3456      1.008
  1270         CA    466    ARG     CZ   1270     0.8076      12.01
  1271         N2    466    ARG    NH1   1271    -0.8627      14.01
  1272          H    466    ARG   HH11   1272     0.4478      1.008
  1273          H    466    ARG   HH12   1273     0.4478      1.008
  1274         N2    466    ARG    NH2   1274    -0.8627      14.01
  1275          H    466    ARG   HH21   1275     0.4478      1.008
  1276          H    466    ARG   HH22   1276     0.4478      1.008
  1277          C    466    ARG      C   1277     0.7341      12.01
  1278          O    466    ARG      O   1278    -0.5894         16   ; qtot 12
; residue 467 THR rtp THR  q  0.0
  1279          N    467    THR      N   1279    -0.4157      14.01
  1280          H    467    THR      H   1280     0.2719      1.008
  1281         CX    467    THR     CA   1281    -0.0389      12.01
  1282         H1    467    THR     HA   1282     0.1007      1.008
  1283         3C    467    THR     CB   1283     0.3654      12.01
  1284         H1    467    THR     HB   1284     0.0043      1.008
  1285         CT    467    THR    CG2   1285    -0.2438      12.01
  1286         HC    467    THR   HG21   1286     0.0642      1.008
  1287         HC    467    THR   HG22   1287     0.0642      1.008
  1288         HC    467    THR   HG23   1288     0.0642      1.008
  1289         OH    467    THR    OG1   1289    -0.6761         16
  1290         HO    467    THR    HG1   1290     0.4102      1.008
  1291          C    467    THR      C   1291     0.5973      12.01
  1292          O    467    THR      O   1292    -0.5679         16   ; qtot 12
; residue 468 LEU rtp LEU  q  0.0
  1293          N    468    LEU      N   1293    -0.4157      14.01
  1294          H    468    LEU      H   1294     0.2719      1.008
  1295         CX    468    LEU     CA   1295    -0.0518      12.01
  1296         H1    468    LEU     HA   1296     0.0922      1.008
  1297         2C    468    LEU     CB   1297    -0.1102      12.01
  1298         HC    468    LEU    HB1   1298     0.0457      1.008
  1299         HC    468    LEU    HB2   1299     0.0457      1.008
  1300         3C    468    LEU     CG   1300     0.3531      12.01
  1301         HC    468    LEU     HG   1301    -0.0361      1.008
  1302         CT    468    LEU    CD1   1302    -0.4121      12.01
  1303         HC    468    LEU   HD11   1303        0.1      1.008
  1304         HC    468    LEU   HD12   1304        0.1      1.008
  1305         HC    468    LEU   HD13   1305        0.1      1.008
  1306         CT    468    LEU    CD2   1306    -0.4121      12.01
  1307         HC    468    LEU   HD21   1307        0.1      1.008
  1308         HC    468    LEU   HD22   1308        0.1      1.008
  1309         HC    468    LEU   HD23   1309        0.1      1.008
  1310          C    468    LEU      C   1310     0.5973      12.01
  1311          O    468    LEU      O   1311    -0.5679         16   ; qtot 12
; residue 469 TYR rtp TYR  q  0.0
  1312          N    469    TYR      N   1312    -0.4157      14.01
  1313          H    469    TYR      H   1313     0.2719      1.008
  1314         CX    469    TYR     CA   1314    -0.0014      12.01
  1315         H1    469    TYR     HA   1315     0.0876      1.008
  1316         CT    469    TYR     CB   1316    -0.0152      12.01
  1317         HC    469    TYR    HB1   1317     0.0295      1.008
  1318         HC    469    TYR    HB2   1318     0.0295      1.008
  1319         CA    469    TYR     CG   1319    -0.0011      12.01
  1320         CA    469    TYR    CD1   1320    -0.1906      12.01
  1321         HA    469    TYR    HD1   1321     0.1699      1.008
  1322         CA    469    TYR    CE1   1322    -0.2341      12.01
  1323         HA    469    TYR    HE1   1323     0.1656      1.008
  1324          C    469    TYR     CZ   1324     0.3226      12.01
  1325         OH    469    TYR     OH   1325    -0.5579         16
  1326         HO    469    TYR     HH   1326     0.3992      1.008
  1327         CA    469    TYR    CE2   1327    -0.2341      12.01
  1328         HA    469    TYR    HE2   1328     0.1656      1.008
  1329         CA    469    TYR    CD2   1329    -0.1906      12.01
  1330         HA    469    TYR    HD2   1330     0.1699      1.008
  1331          C    469    TYR      C   1331     0.5973      12.01
  1332          O    469    TYR      O   1332    -0.5679         16   ; qtot 12
; residue 470 GLY rtp GLY  q  0.0
  1333          N    470    GLY      N   1333    -0.4157      14.01
  1334          H    470    GLY      H   1334     0.2719      1.008
  1335         CX    470    GLY     CA   1335    -0.0252      12.01
  1336         H1    470    GLY    HA1   1336     0.0698      1.008
  1337         H1    470    GLY    HA2   1337     0.0698      1.008
  1338          C    470    GLY      C   1338     0.5973      12.01
  1339          O    470    GLY      O   1339    -0.5679         16   ; qtot 12
; residue 471 PHE rtp PHE  q  0.0
  1340          N    471    PHE      N   1340    -0.4157      14.01
  1341          H    471    PHE      H   1341     0.2719      1.008
  1342         CX    471    PHE     CA   1342    -0.0024      12.01
  1343         H1    471    PHE     HA   1343     0.0978      1.008
  1344         CT    471    PHE     CB   1344    -0.0343      12.01
  1345         HC    471    PHE    HB1   1345     0.0295      1.008
  1346         HC    471    PHE    HB2   1346     0.0295      1.008
  1347         CA    471    PHE     CG   1347     0.0118      12.01
  1348         CA    471    PHE    CD1   1348    -0.1256      12.01
  1349         HA    471    PHE    HD1   1349      0.133      1.008
  1350         CA    471    PHE    CE1   1350    -0.1704      12.01
  1351         HA    471    PHE    HE1   1351      0.143      1.008
  1352         CA    471    PHE     CZ   1352    -0.1072      12.01
  1353         HA    471    PHE     HZ   1353     0.1297      1.008
  1354         CA    471    PHE    CE2   1354    -0.1704      12.01
  1355         HA    471    PHE    HE2   1355      0.143      1.008
  1356         CA    471    PHE    CD2   1356    -0.1256      12.01
  1357         HA    471    PHE    HD2   1357      0.133      1.008
  1358          C    471    PHE      C   1358     0.5973      12.01
  1359          O    471    PHE      O   1359    -0.5679         16   ; qtot 12
; residue 472 GLY rtp GLY  q  0.0
  1360          N    472    GLY      N   1360    -0.4157      14.01
  1361          H    472    GLY      H   1361     0.2719      1.008
  1362         CX    472    GLY     CA   1362    -0.0252      12.01
  1363         H1    472    GLY    HA1   1363     0.0698      1.008
  1364         H1    472    GLY    HA2   1364     0.0698      1.008
  1365          C    472    GLY      C   1365     0.5973      12.01
  1366          O    472    GLY      O   1366    -0.5679         16   ; qtot 12
; residue 473 GLY rtp CGLY q -1.0
  1367          N    473    GLY      N   1367    -0.3821      14.01
  1368          H    473    GLY      H   1368     0.2681      1.008
  1369         CX    473    GLY     CA   1369    -0.2493      12.01
  1370         H1    473    GLY    HA1   1370     0.1056      1.008
  1371         H1    473    GLY    HA2   1371     0.1056      1.008
  1372          C    473    GLY      C   1372     0.7231      12.01
  1373         O2    473    GLY    OC1   1373    -0.7855         16
  1374         O2    473    GLY    OC2   1374    -0.7855         16   ; qtot 11

[ bonds ]
;  ai    aj funct            c0            c1            c2            c3
    1     2     1 
    1     3     1 
    1     4     1 
    1     5     1 
    5     6     1 
    5     7     1 
    5    23     1 
    7     8     1 
    7     9     1 
    7    10     1 
   10    11     1 
   10    12     1 
   10    13     1 
   13    14     1 
   13    15     1 
   13    16     1 
   16    17     1 
   16    18     1 
   16    19     1 
   19    20     1 
   19    21     1 
   19    22     1 
   23    24     1 
   23    25     1 
   25    26     1 
   25    27     1 
   27    28     1 
   27    29     1 
   27    39     1 
   29    30     1 
   29    31     1 
   29    35     1 
   31    32     1 
   31    33     1 
   31    34     1 
   35    36     1 
   35    37     1 
   35    38     1 
   39    40     1 
   39    41     1 
   41    42     1 
   41    43     1 
   43    44     1 
   43    45     1 
   43    58     1 
   45    46     1 
   45    47     1 
   45    48     1 
   48    49     1 
   48    50     1 
   48    54     1 
   50    51     1 
   50    52     1 
   50    53     1 
   54    55     1 
   54    56     1 
   54    57     1 
   58    59     1 
   58    60     1 
   60    61     1 
   60    62     1 
   62    63     1 
   62    64     1 
   62    82     1 
   64    65     1 
   64    66     1 
   64    67     1 
   67    68     1 
   67    69     1 
   67    70     1 
   70    71     1 
   70    72     1 
   70    73     1 
   73    74     1 
   73    75     1 
   75    76     1 
   75    79     1 
   76    77     1 
   76    78     1 
   79    80     1 
   79    81     1 
   82    83     1 
   82    84     1 
   84    85     1 
   84    86     1 
   86    87     1 
   86    88     1 
   86    94     1 
   88    89     1 
   88    90     1 
   88    91     1 
   91    92     1 
   91    93     1 
   94    95     1 
   94    96     1 
   96    97     1 
   96    98     1 
   98    99     1 
   98   100     1 
   98   108     1 
  100   101     1 
  100   102     1 
  100   103     1 
  103   104     1 
  103   105     1 
  105   106     1 
  105   107     1 
  108   109     1 
  108   110     1 
  110   111     1 
  110   112     1 
  112   113     1 
  112   114     1 
  112   127     1 
  114   115     1 
  114   116     1 
  114   120     1 
  116   117     1 
  116   118     1 
  116   119     1 
  120   121     1 
  120   122     1 
  120   123     1 
  123   124     1 
  123   125     1 
  123   126     1 
  127   128     1 
  127   129     1 
  129   130     1 
  129   131     1 
  131   132     1 
  131   133     1 
  131   144     1 
  133   134     1 
  133   135     1 
  133   136     1 
  136   137     1 
  136   138     1 
  136   139     1 
  139   140     1 
  139   141     1 
  141   142     1 
  141   143     1 
  144   145     1 
  144   146     1 
  146   147     1 
  146   148     1 
  148   149     1 
  148   150     1 
  148   151     1 
  151   152     1 
  151   153     1 
  153   154     1 
  153   155     1 
  155   156     1 
  155   157     1 
  155   170     1 
  157   158     1 
  157   159     1 
  157   163     1 
  159   160     1 
  159   161     1 
  159   162     1 
  163   164     1 
  163   165     1 
  163   166     1 
  166   167     1 
  166   168     1 
  166   169     1 
  170   171     1 
  170   172     1 
  172   173     1 
  172   174     1 
  174   175     1 
  174   176     1 
  174   184     1 
  176   177     1 
  176   178     1 
  176   182     1 
  178   179     1 
  178   180     1 
  178   181     1 
  182   183     1 
  184   185     1 
  184   186     1 
  186   187     1 
  186   188     1 
  188   189     1 
  188   190     1 
  188   206     1 
  190   191     1 
  190   192     1 
  190   193     1 
  193   194     1 
  193   195     1 
  193   196     1 
  196   197     1 
  196   198     1 
  196   199     1 
  199   200     1 
  199   201     1 
  199   202     1 
  202   203     1 
  202   204     1 
  202   205     1 
  206   207     1 
  206   208     1 
  208   209     1 
  208   218     1 
  209   210     1 
  209   211     1 
  209   212     1 
  212   213     1 
  212   214     1 
  212   215     1 
  215   216     1 
  215   217     1 
  215   218     1 
  218   219     1 
  218   220     1 
  220   221     1 
  220   222     1 
  222   223     1 
  222   224     1 
  224   225     1 
  224   226     1 
  224   230     1 
  226   227     1 
  226   228     1 
  226   229     1 
  230   231     1 
  230   232     1 
  232   233     1 
  232   234     1 
  234   235     1 
  234   236     1 
  234   249     1 
  236   237     1 
  236   238     1 
  236   242     1 
  238   239     1 
  238   240     1 
  238   241     1 
  242   243     1 
  242   244     1 
  242   245     1 
  245   246     1 
  245   247     1 
  245   248     1 
  249   250     1 
  249   251     1 
  251   252     1 
  251   253     1 
  253   254     1 
  253   255     1 
  253   273     1 
  255   256     1 
  255   257     1 
  255   258     1 
  258   259     1 
  258   260     1 
  258   261     1 
  261   262     1 
  261   263     1 
  261   264     1 
  264   265     1 
  264   266     1 
  266   267     1 
  266   270     1 
  267   268     1 
  267   269     1 
  270   271     1 
  270   272     1 
  273   274     1 
  273   275     1 
  275   276     1 
  275   277     1 
  277   278     1 
  277   279     1 
  277   297     1 
  279   280     1 
  279   281     1 
  279   282     1 
  282   283     1 
  282   284     1 
  282   285     1 
  285   286     1 
  285   287     1 
  285   288     1 
  288   289     1 
  288   290     1 
  290   291     1 
  290   294     1 
  291   292     1 
  291   293     1 
  294   295     1 
  294   296     1 
  297   298     1 
  297   299     1 
  299   300     1 
  299   301     1 
  301   302     1 
  301   303     1 
  301   316     1 
  303   304     1 
  303   305     1 
  303   306     1 
  306   307     1 
  306   308     1 
  306   312     1 
  308   309     1 
  308   310     1 
  308   311     1 
  312   313     1 
  312   314     1 
  312   315     1 
  316   317     1 
  316   318     1 
  318   319     1 
  318   320     1 
  320   321     1 
  320   322     1 
  320   326     1 
  322   323     1 
  322   324     1 
  322   325     1 
  326   327     1 
  326   328     1 
  328   329     1 
  328   330     1 
  330   331     1 
  330   332     1 
  330   350     1 
  332   333     1 
  332   334     1 
  332   335     1 
  335   336     1 
  335   337     1 
  335   338     1 
  338   339     1 
  338   340     1 
  338   341     1 
  341   342     1 
  341   343     1 
  343   344     1 
  343   347     1 
  344   345     1 
  344   346     1 
  347   348     1 
  347   349     1 
  350   351     1 
  350   352     1 
  352   353     1 
  352   354     1 
  354   355     1 
  354   356     1 
  354   374     1 
  356   357     1 
  356   358     1 
  356   359     1 
  359   360     1 
  359   361     1 
  359   362     1 
  362   363     1 
  362   364     1 
  362   365     1 
  365   366     1 
  365   367     1 
  367   368     1 
  367   371     1 
  368   369     1 
  368   370     1 
  371   372     1 
  371   373     1 
  374   375     1 
  374   376     1 
  376   377     1 
  376   378     1 
  378   379     1 
  378   380     1 
  378   381     1 
  381   382     1 
  381   383     1 
  383   384     1 
  383   385     1 
  385   386     1 
  385   387     1 
  385   388     1 
  388   389     1 
  388   390     1 
  390   391     1 
  390   392     1 
  392   393     1 
  392   394     1 
  392   404     1 
  394   395     1 
  394   396     1 
  394   400     1 
  396   397     1 
  396   398     1 
  396   399     1 
  400   401     1 
  400   402     1 
  400   403     1 
  404   405     1 
  404   406     1 
  406   407     1 
  406   408     1 
  408   409     1 
  408   410     1 
  408   426     1 
  410   411     1 
  410   412     1 
  410   413     1 
  413   414     1 
  413   415     1 
  413   416     1 
  416   417     1 
  416   418     1 
  416   419     1 
  419   420     1 
  419   421     1 
  419   422     1 
  422   423     1 
  422   424     1 
  422   425     1 
  426   427     1 
  426   428     1 
  428   429     1 
  428   430     1 
  430   431     1 
  430   432     1 
  430   450     1 
  432   433     1 
  432   434     1 
  432   435     1 
  435   436     1 
  435   437     1 
  435   438     1 
  438   439     1 
  438   440     1 
  438   441     1 
  441   442     1 
  441   443     1 
  443   444     1 
  443   447     1 
  444   445     1 
  444   446     1 
  447   448     1 
  447   449     1 
  450   451     1 
  450   452     1 
  452   453     1 
  452   454     1 
  454   455     1 
  454   456     1 
  454   469     1 
  456   457     1 
  456   458     1 
  456   462     1 
  458   459     1 
  458   460     1 
  458   461     1 
  462   463     1 
  462   464     1 
  462   465     1 
  465   466     1 
  465   467     1 
  465   468     1 
  469   470     1 
  469   471     1 
  471   472     1 
  471   473     1 
  473   474     1 
  473   475     1 
  473   480     1 
  475   476     1 
  475   477     1 
  475   478     1 
  478   479     1 
  480   481     1 
  480   482     1 
  482   483     1 
  482   484     1 
  484   485     1 
  484   486     1 
  484   487     1 
  487   488     1 
  487   489     1 
  489   490     1 
  489   491     1 
  491   492     1 
  491   493     1 
  491   506     1 
  493   494     1 
  493   495     1 
  493   496     1 
  496   497     1 
  496   498     1 
  496   502     1 
  498   499     1 
  498   500     1 
  498   501     1 
  502   503     1 
  502   504     1 
  502   505     1 
  506   507     1 
  506   508     1 
  508   509     1 
  508   510     1 
  510   511     1 
  510   512     1 
  510   525     1 
  512   513     1 
  512   514     1 
  512   518     1 
  514   515     1 
  514   516     1 
  514   517     1 
  518   519     1 
  518   520     1 
  518   521     1 
  521   522     1 
  521   523     1 
  521   524     1 
  525   526     1 
  525   527     1 
  527   528     1 
  527   529     1 
  529   530     1 
  529   531     1 
  529   546     1 
  531   532     1 
  531   533     1 
  531   534     1 
  534   535     1 
  534   544     1 
  535   536     1 
  535   537     1 
  537   538     1 
  537   539     1 
  539   540     1 
  539   542     1 
  540   541     1 
  542   543     1 
  542   544     1 
  544   545     1 
  546   547     1 
  546   548     1 
  548   549     1 
  548   550     1 
  550   551     1 
  550   552     1 
  550   561     1 
  552   553     1 
  552   554     1 
  552   555     1 
  555   556     1 
  555   557     1 
  555   558     1 
  558   559     1 
  558   560     1 
  561   562     1 
  561   563     1 
  563   564     1 
  563   565     1 
  565   566     1 
  565   567     1 
  565   576     1 
  567   568     1 
  567   569     1 
  567   570     1 
  570   571     1 
  570   572     1 
  570   573     1 
  573   574     1 
  573   575     1 
  576   577     1 
  576   578     1 
  578   579     1 
  578   580     1 
  580   581     1 
  580   582     1 
  580   590     1 
  582   583     1 
  582   584     1 
  582   588     1 
  584   585     1 
  584   586     1 
  584   587     1 
  588   589     1 
  590   591     1 
  590   592     1 
  592   593     1 
  592   594     1 
  594   595     1 
  594   596     1 
  594   614     1 
  596   597     1 
  596   598     1 
  596   599     1 
  599   600     1 
  599   601     1 
  599   602     1 
  602   603     1 
  602   604     1 
  602   605     1 
  605   606     1 
  605   607     1 
  607   608     1 
  607   611     1 
  608   609     1 
  608   610     1 
  611   612     1 
  611   613     1 
  614   615     1 
  614   616     1 
  616   617     1 
  616   618     1 
  618   619     1 
  618   620     1 
  618   621     1 
  621   622     1 
  621   623     1 
  623   624     1 
  623   625     1 
  625   626     1 
  625   627     1 
  625   637     1 
  627   628     1 
  627   629     1 
  627   633     1 
  629   630     1 
  629   631     1 
  629   632     1 
  633   634     1 
  633   635     1 
  633   636     1 
  637   638     1 
  637   639     1 
  639   640     1 
  639   641     1 
  641   642     1 
  641   643     1 
  641   656     1 
  643   644     1 
  643   645     1 
  643   646     1 
  646   647     1 
  646   648     1 
  646   652     1 
  648   649     1 
  648   650     1 
  648   651     1 
  652   653     1 
  652   654     1 
  652   655     1 
  656   657     1 
  656   658     1 
  658   659     1 
  658   660     1 
  660   661     1 
  660   662     1 
  660   678     1 
  662   663     1 
  662   664     1 
  662   665     1 
  665   666     1 
  665   667     1 
  665   668     1 
  668   669     1 
  668   670     1 
  668   671     1 
  671   672     1 
  671   673     1 
  671   674     1 
  674   675     1 
  674   676     1 
  674   677     1 
  678   679     1 
  678   680     1 
  680   681     1 
  680   682     1 
  682   683     1 
  682   684     1 
  682   694     1 
  684   685     1 
  684   686     1 
  684   690     1 
  686   687     1 
  686   688     1 
  686   689     1 
  690   691     1 
  690   692     1 
  690   693     1 
  694   695     1 
  694   696     1 
  696   697     1 
  696   698     1 
  698   699     1 
  698   700     1 
  698   714     1 
  700   701     1 
  700   702     1 
  700   703     1 
  703   704     1 
  703   712     1 
  704   705     1 
  704   706     1 
  706   707     1 
  706   708     1 
  708   709     1 
  708   710     1 
  710   711     1 
  710   712     1 
  712   713     1 
  714   715     1 
  714   716     1 
  716   717     1 
  716   718     1 
  718   719     1 
  718   720     1 
  718   733     1 
  720   721     1 
  720   722     1 
  720   723     1 
  723   724     1 
  723   725     1 
  723   729     1 
  725   726     1 
  725   727     1 
  725   728     1 
  729   730     1 
  729   731     1 
  729   732     1 
  733   734     1 
  733   735     1 
  735   736     1 
  735   737     1 
  737   738     1 
  737   739     1 
  737   748     1 
  739   740     1 
  739   741     1 
  739   742     1 
  742   743     1 
  742   744     1 
  742   745     1 
  745   746     1 
  745   747     1 
  748   749     1 
  748   750     1 
  750   751     1 
  750   752     1 
  752   753     1 
  752   754     1 
  752   762     1 
  754   755     1 
  754   756     1 
  754   757     1 
  757   758     1 
  757   759     1 
  759   760     1 
  759   761     1 
  762   763     1 
  762   764     1 
  764   765     1 
  764   766     1 
  766   767     1 
  766   768     1 
  766   778     1 
  768   769     1 
  768   770     1 
  768   774     1 
  770   771     1 
  770   772     1 
  770   773     1 
  774   775     1 
  774   776     1 
  774   777     1 
  778   779     1 
  778   780     1 
  780   781     1 
  780   782     1 
  782   783     1 
  782   784     1 
  782   797     1 
  784   785     1 
  784   786     1 
  784   790     1 
  786   787     1 
  786   788     1 
  786   789     1 
  790   791     1 
  790   792     1 
  790   793     1 
  793   794     1 
  793   795     1 
  793   796     1 
  797   798     1 
  797   799     1 
  799   800     1 
  799   801     1 
  801   802     1 
  801   803     1 
  801   821     1 
  803   804     1 
  803   805     1 
  803   806     1 
  806   807     1 
  806   808     1 
  806   809     1 
  809   810     1 
  809   811     1 
  809   812     1 
  812   813     1 
  812   814     1 
  814   815     1 
  814   818     1 
  815   816     1 
  815   817     1 
  818   819     1 
  818   820     1 
  821   822     1 
  821   823     1 
  823   824     1 
  823   825     1 
  825   826     1 
  825   827     1 
  825   833     1 
  827   828     1 
  827   829     1 
  827   830     1 
  830   831     1 
  830   832     1 
  833   834     1 
  833   835     1 
  835   836     1 
  835   837     1 
  837   838     1 
  837   839     1 
  837   843     1 
  839   840     1 
  839   841     1 
  839   842     1 
  843   844     1 
  843   845     1 
  845   846     1 
  845   847     1 
  847   848     1 
  847   849     1 
  847   859     1 
  849   850     1 
  849   851     1 
  849   855     1 
  851   852     1 
  851   853     1 
  851   854     1 
  855   856     1 
  855   857     1 
  855   858     1 
  859   860     1 
  859   861     1 
  861   862     1 
  861   863     1 
  863   864     1 
  863   865     1 
  863   873     1 
  865   866     1 
  865   867     1 
  865   871     1 
  867   868     1 
  867   869     1 
  867   870     1 
  871   872     1 
  873   874     1 
  873   875     1 
  875   876     1 
  875   877     1 
  877   878     1 
  877   879     1 
  877   894     1 
  879   880     1 
  879   881     1 
  879   882     1 
  882   883     1 
  882   892     1 
  883   884     1 
  883   885     1 
  885   886     1 
  885   887     1 
  887   888     1 
  887   890     1 
  888   889     1 
  890   891     1 
  890   892     1 
  892   893     1 
  894   895     1 
  894   896     1 
  896   897     1 
  896   898     1 
  898   899     1 
  898   900     1 
  898   908     1 
  900   901     1 
  900   902     1 
  900   906     1 
  902   903     1 
  902   904     1 
  902   905     1 
  906   907     1 
  908   909     1 
  908   910     1 
  910   911     1 
  910   912     1 
  912   913     1 
  912   914     1 
  912   923     1 
  914   915     1 
  914   916     1 
  914   917     1 
  917   918     1 
  917   919     1 
  917   920     1 
  920   921     1 
  920   922     1 
  923   924     1 
  923   925     1 
  925   926     1 
  925   927     1 
  927   928     1 
  927   929     1 
  927   940     1 
  929   930     1 
  929   931     1 
  929   932     1 
  932   933     1 
  932   938     1 
  933   934     1 
  934   935     1 
  934   936     1 
  936   937     1 
  936   938     1 
  938   939     1 
  940   941     1 
  940   942     1 
  942   943     1 
  942   944     1 
  944   945     1 
  944   946     1 
  944   950     1 
  946   947     1 
  946   948     1 
  946   949     1 
  950   951     1 
  950   952     1 
  952   953     1 
  952   954     1 
  954   955     1 
  954   956     1 
  954   972     1 
  956   957     1 
  956   958     1 
  956   959     1 
  959   960     1 
  959   961     1 
  959   962     1 
  962   963     1 
  962   964     1 
  962   965     1 
  965   966     1 
  965   967     1 
  965   968     1 
  968   969     1 
  968   970     1 
  968   971     1 
  972   973     1 
  972   974     1 
  974   975     1 
  974   976     1 
  976   977     1 
  976   978     1 
  976   996     1 
  978   979     1 
  978   980     1 
  978   981     1 
  981   982     1 
  981   983     1 
  981   984     1 
  984   985     1 
  984   986     1 
  984   987     1 
  987   988     1 
  987   989     1 
  989   990     1 
  989   993     1 
  990   991     1 
  990   992     1 
  993   994     1 
  993   995     1 
  996   997     1 
  996   998     1 
  998   999     1 
  998  1000     1 
 1000  1001     1 
 1000  1002     1 
 1000  1018     1 
 1002  1003     1 
 1002  1004     1 
 1002  1005     1 
 1005  1006     1 
 1005  1007     1 
 1005  1008     1 
 1008  1009     1 
 1008  1010     1 
 1008  1011     1 
 1011  1012     1 
 1011  1013     1 
 1011  1014     1 
 1014  1015     1 
 1014  1016     1 
 1014  1017     1 
 1018  1019     1 
 1018  1020     1 
 1020  1021     1 
 1020  1022     1 
 1022  1023     1 
 1022  1024     1 
 1022  1032     1 
 1024  1025     1 
 1024  1026     1 
 1024  1030     1 
 1026  1027     1 
 1026  1028     1 
 1026  1029     1 
 1030  1031     1 
 1032  1033     1 
 1032  1034     1 
 1034  1035     1 
 1034  1036     1 
 1036  1037     1 
 1036  1038     1 
 1036  1048     1 
 1038  1039     1 
 1038  1040     1 
 1038  1044     1 
 1040  1041     1 
 1040  1042     1 
 1040  1043     1 
 1044  1045     1 
 1044  1046     1 
 1044  1047     1 
 1048  1049     1 
 1048  1050     1 
 1050  1051     1 
 1050  1052     1 
 1052  1053     1 
 1052  1054     1 
 1052  1062     1 
 1054  1055     1 
 1054  1056     1 
 1054  1060     1 
 1056  1057     1 
 1056  1058     1 
 1056  1059     1 
 1060  1061     1 
 1062  1063     1 
 1062  1064     1 
 1064  1065     1 
 1064  1066     1 
 1066  1067     1 
 1066  1068     1 
 1066  1072     1 
 1068  1069     1 
 1068  1070     1 
 1068  1071     1 
 1072  1073     1 
 1072  1074     1 
 1074  1075     1 
 1074  1076     1 
 1076  1077     1 
 1076  1078     1 
 1076  1089     1 
 1078  1079     1 
 1078  1080     1 
 1078  1081     1 
 1081  1082     1 
 1081  1083     1 
 1081  1084     1 
 1084  1085     1 
 1085  1086     1 
 1085  1087     1 
 1085  1088     1 
 1089  1090     1 
 1089  1091     1 
 1091  1092     1 
 1091  1093     1 
 1093  1094     1 
 1093  1095     1 
 1093  1101     1 
 1095  1096     1 
 1095  1097     1 
 1095  1098     1 
 1098  1099     1 
 1098  1100     1 
 1101  1102     1 
 1101  1103     1 
 1103  1104     1 
 1103  1105     1 
 1105  1106     1 
 1105  1107     1 
 1105  1117     1 
 1107  1108     1 
 1107  1109     1 
 1107  1113     1 
 1109  1110     1 
 1109  1111     1 
 1109  1112     1 
 1113  1114     1 
 1113  1115     1 
 1113  1116     1 
 1117  1118     1 
 1117  1119     1 
 1119  1120     1 
 1119  1121     1 
 1121  1122     1 
 1121  1123     1 
 1121  1133     1 
 1123  1124     1 
 1123  1125     1 
 1123  1129     1 
 1125  1126     1 
 1125  1127     1 
 1125  1128     1 
 1129  1130     1 
 1129  1131     1 
 1129  1132     1 
 1133  1134     1 
 1133  1135     1 
 1135  1136     1 
 1135  1137     1 
 1137  1138     1 
 1137  1139     1 
 1137  1154     1 
 1139  1140     1 
 1139  1141     1 
 1139  1142     1 
 1142  1143     1 
 1142  1152     1 
 1143  1144     1 
 1143  1145     1 
 1145  1146     1 
 1145  1147     1 
 1147  1148     1 
 1147  1150     1 
 1148  1149     1 
 1150  1151     1 
 1150  1152     1 
 1152  1153     1 
 1154  1155     1 
 1154  1156     1 
 1156  1157     1 
 1156  1158     1 
 1158  1159     1 
 1158  1160     1 
 1158  1164     1 
 1160  1161     1 
 1160  1162     1 
 1160  1163     1 
 1164  1165     1 
 1164  1166     1 
 1166  1167     1 
 1166  1168     1 
 1168  1169     1 
 1168  1170     1 
 1168  1183     1 
 1170  1171     1 
 1170  1172     1 
 1170  1173     1 
 1173  1174     1 
 1173  1175     1 
 1173  1179     1 
 1175  1176     1 
 1175  1177     1 
 1175  1178     1 
 1179  1180     1 
 1179  1181     1 
 1179  1182     1 
 1183  1184     1 
 1183  1185     1 
 1185  1186     1 
 1185  1187     1 
 1187  1188     1 
 1187  1189     1 
 1187  1205     1 
 1189  1190     1 
 1189  1191     1 
 1189  1192     1 
 1192  1193     1 
 1192  1194     1 
 1192  1195     1 
 1195  1196     1 
 1195  1197     1 
 1195  1198     1 
 1198  1199     1 
 1198  1200     1 
 1198  1201     1 
 1201  1202     1 
 1201  1203     1 
 1201  1204     1 
 1205  1206     1 
 1205  1207     1 
 1207  1208     1 
 1207  1209     1 
 1209  1210     1 
 1209  1211     1 
 1209  1229     1 
 1211  1212     1 
 1211  1213     1 
 1211  1214     1 
 1214  1215     1 
 1214  1216     1 
 1214  1217     1 
 1217  1218     1 
 1217  1219     1 
 1217  1220     1 
 1220  1221     1 
 1220  1222     1 
 1222  1223     1 
 1222  1226     1 
 1223  1224     1 
 1223  1225     1 
 1226  1227     1 
 1226  1228     1 
 1229  1230     1 
 1229  1231     1 
 1231  1232     1 
 1231  1233     1 
 1233  1234     1 
 1233  1235     1 
 1233  1246     1 
 1235  1236     1 
 1235  1237     1 
 1235  1238     1 
 1238  1239     1 
 1238  1240     1 
 1238  1241     1 
 1241  1242     1 
 1241  1243     1 
 1243  1244     1 
 1243  1245     1 
 1246  1247     1 
 1246  1248     1 
 1248  1249     1 
 1248  1250     1 
 1250  1251     1 
 1250  1252     1 
 1250  1253     1 
 1253  1254     1 
 1253  1255     1 
 1255  1256     1 
 1255  1257     1 
 1257  1258     1 
 1257  1259     1 
 1257  1277     1 
 1259  1260     1 
 1259  1261     1 
 1259  1262     1 
 1262  1263     1 
 1262  1264     1 
 1262  1265     1 
 1265  1266     1 
 1265  1267     1 
 1265  1268     1 
 1268  1269     1 
 1268  1270     1 
 1270  1271     1 
 1270  1274     1 
 1271  1272     1 
 1271  1273     1 
 1274  1275     1 
 1274  1276     1 
 1277  1278     1 
 1277  1279     1 
 1279  1280     1 
 1279  1281     1 
 1281  1282     1 
 1281  1283     1 
 1281  1291     1 
 1283  1284     1 
 1283  1285     1 
 1283  1289     1 
 1285  1286     1 
 1285  1287     1 
 1285  1288     1 
 1289  1290     1 
 1291  1292     1 
 1291  1293     1 
 1293  1294     1 
 1293  1295     1 
 1295  1296     1 
 1295  1297     1 
 1295  1310     1 
 1297  1298     1 
 1297  1299     1 
 1297  1300     1 
 1300  1301     1 
 1300  1302     1 
 1300  1306     1 
 1302  1303     1 
 1302  1304     1 
 1302  1305     1 
 1306  1307     1 
 1306  1308     1 
 1306  1309     1 
 1310  1311     1 
 1310  1312     1 
 1312  1313     1 
 1312  1314     1 
 1314  1315     1 
 1314  1316     1 
 1314  1331     1 
 1316  1317     1 
 1316  1318     1 
 1316  1319     1 
 1319  1320     1 
 1319  1329     1 
 1320  1321     1 
 1320  1322     1 
 1322  1323     1 
 1322  1324     1 
 1324  1325     1 
 1324  1327     1 
 1325  1326     1 
 1327  1328     1 
 1327  1329     1 
 1329  1330     1 
 1331  1332     1 
 1331  1333     1 
 1333  1334     1 
 1333  1335     1 
 1335  1336     1 
 1335  1337     1 
 1335  1338     1 
 1338  1339     1 
 1338  1340     1 
 1340  1341     1 
 1340  1342     1 
 1342  1343     1 
 1342  1344     1 
 1342  1358     1 
 1344  1345     1 
 1344  1346     1 
 1344  1347     1 
 1347  1348     1 
 1347  1356     1 
 1348  1349     1 
 1348  1350     1 
 1350  1351     1 
 1350  1352     1 
 1352  1353     1 
 1352  1354     1 
 1354  1355     1 
 1354  1356     1 
 1356  1357     1 
 1358  1359     1 
 1358  1360     1 
 1360  1361     1 
 1360  1362     1 
 1362  1363     1 
 1362  1364     1 
 1362  1365     1 
 1365  1366     1 
 1365  1367     1 
 1367  1368     1 
 1367  1369     1 
 1369  1370     1 
 1369  1371     1 
 1369  1372     1 
 1372  1373     1 
 1372  1374     1 

[ pairs ]
;  ai    aj funct            c0            c1            c2            c3
    1     8     1 
    1     9     1 
    1    10     1 
    1    24     1 
    1    25     1 
    2     6     1 
    2     7     1 
    2    23     1 
    3     6     1 
    3     7     1 
    3    23     1 
    4     6     1 
    4     7     1 
    4    23     1 
    5    11     1 
    5    12     1 
    5    13     1 
    5    26     1 
    5    27     1 
    6     8     1 
    6     9     1 
    6    10     1 
    6    24     1 
    6    25     1 
    7    14     1 
    7    15     1 
    7    16     1 
    7    24     1 
    7    25     1 
    8    11     1 
    8    12     1 
    8    13     1 
    8    23     1 
    9    11     1 
    9    12     1 
    9    13     1 
    9    23     1 
   10    17     1 
   10    18     1 
   10    19     1 
   10    23     1 
   11    14     1 
   11    15     1 
   11    16     1 
   12    14     1 
   12    15     1 
   12    16     1 
   13    20     1 
   13    21     1 
   13    22     1 
   14    17     1 
   14    18     1 
   14    19     1 
   15    17     1 
   15    18     1 
   15    19     1 
   17    20     1 
   17    21     1 
   17    22     1 
   18    20     1 
   18    21     1 
   18    22     1 
   23    28     1 
   23    29     1 
   23    39     1 
   24    26     1 
   24    27     1 
   25    30     1 
   25    31     1 
   25    35     1 
   25    40     1 
   25    41     1 
   26    28     1 
   26    29     1 
   26    39     1 
   27    32     1 
   27    33     1 
   27    34     1 
   27    36     1 
   27    37     1 
   27    38     1 
   27    42     1 
   27    43     1 
   28    30     1 
   28    31     1 
   28    35     1 
   28    40     1 
   28    41     1 
   29    40     1 
   29    41     1 
   30    32     1 
   30    33     1 
   30    34     1 
   30    36     1 
   30    37     1 
   30    38     1 
   30    39     1 
   31    36     1 
   31    37     1 
   31    38     1 
   31    39     1 
   32    35     1 
   33    35     1 
   34    35     1 
   35    39     1 
   39    44     1 
   39    45     1 
   39    58     1 
   40    42     1 
   40    43     1 
   41    46     1 
   41    47     1 
   41    48     1 
   41    59     1 
   41    60     1 
   42    44     1 
   42    45     1 
   42    58     1 
   43    49     1 
   43    50     1 
   43    54     1 
   43    61     1 
   43    62     1 
   44    46     1 
   44    47     1 
   44    48     1 
   44    59     1 
   44    60     1 
   45    51     1 
   45    52     1 
   45    53     1 
   45    55     1 
   45    56     1 
   45    57     1 
   45    59     1 
   45    60     1 
   46    49     1 
   46    50     1 
   46    54     1 
   46    58     1 
   47    49     1 
   47    50     1 
   47    54     1 
   47    58     1 
   48    58     1 
   49    51     1 
   49    52     1 
   49    53     1 
   49    55     1 
   49    56     1 
   49    57     1 
   50    55     1 
   50    56     1 
   50    57     1 
   51    54     1 
   52    54     1 
   53    54     1 
   58    63     1 
   58    64     1 
   58    82     1 
   59    61     1 
   59    62     1 
   60    65     1 
   60    66     1 
   60    67     1 
   60    83     1 
   60    84     1 
   61    63     1 
   61    64     1 
   61    82     1 
   62    68     1 
   62    69     1 
   62    70     1 
   62    85     1 
   62    86     1 
   63    65     1 
   63    66     1 
   63    67     1 
   63    83     1 
   63    84     1 
   64    71     1 
   64    72     1 
   64    73     1 
   64    83     1 
   64    84     1 
   65    68     1 
   65    69     1 
   65    70     1 
   65    82     1 
   66    68     1 
   66    69     1 
   66    70     1 
   66    82     1 
   67    74     1 
   67    75     1 
   67    82     1 
   68    71     1 
   68    72     1 
   68    73     1 
   69    71     1 
   69    72     1 
   69    73     1 
   70    76     1 
   70    79     1 
   71    74     1 
   71    75     1 
   72    74     1 
   72    75     1 
   73    77     1 
   73    78     1 
   73    80     1 
   73    81     1 
   74    76     1 
   74    79     1 
   76    80     1 
   76    81     1 
   77    79     1 
   78    79     1 
   82    87     1 
   82    88     1 
   82    94     1 
   83    85     1 
   83    86     1 
   84    89     1 
   84    90     1 
   84    91     1 
   84    95     1 
   84    96     1 
   85    87     1 
   85    88     1 
   85    94     1 
   86    92     1 
   86    93     1 
   86    97     1 
   86    98     1 
   87    89     1 
   87    90     1 
   87    91     1 
   87    95     1 
   87    96     1 
   88    95     1 
   88    96     1 
   89    92     1 
   89    93     1 
   89    94     1 
   90    92     1 
   90    93     1 
   90    94     1 
   91    94     1 
   94    99     1 
   94   100     1 
   94   108     1 
   95    97     1 
   95    98     1 
   96   101     1 
   96   102     1 
   96   103     1 
   96   109     1 
   96   110     1 
   97    99     1 
   97   100     1 
   97   108     1 
   98   104     1 
   98   105     1 
   98   111     1 
   98   112     1 
   99   101     1 
   99   102     1 
   99   103     1 
   99   109     1 
   99   110     1 
  100   106     1 
  100   107     1 
  100   109     1 
  100   110     1 
  101   104     1 
  101   105     1 
  101   108     1 
  102   104     1 
  102   105     1 
  102   108     1 
  103   108     1 
  104   106     1 
  104   107     1 
  108   113     1 
  108   114     1 
  108   127     1 
  109   111     1 
  109   112     1 
  110   115     1 
  110   116     1 
  110   120     1 
  110   128     1 
  110   129     1 
  111   113     1 
  111   114     1 
  111   127     1 
  112   117     1 
  112   118     1 
  112   119     1 
  112   121     1 
  112   122     1 
  112   123     1 
  112   130     1 
  112   131     1 
  113   115     1 
  113   116     1 
  113   120     1 
  113   128     1 
  113   129     1 
  114   124     1 
  114   125     1 
  114   126     1 
  114   128     1 
  114   129     1 
  115   117     1 
  115   118     1 
  115   119     1 
  115   121     1 
  115   122     1 
  115   123     1 
  115   127     1 
  116   121     1 
  116   122     1 
  116   123     1 
  116   127     1 
  117   120     1 
  118   120     1 
  119   120     1 
  120   127     1 
  121   124     1 
  121   125     1 
  121   126     1 
  122   124     1 
  122   125     1 
  122   126     1 
  127   132     1 
  127   133     1 
  127   144     1 
  128   130     1 
  128   131     1 
  129   134     1 
  129   135     1 
  129   136     1 
  129   145     1 
  129   146     1 
  130   132     1 
  130   133     1 
  130   144     1 
  131   137     1 
  131   138     1 
  131   139     1 
  131   147     1 
  131   148     1 
  132   134     1 
  132   135     1 
  132   136     1 
  132   145     1 
  132   146     1 
  133   140     1 
  133   141     1 
  133   145     1 
  133   146     1 
  134   137     1 
  134   138     1 
  134   139     1 
  134   144     1 
  135   137     1 
  135   138     1 
  135   139     1 
  135   144     1 
  136   142     1 
  136   143     1 
  136   144     1 
  137   140     1 
  137   141     1 
  138   140     1 
  138   141     1 
  140   142     1 
  140   143     1 
  144   149     1 
  144   150     1 
  144   151     1 
  145   147     1 
  145   148     1 
  146   152     1 
  146   153     1 
  147   149     1 
  147   150     1 
  147   151     1 
  148   154     1 
  148   155     1 
  149   152     1 
  149   153     1 
  150   152     1 
  150   153     1 
  151   156     1 
  151   157     1 
  151   170     1 
  152   154     1 
  152   155     1 
  153   158     1 
  153   159     1 
  153   163     1 
  153   171     1 
  153   172     1 
  154   156     1 
  154   157     1 
  154   170     1 
  155   160     1 
  155   161     1 
  155   162     1 
  155   164     1 
  155   165     1 
  155   166     1 
  155   173     1 
  155   174     1 
  156   158     1 
  156   159     1 
  156   163     1 
  156   171     1 
  156   172     1 
  157   167     1 
  157   168     1 
  157   169     1 
  157   171     1 
  157   172     1 
  158   160     1 
  158   161     1 
  158   162     1 
  158   164     1 
  158   165     1 
  158   166     1 
  158   170     1 
  159   164     1 
  159   165     1 
  159   166     1 
  159   170     1 
  160   163     1 
  161   163     1 
  162   163     1 
  163   170     1 
  164   167     1 
  164   168     1 
  164   169     1 
  165   167     1 
  165   168     1 
  165   169     1 
  170   175     1 
  170   176     1 
  170   184     1 
  171   173     1 
  171   174     1 
  172   177     1 
  172   178     1 
  172   182     1 
  172   185     1 
  172   186     1 
  173   175     1 
  173   176     1 
  173   184     1 
  174   179     1 
  174   180     1 
  174   181     1 
  174   183     1 
  174   187     1 
  174   188     1 
  175   177     1 
  175   178     1 
  175   182     1 
  175   185     1 
  175   186     1 
  176   185     1 
  176   186     1 
  177   179     1 
  177   180     1 
  177   181     1 
  177   183     1 
  177   184     1 
  178   183     1 
  178   184     1 
  179   182     1 
  180   182     1 
  181   182     1 
  182   184     1 
  184   189     1 
  184   190     1 
  184   206     1 
  185   187     1 
  185   188     1 
  186   191     1 
  186   192     1 
  186   193     1 
  186   207     1 
  186   208     1 
  187   189     1 
  187   190     1 
  187   206     1 
  188   194     1 
  188   195     1 
  188   196     1 
  188   209     1 
  188   218     1 
  189   191     1 
  189   192     1 
  189   193     1 
  189   207     1 
  189   208     1 
  190   197     1 
  190   198     1 
  190   199     1 
  190   207     1 
  190   208     1 
  191   194     1 
  191   195     1 
  191   196     1 
  191   206     1 
  192   194     1 
  192   195     1 
  192   196     1 
  192   206     1 
  193   200     1 
  193   201     1 
  193   202     1 
  193   206     1 
  194   197     1 
  194   198     1 
  194   199     1 
  195   197     1 
  195   198     1 
  195   199     1 
  196   203     1 
  196   204     1 
  196   205     1 
  197   200     1 
  197   201     1 
  197   202     1 
  198   200     1 
  198   201     1 
  198   202     1 
  200   203     1 
  200   204     1 
  200   205     1 
  201   203     1 
  201   204     1 
  201   205     1 
  206   210     1 
  206   211     1 
  206   212     1 
  206   215     1 
  206   219     1 
  206   220     1 
  207   209     1 
  207   218     1 
  208   213     1 
  208   214     1 
  208   216     1 
  208   217     1 
  208   221     1 
  208   222     1 
  209   216     1 
  209   217     1 
  209   219     1 
  209   220     1 
  210   213     1 
  210   214     1 
  210   215     1 
  210   218     1 
  211   213     1 
  211   214     1 
  211   215     1 
  211   218     1 
  212   219     1 
  212   220     1 
  213   216     1 
  213   217     1 
  213   218     1 
  214   216     1 
  214   217     1 
  214   218     1 
  215   221     1 
  215   222     1 
  216   219     1 
  216   220     1 
  217   219     1 
  217   220     1 
  218   223     1 
  218   224     1 
  219   221     1 
  219   222     1 
  220   225     1 
  220   226     1 
  220   230     1 
  221   223     1 
  221   224     1 
  222   227     1 
  222   228     1 
  222   229     1 
  222   231     1 
  222   232     1 
  223   225     1 
  223   226     1 
  223   230     1 
  224   233     1 
  224   234     1 
  225   227     1 
  225   228     1 
  225   229     1 
  225   231     1 
  225   232     1 
  226   231     1 
  226   232     1 
  227   230     1 
  228   230     1 
  229   230     1 
  230   235     1 
  230   236     1 
  230   249     1 
  231   233     1 
  231   234     1 
  232   237     1 
  232   238     1 
  232   242     1 
  232   250     1 
  232   251     1 
  233   235     1 
  233   236     1 
  233   249     1 
  234   239     1 
  234   240     1 
  234   241     1 
  234   243     1 
  234   244     1 
  234   245     1 
  234   252     1 
  234   253     1 
  235   237     1 
  235   238     1 
  235   242     1 
  235   250     1 
  235   251     1 
  236   246     1 
  236   247     1 
  236   248     1 
  236   250     1 
  236   251     1 
  237   239     1 
  237   240     1 
  237   241     1 
  237   243     1 
  237   244     1 
  237   245     1 
  237   249     1 
  238   243     1 
  238   244     1 
  238   245     1 
  238   249     1 
  239   242     1 
  240   242     1 
  241   242     1 
  242   249     1 
  243   246     1 
  243   247     1 
  243   248     1 
  244   246     1 
  244   247     1 
  244   248     1 
  249   254     1 
  249   255     1 
  249   273     1 
  250   252     1 
  250   253     1 
  251   256     1 
  251   257     1 
  251   258     1 
  251   274     1 
  251   275     1 
  252   254     1 
  252   255     1 
  252   273     1 
  253   259     1 
  253   260     1 
  253   261     1 
  253   276     1 
  253   277     1 
  254   256     1 
  254   257     1 
  254   258     1 
  254   274     1 
  254   275     1 
  255   262     1 
  255   263     1 
  255   264     1 
  255   274     1 
  255   275     1 
  256   259     1 
  256   260     1 
  256   261     1 
  256   273     1 
  257   259     1 
  257   260     1 
  257   261     1 
  257   273     1 
  258   265     1 
  258   266     1 
  258   273     1 
  259   262     1 
  259   263     1 
  259   264     1 
  260   262     1 
  260   263     1 
  260   264     1 
  261   267     1 
  261   270     1 
  262   265     1 
  262   266     1 
  263   265     1 
  263   266     1 
  264   268     1 
  264   269     1 
  264   271     1 
  264   272     1 
  265   267     1 
  265   270     1 
  267   271     1 
  267   272     1 
  268   270     1 
  269   270     1 
  273   278     1 
  273   279     1 
  273   297     1 
  274   276     1 
  274   277     1 
  275   280     1 
  275   281     1 
  275   282     1 
  275   298     1 
  275   299     1 
  276   278     1 
  276   279     1 
  276   297     1 
  277   283     1 
  277   284     1 
  277   285     1 
  277   300     1 
  277   301     1 
  278   280     1 
  278   281     1 
  278   282     1 
  278   298     1 
  278   299     1 
  279   286     1 
  279   287     1 
  279   288     1 
  279   298     1 
  279   299     1 
  280   283     1 
  280   284     1 
  280   285     1 
  280   297     1 
  281   283     1 
  281   284     1 
  281   285     1 
  281   297     1 
  282   289     1 
  282   290     1 
  282   297     1 
  283   286     1 
  283   287     1 
  283   288     1 
  284   286     1 
  284   287     1 
  284   288     1 
  285   291     1 
  285   294     1 
  286   289     1 
  286   290     1 
  287   289     1 
  287   290     1 
  288   292     1 
  288   293     1 
  288   295     1 
  288   296     1 
  289   291     1 
  289   294     1 
  291   295     1 
  291   296     1 
  292   294     1 
  293   294     1 
  297   302     1 
  297   303     1 
  297   316     1 
  298   300     1 
  298   301     1 
  299   304     1 
  299   305     1 
  299   306     1 
  299   317     1 
  299   318     1 
  300   302     1 
  300   303     1 
  300   316     1 
  301   307     1 
  301   308     1 
  301   312     1 
  301   319     1 
  301   320     1 
  302   304     1 
  302   305     1 
  302   306     1 
  302   317     1 
  302   318     1 
  303   309     1 
  303   310     1 
  303   311     1 
  303   313     1 
  303   314     1 
  303   315     1 
  303   317     1 
  303   318     1 
  304   307     1 
  304   308     1 
  304   312     1 
  304   316     1 
  305   307     1 
  305   308     1 
  305   312     1 
  305   316     1 
  306   316     1 
  307   309     1 
  307   310     1 
  307   311     1 
  307   313     1 
  307   314     1 
  307   315     1 
  308   313     1 
  308   314     1 
  308   315     1 
  309   312     1 
  310   312     1 
  311   312     1 
  316   321     1 
  316   322     1 
  316   326     1 
  317   319     1 
  317   320     1 
  318   323     1 
  318   324     1 
  318   325     1 
  318   327     1 
  318   328     1 
  319   321     1 
  319   322     1 
  319   326     1 
  320   329     1 
  320   330     1 
  321   323     1 
  321   324     1 
  321   325     1 
  321   327     1 
  321   328     1 
  322   327     1 
  322   328     1 
  323   326     1 
  324   326     1 
  325   326     1 
  326   331     1 
  326   332     1 
  326   350     1 
  327   329     1 
  327   330     1 
  328   333     1 
  328   334     1 
  328   335     1 
  328   351     1 
  328   352     1 
  329   331     1 
  329   332     1 
  329   350     1 
  330   336     1 
  330   337     1 
  330   338     1 
  330   353     1 
  330   354     1 
  331   333     1 
  331   334     1 
  331   335     1 
  331   351     1 
  331   352     1 
  332   339     1 
  332   340     1 
  332   341     1 
  332   351     1 
  332   352     1 
  333   336     1 
  333   337     1 
  333   338     1 
  333   350     1 
  334   336     1 
  334   337     1 
  334   338     1 
  334   350     1 
  335   342     1 
  335   343     1 
  335   350     1 
  336   339     1 
  336   340     1 
  336   341     1 
  337   339     1 
  337   340     1 
  337   341     1 
  338   344     1 
  338   347     1 
  339   342     1 
  339   343     1 
  340   342     1 
  340   343     1 
  341   345     1 
  341   346     1 
  341   348     1 
  341   349     1 
  342   344     1 
  342   347     1 
  344   348     1 
  344   349     1 
  345   347     1 
  346   347     1 
  350   355     1 
  350   356     1 
  350   374     1 
  351   353     1 
  351   354     1 
  352   357     1 
  352   358     1 
  352   359     1 
  352   375     1 
  352   376     1 
  353   355     1 
  353   356     1 
  353   374     1 
  354   360     1 
  354   361     1 
  354   362     1 
  354   377     1 
  354   378     1 
  355   357     1 
  355   358     1 
  355   359     1 
  355   375     1 
  355   376     1 
  356   363     1 
  356   364     1 
  356   365     1 
  356   375     1 
  356   376     1 
  357   360     1 
  357   361     1 
  357   362     1 
  357   374     1 
  358   360     1 
  358   361     1 
  358   362     1 
  358   374     1 
  359   366     1 
  359   367     1 
  359   374     1 
  360   363     1 
  360   364     1 
  360   365     1 
  361   363     1 
  361   364     1 
  361   365     1 
  362   368     1 
  362   371     1 
  363   366     1 
  363   367     1 
  364   366     1 
  364   367     1 
  365   369     1 
  365   370     1 
  365   372     1 
  365   373     1 
  366   368     1 
  366   371     1 
  368   372     1 
  368   373     1 
  369   371     1 
  370   371     1 
  374   379     1 
  374   380     1 
  374   381     1 
  375   377     1 
  375   378     1 
  376   382     1 
  376   383     1 
  377   379     1 
  377   380     1 
  377   381     1 
  378   384     1 
  378   385     1 
  379   382     1 
  379   383     1 
  380   382     1 
  380   383     1 
  381   386     1 
  381   387     1 
  381   388     1 
  382   384     1 
  382   385     1 
  383   389     1 
  383   390     1 
  384   386     1 
  384   387     1 
  384   388     1 
  385   391     1 
  385   392     1 
  386   389     1 
  386   390     1 
  387   389     1 
  387   390     1 
  388   393     1 
  388   394     1 
  388   404     1 
  389   391     1 
  389   392     1 
  390   395     1 
  390   396     1 
  390   400     1 
  390   405     1 
  390   406     1 
  391   393     1 
  391   394     1 
  391   404     1 
  392   397     1 
  392   398     1 
  392   399     1 
  392   401     1 
  392   402     1 
  392   403     1 
  392   407     1 
  392   408     1 
  393   395     1 
  393   396     1 
  393   400     1 
  393   405     1 
  393   406     1 
  394   405     1 
  394   406     1 
  395   397     1 
  395   398     1 
  395   399     1 
  395   401     1 
  395   402     1 
  395   403     1 
  395   404     1 
  396   401     1 
  396   402     1 
  396   403     1 
  396   404     1 
  397   400     1 
  398   400     1 
  399   400     1 
  400   404     1 
  404   409     1 
  404   410     1 
  404   426     1 
  405   407     1 
  405   408     1 
  406   411     1 
  406   412     1 
  406   413     1 
  406   427     1 
  406   428     1 
  407   409     1 
  407   410     1 
  407   426     1 
  408   414     1 
  408   415     1 
  408   416     1 
  408   429     1 
  408   430     1 
  409   411     1 
  409   412     1 
  409   413     1 
  409   427     1 
  409   428     1 
  410   417     1 
  410   418     1 
  410   419     1 
  410   427     1 
  410   428     1 
  411   414     1 
  411   415     1 
  411   416     1 
  411   426     1 
  412   414     1 
  412   415     1 
  412   416     1 
  412   426     1 
  413   420     1 
  413   421     1 
  413   422     1 
  413   426     1 
  414   417     1 
  414   418     1 
  414   419     1 
  415   417     1 
  415   418     1 
  415   419     1 
  416   423     1 
  416   424     1 
  416   425     1 
  417   420     1 
  417   421     1 
  417   422     1 
  418   420     1 
  418   421     1 
  418   422     1 
  420   423     1 
  420   424     1 
  420   425     1 
  421   423     1 
  421   424     1 
  421   425     1 
  426   431     1 
  426   432     1 
  426   450     1 
  427   429     1 
  427   430     1 
  428   433     1 
  428   434     1 
  428   435     1 
  428   451     1 
  428   452     1 
  429   431     1 
  429   432     1 
  429   450     1 
  430   436     1 
  430   437     1 
  430   438     1 
  430   453     1 
  430   454     1 
  431   433     1 
  431   434     1 
  431   435     1 
  431   451     1 
  431   452     1 
  432   439     1 
  432   440     1 
  432   441     1 
  432   451     1 
  432   452     1 
  433   436     1 
  433   437     1 
  433   438     1 
  433   450     1 
  434   436     1 
  434   437     1 
  434   438     1 
  434   450     1 
  435   442     1 
  435   443     1 
  435   450     1 
  436   439     1 
  436   440     1 
  436   441     1 
  437   439     1 
  437   440     1 
  437   441     1 
  438   444     1 
  438   447     1 
  439   442     1 
  439   443     1 
  440   442     1 
  440   443     1 
  441   445     1 
  441   446     1 
  441   448     1 
  441   449     1 
  442   444     1 
  442   447     1 
  444   448     1 
  444   449     1 
  445   447     1 
  446   447     1 
  450   455     1 
  450   456     1 
  450   469     1 
  451   453     1 
  451   454     1 
  452   457     1 
  452   458     1 
  452   462     1 
  452   470     1 
  452   471     1 
  453   455     1 
  453   456     1 
  453   469     1 
  454   459     1 
  454   460     1 
  454   461     1 
  454   463     1 
  454   464     1 
  454   465     1 
  454   472     1 
  454   473     1 
  455   457     1 
  455   458     1 
  455   462     1 
  455   470     1 
  455   471     1 
  456   466     1 
  456   467     1 
  456   468     1 
  456   470     1 
  456   471     1 
  457   459     1 
  457   460     1 
  457   461     1 
  457   463     1 
  457   464     1 
  457   465     1 
  457   469     1 
  458   463     1 
  458   464     1 
  458   465     1 
  458   469     1 
  459   462     1 
  460   462     1 
  461   462     1 
  462   469     1 
  463   466     1 
  463   467     1 
  463   468     1 
  464   466     1 
  464   467     1 
  464   468     1 
  469   474     1 
  469   475     1 
  469   480     1 
  470   472     1 
  470   473     1 
  471   476     1 
  471   477     1 
  471   478     1 
  471   481     1 
  471   482     1 
  472   474     1 
  472   475     1 
  472   480     1 
  473   479     1 
  473   483     1 
  473   484     1 
  474   476     1 
  474   477     1 
  474   478     1 
  474   481     1 
  474   482     1 
  475   481     1 
  475   482     1 
  476   479     1 
  476   480     1 
  477   479     1 
  477   480     1 
  478   480     1 
  480   485     1 
  480   486     1 
  480   487     1 
  481   483     1 
  481   484     1 
  482   488     1 
  482   489     1 
  483   485     1 
  483   486     1 
  483   487     1 
  484   490     1 
  484   491     1 
  485   488     1 
  485   489     1 
  486   488     1 
  486   489     1 
  487   492     1 
  487   493     1 
  487   506     1 
  488   490     1 
  488   491     1 
  489   494     1 
  489   495     1 
  489   496     1 
  489   507     1 
  489   508     1 
  490   492     1 
  490   493     1 
  490   506     1 
  491   497     1 
  491   498     1 
  491   502     1 
  491   509     1 
  491   510     1 
  492   494     1 
  492   495     1 
  492   496     1 
  492   507     1 
  492   508     1 
  493   499     1 
  493   500     1 
  493   501     1 
  493   503     1 
  493   504     1 
  493   505     1 
  493   507     1 
  493   508     1 
  494   497     1 
  494   498     1 
  494   502     1 
  494   506     1 
  495   497     1 
  495   498     1 
  495   502     1 
  495   506     1 
  496   506     1 
  497   499     1 
  497   500     1 
  497   501     1 
  497   503     1 
  497   504     1 
  497   505     1 
  498   503     1 
  498   504     1 
  498   505     1 
  499   502     1 
  500   502     1 
  501   502     1 
  506   511     1 
  506   512     1 
  506   525     1 
  507   509     1 
  507   510     1 
  508   513     1 
  508   514     1 
  508   518     1 
  508   526     1 
  508   527     1 
  509   511     1 
  509   512     1 
  509   525     1 
  510   515     1 
  510   516     1 
  510   517     1 
  510   519     1 
  510   520     1 
  510   521     1 
  510   528     1 
  510   529     1 
  511   513     1 
  511   514     1 
  511   518     1 
  511   526     1 
  511   527     1 
  512   522     1 
  512   523     1 
  512   524     1 
  512   526     1 
  512   527     1 
  513   515     1 
  513   516     1 
  513   517     1 
  513   519     1 
  513   520     1 
  513   521     1 
  513   525     1 
  514   519     1 
  514   520     1 
  514   521     1 
  514   525     1 
  515   518     1 
  516   518     1 
  517   518     1 
  518   525     1 
  519   522     1 
  519   523     1 
  519   524     1 
  520   522     1 
  520   523     1 
  520   524     1 
  525   530     1 
  525   531     1 
  525   546     1 
  526   528     1 
  526   529     1 
  527   532     1 
  527   533     1 
  527   534     1 
  527   547     1 
  527   548     1 
  528   530     1 
  528   531     1 
  528   546     1 
  529   535     1 
  529   544     1 
  529   549     1 
  529   550     1 
  530   532     1 
  530   533     1 
  530   534     1 
  530   547     1 
  530   548     1 
  531   536     1 
  531   537     1 
  531   542     1 
  531   545     1 
  531   547     1 
  531   548     1 
  532   535     1 
  532   544     1 
  532   546     1 
  533   535     1 
  533   544     1 
  533   546     1 
  534   538     1 
  534   539     1 
  534   543     1 
  534   546     1 
  535   540     1 
  535   542     1 
  535   545     1 
  536   538     1 
  536   539     1 
  536   544     1 
  537   541     1 
  537   543     1 
  537   544     1 
  538   540     1 
  538   542     1 
  539   545     1 
  540   543     1 
  540   544     1 
  541   542     1 
  543   545     1 
  546   551     1 
  546   552     1 
  546   561     1 
  547   549     1 
  547   550     1 
  548   553     1 
  548   554     1 
  548   555     1 
  548   562     1 
  548   563     1 
  549   551     1 
  549   552     1 
  549   561     1 
  550   556     1 
  550   557     1 
  550   558     1 
  550   564     1 
  550   565     1 
  551   553     1 
  551   554     1 
  551   555     1 
  551   562     1 
  551   563     1 
  552   559     1 
  552   560     1 
  552   562     1 
  552   563     1 
  553   556     1 
  553   557     1 
  553   558     1 
  553   561     1 
  554   556     1 
  554   557     1 
  554   558     1 
  554   561     1 
  555   561     1 
  556   559     1 
  556   560     1 
  557   559     1 
  557   560     1 
  561   566     1 
  561   567     1 
  561   576     1 
  562   564     1 
  562   565     1 
  563   568     1 
  563   569     1 
  563   570     1 
  563   577     1 
  563   578     1 
  564   566     1 
  564   567     1 
  564   576     1 
  565   571     1 
  565   572     1 
  565   573     1 
  565   579     1 
  565   580     1 
  566   568     1 
  566   569     1 
  566   570     1 
  566   577     1 
  566   578     1 
  567   574     1 
  567   575     1 
  567   577     1 
  567   578     1 
  568   571     1 
  568   572     1 
  568   573     1 
  568   576     1 
  569   571     1 
  569   572     1 
  569   573     1 
  569   576     1 
  570   576     1 
  571   574     1 
  571   575     1 
  572   574     1 
  572   575     1 
  576   581     1 
  576   582     1 
  576   590     1 
  577   579     1 
  577   580     1 
  578   583     1 
  578   584     1 
  578   588     1 
  578   591     1 
  578   592     1 
  579   581     1 
  579   582     1 
  579   590     1 
  580   585     1 
  580   586     1 
  580   587     1 
  580   589     1 
  580   593     1 
  580   594     1 
  581   583     1 
  581   584     1 
  581   588     1 
  581   591     1 
  581   592     1 
  582   591     1 
  582   592     1 
  583   585     1 
  583   586     1 
  583   587     1 
  583   589     1 
  583   590     1 
  584   589     1 
  584   590     1 
  585   588     1 
  586   588     1 
  587   588     1 
  588   590     1 
  590   595     1 
  590   596     1 
  590   614     1 
  591   593     1 
  591   594     1 
  592   597     1 
  592   598     1 
  592   599     1 
  592   615     1 
  592   616     1 
  593   595     1 
  593   596     1 
  593   614     1 
  594   600     1 
  594   601     1 
  594   602     1 
  594   617     1 
  594   618     1 
  595   597     1 
  595   598     1 
  595   599     1 
  595   615     1 
  595   616     1 
  596   603     1 
  596   604     1 
  596   605     1 
  596   615     1 
  596   616     1 
  597   600     1 
  597   601     1 
  597   602     1 
  597   614     1 
  598   600     1 
  598   601     1 
  598   602     1 
  598   614     1 
  599   606     1 
  599   607     1 
  599   614     1 
  600   603     1 
  600   604     1 
  600   605     1 
  601   603     1 
  601   604     1 
  601   605     1 
  602   608     1 
  602   611     1 
  603   606     1 
  603   607     1 
  604   606     1 
  604   607     1 
  605   609     1 
  605   610     1 
  605   612     1 
  605   613     1 
  606   608     1 
  606   611     1 
  608   612     1 
  608   613     1 
  609   611     1 
  610   611     1 
  614   619     1 
  614   620     1 
  614   621     1 
  615   617     1 
  615   618     1 
  616   622     1 
  616   623     1 
  617   619     1 
  617   620     1 
  617   621     1 
  618   624     1 
  618   625     1 
  619   622     1 
  619   623     1 
  620   622     1 
  620   623     1 
  621   626     1 
  621   627     1 
  621   637     1 
  622   624     1 
  622   625     1 
  623   628     1 
  623   629     1 
  623   633     1 
  623   638     1 
  623   639     1 
  624   626     1 
  624   627     1 
  624   637     1 
  625   630     1 
  625   631     1 
  625   632     1 
  625   634     1 
  625   635     1 
  625   636     1 
  625   640     1 
  625   641     1 
  626   628     1 
  626   629     1 
  626   633     1 
  626   638     1 
  626   639     1 
  627   638     1 
  627   639     1 
  628   630     1 
  628   631     1 
  628   632     1 
  628   634     1 
  628   635     1 
  628   636     1 
  628   637     1 
  629   634     1 
  629   635     1 
  629   636     1 
  629   637     1 
  630   633     1 
  631   633     1 
  632   633     1 
  633   637     1 
  637   642     1 
  637   643     1 
  637   656     1 
  638   640     1 
  638   641     1 
  639   644     1 
  639   645     1 
  639   646     1 
  639   657     1 
  639   658     1 
  640   642     1 
  640   643     1 
  640   656     1 
  641   647     1 
  641   648     1 
  641   652     1 
  641   659     1 
  641   660     1 
  642   644     1 
  642   645     1 
  642   646     1 
  642   657     1 
  642   658     1 
  643   649     1 
  643   650     1 
  643   651     1 
  643   653     1 
  643   654     1 
  643   655     1 
  643   657     1 
  643   658     1 
  644   647     1 
  644   648     1 
  644   652     1 
  644   656     1 
  645   647     1 
  645   648     1 
  645   652     1 
  645   656     1 
  646   656     1 
  647   649     1 
  647   650     1 
  647   651     1 
  647   653     1 
  647   654     1 
  647   655     1 
  648   653     1 
  648   654     1 
  648   655     1 
  649   652     1 
  650   652     1 
  651   652     1 
  656   661     1 
  656   662     1 
  656   678     1 
  657   659     1 
  657   660     1 
  658   663     1 
  658   664     1 
  658   665     1 
  658   679     1 
  658   680     1 
  659   661     1 
  659   662     1 
  659   678     1 
  660   666     1 
  660   667     1 
  660   668     1 
  660   681     1 
  660   682     1 
  661   663     1 
  661   664     1 
  661   665     1 
  661   679     1 
  661   680     1 
  662   669     1 
  662   670     1 
  662   671     1 
  662   679     1 
  662   680     1 
  663   666     1 
  663   667     1 
  663   668     1 
  663   678     1 
  664   666     1 
  664   667     1 
  664   668     1 
  664   678     1 
  665   672     1 
  665   673     1 
  665   674     1 
  665   678     1 
  666   669     1 
  666   670     1 
  666   671     1 
  667   669     1 
  667   670     1 
  667   671     1 
  668   675     1 
  668   676     1 
  668   677     1 
  669   672     1 
  669   673     1 
  669   674     1 
  670   672     1 
  670   673     1 
  670   674     1 
  672   675     1 
  672   676     1 
  672   677     1 
  673   675     1 
  673   676     1 
  673   677     1 
  678   683     1 
  678   684     1 
  678   694     1 
  679   681     1 
  679   682     1 
  680   685     1 
  680   686     1 
  680   690     1 
  680   695     1 
  680   696     1 
  681   683     1 
  681   684     1 
  681   694     1 
  682   687     1 
  682   688     1 
  682   689     1 
  682   691     1 
  682   692     1 
  682   693     1 
  682   697     1 
  682   698     1 
  683   685     1 
  683   686     1 
  683   690     1 
  683   695     1 
  683   696     1 
  684   695     1 
  684   696     1 
  685   687     1 
  685   688     1 
  685   689     1 
  685   691     1 
  685   692     1 
  685   693     1 
  685   694     1 
  686   691     1 
  686   692     1 
  686   693     1 
  686   694     1 
  687   690     1 
  688   690     1 
  689   690     1 
  690   694     1 
  694   699     1 
  694   700     1 
  694   714     1 
  695   697     1 
  695   698     1 
  696   701     1 
  696   702     1 
  696   703     1 
  696   715     1 
  696   716     1 
  697   699     1 
  697   700     1 
  697   714     1 
  698   704     1 
  698   712     1 
  698   717     1 
  698   718     1 
  699   701     1 
  699   702     1 
  699   703     1 
  699   715     1 
  699   716     1 
  700   705     1 
  700   706     1 
  700   710     1 
  700   713     1 
  700   715     1 
  700   716     1 
  701   704     1 
  701   712     1 
  701   714     1 
  702   704     1 
  702   712     1 
  702   714     1 
  703   707     1 
  703   708     1 
  703   711     1 
  703   714     1 
  704   709     1 
  704   710     1 
  704   713     1 
  705   707     1 
  705   708     1 
  705   712     1 
  706   711     1 
  706   712     1 
  707   709     1 
  707   710     1 
  708   713     1 
  709   711     1 
  709   712     1 
  711   713     1 
  714   719     1 
  714   720     1 
  714   733     1 
  715   717     1 
  715   718     1 
  716   721     1 
  716   722     1 
  716   723     1 
  716   734     1 
  716   735     1 
  717   719     1 
  717   720     1 
  717   733     1 
  718   724     1 
  718   725     1 
  718   729     1 
  718   736     1 
  718   737     1 
  719   721     1 
  719   722     1 
  719   723     1 
  719   734     1 
  719   735     1 
  720   726     1 
  720   727     1 
  720   728     1 
  720   730     1 
  720   731     1 
  720   732     1 
  720   734     1 
  720   735     1 
  721   724     1 
  721   725     1 
  721   729     1 
  721   733     1 
  722   724     1 
  722   725     1 
  722   729     1 
  722   733     1 
  723   733     1 
  724   726     1 
  724   727     1 
  724   728     1 
  724   730     1 
  724   731     1 
  724   732     1 
  725   730     1 
  725   731     1 
  725   732     1 
  726   729     1 
  727   729     1 
  728   729     1 
  733   738     1 
  733   739     1 
  733   748     1 
  734   736     1 
  734   737     1 
  735   740     1 
  735   741     1 
  735   742     1 
  735   749     1 
  735   750     1 
  736   738     1 
  736   739     1 
  736   748     1 
  737   743     1 
  737   744     1 
  737   745     1 
  737   751     1 
  737   752     1 
  738   740     1 
  738   741     1 
  738   742     1 
  738   749     1 
  738   750     1 
  739   746     1 
  739   747     1 
  739   749     1 
  739   750     1 
  740   743     1 
  740   744     1 
  740   745     1 
  740   748     1 
  741   743     1 
  741   744     1 
  741   745     1 
  741   748     1 
  742   748     1 
  743   746     1 
  743   747     1 
  744   746     1 
  744   747     1 
  748   753     1 
  748   754     1 
  748   762     1 
  749   751     1 
  749   752     1 
  750   755     1 
  750   756     1 
  750   757     1 
  750   763     1 
  750   764     1 
  751   753     1 
  751   754     1 
  751   762     1 
  752   758     1 
  752   759     1 
  752   765     1 
  752   766     1 
  753   755     1 
  753   756     1 
  753   757     1 
  753   763     1 
  753   764     1 
  754   760     1 
  754   761     1 
  754   763     1 
  754   764     1 
  755   758     1 
  755   759     1 
  755   762     1 
  756   758     1 
  756   759     1 
  756   762     1 
  757   762     1 
  758   760     1 
  758   761     1 
  762   767     1 
  762   768     1 
  762   778     1 
  763   765     1 
  763   766     1 
  764   769     1 
  764   770     1 
  764   774     1 
  764   779     1 
  764   780     1 
  765   767     1 
  765   768     1 
  765   778     1 
  766   771     1 
  766   772     1 
  766   773     1 
  766   775     1 
  766   776     1 
  766   777     1 
  766   781     1 
  766   782     1 
  767   769     1 
  767   770     1 
  767   774     1 
  767   779     1 
  767   780     1 
  768   779     1 
  768   780     1 
  769   771     1 
  769   772     1 
  769   773     1 
  769   775     1 
  769   776     1 
  769   777     1 
  769   778     1 
  770   775     1 
  770   776     1 
  770   777     1 
  770   778     1 
  771   774     1 
  772   774     1 
  773   774     1 
  774   778     1 
  778   783     1 
  778   784     1 
  778   797     1 
  779   781     1 
  779   782     1 
  780   785     1 
  780   786     1 
  780   790     1 
  780   798     1 
  780   799     1 
  781   783     1 
  781   784     1 
  781   797     1 
  782   787     1 
  782   788     1 
  782   789     1 
  782   791     1 
  782   792     1 
  782   793     1 
  782   800     1 
  782   801     1 
  783   785     1 
  783   786     1 
  783   790     1 
  783   798     1 
  783   799     1 
  784   794     1 
  784   795     1 
  784   796     1 
  784   798     1 
  784   799     1 
  785   787     1 
  785   788     1 
  785   789     1 
  785   791     1 
  785   792     1 
  785   793     1 
  785   797     1 
  786   791     1 
  786   792     1 
  786   793     1 
  786   797     1 
  787   790     1 
  788   790     1 
  789   790     1 
  790   797     1 
  791   794     1 
  791   795     1 
  791   796     1 
  792   794     1 
  792   795     1 
  792   796     1 
  797   802     1 
  797   803     1 
  797   821     1 
  798   800     1 
  798   801     1 
  799   804     1 
  799   805     1 
  799   806     1 
  799   822     1 
  799   823     1 
  800   802     1 
  800   803     1 
  800   821     1 
  801   807     1 
  801   808     1 
  801   809     1 
  801   824     1 
  801   825     1 
  802   804     1 
  802   805     1 
  802   806     1 
  802   822     1 
  802   823     1 
  803   810     1 
  803   811     1 
  803   812     1 
  803   822     1 
  803   823     1 
  804   807     1 
  804   808     1 
  804   809     1 
  804   821     1 
  805   807     1 
  805   808     1 
  805   809     1 
  805   821     1 
  806   813     1 
  806   814     1 
  806   821     1 
  807   810     1 
  807   811     1 
  807   812     1 
  808   810     1 
  808   811     1 
  808   812     1 
  809   815     1 
  809   818     1 
  810   813     1 
  810   814     1 
  811   813     1 
  811   814     1 
  812   816     1 
  812   817     1 
  812   819     1 
  812   820     1 
  813   815     1 
  813   818     1 
  815   819     1 
  815   820     1 
  816   818     1 
  817   818     1 
  821   826     1 
  821   827     1 
  821   833     1 
  822   824     1 
  822   825     1 
  823   828     1 
  823   829     1 
  823   830     1 
  823   834     1 
  823   835     1 
  824   826     1 
  824   827     1 
  824   833     1 
  825   831     1 
  825   832     1 
  825   836     1 
  825   837     1 
  826   828     1 
  826   829     1 
  826   830     1 
  826   834     1 
  826   835     1 
  827   834     1 
  827   835     1 
  828   831     1 
  828   832     1 
  828   833     1 
  829   831     1 
  829   832     1 
  829   833     1 
  830   833     1 
  833   838     1 
  833   839     1 
  833   843     1 
  834   836     1 
  834   837     1 
  835   840     1 
  835   841     1 
  835   842     1 
  835   844     1 
  835   845     1 
  836   838     1 
  836   839     1 
  836   843     1 
  837   846     1 
  837   847     1 
  838   840     1 
  838   841     1 
  838   842     1 
  838   844     1 
  838   845     1 
  839   844     1 
  839   845     1 
  840   843     1 
  841   843     1 
  842   843     1 
  843   848     1 
  843   849     1 
  843   859     1 
  844   846     1 
  844   847     1 
  845   850     1 
  845   851     1 
  845   855     1 
  845   860     1 
  845   861     1 
  846   848     1 
  846   849     1 
  846   859     1 
  847   852     1 
  847   853     1 
  847   854     1 
  847   856     1 
  847   857     1 
  847   858     1 
  847   862     1 
  847   863     1 
  848   850     1 
  848   851     1 
  848   855     1 
  848   860     1 
  848   861     1 
  849   860     1 
  849   861     1 
  850   852     1 
  850   853     1 
  850   854     1 
  850   856     1 
  850   857     1 
  850   858     1 
  850   859     1 
  851   856     1 
  851   857     1 
  851   858     1 
  851   859     1 
  852   855     1 
  853   855     1 
  854   855     1 
  855   859     1 
  859   864     1 
  859   865     1 
  859   873     1 
  860   862     1 
  860   863     1 
  861   866     1 
  861   867     1 
  861   871     1 
  861   874     1 
  861   875     1 
  862   864     1 
  862   865     1 
  862   873     1 
  863   868     1 
  863   869     1 
  863   870     1 
  863   872     1 
  863   876     1 
  863   877     1 
  864   866     1 
  864   867     1 
  864   871     1 
  864   874     1 
  864   875     1 
  865   874     1 
  865   875     1 
  866   868     1 
  866   869     1 
  866   870     1 
  866   872     1 
  866   873     1 
  867   872     1 
  867   873     1 
  868   871     1 
  869   871     1 
  870   871     1 
  871   873     1 
  873   878     1 
  873   879     1 
  873   894     1 
  874   876     1 
  874   877     1 
  875   880     1 
  875   881     1 
  875   882     1 
  875   895     1 
  875   896     1 
  876   878     1 
  876   879     1 
  876   894     1 
  877   883     1 
  877   892     1 
  877   897     1 
  877   898     1 
  878   880     1 
  878   881     1 
  878   882     1 
  878   895     1 
  878   896     1 
  879   884     1 
  879   885     1 
  879   890     1 
  879   893     1 
  879   895     1 
  879   896     1 
  880   883     1 
  880   892     1 
  880   894     1 
  881   883     1 
  881   892     1 
  881   894     1 
  882   886     1 
  882   887     1 
  882   891     1 
  882   894     1 
  883   888     1 
  883   890     1 
  883   893     1 
  884   886     1 
  884   887     1 
  884   892     1 
  885   889     1 
  885   891     1 
  885   892     1 
  886   888     1 
  886   890     1 
  887   893     1 
  888   891     1 
  888   892     1 
  889   890     1 
  891   893     1 
  894   899     1 
  894   900     1 
  894   908     1 
  895   897     1 
  895   898     1 
  896   901     1 
  896   902     1 
  896   906     1 
  896   909     1 
  896   910     1 
  897   899     1 
  897   900     1 
  897   908     1 
  898   903     1 
  898   904     1 
  898   905     1 
  898   907     1 
  898   911     1 
  898   912     1 
  899   901     1 
  899   902     1 
  899   906     1 
  899   909     1 
  899   910     1 
  900   909     1 
  900   910     1 
  901   903     1 
  901   904     1 
  901   905     1 
  901   907     1 
  901   908     1 
  902   907     1 
  902   908     1 
  903   906     1 
  904   906     1 
  905   906     1 
  906   908     1 
  908   913     1 
  908   914     1 
  908   923     1 
  909   911     1 
  909   912     1 
  910   915     1 
  910   916     1 
  910   917     1 
  910   924     1 
  910   925     1 
  911   913     1 
  911   914     1 
  911   923     1 
  912   918     1 
  912   919     1 
  912   920     1 
  912   926     1 
  912   927     1 
  913   915     1 
  913   916     1 
  913   917     1 
  913   924     1 
  913   925     1 
  914   921     1 
  914   922     1 
  914   924     1 
  914   925     1 
  915   918     1 
  915   919     1 
  915   920     1 
  915   923     1 
  916   918     1 
  916   919     1 
  916   920     1 
  916   923     1 
  917   923     1 
  918   921     1 
  918   922     1 
  919   921     1 
  919   922     1 
  923   928     1 
  923   929     1 
  923   940     1 
  924   926     1 
  924   927     1 
  925   930     1 
  925   931     1 
  925   932     1 
  925   941     1 
  925   942     1 
  926   928     1 
  926   929     1 
  926   940     1 
  927   933     1 
  927   938     1 
  927   943     1 
  927   944     1 
  928   930     1 
  928   931     1 
  928   932     1 
  928   941     1 
  928   942     1 
  929   934     1 
  929   936     1 
  929   939     1 
  929   941     1 
  929   942     1 
  930   933     1 
  930   938     1 
  930   940     1 
  931   933     1 
  931   938     1 
  931   940     1 
  932   935     1 
  932   937     1 
  932   940     1 
  933   937     1 
  933   939     1 
  934   939     1 
  935   937     1 
  935   938     1 
  937   939     1 
  940   945     1 
  940   946     1 
  940   950     1 
  941   943     1 
  941   944     1 
  942   947     1 
  942   948     1 
  942   949     1 
  942   951     1 
  942   952     1 
  943   945     1 
  943   946     1 
  943   950     1 
  944   953     1 
  944   954     1 
  945   947     1 
  945   948     1 
  945   949     1 
  945   951     1 
  945   952     1 
  946   951     1 
  946   952     1 
  947   950     1 
  948   950     1 
  949   950     1 
  950   955     1 
  950   956     1 
  950   972     1 
  951   953     1 
  951   954     1 
  952   957     1 
  952   958     1 
  952   959     1 
  952   973     1 
  952   974     1 
  953   955     1 
  953   956     1 
  953   972     1 
  954   960     1 
  954   961     1 
  954   962     1 
  954   975     1 
  954   976     1 
  955   957     1 
  955   958     1 
  955   959     1 
  955   973     1 
  955   974     1 
  956   963     1 
  956   964     1 
  956   965     1 
  956   973     1 
  956   974     1 
  957   960     1 
  957   961     1 
  957   962     1 
  957   972     1 
  958   960     1 
  958   961     1 
  958   962     1 
  958   972     1 
  959   966     1 
  959   967     1 
  959   968     1 
  959   972     1 
  960   963     1 
  960   964     1 
  960   965     1 
  961   963     1 
  961   964     1 
  961   965     1 
  962   969     1 
  962   970     1 
  962   971     1 
  963   966     1 
  963   967     1 
  963   968     1 
  964   966     1 
  964   967     1 
  964   968     1 
  966   969     1 
  966   970     1 
  966   971     1 
  967   969     1 
  967   970     1 
  967   971     1 
  972   977     1 
  972   978     1 
  972   996     1 
  973   975     1 
  973   976     1 
  974   979     1 
  974   980     1 
  974   981     1 
  974   997     1 
  974   998     1 
  975   977     1 
  975   978     1 
  975   996     1 
  976   982     1 
  976   983     1 
  976   984     1 
  976   999     1 
  976  1000     1 
  977   979     1 
  977   980     1 
  977   981     1 
  977   997     1 
  977   998     1 
  978   985     1 
  978   986     1 
  978   987     1 
  978   997     1 
  978   998     1 
  979   982     1 
  979   983     1 
  979   984     1 
  979   996     1 
  980   982     1 
  980   983     1 
  980   984     1 
  980   996     1 
  981   988     1 
  981   989     1 
  981   996     1 
  982   985     1 
  982   986     1 
  982   987     1 
  983   985     1 
  983   986     1 
  983   987     1 
  984   990     1 
  984   993     1 
  985   988     1 
  985   989     1 
  986   988     1 
  986   989     1 
  987   991     1 
  987   992     1 
  987   994     1 
  987   995     1 
  988   990     1 
  988   993     1 
  990   994     1 
  990   995     1 
  991   993     1 
  992   993     1 
  996  1001     1 
  996  1002     1 
  996  1018     1 
  997   999     1 
  997  1000     1 
  998  1003     1 
  998  1004     1 
  998  1005     1 
  998  1019     1 
  998  1020     1 
  999  1001     1 
  999  1002     1 
  999  1018     1 
 1000  1006     1 
 1000  1007     1 
 1000  1008     1 
 1000  1021     1 
 1000  1022     1 
 1001  1003     1 
 1001  1004     1 
 1001  1005     1 
 1001  1019     1 
 1001  1020     1 
 1002  1009     1 
 1002  1010     1 
 1002  1011     1 
 1002  1019     1 
 1002  1020     1 
 1003  1006     1 
 1003  1007     1 
 1003  1008     1 
 1003  1018     1 
 1004  1006     1 
 1004  1007     1 
 1004  1008     1 
 1004  1018     1 
 1005  1012     1 
 1005  1013     1 
 1005  1014     1 
 1005  1018     1 
 1006  1009     1 
 1006  1010     1 
 1006  1011     1 
 1007  1009     1 
 1007  1010     1 
 1007  1011     1 
 1008  1015     1 
 1008  1016     1 
 1008  1017     1 
 1009  1012     1 
 1009  1013     1 
 1009  1014     1 
 1010  1012     1 
 1010  1013     1 
 1010  1014     1 
 1012  1015     1 
 1012  1016     1 
 1012  1017     1 
 1013  1015     1 
 1013  1016     1 
 1013  1017     1 
 1018  1023     1 
 1018  1024     1 
 1018  1032     1 
 1019  1021     1 
 1019  1022     1 
 1020  1025     1 
 1020  1026     1 
 1020  1030     1 
 1020  1033     1 
 1020  1034     1 
 1021  1023     1 
 1021  1024     1 
 1021  1032     1 
 1022  1027     1 
 1022  1028     1 
 1022  1029     1 
 1022  1031     1 
 1022  1035     1 
 1022  1036     1 
 1023  1025     1 
 1023  1026     1 
 1023  1030     1 
 1023  1033     1 
 1023  1034     1 
 1024  1033     1 
 1024  1034     1 
 1025  1027     1 
 1025  1028     1 
 1025  1029     1 
 1025  1031     1 
 1025  1032     1 
 1026  1031     1 
 1026  1032     1 
 1027  1030     1 
 1028  1030     1 
 1029  1030     1 
 1030  1032     1 
 1032  1037     1 
 1032  1038     1 
 1032  1048     1 
 1033  1035     1 
 1033  1036     1 
 1034  1039     1 
 1034  1040     1 
 1034  1044     1 
 1034  1049     1 
 1034  1050     1 
 1035  1037     1 
 1035  1038     1 
 1035  1048     1 
 1036  1041     1 
 1036  1042     1 
 1036  1043     1 
 1036  1045     1 
 1036  1046     1 
 1036  1047     1 
 1036  1051     1 
 1036  1052     1 
 1037  1039     1 
 1037  1040     1 
 1037  1044     1 
 1037  1049     1 
 1037  1050     1 
 1038  1049     1 
 1038  1050     1 
 1039  1041     1 
 1039  1042     1 
 1039  1043     1 
 1039  1045     1 
 1039  1046     1 
 1039  1047     1 
 1039  1048     1 
 1040  1045     1 
 1040  1046     1 
 1040  1047     1 
 1040  1048     1 
 1041  1044     1 
 1042  1044     1 
 1043  1044     1 
 1044  1048     1 
 1048  1053     1 
 1048  1054     1 
 1048  1062     1 
 1049  1051     1 
 1049  1052     1 
 1050  1055     1 
 1050  1056     1 
 1050  1060     1 
 1050  1063     1 
 1050  1064     1 
 1051  1053     1 
 1051  1054     1 
 1051  1062     1 
 1052  1057     1 
 1052  1058     1 
 1052  1059     1 
 1052  1061     1 
 1052  1065     1 
 1052  1066     1 
 1053  1055     1 
 1053  1056     1 
 1053  1060     1 
 1053  1063     1 
 1053  1064     1 
 1054  1063     1 
 1054  1064     1 
 1055  1057     1 
 1055  1058     1 
 1055  1059     1 
 1055  1061     1 
 1055  1062     1 
 1056  1061     1 
 1056  1062     1 
 1057  1060     1 
 1058  1060     1 
 1059  1060     1 
 1060  1062     1 
 1062  1067     1 
 1062  1068     1 
 1062  1072     1 
 1063  1065     1 
 1063  1066     1 
 1064  1069     1 
 1064  1070     1 
 1064  1071     1 
 1064  1073     1 
 1064  1074     1 
 1065  1067     1 
 1065  1068     1 
 1065  1072     1 
 1066  1075     1 
 1066  1076     1 
 1067  1069     1 
 1067  1070     1 
 1067  1071     1 
 1067  1073     1 
 1067  1074     1 
 1068  1073     1 
 1068  1074     1 
 1069  1072     1 
 1070  1072     1 
 1071  1072     1 
 1072  1077     1 
 1072  1078     1 
 1072  1089     1 
 1073  1075     1 
 1073  1076     1 
 1074  1079     1 
 1074  1080     1 
 1074  1081     1 
 1074  1090     1 
 1074  1091     1 
 1075  1077     1 
 1075  1078     1 
 1075  1089     1 
 1076  1082     1 
 1076  1083     1 
 1076  1084     1 
 1076  1092     1 
 1076  1093     1 
 1077  1079     1 
 1077  1080     1 
 1077  1081     1 
 1077  1090     1 
 1077  1091     1 
 1078  1085     1 
 1078  1090     1 
 1078  1091     1 
 1079  1082     1 
 1079  1083     1 
 1079  1084     1 
 1079  1089     1 
 1080  1082     1 
 1080  1083     1 
 1080  1084     1 
 1080  1089     1 
 1081  1086     1 
 1081  1087     1 
 1081  1088     1 
 1081  1089     1 
 1082  1085     1 
 1083  1085     1 
 1089  1094     1 
 1089  1095     1 
 1089  1101     1 
 1090  1092     1 
 1090  1093     1 
 1091  1096     1 
 1091  1097     1 
 1091  1098     1 
 1091  1102     1 
 1091  1103     1 
 1092  1094     1 
 1092  1095     1 
 1092  1101     1 
 1093  1099     1 
 1093  1100     1 
 1093  1104     1 
 1093  1105     1 
 1094  1096     1 
 1094  1097     1 
 1094  1098     1 
 1094  1102     1 
 1094  1103     1 
 1095  1102     1 
 1095  1103     1 
 1096  1099     1 
 1096  1100     1 
 1096  1101     1 
 1097  1099     1 
 1097  1100     1 
 1097  1101     1 
 1098  1101     1 
 1101  1106     1 
 1101  1107     1 
 1101  1117     1 
 1102  1104     1 
 1102  1105     1 
 1103  1108     1 
 1103  1109     1 
 1103  1113     1 
 1103  1118     1 
 1103  1119     1 
 1104  1106     1 
 1104  1107     1 
 1104  1117     1 
 1105  1110     1 
 1105  1111     1 
 1105  1112     1 
 1105  1114     1 
 1105  1115     1 
 1105  1116     1 
 1105  1120     1 
 1105  1121     1 
 1106  1108     1 
 1106  1109     1 
 1106  1113     1 
 1106  1118     1 
 1106  1119     1 
 1107  1118     1 
 1107  1119     1 
 1108  1110     1 
 1108  1111     1 
 1108  1112     1 
 1108  1114     1 
 1108  1115     1 
 1108  1116     1 
 1108  1117     1 
 1109  1114     1 
 1109  1115     1 
 1109  1116     1 
 1109  1117     1 
 1110  1113     1 
 1111  1113     1 
 1112  1113     1 
 1113  1117     1 
 1117  1122     1 
 1117  1123     1 
 1117  1133     1 
 1118  1120     1 
 1118  1121     1 
 1119  1124     1 
 1119  1125     1 
 1119  1129     1 
 1119  1134     1 
 1119  1135     1 
 1120  1122     1 
 1120  1123     1 
 1120  1133     1 
 1121  1126     1 
 1121  1127     1 
 1121  1128     1 
 1121  1130     1 
 1121  1131     1 
 1121  1132     1 
 1121  1136     1 
 1121  1137     1 
 1122  1124     1 
 1122  1125     1 
 1122  1129     1 
 1122  1134     1 
 1122  1135     1 
 1123  1134     1 
 1123  1135     1 
 1124  1126     1 
 1124  1127     1 
 1124  1128     1 
 1124  1130     1 
 1124  1131     1 
 1124  1132     1 
 1124  1133     1 
 1125  1130     1 
 1125  1131     1 
 1125  1132     1 
 1125  1133     1 
 1126  1129     1 
 1127  1129     1 
 1128  1129     1 
 1129  1133     1 
 1133  1138     1 
 1133  1139     1 
 1133  1154     1 
 1134  1136     1 
 1134  1137     1 
 1135  1140     1 
 1135  1141     1 
 1135  1142     1 
 1135  1155     1 
 1135  1156     1 
 1136  1138     1 
 1136  1139     1 
 1136  1154     1 
 1137  1143     1 
 1137  1152     1 
 1137  1157     1 
 1137  1158     1 
 1138  1140     1 
 1138  1141     1 
 1138  1142     1 
 1138  1155     1 
 1138  1156     1 
 1139  1144     1 
 1139  1145     1 
 1139  1150     1 
 1139  1153     1 
 1139  1155     1 
 1139  1156     1 
 1140  1143     1 
 1140  1152     1 
 1140  1154     1 
 1141  1143     1 
 1141  1152     1 
 1141  1154     1 
 1142  1146     1 
 1142  1147     1 
 1142  1151     1 
 1142  1154     1 
 1143  1148     1 
 1143  1150     1 
 1143  1153     1 
 1144  1146     1 
 1144  1147     1 
 1144  1152     1 
 1145  1149     1 
 1145  1151     1 
 1145  1152     1 
 1146  1148     1 
 1146  1150     1 
 1147  1153     1 
 1148  1151     1 
 1148  1152     1 
 1149  1150     1 
 1151  1153     1 
 1154  1159     1 
 1154  1160     1 
 1154  1164     1 
 1155  1157     1 
 1155  1158     1 
 1156  1161     1 
 1156  1162     1 
 1156  1163     1 
 1156  1165     1 
 1156  1166     1 
 1157  1159     1 
 1157  1160     1 
 1157  1164     1 
 1158  1167     1 
 1158  1168     1 
 1159  1161     1 
 1159  1162     1 
 1159  1163     1 
 1159  1165     1 
 1159  1166     1 
 1160  1165     1 
 1160  1166     1 
 1161  1164     1 
 1162  1164     1 
 1163  1164     1 
 1164  1169     1 
 1164  1170     1 
 1164  1183     1 
 1165  1167     1 
 1165  1168     1 
 1166  1171     1 
 1166  1172     1 
 1166  1173     1 
 1166  1184     1 
 1166  1185     1 
 1167  1169     1 
 1167  1170     1 
 1167  1183     1 
 1168  1174     1 
 1168  1175     1 
 1168  1179     1 
 1168  1186     1 
 1168  1187     1 
 1169  1171     1 
 1169  1172     1 
 1169  1173     1 
 1169  1184     1 
 1169  1185     1 
 1170  1176     1 
 1170  1177     1 
 1170  1178     1 
 1170  1180     1 
 1170  1181     1 
 1170  1182     1 
 1170  1184     1 
 1170  1185     1 
 1171  1174     1 
 1171  1175     1 
 1171  1179     1 
 1171  1183     1 
 1172  1174     1 
 1172  1175     1 
 1172  1179     1 
 1172  1183     1 
 1173  1183     1 
 1174  1176     1 
 1174  1177     1 
 1174  1178     1 
 1174  1180     1 
 1174  1181     1 
 1174  1182     1 
 1175  1180     1 
 1175  1181     1 
 1175  1182     1 
 1176  1179     1 
 1177  1179     1 
 1178  1179     1 
 1183  1188     1 
 1183  1189     1 
 1183  1205     1 
 1184  1186     1 
 1184  1187     1 
 1185  1190     1 
 1185  1191     1 
 1185  1192     1 
 1185  1206     1 
 1185  1207     1 
 1186  1188     1 
 1186  1189     1 
 1186  1205     1 
 1187  1193     1 
 1187  1194     1 
 1187  1195     1 
 1187  1208     1 
 1187  1209     1 
 1188  1190     1 
 1188  1191     1 
 1188  1192     1 
 1188  1206     1 
 1188  1207     1 
 1189  1196     1 
 1189  1197     1 
 1189  1198     1 
 1189  1206     1 
 1189  1207     1 
 1190  1193     1 
 1190  1194     1 
 1190  1195     1 
 1190  1205     1 
 1191  1193     1 
 1191  1194     1 
 1191  1195     1 
 1191  1205     1 
 1192  1199     1 
 1192  1200     1 
 1192  1201     1 
 1192  1205     1 
 1193  1196     1 
 1193  1197     1 
 1193  1198     1 
 1194  1196     1 
 1194  1197     1 
 1194  1198     1 
 1195  1202     1 
 1195  1203     1 
 1195  1204     1 
 1196  1199     1 
 1196  1200     1 
 1196  1201     1 
 1197  1199     1 
 1197  1200     1 
 1197  1201     1 
 1199  1202     1 
 1199  1203     1 
 1199  1204     1 
 1200  1202     1 
 1200  1203     1 
 1200  1204     1 
 1205  1210     1 
 1205  1211     1 
 1205  1229     1 
 1206  1208     1 
 1206  1209     1 
 1207  1212     1 
 1207  1213     1 
 1207  1214     1 
 1207  1230     1 
 1207  1231     1 
 1208  1210     1 
 1208  1211     1 
 1208  1229     1 
 1209  1215     1 
 1209  1216     1 
 1209  1217     1 
 1209  1232     1 
 1209  1233     1 
 1210  1212     1 
 1210  1213     1 
 1210  1214     1 
 1210  1230     1 
 1210  1231     1 
 1211  1218     1 
 1211  1219     1 
 1211  1220     1 
 1211  1230     1 
 1211  1231     1 
 1212  1215     1 
 1212  1216     1 
 1212  1217     1 
 1212  1229     1 
 1213  1215     1 
 1213  1216     1 
 1213  1217     1 
 1213  1229     1 
 1214  1221     1 
 1214  1222     1 
 1214  1229     1 
 1215  1218     1 
 1215  1219     1 
 1215  1220     1 
 1216  1218     1 
 1216  1219     1 
 1216  1220     1 
 1217  1223     1 
 1217  1226     1 
 1218  1221     1 
 1218  1222     1 
 1219  1221     1 
 1219  1222     1 
 1220  1224     1 
 1220  1225     1 
 1220  1227     1 
 1220  1228     1 
 1221  1223     1 
 1221  1226     1 
 1223  1227     1 
 1223  1228     1 
 1224  1226     1 
 1225  1226     1 
 1229  1234     1 
 1229  1235     1 
 1229  1246     1 
 1230  1232     1 
 1230  1233     1 
 1231  1236     1 
 1231  1237     1 
 1231  1238     1 
 1231  1247     1 
 1231  1248     1 
 1232  1234     1 
 1232  1235     1 
 1232  1246     1 
 1233  1239     1 
 1233  1240     1 
 1233  1241     1 
 1233  1249     1 
 1233  1250     1 
 1234  1236     1 
 1234  1237     1 
 1234  1238     1 
 1234  1247     1 
 1234  1248     1 
 1235  1242     1 
 1235  1243     1 
 1235  1247     1 
 1235  1248     1 
 1236  1239     1 
 1236  1240     1 
 1236  1241     1 
 1236  1246     1 
 1237  1239     1 
 1237  1240     1 
 1237  1241     1 
 1237  1246     1 
 1238  1244     1 
 1238  1245     1 
 1238  1246     1 
 1239  1242     1 
 1239  1243     1 
 1240  1242     1 
 1240  1243     1 
 1242  1244     1 
 1242  1245     1 
 1246  1251     1 
 1246  1252     1 
 1246  1253     1 
 1247  1249     1 
 1247  1250     1 
 1248  1254     1 
 1248  1255     1 
 1249  1251     1 
 1249  1252     1 
 1249  1253     1 
 1250  1256     1 
 1250  1257     1 
 1251  1254     1 
 1251  1255     1 
 1252  1254     1 
 1252  1255     1 
 1253  1258     1 
 1253  1259     1 
 1253  1277     1 
 1254  1256     1 
 1254  1257     1 
 1255  1260     1 
 1255  1261     1 
 1255  1262     1 
 1255  1278     1 
 1255  1279     1 
 1256  1258     1 
 1256  1259     1 
 1256  1277     1 
 1257  1263     1 
 1257  1264     1 
 1257  1265     1 
 1257  1280     1 
 1257  1281     1 
 1258  1260     1 
 1258  1261     1 
 1258  1262     1 
 1258  1278     1 
 1258  1279     1 
 1259  1266     1 
 1259  1267     1 
 1259  1268     1 
 1259  1278     1 
 1259  1279     1 
 1260  1263     1 
 1260  1264     1 
 1260  1265     1 
 1260  1277     1 
 1261  1263     1 
 1261  1264     1 
 1261  1265     1 
 1261  1277     1 
 1262  1269     1 
 1262  1270     1 
 1262  1277     1 
 1263  1266     1 
 1263  1267     1 
 1263  1268     1 
 1264  1266     1 
 1264  1267     1 
 1264  1268     1 
 1265  1271     1 
 1265  1274     1 
 1266  1269     1 
 1266  1270     1 
 1267  1269     1 
 1267  1270     1 
 1268  1272     1 
 1268  1273     1 
 1268  1275     1 
 1268  1276     1 
 1269  1271     1 
 1269  1274     1 
 1271  1275     1 
 1271  1276     1 
 1272  1274     1 
 1273  1274     1 
 1277  1282     1 
 1277  1283     1 
 1277  1291     1 
 1278  1280     1 
 1278  1281     1 
 1279  1284     1 
 1279  1285     1 
 1279  1289     1 
 1279  1292     1 
 1279  1293     1 
 1280  1282     1 
 1280  1283     1 
 1280  1291     1 
 1281  1286     1 
 1281  1287     1 
 1281  1288     1 
 1281  1290     1 
 1281  1294     1 
 1281  1295     1 
 1282  1284     1 
 1282  1285     1 
 1282  1289     1 
 1282  1292     1 
 1282  1293     1 
 1283  1292     1 
 1283  1293     1 
 1284  1286     1 
 1284  1287     1 
 1284  1288     1 
 1284  1290     1 
 1284  1291     1 
 1285  1290     1 
 1285  1291     1 
 1286  1289     1 
 1287  1289     1 
 1288  1289     1 
 1289  1291     1 
 1291  1296     1 
 1291  1297     1 
 1291  1310     1 
 1292  1294     1 
 1292  1295     1 
 1293  1298     1 
 1293  1299     1 
 1293  1300     1 
 1293  1311     1 
 1293  1312     1 
 1294  1296     1 
 1294  1297     1 
 1294  1310     1 
 1295  1301     1 
 1295  1302     1 
 1295  1306     1 
 1295  1313     1 
 1295  1314     1 
 1296  1298     1 
 1296  1299     1 
 1296  1300     1 
 1296  1311     1 
 1296  1312     1 
 1297  1303     1 
 1297  1304     1 
 1297  1305     1 
 1297  1307     1 
 1297  1308     1 
 1297  1309     1 
 1297  1311     1 
 1297  1312     1 
 1298  1301     1 
 1298  1302     1 
 1298  1306     1 
 1298  1310     1 
 1299  1301     1 
 1299  1302     1 
 1299  1306     1 
 1299  1310     1 
 1300  1310     1 
 1301  1303     1 
 1301  1304     1 
 1301  1305     1 
 1301  1307     1 
 1301  1308     1 
 1301  1309     1 
 1302  1307     1 
 1302  1308     1 
 1302  1309     1 
 1303  1306     1 
 1304  1306     1 
 1305  1306     1 
 1310  1315     1 
 1310  1316     1 
 1310  1331     1 
 1311  1313     1 
 1311  1314     1 
 1312  1317     1 
 1312  1318     1 
 1312  1319     1 
 1312  1332     1 
 1312  1333     1 
 1313  1315     1 
 1313  1316     1 
 1313  1331     1 
 1314  1320     1 
 1314  1329     1 
 1314  1334     1 
 1314  1335     1 
 1315  1317     1 
 1315  1318     1 
 1315  1319     1 
 1315  1332     1 
 1315  1333     1 
 1316  1321     1 
 1316  1322     1 
 1316  1327     1 
 1316  1330     1 
 1316  1332     1 
 1316  1333     1 
 1317  1320     1 
 1317  1329     1 
 1317  1331     1 
 1318  1320     1 
 1318  1329     1 
 1318  1331     1 
 1319  1323     1 
 1319  1324     1 
 1319  1328     1 
 1319  1331     1 
 1320  1325     1 
 1320  1327     1 
 1320  1330     1 
 1321  1323     1 
 1321  1324     1 
 1321  1329     1 
 1322  1326     1 
 1322  1328     1 
 1322  1329     1 
 1323  1325     1 
 1323  1327     1 
 1324  1330     1 
 1325  1328     1 
 1325  1329     1 
 1326  1327     1 
 1328  1330     1 
 1331  1336     1 
 1331  1337     1 
 1331  1338     1 
 1332  1334     1 
 1332  1335     1 
 1333  1339     1 
 1333  1340     1 
 1334  1336     1 
 1334  1337     1 
 1334  1338     1 
 1335  1341     1 
 1335  1342     1 
 1336  1339     1 
 1336  1340     1 
 1337  1339     1 
 1337  1340     1 
 1338  1343     1 
 1338  1344     1 
 1338  1358     1 
 1339  1341     1 
 1339  1342     1 
 1340  1345     1 
 1340  1346     1 
 1340  1347     1 
 1340  1359     1 
 1340  1360     1 
 1341  1343     1 
 1341  1344     1 
 1341  1358     1 
 1342  1348     1 
 1342  1356     1 
 1342  1361     1 
 1342  1362     1 
 1343  1345     1 
 1343  1346     1 
 1343  1347     1 
 1343  1359     1 
 1343  1360     1 
 1344  1349     1 
 1344  1350     1 
 1344  1354     1 
 1344  1357     1 
 1344  1359     1 
 1344  1360     1 
 1345  1348     1 
 1345  1356     1 
 1345  1358     1 
 1346  1348     1 
 1346  1356     1 
 1346  1358     1 
 1347  1351     1 
 1347  1352     1 
 1347  1355     1 
 1347  1358     1 
 1348  1353     1 
 1348  1354     1 
 1348  1357     1 
 1349  1351     1 
 1349  1352     1 
 1349  1356     1 
 1350  1355     1 
 1350  1356     1 
 1351  1353     1 
 1351  1354     1 
 1352  1357     1 
 1353  1355     1 
 1353  1356     1 
 1355  1357     1 
 1358  1363     1 
 1358  1364     1 
 1358  1365     1 
 1359  1361     1 
 1359  1362     1 
 1360  1366     1 
 1360  1367     1 
 1361  1363     1 
 1361  1364     1 
 1361  1365     1 
 1362  1368     1 
 1362  1369     1 
 1363  1366     1 
 1363  1367     1 
 1364  1366     1 
 1364  1367     1 
 1365  1370     1 
 1365  1371     1 
 1365  1372     1 
 1366  1368     1 
 1366  1369     1 
 1367  1373     1 
 1367  1374     1 
 1368  1370     1 
 1368  1371     1 
 1368  1372     1 
 1370  1373     1 
 1370  1374     1 
 1371  1373     1 
 1371  1374     1 

[ angles ]
;  ai    aj    ak funct            c0            c1            c2            c3
    2     1     3     1 
    2     1     4     1 
    2     1     5     1 
    3     1     4     1 
    3     1     5     1 
    4     1     5     1 
    1     5     6     1 
    1     5     7     1 
    1     5    23     1 
    6     5     7     1 
    6     5    23     1 
    7     5    23     1 
    5     7     8     1 
    5     7     9     1 
    5     7    10     1 
    8     7     9     1 
    8     7    10     1 
    9     7    10     1 
    7    10    11     1 
    7    10    12     1 
    7    10    13     1 
   11    10    12     1 
   11    10    13     1 
   12    10    13     1 
   10    13    14     1 
   10    13    15     1 
   10    13    16     1 
   14    13    15     1 
   14    13    16     1 
   15    13    16     1 
   13    16    17     1 
   13    16    18     1 
   13    16    19     1 
   17    16    18     1 
   17    16    19     1 
   18    16    19     1 
   16    19    20     1 
   16    19    21     1 
   16    19    22     1 
   20    19    21     1 
   20    19    22     1 
   21    19    22     1 
    5    23    24     1 
    5    23    25     1 
   24    23    25     1 
   23    25    26     1 
   23    25    27     1 
   26    25    27     1 
   25    27    28     1 
   25    27    29     1 
   25    27    39     1 
   28    27    29     1 
   28    27    39     1 
   29    27    39     1 
   27    29    30     1 
   27    29    31     1 
   27    29    35     1 
   30    29    31     1 
   30    29    35     1 
   31    29    35     1 
   29    31    32     1 
   29    31    33     1 
   29    31    34     1 
   32    31    33     1 
   32    31    34     1 
   33    31    34     1 
   29    35    36     1 
   29    35    37     1 
   29    35    38     1 
   36    35    37     1 
   36    35    38     1 
   37    35    38     1 
   27    39    40     1 
   27    39    41     1 
   40    39    41     1 
   39    41    42     1 
   39    41    43     1 
   42    41    43     1 
   41    43    44     1 
   41    43    45     1 
   41    43    58     1 
   44    43    45     1 
   44    43    58     1 
   45    43    58     1 
   43    45    46     1 
   43    45    47     1 
   43    45    48     1 
   46    45    47     1 
   46    45    48     1 
   47    45    48     1 
   45    48    49     1 
   45    48    50     1 
   45    48    54     1 
   49    48    50     1 
   49    48    54     1 
   50    48    54     1 
   48    50    51     1 
   48    50    52     1 
   48    50    53     1 
   51    50    52     1 
   51    50    53     1 
   52    50    53     1 
   48    54    55     1 
   48    54    56     1 
   48    54    57     1 
   55    54    56     1 
   55    54    57     1 
   56    54    57     1 
   43    58    59     1 
   43    58    60     1 
   59    58    60     1 
   58    60    61     1 
   58    60    62     1 
   61    60    62     1 
   60    62    63     1 
   60    62    64     1 
   60    62    82     1 
   63    62    64     1 
   63    62    82     1 
   64    62    82     1 
   62    64    65     1 
   62    64    66     1 
   62    64    67     1 
   65    64    66     1 
   65    64    67     1 
   66    64    67     1 
   64    67    68     1 
   64    67    69     1 
   64    67    70     1 
   68    67    69     1 
   68    67    70     1 
   69    67    70     1 
   67    70    71     1 
   67    70    72     1 
   67    70    73     1 
   71    70    72     1 
   71    70    73     1 
   72    70    73     1 
   70    73    74     1 
   70    73    75     1 
   74    73    75     1 
   73    75    76     1 
   73    75    79     1 
   76    75    79     1 
   75    76    77     1 
   75    76    78     1 
   77    76    78     1 
   75    79    80     1 
   75    79    81     1 
   80    79    81     1 
   62    82    83     1 
   62    82    84     1 
   83    82    84     1 
   82    84    85     1 
   82    84    86     1 
   85    84    86     1 
   84    86    87     1 
   84    86    88     1 
   84    86    94     1 
   87    86    88     1 
   87    86    94     1 
   88    86    94     1 
   86    88    89     1 
   86    88    90     1 
   86    88    91     1 
   89    88    90     1 
   89    88    91     1 
   90    88    91     1 
   88    91    92     1 
   88    91    93     1 
   92    91    93     1 
   86    94    95     1 
   86    94    96     1 
   95    94    96     1 
   94    96    97     1 
   94    96    98     1 
   97    96    98     1 
   96    98    99     1 
   96    98   100     1 
   96    98   108     1 
   99    98   100     1 
   99    98   108     1 
  100    98   108     1 
   98   100   101     1 
   98   100   102     1 
   98   100   103     1 
  101   100   102     1 
  101   100   103     1 
  102   100   103     1 
  100   103   104     1 
  100   103   105     1 
  104   103   105     1 
  103   105   106     1 
  103   105   107     1 
  106   105   107     1 
   98   108   109     1 
   98   108   110     1 
  109   108   110     1 
  108   110   111     1 
  108   110   112     1 
  111   110   112     1 
  110   112   113     1 
  110   112   114     1 
  110   112   127     1 
  113   112   114     1 
  113   112   127     1 
  114   112   127     1 
  112   114   115     1 
  112   114   116     1 
  112   114   120     1 
  115   114   116     1 
  115   114   120     1 
  116   114   120     1 
  114   116   117     1 
  114   116   118     1 
  114   116   119     1 
  117   116   118     1 
  117   116   119     1 
  118   116   119     1 
  114   120   121     1 
  114   120   122     1 
  114   120   123     1 
  121   120   122     1 
  121   120   123     1 
  122   120   123     1 
  120   123   124     1 
  120   123   125     1 
  120   123   126     1 
  124   123   125     1 
  124   123   126     1 
  125   123   126     1 
  112   127   128     1 
  112   127   129     1 
  128   127   129     1 
  127   129   130     1 
  127   129   131     1 
  130   129   131     1 
  129   131   132     1 
  129   131   133     1 
  129   131   144     1 
  132   131   133     1 
  132   131   144     1 
  133   131   144     1 
  131   133   134     1 
  131   133   135     1 
  131   133   136     1 
  134   133   135     1 
  134   133   136     1 
  135   133   136     1 
  133   136   137     1 
  133   136   138     1 
  133   136   139     1 
  137   136   138     1 
  137   136   139     1 
  138   136   139     1 
  136   139   140     1 
  136   139   141     1 
  140   139   141     1 
  139   141   142     1 
  139   141   143     1 
  142   141   143     1 
  131   144   145     1 
  131   144   146     1 
  145   144   146     1 
  144   146   147     1 
  144   146   148     1 
  147   146   148     1 
  146   148   149     1 
  146   148   150     1 
  146   148   151     1 
  149   148   150     1 
  149   148   151     1 
  150   148   151     1 
  148   151   152     1 
  148   151   153     1 
  152   151   153     1 
  151   153   154     1 
  151   153   155     1 
  154   153   155     1 
  153   155   156     1 
  153   155   157     1 
  153   155   170     1 
  156   155   157     1 
  156   155   170     1 
  157   155   170     1 
  155   157   158     1 
  155   157   159     1 
  155   157   163     1 
  158   157   159     1 
  158   157   163     1 
  159   157   163     1 
  157   159   160     1 
  157   159   161     1 
  157   159   162     1 
  160   159   161     1 
  160   159   162     1 
  161   159   162     1 
  157   163   164     1 
  157   163   165     1 
  157   163   166     1 
  164   163   165     1 
  164   163   166     1 
  165   163   166     1 
  163   166   167     1 
  163   166   168     1 
  163   166   169     1 
  167   166   168     1 
  167   166   169     1 
  168   166   169     1 
  155   170   171     1 
  155   170   172     1 
  171   170   172     1 
  170   172   173     1 
  170   172   174     1 
  173   172   174     1 
  172   174   175     1 
  172   174   176     1 
  172   174   184     1 
  175   174   176     1 
  175   174   184     1 
  176   174   184     1 
  174   176   177     1 
  174   176   178     1 
  174   176   182     1 
  177   176   178     1 
  177   176   182     1 
  178   176   182     1 
  176   178   179     1 
  176   178   180     1 
  176   178   181     1 
  179   178   180     1 
  179   178   181     1 
  180   178   181     1 
  176   182   183     1 
  174   184   185     1 
  174   184   186     1 
  185   184   186     1 
  184   186   187     1 
  184   186   188     1 
  187   186   188     1 
  186   188   189     1 
  186   188   190     1 
  186   188   206     1 
  189   188   190     1 
  189   188   206     1 
  190   188   206     1 
  188   190   191     1 
  188   190   192     1 
  188   190   193     1 
  191   190   192     1 
  191   190   193     1 
  192   190   193     1 
  190   193   194     1 
  190   193   195     1 
  190   193   196     1 
  194   193   195     1 
  194   193   196     1 
  195   193   196     1 
  193   196   197     1 
  193   196   198     1 
  193   196   199     1 
  197   196   198     1 
  197   196   199     1 
  198   196   199     1 
  196   199   200     1 
  196   199   201     1 
  196   199   202     1 
  200   199   201     1 
  200   199   202     1 
  201   199   202     1 
  199   202   203     1 
  199   202   204     1 
  199   202   205     1 
  203   202   204     1 
  203   202   205     1 
  204   202   205     1 
  188   206   207     1 
  188   206   208     1 
  207   206   208     1 
  206   208   209     1 
  206   208   218     1 
  209   208   218     1 
  208   209   210     1 
  208   209   211     1 
  208   209   212     1 
  210   209   211     1 
  210   209   212     1 
  211   209   212     1 
  209   212   213     1 
  209   212   214     1 
  209   212   215     1 
  213   212   214     1 
  213   212   215     1 
  214   212   215     1 
  212   215   216     1 
  212   215   217     1 
  212   215   218     1 
  216   215   217     1 
  216   215   218     1 
  217   215   218     1 
  208   218   215     1 
  208   218   219     1 
  208   218   220     1 
  215   218   219     1 
  215   218   220     1 
  219   218   220     1 
  218   220   221     1 
  218   220   222     1 
  221   220   222     1 
  220   222   223     1 
  220   222   224     1 
  223   222   224     1 
  222   224   225     1 
  222   224   226     1 
  222   224   230     1 
  225   224   226     1 
  225   224   230     1 
  226   224   230     1 
  224   226   227     1 
  224   226   228     1 
  224   226   229     1 
  227   226   228     1 
  227   226   229     1 
  228   226   229     1 
  224   230   231     1 
  224   230   232     1 
  231   230   232     1 
  230   232   233     1 
  230   232   234     1 
  233   232   234     1 
  232   234   235     1 
  232   234   236     1 
  232   234   249     1 
  235   234   236     1 
  235   234   249     1 
  236   234   249     1 
  234   236   237     1 
  234   236   238     1 
  234   236   242     1 
  237   236   238     1 
  237   236   242     1 
  238   236   242     1 
  236   238   239     1 
  236   238   240     1 
  236   238   241     1 
  239   238   240     1 
  239   238   241     1 
  240   238   241     1 
  236   242   243     1 
  236   242   244     1 
  236   242   245     1 
  243   242   244     1 
  243   242   245     1 
  244   242   245     1 
  242   245   246     1 
  242   245   247     1 
  242   245   248     1 
  246   245   247     1 
  246   245   248     1 
  247   245   248     1 
  234   249   250     1 
  234   249   251     1 
  250   249   251     1 
  249   251   252     1 
  249   251   253     1 
  252   251   253     1 
  251   253   254     1 
  251   253   255     1 
  251   253   273     1 
  254   253   255     1 
  254   253   273     1 
  255   253   273     1 
  253   255   256     1 
  253   255   257     1 
  253   255   258     1 
  256   255   257     1 
  256   255   258     1 
  257   255   258     1 
  255   258   259     1 
  255   258   260     1 
  255   258   261     1 
  259   258   260     1 
  259   258   261     1 
  260   258   261     1 
  258   261   262     1 
  258   261   263     1 
  258   261   264     1 
  262   261   263     1 
  262   261   264     1 
  263   261   264     1 
  261   264   265     1 
  261   264   266     1 
  265   264   266     1 
  264   266   267     1 
  264   266   270     1 
  267   266   270     1 
  266   267   268     1 
  266   267   269     1 
  268   267   269     1 
  266   270   271     1 
  266   270   272     1 
  271   270   272     1 
  253   273   274     1 
  253   273   275     1 
  274   273   275     1 
  273   275   276     1 
  273   275   277     1 
  276   275   277     1 
  275   277   278     1 
  275   277   279     1 
  275   277   297     1 
  278   277   279     1 
  278   277   297     1 
  279   277   297     1 
  277   279   280     1 
  277   279   281     1 
  277   279   282     1 
  280   279   281     1 
  280   279   282     1 
  281   279   282     1 
  279   282   283     1 
  279   282   284     1 
  279   282   285     1 
  283   282   284     1 
  283   282   285     1 
  284   282   285     1 
  282   285   286     1 
  282   285   287     1 
  282   285   288     1 
  286   285   287     1 
  286   285   288     1 
  287   285   288     1 
  285   288   289     1 
  285   288   290     1 
  289   288   290     1 
  288   290   291     1 
  288   290   294     1 
  291   290   294     1 
  290   291   292     1 
  290   291   293     1 
  292   291   293     1 
  290   294   295     1 
  290   294   296     1 
  295   294   296     1 
  277   297   298     1 
  277   297   299     1 
  298   297   299     1 
  297   299   300     1 
  297   299   301     1 
  300   299   301     1 
  299   301   302     1 
  299   301   303     1 
  299   301   316     1 
  302   301   303     1 
  302   301   316     1 
  303   301   316     1 
  301   303   304     1 
  301   303   305     1 
  301   303   306     1 
  304   303   305     1 
  304   303   306     1 
  305   303   306     1 
  303   306   307     1 
  303   306   308     1 
  303   306   312     1 
  307   306   308     1 
  307   306   312     1 
  308   306   312     1 
  306   308   309     1 
  306   308   310     1 
  306   308   311     1 
  309   308   310     1 
  309   308   311     1 
  310   308   311     1 
  306   312   313     1 
  306   312   314     1 
  306   312   315     1 
  313   312   314     1 
  313   312   315     1 
  314   312   315     1 
  301   316   317     1 
  301   316   318     1 
  317   316   318     1 
  316   318   319     1 
  316   318   320     1 
  319   318   320     1 
  318   320   321     1 
  318   320   322     1 
  318   320   326     1 
  321   320   322     1 
  321   320   326     1 
  322   320   326     1 
  320   322   323     1 
  320   322   324     1 
  320   322   325     1 
  323   322   324     1 
  323   322   325     1 
  324   322   325     1 
  320   326   327     1 
  320   326   328     1 
  327   326   328     1 
  326   328   329     1 
  326   328   330     1 
  329   328   330     1 
  328   330   331     1 
  328   330   332     1 
  328   330   350     1 
  331   330   332     1 
  331   330   350     1 
  332   330   350     1 
  330   332   333     1 
  330   332   334     1 
  330   332   335     1 
  333   332   334     1 
  333   332   335     1 
  334   332   335     1 
  332   335   336     1 
  332   335   337     1 
  332   335   338     1 
  336   335   337     1 
  336   335   338     1 
  337   335   338     1 
  335   338   339     1 
  335   338   340     1 
  335   338   341     1 
  339   338   340     1 
  339   338   341     1 
  340   338   341     1 
  338   341   342     1 
  338   341   343     1 
  342   341   343     1 
  341   343   344     1 
  341   343   347     1 
  344   343   347     1 
  343   344   345     1 
  343   344   346     1 
  345   344   346     1 
  343   347   348     1 
  343   347   349     1 
  348   347   349     1 
  330   350   351     1 
  330   350   352     1 
  351   350   352     1 
  350   352   353     1 
  350   352   354     1 
  353   352   354     1 
  352   354   355     1 
  352   354   356     1 
  352   354   374     1 
  355   354   356     1 
  355   354   374     1 
  356   354   374     1 
  354   356   357     1 
  354   356   358     1 
  354   356   359     1 
  357   356   358     1 
  357   356   359     1 
  358   356   359     1 
  356   359   360     1 
  356   359   361     1 
  356   359   362     1 
  360   359   361     1 
  360   359   362     1 
  361   359   362     1 
  359   362   363     1 
  359   362   364     1 
  359   362   365     1 
  363   362   364     1 
  363   362   365     1 
  364   362   365     1 
  362   365   366     1 
  362   365   367     1 
  366   365   367     1 
  365   367   368     1 
  365   367   371     1 
  368   367   371     1 
  367   368   369     1 
  367   368   370     1 
  369   368   370     1 
  367   371   372     1 
  367   371   373     1 
  372   371   373     1 
  354   374   375     1 
  354   374   376     1 
  375   374   376     1 
  374   376   377     1 
  374   376   378     1 
  377   376   378     1 
  376   378   379     1 
  376   378   380     1 
  376   378   381     1 
  379   378   380     1 
  379   378   381     1 
  380   378   381     1 
  378   381   382     1 
  378   381   383     1 
  382   381   383     1 
  381   383   384     1 
  381   383   385     1 
  384   383   385     1 
  383   385   386     1 
  383   385   387     1 
  383   385   388     1 
  386   385   387     1 
  386   385   388     1 
  387   385   388     1 
  385   388   389     1 
  385   388   390     1 
  389   388   390     1 
  388   390   391     1 
  388   390   392     1 
  391   390   392     1 
  390   392   393     1 
  390   392   394     1 
  390   392   404     1 
  393   392   394     1 
  393   392   404     1 
  394   392   404     1 
  392   394   395     1 
  392   394   396     1 
  392   394   400     1 
  395   394   396     1 
  395   394   400     1 
  396   394   400     1 
  394   396   397     1 
  394   396   398     1 
  394   396   399     1 
  397   396   398     1 
  397   396   399     1 
  398   396   399     1 
  394   400   401     1 
  394   400   402     1 
  394   400   403     1 
  401   400   402     1 
  401   400   403     1 
  402   400   403     1 
  392   404   405     1 
  392   404   406     1 
  405   404   406     1 
  404   406   407     1 
  404   406   408     1 
  407   406   408     1 
  406   408   409     1 
  406   408   410     1 
  406   408   426     1 
  409   408   410     1 
  409   408   426     1 
  410   408   426     1 
  408   410   411     1 
  408   410   412     1 
  408   410   413     1 
  411   410   412     1 
  411   410   413     1 
  412   410   413     1 
  410   413   414     1 
  410   413   415     1 
  410   413   416     1 
  414   413   415     1 
  414   413   416     1 
  415   413   416     1 
  413   416   417     1 
  413   416   418     1 
  413   416   419     1 
  417   416   418     1 
  417   416   419     1 
  418   416   419     1 
  416   419   420     1 
  416   419   421     1 
  416   419   422     1 
  420   419   421     1 
  420   419   422     1 
  421   419   422     1 
  419   422   423     1 
  419   422   424     1 
  419   422   425     1 
  423   422   424     1 
  423   422   425     1 
  424   422   425     1 
  408   426   427     1 
  408   426   428     1 
  427   426   428     1 
  426   428   429     1 
  426   428   430     1 
  429   428   430     1 
  428   430   431     1 
  428   430   432     1 
  428   430   450     1 
  431   430   432     1 
  431   430   450     1 
  432   430   450     1 
  430   432   433     1 
  430   432   434     1 
  430   432   435     1 
  433   432   434     1 
  433   432   435     1 
  434   432   435     1 
  432   435   436     1 
  432   435   437     1 
  432   435   438     1 
  436   435   437     1 
  436   435   438     1 
  437   435   438     1 
  435   438   439     1 
  435   438   440     1 
  435   438   441     1 
  439   438   440     1 
  439   438   441     1 
  440   438   441     1 
  438   441   442     1 
  438   441   443     1 
  442   441   443     1 
  441   443   444     1 
  441   443   447     1 
  444   443   447     1 
  443   444   445     1 
  443   444   446     1 
  445   444   446     1 
  443   447   448     1 
  443   447   449     1 
  448   447   449     1 
  430   450   451     1 
  430   450   452     1 
  451   450   452     1 
  450   452   453     1 
  450   452   454     1 
  453   452   454     1 
  452   454   455     1 
  452   454   456     1 
  452   454   469     1 
  455   454   456     1 
  455   454   469     1 
  456   454   469     1 
  454   456   457     1 
  454   456   458     1 
  454   456   462     1 
  457   456   458     1 
  457   456   462     1 
  458   456   462     1 
  456   458   459     1 
  456   458   460     1 
  456   458   461     1 
  459   458   460     1 
  459   458   461     1 
  460   458   461     1 
  456   462   463     1 
  456   462   464     1 
  456   462   465     1 
  463   462   464     1 
  463   462   465     1 
  464   462   465     1 
  462   465   466     1 
  462   465   467     1 
  462   465   468     1 
  466   465   467     1 
  466   465   468     1 
  467   465   468     1 
  454   469   470     1 
  454   469   471     1 
  470   469   471     1 
  469   471   472     1 
  469   471   473     1 
  472   471   473     1 
  471   473   474     1 
  471   473   475     1 
  471   473   480     1 
  474   473   475     1 
  474   473   480     1 
  475   473   480     1 
  473   475   476     1 
  473   475   477     1 
  473   475   478     1 
  476   475   477     1 
  476   475   478     1 
  477   475   478     1 
  475   478   479     1 
  473   480   481     1 
  473   480   482     1 
  481   480   482     1 
  480   482   483     1 
  480   482   484     1 
  483   482   484     1 
  482   484   485     1 
  482   484   486     1 
  482   484   487     1 
  485   484   486     1 
  485   484   487     1 
  486   484   487     1 
  484   487   488     1 
  484   487   489     1 
  488   487   489     1 
  487   489   490     1 
  487   489   491     1 
  490   489   491     1 
  489   491   492     1 
  489   491   493     1 
  489   491   506     1 
  492   491   493     1 
  492   491   506     1 
  493   491   506     1 
  491   493   494     1 
  491   493   495     1 
  491   493   496     1 
  494   493   495     1 
  494   493   496     1 
  495   493   496     1 
  493   496   497     1 
  493   496   498     1 
  493   496   502     1 
  497   496   498     1 
  497   496   502     1 
  498   496   502     1 
  496   498   499     1 
  496   498   500     1 
  496   498   501     1 
  499   498   500     1 
  499   498   501     1 
  500   498   501     1 
  496   502   503     1 
  496   502   504     1 
  496   502   505     1 
  503   502   504     1 
  503   502   505     1 
  504   502   505     1 
  491   506   507     1 
  491   506   508     1 
  507   506   508     1 
  506   508   509     1 
  506   508   510     1 
  509   508   510     1 
  508   510   511     1 
  508   510   512     1 
  508   510   525     1 
  511   510   512     1 
  511   510   525     1 
  512   510   525     1 
  510   512   513     1 
  510   512   514     1 
  510   512   518     1 
  513   512   514     1 
  513   512   518     1 
  514   512   518     1 
  512   514   515     1 
  512   514   516     1 
  512   514   517     1 
  515   514   516     1 
  515   514   517     1 
  516   514   517     1 
  512   518   519     1 
  512   518   520     1 
  512   518   521     1 
  519   518   520     1 
  519   518   521     1 
  520   518   521     1 
  518   521   522     1 
  518   521   523     1 
  518   521   524     1 
  522   521   523     1 
  522   521   524     1 
  523   521   524     1 
  510   525   526     1 
  510   525   527     1 
  526   525   527     1 
  525   527   528     1 
  525   527   529     1 
  528   527   529     1 
  527   529   530     1 
  527   529   531     1 
  527   529   546     1 
  530   529   531     1 
  530   529   546     1 
  531   529   546     1 
  529   531   532     1 
  529   531   533     1 
  529   531   534     1 
  532   531   533     1 
  532   531   534     1 
  533   531   534     1 
  531   534   535     1 
  531   534   544     1 
  535   534   544     1 
  534   535   536     1 
  534   535   537     1 
  536   535   537     1 
  535   537   538     1 
  535   537   539     1 
  538   537   539     1 
  537   539   540     1 
  537   539   542     1 
  540   539   542     1 
  539   540   541     1 
  539   542   543     1 
  539   542   544     1 
  543   542   544     1 
  534   544   542     1 
  534   544   545     1 
  542   544   545     1 
  529   546   547     1 
  529   546   548     1 
  547   546   548     1 
  546   548   549     1 
  546   548   550     1 
  549   548   550     1 
  548   550   551     1 
  548   550   552     1 
  548   550   561     1 
  551   550   552     1 
  551   550   561     1 
  552   550   561     1 
  550   552   553     1 
  550   552   554     1 
  550   552   555     1 
  553   552   554     1 
  553   552   555     1 
  554   552   555     1 
  552   555   556     1 
  552   555   557     1 
  552   555   558     1 
  556   555   557     1 
  556   555   558     1 
  557   555   558     1 
  555   558   559     1 
  555   558   560     1 
  559   558   560     1 
  550   561   562     1 
  550   561   563     1 
  562   561   563     1 
  561   563   564     1 
  561   563   565     1 
  564   563   565     1 
  563   565   566     1 
  563   565   567     1 
  563   565   576     1 
  566   565   567     1 
  566   565   576     1 
  567   565   576     1 
  565   567   568     1 
  565   567   569     1 
  565   567   570     1 
  568   567   569     1 
  568   567   570     1 
  569   567   570     1 
  567   570   571     1 
  567   570   572     1 
  567   570   573     1 
  571   570   572     1 
  571   570   573     1 
  572   570   573     1 
  570   573   574     1 
  570   573   575     1 
  574   573   575     1 
  565   576   577     1 
  565   576   578     1 
  577   576   578     1 
  576   578   579     1 
  576   578   580     1 
  579   578   580     1 
  578   580   581     1 
  578   580   582     1 
  578   580   590     1 
  581   580   582     1 
  581   580   590     1 
  582   580   590     1 
  580   582   583     1 
  580   582   584     1 
  580   582   588     1 
  583   582   584     1 
  583   582   588     1 
  584   582   588     1 
  582   584   585     1 
  582   584   586     1 
  582   584   587     1 
  585   584   586     1 
  585   584   587     1 
  586   584   587     1 
  582   588   589     1 
  580   590   591     1 
  580   590   592     1 
  591   590   592     1 
  590   592   593     1 
  590   592   594     1 
  593   592   594     1 
  592   594   595     1 
  592   594   596     1 
  592   594   614     1 
  595   594   596     1 
  595   594   614     1 
  596   594   614     1 
  594   596   597     1 
  594   596   598     1 
  594   596   599     1 
  597   596   598     1 
  597   596   599     1 
  598   596   599     1 
  596   599   600     1 
  596   599   601     1 
  596   599   602     1 
  600   599   601     1 
  600   599   602     1 
  601   599   602     1 
  599   602   603     1 
  599   602   604     1 
  599   602   605     1 
  603   602   604     1 
  603   602   605     1 
  604   602   605     1 
  602   605   606     1 
  602   605   607     1 
  606   605   607     1 
  605   607   608     1 
  605   607   611     1 
  608   607   611     1 
  607   608   609     1 
  607   608   610     1 
  609   608   610     1 
  607   611   612     1 
  607   611   613     1 
  612   611   613     1 
  594   614   615     1 
  594   614   616     1 
  615   614   616     1 
  614   616   617     1 
  614   616   618     1 
  617   616   618     1 
  616   618   619     1 
  616   618   620     1 
  616   618   621     1 
  619   618   620     1 
  619   618   621     1 
  620   618   621     1 
  618   621   622     1 
  618   621   623     1 
  622   621   623     1 
  621   623   624     1 
  621   623   625     1 
  624   623   625     1 
  623   625   626     1 
  623   625   627     1 
  623   625   637     1 
  626   625   627     1 
  626   625   637     1 
  627   625   637     1 
  625   627   628     1 
  625   627   629     1 
  625   627   633     1 
  628   627   629     1 
  628   627   633     1 
  629   627   633     1 
  627   629   630     1 
  627   629   631     1 
  627   629   632     1 
  630   629   631     1 
  630   629   632     1 
  631   629   632     1 
  627   633   634     1 
  627   633   635     1 
  627   633   636     1 
  634   633   635     1 
  634   633   636     1 
  635   633   636     1 
  625   637   638     1 
  625   637   639     1 
  638   637   639     1 
  637   639   640     1 
  637   639   641     1 
  640   639   641     1 
  639   641   642     1 
  639   641   643     1 
  639   641   656     1 
  642   641   643     1 
  642   641   656     1 
  643   641   656     1 
  641   643   644     1 
  641   643   645     1 
  641   643   646     1 
  644   643   645     1 
  644   643   646     1 
  645   643   646     1 
  643   646   647     1 
  643   646   648     1 
  643   646   652     1 
  647   646   648     1 
  647   646   652     1 
  648   646   652     1 
  646   648   649     1 
  646   648   650     1 
  646   648   651     1 
  649   648   650     1 
  649   648   651     1 
  650   648   651     1 
  646   652   653     1 
  646   652   654     1 
  646   652   655     1 
  653   652   654     1 
  653   652   655     1 
  654   652   655     1 
  641   656   657     1 
  641   656   658     1 
  657   656   658     1 
  656   658   659     1 
  656   658   660     1 
  659   658   660     1 
  658   660   661     1 
  658   660   662     1 
  658   660   678     1 
  661   660   662     1 
  661   660   678     1 
  662   660   678     1 
  660   662   663     1 
  660   662   664     1 
  660   662   665     1 
  663   662   664     1 
  663   662   665     1 
  664   662   665     1 
  662   665   666     1 
  662   665   667     1 
  662   665   668     1 
  666   665   667     1 
  666   665   668     1 
  667   665   668     1 
  665   668   669     1 
  665   668   670     1 
  665   668   671     1 
  669   668   670     1 
  669   668   671     1 
  670   668   671     1 
  668   671   672     1 
  668   671   673     1 
  668   671   674     1 
  672   671   673     1 
  672   671   674     1 
  673   671   674     1 
  671   674   675     1 
  671   674   676     1 
  671   674   677     1 
  675   674   676     1 
  675   674   677     1 
  676   674   677     1 
  660   678   679     1 
  660   678   680     1 
  679   678   680     1 
  678   680   681     1 
  678   680   682     1 
  681   680   682     1 
  680   682   683     1 
  680   682   684     1 
  680   682   694     1 
  683   682   684     1 
  683   682   694     1 
  684   682   694     1 
  682   684   685     1 
  682   684   686     1 
  682   684   690     1 
  685   684   686     1 
  685   684   690     1 
  686   684   690     1 
  684   686   687     1 
  684   686   688     1 
  684   686   689     1 
  687   686   688     1 
  687   686   689     1 
  688   686   689     1 
  684   690   691     1 
  684   690   692     1 
  684   690   693     1 
  691   690   692     1 
  691   690   693     1 
  692   690   693     1 
  682   694   695     1 
  682   694   696     1 
  695   694   696     1 
  694   696   697     1 
  694   696   698     1 
  697   696   698     1 
  696   698   699     1 
  696   698   700     1 
  696   698   714     1 
  699   698   700     1 
  699   698   714     1 
  700   698   714     1 
  698   700   701     1 
  698   700   702     1 
  698   700   703     1 
  701   700   702     1 
  701   700   703     1 
  702   700   703     1 
  700   703   704     1 
  700   703   712     1 
  704   703   712     1 
  703   704   705     1 
  703   704   706     1 
  705   704   706     1 
  704   706   707     1 
  704   706   708     1 
  707   706   708     1 
  706   708   709     1 
  706   708   710     1 
  709   708   710     1 
  708   710   711     1 
  708   710   712     1 
  711   710   712     1 
  703   712   710     1 
  703   712   713     1 
  710   712   713     1 
  698   714   715     1 
  698   714   716     1 
  715   714   716     1 
  714   716   717     1 
  714   716   718     1 
  717   716   718     1 
  716   718   719     1 
  716   718   720     1 
  716   718   733     1 
  719   718   720     1 
  719   718   733     1 
  720   718   733     1 
  718   720   721     1 
  718   720   722     1 
  718   720   723     1 
  721   720   722     1 
  721   720   723     1 
  722   720   723     1 
  720   723   724     1 
  720   723   725     1 
  720   723   729     1 
  724   723   725     1 
  724   723   729     1 
  725   723   729     1 
  723   725   726     1 
  723   725   727     1 
  723   725   728     1 
  726   725   727     1 
  726   725   728     1 
  727   725   728     1 
  723   729   730     1 
  723   729   731     1 
  723   729   732     1 
  730   729   731     1 
  730   729   732     1 
  731   729   732     1 
  718   733   734     1 
  718   733   735     1 
  734   733   735     1 
  733   735   736     1 
  733   735   737     1 
  736   735   737     1 
  735   737   738     1 
  735   737   739     1 
  735   737   748     1 
  738   737   739     1 
  738   737   748     1 
  739   737   748     1 
  737   739   740     1 
  737   739   741     1 
  737   739   742     1 
  740   739   741     1 
  740   739   742     1 
  741   739   742     1 
  739   742   743     1 
  739   742   744     1 
  739   742   745     1 
  743   742   744     1 
  743   742   745     1 
  744   742   745     1 
  742   745   746     1 
  742   745   747     1 
  746   745   747     1 
  737   748   749     1 
  737   748   750     1 
  749   748   750     1 
  748   750   751     1 
  748   750   752     1 
  751   750   752     1 
  750   752   753     1 
  750   752   754     1 
  750   752   762     1 
  753   752   754     1 
  753   752   762     1 
  754   752   762     1 
  752   754   755     1 
  752   754   756     1 
  752   754   757     1 
  755   754   756     1 
  755   754   757     1 
  756   754   757     1 
  754   757   758     1 
  754   757   759     1 
  758   757   759     1 
  757   759   760     1 
  757   759   761     1 
  760   759   761     1 
  752   762   763     1 
  752   762   764     1 
  763   762   764     1 
  762   764   765     1 
  762   764   766     1 
  765   764   766     1 
  764   766   767     1 
  764   766   768     1 
  764   766   778     1 
  767   766   768     1 
  767   766   778     1 
  768   766   778     1 
  766   768   769     1 
  766   768   770     1 
  766   768   774     1 
  769   768   770     1 
  769   768   774     1 
  770   768   774     1 
  768   770   771     1 
  768   770   772     1 
  768   770   773     1 
  771   770   772     1 
  771   770   773     1 
  772   770   773     1 
  768   774   775     1 
  768   774   776     1 
  768   774   777     1 
  775   774   776     1 
  775   774   777     1 
  776   774   777     1 
  766   778   779     1 
  766   778   780     1 
  779   778   780     1 
  778   780   781     1 
  778   780   782     1 
  781   780   782     1 
  780   782   783     1 
  780   782   784     1 
  780   782   797     1 
  783   782   784     1 
  783   782   797     1 
  784   782   797     1 
  782   784   785     1 
  782   784   786     1 
  782   784   790     1 
  785   784   786     1 
  785   784   790     1 
  786   784   790     1 
  784   786   787     1 
  784   786   788     1 
  784   786   789     1 
  787   786   788     1 
  787   786   789     1 
  788   786   789     1 
  784   790   791     1 
  784   790   792     1 
  784   790   793     1 
  791   790   792     1 
  791   790   793     1 
  792   790   793     1 
  790   793   794     1 
  790   793   795     1 
  790   793   796     1 
  794   793   795     1 
  794   793   796     1 
  795   793   796     1 
  782   797   798     1 
  782   797   799     1 
  798   797   799     1 
  797   799   800     1 
  797   799   801     1 
  800   799   801     1 
  799   801   802     1 
  799   801   803     1 
  799   801   821     1 
  802   801   803     1 
  802   801   821     1 
  803   801   821     1 
  801   803   804     1 
  801   803   805     1 
  801   803   806     1 
  804   803   805     1 
  804   803   806     1 
  805   803   806     1 
  803   806   807     1 
  803   806   808     1 
  803   806   809     1 
  807   806   808     1 
  807   806   809     1 
  808   806   809     1 
  806   809   810     1 
  806   809   811     1 
  806   809   812     1 
  810   809   811     1 
  810   809   812     1 
  811   809   812     1 
  809   812   813     1 
  809   812   814     1 
  813   812   814     1 
  812   814   815     1 
  812   814   818     1 
  815   814   818     1 
  814   815   816     1 
  814   815   817     1 
  816   815   817     1 
  814   818   819     1 
  814   818   820     1 
  819   818   820     1 
  801   821   822     1 
  801   821   823     1 
  822   821   823     1 
  821   823   824     1 
  821   823   825     1 
  824   823   825     1 
  823   825   826     1 
  823   825   827     1 
  823   825   833     1 
  826   825   827     1 
  826   825   833     1 
  827   825   833     1 
  825   827   828     1 
  825   827   829     1 
  825   827   830     1 
  828   827   829     1 
  828   827   830     1 
  829   827   830     1 
  827   830   831     1 
  827   830   832     1 
  831   830   832     1 
  825   833   834     1 
  825   833   835     1 
  834   833   835     1 
  833   835   836     1 
  833   835   837     1 
  836   835   837     1 
  835   837   838     1 
  835   837   839     1 
  835   837   843     1 
  838   837   839     1 
  838   837   843     1 
  839   837   843     1 
  837   839   840     1 
  837   839   841     1 
  837   839   842     1 
  840   839   841     1 
  840   839   842     1 
  841   839   842     1 
  837   843   844     1 
  837   843   845     1 
  844   843   845     1 
  843   845   846     1 
  843   845   847     1 
  846   845   847     1 
  845   847   848     1 
  845   847   849     1 
  845   847   859     1 
  848   847   849     1 
  848   847   859     1 
  849   847   859     1 
  847   849   850     1 
  847   849   851     1 
  847   849   855     1 
  850   849   851     1 
  850   849   855     1 
  851   849   855     1 
  849   851   852     1 
  849   851   853     1 
  849   851   854     1 
  852   851   853     1 
  852   851   854     1 
  853   851   854     1 
  849   855   856     1 
  849   855   857     1 
  849   855   858     1 
  856   855   857     1 
  856   855   858     1 
  857   855   858     1 
  847   859   860     1 
  847   859   861     1 
  860   859   861     1 
  859   861   862     1 
  859   861   863     1 
  862   861   863     1 
  861   863   864     1 
  861   863   865     1 
  861   863   873     1 
  864   863   865     1 
  864   863   873     1 
  865   863   873     1 
  863   865   866     1 
  863   865   867     1 
  863   865   871     1 
  866   865   867     1 
  866   865   871     1 
  867   865   871     1 
  865   867   868     1 
  865   867   869     1 
  865   867   870     1 
  868   867   869     1 
  868   867   870     1 
  869   867   870     1 
  865   871   872     1 
  863   873   874     1 
  863   873   875     1 
  874   873   875     1 
  873   875   876     1 
  873   875   877     1 
  876   875   877     1 
  875   877   878     1 
  875   877   879     1 
  875   877   894     1 
  878   877   879     1 
  878   877   894     1 
  879   877   894     1 
  877   879   880     1 
  877   879   881     1 
  877   879   882     1 
  880   879   881     1 
  880   879   882     1 
  881   879   882     1 
  879   882   883     1 
  879   882   892     1 
  883   882   892     1 
  882   883   884     1 
  882   883   885     1 
  884   883   885     1 
  883   885   886     1 
  883   885   887     1 
  886   885   887     1 
  885   887   888     1 
  885   887   890     1 
  888   887   890     1 
  887   888   889     1 
  887   890   891     1 
  887   890   892     1 
  891   890   892     1 
  882   892   890     1 
  882   892   893     1 
  890   892   893     1 
  877   894   895     1 
  877   894   896     1 
  895   894   896     1 
  894   896   897     1 
  894   896   898     1 
  897   896   898     1 
  896   898   899     1 
  896   898   900     1 
  896   898   908     1 
  899   898   900     1 
  899   898   908     1 
  900   898   908     1 
  898   900   901     1 
  898   900   902     1 
  898   900   906     1 
  901   900   902     1 
  901   900   906     1 
  902   900   906     1 
  900   902   903     1 
  900   902   904     1 
  900   902   905     1 
  903   902   904     1 
  903   902   905     1 
  904   902   905     1 
  900   906   907     1 
  898   908   909     1 
  898   908   910     1 
  909   908   910     1 
  908   910   911     1 
  908   910   912     1 
  911   910   912     1 
  910   912   913     1 
  910   912   914     1 
  910   912   923     1 
  913   912   914     1 
  913   912   923     1 
  914   912   923     1 
  912   914   915     1 
  912   914   916     1 
  912   914   917     1 
  915   914   916     1 
  915   914   917     1 
  916   914   917     1 
  914   917   918     1 
  914   917   919     1 
  914   917   920     1 
  918   917   919     1 
  918   917   920     1 
  919   917   920     1 
  917   920   921     1 
  917   920   922     1 
  921   920   922     1 
  912   923   924     1 
  912   923   925     1 
  924   923   925     1 
  923   925   926     1 
  923   925   927     1 
  926   925   927     1 
  925   927   928     1 
  925   927   929     1 
  925   927   940     1 
  928   927   929     1 
  928   927   940     1 
  929   927   940     1 
  927   929   930     1 
  927   929   931     1 
  927   929   932     1 
  930   929   931     1 
  930   929   932     1 
  931   929   932     1 
  929   932   933     1 
  929   932   938     1 
  933   932   938     1 
  932   933   934     1 
  933   934   935     1 
  933   934   936     1 
  935   934   936     1 
  934   936   937     1 
  934   936   938     1 
  937   936   938     1 
  932   938   936     1 
  932   938   939     1 
  936   938   939     1 
  927   940   941     1 
  927   940   942     1 
  941   940   942     1 
  940   942   943     1 
  940   942   944     1 
  943   942   944     1 
  942   944   945     1 
  942   944   946     1 
  942   944   950     1 
  945   944   946     1 
  945   944   950     1 
  946   944   950     1 
  944   946   947     1 
  944   946   948     1 
  944   946   949     1 
  947   946   948     1 
  947   946   949     1 
  948   946   949     1 
  944   950   951     1 
  944   950   952     1 
  951   950   952     1 
  950   952   953     1 
  950   952   954     1 
  953   952   954     1 
  952   954   955     1 
  952   954   956     1 
  952   954   972     1 
  955   954   956     1 
  955   954   972     1 
  956   954   972     1 
  954   956   957     1 
  954   956   958     1 
  954   956   959     1 
  957   956   958     1 
  957   956   959     1 
  958   956   959     1 
  956   959   960     1 
  956   959   961     1 
  956   959   962     1 
  960   959   961     1 
  960   959   962     1 
  961   959   962     1 
  959   962   963     1 
  959   962   964     1 
  959   962   965     1 
  963   962   964     1 
  963   962   965     1 
  964   962   965     1 
  962   965   966     1 
  962   965   967     1 
  962   965   968     1 
  966   965   967     1 
  966   965   968     1 
  967   965   968     1 
  965   968   969     1 
  965   968   970     1 
  965   968   971     1 
  969   968   970     1 
  969   968   971     1 
  970   968   971     1 
  954   972   973     1 
  954   972   974     1 
  973   972   974     1 
  972   974   975     1 
  972   974   976     1 
  975   974   976     1 
  974   976   977     1 
  974   976   978     1 
  974   976   996     1 
  977   976   978     1 
  977   976   996     1 
  978   976   996     1 
  976   978   979     1 
  976   978   980     1 
  976   978   981     1 
  979   978   980     1 
  979   978   981     1 
  980   978   981     1 
  978   981   982     1 
  978   981   983     1 
  978   981   984     1 
  982   981   983     1 
  982   981   984     1 
  983   981   984     1 
  981   984   985     1 
  981   984   986     1 
  981   984   987     1 
  985   984   986     1 
  985   984   987     1 
  986   984   987     1 
  984   987   988     1 
  984   987   989     1 
  988   987   989     1 
  987   989   990     1 
  987   989   993     1 
  990   989   993     1 
  989   990   991     1 
  989   990   992     1 
  991   990   992     1 
  989   993   994     1 
  989   993   995     1 
  994   993   995     1 
  976   996   997     1 
  976   996   998     1 
  997   996   998     1 
  996   998   999     1 
  996   998  1000     1 
  999   998  1000     1 
  998  1000  1001     1 
  998  1000  1002     1 
  998  1000  1018     1 
 1001  1000  1002     1 
 1001  1000  1018     1 
 1002  1000  1018     1 
 1000  1002  1003     1 
 1000  1002  1004     1 
 1000  1002  1005     1 
 1003  1002  1004     1 
 1003  1002  1005     1 
 1004  1002  1005     1 
 1002  1005  1006     1 
 1002  1005  1007     1 
 1002  1005  1008     1 
 1006  1005  1007     1 
 1006  1005  1008     1 
 1007  1005  1008     1 
 1005  1008  1009     1 
 1005  1008  1010     1 
 1005  1008  1011     1 
 1009  1008  1010     1 
 1009  1008  1011     1 
 1010  1008  1011     1 
 1008  1011  1012     1 
 1008  1011  1013     1 
 1008  1011  1014     1 
 1012  1011  1013     1 
 1012  1011  1014     1 
 1013  1011  1014     1 
 1011  1014  1015     1 
 1011  1014  1016     1 
 1011  1014  1017     1 
 1015  1014  1016     1 
 1015  1014  1017     1 
 1016  1014  1017     1 
 1000  1018  1019     1 
 1000  1018  1020     1 
 1019  1018  1020     1 
 1018  1020  1021     1 
 1018  1020  1022     1 
 1021  1020  1022     1 
 1020  1022  1023     1 
 1020  1022  1024     1 
 1020  1022  1032     1 
 1023  1022  1024     1 
 1023  1022  1032     1 
 1024  1022  1032     1 
 1022  1024  1025     1 
 1022  1024  1026     1 
 1022  1024  1030     1 
 1025  1024  1026     1 
 1025  1024  1030     1 
 1026  1024  1030     1 
 1024  1026  1027     1 
 1024  1026  1028     1 
 1024  1026  1029     1 
 1027  1026  1028     1 
 1027  1026  1029     1 
 1028  1026  1029     1 
 1024  1030  1031     1 
 1022  1032  1033     1 
 1022  1032  1034     1 
 1033  1032  1034     1 
 1032  1034  1035     1 
 1032  1034  1036     1 
 1035  1034  1036     1 
 1034  1036  1037     1 
 1034  1036  1038     1 
 1034  1036  1048     1 
 1037  1036  1038     1 
 1037  1036  1048     1 
 1038  1036  1048     1 
 1036  1038  1039     1 
 1036  1038  1040     1 
 1036  1038  1044     1 
 1039  1038  1040     1 
 1039  1038  1044     1 
 1040  1038  1044     1 
 1038  1040  1041     1 
 1038  1040  1042     1 
 1038  1040  1043     1 
 1041  1040  1042     1 
 1041  1040  1043     1 
 1042  1040  1043     1 
 1038  1044  1045     1 
 1038  1044  1046     1 
 1038  1044  1047     1 
 1045  1044  1046     1 
 1045  1044  1047     1 
 1046  1044  1047     1 
 1036  1048  1049     1 
 1036  1048  1050     1 
 1049  1048  1050     1 
 1048  1050  1051     1 
 1048  1050  1052     1 
 1051  1050  1052     1 
 1050  1052  1053     1 
 1050  1052  1054     1 
 1050  1052  1062     1 
 1053  1052  1054     1 
 1053  1052  1062     1 
 1054  1052  1062     1 
 1052  1054  1055     1 
 1052  1054  1056     1 
 1052  1054  1060     1 
 1055  1054  1056     1 
 1055  1054  1060     1 
 1056  1054  1060     1 
 1054  1056  1057     1 
 1054  1056  1058     1 
 1054  1056  1059     1 
 1057  1056  1058     1 
 1057  1056  1059     1 
 1058  1056  1059     1 
 1054  1060  1061     1 
 1052  1062  1063     1 
 1052  1062  1064     1 
 1063  1062  1064     1 
 1062  1064  1065     1 
 1062  1064  1066     1 
 1065  1064  1066     1 
 1064  1066  1067     1 
 1064  1066  1068     1 
 1064  1066  1072     1 
 1067  1066  1068     1 
 1067  1066  1072     1 
 1068  1066  1072     1 
 1066  1068  1069     1 
 1066  1068  1070     1 
 1066  1068  1071     1 
 1069  1068  1070     1 
 1069  1068  1071     1 
 1070  1068  1071     1 
 1066  1072  1073     1 
 1066  1072  1074     1 
 1073  1072  1074     1 
 1072  1074  1075     1 
 1072  1074  1076     1 
 1075  1074  1076     1 
 1074  1076  1077     1 
 1074  1076  1078     1 
 1074  1076  1089     1 
 1077  1076  1078     1 
 1077  1076  1089     1 
 1078  1076  1089     1 
 1076  1078  1079     1 
 1076  1078  1080     1 
 1076  1078  1081     1 
 1079  1078  1080     1 
 1079  1078  1081     1 
 1080  1078  1081     1 
 1078  1081  1082     1 
 1078  1081  1083     1 
 1078  1081  1084     1 
 1082  1081  1083     1 
 1082  1081  1084     1 
 1083  1081  1084     1 
 1081  1084  1085     1 
 1084  1085  1086     1 
 1084  1085  1087     1 
 1084  1085  1088     1 
 1086  1085  1087     1 
 1086  1085  1088     1 
 1087  1085  1088     1 
 1076  1089  1090     1 
 1076  1089  1091     1 
 1090  1089  1091     1 
 1089  1091  1092     1 
 1089  1091  1093     1 
 1092  1091  1093     1 
 1091  1093  1094     1 
 1091  1093  1095     1 
 1091  1093  1101     1 
 1094  1093  1095     1 
 1094  1093  1101     1 
 1095  1093  1101     1 
 1093  1095  1096     1 
 1093  1095  1097     1 
 1093  1095  1098     1 
 1096  1095  1097     1 
 1096  1095  1098     1 
 1097  1095  1098     1 
 1095  1098  1099     1 
 1095  1098  1100     1 
 1099  1098  1100     1 
 1093  1101  1102     1 
 1093  1101  1103     1 
 1102  1101  1103     1 
 1101  1103  1104     1 
 1101  1103  1105     1 
 1104  1103  1105     1 
 1103  1105  1106     1 
 1103  1105  1107     1 
 1103  1105  1117     1 
 1106  1105  1107     1 
 1106  1105  1117     1 
 1107  1105  1117     1 
 1105  1107  1108     1 
 1105  1107  1109     1 
 1105  1107  1113     1 
 1108  1107  1109     1 
 1108  1107  1113     1 
 1109  1107  1113     1 
 1107  1109  1110     1 
 1107  1109  1111     1 
 1107  1109  1112     1 
 1110  1109  1111     1 
 1110  1109  1112     1 
 1111  1109  1112     1 
 1107  1113  1114     1 
 1107  1113  1115     1 
 1107  1113  1116     1 
 1114  1113  1115     1 
 1114  1113  1116     1 
 1115  1113  1116     1 
 1105  1117  1118     1 
 1105  1117  1119     1 
 1118  1117  1119     1 
 1117  1119  1120     1 
 1117  1119  1121     1 
 1120  1119  1121     1 
 1119  1121  1122     1 
 1119  1121  1123     1 
 1119  1121  1133     1 
 1122  1121  1123     1 
 1122  1121  1133     1 
 1123  1121  1133     1 
 1121  1123  1124     1 
 1121  1123  1125     1 
 1121  1123  1129     1 
 1124  1123  1125     1 
 1124  1123  1129     1 
 1125  1123  1129     1 
 1123  1125  1126     1 
 1123  1125  1127     1 
 1123  1125  1128     1 
 1126  1125  1127     1 
 1126  1125  1128     1 
 1127  1125  1128     1 
 1123  1129  1130     1 
 1123  1129  1131     1 
 1123  1129  1132     1 
 1130  1129  1131     1 
 1130  1129  1132     1 
 1131  1129  1132     1 
 1121  1133  1134     1 
 1121  1133  1135     1 
 1134  1133  1135     1 
 1133  1135  1136     1 
 1133  1135  1137     1 
 1136  1135  1137     1 
 1135  1137  1138     1 
 1135  1137  1139     1 
 1135  1137  1154     1 
 1138  1137  1139     1 
 1138  1137  1154     1 
 1139  1137  1154     1 
 1137  1139  1140     1 
 1137  1139  1141     1 
 1137  1139  1142     1 
 1140  1139  1141     1 
 1140  1139  1142     1 
 1141  1139  1142     1 
 1139  1142  1143     1 
 1139  1142  1152     1 
 1143  1142  1152     1 
 1142  1143  1144     1 
 1142  1143  1145     1 
 1144  1143  1145     1 
 1143  1145  1146     1 
 1143  1145  1147     1 
 1146  1145  1147     1 
 1145  1147  1148     1 
 1145  1147  1150     1 
 1148  1147  1150     1 
 1147  1148  1149     1 
 1147  1150  1151     1 
 1147  1150  1152     1 
 1151  1150  1152     1 
 1142  1152  1150     1 
 1142  1152  1153     1 
 1150  1152  1153     1 
 1137  1154  1155     1 
 1137  1154  1156     1 
 1155  1154  1156     1 
 1154  1156  1157     1 
 1154  1156  1158     1 
 1157  1156  1158     1 
 1156  1158  1159     1 
 1156  1158  1160     1 
 1156  1158  1164     1 
 1159  1158  1160     1 
 1159  1158  1164     1 
 1160  1158  1164     1 
 1158  1160  1161     1 
 1158  1160  1162     1 
 1158  1160  1163     1 
 1161  1160  1162     1 
 1161  1160  1163     1 
 1162  1160  1163     1 
 1158  1164  1165     1 
 1158  1164  1166     1 
 1165  1164  1166     1 
 1164  1166  1167     1 
 1164  1166  1168     1 
 1167  1166  1168     1 
 1166  1168  1169     1 
 1166  1168  1170     1 
 1166  1168  1183     1 
 1169  1168  1170     1 
 1169  1168  1183     1 
 1170  1168  1183     1 
 1168  1170  1171     1 
 1168  1170  1172     1 
 1168  1170  1173     1 
 1171  1170  1172     1 
 1171  1170  1173     1 
 1172  1170  1173     1 
 1170  1173  1174     1 
 1170  1173  1175     1 
 1170  1173  1179     1 
 1174  1173  1175     1 
 1174  1173  1179     1 
 1175  1173  1179     1 
 1173  1175  1176     1 
 1173  1175  1177     1 
 1173  1175  1178     1 
 1176  1175  1177     1 
 1176  1175  1178     1 
 1177  1175  1178     1 
 1173  1179  1180     1 
 1173  1179  1181     1 
 1173  1179  1182     1 
 1180  1179  1181     1 
 1180  1179  1182     1 
 1181  1179  1182     1 
 1168  1183  1184     1 
 1168  1183  1185     1 
 1184  1183  1185     1 
 1183  1185  1186     1 
 1183  1185  1187     1 
 1186  1185  1187     1 
 1185  1187  1188     1 
 1185  1187  1189     1 
 1185  1187  1205     1 
 1188  1187  1189     1 
 1188  1187  1205     1 
 1189  1187  1205     1 
 1187  1189  1190     1 
 1187  1189  1191     1 
 1187  1189  1192     1 
 1190  1189  1191     1 
 1190  1189  1192     1 
 1191  1189  1192     1 
 1189  1192  1193     1 
 1189  1192  1194     1 
 1189  1192  1195     1 
 1193  1192  1194     1 
 1193  1192  1195     1 
 1194  1192  1195     1 
 1192  1195  1196     1 
 1192  1195  1197     1 
 1192  1195  1198     1 
 1196  1195  1197     1 
 1196  1195  1198     1 
 1197  1195  1198     1 
 1195  1198  1199     1 
 1195  1198  1200     1 
 1195  1198  1201     1 
 1199  1198  1200     1 
 1199  1198  1201     1 
 1200  1198  1201     1 
 1198  1201  1202     1 
 1198  1201  1203     1 
 1198  1201  1204     1 
 1202  1201  1203     1 
 1202  1201  1204     1 
 1203  1201  1204     1 
 1187  1205  1206     1 
 1187  1205  1207     1 
 1206  1205  1207     1 
 1205  1207  1208     1 
 1205  1207  1209     1 
 1208  1207  1209     1 
 1207  1209  1210     1 
 1207  1209  1211     1 
 1207  1209  1229     1 
 1210  1209  1211     1 
 1210  1209  1229     1 
 1211  1209  1229     1 
 1209  1211  1212     1 
 1209  1211  1213     1 
 1209  1211  1214     1 
 1212  1211  1213     1 
 1212  1211  1214     1 
 1213  1211  1214     1 
 1211  1214  1215     1 
 1211  1214  1216     1 
 1211  1214  1217     1 
 1215  1214  1216     1 
 1215  1214  1217     1 
 1216  1214  1217     1 
 1214  1217  1218     1 
 1214  1217  1219     1 
 1214  1217  1220     1 
 1218  1217  1219     1 
 1218  1217  1220     1 
 1219  1217  1220     1 
 1217  1220  1221     1 
 1217  1220  1222     1 
 1221  1220  1222     1 
 1220  1222  1223     1 
 1220  1222  1226     1 
 1223  1222  1226     1 
 1222  1223  1224     1 
 1222  1223  1225     1 
 1224  1223  1225     1 
 1222  1226  1227     1 
 1222  1226  1228     1 
 1227  1226  1228     1 
 1209  1229  1230     1 
 1209  1229  1231     1 
 1230  1229  1231     1 
 1229  1231  1232     1 
 1229  1231  1233     1 
 1232  1231  1233     1 
 1231  1233  1234     1 
 1231  1233  1235     1 
 1231  1233  1246     1 
 1234  1233  1235     1 
 1234  1233  1246     1 
 1235  1233  1246     1 
 1233  1235  1236     1 
 1233  1235  1237     1 
 1233  1235  1238     1 
 1236  1235  1237     1 
 1236  1235  1238     1 
 1237  1235  1238     1 
 1235  1238  1239     1 
 1235  1238  1240     1 
 1235  1238  1241     1 
 1239  1238  1240     1 
 1239  1238  1241     1 
 1240  1238  1241     1 
 1238  1241  1242     1 
 1238  1241  1243     1 
 1242  1241  1243     1 
 1241  1243  1244     1 
 1241  1243  1245     1 
 1244  1243  1245     1 
 1233  1246  1247     1 
 1233  1246  1248     1 
 1247  1246  1248     1 
 1246  1248  1249     1 
 1246  1248  1250     1 
 1249  1248  1250     1 
 1248  1250  1251     1 
 1248  1250  1252     1 
 1248  1250  1253     1 
 1251  1250  1252     1 
 1251  1250  1253     1 
 1252  1250  1253     1 
 1250  1253  1254     1 
 1250  1253  1255     1 
 1254  1253  1255     1 
 1253  1255  1256     1 
 1253  1255  1257     1 
 1256  1255  1257     1 
 1255  1257  1258     1 
 1255  1257  1259     1 
 1255  1257  1277     1 
 1258  1257  1259     1 
 1258  1257  1277     1 
 1259  1257  1277     1 
 1257  1259  1260     1 
 1257  1259  1261     1 
 1257  1259  1262     1 
 1260  1259  1261     1 
 1260  1259  1262     1 
 1261  1259  1262     1 
 1259  1262  1263     1 
 1259  1262  1264     1 
 1259  1262  1265     1 
 1263  1262  1264     1 
 1263  1262  1265     1 
 1264  1262  1265     1 
 1262  1265  1266     1 
 1262  1265  1267     1 
 1262  1265  1268     1 
 1266  1265  1267     1 
 1266  1265  1268     1 
 1267  1265  1268     1 
 1265  1268  1269     1 
 1265  1268  1270     1 
 1269  1268  1270     1 
 1268  1270  1271     1 
 1268  1270  1274     1 
 1271  1270  1274     1 
 1270  1271  1272     1 
 1270  1271  1273     1 
 1272  1271  1273     1 
 1270  1274  1275     1 
 1270  1274  1276     1 
 1275  1274  1276     1 
 1257  1277  1278     1 
 1257  1277  1279     1 
 1278  1277  1279     1 
 1277  1279  1280     1 
 1277  1279  1281     1 
 1280  1279  1281     1 
 1279  1281  1282     1 
 1279  1281  1283     1 
 1279  1281  1291     1 
 1282  1281  1283     1 
 1282  1281  1291     1 
 1283  1281  1291     1 
 1281  1283  1284     1 
 1281  1283  1285     1 
 1281  1283  1289     1 
 1284  1283  1285     1 
 1284  1283  1289     1 
 1285  1283  1289     1 
 1283  1285  1286     1 
 1283  1285  1287     1 
 1283  1285  1288     1 
 1286  1285  1287     1 
 1286  1285  1288     1 
 1287  1285  1288     1 
 1283  1289  1290     1 
 1281  1291  1292     1 
 1281  1291  1293     1 
 1292  1291  1293     1 
 1291  1293  1294     1 
 1291  1293  1295     1 
 1294  1293  1295     1 
 1293  1295  1296     1 
 1293  1295  1297     1 
 1293  1295  1310     1 
 1296  1295  1297     1 
 1296  1295  1310     1 
 1297  1295  1310     1 
 1295  1297  1298     1 
 1295  1297  1299     1 
 1295  1297  1300     1 
 1298  1297  1299     1 
 1298  1297  1300     1 
 1299  1297  1300     1 
 1297  1300  1301     1 
 1297  1300  1302     1 
 1297  1300  1306     1 
 1301  1300  1302     1 
 1301  1300  1306     1 
 1302  1300  1306     1 
 1300  1302  1303     1 
 1300  1302  1304     1 
 1300  1302  1305     1 
 1303  1302  1304     1 
 1303  1302  1305     1 
 1304  1302  1305     1 
 1300  1306  1307     1 
 1300  1306  1308     1 
 1300  1306  1309     1 
 1307  1306  1308     1 
 1307  1306  1309     1 
 1308  1306  1309     1 
 1295  1310  1311     1 
 1295  1310  1312     1 
 1311  1310  1312     1 
 1310  1312  1313     1 
 1310  1312  1314     1 
 1313  1312  1314     1 
 1312  1314  1315     1 
 1312  1314  1316     1 
 1312  1314  1331     1 
 1315  1314  1316     1 
 1315  1314  1331     1 
 1316  1314  1331     1 
 1314  1316  1317     1 
 1314  1316  1318     1 
 1314  1316  1319     1 
 1317  1316  1318     1 
 1317  1316  1319     1 
 1318  1316  1319     1 
 1316  1319  1320     1 
 1316  1319  1329     1 
 1320  1319  1329     1 
 1319  1320  1321     1 
 1319  1320  1322     1 
 1321  1320  1322     1 
 1320  1322  1323     1 
 1320  1322  1324     1 
 1323  1322  1324     1 
 1322  1324  1325     1 
 1322  1324  1327     1 
 1325  1324  1327     1 
 1324  1325  1326     1 
 1324  1327  1328     1 
 1324  1327  1329     1 
 1328  1327  1329     1 
 1319  1329  1327     1 
 1319  1329  1330     1 
 1327  1329  1330     1 
 1314  1331  1332     1 
 1314  1331  1333     1 
 1332  1331  1333     1 
 1331  1333  1334     1 
 1331  1333  1335     1 
 1334  1333  1335     1 
 1333  1335  1336     1 
 1333  1335  1337     1 
 1333  1335  1338     1 
 1336  1335  1337     1 
 1336  1335  1338     1 
 1337  1335  1338     1 
 1335  1338  1339     1 
 1335  1338  1340     1 
 1339  1338  1340     1 
 1338  1340  1341     1 
 1338  1340  1342     1 
 1341  1340  1342     1 
 1340  1342  1343     1 
 1340  1342  1344     1 
 1340  1342  1358     1 
 1343  1342  1344     1 
 1343  1342  1358     1 
 1344  1342  1358     1 
 1342  1344  1345     1 
 1342  1344  1346     1 
 1342  1344  1347     1 
 1345  1344  1346     1 
 1345  1344  1347     1 
 1346  1344  1347     1 
 1344  1347  1348     1 
 1344  1347  1356     1 
 1348  1347  1356     1 
 1347  1348  1349     1 
 1347  1348  1350     1 
 1349  1348  1350     1 
 1348  1350  1351     1 
 1348  1350  1352     1 
 1351  1350  1352     1 
 1350  1352  1353     1 
 1350  1352  1354     1 
 1353  1352  1354     1 
 1352  1354  1355     1 
 1352  1354  1356     1 
 1355  1354  1356     1 
 1347  1356  1354     1 
 1347  1356  1357     1 
 1354  1356  1357     1 
 1342  1358  1359     1 
 1342  1358  1360     1 
 1359  1358  1360     1 
 1358  1360  1361     1 
 1358  1360  1362     1 
 1361  1360  1362     1 
 1360  1362  1363     1 
 1360  1362  1364     1 
 1360  1362  1365     1 
 1363  1362  1364     1 
 1363  1362  1365     1 
 1364  1362  1365     1 
 1362  1365  1366     1 
 1362  1365  1367     1 
 1366  1365  1367     1 
 1365  1367  1368     1 
 1365  1367  1369     1 
 1368  1367  1369     1 
 1367  1369  1370     1 
 1367  1369  1371     1 
 1367  1369  1372     1 
 1370  1369  1371     1 
 1370  1369  1372     1 
 1371  1369  1372     1 
 1369  1372  1373     1 
 1369  1372  1374     1 
 1373  1372  1374     1 

[ dihedrals ]
;  ai    aj    ak    al funct            c0            c1            c2            c3            c4            c5
    2     1     5     6     9 
    2     1     5     7     9 
    2     1     5    23     9 
    3     1     5     6     9 
    3     1     5     7     9 
    3     1     5    23     9 
    4     1     5     6     9 
    4     1     5     7     9 
    4     1     5    23     9 
    1     5     7     8     9 
    1     5     7     9     9 
    1     5     7    10     9 
    6     5     7     8     9 
    6     5     7     9     9 
    6     5     7    10     9 
   23     5     7     8     9 
   23     5     7     9     9 
   23     5     7    10     9 
    1     5    23    24     9 
    1     5    23    25     9 
    6     5    23    24     9 
    6     5    23    25     9 
    7     5    23    24     9 
    7     5    23    25     9 
    5     7    10    11     9 
    5     7    10    12     9 
    5     7    10    13     9 
    8     7    10    11     9 
    8     7    10    12     9 
    8     7    10    13     9 
    9     7    10    11     9 
    9     7    10    12     9 
    9     7    10    13     9 
    7    10    13    14     9 
    7    10    13    15     9 
    7    10    13    16     9 
   11    10    13    14     9 
   11    10    13    15     9 
   11    10    13    16     9 
   12    10    13    14     9 
   12    10    13    15     9 
   12    10    13    16     9 
   10    13    16    17     9 
   10    13    16    18     9 
   10    13    16    19     9 
   14    13    16    17     9 
   14    13    16    18     9 
   14    13    16    19     9 
   15    13    16    17     9 
   15    13    16    18     9 
   15    13    16    19     9 
   13    16    19    20     9 
   13    16    19    21     9 
   13    16    19    22     9 
   17    16    19    20     9 
   17    16    19    21     9 
   17    16    19    22     9 
   18    16    19    20     9 
   18    16    19    21     9 
   18    16    19    22     9 
    5    23    25    26     9 
    5    23    25    27     9 
   24    23    25    26     9 
   24    23    25    27     9 
   23    25    27    28     9 
   23    25    27    29     9 
   23    25    27    39     9 
   26    25    27    28     9 
   26    25    27    29     9 
   26    25    27    39     9 
   25    27    29    30     9 
   25    27    29    31     9 
   25    27    29    35     9 
   28    27    29    30     9 
   28    27    29    31     9 
   28    27    29    35     9 
   39    27    29    30     9 
   39    27    29    31     9 
   39    27    29    35     9 
   25    27    39    40     9 
   25    27    39    41     9 
   28    27    39    40     9 
   28    27    39    41     9 
   29    27    39    40     9 
   29    27    39    41     9 
   27    29    31    32     9 
   27    29    31    33     9 
   27    29    31    34     9 
   30    29    31    32     9 
   30    29    31    33     9 
   30    29    31    34     9 
   35    29    31    32     9 
   35    29    31    33     9 
   35    29    31    34     9 
   27    29    35    36     9 
   27    29    35    37     9 
   27    29    35    38     9 
   30    29    35    36     9 
   30    29    35    37     9 
   30    29    35    38     9 
   31    29    35    36     9 
   31    29    35    37     9 
   31    29    35    38     9 
   27    39    41    42     9 
   27    39    41    43     9 
   40    39    41    42     9 
   40    39    41    43     9 
   39    41    43    44     9 
   39    41    43    45     9 
   39    41    43    58     9 
   42    41    43    44     9 
   42    41    43    45     9 
   42    41    43    58     9 
   41    43    45    46     9 
   41    43    45    47     9 
   41    43    45    48     9 
   44    43    45    46     9 
   44    43    45    47     9 
   44    43    45    48     9 
   58    43    45    46     9 
   58    43    45    47     9 
   58    43    45    48     9 
   41    43    58    59     9 
   41    43    58    60     9 
   44    43    58    59     9 
   44    43    58    60     9 
   45    43    58    59     9 
   45    43    58    60     9 
   43    45    48    49     9 
   43    45    48    50     9 
   43    45    48    54     9 
   46    45    48    49     9 
   46    45    48    50     9 
   46    45    48    54     9 
   47    45    48    49     9 
   47    45    48    50     9 
   47    45    48    54     9 
   45    48    50    51     9 
   45    48    50    52     9 
   45    48    50    53     9 
   49    48    50    51     9 
   49    48    50    52     9 
   49    48    50    53     9 
   54    48    50    51     9 
   54    48    50    52     9 
   54    48    50    53     9 
   45    48    54    55     9 
   45    48    54    56     9 
   45    48    54    57     9 
   49    48    54    55     9 
   49    48    54    56     9 
   49    48    54    57     9 
   50    48    54    55     9 
   50    48    54    56     9 
   50    48    54    57     9 
   43    58    60    61     9 
   43    58    60    62     9 
   59    58    60    61     9 
   59    58    60    62     9 
   58    60    62    63     9 
   58    60    62    64     9 
   58    60    62    82     9 
   61    60    62    63     9 
   61    60    62    64     9 
   61    60    62    82     9 
   60    62    64    65     9 
   60    62    64    66     9 
   60    62    64    67     9 
   63    62    64    65     9 
   63    62    64    66     9 
   63    62    64    67     9 
   82    62    64    65     9 
   82    62    64    66     9 
   82    62    64    67     9 
   60    62    82    83     9 
   60    62    82    84     9 
   63    62    82    83     9 
   63    62    82    84     9 
   64    62    82    83     9 
   64    62    82    84     9 
   62    64    67    68     9 
   62    64    67    69     9 
   62    64    67    70     9 
   65    64    67    68     9 
   65    64    67    69     9 
   65    64    67    70     9 
   66    64    67    68     9 
   66    64    67    69     9 
   66    64    67    70     9 
   64    67    70    71     9 
   64    67    70    72     9 
   64    67    70    73     9 
   68    67    70    71     9 
   68    67    70    72     9 
   68    67    70    73     9 
   69    67    70    71     9 
   69    67    70    72     9 
   69    67    70    73     9 
   67    70    73    74     9 
   67    70    73    75     9 
   71    70    73    74     9 
   71    70    73    75     9 
   72    70    73    74     9 
   72    70    73    75     9 
   70    73    75    76     9 
   70    73    75    79     9 
   74    73    75    76     9 
   74    73    75    79     9 
   73    75    76    77     9 
   73    75    76    78     9 
   79    75    76    77     9 
   79    75    76    78     9 
   73    75    79    80     9 
   73    75    79    81     9 
   76    75    79    80     9 
   76    75    79    81     9 
   62    82    84    85     9 
   62    82    84    86     9 
   83    82    84    85     9 
   83    82    84    86     9 
   82    84    86    87     9 
   82    84    86    88     9 
   82    84    86    94     9 
   85    84    86    87     9 
   85    84    86    88     9 
   85    84    86    94     9 
   84    86    88    89     9 
   84    86    88    90     9 
   84    86    88    91     9 
   87    86    88    89     9 
   87    86    88    90     9 
   87    86    88    91     9 
   94    86    88    89     9 
   94    86    88    90     9 
   94    86    88    91     9 
   84    86    94    95     9 
   84    86    94    96     9 
   87    86    94    95     9 
   87    86    94    96     9 
   88    86    94    95     9 
   88    86    94    96     9 
   86    88    91    92     9 
   86    88    91    93     9 
   89    88    91    92     9 
   89    88    91    93     9 
   90    88    91    92     9 
   90    88    91    93     9 
   86    94    96    97     9 
   86    94    96    98     9 
   95    94    96    97     9 
   95    94    96    98     9 
   94    96    98    99     9 
   94    96    98   100     9 
   94    96    98   108     9 
   97    96    98    99     9 
   97    96    98   100     9 
   97    96    98   108     9 
   96    98   100   101     9 
   96    98   100   102     9 
   96    98   100   103     9 
   99    98   100   101     9 
   99    98   100   102     9 
   99    98   100   103     9 
  108    98   100   101     9 
  108    98   100   102     9 
  108    98   100   103     9 
   96    98   108   109     9 
   96    98   108   110     9 
   99    98   108   109     9 
   99    98   108   110     9 
  100    98   108   109     9 
  100    98   108   110     9 
   98   100   103   104     9 
   98   100   103   105     9 
  101   100   103   104     9 
  101   100   103   105     9 
  102   100   103   104     9 
  102   100   103   105     9 
  100   103   105   106     9 
  100   103   105   107     9 
  104   103   105   106     9 
  104   103   105   107     9 
   98   108   110   111     9 
   98   108   110   112     9 
  109   108   110   111     9 
  109   108   110   112     9 
  108   110   112   113     9 
  108   110   112   114     9 
  108   110   112   127     9 
  111   110   112   113     9 
  111   110   112   114     9 
  111   110   112   127     9 
  110   112   114   115     9 
  110   112   114   116     9 
  110   112   114   120     9 
  113   112   114   115     9 
  113   112   114   116     9 
  113   112   114   120     9 
  127   112   114   115     9 
  127   112   114   116     9 
  127   112   114   120     9 
  110   112   127   128     9 
  110   112   127   129     9 
  113   112   127   128     9 
  113   112   127   129     9 
  114   112   127   128     9 
  114   112   127   129     9 
  112   114   116   117     9 
  112   114   116   118     9 
  112   114   116   119     9 
  115   114   116   117     9 
  115   114   116   118     9 
  115   114   116   119     9 
  120   114   116   117     9 
  120   114   116   118     9 
  120   114   116   119     9 
  112   114   120   121     9 
  112   114   120   122     9 
  112   114   120   123     9 
  115   114   120   121     9 
  115   114   120   122     9 
  115   114   120   123     9 
  116   114   120   121     9 
  116   114   120   122     9 
  116   114   120   123     9 
  114   120   123   124     9 
  114   120   123   125     9 
  114   120   123   126     9 
  121   120   123   124     9 
  121   120   123   125     9 
  121   120   123   126     9 
  122   120   123   124     9 
  122   120   123   125     9 
  122   120   123   126     9 
  112   127   129   130     9 
  112   127   129   131     9 
  128   127   129   130     9 
  128   127   129   131     9 
  127   129   131   132     9 
  127   129   131   133     9 
  127   129   131   144     9 
  130   129   131   132     9 
  130   129   131   133     9 
  130   129   131   144     9 
  129   131   133   134     9 
  129   131   133   135     9 
  129   131   133   136     9 
  132   131   133   134     9 
  132   131   133   135     9 
  132   131   133   136     9 
  144   131   133   134     9 
  144   131   133   135     9 
  144   131   133   136     9 
  129   131   144   145     9 
  129   131   144   146     9 
  132   131   144   145     9 
  132   131   144   146     9 
  133   131   144   145     9 
  133   131   144   146     9 
  131   133   136   137     9 
  131   133   136   138     9 
  131   133   136   139     9 
  134   133   136   137     9 
  134   133   136   138     9 
  134   133   136   139     9 
  135   133   136   137     9 
  135   133   136   138     9 
  135   133   136   139     9 
  133   136   139   140     9 
  133   136   139   141     9 
  137   136   139   140     9 
  137   136   139   141     9 
  138   136   139   140     9 
  138   136   139   141     9 
  136   139   141   142     9 
  136   139   141   143     9 
  140   139   141   142     9 
  140   139   141   143     9 
  131   144   146   147     9 
  131   144   146   148     9 
  145   144   146   147     9 
  145   144   146   148     9 
  144   146   148   149     9 
  144   146   148   150     9 
  144   146   148   151     9 
  147   146   148   149     9 
  147   146   148   150     9 
  147   146   148   151     9 
  146   148   151   152     9 
  146   148   151   153     9 
  149   148   151   152     9 
  149   148   151   153     9 
  150   148   151   152     9 
  150   148   151   153     9 
  148   151   153   154     9 
  148   151   153   155     9 
  152   151   153   154     9 
  152   151   153   155     9 
  151   153   155   156     9 
  151   153   155   157     9 
  151   153   155   170     9 
  154   153   155   156     9 
  154   153   155   157     9 
  154   153   155   170     9 
  153   155   157   158     9 
  153   155   157   159     9 
  153   155   157   163     9 
  156   155   157   158     9 
  156   155   157   159     9 
  156   155   157   163     9 
  170   155   157   158     9 
  170   155   157   159     9 
  170   155   157   163     9 
  153   155   170   171     9 
  153   155   170   172     9 
  156   155   170   171     9 
  156   155   170   172     9 
  157   155   170   171     9 
  157   155   170   172     9 
  155   157   159   160     9 
  155   157   159   161     9 
  155   157   159   162     9 
  158   157   159   160     9 
  158   157   159   161     9 
  158   157   159   162     9 
  163   157   159   160     9 
  163   157   159   161     9 
  163   157   159   162     9 
  155   157   163   164     9 
  155   157   163   165     9 
  155   157   163   166     9 
  158   157   163   164     9 
  158   157   163   165     9 
  158   157   163   166     9 
  159   157   163   164     9 
  159   157   163   165     9 
  159   157   163   166     9 
  157   163   166   167     9 
  157   163   166   168     9 
  157   163   166   169     9 
  164   163   166   167     9 
  164   163   166   168     9 
  164   163   166   169     9 
  165   163   166   167     9 
  165   163   166   168     9 
  165   163   166   169     9 
  155   170   172   173     9 
  155   170   172   174     9 
  171   170   172   173     9 
  171   170   172   174     9 
  170   172   174   175     9 
  170   172   174   176     9 
  170   172   174   184     9 
  173   172   174   175     9 
  173   172   174   176     9 
  173   172   174   184     9 
  172   174   176   177     9 
  172   174   176   178     9 
  172   174   176   182     9 
  175   174   176   177     9 
  175   174   176   178     9 
  175   174   176   182     9 
  184   174   176   177     9 
  184   174   176   178     9 
  184   174   176   182     9 
  172   174   184   185     9 
  172   174   184   186     9 
  175   174   184   185     9 
  175   174   184   186     9 
  176   174   184   185     9 
  176   174   184   186     9 
  174   176   178   179     9 
  174   176   178   180     9 
  174   176   178   181     9 
  177   176   178   179     9 
  177   176   178   180     9 
  177   176   178   181     9 
  182   176   178   179     9 
  182   176   178   180     9 
  182   176   178   181     9 
  174   176   182   183     9 
  177   176   182   183     9 
  178   176   182   183     9 
  174   184   186   187     9 
  174   184   186   188     9 
  185   184   186   187     9 
  185   184   186   188     9 
  184   186   188   189     9 
  184   186   188   190     9 
  184   186   188   206     9 
  187   186   188   189     9 
  187   186   188   190     9 
  187   186   188   206     9 
  186   188   190   191     9 
  186   188   190   192     9 
  186   188   190   193     9 
  189   188   190   191     9 
  189   188   190   192     9 
  189   188   190   193     9 
  206   188   190   191     9 
  206   188   190   192     9 
  206   188   190   193     9 
  186   188   206   207     9 
  186   188   206   208     9 
  189   188   206   207     9 
  189   188   206   208     9 
  190   188   206   207     9 
  190   188   206   208     9 
  188   190   193   194     9 
  188   190   193   195     9 
  188   190   193   196     9 
  191   190   193   194     9 
  191   190   193   195     9 
  191   190   193   196     9 
  192   190   193   194     9 
  192   190   193   195     9 
  192   190   193   196     9 
  190   193   196   197     9 
  190   193   196   198     9 
  190   193   196   199     9 
  194   193   196   197     9 
  194   193   196   198     9 
  194   193   196   199     9 
  195   193   196   197     9 
  195   193   196   198     9 
  195   193   196   199     9 
  193   196   199   200     9 
  193   196   199   201     9 
  193   196   199   202     9 
  197   196   199   200     9 
  197   196   199   201     9 
  197   196   199   202     9 
  198   196   199   200     9 
  198   196   199   201     9 
  198   196   199   202     9 
  196   199   202   203     9 
  196   199   202   204     9 
  196   199   202   205     9 
  200   199   202   203     9 
  200   199   202   204     9 
  200   199   202   205     9 
  201   199   202   203     9 
  201   199   202   204     9 
  201   199   202   205     9 
  188   206   208   209     9 
  188   206   208   218     9 
  207   206   208   209     9 
  207   206   208   218     9 
  206   208   209   210     9 
  206   208   209   211     9 
  206   208   209   212     9 
  218   208   209   210     9 
  218   208   209   211     9 
  218   208   209   212     9 
  206   208   218   215     9 
  206   208   218   219     9 
  206   208   218   220     9 
  209   208   218   215     9 
  209   208   218   219     9 
  209   208   218   220     9 
  208   209   212   213     9 
  208   209   212   214     9 
  208   209   212   215     9 
  210   209   212   213     9 
  210   209   212   214     9 
  210   209   212   215     9 
  211   209   212   213     9 
  211   209   212   214     9 
  211   209   212   215     9 
  209   212   215   216     9 
  209   212   215   217     9 
  209   212   215   218     9 
  213   212   215   216     9 
  213   212   215   217     9 
  213   212   215   218     9 
  214   212   215   216     9 
  214   212   215   217     9 
  214   212   215   218     9 
  212   215   218   208     9 
  212   215   218   219     9 
  212   215   218   220     9 
  216   215   218   208     9 
  216   215   218   219     9 
  216   215   218   220     9 
  217   215   218   208     9 
  217   215   218   219     9 
  217   215   218   220     9 
  208   218   220   221     9 
  208   218   220   222     9 
  215   218   220   221     9 
  215   218   220   222     9 
  219   218   220   221     9 
  219   218   220   222     9 
  218   220   222   223     9 
  218   220   222   224     9 
  221   220   222   223     9 
  221   220   222   224     9 
  220   222   224   225     9 
  220   222   224   226     9 
  220   222   224   230     9 
  223   222   224   225     9 
  223   222   224   226     9 
  223   222   224   230     9 
  222   224   226   227     9 
  222   224   226   228     9 
  222   224   226   229     9 
  225   224   226   227     9 
  225   224   226   228     9 
  225   224   226   229     9 
  230   224   226   227     9 
  230   224   226   228     9 
  230   224   226   229     9 
  222   224   230   231     9 
  222   224   230   232     9 
  225   224   230   231     9 
  225   224   230   232     9 
  226   224   230   231     9 
  226   224   230   232     9 
  224   230   232   233     9 
  224   230   232   234     9 
  231   230   232   233     9 
  231   230   232   234     9 
  230   232   234   235     9 
  230   232   234   236     9 
  230   232   234   249     9 
  233   232   234   235     9 
  233   232   234   236     9 
  233   232   234   249     9 
  232   234   236   237     9 
  232   234   236   238     9 
  232   234   236   242     9 
  235   234   236   237     9 
  235   234   236   238     9 
  235   234   236   242     9 
  249   234   236   237     9 
  249   234   236   238     9 
  249   234   236   242     9 
  232   234   249   250     9 
  232   234   249   251     9 
  235   234   249   250     9 
  235   234   249   251     9 
  236   234   249   250     9 
  236   234   249   251     9 
  234   236   238   239     9 
  234   236   238   240     9 
  234   236   238   241     9 
  237   236   238   239     9 
  237   236   238   240     9 
  237   236   238   241     9 
  242   236   238   239     9 
  242   236   238   240     9 
  242   236   238   241     9 
  234   236   242   243     9 
  234   236   242   244     9 
  234   236   242   245     9 
  237   236   242   243     9 
  237   236   242   244     9 
  237   236   242   245     9 
  238   236   242   243     9 
  238   236   242   244     9 
  238   236   242   245     9 
  236   242   245   246     9 
  236   242   245   247     9 
  236   242   245   248     9 
  243   242   245   246     9 
  243   242   245   247     9 
  243   242   245   248     9 
  244   242   245   246     9 
  244   242   245   247     9 
  244   242   245   248     9 
  234   249   251   252     9 
  234   249   251   253     9 
  250   249   251   252     9 
  250   249   251   253     9 
  249   251   253   254     9 
  249   251   253   255     9 
  249   251   253   273     9 
  252   251   253   254     9 
  252   251   253   255     9 
  252   251   253   273     9 
  251   253   255   256     9 
  251   253   255   257     9 
  251   253   255   258     9 
  254   253   255   256     9 
  254   253   255   257     9 
  254   253   255   258     9 
  273   253   255   256     9 
  273   253   255   257     9 
  273   253   255   258     9 
  251   253   273   274     9 
  251   253   273   275     9 
  254   253   273   274     9 
  254   253   273   275     9 
  255   253   273   274     9 
  255   253   273   275     9 
  253   255   258   259     9 
  253   255   258   260     9 
  253   255   258   261     9 
  256   255   258   259     9 
  256   255   258   260     9 
  256   255   258   261     9 
  257   255   258   259     9 
  257   255   258   260     9 
  257   255   258   261     9 
  255   258   261   262     9 
  255   258   261   263     9 
  255   258   261   264     9 
  259   258   261   262     9 
  259   258   261   263     9 
  259   258   261   264     9 
  260   258   261   262     9 
  260   258   261   263     9 
  260   258   261   264     9 
  258   261   264   265     9 
  258   261   264   266     9 
  262   261   264   265     9 
  262   261   264   266     9 
  263   261   264   265     9 
  263   261   264   266     9 
  261   264   266   267     9 
  261   264   266   270     9 
  265   264   266   267     9 
  265   264   266   270     9 
  264   266   267   268     9 
  264   266   267   269     9 
  270   266   267   268     9 
  270   266   267   269     9 
  264   266   270   271     9 
  264   266   270   272     9 
  267   266   270   271     9 
  267   266   270   272     9 
  253   273   275   276     9 
  253   273   275   277     9 
  274   273   275   276     9 
  274   273   275   277     9 
  273   275   277   278     9 
  273   275   277   279     9 
  273   275   277   297     9 
  276   275   277   278     9 
  276   275   277   279     9 
  276   275   277   297     9 
  275   277   279   280     9 
  275   277   279   281     9 
  275   277   279   282     9 
  278   277   279   280     9 
  278   277   279   281     9 
  278   277   279   282     9 
  297   277   279   280     9 
  297   277   279   281     9 
  297   277   279   282     9 
  275   277   297   298     9 
  275   277   297   299     9 
  278   277   297   298     9 
  278   277   297   299     9 
  279   277   297   298     9 
  279   277   297   299     9 
  277   279   282   283     9 
  277   279   282   284     9 
  277   279   282   285     9 
  280   279   282   283     9 
  280   279   282   284     9 
  280   279   282   285     9 
  281   279   282   283     9 
  281   279   282   284     9 
  281   279   282   285     9 
  279   282   285   286     9 
  279   282   285   287     9 
  279   282   285   288     9 
  283   282   285   286     9 
  283   282   285   287     9 
  283   282   285   288     9 
  284   282   285   286     9 
  284   282   285   287     9 
  284   282   285   288     9 
  282   285   288   289     9 
  282   285   288   290     9 
  286   285   288   289     9 
  286   285   288   290     9 
  287   285   288   289     9 
  287   285   288   290     9 
  285   288   290   291     9 
  285   288   290   294     9 
  289   288   290   291     9 
  289   288   290   294     9 
  288   290   291   292     9 
  288   290   291   293     9 
  294   290   291   292     9 
  294   290   291   293     9 
  288   290   294   295     9 
  288   290   294   296     9 
  291   290   294   295     9 
  291   290   294   296     9 
  277   297   299   300     9 
  277   297   299   301     9 
  298   297   299   300     9 
  298   297   299   301     9 
  297   299   301   302     9 
  297   299   301   303     9 
  297   299   301   316     9 
  300   299   301   302     9 
  300   299   301   303     9 
  300   299   301   316     9 
  299   301   303   304     9 
  299   301   303   305     9 
  299   301   303   306     9 
  302   301   303   304     9 
  302   301   303   305     9 
  302   301   303   306     9 
  316   301   303   304     9 
  316   301   303   305     9 
  316   301   303   306     9 
  299   301   316   317     9 
  299   301   316   318     9 
  302   301   316   317     9 
  302   301   316   318     9 
  303   301   316   317     9 
  303   301   316   318     9 
  301   303   306   307     9 
  301   303   306   308     9 
  301   303   306   312     9 
  304   303   306   307     9 
  304   303   306   308     9 
  304   303   306   312     9 
  305   303   306   307     9 
  305   303   306   308     9 
  305   303   306   312     9 
  303   306   308   309     9 
  303   306   308   310     9 
  303   306   308   311     9 
  307   306   308   309     9 
  307   306   308   310     9 
  307   306   308   311     9 
  312   306   308   309     9 
  312   306   308   310     9 
  312   306   308   311     9 
  303   306   312   313     9 
  303   306   312   314     9 
  303   306   312   315     9 
  307   306   312   313     9 
  307   306   312   314     9 
  307   306   312   315     9 
  308   306   312   313     9 
  308   306   312   314     9 
  308   306   312   315     9 
  301   316   318   319     9 
  301   316   318   320     9 
  317   316   318   319     9 
  317   316   318   320     9 
  316   318   320   321     9 
  316   318   320   322     9 
  316   318   320   326     9 
  319   318   320   321     9 
  319   318   320   322     9 
  319   318   320   326     9 
  318   320   322   323     9 
  318   320   322   324     9 
  318   320   322   325     9 
  321   320   322   323     9 
  321   320   322   324     9 
  321   320   322   325     9 
  326   320   322   323     9 
  326   320   322   324     9 
  326   320   322   325     9 
  318   320   326   327     9 
  318   320   326   328     9 
  321   320   326   327     9 
  321   320   326   328     9 
  322   320   326   327     9 
  322   320   326   328     9 
  320   326   328   329     9 
  320   326   328   330     9 
  327   326   328   329     9 
  327   326   328   330     9 
  326   328   330   331     9 
  326   328   330   332     9 
  326   328   330   350     9 
  329   328   330   331     9 
  329   328   330   332     9 
  329   328   330   350     9 
  328   330   332   333     9 
  328   330   332   334     9 
  328   330   332   335     9 
  331   330   332   333     9 
  331   330   332   334     9 
  331   330   332   335     9 
  350   330   332   333     9 
  350   330   332   334     9 
  350   330   332   335     9 
  328   330   350   351     9 
  328   330   350   352     9 
  331   330   350   351     9 
  331   330   350   352     9 
  332   330   350   351     9 
  332   330   350   352     9 
  330   332   335   336     9 
  330   332   335   337     9 
  330   332   335   338     9 
  333   332   335   336     9 
  333   332   335   337     9 
  333   332   335   338     9 
  334   332   335   336     9 
  334   332   335   337     9 
  334   332   335   338     9 
  332   335   338   339     9 
  332   335   338   340     9 
  332   335   338   341     9 
  336   335   338   339     9 
  336   335   338   340     9 
  336   335   338   341     9 
  337   335   338   339     9 
  337   335   338   340     9 
  337   335   338   341     9 
  335   338   341   342     9 
  335   338   341   343     9 
  339   338   341   342     9 
  339   338   341   343     9 
  340   338   341   342     9 
  340   338   341   343     9 
  338   341   343   344     9 
  338   341   343   347     9 
  342   341   343   344     9 
  342   341   343   347     9 
  341   343   344   345     9 
  341   343   344   346     9 
  347   343   344   345     9 
  347   343   344   346     9 
  341   343   347   348     9 
  341   343   347   349     9 
  344   343   347   348     9 
  344   343   347   349     9 
  330   350   352   353     9 
  330   350   352   354     9 
  351   350   352   353     9 
  351   350   352   354     9 
  350   352   354   355     9 
  350   352   354   356     9 
  350   352   354   374     9 
  353   352   354   355     9 
  353   352   354   356     9 
  353   352   354   374     9 
  352   354   356   357     9 
  352   354   356   358     9 
  352   354   356   359     9 
  355   354   356   357     9 
  355   354   356   358     9 
  355   354   356   359     9 
  374   354   356   357     9 
  374   354   356   358     9 
  374   354   356   359     9 
  352   354   374   375     9 
  352   354   374   376     9 
  355   354   374   375     9 
  355   354   374   376     9 
  356   354   374   375     9 
  356   354   374   376     9 
  354   356   359   360     9 
  354   356   359   361     9 
  354   356   359   362     9 
  357   356   359   360     9 
  357   356   359   361     9 
  357   356   359   362     9 
  358   356   359   360     9 
  358   356   359   361     9 
  358   356   359   362     9 
  356   359   362   363     9 
  356   359   362   364     9 
  356   359   362   365     9 
  360   359   362   363     9 
  360   359   362   364     9 
  360   359   362   365     9 
  361   359   362   363     9 
  361   359   362   364     9 
  361   359   362   365     9 
  359   362   365   366     9 
  359   362   365   367     9 
  363   362   365   366     9 
  363   362   365   367     9 
  364   362   365   366     9 
  364   362   365   367     9 
  362   365   367   368     9 
  362   365   367   371     9 
  366   365   367   368     9 
  366   365   367   371     9 
  365   367   368   369     9 
  365   367   368   370     9 
  371   367   368   369     9 
  371   367   368   370     9 
  365   367   371   372     9 
  365   367   371   373     9 
  368   367   371   372     9 
  368   367   371   373     9 
  354   374   376   377     9 
  354   374   376   378     9 
  375   374   376   377     9 
  375   374   376   378     9 
  374   376   378   379     9 
  374   376   378   380     9 
  374   376   378   381     9 
  377   376   378   379     9 
  377   376   378   380     9 
  377   376   378   381     9 
  376   378   381   382     9 
  376   378   381   383     9 
  379   378   381   382     9 
  379   378   381   383     9 
  380   378   381   382     9 
  380   378   381   383     9 
  378   381   383   384     9 
  378   381   383   385     9 
  382   381   383   384     9 
  382   381   383   385     9 
  381   383   385   386     9 
  381   383   385   387     9 
  381   383   385   388     9 
  384   383   385   386     9 
  384   383   385   387     9 
  384   383   385   388     9 
  383   385   388   389     9 
  383   385   388   390     9 
  386   385   388   389     9 
  386   385   388   390     9 
  387   385   388   389     9 
  387   385   388   390     9 
  385   388   390   391     9 
  385   388   390   392     9 
  389   388   390   391     9 
  389   388   390   392     9 
  388   390   392   393     9 
  388   390   392   394     9 
  388   390   392   404     9 
  391   390   392   393     9 
  391   390   392   394     9 
  391   390   392   404     9 
  390   392   394   395     9 
  390   392   394   396     9 
  390   392   394   400     9 
  393   392   394   395     9 
  393   392   394   396     9 
  393   392   394   400     9 
  404   392   394   395     9 
  404   392   394   396     9 
  404   392   394   400     9 
  390   392   404   405     9 
  390   392   404   406     9 
  393   392   404   405     9 
  393   392   404   406     9 
  394   392   404   405     9 
  394   392   404   406     9 
  392   394   396   397     9 
  392   394   396   398     9 
  392   394   396   399     9 
  395   394   396   397     9 
  395   394   396   398     9 
  395   394   396   399     9 
  400   394   396   397     9 
  400   394   396   398     9 
  400   394   396   399     9 
  392   394   400   401     9 
  392   394   400   402     9 
  392   394   400   403     9 
  395   394   400   401     9 
  395   394   400   402     9 
  395   394   400   403     9 
  396   394   400   401     9 
  396   394   400   402     9 
  396   394   400   403     9 
  392   404   406   407     9 
  392   404   406   408     9 
  405   404   406   407     9 
  405   404   406   408     9 
  404   406   408   409     9 
  404   406   408   410     9 
  404   406   408   426     9 
  407   406   408   409     9 
  407   406   408   410     9 
  407   406   408   426     9 
  406   408   410   411     9 
  406   408   410   412     9 
  406   408   410   413     9 
  409   408   410   411     9 
  409   408   410   412     9 
  409   408   410   413     9 
  426   408   410   411     9 
  426   408   410   412     9 
  426   408   410   413     9 
  406   408   426   427     9 
  406   408   426   428     9 
  409   408   426   427     9 
  409   408   426   428     9 
  410   408   426   427     9 
  410   408   426   428     9 
  408   410   413   414     9 
  408   410   413   415     9 
  408   410   413   416     9 
  411   410   413   414     9 
  411   410   413   415     9 
  411   410   413   416     9 
  412   410   413   414     9 
  412   410   413   415     9 
  412   410   413   416     9 
  410   413   416   417     9 
  410   413   416   418     9 
  410   413   416   419     9 
  414   413   416   417     9 
  414   413   416   418     9 
  414   413   416   419     9 
  415   413   416   417     9 
  415   413   416   418     9 
  415   413   416   419     9 
  413   416   419   420     9 
  413   416   419   421     9 
  413   416   419   422     9 
  417   416   419   420     9 
  417   416   419   421     9 
  417   416   419   422     9 
  418   416   419   420     9 
  418   416   419   421     9 
  418   416   419   422     9 
  416   419   422   423     9 
  416   419   422   424     9 
  416   419   422   425     9 
  420   419   422   423     9 
  420   419   422   424     9 
  420   419   422   425     9 
  421   419   422   423     9 
  421   419   422   424     9 
  421   419   422   425     9 
  408   426   428   429     9 
  408   426   428   430     9 
  427   426   428   429     9 
  427   426   428   430     9 
  426   428   430   431     9 
  426   428   430   432     9 
  426   428   430   450     9 
  429   428   430   431     9 
  429   428   430   432     9 
  429   428   430   450     9 
  428   430   432   433     9 
  428   430   432   434     9 
  428   430   432   435     9 
  431   430   432   433     9 
  431   430   432   434     9 
  431   430   432   435     9 
  450   430   432   433     9 
  450   430   432   434     9 
  450   430   432   435     9 
  428   430   450   451     9 
  428   430   450   452     9 
  431   430   450   451     9 
  431   430   450   452     9 
  432   430   450   451     9 
  432   430   450   452     9 
  430   432   435   436     9 
  430   432   435   437     9 
  430   432   435   438     9 
  433   432   435   436     9 
  433   432   435   437     9 
  433   432   435   438     9 
  434   432   435   436     9 
  434   432   435   437     9 
  434   432   435   438     9 
  432   435   438   439     9 
  432   435   438   440     9 
  432   435   438   441     9 
  436   435   438   439     9 
  436   435   438   440     9 
  436   435   438   441     9 
  437   435   438   439     9 
  437   435   438   440     9 
  437   435   438   441     9 
  435   438   441   442     9 
  435   438   441   443     9 
  439   438   441   442     9 
  439   438   441   443     9 
  440   438   441   442     9 
  440   438   441   443     9 
  438   441   443   444     9 
  438   441   443   447     9 
  442   441   443   444     9 
  442   441   443   447     9 
  441   443   444   445     9 
  441   443   444   446     9 
  447   443   444   445     9 
  447   443   444   446     9 
  441   443   447   448     9 
  441   443   447   449     9 
  444   443   447   448     9 
  444   443   447   449     9 
  430   450   452   453     9 
  430   450   452   454     9 
  451   450   452   453     9 
  451   450   452   454     9 
  450   452   454   455     9 
  450   452   454   456     9 
  450   452   454   469     9 
  453   452   454   455     9 
  453   452   454   456     9 
  453   452   454   469     9 
  452   454   456   457     9 
  452   454   456   458     9 
  452   454   456   462     9 
  455   454   456   457     9 
  455   454   456   458     9 
  455   454   456   462     9 
  469   454   456   457     9 
  469   454   456   458     9 
  469   454   456   462     9 
  452   454   469   470     9 
  452   454   469   471     9 
  455   454   469   470     9 
  455   454   469   471     9 
  456   454   469   470     9 
  456   454   469   471     9 
  454   456   458   459     9 
  454   456   458   460     9 
  454   456   458   461     9 
  457   456   458   459     9 
  457   456   458   460     9 
  457   456   458   461     9 
  462   456   458   459     9 
  462   456   458   460     9 
  462   456   458   461     9 
  454   456   462   463     9 
  454   456   462   464     9 
  454   456   462   465     9 
  457   456   462   463     9 
  457   456   462   464     9 
  457   456   462   465     9 
  458   456   462   463     9 
  458   456   462   464     9 
  458   456   462   465     9 
  456   462   465   466     9 
  456   462   465   467     9 
  456   462   465   468     9 
  463   462   465   466     9 
  463   462   465   467     9 
  463   462   465   468     9 
  464   462   465   466     9 
  464   462   465   467     9 
  464   462   465   468     9 
  454   469   471   472     9 
  454   469   471   473     9 
  470   469   471   472     9 
  470   469   471   473     9 
  469   471   473   474     9 
  469   471   473   475     9 
  469   471   473   480     9 
  472   471   473   474     9 
  472   471   473   475     9 
  472   471   473   480     9 
  471   473   475   476     9 
  471   473   475   477     9 
  471   473   475   478     9 
  474   473   475   476     9 
  474   473   475   477     9 
  474   473   475   478     9 
  480   473   475   476     9 
  480   473   475   477     9 
  480   473   475   478     9 
  471   473   480   481     9 
  471   473   480   482     9 
  474   473   480   481     9 
  474   473   480   482     9 
  475   473   480   481     9 
  475   473   480   482     9 
  473   475   478   479     9 
  476   475   478   479     9 
  477   475   478   479     9 
  473   480   482   483     9 
  473   480   482   484     9 
  481   480   482   483     9 
  481   480   482   484     9 
  480   482   484   485     9 
  480   482   484   486     9 
  480   482   484   487     9 
  483   482   484   485     9 
  483   482   484   486     9 
  483   482   484   487     9 
  482   484   487   488     9 
  482   484   487   489     9 
  485   484   487   488     9 
  485   484   487   489     9 
  486   484   487   488     9 
  486   484   487   489     9 
  484   487   489   490     9 
  484   487   489   491     9 
  488   487   489   490     9 
  488   487   489   491     9 
  487   489   491   492     9 
  487   489   491   493     9 
  487   489   491   506     9 
  490   489   491   492     9 
  490   489   491   493     9 
  490   489   491   506     9 
  489   491   493   494     9 
  489   491   493   495     9 
  489   491   493   496     9 
  492   491   493   494     9 
  492   491   493   495     9 
  492   491   493   496     9 
  506   491   493   494     9 
  506   491   493   495     9 
  506   491   493   496     9 
  489   491   506   507     9 
  489   491   506   508     9 
  492   491   506   507     9 
  492   491   506   508     9 
  493   491   506   507     9 
  493   491   506   508     9 
  491   493   496   497     9 
  491   493   496   498     9 
  491   493   496   502     9 
  494   493   496   497     9 
  494   493   496   498     9 
  494   493   496   502     9 
  495   493   496   497     9 
  495   493   496   498     9 
  495   493   496   502     9 
  493   496   498   499     9 
  493   496   498   500     9 
  493   496   498   501     9 
  497   496   498   499     9 
  497   496   498   500     9 
  497   496   498   501     9 
  502   496   498   499     9 
  502   496   498   500     9 
  502   496   498   501     9 
  493   496   502   503     9 
  493   496   502   504     9 
  493   496   502   505     9 
  497   496   502   503     9 
  497   496   502   504     9 
  497   496   502   505     9 
  498   496   502   503     9 
  498   496   502   504     9 
  498   496   502   505     9 
  491   506   508   509     9 
  491   506   508   510     9 
  507   506   508   509     9 
  507   506   508   510     9 
  506   508   510   511     9 
  506   508   510   512     9 
  506   508   510   525     9 
  509   508   510   511     9 
  509   508   510   512     9 
  509   508   510   525     9 
  508   510   512   513     9 
  508   510   512   514     9 
  508   510   512   518     9 
  511   510   512   513     9 
  511   510   512   514     9 
  511   510   512   518     9 
  525   510   512   513     9 
  525   510   512   514     9 
  525   510   512   518     9 
  508   510   525   526     9 
  508   510   525   527     9 
  511   510   525   526     9 
  511   510   525   527     9 
  512   510   525   526     9 
  512   510   525   527     9 
  510   512   514   515     9 
  510   512   514   516     9 
  510   512   514   517     9 
  513   512   514   515     9 
  513   512   514   516     9 
  513   512   514   517     9 
  518   512   514   515     9 
  518   512   514   516     9 
  518   512   514   517     9 
  510   512   518   519     9 
  510   512   518   520     9 
  510   512   518   521     9 
  513   512   518   519     9 
  513   512   518   520     9 
  513   512   518   521     9 
  514   512   518   519     9 
  514   512   518   520     9 
  514   512   518   521     9 
  512   518   521   522     9 
  512   518   521   523     9 
  512   518   521   524     9 
  519   518   521   522     9 
  519   518   521   523     9 
  519   518   521   524     9 
  520   518   521   522     9 
  520   518   521   523     9 
  520   518   521   524     9 
  510   525   527   528     9 
  510   525   527   529     9 
  526   525   527   528     9 
  526   525   527   529     9 
  525   527   529   530     9 
  525   527   529   531     9 
  525   527   529   546     9 
  528   527   529   530     9 
  528   527   529   531     9 
  528   527   529   546     9 
  527   529   531   532     9 
  527   529   531   533     9 
  527   529   531   534     9 
  530   529   531   532     9 
  530   529   531   533     9 
  530   529   531   534     9 
  546   529   531   532     9 
  546   529   531   533     9 
  546   529   531   534     9 
  527   529   546   547     9 
  527   529   546   548     9 
  530   529   546   547     9 
  530   529   546   548     9 
  531   529   546   547     9 
  531   529   546   548     9 
  529   531   534   535     9 
  529   531   534   544     9 
  532   531   534   535     9 
  532   531   534   544     9 
  533   531   534   535     9 
  533   531   534   544     9 
  531   534   535   536     9 
  531   534   535   537     9 
  544   534   535   536     9 
  544   534   535   537     9 
  531   534   544   542     9 
  531   534   544   545     9 
  535   534   544   542     9 
  535   534   544   545     9 
  534   535   537   538     9 
  534   535   537   539     9 
  536   535   537   538     9 
  536   535   537   539     9 
  535   537   539   540     9 
  535   537   539   542     9 
  538   537   539   540     9 
  538   537   539   542     9 
  537   539   540   541     9 
  542   539   540   541     9 
  537   539   542   543     9 
  537   539   542   544     9 
  540   539   542   543     9 
  540   539   542   544     9 
  539   542   544   534     9 
  539   542   544   545     9 
  543   542   544   534     9 
  543   542   544   545     9 
  529   546   548   549     9 
  529   546   548   550     9 
  547   546   548   549     9 
  547   546   548   550     9 
  546   548   550   551     9 
  546   548   550   552     9 
  546   548   550   561     9 
  549   548   550   551     9 
  549   548   550   552     9 
  549   548   550   561     9 
  548   550   552   553     9 
  548   550   552   554     9 
  548   550   552   555     9 
  551   550   552   553     9 
  551   550   552   554     9 
  551   550   552   555     9 
  561   550   552   553     9 
  561   550   552   554     9 
  561   550   552   555     9 
  548   550   561   562     9 
  548   550   561   563     9 
  551   550   561   562     9 
  551   550   561   563     9 
  552   550   561   562     9 
  552   550   561   563     9 
  550   552   555   556     9 
  550   552   555   557     9 
  550   552   555   558     9 
  553   552   555   556     9 
  553   552   555   557     9 
  553   552   555   558     9 
  554   552   555   556     9 
  554   552   555   557     9 
  554   552   555   558     9 
  552   555   558   559     9 
  552   555   558   560     9 
  556   555   558   559     9 
  556   555   558   560     9 
  557   555   558   559     9 
  557   555   558   560     9 
  550   561   563   564     9 
  550   561   563   565     9 
  562   561   563   564     9 
  562   561   563   565     9 
  561   563   565   566     9 
  561   563   565   567     9 
  561   563   565   576     9 
  564   563   565   566     9 
  564   563   565   567     9 
  564   563   565   576     9 
  563   565   567   568     9 
  563   565   567   569     9 
  563   565   567   570     9 
  566   565   567   568     9 
  566   565   567   569     9 
  566   565   567   570     9 
  576   565   567   568     9 
  576   565   567   569     9 
  576   565   567   570     9 
  563   565   576   577     9 
  563   565   576   578     9 
  566   565   576   577     9 
  566   565   576   578     9 
  567   565   576   577     9 
  567   565   576   578     9 
  565   567   570   571     9 
  565   567   570   572     9 
  565   567   570   573     9 
  568   567   570   571     9 
  568   567   570   572     9 
  568   567   570   573     9 
  569   567   570   571     9 
  569   567   570   572     9 
  569   567   570   573     9 
  567   570   573   574     9 
  567   570   573   575     9 
  571   570   573   574     9 
  571   570   573   575     9 
  572   570   573   574     9 
  572   570   573   575     9 
  565   576   578   579     9 
  565   576   578   580     9 
  577   576   578   579     9 
  577   576   578   580     9 
  576   578   580   581     9 
  576   578   580   582     9 
  576   578   580   590     9 
  579   578   580   581     9 
  579   578   580   582     9 
  579   578   580   590     9 
  578   580   582   583     9 
  578   580   582   584     9 
  578   580   582   588     9 
  581   580   582   583     9 
  581   580   582   584     9 
  581   580   582   588     9 
  590   580   582   583     9 
  590   580   582   584     9 
  590   580   582   588     9 
  578   580   590   591     9 
  578   580   590   592     9 
  581   580   590   591     9 
  581   580   590   592     9 
  582   580   590   591     9 
  582   580   590   592     9 
  580   582   584   585     9 
  580   582   584   586     9 
  580   582   584   587     9 
  583   582   584   585     9 
  583   582   584   586     9 
  583   582   584   587     9 
  588   582   584   585     9 
  588   582   584   586     9 
  588   582   584   587     9 
  580   582   588   589     9 
  583   582   588   589     9 
  584   582   588   589     9 
  580   590   592   593     9 
  580   590   592   594     9 
  591   590   592   593     9 
  591   590   592   594     9 
  590   592   594   595     9 
  590   592   594   596     9 
  590   592   594   614     9 
  593   592   594   595     9 
  593   592   594   596     9 
  593   592   594   614     9 
  592   594   596   597     9 
  592   594   596   598     9 
  592   594   596   599     9 
  595   594   596   597     9 
  595   594   596   598     9 
  595   594   596   599     9 
  614   594   596   597     9 
  614   594   596   598     9 
  614   594   596   599     9 
  592   594   614   615     9 
  592   594   614   616     9 
  595   594   614   615     9 
  595   594   614   616     9 
  596   594   614   615     9 
  596   594   614   616     9 
  594   596   599   600     9 
  594   596   599   601     9 
  594   596   599   602     9 
  597   596   599   600     9 
  597   596   599   601     9 
  597   596   599   602     9 
  598   596   599   600     9 
  598   596   599   601     9 
  598   596   599   602     9 
  596   599   602   603     9 
  596   599   602   604     9 
  596   599   602   605     9 
  600   599   602   603     9 
  600   599   602   604     9 
  600   599   602   605     9 
  601   599   602   603     9 
  601   599   602   604     9 
  601   599   602   605     9 
  599   602   605   606     9 
  599   602   605   607     9 
  603   602   605   606     9 
  603   602   605   607     9 
  604   602   605   606     9 
  604   602   605   607     9 
  602   605   607   608     9 
  602   605   607   611     9 
  606   605   607   608     9 
  606   605   607   611     9 
  605   607   608   609     9 
  605   607   608   610     9 
  611   607   608   609     9 
  611   607   608   610     9 
  605   607   611   612     9 
  605   607   611   613     9 
  608   607   611   612     9 
  608   607   611   613     9 
  594   614   616   617     9 
  594   614   616   618     9 
  615   614   616   617     9 
  615   614   616   618     9 
  614   616   618   619     9 
  614   616   618   620     9 
  614   616   618   621     9 
  617   616   618   619     9 
  617   616   618   620     9 
  617   616   618   621     9 
  616   618   621   622     9 
  616   618   621   623     9 
  619   618   621   622     9 
  619   618   621   623     9 
  620   618   621   622     9 
  620   618   621   623     9 
  618   621   623   624     9 
  618   621   623   625     9 
  622   621   623   624     9 
  622   621   623   625     9 
  621   623   625   626     9 
  621   623   625   627     9 
  621   623   625   637     9 
  624   623   625   626     9 
  624   623   625   627     9 
  624   623   625   637     9 
  623   625   627   628     9 
  623   625   627   629     9 
  623   625   627   633     9 
  626   625   627   628     9 
  626   625   627   629     9 
  626   625   627   633     9 
  637   625   627   628     9 
  637   625   627   629     9 
  637   625   627   633     9 
  623   625   637   638     9 
  623   625   637   639     9 
  626   625   637   638     9 
  626   625   637   639     9 
  627   625   637   638     9 
  627   625   637   639     9 
  625   627   629   630     9 
  625   627   629   631     9 
  625   627   629   632     9 
  628   627   629   630     9 
  628   627   629   631     9 
  628   627   629   632     9 
  633   627   629   630     9 
  633   627   629   631     9 
  633   627   629   632     9 
  625   627   633   634     9 
  625   627   633   635     9 
  625   627   633   636     9 
  628   627   633   634     9 
  628   627   633   635     9 
  628   627   633   636     9 
  629   627   633   634     9 
  629   627   633   635     9 
  629   627   633   636     9 
  625   637   639   640     9 
  625   637   639   641     9 
  638   637   639   640     9 
  638   637   639   641     9 
  637   639   641   642     9 
  637   639   641   643     9 
  637   639   641   656     9 
  640   639   641   642     9 
  640   639   641   643     9 
  640   639   641   656     9 
  639   641   643   644     9 
  639   641   643   645     9 
  639   641   643   646     9 
  642   641   643   644     9 
  642   641   643   645     9 
  642   641   643   646     9 
  656   641   643   644     9 
  656   641   643   645     9 
  656   641   643   646     9 
  639   641   656   657     9 
  639   641   656   658     9 
  642   641   656   657     9 
  642   641   656   658     9 
  643   641   656   657     9 
  643   641   656   658     9 
  641   643   646   647     9 
  641   643   646   648     9 
  641   643   646   652     9 
  644   643   646   647     9 
  644   643   646   648     9 
  644   643   646   652     9 
  645   643   646   647     9 
  645   643   646   648     9 
  645   643   646   652     9 
  643   646   648   649     9 
  643   646   648   650     9 
  643   646   648   651     9 
  647   646   648   649     9 
  647   646   648   650     9 
  647   646   648   651     9 
  652   646   648   649     9 
  652   646   648   650     9 
  652   646   648   651     9 
  643   646   652   653     9 
  643   646   652   654     9 
  643   646   652   655     9 
  647   646   652   653     9 
  647   646   652   654     9 
  647   646   652   655     9 
  648   646   652   653     9 
  648   646   652   654     9 
  648   646   652   655     9 
  641   656   658   659     9 
  641   656   658   660     9 
  657   656   658   659     9 
  657   656   658   660     9 
  656   658   660   661     9 
  656   658   660   662     9 
  656   658   660   678     9 
  659   658   660   661     9 
  659   658   660   662     9 
  659   658   660   678     9 
  658   660   662   663     9 
  658   660   662   664     9 
  658   660   662   665     9 
  661   660   662   663     9 
  661   660   662   664     9 
  661   660   662   665     9 
  678   660   662   663     9 
  678   660   662   664     9 
  678   660   662   665     9 
  658   660   678   679     9 
  658   660   678   680     9 
  661   660   678   679     9 
  661   660   678   680     9 
  662   660   678   679     9 
  662   660   678   680     9 
  660   662   665   666     9 
  660   662   665   667     9 
  660   662   665   668     9 
  663   662   665   666     9 
  663   662   665   667     9 
  663   662   665   668     9 
  664   662   665   666     9 
  664   662   665   667     9 
  664   662   665   668     9 
  662   665   668   669     9 
  662   665   668   670     9 
  662   665   668   671     9 
  666   665   668   669     9 
  666   665   668   670     9 
  666   665   668   671     9 
  667   665   668   669     9 
  667   665   668   670     9 
  667   665   668   671     9 
  665   668   671   672     9 
  665   668   671   673     9 
  665   668   671   674     9 
  669   668   671   672     9 
  669   668   671   673     9 
  669   668   671   674     9 
  670   668   671   672     9 
  670   668   671   673     9 
  670   668   671   674     9 
  668   671   674   675     9 
  668   671   674   676     9 
  668   671   674   677     9 
  672   671   674   675     9 
  672   671   674   676     9 
  672   671   674   677     9 
  673   671   674   675     9 
  673   671   674   676     9 
  673   671   674   677     9 
  660   678   680   681     9 
  660   678   680   682     9 
  679   678   680   681     9 
  679   678   680   682     9 
  678   680   682   683     9 
  678   680   682   684     9 
  678   680   682   694     9 
  681   680   682   683     9 
  681   680   682   684     9 
  681   680   682   694     9 
  680   682   684   685     9 
  680   682   684   686     9 
  680   682   684   690     9 
  683   682   684   685     9 
  683   682   684   686     9 
  683   682   684   690     9 
  694   682   684   685     9 
  694   682   684   686     9 
  694   682   684   690     9 
  680   682   694   695     9 
  680   682   694   696     9 
  683   682   694   695     9 
  683   682   694   696     9 
  684   682   694   695     9 
  684   682   694   696     9 
  682   684   686   687     9 
  682   684   686   688     9 
  682   684   686   689     9 
  685   684   686   687     9 
  685   684   686   688     9 
  685   684   686   689     9 
  690   684   686   687     9 
  690   684   686   688     9 
  690   684   686   689     9 
  682   684   690   691     9 
  682   684   690   692     9 
  682   684   690   693     9 
  685   684   690   691     9 
  685   684   690   692     9 
  685   684   690   693     9 
  686   684   690   691     9 
  686   684   690   692     9 
  686   684   690   693     9 
  682   694   696   697     9 
  682   694   696   698     9 
  695   694   696   697     9 
  695   694   696   698     9 
  694   696   698   699     9 
  694   696   698   700     9 
  694   696   698   714     9 
  697   696   698   699     9 
  697   696   698   700     9 
  697   696   698   714     9 
  696   698   700   701     9 
  696   698   700   702     9 
  696   698   700   703     9 
  699   698   700   701     9 
  699   698   700   702     9 
  699   698   700   703     9 
  714   698   700   701     9 
  714   698   700   702     9 
  714   698   700   703     9 
  696   698   714   715     9 
  696   698   714   716     9 
  699   698   714   715     9 
  699   698   714   716     9 
  700   698   714   715     9 
  700   698   714   716     9 
  698   700   703   704     9 
  698   700   703   712     9 
  701   700   703   704     9 
  701   700   703   712     9 
  702   700   703   704     9 
  702   700   703   712     9 
  700   703   704   705     9 
  700   703   704   706     9 
  712   703   704   705     9 
  712   703   704   706     9 
  700   703   712   710     9 
  700   703   712   713     9 
  704   703   712   710     9 
  704   703   712   713     9 
  703   704   706   707     9 
  703   704   706   708     9 
  705   704   706   707     9 
  705   704   706   708     9 
  704   706   708   709     9 
  704   706   708   710     9 
  707   706   708   709     9 
  707   706   708   710     9 
  706   708   710   711     9 
  706   708   710   712     9 
  709   708   710   711     9 
  709   708   710   712     9 
  708   710   712   703     9 
  708   710   712   713     9 
  711   710   712   703     9 
  711   710   712   713     9 
  698   714   716   717     9 
  698   714   716   718     9 
  715   714   716   717     9 
  715   714   716   718     9 
  714   716   718   719     9 
  714   716   718   720     9 
  714   716   718   733     9 
  717   716   718   719     9 
  717   716   718   720     9 
  717   716   718   733     9 
  716   718   720   721     9 
  716   718   720   722     9 
  716   718   720   723     9 
  719   718   720   721     9 
  719   718   720   722     9 
  719   718   720   723     9 
  733   718   720   721     9 
  733   718   720   722     9 
  733   718   720   723     9 
  716   718   733   734     9 
  716   718   733   735     9 
  719   718   733   734     9 
  719   718   733   735     9 
  720   718   733   734     9 
  720   718   733   735     9 
  718   720   723   724     9 
  718   720   723   725     9 
  718   720   723   729     9 
  721   720   723   724     9 
  721   720   723   725     9 
  721   720   723   729     9 
  722   720   723   724     9 
  722   720   723   725     9 
  722   720   723   729     9 
  720   723   725   726     9 
  720   723   725   727     9 
  720   723   725   728     9 
  724   723   725   726     9 
  724   723   725   727     9 
  724   723   725   728     9 
  729   723   725   726     9 
  729   723   725   727     9 
  729   723   725   728     9 
  720   723   729   730     9 
  720   723   729   731     9 
  720   723   729   732     9 
  724   723   729   730     9 
  724   723   729   731     9 
  724   723   729   732     9 
  725   723   729   730     9 
  725   723   729   731     9 
  725   723   729   732     9 
  718   733   735   736     9 
  718   733   735   737     9 
  734   733   735   736     9 
  734   733   735   737     9 
  733   735   737   738     9 
  733   735   737   739     9 
  733   735   737   748     9 
  736   735   737   738     9 
  736   735   737   739     9 
  736   735   737   748     9 
  735   737   739   740     9 
  735   737   739   741     9 
  735   737   739   742     9 
  738   737   739   740     9 
  738   737   739   741     9 
  738   737   739   742     9 
  748   737   739   740     9 
  748   737   739   741     9 
  748   737   739   742     9 
  735   737   748   749     9 
  735   737   748   750     9 
  738   737   748   749     9 
  738   737   748   750     9 
  739   737   748   749     9 
  739   737   748   750     9 
  737   739   742   743     9 
  737   739   742   744     9 
  737   739   742   745     9 
  740   739   742   743     9 
  740   739   742   744     9 
  740   739   742   745     9 
  741   739   742   743     9 
  741   739   742   744     9 
  741   739   742   745     9 
  739   742   745   746     9 
  739   742   745   747     9 
  743   742   745   746     9 
  743   742   745   747     9 
  744   742   745   746     9 
  744   742   745   747     9 
  737   748   750   751     9 
  737   748   750   752     9 
  749   748   750   751     9 
  749   748   750   752     9 
  748   750   752   753     9 
  748   750   752   754     9 
  748   750   752   762     9 
  751   750   752   753     9 
  751   750   752   754     9 
  751   750   752   762     9 
  750   752   754   755     9 
  750   752   754   756     9 
  750   752   754   757     9 
  753   752   754   755     9 
  753   752   754   756     9 
  753   752   754   757     9 
  762   752   754   755     9 
  762   752   754   756     9 
  762   752   754   757     9 
  750   752   762   763     9 
  750   752   762   764     9 
  753   752   762   763     9 
  753   752   762   764     9 
  754   752   762   763     9 
  754   752   762   764     9 
  752   754   757   758     9 
  752   754   757   759     9 
  755   754   757   758     9 
  755   754   757   759     9 
  756   754   757   758     9 
  756   754   757   759     9 
  754   757   759   760     9 
  754   757   759   761     9 
  758   757   759   760     9 
  758   757   759   761     9 
  752   762   764   765     9 
  752   762   764   766     9 
  763   762   764   765     9 
  763   762   764   766     9 
  762   764   766   767     9 
  762   764   766   768     9 
  762   764   766   778     9 
  765   764   766   767     9 
  765   764   766   768     9 
  765   764   766   778     9 
  764   766   768   769     9 
  764   766   768   770     9 
  764   766   768   774     9 
  767   766   768   769     9 
  767   766   768   770     9 
  767   766   768   774     9 
  778   766   768   769     9 
  778   766   768   770     9 
  778   766   768   774     9 
  764   766   778   779     9 
  764   766   778   780     9 
  767   766   778   779     9 
  767   766   778   780     9 
  768   766   778   779     9 
  768   766   778   780     9 
  766   768   770   771     9 
  766   768   770   772     9 
  766   768   770   773     9 
  769   768   770   771     9 
  769   768   770   772     9 
  769   768   770   773     9 
  774   768   770   771     9 
  774   768   770   772     9 
  774   768   770   773     9 
  766   768   774   775     9 
  766   768   774   776     9 
  766   768   774   777     9 
  769   768   774   775     9 
  769   768   774   776     9 
  769   768   774   777     9 
  770   768   774   775     9 
  770   768   774   776     9 
  770   768   774   777     9 
  766   778   780   781     9 
  766   778   780   782     9 
  779   778   780   781     9 
  779   778   780   782     9 
  778   780   782   783     9 
  778   780   782   784     9 
  778   780   782   797     9 
  781   780   782   783     9 
  781   780   782   784     9 
  781   780   782   797     9 
  780   782   784   785     9 
  780   782   784   786     9 
  780   782   784   790     9 
  783   782   784   785     9 
  783   782   784   786     9 
  783   782   784   790     9 
  797   782   784   785     9 
  797   782   784   786     9 
  797   782   784   790     9 
  780   782   797   798     9 
  780   782   797   799     9 
  783   782   797   798     9 
  783   782   797   799     9 
  784   782   797   798     9 
  784   782   797   799     9 
  782   784   786   787     9 
  782   784   786   788     9 
  782   784   786   789     9 
  785   784   786   787     9 
  785   784   786   788     9 
  785   784   786   789     9 
  790   784   786   787     9 
  790   784   786   788     9 
  790   784   786   789     9 
  782   784   790   791     9 
  782   784   790   792     9 
  782   784   790   793     9 
  785   784   790   791     9 
  785   784   790   792     9 
  785   784   790   793     9 
  786   784   790   791     9 
  786   784   790   792     9 
  786   784   790   793     9 
  784   790   793   794     9 
  784   790   793   795     9 
  784   790   793   796     9 
  791   790   793   794     9 
  791   790   793   795     9 
  791   790   793   796     9 
  792   790   793   794     9 
  792   790   793   795     9 
  792   790   793   796     9 
  782   797   799   800     9 
  782   797   799   801     9 
  798   797   799   800     9 
  798   797   799   801     9 
  797   799   801   802     9 
  797   799   801   803     9 
  797   799   801   821     9 
  800   799   801   802     9 
  800   799   801   803     9 
  800   799   801   821     9 
  799   801   803   804     9 
  799   801   803   805     9 
  799   801   803   806     9 
  802   801   803   804     9 
  802   801   803   805     9 
  802   801   803   806     9 
  821   801   803   804     9 
  821   801   803   805     9 
  821   801   803   806     9 
  799   801   821   822     9 
  799   801   821   823     9 
  802   801   821   822     9 
  802   801   821   823     9 
  803   801   821   822     9 
  803   801   821   823     9 
  801   803   806   807     9 
  801   803   806   808     9 
  801   803   806   809     9 
  804   803   806   807     9 
  804   803   806   808     9 
  804   803   806   809     9 
  805   803   806   807     9 
  805   803   806   808     9 
  805   803   806   809     9 
  803   806   809   810     9 
  803   806   809   811     9 
  803   806   809   812     9 
  807   806   809   810     9 
  807   806   809   811     9 
  807   806   809   812     9 
  808   806   809   810     9 
  808   806   809   811     9 
  808   806   809   812     9 
  806   809   812   813     9 
  806   809   812   814     9 
  810   809   812   813     9 
  810   809   812   814     9 
  811   809   812   813     9 
  811   809   812   814     9 
  809   812   814   815     9 
  809   812   814   818     9 
  813   812   814   815     9 
  813   812   814   818     9 
  812   814   815   816     9 
  812   814   815   817     9 
  818   814   815   816     9 
  818   814   815   817     9 
  812   814   818   819     9 
  812   814   818   820     9 
  815   814   818   819     9 
  815   814   818   820     9 
  801   821   823   824     9 
  801   821   823   825     9 
  822   821   823   824     9 
  822   821   823   825     9 
  821   823   825   826     9 
  821   823   825   827     9 
  821   823   825   833     9 
  824   823   825   826     9 
  824   823   825   827     9 
  824   823   825   833     9 
  823   825   827   828     9 
  823   825   827   829     9 
  823   825   827   830     9 
  826   825   827   828     9 
  826   825   827   829     9 
  826   825   827   830     9 
  833   825   827   828     9 
  833   825   827   829     9 
  833   825   827   830     9 
  823   825   833   834     9 
  823   825   833   835     9 
  826   825   833   834     9 
  826   825   833   835     9 
  827   825   833   834     9 
  827   825   833   835     9 
  825   827   830   831     9 
  825   827   830   832     9 
  828   827   830   831     9 
  828   827   830   832     9 
  829   827   830   831     9 
  829   827   830   832     9 
  825   833   835   836     9 
  825   833   835   837     9 
  834   833   835   836     9 
  834   833   835   837     9 
  833   835   837   838     9 
  833   835   837   839     9 
  833   835   837   843     9 
  836   835   837   838     9 
  836   835   837   839     9 
  836   835   837   843     9 
  835   837   839   840     9 
  835   837   839   841     9 
  835   837   839   842     9 
  838   837   839   840     9 
  838   837   839   841     9 
  838   837   839   842     9 
  843   837   839   840     9 
  843   837   839   841     9 
  843   837   839   842     9 
  835   837   843   844     9 
  835   837   843   845     9 
  838   837   843   844     9 
  838   837   843   845     9 
  839   837   843   844     9 
  839   837   843   845     9 
  837   843   845   846     9 
  837   843   845   847     9 
  844   843   845   846     9 
  844   843   845   847     9 
  843   845   847   848     9 
  843   845   847   849     9 
  843   845   847   859     9 
  846   845   847   848     9 
  846   845   847   849     9 
  846   845   847   859     9 
  845   847   849   850     9 
  845   847   849   851     9 
  845   847   849   855     9 
  848   847   849   850     9 
  848   847   849   851     9 
  848   847   849   855     9 
  859   847   849   850     9 
  859   847   849   851     9 
  859   847   849   855     9 
  845   847   859   860     9 
  845   847   859   861     9 
  848   847   859   860     9 
  848   847   859   861     9 
  849   847   859   860     9 
  849   847   859   861     9 
  847   849   851   852     9 
  847   849   851   853     9 
  847   849   851   854     9 
  850   849   851   852     9 
  850   849   851   853     9 
  850   849   851   854     9 
  855   849   851   852     9 
  855   849   851   853     9 
  855   849   851   854     9 
  847   849   855   856     9 
  847   849   855   857     9 
  847   849   855   858     9 
  850   849   855   856     9 
  850   849   855   857     9 
  850   849   855   858     9 
  851   849   855   856     9 
  851   849   855   857     9 
  851   849   855   858     9 
  847   859   861   862     9 
  847   859   861   863     9 
  860   859   861   862     9 
  860   859   861   863     9 
  859   861   863   864     9 
  859   861   863   865     9 
  859   861   863   873     9 
  862   861   863   864     9 
  862   861   863   865     9 
  862   861   863   873     9 
  861   863   865   866     9 
  861   863   865   867     9 
  861   863   865   871     9 
  864   863   865   866     9 
  864   863   865   867     9 
  864   863   865   871     9 
  873   863   865   866     9 
  873   863   865   867     9 
  873   863   865   871     9 
  861   863   873   874     9 
  861   863   873   875     9 
  864   863   873   874     9 
  864   863   873   875     9 
  865   863   873   874     9 
  865   863   873   875     9 
  863   865   867   868     9 
  863   865   867   869     9 
  863   865   867   870     9 
  866   865   867   868     9 
  866   865   867   869     9 
  866   865   867   870     9 
  871   865   867   868     9 
  871   865   867   869     9 
  871   865   867   870     9 
  863   865   871   872     9 
  866   865   871   872     9 
  867   865   871   872     9 
  863   873   875   876     9 
  863   873   875   877     9 
  874   873   875   876     9 
  874   873   875   877     9 
  873   875   877   878     9 
  873   875   877   879     9 
  873   875   877   894     9 
  876   875   877   878     9 
  876   875   877   879     9 
  876   875   877   894     9 
  875   877   879   880     9 
  875   877   879   881     9 
  875   877   879   882     9 
  878   877   879   880     9 
  878   877   879   881     9 
  878   877   879   882     9 
  894   877   879   880     9 
  894   877   879   881     9 
  894   877   879   882     9 
  875   877   894   895     9 
  875   877   894   896     9 
  878   877   894   895     9 
  878   877   894   896     9 
  879   877   894   895     9 
  879   877   894   896     9 
  877   879   882   883     9 
  877   879   882   892     9 
  880   879   882   883     9 
  880   879   882   892     9 
  881   879   882   883     9 
  881   879   882   892     9 
  879   882   883   884     9 
  879   882   883   885     9 
  892   882   883   884     9 
  892   882   883   885     9 
  879   882   892   890     9 
  879   882   892   893     9 
  883   882   892   890     9 
  883   882   892   893     9 
  882   883   885   886     9 
  882   883   885   887     9 
  884   883   885   886     9 
  884   883   885   887     9 
  883   885   887   888     9 
  883   885   887   890     9 
  886   885   887   888     9 
  886   885   887   890     9 
  885   887   888   889     9 
  890   887   888   889     9 
  885   887   890   891     9 
  885   887   890   892     9 
  888   887   890   891     9 
  888   887   890   892     9 
  887   890   892   882     9 
  887   890   892   893     9 
  891   890   892   882     9 
  891   890   892   893     9 
  877   894   896   897     9 
  877   894   896   898     9 
  895   894   896   897     9 
  895   894   896   898     9 
  894   896   898   899     9 
  894   896   898   900     9 
  894   896   898   908     9 
  897   896   898   899     9 
  897   896   898   900     9 
  897   896   898   908     9 
  896   898   900   901     9 
  896   898   900   902     9 
  896   898   900   906     9 
  899   898   900   901     9 
  899   898   900   902     9 
  899   898   900   906     9 
  908   898   900   901     9 
  908   898   900   902     9 
  908   898   900   906     9 
  896   898   908   909     9 
  896   898   908   910     9 
  899   898   908   909     9 
  899   898   908   910     9 
  900   898   908   909     9 
  900   898   908   910     9 
  898   900   902   903     9 
  898   900   902   904     9 
  898   900   902   905     9 
  901   900   902   903     9 
  901   900   902   904     9 
  901   900   902   905     9 
  906   900   902   903     9 
  906   900   902   904     9 
  906   900   902   905     9 
  898   900   906   907     9 
  901   900   906   907     9 
  902   900   906   907     9 
  898   908   910   911     9 
  898   908   910   912     9 
  909   908   910   911     9 
  909   908   910   912     9 
  908   910   912   913     9 
  908   910   912   914     9 
  908   910   912   923     9 
  911   910   912   913     9 
  911   910   912   914     9 
  911   910   912   923     9 
  910   912   914   915     9 
  910   912   914   916     9 
  910   912   914   917     9 
  913   912   914   915     9 
  913   912   914   916     9 
  913   912   914   917     9 
  923   912   914   915     9 
  923   912   914   916     9 
  923   912   914   917     9 
  910   912   923   924     9 
  910   912   923   925     9 
  913   912   923   924     9 
  913   912   923   925     9 
  914   912   923   924     9 
  914   912   923   925     9 
  912   914   917   918     9 
  912   914   917   919     9 
  912   914   917   920     9 
  915   914   917   918     9 
  915   914   917   919     9 
  915   914   917   920     9 
  916   914   917   918     9 
  916   914   917   919     9 
  916   914   917   920     9 
  914   917   920   921     9 
  914   917   920   922     9 
  918   917   920   921     9 
  918   917   920   922     9 
  919   917   920   921     9 
  919   917   920   922     9 
  912   923   925   926     9 
  912   923   925   927     9 
  924   923   925   926     9 
  924   923   925   927     9 
  923   925   927   928     9 
  923   925   927   929     9 
  923   925   927   940     9 
  926   925   927   928     9 
  926   925   927   929     9 
  926   925   927   940     9 
  925   927   929   930     9 
  925   927   929   931     9 
  925   927   929   932     9 
  928   927   929   930     9 
  928   927   929   931     9 
  928   927   929   932     9 
  940   927   929   930     9 
  940   927   929   931     9 
  940   927   929   932     9 
  925   927   940   941     9 
  925   927   940   942     9 
  928   927   940   941     9 
  928   927   940   942     9 
  929   927   940   941     9 
  929   927   940   942     9 
  927   929   932   933     9 
  927   929   932   938     9 
  930   929   932   933     9 
  930   929   932   938     9 
  931   929   932   933     9 
  931   929   932   938     9 
  929   932   933   934     9 
  938   932   933   934     9 
  929   932   938   936     9 
  929   932   938   939     9 
  933   932   938   936     9 
  933   932   938   939     9 
  932   933   934   935     9 
  932   933   934   936     9 
  933   934   936   937     9 
  933   934   936   938     9 
  935   934   936   937     9 
  935   934   936   938     9 
  934   936   938   932     9 
  934   936   938   939     9 
  937   936   938   932     9 
  937   936   938   939     9 
  927   940   942   943     9 
  927   940   942   944     9 
  941   940   942   943     9 
  941   940   942   944     9 
  940   942   944   945     9 
  940   942   944   946     9 
  940   942   944   950     9 
  943   942   944   945     9 
  943   942   944   946     9 
  943   942   944   950     9 
  942   944   946   947     9 
  942   944   946   948     9 
  942   944   946   949     9 
  945   944   946   947     9 
  945   944   946   948     9 
  945   944   946   949     9 
  950   944   946   947     9 
  950   944   946   948     9 
  950   944   946   949     9 
  942   944   950   951     9 
  942   944   950   952     9 
  945   944   950   951     9 
  945   944   950   952     9 
  946   944   950   951     9 
  946   944   950   952     9 
  944   950   952   953     9 
  944   950   952   954     9 
  951   950   952   953     9 
  951   950   952   954     9 
  950   952   954   955     9 
  950   952   954   956     9 
  950   952   954   972     9 
  953   952   954   955     9 
  953   952   954   956     9 
  953   952   954   972     9 
  952   954   956   957     9 
  952   954   956   958     9 
  952   954   956   959     9 
  955   954   956   957     9 
  955   954   956   958     9 
  955   954   956   959     9 
  972   954   956   957     9 
  972   954   956   958     9 
  972   954   956   959     9 
  952   954   972   973     9 
  952   954   972   974     9 
  955   954   972   973     9 
  955   954   972   974     9 
  956   954   972   973     9 
  956   954   972   974     9 
  954   956   959   960     9 
  954   956   959   961     9 
  954   956   959   962     9 
  957   956   959   960     9 
  957   956   959   961     9 
  957   956   959   962     9 
  958   956   959   960     9 
  958   956   959   961     9 
  958   956   959   962     9 
  956   959   962   963     9 
  956   959   962   964     9 
  956   959   962   965     9 
  960   959   962   963     9 
  960   959   962   964     9 
  960   959   962   965     9 
  961   959   962   963     9 
  961   959   962   964     9 
  961   959   962   965     9 
  959   962   965   966     9 
  959   962   965   967     9 
  959   962   965   968     9 
  963   962   965   966     9 
  963   962   965   967     9 
  963   962   965   968     9 
  964   962   965   966     9 
  964   962   965   967     9 
  964   962   965   968     9 
  962   965   968   969     9 
  962   965   968   970     9 
  962   965   968   971     9 
  966   965   968   969     9 
  966   965   968   970     9 
  966   965   968   971     9 
  967   965   968   969     9 
  967   965   968   970     9 
  967   965   968   971     9 
  954   972   974   975     9 
  954   972   974   976     9 
  973   972   974   975     9 
  973   972   974   976     9 
  972   974   976   977     9 
  972   974   976   978     9 
  972   974   976   996     9 
  975   974   976   977     9 
  975   974   976   978     9 
  975   974   976   996     9 
  974   976   978   979     9 
  974   976   978   980     9 
  974   976   978   981     9 
  977   976   978   979     9 
  977   976   978   980     9 
  977   976   978   981     9 
  996   976   978   979     9 
  996   976   978   980     9 
  996   976   978   981     9 
  974   976   996   997     9 
  974   976   996   998     9 
  977   976   996   997     9 
  977   976   996   998     9 
  978   976   996   997     9 
  978   976   996   998     9 
  976   978   981   982     9 
  976   978   981   983     9 
  976   978   981   984     9 
  979   978   981   982     9 
  979   978   981   983     9 
  979   978   981   984     9 
  980   978   981   982     9 
  980   978   981   983     9 
  980   978   981   984     9 
  978   981   984   985     9 
  978   981   984   986     9 
  978   981   984   987     9 
  982   981   984   985     9 
  982   981   984   986     9 
  982   981   984   987     9 
  983   981   984   985     9 
  983   981   984   986     9 
  983   981   984   987     9 
  981   984   987   988     9 
  981   984   987   989     9 
  985   984   987   988     9 
  985   984   987   989     9 
  986   984   987   988     9 
  986   984   987   989     9 
  984   987   989   990     9 
  984   987   989   993     9 
  988   987   989   990     9 
  988   987   989   993     9 
  987   989   990   991     9 
  987   989   990   992     9 
  993   989   990   991     9 
  993   989   990   992     9 
  987   989   993   994     9 
  987   989   993   995     9 
  990   989   993   994     9 
  990   989   993   995     9 
  976   996   998   999     9 
  976   996   998  1000     9 
  997   996   998   999     9 
  997   996   998  1000     9 
  996   998  1000  1001     9 
  996   998  1000  1002     9 
  996   998  1000  1018     9 
  999   998  1000  1001     9 
  999   998  1000  1002     9 
  999   998  1000  1018     9 
  998  1000  1002  1003     9 
  998  1000  1002  1004     9 
  998  1000  1002  1005     9 
 1001  1000  1002  1003     9 
 1001  1000  1002  1004     9 
 1001  1000  1002  1005     9 
 1018  1000  1002  1003     9 
 1018  1000  1002  1004     9 
 1018  1000  1002  1005     9 
  998  1000  1018  1019     9 
  998  1000  1018  1020     9 
 1001  1000  1018  1019     9 
 1001  1000  1018  1020     9 
 1002  1000  1018  1019     9 
 1002  1000  1018  1020     9 
 1000  1002  1005  1006     9 
 1000  1002  1005  1007     9 
 1000  1002  1005  1008     9 
 1003  1002  1005  1006     9 
 1003  1002  1005  1007     9 
 1003  1002  1005  1008     9 
 1004  1002  1005  1006     9 
 1004  1002  1005  1007     9 
 1004  1002  1005  1008     9 
 1002  1005  1008  1009     9 
 1002  1005  1008  1010     9 
 1002  1005  1008  1011     9 
 1006  1005  1008  1009     9 
 1006  1005  1008  1010     9 
 1006  1005  1008  1011     9 
 1007  1005  1008  1009     9 
 1007  1005  1008  1010     9 
 1007  1005  1008  1011     9 
 1005  1008  1011  1012     9 
 1005  1008  1011  1013     9 
 1005  1008  1011  1014     9 
 1009  1008  1011  1012     9 
 1009  1008  1011  1013     9 
 1009  1008  1011  1014     9 
 1010  1008  1011  1012     9 
 1010  1008  1011  1013     9 
 1010  1008  1011  1014     9 
 1008  1011  1014  1015     9 
 1008  1011  1014  1016     9 
 1008  1011  1014  1017     9 
 1012  1011  1014  1015     9 
 1012  1011  1014  1016     9 
 1012  1011  1014  1017     9 
 1013  1011  1014  1015     9 
 1013  1011  1014  1016     9 
 1013  1011  1014  1017     9 
 1000  1018  1020  1021     9 
 1000  1018  1020  1022     9 
 1019  1018  1020  1021     9 
 1019  1018  1020  1022     9 
 1018  1020  1022  1023     9 
 1018  1020  1022  1024     9 
 1018  1020  1022  1032     9 
 1021  1020  1022  1023     9 
 1021  1020  1022  1024     9 
 1021  1020  1022  1032     9 
 1020  1022  1024  1025     9 
 1020  1022  1024  1026     9 
 1020  1022  1024  1030     9 
 1023  1022  1024  1025     9 
 1023  1022  1024  1026     9 
 1023  1022  1024  1030     9 
 1032  1022  1024  1025     9 
 1032  1022  1024  1026     9 
 1032  1022  1024  1030     9 
 1020  1022  1032  1033     9 
 1020  1022  1032  1034     9 
 1023  1022  1032  1033     9 
 1023  1022  1032  1034     9 
 1024  1022  1032  1033     9 
 1024  1022  1032  1034     9 
 1022  1024  1026  1027     9 
 1022  1024  1026  1028     9 
 1022  1024  1026  1029     9 
 1025  1024  1026  1027     9 
 1025  1024  1026  1028     9 
 1025  1024  1026  1029     9 
 1030  1024  1026  1027     9 
 1030  1024  1026  1028     9 
 1030  1024  1026  1029     9 
 1022  1024  1030  1031     9 
 1025  1024  1030  1031     9 
 1026  1024  1030  1031     9 
 1022  1032  1034  1035     9 
 1022  1032  1034  1036     9 
 1033  1032  1034  1035     9 
 1033  1032  1034  1036     9 
 1032  1034  1036  1037     9 
 1032  1034  1036  1038     9 
 1032  1034  1036  1048     9 
 1035  1034  1036  1037     9 
 1035  1034  1036  1038     9 
 1035  1034  1036  1048     9 
 1034  1036  1038  1039     9 
 1034  1036  1038  1040     9 
 1034  1036  1038  1044     9 
 1037  1036  1038  1039     9 
 1037  1036  1038  1040     9 
 1037  1036  1038  1044     9 
 1048  1036  1038  1039     9 
 1048  1036  1038  1040     9 
 1048  1036  1038  1044     9 
 1034  1036  1048  1049     9 
 1034  1036  1048  1050     9 
 1037  1036  1048  1049     9 
 1037  1036  1048  1050     9 
 1038  1036  1048  1049     9 
 1038  1036  1048  1050     9 
 1036  1038  1040  1041     9 
 1036  1038  1040  1042     9 
 1036  1038  1040  1043     9 
 1039  1038  1040  1041     9 
 1039  1038  1040  1042     9 
 1039  1038  1040  1043     9 
 1044  1038  1040  1041     9 
 1044  1038  1040  1042     9 
 1044  1038  1040  1043     9 
 1036  1038  1044  1045     9 
 1036  1038  1044  1046     9 
 1036  1038  1044  1047     9 
 1039  1038  1044  1045     9 
 1039  1038  1044  1046     9 
 1039  1038  1044  1047     9 
 1040  1038  1044  1045     9 
 1040  1038  1044  1046     9 
 1040  1038  1044  1047     9 
 1036  1048  1050  1051     9 
 1036  1048  1050  1052     9 
 1049  1048  1050  1051     9 
 1049  1048  1050  1052     9 
 1048  1050  1052  1053     9 
 1048  1050  1052  1054     9 
 1048  1050  1052  1062     9 
 1051  1050  1052  1053     9 
 1051  1050  1052  1054     9 
 1051  1050  1052  1062     9 
 1050  1052  1054  1055     9 
 1050  1052  1054  1056     9 
 1050  1052  1054  1060     9 
 1053  1052  1054  1055     9 
 1053  1052  1054  1056     9 
 1053  1052  1054  1060     9 
 1062  1052  1054  1055     9 
 1062  1052  1054  1056     9 
 1062  1052  1054  1060     9 
 1050  1052  1062  1063     9 
 1050  1052  1062  1064     9 
 1053  1052  1062  1063     9 
 1053  1052  1062  1064     9 
 1054  1052  1062  1063     9 
 1054  1052  1062  1064     9 
 1052  1054  1056  1057     9 
 1052  1054  1056  1058     9 
 1052  1054  1056  1059     9 
 1055  1054  1056  1057     9 
 1055  1054  1056  1058     9 
 1055  1054  1056  1059     9 
 1060  1054  1056  1057     9 
 1060  1054  1056  1058     9 
 1060  1054  1056  1059     9 
 1052  1054  1060  1061     9 
 1055  1054  1060  1061     9 
 1056  1054  1060  1061     9 
 1052  1062  1064  1065     9 
 1052  1062  1064  1066     9 
 1063  1062  1064  1065     9 
 1063  1062  1064  1066     9 
 1062  1064  1066  1067     9 
 1062  1064  1066  1068     9 
 1062  1064  1066  1072     9 
 1065  1064  1066  1067     9 
 1065  1064  1066  1068     9 
 1065  1064  1066  1072     9 
 1064  1066  1068  1069     9 
 1064  1066  1068  1070     9 
 1064  1066  1068  1071     9 
 1067  1066  1068  1069     9 
 1067  1066  1068  1070     9 
 1067  1066  1068  1071     9 
 1072  1066  1068  1069     9 
 1072  1066  1068  1070     9 
 1072  1066  1068  1071     9 
 1064  1066  1072  1073     9 
 1064  1066  1072  1074     9 
 1067  1066  1072  1073     9 
 1067  1066  1072  1074     9 
 1068  1066  1072  1073     9 
 1068  1066  1072  1074     9 
 1066  1072  1074  1075     9 
 1066  1072  1074  1076     9 
 1073  1072  1074  1075     9 
 1073  1072  1074  1076     9 
 1072  1074  1076  1077     9 
 1072  1074  1076  1078     9 
 1072  1074  1076  1089     9 
 1075  1074  1076  1077     9 
 1075  1074  1076  1078     9 
 1075  1074  1076  1089     9 
 1074  1076  1078  1079     9 
 1074  1076  1078  1080     9 
 1074  1076  1078  1081     9 
 1077  1076  1078  1079     9 
 1077  1076  1078  1080     9 
 1077  1076  1078  1081     9 
 1089  1076  1078  1079     9 
 1089  1076  1078  1080     9 
 1089  1076  1078  1081     9 
 1074  1076  1089  1090     9 
 1074  1076  1089  1091     9 
 1077  1076  1089  1090     9 
 1077  1076  1089  1091     9 
 1078  1076  1089  1090     9 
 1078  1076  1089  1091     9 
 1076  1078  1081  1082     9 
 1076  1078  1081  1083     9 
 1076  1078  1081  1084     9 
 1079  1078  1081  1082     9 
 1079  1078  1081  1083     9 
 1079  1078  1081  1084     9 
 1080  1078  1081  1082     9 
 1080  1078  1081  1083     9 
 1080  1078  1081  1084     9 
 1078  1081  1084  1085     9 
 1082  1081  1084  1085     9 
 1083  1081  1084  1085     9 
 1081  1084  1085  1086     9 
 1081  1084  1085  1087     9 
 1081  1084  1085  1088     9 
 1076  1089  1091  1092     9 
 1076  1089  1091  1093     9 
 1090  1089  1091  1092     9 
 1090  1089  1091  1093     9 
 1089  1091  1093  1094     9 
 1089  1091  1093  1095     9 
 1089  1091  1093  1101     9 
 1092  1091  1093  1094     9 
 1092  1091  1093  1095     9 
 1092  1091  1093  1101     9 
 1091  1093  1095  1096     9 
 1091  1093  1095  1097     9 
 1091  1093  1095  1098     9 
 1094  1093  1095  1096     9 
 1094  1093  1095  1097     9 
 1094  1093  1095  1098     9 
 1101  1093  1095  1096     9 
 1101  1093  1095  1097     9 
 1101  1093  1095  1098     9 
 1091  1093  1101  1102     9 
 1091  1093  1101  1103     9 
 1094  1093  1101  1102     9 
 1094  1093  1101  1103     9 
 1095  1093  1101  1102     9 
 1095  1093  1101  1103     9 
 1093  1095  1098  1099     9 
 1093  1095  1098  1100     9 
 1096  1095  1098  1099     9 
 1096  1095  1098  1100     9 
 1097  1095  1098  1099     9 
 1097  1095  1098  1100     9 
 1093  1101  1103  1104     9 
 1093  1101  1103  1105     9 
 1102  1101  1103  1104     9 
 1102  1101  1103  1105     9 
 1101  1103  1105  1106     9 
 1101  1103  1105  1107     9 
 1101  1103  1105  1117     9 
 1104  1103  1105  1106     9 
 1104  1103  1105  1107     9 
 1104  1103  1105  1117     9 
 1103  1105  1107  1108     9 
 1103  1105  1107  1109     9 
 1103  1105  1107  1113     9 
 1106  1105  1107  1108     9 
 1106  1105  1107  1109     9 
 1106  1105  1107  1113     9 
 1117  1105  1107  1108     9 
 1117  1105  1107  1109     9 
 1117  1105  1107  1113     9 
 1103  1105  1117  1118     9 
 1103  1105  1117  1119     9 
 1106  1105  1117  1118     9 
 1106  1105  1117  1119     9 
 1107  1105  1117  1118     9 
 1107  1105  1117  1119     9 
 1105  1107  1109  1110     9 
 1105  1107  1109  1111     9 
 1105  1107  1109  1112     9 
 1108  1107  1109  1110     9 
 1108  1107  1109  1111     9 
 1108  1107  1109  1112     9 
 1113  1107  1109  1110     9 
 1113  1107  1109  1111     9 
 1113  1107  1109  1112     9 
 1105  1107  1113  1114     9 
 1105  1107  1113  1115     9 
 1105  1107  1113  1116     9 
 1108  1107  1113  1114     9 
 1108  1107  1113  1115     9 
 1108  1107  1113  1116     9 
 1109  1107  1113  1114     9 
 1109  1107  1113  1115     9 
 1109  1107  1113  1116     9 
 1105  1117  1119  1120     9 
 1105  1117  1119  1121     9 
 1118  1117  1119  1120     9 
 1118  1117  1119  1121     9 
 1117  1119  1121  1122     9 
 1117  1119  1121  1123     9 
 1117  1119  1121  1133     9 
 1120  1119  1121  1122     9 
 1120  1119  1121  1123     9 
 1120  1119  1121  1133     9 
 1119  1121  1123  1124     9 
 1119  1121  1123  1125     9 
 1119  1121  1123  1129     9 
 1122  1121  1123  1124     9 
 1122  1121  1123  1125     9 
 1122  1121  1123  1129     9 
 1133  1121  1123  1124     9 
 1133  1121  1123  1125     9 
 1133  1121  1123  1129     9 
 1119  1121  1133  1134     9 
 1119  1121  1133  1135     9 
 1122  1121  1133  1134     9 
 1122  1121  1133  1135     9 
 1123  1121  1133  1134     9 
 1123  1121  1133  1135     9 
 1121  1123  1125  1126     9 
 1121  1123  1125  1127     9 
 1121  1123  1125  1128     9 
 1124  1123  1125  1126     9 
 1124  1123  1125  1127     9 
 1124  1123  1125  1128     9 
 1129  1123  1125  1126     9 
 1129  1123  1125  1127     9 
 1129  1123  1125  1128     9 
 1121  1123  1129  1130     9 
 1121  1123  1129  1131     9 
 1121  1123  1129  1132     9 
 1124  1123  1129  1130     9 
 1124  1123  1129  1131     9 
 1124  1123  1129  1132     9 
 1125  1123  1129  1130     9 
 1125  1123  1129  1131     9 
 1125  1123  1129  1132     9 
 1121  1133  1135  1136     9 
 1121  1133  1135  1137     9 
 1134  1133  1135  1136     9 
 1134  1133  1135  1137     9 
 1133  1135  1137  1138     9 
 1133  1135  1137  1139     9 
 1133  1135  1137  1154     9 
 1136  1135  1137  1138     9 
 1136  1135  1137  1139     9 
 1136  1135  1137  1154     9 
 1135  1137  1139  1140     9 
 1135  1137  1139  1141     9 
 1135  1137  1139  1142     9 
 1138  1137  1139  1140     9 
 1138  1137  1139  1141     9 
 1138  1137  1139  1142     9 
 1154  1137  1139  1140     9 
 1154  1137  1139  1141     9 
 1154  1137  1139  1142     9 
 1135  1137  1154  1155     9 
 1135  1137  1154  1156     9 
 1138  1137  1154  1155     9 
 1138  1137  1154  1156     9 
 1139  1137  1154  1155     9 
 1139  1137  1154  1156     9 
 1137  1139  1142  1143     9 
 1137  1139  1142  1152     9 
 1140  1139  1142  1143     9 
 1140  1139  1142  1152     9 
 1141  1139  1142  1143     9 
 1141  1139  1142  1152     9 
 1139  1142  1143  1144     9 
 1139  1142  1143  1145     9 
 1152  1142  1143  1144     9 
 1152  1142  1143  1145     9 
 1139  1142  1152  1150     9 
 1139  1142  1152  1153     9 
 1143  1142  1152  1150     9 
 1143  1142  1152  1153     9 
 1142  1143  1145  1146     9 
 1142  1143  1145  1147     9 
 1144  1143  1145  1146     9 
 1144  1143  1145  1147     9 
 1143  1145  1147  1148     9 
 1143  1145  1147  1150     9 
 1146  1145  1147  1148     9 
 1146  1145  1147  1150     9 
 1145  1147  1148  1149     9 
 1150  1147  1148  1149     9 
 1145  1147  1150  1151     9 
 1145  1147  1150  1152     9 
 1148  1147  1150  1151     9 
 1148  1147  1150  1152     9 
 1147  1150  1152  1142     9 
 1147  1150  1152  1153     9 
 1151  1150  1152  1142     9 
 1151  1150  1152  1153     9 
 1137  1154  1156  1157     9 
 1137  1154  1156  1158     9 
 1155  1154  1156  1157     9 
 1155  1154  1156  1158     9 
 1154  1156  1158  1159     9 
 1154  1156  1158  1160     9 
 1154  1156  1158  1164     9 
 1157  1156  1158  1159     9 
 1157  1156  1158  1160     9 
 1157  1156  1158  1164     9 
 1156  1158  1160  1161     9 
 1156  1158  1160  1162     9 
 1156  1158  1160  1163     9 
 1159  1158  1160  1161     9 
 1159  1158  1160  1162     9 
 1159  1158  1160  1163     9 
 1164  1158  1160  1161     9 
 1164  1158  1160  1162     9 
 1164  1158  1160  1163     9 
 1156  1158  1164  1165     9 
 1156  1158  1164  1166     9 
 1159  1158  1164  1165     9 
 1159  1158  1164  1166     9 
 1160  1158  1164  1165     9 
 1160  1158  1164  1166     9 
 1158  1164  1166  1167     9 
 1158  1164  1166  1168     9 
 1165  1164  1166  1167     9 
 1165  1164  1166  1168     9 
 1164  1166  1168  1169     9 
 1164  1166  1168  1170     9 
 1164  1166  1168  1183     9 
 1167  1166  1168  1169     9 
 1167  1166  1168  1170     9 
 1167  1166  1168  1183     9 
 1166  1168  1170  1171     9 
 1166  1168  1170  1172     9 
 1166  1168  1170  1173     9 
 1169  1168  1170  1171     9 
 1169  1168  1170  1172     9 
 1169  1168  1170  1173     9 
 1183  1168  1170  1171     9 
 1183  1168  1170  1172     9 
 1183  1168  1170  1173     9 
 1166  1168  1183  1184     9 
 1166  1168  1183  1185     9 
 1169  1168  1183  1184     9 
 1169  1168  1183  1185     9 
 1170  1168  1183  1184     9 
 1170  1168  1183  1185     9 
 1168  1170  1173  1174     9 
 1168  1170  1173  1175     9 
 1168  1170  1173  1179     9 
 1171  1170  1173  1174     9 
 1171  1170  1173  1175     9 
 1171  1170  1173  1179     9 
 1172  1170  1173  1174     9 
 1172  1170  1173  1175     9 
 1172  1170  1173  1179     9 
 1170  1173  1175  1176     9 
 1170  1173  1175  1177     9 
 1170  1173  1175  1178     9 
 1174  1173  1175  1176     9 
 1174  1173  1175  1177     9 
 1174  1173  1175  1178     9 
 1179  1173  1175  1176     9 
 1179  1173  1175  1177     9 
 1179  1173  1175  1178     9 
 1170  1173  1179  1180     9 
 1170  1173  1179  1181     9 
 1170  1173  1179  1182     9 
 1174  1173  1179  1180     9 
 1174  1173  1179  1181     9 
 1174  1173  1179  1182     9 
 1175  1173  1179  1180     9 
 1175  1173  1179  1181     9 
 1175  1173  1179  1182     9 
 1168  1183  1185  1186     9 
 1168  1183  1185  1187     9 
 1184  1183  1185  1186     9 
 1184  1183  1185  1187     9 
 1183  1185  1187  1188     9 
 1183  1185  1187  1189     9 
 1183  1185  1187  1205     9 
 1186  1185  1187  1188     9 
 1186  1185  1187  1189     9 
 1186  1185  1187  1205     9 
 1185  1187  1189  1190     9 
 1185  1187  1189  1191     9 
 1185  1187  1189  1192     9 
 1188  1187  1189  1190     9 
 1188  1187  1189  1191     9 
 1188  1187  1189  1192     9 
 1205  1187  1189  1190     9 
 1205  1187  1189  1191     9 
 1205  1187  1189  1192     9 
 1185  1187  1205  1206     9 
 1185  1187  1205  1207     9 
 1188  1187  1205  1206     9 
 1188  1187  1205  1207     9 
 1189  1187  1205  1206     9 
 1189  1187  1205  1207     9 
 1187  1189  1192  1193     9 
 1187  1189  1192  1194     9 
 1187  1189  1192  1195     9 
 1190  1189  1192  1193     9 
 1190  1189  1192  1194     9 
 1190  1189  1192  1195     9 
 1191  1189  1192  1193     9 
 1191  1189  1192  1194     9 
 1191  1189  1192  1195     9 
 1189  1192  1195  1196     9 
 1189  1192  1195  1197     9 
 1189  1192  1195  1198     9 
 1193  1192  1195  1196     9 
 1193  1192  1195  1197     9 
 1193  1192  1195  1198     9 
 1194  1192  1195  1196     9 
 1194  1192  1195  1197     9 
 1194  1192  1195  1198     9 
 1192  1195  1198  1199     9 
 1192  1195  1198  1200     9 
 1192  1195  1198  1201     9 
 1196  1195  1198  1199     9 
 1196  1195  1198  1200     9 
 1196  1195  1198  1201     9 
 1197  1195  1198  1199     9 
 1197  1195  1198  1200     9 
 1197  1195  1198  1201     9 
 1195  1198  1201  1202     9 
 1195  1198  1201  1203     9 
 1195  1198  1201  1204     9 
 1199  1198  1201  1202     9 
 1199  1198  1201  1203     9 
 1199  1198  1201  1204     9 
 1200  1198  1201  1202     9 
 1200  1198  1201  1203     9 
 1200  1198  1201  1204     9 
 1187  1205  1207  1208     9 
 1187  1205  1207  1209     9 
 1206  1205  1207  1208     9 
 1206  1205  1207  1209     9 
 1205  1207  1209  1210     9 
 1205  1207  1209  1211     9 
 1205  1207  1209  1229     9 
 1208  1207  1209  1210     9 
 1208  1207  1209  1211     9 
 1208  1207  1209  1229     9 
 1207  1209  1211  1212     9 
 1207  1209  1211  1213     9 
 1207  1209  1211  1214     9 
 1210  1209  1211  1212     9 
 1210  1209  1211  1213     9 
 1210  1209  1211  1214     9 
 1229  1209  1211  1212     9 
 1229  1209  1211  1213     9 
 1229  1209  1211  1214     9 
 1207  1209  1229  1230     9 
 1207  1209  1229  1231     9 
 1210  1209  1229  1230     9 
 1210  1209  1229  1231     9 
 1211  1209  1229  1230     9 
 1211  1209  1229  1231     9 
 1209  1211  1214  1215     9 
 1209  1211  1214  1216     9 
 1209  1211  1214  1217     9 
 1212  1211  1214  1215     9 
 1212  1211  1214  1216     9 
 1212  1211  1214  1217     9 
 1213  1211  1214  1215     9 
 1213  1211  1214  1216     9 
 1213  1211  1214  1217     9 
 1211  1214  1217  1218     9 
 1211  1214  1217  1219     9 
 1211  1214  1217  1220     9 
 1215  1214  1217  1218     9 
 1215  1214  1217  1219     9 
 1215  1214  1217  1220     9 
 1216  1214  1217  1218     9 
 1216  1214  1217  1219     9 
 1216  1214  1217  1220     9 
 1214  1217  1220  1221     9 
 1214  1217  1220  1222     9 
 1218  1217  1220  1221     9 
 1218  1217  1220  1222     9 
 1219  1217  1220  1221     9 
 1219  1217  1220  1222     9 
 1217  1220  1222  1223     9 
 1217  1220  1222  1226     9 
 1221  1220  1222  1223     9 
 1221  1220  1222  1226     9 
 1220  1222  1223  1224     9 
 1220  1222  1223  1225     9 
 1226  1222  1223  1224     9 
 1226  1222  1223  1225     9 
 1220  1222  1226  1227     9 
 1220  1222  1226  1228     9 
 1223  1222  1226  1227     9 
 1223  1222  1226  1228     9 
 1209  1229  1231  1232     9 
 1209  1229  1231  1233     9 
 1230  1229  1231  1232     9 
 1230  1229  1231  1233     9 
 1229  1231  1233  1234     9 
 1229  1231  1233  1235     9 
 1229  1231  1233  1246     9 
 1232  1231  1233  1234     9 
 1232  1231  1233  1235     9 
 1232  1231  1233  1246     9 
 1231  1233  1235  1236     9 
 1231  1233  1235  1237     9 
 1231  1233  1235  1238     9 
 1234  1233  1235  1236     9 
 1234  1233  1235  1237     9 
 1234  1233  1235  1238     9 
 1246  1233  1235  1236     9 
 1246  1233  1235  1237     9 
 1246  1233  1235  1238     9 
 1231  1233  1246  1247     9 
 1231  1233  1246  1248     9 
 1234  1233  1246  1247     9 
 1234  1233  1246  1248     9 
 1235  1233  1246  1247     9 
 1235  1233  1246  1248     9 
 1233  1235  1238  1239     9 
 1233  1235  1238  1240     9 
 1233  1235  1238  1241     9 
 1236  1235  1238  1239     9 
 1236  1235  1238  1240     9 
 1236  1235  1238  1241     9 
 1237  1235  1238  1239     9 
 1237  1235  1238  1240     9 
 1237  1235  1238  1241     9 
 1235  1238  1241  1242     9 
 1235  1238  1241  1243     9 
 1239  1238  1241  1242     9 
 1239  1238  1241  1243     9 
 1240  1238  1241  1242     9 
 1240  1238  1241  1243     9 
 1238  1241  1243  1244     9 
 1238  1241  1243  1245     9 
 1242  1241  1243  1244     9 
 1242  1241  1243  1245     9 
 1233  1246  1248  1249     9 
 1233  1246  1248  1250     9 
 1247  1246  1248  1249     9 
 1247  1246  1248  1250     9 
 1246  1248  1250  1251     9 
 1246  1248  1250  1252     9 
 1246  1248  1250  1253     9 
 1249  1248  1250  1251     9 
 1249  1248  1250  1252     9 
 1249  1248  1250  1253     9 
 1248  1250  1253  1254     9 
 1248  1250  1253  1255     9 
 1251  1250  1253  1254     9 
 1251  1250  1253  1255     9 
 1252  1250  1253  1254     9 
 1252  1250  1253  1255     9 
 1250  1253  1255  1256     9 
 1250  1253  1255  1257     9 
 1254  1253  1255  1256     9 
 1254  1253  1255  1257     9 
 1253  1255  1257  1258     9 
 1253  1255  1257  1259     9 
 1253  1255  1257  1277     9 
 1256  1255  1257  1258     9 
 1256  1255  1257  1259     9 
 1256  1255  1257  1277     9 
 1255  1257  1259  1260     9 
 1255  1257  1259  1261     9 
 1255  1257  1259  1262     9 
 1258  1257  1259  1260     9 
 1258  1257  1259  1261     9 
 1258  1257  1259  1262     9 
 1277  1257  1259  1260     9 
 1277  1257  1259  1261     9 
 1277  1257  1259  1262     9 
 1255  1257  1277  1278     9 
 1255  1257  1277  1279     9 
 1258  1257  1277  1278     9 
 1258  1257  1277  1279     9 
 1259  1257  1277  1278     9 
 1259  1257  1277  1279     9 
 1257  1259  1262  1263     9 
 1257  1259  1262  1264     9 
 1257  1259  1262  1265     9 
 1260  1259  1262  1263     9 
 1260  1259  1262  1264     9 
 1260  1259  1262  1265     9 
 1261  1259  1262  1263     9 
 1261  1259  1262  1264     9 
 1261  1259  1262  1265     9 
 1259  1262  1265  1266     9 
 1259  1262  1265  1267     9 
 1259  1262  1265  1268     9 
 1263  1262  1265  1266     9 
 1263  1262  1265  1267     9 
 1263  1262  1265  1268     9 
 1264  1262  1265  1266     9 
 1264  1262  1265  1267     9 
 1264  1262  1265  1268     9 
 1262  1265  1268  1269     9 
 1262  1265  1268  1270     9 
 1266  1265  1268  1269     9 
 1266  1265  1268  1270     9 
 1267  1265  1268  1269     9 
 1267  1265  1268  1270     9 
 1265  1268  1270  1271     9 
 1265  1268  1270  1274     9 
 1269  1268  1270  1271     9 
 1269  1268  1270  1274     9 
 1268  1270  1271  1272     9 
 1268  1270  1271  1273     9 
 1274  1270  1271  1272     9 
 1274  1270  1271  1273     9 
 1268  1270  1274  1275     9 
 1268  1270  1274  1276     9 
 1271  1270  1274  1275     9 
 1271  1270  1274  1276     9 
 1257  1277  1279  1280     9 
 1257  1277  1279  1281     9 
 1278  1277  1279  1280     9 
 1278  1277  1279  1281     9 
 1277  1279  1281  1282     9 
 1277  1279  1281  1283     9 
 1277  1279  1281  1291     9 
 1280  1279  1281  1282     9 
 1280  1279  1281  1283     9 
 1280  1279  1281  1291     9 
 1279  1281  1283  1284     9 
 1279  1281  1283  1285     9 
 1279  1281  1283  1289     9 
 1282  1281  1283  1284     9 
 1282  1281  1283  1285     9 
 1282  1281  1283  1289     9 
 1291  1281  1283  1284     9 
 1291  1281  1283  1285     9 
 1291  1281  1283  1289     9 
 1279  1281  1291  1292     9 
 1279  1281  1291  1293     9 
 1282  1281  1291  1292     9 
 1282  1281  1291  1293     9 
 1283  1281  1291  1292     9 
 1283  1281  1291  1293     9 
 1281  1283  1285  1286     9 
 1281  1283  1285  1287     9 
 1281  1283  1285  1288     9 
 1284  1283  1285  1286     9 
 1284  1283  1285  1287     9 
 1284  1283  1285  1288     9 
 1289  1283  1285  1286     9 
 1289  1283  1285  1287     9 
 1289  1283  1285  1288     9 
 1281  1283  1289  1290     9 
 1284  1283  1289  1290     9 
 1285  1283  1289  1290     9 
 1281  1291  1293  1294     9 
 1281  1291  1293  1295     9 
 1292  1291  1293  1294     9 
 1292  1291  1293  1295     9 
 1291  1293  1295  1296     9 
 1291  1293  1295  1297     9 
 1291  1293  1295  1310     9 
 1294  1293  1295  1296     9 
 1294  1293  1295  1297     9 
 1294  1293  1295  1310     9 
 1293  1295  1297  1298     9 
 1293  1295  1297  1299     9 
 1293  1295  1297  1300     9 
 1296  1295  1297  1298     9 
 1296  1295  1297  1299     9 
 1296  1295  1297  1300     9 
 1310  1295  1297  1298     9 
 1310  1295  1297  1299     9 
 1310  1295  1297  1300     9 
 1293  1295  1310  1311     9 
 1293  1295  1310  1312     9 
 1296  1295  1310  1311     9 
 1296  1295  1310  1312     9 
 1297  1295  1310  1311     9 
 1297  1295  1310  1312     9 
 1295  1297  1300  1301     9 
 1295  1297  1300  1302     9 
 1295  1297  1300  1306     9 
 1298  1297  1300  1301     9 
 1298  1297  1300  1302     9 
 1298  1297  1300  1306     9 
 1299  1297  1300  1301     9 
 1299  1297  1300  1302     9 
 1299  1297  1300  1306     9 
 1297  1300  1302  1303     9 
 1297  1300  1302  1304     9 
 1297  1300  1302  1305     9 
 1301  1300  1302  1303     9 
 1301  1300  1302  1304     9 
 1301  1300  1302  1305     9 
 1306  1300  1302  1303     9 
 1306  1300  1302  1304     9 
 1306  1300  1302  1305     9 
 1297  1300  1306  1307     9 
 1297  1300  1306  1308     9 
 1297  1300  1306  1309     9 
 1301  1300  1306  1307     9 
 1301  1300  1306  1308     9 
 1301  1300  1306  1309     9 
 1302  1300  1306  1307     9 
 1302  1300  1306  1308     9 
 1302  1300  1306  1309     9 
 1295  1310  1312  1313     9 
 1295  1310  1312  1314     9 
 1311  1310  1312  1313     9 
 1311  1310  1312  1314     9 
 1310  1312  1314  1315     9 
 1310  1312  1314  1316     9 
 1310  1312  1314  1331     9 
 1313  1312  1314  1315     9 
 1313  1312  1314  1316     9 
 1313  1312  1314  1331     9 
 1312  1314  1316  1317     9 
 1312  1314  1316  1318     9 
 1312  1314  1316  1319     9 
 1315  1314  1316  1317     9 
 1315  1314  1316  1318     9 
 1315  1314  1316  1319     9 
 1331  1314  1316  1317     9 
 1331  1314  1316  1318     9 
 1331  1314  1316  1319     9 
 1312  1314  1331  1332     9 
 1312  1314  1331  1333     9 
 1315  1314  1331  1332     9 
 1315  1314  1331  1333     9 
 1316  1314  1331  1332     9 
 1316  1314  1331  1333     9 
 1314  1316  1319  1320     9 
 1314  1316  1319  1329     9 
 1317  1316  1319  1320     9 
 1317  1316  1319  1329     9 
 1318  1316  1319  1320     9 
 1318  1316  1319  1329     9 
 1316  1319  1320  1321     9 
 1316  1319  1320  1322     9 
 1329  1319  1320  1321     9 
 1329  1319  1320  1322     9 
 1316  1319  1329  1327     9 
 1316  1319  1329  1330     9 
 1320  1319  1329  1327     9 
 1320  1319  1329  1330     9 
 1319  1320  1322  1323     9 
 1319  1320  1322  1324     9 
 1321  1320  1322  1323     9 
 1321  1320  1322  1324     9 
 1320  1322  1324  1325     9 
 1320  1322  1324  1327     9 
 1323  1322  1324  1325     9 
 1323  1322  1324  1327     9 
 1322  1324  1325  1326     9 
 1327  1324  1325  1326     9 
 1322  1324  1327  1328     9 
 1322  1324  1327  1329     9 
 1325  1324  1327  1328     9 
 1325  1324  1327  1329     9 
 1324  1327  1329  1319     9 
 1324  1327  1329  1330     9 
 1328  1327  1329  1319     9 
 1328  1327  1329  1330     9 
 1314  1331  1333  1334     9 
 1314  1331  1333  1335     9 
 1332  1331  1333  1334     9 
 1332  1331  1333  1335     9 
 1331  1333  1335  1336     9 
 1331  1333  1335  1337     9 
 1331  1333  1335  1338     9 
 1334  1333  1335  1336     9 
 1334  1333  1335  1337     9 
 1334  1333  1335  1338     9 
 1333  1335  1338  1339     9 
 1333  1335  1338  1340     9 
 1336  1335  1338  1339     9 
 1336  1335  1338  1340     9 
 1337  1335  1338  1339     9 
 1337  1335  1338  1340     9 
 1335  1338  1340  1341     9 
 1335  1338  1340  1342     9 
 1339  1338  1340  1341     9 
 1339  1338  1340  1342     9 
 1338  1340  1342  1343     9 
 1338  1340  1342  1344     9 
 1338  1340  1342  1358     9 
 1341  1340  1342  1343     9 
 1341  1340  1342  1344     9 
 1341  1340  1342  1358     9 
 1340  1342  1344  1345     9 
 1340  1342  1344  1346     9 
 1340  1342  1344  1347     9 
 1343  1342  1344  1345     9 
 1343  1342  1344  1346     9 
 1343  1342  1344  1347     9 
 1358  1342  1344  1345     9 
 1358  1342  1344  1346     9 
 1358  1342  1344  1347     9 
 1340  1342  1358  1359     9 
 1340  1342  1358  1360     9 
 1343  1342  1358  1359     9 
 1343  1342  1358  1360     9 
 1344  1342  1358  1359     9 
 1344  1342  1358  1360     9 
 1342  1344  1347  1348     9 
 1342  1344  1347  1356     9 
 1345  1344  1347  1348     9 
 1345  1344  1347  1356     9 
 1346  1344  1347  1348     9 
 1346  1344  1347  1356     9 
 1344  1347  1348  1349     9 
 1344  1347  1348  1350     9 
 1356  1347  1348  1349     9 
 1356  1347  1348  1350     9 
 1344  1347  1356  1354     9 
 1344  1347  1356  1357     9 
 1348  1347  1356  1354     9 
 1348  1347  1356  1357     9 
 1347  1348  1350  1351     9 
 1347  1348  1350  1352     9 
 1349  1348  1350  1351     9 
 1349  1348  1350  1352     9 
 1348  1350  1352  1353     9 
 1348  1350  1352  1354     9 
 1351  1350  1352  1353     9 
 1351  1350  1352  1354     9 
 1350  1352  1354  1355     9 
 1350  1352  1354  1356     9 
 1353  1352  1354  1355     9 
 1353  1352  1354  1356     9 
 1352  1354  1356  1347     9 
 1352  1354  1356  1357     9 
 1355  1354  1356  1347     9 
 1355  1354  1356  1357     9 
 1342  1358  1360  1361     9 
 1342  1358  1360  1362     9 
 1359  1358  1360  1361     9 
 1359  1358  1360  1362     9 
 1358  1360  1362  1363     9 
 1358  1360  1362  1364     9 
 1358  1360  1362  1365     9 
 1361  1360  1362  1363     9 
 1361  1360  1362  1364     9 
 1361  1360  1362  1365     9 
 1360  1362  1365  1366     9 
 1360  1362  1365  1367     9 
 1363  1362  1365  1366     9 
 1363  1362  1365  1367     9 
 1364  1362  1365  1366     9 
 1364  1362  1365  1367     9 
 1362  1365  1367  1368     9 
 1362  1365  1367  1369     9 
 1366  1365  1367  1368     9 
 1366  1365  1367  1369     9 
 1365  1367  1369  1370     9 
 1365  1367  1369  1371     9 
 1365  1367  1369  1372     9 
 1368  1367  1369  1370     9 
 1368  1367  1369  1371     9 
 1368  1367  1369  1372     9 
 1367  1369  1372  1373     9 
 1367  1369  1372  1374     9 
 1370  1369  1372  1373     9 
 1370  1369  1372  1374     9 
 1371  1369  1372  1373     9 
 1371  1369  1372  1374     9 

[ dihedrals ]
;  ai    aj    ak    al funct            c0            c1            c2            c3
    5    25    23    24     4 
   23    27    25    26     4 
   27    41    39    40     4 
   39    43    41    42     4 
   43    60    58    59     4 
   58    62    60    61     4 
   62    84    82    83     4 
   70    75    73    74     4 
   73    76    75    79     4 
   75    77    76    78     4 
   75    80    79    81     4 
   82    86    84    85     4 
   86    96    94    95     4 
   88    92    91    93     4 
   94    98    96    97     4 
   98   110   108   109     4 
  100   105   103   104     4 
  103   106   105   107     4 
  108   112   110   111     4 
  112   129   127   128     4 
  127   131   129   130     4 
  131   146   144   145     4 
  136   141   139   140     4 
  139   142   141   143     4 
  144   148   146   147     4 
  148   153   151   152     4 
  151   155   153   154     4 
  155   172   170   171     4 
  170   174   172   173     4 
  174   186   184   185     4 
  184   188   186   187     4 
  188   208   206   207     4 
  206   209   208   218     4 
  218   222   220   221     4 
  220   224   222   223     4 
  224   232   230   231     4 
  230   234   232   233     4 
  234   251   249   250     4 
  249   253   251   252     4 
  253   275   273   274     4 
  261   266   264   265     4 
  264   267   266   270     4 
  266   268   267   269     4 
  266   271   270   272     4 
  273   277   275   276     4 
  277   299   297   298     4 
  285   290   288   289     4 
  288   291   290   294     4 
  290   292   291   293     4 
  290   295   294   296     4 
  297   301   299   300     4 
  301   318   316   317     4 
  316   320   318   319     4 
  320   328   326   327     4 
  326   330   328   329     4 
  330   352   350   351     4 
  338   343   341   342     4 
  341   344   343   347     4 
  343   345   344   346     4 
  343   348   347   349     4 
  350   354   352   353     4 
  354   376   374   375     4 
  362   367   365   366     4 
  365   368   367   371     4 
  367   369   368   370     4 
  367   372   371   373     4 
  374   378   376   377     4 
  378   383   381   382     4 
  381   385   383   384     4 
  385   390   388   389     4 
  388   392   390   391     4 
  392   406   404   405     4 
  404   408   406   407     4 
  408   428   426   427     4 
  426   430   428   429     4 
  430   452   450   451     4 
  438   443   441   442     4 
  441   444   443   447     4 
  443   445   444   446     4 
  443   448   447   449     4 
  450   454   452   453     4 
  454   471   469   470     4 
  469   473   471   472     4 
  473   482   480   481     4 
  480   484   482   483     4 
  484   489   487   488     4 
  487   491   489   490     4 
  491   508   506   507     4 
  506   510   508   509     4 
  510   527   525   526     4 
  525   529   527   528     4 
  529   548   546   547     4 
  531   534   544   535     4 
  534   537   535   536     4 
  534   542   544   545     4 
  535   539   537   538     4 
  537   542   539   540     4 
  539   544   542   543     4 
  546   550   548   549     4 
  550   563   561   562     4 
  555   559   558   560     4 
  561   565   563   564     4 
  565   578   576   577     4 
  570   574   573   575     4 
  576   580   578   579     4 
  580   592   590   591     4 
  590   594   592   593     4 
  594   616   614   615     4 
  602   607   605   606     4 
  605   608   607   611     4 
  607   609   608   610     4 
  607   612   611   613     4 
  614   618   616   617     4 
  618   623   621   622     4 
  621   625   623   624     4 
  625   639   637   638     4 
  637   641   639   640     4 
  641   658   656   657     4 
  656   660   658   659     4 
  660   680   678   679     4 
  678   682   680   681     4 
  682   696   694   695     4 
  694   698   696   697     4 
  698   716   714   715     4 
  700   703   712   704     4 
  703   706   704   705     4 
  703   710   712   713     4 
  704   708   706   707     4 
  706   710   708   709     4 
  708   712   710   711     4 
  714   718   716   717     4 
  718   735   733   734     4 
  733   737   735   736     4 
  737   750   748   749     4 
  742   746   745   747     4 
  748   752   750   751     4 
  752   764   762   763     4 
  754   759   757   758     4 
  757   760   759   761     4 
  762   766   764   765     4 
  766   780   778   779     4 
  778   782   780   781     4 
  782   799   797   798     4 
  797   801   799   800     4 
  801   823   821   822     4 
  809   814   812   813     4 
  812   815   814   818     4 
  814   816   815   817     4 
  814   819   818   820     4 
  821   825   823   824     4 
  825   835   833   834     4 
  827   831   830   832     4 
  833   837   835   836     4 
  837   845   843   844     4 
  843   847   845   846     4 
  847   861   859   860     4 
  859   863   861   862     4 
  863   875   873   874     4 
  873   877   875   876     4 
  877   896   894   895     4 
  879   882   892   883     4 
  882   885   883   884     4 
  882   890   892   893     4 
  883   887   885   886     4 
  885   890   887   888     4 
  887   892   890   891     4 
  894   898   896   897     4 
  898   910   908   909     4 
  908   912   910   911     4 
  912   925   923   924     4 
  917   921   920   922     4 
  923   927   925   926     4 
  927   942   940   941     4 
  929   932   938   933     4 
  932   936   938   939     4 
  933   936   934   935     4 
  934   938   936   937     4 
  940   944   942   943     4 
  944   952   950   951     4 
  950   954   952   953     4 
  954   974   972   973     4 
  972   976   974   975     4 
  976   998   996   997     4 
  984   989   987   988     4 
  987   990   989   993     4 
  989   991   990   992     4 
  989   994   993   995     4 
  996  1000   998   999     4 
 1000  1020  1018  1019     4 
 1018  1022  1020  1021     4 
 1022  1034  1032  1033     4 
 1032  1036  1034  1035     4 
 1036  1050  1048  1049     4 
 1048  1052  1050  1051     4 
 1052  1064  1062  1063     4 
 1062  1066  1064  1065     4 
 1066  1074  1072  1073     4 
 1072  1076  1074  1075     4 
 1076  1091  1089  1090     4 
 1089  1093  1091  1092     4 
 1093  1103  1101  1102     4 
 1095  1099  1098  1100     4 
 1101  1105  1103  1104     4 
 1105  1119  1117  1118     4 
 1117  1121  1119  1120     4 
 1121  1135  1133  1134     4 
 1133  1137  1135  1136     4 
 1137  1156  1154  1155     4 
 1139  1142  1152  1143     4 
 1142  1145  1143  1144     4 
 1142  1150  1152  1153     4 
 1143  1147  1145  1146     4 
 1145  1150  1147  1148     4 
 1147  1152  1150  1151     4 
 1154  1158  1156  1157     4 
 1158  1166  1164  1165     4 
 1164  1168  1166  1167     4 
 1168  1185  1183  1184     4 
 1183  1187  1185  1186     4 
 1187  1207  1205  1206     4 
 1205  1209  1207  1208     4 
 1209  1231  1229  1230     4 
 1217  1222  1220  1221     4 
 1220  1223  1222  1226     4 
 1222  1224  1223  1225     4 
 1222  1227  1226  1228     4 
 1229  1233  1231  1232     4 
 1233  1248  1246  1247     4 
 1238  1243  1241  1242     4 
 1241  1244  1243  1245     4 
 1246  1250  1248  1249     4 
 1250  1255  1253  1254     4 
 1253  1257  1255  1256     4 
 1257  1279  1277  1278     4 
 1265  1270  1268  1269     4 
 1268  1271  1270  1274     4 
 1270  1272  1271  1273     4 
 1270  1275  1274  1276     4 
 1277  1281  1279  1280     4 
 1281  1293  1291  1292     4 
 1291  1295  1293  1294     4 
 1295  1312  1310  1311     4 
 1310  1314  1312  1313     4 
 1314  1333  1331  1332     4 
 1316  1319  1329  1320     4 
 1319  1322  1320  1321     4 
 1319  1327  1329  1330     4 
 1320  1324  1322  1323     4 
 1322  1327  1324  1325     4 
 1324  1329  1327  1328     4 
 1331  1335  1333  1334     4 
 1335  1340  1338  1339     4 
 1338  1342  1340  1341     4 
 1342  1360  1358  1359     4 
 1344  1347  1356  1348     4 
 1347  1350  1348  1349     4 
 1347  1354  1356  1357     4 
 1348  1352  1350  1351     4 
 1350  1354  1352  1353     4 
 1352  1356  1354  1355     4 
 1358  1362  1360  1361     4 
 1362  1367  1365  1366     4 
 1365  1369  1367  1368     4 
 1369  1373  1372  1374     4 

; Include Position restraint file
#ifdef POSRES
#include "posre_Protein_chain_X4.itp"
#endif
