# Supplementary material for: Redox-Based Defect Detection in Packed DNA: Insights from Hybrid Quantum Mechanical/Molecular Mechanics Molecular Dynamics Simulations
Source: J Chem Theory Comput. 2023 Nov 14;19(22):8434–45. doi: 10.1021/acs.jctc.3c01013 (PMC10687876; doi:10.1021/acs.jctc.3c01013)
Supplement: Supplementary file 2 — ct3c01013_si_002.zip [file ct3c01013_si_002.zip › packed_dna_8oxog-main/classical_MD/8oxoG_reg1/8oxoG_oxidized_reg1/8oxoG_ox_reg1_topology/topol_Protein_chain_X7.itp]

;
;	File 'topol_Protein_chain_X7.itp' was generated
;	By user: pdiamant (1076)
;	On host: lcbcpc57
;	At date: Tue Dec  3 15:01:16 2019
;
;	This is a include topology file
;
;	Created by:
;	                    :-) GROMACS - gmx pdb2gmx, 2019.4 (-:
;	
;	Executable:   /software/gromacs/2019.4/gcc-8.3.0/bin/gmx_mpi
;	Data prefix:  /software/gromacs/2019.4/gcc-8.3.0
;	Working dir:  /share/lcbcsrv5/lcbcdata/pdiamant/12_NCP_REDOX/6_8oh_1/0_setup
;	Command line:
;	  gmx_mpi pdb2gmx -f in_no_h.pdb -ff amber14sb_parmbsc1 -o ncp.gro -water tip3p
;	Force field was read from current directory or a relative path - path added.
;

[ moleculetype ]
; Name            nrexcl
Protein_chain_X7     3

[ atoms ]
;   nr       type  resnr residue  atom   cgnr     charge       mass  typeB    chargeB      massB
; residue 688 LEU rtp NLEU q +1.0
     1         N3    688    LEU      N      1      0.101      14.01
     2          H    688    LEU     H1      2     0.2148      1.008
     3          H    688    LEU     H2      3     0.2148      1.008
     4          H    688    LEU     H3      4     0.2148      1.008
     5         CX    688    LEU     CA      5     0.0104      12.01
     6         HP    688    LEU     HA      6     0.1053      1.008
     7         2C    688    LEU     CB      7    -0.0244      12.01
     8         HC    688    LEU    HB1      8     0.0256      1.008
     9         HC    688    LEU    HB2      9     0.0256      1.008
    10         3C    688    LEU     CG     10     0.3421      12.01
    11         HC    688    LEU     HG     11     -0.038      1.008
    12         CT    688    LEU    CD1     12    -0.4106      12.01
    13         HC    688    LEU   HD11     13      0.098      1.008
    14         HC    688    LEU   HD12     14      0.098      1.008
    15         HC    688    LEU   HD13     15      0.098      1.008
    16         CT    688    LEU    CD2     16    -0.4104      12.01
    17         HC    688    LEU   HD21     17      0.098      1.008
    18         HC    688    LEU   HD22     18      0.098      1.008
    19         HC    688    LEU   HD23     19      0.098      1.008
    20          C    688    LEU      C     20     0.6123      12.01
    21          O    688    LEU      O     21    -0.5713         16   ; qtot 1
; residue 689 ALA rtp ALA  q  0.0
    22          N    689    ALA      N     22    -0.4157      14.01
    23          H    689    ALA      H     23     0.2719      1.008
    24         CX    689    ALA     CA     24     0.0337      12.01
    25         H1    689    ALA     HA     25     0.0823      1.008
    26         CT    689    ALA     CB     26    -0.1825      12.01
    27         HC    689    ALA    HB1     27     0.0603      1.008
    28         HC    689    ALA    HB2     28     0.0603      1.008
    29         HC    689    ALA    HB3     29     0.0603      1.008
    30          C    689    ALA      C     30     0.5973      12.01
    31          O    689    ALA      O     31    -0.5679         16   ; qtot 1
; residue 690 THR rtp THR  q  0.0
    32          N    690    THR      N     32    -0.4157      14.01
    33          H    690    THR      H     33     0.2719      1.008
    34         CX    690    THR     CA     34    -0.0389      12.01
    35         H1    690    THR     HA     35     0.1007      1.008
    36         3C    690    THR     CB     36     0.3654      12.01
    37         H1    690    THR     HB     37     0.0043      1.008
    38         CT    690    THR    CG2     38    -0.2438      12.01
    39         HC    690    THR   HG21     39     0.0642      1.008
    40         HC    690    THR   HG22     40     0.0642      1.008
    41         HC    690    THR   HG23     41     0.0642      1.008
    42         OH    690    THR    OG1     42    -0.6761         16
    43         HO    690    THR    HG1     43     0.4102      1.008
    44          C    690    THR      C     44     0.5973      12.01
    45          O    690    THR      O     45    -0.5679         16   ; qtot 1
; residue 691 LYS rtp LYS  q +1.0
    46          N    691    LYS      N     46    -0.3479      14.01
    47          H    691    LYS      H     47     0.2747      1.008
    48         CX    691    LYS     CA     48      -0.24      12.01
    49         H1    691    LYS     HA     49     0.1426      1.008
    50         C8    691    LYS     CB     50    -0.0094      12.01
    51         HC    691    LYS    HB1     51     0.0362      1.008
    52         HC    691    LYS    HB2     52     0.0362      1.008
    53         C8    691    LYS     CG     53     0.0187      12.01
    54         HC    691    LYS    HG1     54     0.0103      1.008
    55         HC    691    LYS    HG2     55     0.0103      1.008
    56         C8    691    LYS     CD     56    -0.0479      12.01
    57         HC    691    LYS    HD1     57     0.0621      1.008
    58         HC    691    LYS    HD2     58     0.0621      1.008
    59         C8    691    LYS     CE     59    -0.0143      12.01
    60         HP    691    LYS    HE1     60     0.1135      1.008
    61         HP    691    LYS    HE2     61     0.1135      1.008
    62         N3    691    LYS     NZ     62    -0.3854      14.01
    63          H    691    LYS    HZ1     63       0.34      1.008
    64          H    691    LYS    HZ2     64       0.34      1.008
    65          H    691    LYS    HZ3     65       0.34      1.008
    66          C    691    LYS      C     66     0.7341      12.01
    67          O    691    LYS      O     67    -0.5894         16   ; qtot 2
; residue 692 ALA rtp ALA  q  0.0
    68          N    692    ALA      N     68    -0.4157      14.01
    69          H    692    ALA      H     69     0.2719      1.008
    70         CX    692    ALA     CA     70     0.0337      12.01
    71         H1    692    ALA     HA     71     0.0823      1.008
    72         CT    692    ALA     CB     72    -0.1825      12.01
    73         HC    692    ALA    HB1     73     0.0603      1.008
    74         HC    692    ALA    HB2     74     0.0603      1.008
    75         HC    692    ALA    HB3     75     0.0603      1.008
    76          C    692    ALA      C     76     0.5973      12.01
    77          O    692    ALA      O     77    -0.5679         16   ; qtot 2
; residue 693 ALA rtp ALA  q  0.0
    78          N    693    ALA      N     78    -0.4157      14.01
    79          H    693    ALA      H     79     0.2719      1.008
    80         CX    693    ALA     CA     80     0.0337      12.01
    81         H1    693    ALA     HA     81     0.0823      1.008
    82         CT    693    ALA     CB     82    -0.1825      12.01
    83         HC    693    ALA    HB1     83     0.0603      1.008
    84         HC    693    ALA    HB2     84     0.0603      1.008
    85         HC    693    ALA    HB3     85     0.0603      1.008
    86          C    693    ALA      C     86     0.5973      12.01
    87          O    693    ALA      O     87    -0.5679         16   ; qtot 2
; residue 694 ARG rtp ARG  q +1.0
    88          N    694    ARG      N     88    -0.3479      14.01
    89          H    694    ARG      H     89     0.2747      1.008
    90         CX    694    ARG     CA     90    -0.2637      12.01
    91         H1    694    ARG     HA     91      0.156      1.008
    92         C8    694    ARG     CB     92    -0.0007      12.01
    93         HC    694    ARG    HB1     93     0.0327      1.008
    94         HC    694    ARG    HB2     94     0.0327      1.008
    95         C8    694    ARG     CG     95      0.039      12.01
    96         HC    694    ARG    HG1     96     0.0285      1.008
    97         HC    694    ARG    HG2     97     0.0285      1.008
    98         C8    694    ARG     CD     98     0.0486      12.01
    99         H1    694    ARG    HD1     99     0.0687      1.008
   100         H1    694    ARG    HD2    100     0.0687      1.008
   101         N2    694    ARG     NE    101    -0.5295      14.01
   102          H    694    ARG     HE    102     0.3456      1.008
   103         CA    694    ARG     CZ    103     0.8076      12.01
   104         N2    694    ARG    NH1    104    -0.8627      14.01
   105          H    694    ARG   HH11    105     0.4478      1.008
   106          H    694    ARG   HH12    106     0.4478      1.008
   107         N2    694    ARG    NH2    107    -0.8627      14.01
   108          H    694    ARG   HH21    108     0.4478      1.008
   109          H    694    ARG   HH22    109     0.4478      1.008
   110          C    694    ARG      C    110     0.7341      12.01
   111          O    694    ARG      O    111    -0.5894         16   ; qtot 3
; residue 695 LYS rtp LYS  q +1.0
   112          N    695    LYS      N    112    -0.3479      14.01
   113          H    695    LYS      H    113     0.2747      1.008
   114         CX    695    LYS     CA    114      -0.24      12.01
   115         H1    695    LYS     HA    115     0.1426      1.008
   116         C8    695    LYS     CB    116    -0.0094      12.01
   117         HC    695    LYS    HB1    117     0.0362      1.008
   118         HC    695    LYS    HB2    118     0.0362      1.008
   119         C8    695    LYS     CG    119     0.0187      12.01
   120         HC    695    LYS    HG1    120     0.0103      1.008
   121         HC    695    LYS    HG2    121     0.0103      1.008
   122         C8    695    LYS     CD    122    -0.0479      12.01
   123         HC    695    LYS    HD1    123     0.0621      1.008
   124         HC    695    LYS    HD2    124     0.0621      1.008
   125         C8    695    LYS     CE    125    -0.0143      12.01
   126         HP    695    LYS    HE1    126     0.1135      1.008
   127         HP    695    LYS    HE2    127     0.1135      1.008
   128         N3    695    LYS     NZ    128    -0.3854      14.01
   129          H    695    LYS    HZ1    129       0.34      1.008
   130          H    695    LYS    HZ2    130       0.34      1.008
   131          H    695    LYS    HZ3    131       0.34      1.008
   132          C    695    LYS      C    132     0.7341      12.01
   133          O    695    LYS      O    133    -0.5894         16   ; qtot 4
; residue 696 SER rtp SER  q  0.0
   134          N    696    SER      N    134    -0.4157      14.01
   135          H    696    SER      H    135     0.2719      1.008
   136         CX    696    SER     CA    136    -0.0249      12.01
   137         H1    696    SER     HA    137     0.0843      1.008
   138         2C    696    SER     CB    138     0.2117      12.01
   139         H1    696    SER    HB1    139     0.0352      1.008
   140         H1    696    SER    HB2    140     0.0352      1.008
   141         OH    696    SER     OG    141    -0.6546         16
   142         HO    696    SER     HG    142     0.4275      1.008
   143          C    696    SER      C    143     0.5973      12.01
   144          O    696    SER      O    144    -0.5679         16   ; qtot 4
; residue 697 ALA rtp ALA  q  0.0
   145          N    697    ALA      N    145    -0.4157      14.01
   146          H    697    ALA      H    146     0.2719      1.008
   147         CX    697    ALA     CA    147     0.0337      12.01
   148         H1    697    ALA     HA    148     0.0823      1.008
   149         CT    697    ALA     CB    149    -0.1825      12.01
   150         HC    697    ALA    HB1    150     0.0603      1.008
   151         HC    697    ALA    HB2    151     0.0603      1.008
   152         HC    697    ALA    HB3    152     0.0603      1.008
   153          C    697    ALA      C    153     0.5973      12.01
   154          O    697    ALA      O    154    -0.5679         16   ; qtot 4
; residue 698 PRO rtp PRO  q  0.0
   155          N    698    PRO      N    155    -0.2548      14.01
   156         CT    698    PRO     CD    156     0.0192      12.01
   157         H1    698    PRO    HD1    157     0.0391      1.008
   158         H1    698    PRO    HD2    158     0.0391      1.008
   159         CT    698    PRO     CG    159     0.0189      12.01
   160         HC    698    PRO    HG1    160     0.0213      1.008
   161         HC    698    PRO    HG2    161     0.0213      1.008
   162         CT    698    PRO     CB    162     -0.007      12.01
   163         HC    698    PRO    HB1    163     0.0253      1.008
   164         HC    698    PRO    HB2    164     0.0253      1.008
   165         CX    698    PRO     CA    165    -0.0266      12.01
   166         H1    698    PRO     HA    166     0.0641      1.008
   167          C    698    PRO      C    167     0.5896      12.01
   168          O    698    PRO      O    168    -0.5748         16   ; qtot 4
; residue 699 ALA rtp ALA  q  0.0
   169          N    699    ALA      N    169    -0.4157      14.01
   170          H    699    ALA      H    170     0.2719      1.008
   171         CX    699    ALA     CA    171     0.0337      12.01
   172         H1    699    ALA     HA    172     0.0823      1.008
   173         CT    699    ALA     CB    173    -0.1825      12.01
   174         HC    699    ALA    HB1    174     0.0603      1.008
   175         HC    699    ALA    HB2    175     0.0603      1.008
   176         HC    699    ALA    HB3    176     0.0603      1.008
   177          C    699    ALA      C    177     0.5973      12.01
   178          O    699    ALA      O    178    -0.5679         16   ; qtot 4
; residue 700 THR rtp THR  q  0.0
   179          N    700    THR      N    179    -0.4157      14.01
   180          H    700    THR      H    180     0.2719      1.008
   181         CX    700    THR     CA    181    -0.0389      12.01
   182         H1    700    THR     HA    182     0.1007      1.008
   183         3C    700    THR     CB    183     0.3654      12.01
   184         H1    700    THR     HB    184     0.0043      1.008
   185         CT    700    THR    CG2    185    -0.2438      12.01
   186         HC    700    THR   HG21    186     0.0642      1.008
   187         HC    700    THR   HG22    187     0.0642      1.008
   188         HC    700    THR   HG23    188     0.0642      1.008
   189         OH    700    THR    OG1    189    -0.6761         16
   190         HO    700    THR    HG1    190     0.4102      1.008
   191          C    700    THR      C    191     0.5973      12.01
   192          O    700    THR      O    192    -0.5679         16   ; qtot 4
; residue 701 GLY rtp GLY  q  0.0
   193          N    701    GLY      N    193    -0.4157      14.01
   194          H    701    GLY      H    194     0.2719      1.008
   195         CX    701    GLY     CA    195    -0.0252      12.01
   196         H1    701    GLY    HA1    196     0.0698      1.008
   197         H1    701    GLY    HA2    197     0.0698      1.008
   198          C    701    GLY      C    198     0.5973      12.01
   199          O    701    GLY      O    199    -0.5679         16   ; qtot 4
; residue 702 GLY rtp GLY  q  0.0
   200          N    702    GLY      N    200    -0.4157      14.01
   201          H    702    GLY      H    201     0.2719      1.008
   202         CX    702    GLY     CA    202    -0.0252      12.01
   203         H1    702    GLY    HA1    203     0.0698      1.008
   204         H1    702    GLY    HA2    204     0.0698      1.008
   205          C    702    GLY      C    205     0.5973      12.01
   206          O    702    GLY      O    206    -0.5679         16   ; qtot 4
; residue 703 VAL rtp VAL  q  0.0
   207          N    703    VAL      N    207    -0.4157      14.01
   208          H    703    VAL      H    208     0.2719      1.008
   209         CX    703    VAL     CA    209    -0.0875      12.01
   210         H1    703    VAL     HA    210     0.0969      1.008
   211         3C    703    VAL     CB    211     0.2985      12.01
   212         HC    703    VAL     HB    212    -0.0297      1.008
   213         CT    703    VAL    CG1    213    -0.3192      12.01
   214         HC    703    VAL   HG11    214     0.0791      1.008
   215         HC    703    VAL   HG12    215     0.0791      1.008
   216         HC    703    VAL   HG13    216     0.0791      1.008
   217         CT    703    VAL    CG2    217    -0.3192      12.01
   218         HC    703    VAL   HG21    218     0.0791      1.008
   219         HC    703    VAL   HG22    219     0.0791      1.008
   220         HC    703    VAL   HG23    220     0.0791      1.008
   221          C    703    VAL      C    221     0.5973      12.01
   222          O    703    VAL      O    222    -0.5679         16   ; qtot 4
; residue 704 LYS rtp LYS  q +1.0
   223          N    704    LYS      N    223    -0.3479      14.01
   224          H    704    LYS      H    224     0.2747      1.008
   225         CX    704    LYS     CA    225      -0.24      12.01
   226         H1    704    LYS     HA    226     0.1426      1.008
   227         C8    704    LYS     CB    227    -0.0094      12.01
   228         HC    704    LYS    HB1    228     0.0362      1.008
   229         HC    704    LYS    HB2    229     0.0362      1.008
   230         C8    704    LYS     CG    230     0.0187      12.01
   231         HC    704    LYS    HG1    231     0.0103      1.008
   232         HC    704    LYS    HG2    232     0.0103      1.008
   233         C8    704    LYS     CD    233    -0.0479      12.01
   234         HC    704    LYS    HD1    234     0.0621      1.008
   235         HC    704    LYS    HD2    235     0.0621      1.008
   236         C8    704    LYS     CE    236    -0.0143      12.01
   237         HP    704    LYS    HE1    237     0.1135      1.008
   238         HP    704    LYS    HE2    238     0.1135      1.008
   239         N3    704    LYS     NZ    239    -0.3854      14.01
   240          H    704    LYS    HZ1    240       0.34      1.008
   241          H    704    LYS    HZ2    241       0.34      1.008
   242          H    704    LYS    HZ3    242       0.34      1.008
   243          C    704    LYS      C    243     0.7341      12.01
   244          O    704    LYS      O    244    -0.5894         16   ; qtot 5
; residue 705 LYS rtp LYS  q +1.0
   245          N    705    LYS      N    245    -0.3479      14.01
   246          H    705    LYS      H    246     0.2747      1.008
   247         CX    705    LYS     CA    247      -0.24      12.01
   248         H1    705    LYS     HA    248     0.1426      1.008
   249         C8    705    LYS     CB    249    -0.0094      12.01
   250         HC    705    LYS    HB1    250     0.0362      1.008
   251         HC    705    LYS    HB2    251     0.0362      1.008
   252         C8    705    LYS     CG    252     0.0187      12.01
   253         HC    705    LYS    HG1    253     0.0103      1.008
   254         HC    705    LYS    HG2    254     0.0103      1.008
   255         C8    705    LYS     CD    255    -0.0479      12.01
   256         HC    705    LYS    HD1    256     0.0621      1.008
   257         HC    705    LYS    HD2    257     0.0621      1.008
   258         C8    705    LYS     CE    258    -0.0143      12.01
   259         HP    705    LYS    HE1    259     0.1135      1.008
   260         HP    705    LYS    HE2    260     0.1135      1.008
   261         N3    705    LYS     NZ    261    -0.3854      14.01
   262          H    705    LYS    HZ1    262       0.34      1.008
   263          H    705    LYS    HZ2    263       0.34      1.008
   264          H    705    LYS    HZ3    264       0.34      1.008
   265          C    705    LYS      C    265     0.7341      12.01
   266          O    705    LYS      O    266    -0.5894         16   ; qtot 6
; residue 706 PRO rtp PRO  q  0.0
   267          N    706    PRO      N    267    -0.2548      14.01
   268         CT    706    PRO     CD    268     0.0192      12.01
   269         H1    706    PRO    HD1    269     0.0391      1.008
   270         H1    706    PRO    HD2    270     0.0391      1.008
   271         CT    706    PRO     CG    271     0.0189      12.01
   272         HC    706    PRO    HG1    272     0.0213      1.008
   273         HC    706    PRO    HG2    273     0.0213      1.008
   274         CT    706    PRO     CB    274     -0.007      12.01
   275         HC    706    PRO    HB1    275     0.0253      1.008
   276         HC    706    PRO    HB2    276     0.0253      1.008
   277         CX    706    PRO     CA    277    -0.0266      12.01
   278         H1    706    PRO     HA    278     0.0641      1.008
   279          C    706    PRO      C    279     0.5896      12.01
   280          O    706    PRO      O    280    -0.5748         16   ; qtot 6
; residue 707 HIE rtp HIE  q  0.0
   281          N    707    HIE      N    281    -0.4157      14.01
   282          H    707    HIE      H    282     0.2719      1.008
   283         CX    707    HIE     CA    283    -0.0581      12.01
   284         H1    707    HIE     HA    284      0.136      1.008
   285         CT    707    HIE     CB    285    -0.0074      12.01
   286         HC    707    HIE    HB1    286     0.0367      1.008
   287         HC    707    HIE    HB2    287     0.0367      1.008
   288         CC    707    HIE     CG    288     0.1868      12.01
   289         NB    707    HIE    ND1    289    -0.5432      14.01
   290         CR    707    HIE    CE1    290     0.1635      12.01
   291         H5    707    HIE    HE1    291     0.1435      1.008
   292         NA    707    HIE    NE2    292    -0.2795      14.01
   293          H    707    HIE    HE2    293     0.3339      1.008
   294         CW    707    HIE    CD2    294    -0.2207      12.01
   295         H4    707    HIE    HD2    295     0.1862      1.008
   296          C    707    HIE      C    296     0.5973      12.01
   297          O    707    HIE      O    297    -0.5679         16   ; qtot 6
; residue 708 ARG rtp ARG  q +1.0
   298          N    708    ARG      N    298    -0.3479      14.01
   299          H    708    ARG      H    299     0.2747      1.008
   300         CX    708    ARG     CA    300    -0.2637      12.01
   301         H1    708    ARG     HA    301      0.156      1.008
   302         C8    708    ARG     CB    302    -0.0007      12.01
   303         HC    708    ARG    HB1    303     0.0327      1.008
   304         HC    708    ARG    HB2    304     0.0327      1.008
   305         C8    708    ARG     CG    305      0.039      12.01
   306         HC    708    ARG    HG1    306     0.0285      1.008
   307         HC    708    ARG    HG2    307     0.0285      1.008
   308         C8    708    ARG     CD    308     0.0486      12.01
   309         H1    708    ARG    HD1    309     0.0687      1.008
   310         H1    708    ARG    HD2    310     0.0687      1.008
   311         N2    708    ARG     NE    311    -0.5295      14.01
   312          H    708    ARG     HE    312     0.3456      1.008
   313         CA    708    ARG     CZ    313     0.8076      12.01
   314         N2    708    ARG    NH1    314    -0.8627      14.01
   315          H    708    ARG   HH11    315     0.4478      1.008
   316          H    708    ARG   HH12    316     0.4478      1.008
   317         N2    708    ARG    NH2    317    -0.8627      14.01
   318          H    708    ARG   HH21    318     0.4478      1.008
   319          H    708    ARG   HH22    319     0.4478      1.008
   320          C    708    ARG      C    320     0.7341      12.01
   321          O    708    ARG      O    321    -0.5894         16   ; qtot 7
; residue 709 TYR rtp TYR  q  0.0
   322          N    709    TYR      N    322    -0.4157      14.01
   323          H    709    TYR      H    323     0.2719      1.008
   324         CX    709    TYR     CA    324    -0.0014      12.01
   325         H1    709    TYR     HA    325     0.0876      1.008
   326         CT    709    TYR     CB    326    -0.0152      12.01
   327         HC    709    TYR    HB1    327     0.0295      1.008
   328         HC    709    TYR    HB2    328     0.0295      1.008
   329         CA    709    TYR     CG    329    -0.0011      12.01
   330         CA    709    TYR    CD1    330    -0.1906      12.01
   331         HA    709    TYR    HD1    331     0.1699      1.008
   332         CA    709    TYR    CE1    332    -0.2341      12.01
   333         HA    709    TYR    HE1    333     0.1656      1.008
   334          C    709    TYR     CZ    334     0.3226      12.01
   335         OH    709    TYR     OH    335    -0.5579         16
   336         HO    709    TYR     HH    336     0.3992      1.008
   337         CA    709    TYR    CE2    337    -0.2341      12.01
   338         HA    709    TYR    HE2    338     0.1656      1.008
   339         CA    709    TYR    CD2    339    -0.1906      12.01
   340         HA    709    TYR    HD2    340     0.1699      1.008
   341          C    709    TYR      C    341     0.5973      12.01
   342          O    709    TYR      O    342    -0.5679         16   ; qtot 7
; residue 710 ARG rtp ARG  q +1.0
   343          N    710    ARG      N    343    -0.3479      14.01
   344          H    710    ARG      H    344     0.2747      1.008
   345         CX    710    ARG     CA    345    -0.2637      12.01
   346         H1    710    ARG     HA    346      0.156      1.008
   347         C8    710    ARG     CB    347    -0.0007      12.01
   348         HC    710    ARG    HB1    348     0.0327      1.008
   349         HC    710    ARG    HB2    349     0.0327      1.008
   350         C8    710    ARG     CG    350      0.039      12.01
   351         HC    710    ARG    HG1    351     0.0285      1.008
   352         HC    710    ARG    HG2    352     0.0285      1.008
   353         C8    710    ARG     CD    353     0.0486      12.01
   354         H1    710    ARG    HD1    354     0.0687      1.008
   355         H1    710    ARG    HD2    355     0.0687      1.008
   356         N2    710    ARG     NE    356    -0.5295      14.01
   357          H    710    ARG     HE    357     0.3456      1.008
   358         CA    710    ARG     CZ    358     0.8076      12.01
   359         N2    710    ARG    NH1    359    -0.8627      14.01
   360          H    710    ARG   HH11    360     0.4478      1.008
   361          H    710    ARG   HH12    361     0.4478      1.008
   362         N2    710    ARG    NH2    362    -0.8627      14.01
   363          H    710    ARG   HH21    363     0.4478      1.008
   364          H    710    ARG   HH22    364     0.4478      1.008
   365          C    710    ARG      C    365     0.7341      12.01
   366          O    710    ARG      O    366    -0.5894         16   ; qtot 8
; residue 711 PRO rtp PRO  q  0.0
   367          N    711    PRO      N    367    -0.2548      14.01
   368         CT    711    PRO     CD    368     0.0192      12.01
   369         H1    711    PRO    HD1    369     0.0391      1.008
   370         H1    711    PRO    HD2    370     0.0391      1.008
   371         CT    711    PRO     CG    371     0.0189      12.01
   372         HC    711    PRO    HG1    372     0.0213      1.008
   373         HC    711    PRO    HG2    373     0.0213      1.008
   374         CT    711    PRO     CB    374     -0.007      12.01
   375         HC    711    PRO    HB1    375     0.0253      1.008
   376         HC    711    PRO    HB2    376     0.0253      1.008
   377         CX    711    PRO     CA    377    -0.0266      12.01
   378         H1    711    PRO     HA    378     0.0641      1.008
   379          C    711    PRO      C    379     0.5896      12.01
   380          O    711    PRO      O    380    -0.5748         16   ; qtot 8
; residue 712 GLY rtp GLY  q  0.0
   381          N    712    GLY      N    381    -0.4157      14.01
   382          H    712    GLY      H    382     0.2719      1.008
   383         CX    712    GLY     CA    383    -0.0252      12.01
   384         H1    712    GLY    HA1    384     0.0698      1.008
   385         H1    712    GLY    HA2    385     0.0698      1.008
   386          C    712    GLY      C    386     0.5973      12.01
   387          O    712    GLY      O    387    -0.5679         16   ; qtot 8
; residue 713 THR rtp THR  q  0.0
   388          N    713    THR      N    388    -0.4157      14.01
   389          H    713    THR      H    389     0.2719      1.008
   390         CX    713    THR     CA    390    -0.0389      12.01
   391         H1    713    THR     HA    391     0.1007      1.008
   392         3C    713    THR     CB    392     0.3654      12.01
   393         H1    713    THR     HB    393     0.0043      1.008
   394         CT    713    THR    CG2    394    -0.2438      12.01
   395         HC    713    THR   HG21    395     0.0642      1.008
   396         HC    713    THR   HG22    396     0.0642      1.008
   397         HC    713    THR   HG23    397     0.0642      1.008
   398         OH    713    THR    OG1    398    -0.6761         16
   399         HO    713    THR    HG1    399     0.4102      1.008
   400          C    713    THR      C    400     0.5973      12.01
   401          O    713    THR      O    401    -0.5679         16   ; qtot 8
; residue 714 VAL rtp VAL  q  0.0
   402          N    714    VAL      N    402    -0.4157      14.01
   403          H    714    VAL      H    403     0.2719      1.008
   404         CX    714    VAL     CA    404    -0.0875      12.01
   405         H1    714    VAL     HA    405     0.0969      1.008
   406         3C    714    VAL     CB    406     0.2985      12.01
   407         HC    714    VAL     HB    407    -0.0297      1.008
   408         CT    714    VAL    CG1    408    -0.3192      12.01
   409         HC    714    VAL   HG11    409     0.0791      1.008
   410         HC    714    VAL   HG12    410     0.0791      1.008
   411         HC    714    VAL   HG13    411     0.0791      1.008
   412         CT    714    VAL    CG2    412    -0.3192      12.01
   413         HC    714    VAL   HG21    413     0.0791      1.008
   414         HC    714    VAL   HG22    414     0.0791      1.008
   415         HC    714    VAL   HG23    415     0.0791      1.008
   416          C    714    VAL      C    416     0.5973      12.01
   417          O    714    VAL      O    417    -0.5679         16   ; qtot 8
; residue 715 ALA rtp ALA  q  0.0
   418          N    715    ALA      N    418    -0.4157      14.01
   419          H    715    ALA      H    419     0.2719      1.008
   420         CX    715    ALA     CA    420     0.0337      12.01
   421         H1    715    ALA     HA    421     0.0823      1.008
   422         CT    715    ALA     CB    422    -0.1825      12.01
   423         HC    715    ALA    HB1    423     0.0603      1.008
   424         HC    715    ALA    HB2    424     0.0603      1.008
   425         HC    715    ALA    HB3    425     0.0603      1.008
   426          C    715    ALA      C    426     0.5973      12.01
   427          O    715    ALA      O    427    -0.5679         16   ; qtot 8
; residue 716 LEU rtp LEU  q  0.0
   428          N    716    LEU      N    428    -0.4157      14.01
   429          H    716    LEU      H    429     0.2719      1.008
   430         CX    716    LEU     CA    430    -0.0518      12.01
   431         H1    716    LEU     HA    431     0.0922      1.008
   432         2C    716    LEU     CB    432    -0.1102      12.01
   433         HC    716    LEU    HB1    433     0.0457      1.008
   434         HC    716    LEU    HB2    434     0.0457      1.008
   435         3C    716    LEU     CG    435     0.3531      12.01
   436         HC    716    LEU     HG    436    -0.0361      1.008
   437         CT    716    LEU    CD1    437    -0.4121      12.01
   438         HC    716    LEU   HD11    438        0.1      1.008
   439         HC    716    LEU   HD12    439        0.1      1.008
   440         HC    716    LEU   HD13    440        0.1      1.008
   441         CT    716    LEU    CD2    441    -0.4121      12.01
   442         HC    716    LEU   HD21    442        0.1      1.008
   443         HC    716    LEU   HD22    443        0.1      1.008
   444         HC    716    LEU   HD23    444        0.1      1.008
   445          C    716    LEU      C    445     0.5973      12.01
   446          O    716    LEU      O    446    -0.5679         16   ; qtot 8
; residue 717 ARG rtp ARG  q +1.0
   447          N    717    ARG      N    447    -0.3479      14.01
   448          H    717    ARG      H    448     0.2747      1.008
   449         CX    717    ARG     CA    449    -0.2637      12.01
   450         H1    717    ARG     HA    450      0.156      1.008
   451         C8    717    ARG     CB    451    -0.0007      12.01
   452         HC    717    ARG    HB1    452     0.0327      1.008
   453         HC    717    ARG    HB2    453     0.0327      1.008
   454         C8    717    ARG     CG    454      0.039      12.01
   455         HC    717    ARG    HG1    455     0.0285      1.008
   456         HC    717    ARG    HG2    456     0.0285      1.008
   457         C8    717    ARG     CD    457     0.0486      12.01
   458         H1    717    ARG    HD1    458     0.0687      1.008
   459         H1    717    ARG    HD2    459     0.0687      1.008
   460         N2    717    ARG     NE    460    -0.5295      14.01
   461          H    717    ARG     HE    461     0.3456      1.008
   462         CA    717    ARG     CZ    462     0.8076      12.01
   463         N2    717    ARG    NH1    463    -0.8627      14.01
   464          H    717    ARG   HH11    464     0.4478      1.008
   465          H    717    ARG   HH12    465     0.4478      1.008
   466         N2    717    ARG    NH2    466    -0.8627      14.01
   467          H    717    ARG   HH21    467     0.4478      1.008
   468          H    717    ARG   HH22    468     0.4478      1.008
   469          C    717    ARG      C    469     0.7341      12.01
   470          O    717    ARG      O    470    -0.5894         16   ; qtot 9
; residue 718 GLU rtp GLU  q -1.0
   471          N    718    GLU      N    471    -0.5163      14.01
   472          H    718    GLU      H    472     0.2936      1.008
   473         CX    718    GLU     CA    473     0.0397      12.01
   474         H1    718    GLU     HA    474     0.1105      1.008
   475         2C    718    GLU     CB    475      0.056      12.01
   476         HC    718    GLU    HB1    476    -0.0173      1.008
   477         HC    718    GLU    HB2    477    -0.0173      1.008
   478         2C    718    GLU     CG    478     0.0136      12.01
   479         HC    718    GLU    HG1    479    -0.0425      1.008
   480         HC    718    GLU    HG2    480    -0.0425      1.008
   481         CO    718    GLU     CD    481     0.8054      12.01
   482         O2    718    GLU    OE1    482    -0.8188         16
   483         O2    718    GLU    OE2    483    -0.8188         16
   484          C    718    GLU      C    484     0.5366      12.01
   485          O    718    GLU      O    485    -0.5819         16   ; qtot 8
; residue 719 ILE rtp ILE  q  0.0
   486          N    719    ILE      N    486    -0.4157      14.01
   487          H    719    ILE      H    487     0.2719      1.008
   488         CX    719    ILE     CA    488    -0.0597      12.01
   489         H1    719    ILE     HA    489     0.0869      1.008
   490         3C    719    ILE     CB    490     0.1303      12.01
   491         HC    719    ILE     HB    491     0.0187      1.008
   492         CT    719    ILE    CG2    492    -0.3204      12.01
   493         HC    719    ILE   HG21    493     0.0882      1.008
   494         HC    719    ILE   HG22    494     0.0882      1.008
   495         HC    719    ILE   HG23    495     0.0882      1.008
   496         2C    719    ILE    CG1    496     -0.043      12.01
   497         HC    719    ILE   HG11    497     0.0236      1.008
   498         HC    719    ILE   HG12    498     0.0236      1.008
   499         CT    719    ILE     CD    499     -0.066      12.01
   500         HC    719    ILE    HD1    500     0.0186      1.008
   501         HC    719    ILE    HD2    501     0.0186      1.008
   502         HC    719    ILE    HD3    502     0.0186      1.008
   503          C    719    ILE      C    503     0.5973      12.01
   504          O    719    ILE      O    504    -0.5679         16   ; qtot 8
; residue 720 ARG rtp ARG  q +1.0
   505          N    720    ARG      N    505    -0.3479      14.01
   506          H    720    ARG      H    506     0.2747      1.008
   507         CX    720    ARG     CA    507    -0.2637      12.01
   508         H1    720    ARG     HA    508      0.156      1.008
   509         C8    720    ARG     CB    509    -0.0007      12.01
   510         HC    720    ARG    HB1    510     0.0327      1.008
   511         HC    720    ARG    HB2    511     0.0327      1.008
   512         C8    720    ARG     CG    512      0.039      12.01
   513         HC    720    ARG    HG1    513     0.0285      1.008
   514         HC    720    ARG    HG2    514     0.0285      1.008
   515         C8    720    ARG     CD    515     0.0486      12.01
   516         H1    720    ARG    HD1    516     0.0687      1.008
   517         H1    720    ARG    HD2    517     0.0687      1.008
   518         N2    720    ARG     NE    518    -0.5295      14.01
   519          H    720    ARG     HE    519     0.3456      1.008
   520         CA    720    ARG     CZ    520     0.8076      12.01
   521         N2    720    ARG    NH1    521    -0.8627      14.01
   522          H    720    ARG   HH11    522     0.4478      1.008
   523          H    720    ARG   HH12    523     0.4478      1.008
   524         N2    720    ARG    NH2    524    -0.8627      14.01
   525          H    720    ARG   HH21    525     0.4478      1.008
   526          H    720    ARG   HH22    526     0.4478      1.008
   527          C    720    ARG      C    527     0.7341      12.01
   528          O    720    ARG      O    528    -0.5894         16   ; qtot 9
; residue 721 ARG rtp ARG  q +1.0
   529          N    721    ARG      N    529    -0.3479      14.01
   530          H    721    ARG      H    530     0.2747      1.008
   531         CX    721    ARG     CA    531    -0.2637      12.01
   532         H1    721    ARG     HA    532      0.156      1.008
   533         C8    721    ARG     CB    533    -0.0007      12.01
   534         HC    721    ARG    HB1    534     0.0327      1.008
   535         HC    721    ARG    HB2    535     0.0327      1.008
   536         C8    721    ARG     CG    536      0.039      12.01
   537         HC    721    ARG    HG1    537     0.0285      1.008
   538         HC    721    ARG    HG2    538     0.0285      1.008
   539         C8    721    ARG     CD    539     0.0486      12.01
   540         H1    721    ARG    HD1    540     0.0687      1.008
   541         H1    721    ARG    HD2    541     0.0687      1.008
   542         N2    721    ARG     NE    542    -0.5295      14.01
   543          H    721    ARG     HE    543     0.3456      1.008
   544         CA    721    ARG     CZ    544     0.8076      12.01
   545         N2    721    ARG    NH1    545    -0.8627      14.01
   546          H    721    ARG   HH11    546     0.4478      1.008
   547          H    721    ARG   HH12    547     0.4478      1.008
   548         N2    721    ARG    NH2    548    -0.8627      14.01
   549          H    721    ARG   HH21    549     0.4478      1.008
   550          H    721    ARG   HH22    550     0.4478      1.008
   551          C    721    ARG      C    551     0.7341      12.01
   552          O    721    ARG      O    552    -0.5894         16   ; qtot 10
; residue 722 TYR rtp TYR  q  0.0
   553          N    722    TYR      N    553    -0.4157      14.01
   554          H    722    TYR      H    554     0.2719      1.008
   555         CX    722    TYR     CA    555    -0.0014      12.01
   556         H1    722    TYR     HA    556     0.0876      1.008
   557         CT    722    TYR     CB    557    -0.0152      12.01
   558         HC    722    TYR    HB1    558     0.0295      1.008
   559         HC    722    TYR    HB2    559     0.0295      1.008
   560         CA    722    TYR     CG    560    -0.0011      12.01
   561         CA    722    TYR    CD1    561    -0.1906      12.01
   562         HA    722    TYR    HD1    562     0.1699      1.008
   563         CA    722    TYR    CE1    563    -0.2341      12.01
   564         HA    722    TYR    HE1    564     0.1656      1.008
   565          C    722    TYR     CZ    565     0.3226      12.01
   566         OH    722    TYR     OH    566    -0.5579         16
   567         HO    722    TYR     HH    567     0.3992      1.008
   568         CA    722    TYR    CE2    568    -0.2341      12.01
   569         HA    722    TYR    HE2    569     0.1656      1.008
   570         CA    722    TYR    CD2    570    -0.1906      12.01
   571         HA    722    TYR    HD2    571     0.1699      1.008
   572          C    722    TYR      C    572     0.5973      12.01
   573          O    722    TYR      O    573    -0.5679         16   ; qtot 10
; residue 723 GLN rtp GLN  q  0.0
   574          N    723    GLN      N    574    -0.4157      14.01
   575          H    723    GLN      H    575     0.2719      1.008
   576         CX    723    GLN     CA    576    -0.0031      12.01
   577         H1    723    GLN     HA    577      0.085      1.008
   578         2C    723    GLN     CB    578    -0.0036      12.01
   579         HC    723    GLN    HB1    579     0.0171      1.008
   580         HC    723    GLN    HB2    580     0.0171      1.008
   581         2C    723    GLN     CG    581    -0.0645      12.01
   582         HC    723    GLN    HG1    582     0.0352      1.008
   583         HC    723    GLN    HG2    583     0.0352      1.008
   584          C    723    GLN     CD    584     0.6951      12.01
   585          O    723    GLN    OE1    585    -0.6086         16
   586          N    723    GLN    NE2    586    -0.9407      14.01
   587          H    723    GLN   HE21    587     0.4251      1.008
   588          H    723    GLN   HE22    588     0.4251      1.008
   589          C    723    GLN      C    589     0.5973      12.01
   590          O    723    GLN      O    590    -0.5679         16   ; qtot 10
; residue 724 LYS rtp LYS  q +1.0
   591          N    724    LYS      N    591    -0.3479      14.01
   592          H    724    LYS      H    592     0.2747      1.008
   593         CX    724    LYS     CA    593      -0.24      12.01
   594         H1    724    LYS     HA    594     0.1426      1.008
   595         C8    724    LYS     CB    595    -0.0094      12.01
   596         HC    724    LYS    HB1    596     0.0362      1.008
   597         HC    724    LYS    HB2    597     0.0362      1.008
   598         C8    724    LYS     CG    598     0.0187      12.01
   599         HC    724    LYS    HG1    599     0.0103      1.008
   600         HC    724    LYS    HG2    600     0.0103      1.008
   601         C8    724    LYS     CD    601    -0.0479      12.01
   602         HC    724    LYS    HD1    602     0.0621      1.008
   603         HC    724    LYS    HD2    603     0.0621      1.008
   604         C8    724    LYS     CE    604    -0.0143      12.01
   605         HP    724    LYS    HE1    605     0.1135      1.008
   606         HP    724    LYS    HE2    606     0.1135      1.008
   607         N3    724    LYS     NZ    607    -0.3854      14.01
   608          H    724    LYS    HZ1    608       0.34      1.008
   609          H    724    LYS    HZ2    609       0.34      1.008
   610          H    724    LYS    HZ3    610       0.34      1.008
   611          C    724    LYS      C    611     0.7341      12.01
   612          O    724    LYS      O    612    -0.5894         16   ; qtot 11
; residue 725 SER rtp SER  q  0.0
   613          N    725    SER      N    613    -0.4157      14.01
   614          H    725    SER      H    614     0.2719      1.008
   615         CX    725    SER     CA    615    -0.0249      12.01
   616         H1    725    SER     HA    616     0.0843      1.008
   617         2C    725    SER     CB    617     0.2117      12.01
   618         H1    725    SER    HB1    618     0.0352      1.008
   619         H1    725    SER    HB2    619     0.0352      1.008
   620         OH    725    SER     OG    620    -0.6546         16
   621         HO    725    SER     HG    621     0.4275      1.008
   622          C    725    SER      C    622     0.5973      12.01
   623          O    725    SER      O    623    -0.5679         16   ; qtot 11
; residue 726 THR rtp THR  q  0.0
   624          N    726    THR      N    624    -0.4157      14.01
   625          H    726    THR      H    625     0.2719      1.008
   626         CX    726    THR     CA    626    -0.0389      12.01
   627         H1    726    THR     HA    627     0.1007      1.008
   628         3C    726    THR     CB    628     0.3654      12.01
   629         H1    726    THR     HB    629     0.0043      1.008
   630         CT    726    THR    CG2    630    -0.2438      12.01
   631         HC    726    THR   HG21    631     0.0642      1.008
   632         HC    726    THR   HG22    632     0.0642      1.008
   633         HC    726    THR   HG23    633     0.0642      1.008
   634         OH    726    THR    OG1    634    -0.6761         16
   635         HO    726    THR    HG1    635     0.4102      1.008
   636          C    726    THR      C    636     0.5973      12.01
   637          O    726    THR      O    637    -0.5679         16   ; qtot 11
; residue 727 GLU rtp GLU  q -1.0
   638          N    727    GLU      N    638    -0.5163      14.01
   639          H    727    GLU      H    639     0.2936      1.008
   640         CX    727    GLU     CA    640     0.0397      12.01
   641         H1    727    GLU     HA    641     0.1105      1.008
   642         2C    727    GLU     CB    642      0.056      12.01
   643         HC    727    GLU    HB1    643    -0.0173      1.008
   644         HC    727    GLU    HB2    644    -0.0173      1.008
   645         2C    727    GLU     CG    645     0.0136      12.01
   646         HC    727    GLU    HG1    646    -0.0425      1.008
   647         HC    727    GLU    HG2    647    -0.0425      1.008
   648         CO    727    GLU     CD    648     0.8054      12.01
   649         O2    727    GLU    OE1    649    -0.8188         16
   650         O2    727    GLU    OE2    650    -0.8188         16
   651          C    727    GLU      C    651     0.5366      12.01
   652          O    727    GLU      O    652    -0.5819         16   ; qtot 10
; residue 728 LEU rtp LEU  q  0.0
   653          N    728    LEU      N    653    -0.4157      14.01
   654          H    728    LEU      H    654     0.2719      1.008
   655         CX    728    LEU     CA    655    -0.0518      12.01
   656         H1    728    LEU     HA    656     0.0922      1.008
   657         2C    728    LEU     CB    657    -0.1102      12.01
   658         HC    728    LEU    HB1    658     0.0457      1.008
   659         HC    728    LEU    HB2    659     0.0457      1.008
   660         3C    728    LEU     CG    660     0.3531      12.01
   661         HC    728    LEU     HG    661    -0.0361      1.008
   662         CT    728    LEU    CD1    662    -0.4121      12.01
   663         HC    728    LEU   HD11    663        0.1      1.008
   664         HC    728    LEU   HD12    664        0.1      1.008
   665         HC    728    LEU   HD13    665        0.1      1.008
   666         CT    728    LEU    CD2    666    -0.4121      12.01
   667         HC    728    LEU   HD21    667        0.1      1.008
   668         HC    728    LEU   HD22    668        0.1      1.008
   669         HC    728    LEU   HD23    669        0.1      1.008
   670          C    728    LEU      C    670     0.5973      12.01
   671          O    728    LEU      O    671    -0.5679         16   ; qtot 10
; residue 729 LEU rtp LEU  q  0.0
   672          N    729    LEU      N    672    -0.4157      14.01
   673          H    729    LEU      H    673     0.2719      1.008
   674         CX    729    LEU     CA    674    -0.0518      12.01
   675         H1    729    LEU     HA    675     0.0922      1.008
   676         2C    729    LEU     CB    676    -0.1102      12.01
   677         HC    729    LEU    HB1    677     0.0457      1.008
   678         HC    729    LEU    HB2    678     0.0457      1.008
   679         3C    729    LEU     CG    679     0.3531      12.01
   680         HC    729    LEU     HG    680    -0.0361      1.008
   681         CT    729    LEU    CD1    681    -0.4121      12.01
   682         HC    729    LEU   HD11    682        0.1      1.008
   683         HC    729    LEU   HD12    683        0.1      1.008
   684         HC    729    LEU   HD13    684        0.1      1.008
   685         CT    729    LEU    CD2    685    -0.4121      12.01
   686         HC    729    LEU   HD21    686        0.1      1.008
   687         HC    729    LEU   HD22    687        0.1      1.008
   688         HC    729    LEU   HD23    688        0.1      1.008
   689          C    729    LEU      C    689     0.5973      12.01
   690          O    729    LEU      O    690    -0.5679         16   ; qtot 10
; residue 730 ILE rtp ILE  q  0.0
   691          N    730    ILE      N    691    -0.4157      14.01
   692          H    730    ILE      H    692     0.2719      1.008
   693         CX    730    ILE     CA    693    -0.0597      12.01
   694         H1    730    ILE     HA    694     0.0869      1.008
   695         3C    730    ILE     CB    695     0.1303      12.01
   696         HC    730    ILE     HB    696     0.0187      1.008
   697         CT    730    ILE    CG2    697    -0.3204      12.01
   698         HC    730    ILE   HG21    698     0.0882      1.008
   699         HC    730    ILE   HG22    699     0.0882      1.008
   700         HC    730    ILE   HG23    700     0.0882      1.008
   701         2C    730    ILE    CG1    701     -0.043      12.01
   702         HC    730    ILE   HG11    702     0.0236      1.008
   703         HC    730    ILE   HG12    703     0.0236      1.008
   704         CT    730    ILE     CD    704     -0.066      12.01
   705         HC    730    ILE    HD1    705     0.0186      1.008
   706         HC    730    ILE    HD2    706     0.0186      1.008
   707         HC    730    ILE    HD3    707     0.0186      1.008
   708          C    730    ILE      C    708     0.5973      12.01
   709          O    730    ILE      O    709    -0.5679         16   ; qtot 10
; residue 731 ARG rtp ARG  q +1.0
   710          N    731    ARG      N    710    -0.3479      14.01
   711          H    731    ARG      H    711     0.2747      1.008
   712         CX    731    ARG     CA    712    -0.2637      12.01
   713         H1    731    ARG     HA    713      0.156      1.008
   714         C8    731    ARG     CB    714    -0.0007      12.01
   715         HC    731    ARG    HB1    715     0.0327      1.008
   716         HC    731    ARG    HB2    716     0.0327      1.008
   717         C8    731    ARG     CG    717      0.039      12.01
   718         HC    731    ARG    HG1    718     0.0285      1.008
   719         HC    731    ARG    HG2    719     0.0285      1.008
   720         C8    731    ARG     CD    720     0.0486      12.01
   721         H1    731    ARG    HD1    721     0.0687      1.008
   722         H1    731    ARG    HD2    722     0.0687      1.008
   723         N2    731    ARG     NE    723    -0.5295      14.01
   724          H    731    ARG     HE    724     0.3456      1.008
   725         CA    731    ARG     CZ    725     0.8076      12.01
   726         N2    731    ARG    NH1    726    -0.8627      14.01
   727          H    731    ARG   HH11    727     0.4478      1.008
   728          H    731    ARG   HH12    728     0.4478      1.008
   729         N2    731    ARG    NH2    729    -0.8627      14.01
   730          H    731    ARG   HH21    730     0.4478      1.008
   731          H    731    ARG   HH22    731     0.4478      1.008
   732          C    731    ARG      C    732     0.7341      12.01
   733          O    731    ARG      O    733    -0.5894         16   ; qtot 11
; residue 732 LYS rtp LYS  q +1.0
   734          N    732    LYS      N    734    -0.3479      14.01
   735          H    732    LYS      H    735     0.2747      1.008
   736         CX    732    LYS     CA    736      -0.24      12.01
   737         H1    732    LYS     HA    737     0.1426      1.008
   738         C8    732    LYS     CB    738    -0.0094      12.01
   739         HC    732    LYS    HB1    739     0.0362      1.008
   740         HC    732    LYS    HB2    740     0.0362      1.008
   741         C8    732    LYS     CG    741     0.0187      12.01
   742         HC    732    LYS    HG1    742     0.0103      1.008
   743         HC    732    LYS    HG2    743     0.0103      1.008
   744         C8    732    LYS     CD    744    -0.0479      12.01
   745         HC    732    LYS    HD1    745     0.0621      1.008
   746         HC    732    LYS    HD2    746     0.0621      1.008
   747         C8    732    LYS     CE    747    -0.0143      12.01
   748         HP    732    LYS    HE1    748     0.1135      1.008
   749         HP    732    LYS    HE2    749     0.1135      1.008
   750         N3    732    LYS     NZ    750    -0.3854      14.01
   751          H    732    LYS    HZ1    751       0.34      1.008
   752          H    732    LYS    HZ2    752       0.34      1.008
   753          H    732    LYS    HZ3    753       0.34      1.008
   754          C    732    LYS      C    754     0.7341      12.01
   755          O    732    LYS      O    755    -0.5894         16   ; qtot 12
; residue 733 LEU rtp LEU  q  0.0
   756          N    733    LEU      N    756    -0.4157      14.01
   757          H    733    LEU      H    757     0.2719      1.008
   758         CX    733    LEU     CA    758    -0.0518      12.01
   759         H1    733    LEU     HA    759     0.0922      1.008
   760         2C    733    LEU     CB    760    -0.1102      12.01
   761         HC    733    LEU    HB1    761     0.0457      1.008
   762         HC    733    LEU    HB2    762     0.0457      1.008
   763         3C    733    LEU     CG    763     0.3531      12.01
   764         HC    733    LEU     HG    764    -0.0361      1.008
   765         CT    733    LEU    CD1    765    -0.4121      12.01
   766         HC    733    LEU   HD11    766        0.1      1.008
   767         HC    733    LEU   HD12    767        0.1      1.008
   768         HC    733    LEU   HD13    768        0.1      1.008
   769         CT    733    LEU    CD2    769    -0.4121      12.01
   770         HC    733    LEU   HD21    770        0.1      1.008
   771         HC    733    LEU   HD22    771        0.1      1.008
   772         HC    733    LEU   HD23    772        0.1      1.008
   773          C    733    LEU      C    773     0.5973      12.01
   774          O    733    LEU      O    774    -0.5679         16   ; qtot 12
; residue 734 PRO rtp PRO  q  0.0
   775          N    734    PRO      N    775    -0.2548      14.01
   776         CT    734    PRO     CD    776     0.0192      12.01
   777         H1    734    PRO    HD1    777     0.0391      1.008
   778         H1    734    PRO    HD2    778     0.0391      1.008
   779         CT    734    PRO     CG    779     0.0189      12.01
   780         HC    734    PRO    HG1    780     0.0213      1.008
   781         HC    734    PRO    HG2    781     0.0213      1.008
   782         CT    734    PRO     CB    782     -0.007      12.01
   783         HC    734    PRO    HB1    783     0.0253      1.008
   784         HC    734    PRO    HB2    784     0.0253      1.008
   785         CX    734    PRO     CA    785    -0.0266      12.01
   786         H1    734    PRO     HA    786     0.0641      1.008
   787          C    734    PRO      C    787     0.5896      12.01
   788          O    734    PRO      O    788    -0.5748         16   ; qtot 12
; residue 735 PHE rtp PHE  q  0.0
   789          N    735    PHE      N    789    -0.4157      14.01
   790          H    735    PHE      H    790     0.2719      1.008
   791         CX    735    PHE     CA    791    -0.0024      12.01
   792         H1    735    PHE     HA    792     0.0978      1.008
   793         CT    735    PHE     CB    793    -0.0343      12.01
   794         HC    735    PHE    HB1    794     0.0295      1.008
   795         HC    735    PHE    HB2    795     0.0295      1.008
   796         CA    735    PHE     CG    796     0.0118      12.01
   797         CA    735    PHE    CD1    797    -0.1256      12.01
   798         HA    735    PHE    HD1    798      0.133      1.008
   799         CA    735    PHE    CE1    799    -0.1704      12.01
   800         HA    735    PHE    HE1    800      0.143      1.008
   801         CA    735    PHE     CZ    801    -0.1072      12.01
   802         HA    735    PHE     HZ    802     0.1297      1.008
   803         CA    735    PHE    CE2    803    -0.1704      12.01
   804         HA    735    PHE    HE2    804      0.143      1.008
   805         CA    735    PHE    CD2    805    -0.1256      12.01
   806         HA    735    PHE    HD2    806      0.133      1.008
   807          C    735    PHE      C    807     0.5973      12.01
   808          O    735    PHE      O    808    -0.5679         16   ; qtot 12
; residue 736 GLN rtp GLN  q  0.0
   809          N    736    GLN      N    809    -0.4157      14.01
   810          H    736    GLN      H    810     0.2719      1.008
   811         CX    736    GLN     CA    811    -0.0031      12.01
   812         H1    736    GLN     HA    812      0.085      1.008
   813         2C    736    GLN     CB    813    -0.0036      12.01
   814         HC    736    GLN    HB1    814     0.0171      1.008
   815         HC    736    GLN    HB2    815     0.0171      1.008
   816         2C    736    GLN     CG    816    -0.0645      12.01
   817         HC    736    GLN    HG1    817     0.0352      1.008
   818         HC    736    GLN    HG2    818     0.0352      1.008
   819          C    736    GLN     CD    819     0.6951      12.01
   820          O    736    GLN    OE1    820    -0.6086         16
   821          N    736    GLN    NE2    821    -0.9407      14.01
   822          H    736    GLN   HE21    822     0.4251      1.008
   823          H    736    GLN   HE22    823     0.4251      1.008
   824          C    736    GLN      C    824     0.5973      12.01
   825          O    736    GLN      O    825    -0.5679         16   ; qtot 12
; residue 737 ARG rtp ARG  q +1.0
   826          N    737    ARG      N    826    -0.3479      14.01
   827          H    737    ARG      H    827     0.2747      1.008
   828         CX    737    ARG     CA    828    -0.2637      12.01
   829         H1    737    ARG     HA    829      0.156      1.008
   830         C8    737    ARG     CB    830    -0.0007      12.01
   831         HC    737    ARG    HB1    831     0.0327      1.008
   832         HC    737    ARG    HB2    832     0.0327      1.008
   833         C8    737    ARG     CG    833      0.039      12.01
   834         HC    737    ARG    HG1    834     0.0285      1.008
   835         HC    737    ARG    HG2    835     0.0285      1.008
   836         C8    737    ARG     CD    836     0.0486      12.01
   837         H1    737    ARG    HD1    837     0.0687      1.008
   838         H1    737    ARG    HD2    838     0.0687      1.008
   839         N2    737    ARG     NE    839    -0.5295      14.01
   840          H    737    ARG     HE    840     0.3456      1.008
   841         CA    737    ARG     CZ    841     0.8076      12.01
   842         N2    737    ARG    NH1    842    -0.8627      14.01
   843          H    737    ARG   HH11    843     0.4478      1.008
   844          H    737    ARG   HH12    844     0.4478      1.008
   845         N2    737    ARG    NH2    845    -0.8627      14.01
   846          H    737    ARG   HH21    846     0.4478      1.008
   847          H    737    ARG   HH22    847     0.4478      1.008
   848          C    737    ARG      C    848     0.7341      12.01
   849          O    737    ARG      O    849    -0.5894         16   ; qtot 13
; residue 738 LEU rtp LEU  q  0.0
   850          N    738    LEU      N    850    -0.4157      14.01
   851          H    738    LEU      H    851     0.2719      1.008
   852         CX    738    LEU     CA    852    -0.0518      12.01
   853         H1    738    LEU     HA    853     0.0922      1.008
   854         2C    738    LEU     CB    854    -0.1102      12.01
   855         HC    738    LEU    HB1    855     0.0457      1.008
   856         HC    738    LEU    HB2    856     0.0457      1.008
   857         3C    738    LEU     CG    857     0.3531      12.01
   858         HC    738    LEU     HG    858    -0.0361      1.008
   859         CT    738    LEU    CD1    859    -0.4121      12.01
   860         HC    738    LEU   HD11    860        0.1      1.008
   861         HC    738    LEU   HD12    861        0.1      1.008
   862         HC    738    LEU   HD13    862        0.1      1.008
   863         CT    738    LEU    CD2    863    -0.4121      12.01
   864         HC    738    LEU   HD21    864        0.1      1.008
   865         HC    738    LEU   HD22    865        0.1      1.008
   866         HC    738    LEU   HD23    866        0.1      1.008
   867          C    738    LEU      C    867     0.5973      12.01
   868          O    738    LEU      O    868    -0.5679         16   ; qtot 13
; residue 739 VAL rtp VAL  q  0.0
   869          N    739    VAL      N    869    -0.4157      14.01
   870          H    739    VAL      H    870     0.2719      1.008
   871         CX    739    VAL     CA    871    -0.0875      12.01
   872         H1    739    VAL     HA    872     0.0969      1.008
   873         3C    739    VAL     CB    873     0.2985      12.01
   874         HC    739    VAL     HB    874    -0.0297      1.008
   875         CT    739    VAL    CG1    875    -0.3192      12.01
   876         HC    739    VAL   HG11    876     0.0791      1.008
   877         HC    739    VAL   HG12    877     0.0791      1.008
   878         HC    739    VAL   HG13    878     0.0791      1.008
   879         CT    739    VAL    CG2    879    -0.3192      12.01
   880         HC    739    VAL   HG21    880     0.0791      1.008
   881         HC    739    VAL   HG22    881     0.0791      1.008
   882         HC    739    VAL   HG23    882     0.0791      1.008
   883          C    739    VAL      C    883     0.5973      12.01
   884          O    739    VAL      O    884    -0.5679         16   ; qtot 13
; residue 740 ARG rtp ARG  q +1.0
   885          N    740    ARG      N    885    -0.3479      14.01
   886          H    740    ARG      H    886     0.2747      1.008
   887         CX    740    ARG     CA    887    -0.2637      12.01
   888         H1    740    ARG     HA    888      0.156      1.008
   889         C8    740    ARG     CB    889    -0.0007      12.01
   890         HC    740    ARG    HB1    890     0.0327      1.008
   891         HC    740    ARG    HB2    891     0.0327      1.008
   892         C8    740    ARG     CG    892      0.039      12.01
   893         HC    740    ARG    HG1    893     0.0285      1.008
   894         HC    740    ARG    HG2    894     0.0285      1.008
   895         C8    740    ARG     CD    895     0.0486      12.01
   896         H1    740    ARG    HD1    896     0.0687      1.008
   897         H1    740    ARG    HD2    897     0.0687      1.008
   898         N2    740    ARG     NE    898    -0.5295      14.01
   899          H    740    ARG     HE    899     0.3456      1.008
   900         CA    740    ARG     CZ    900     0.8076      12.01
   901         N2    740    ARG    NH1    901    -0.8627      14.01
   902          H    740    ARG   HH11    902     0.4478      1.008
   903          H    740    ARG   HH12    903     0.4478      1.008
   904         N2    740    ARG    NH2    904    -0.8627      14.01
   905          H    740    ARG   HH21    905     0.4478      1.008
   906          H    740    ARG   HH22    906     0.4478      1.008
   907          C    740    ARG      C    907     0.7341      12.01
   908          O    740    ARG      O    908    -0.5894         16   ; qtot 14
; residue 741 GLU rtp GLU  q -1.0
   909          N    741    GLU      N    909    -0.5163      14.01
   910          H    741    GLU      H    910     0.2936      1.008
   911         CX    741    GLU     CA    911     0.0397      12.01
   912         H1    741    GLU     HA    912     0.1105      1.008
   913         2C    741    GLU     CB    913      0.056      12.01
   914         HC    741    GLU    HB1    914    -0.0173      1.008
   915         HC    741    GLU    HB2    915    -0.0173      1.008
   916         2C    741    GLU     CG    916     0.0136      12.01
   917         HC    741    GLU    HG1    917    -0.0425      1.008
   918         HC    741    GLU    HG2    918    -0.0425      1.008
   919         CO    741    GLU     CD    919     0.8054      12.01
   920         O2    741    GLU    OE1    920    -0.8188         16
   921         O2    741    GLU    OE2    921    -0.8188         16
   922          C    741    GLU      C    922     0.5366      12.01
   923          O    741    GLU      O    923    -0.5819         16   ; qtot 13
; residue 742 ILE rtp ILE  q  0.0
   924          N    742    ILE      N    924    -0.4157      14.01
   925          H    742    ILE      H    925     0.2719      1.008
   926         CX    742    ILE     CA    926    -0.0597      12.01
   927         H1    742    ILE     HA    927     0.0869      1.008
   928         3C    742    ILE     CB    928     0.1303      12.01
   929         HC    742    ILE     HB    929     0.0187      1.008
   930         CT    742    ILE    CG2    930    -0.3204      12.01
   931         HC    742    ILE   HG21    931     0.0882      1.008
   932         HC    742    ILE   HG22    932     0.0882      1.008
   933         HC    742    ILE   HG23    933     0.0882      1.008
   934         2C    742    ILE    CG1    934     -0.043      12.01
   935         HC    742    ILE   HG11    935     0.0236      1.008
   936         HC    742    ILE   HG12    936     0.0236      1.008
   937         CT    742    ILE     CD    937     -0.066      12.01
   938         HC    742    ILE    HD1    938     0.0186      1.008
   939         HC    742    ILE    HD2    939     0.0186      1.008
   940         HC    742    ILE    HD3    940     0.0186      1.008
   941          C    742    ILE      C    941     0.5973      12.01
   942          O    742    ILE      O    942    -0.5679         16   ; qtot 13
; residue 743 ALA rtp ALA  q  0.0
   943          N    743    ALA      N    943    -0.4157      14.01
   944          H    743    ALA      H    944     0.2719      1.008
   945         CX    743    ALA     CA    945     0.0337      12.01
   946         H1    743    ALA     HA    946     0.0823      1.008
   947         CT    743    ALA     CB    947    -0.1825      12.01
   948         HC    743    ALA    HB1    948     0.0603      1.008
   949         HC    743    ALA    HB2    949     0.0603      1.008
   950         HC    743    ALA    HB3    950     0.0603      1.008
   951          C    743    ALA      C    951     0.5973      12.01
   952          O    743    ALA      O    952    -0.5679         16   ; qtot 13
; residue 744 GLN rtp GLN  q  0.0
   953          N    744    GLN      N    953    -0.4157      14.01
   954          H    744    GLN      H    954     0.2719      1.008
   955         CX    744    GLN     CA    955    -0.0031      12.01
   956         H1    744    GLN     HA    956      0.085      1.008
   957         2C    744    GLN     CB    957    -0.0036      12.01
   958         HC    744    GLN    HB1    958     0.0171      1.008
   959         HC    744    GLN    HB2    959     0.0171      1.008
   960         2C    744    GLN     CG    960    -0.0645      12.01
   961         HC    744    GLN    HG1    961     0.0352      1.008
   962         HC    744    GLN    HG2    962     0.0352      1.008
   963          C    744    GLN     CD    963     0.6951      12.01
   964          O    744    GLN    OE1    964    -0.6086         16
   965          N    744    GLN    NE2    965    -0.9407      14.01
   966          H    744    GLN   HE21    966     0.4251      1.008
   967          H    744    GLN   HE22    967     0.4251      1.008
   968          C    744    GLN      C    968     0.5973      12.01
   969          O    744    GLN      O    969    -0.5679         16   ; qtot 13
; residue 745 ASP rtp ASP  q -1.0
   970          N    745    ASP      N    970    -0.5163      14.01
   971          H    745    ASP      H    971     0.2936      1.008
   972         CX    745    ASP     CA    972     0.0381      12.01
   973         H1    745    ASP     HA    973      0.088      1.008
   974         2C    745    ASP     CB    974    -0.0303      12.01
   975         HC    745    ASP    HB1    975    -0.0122      1.008
   976         HC    745    ASP    HB2    976    -0.0122      1.008
   977         CO    745    ASP     CG    977     0.7994      12.01
   978         O2    745    ASP    OD1    978    -0.8014         16
   979         O2    745    ASP    OD2    979    -0.8014         16
   980          C    745    ASP      C    980     0.5366      12.01
   981          O    745    ASP      O    981    -0.5819         16   ; qtot 12
; residue 746 PHE rtp PHE  q  0.0
   982          N    746    PHE      N    982    -0.4157      14.01
   983          H    746    PHE      H    983     0.2719      1.008
   984         CX    746    PHE     CA    984    -0.0024      12.01
   985         H1    746    PHE     HA    985     0.0978      1.008
   986         CT    746    PHE     CB    986    -0.0343      12.01
   987         HC    746    PHE    HB1    987     0.0295      1.008
   988         HC    746    PHE    HB2    988     0.0295      1.008
   989         CA    746    PHE     CG    989     0.0118      12.01
   990         CA    746    PHE    CD1    990    -0.1256      12.01
   991         HA    746    PHE    HD1    991      0.133      1.008
   992         CA    746    PHE    CE1    992    -0.1704      12.01
   993         HA    746    PHE    HE1    993      0.143      1.008
   994         CA    746    PHE     CZ    994    -0.1072      12.01
   995         HA    746    PHE     HZ    995     0.1297      1.008
   996         CA    746    PHE    CE2    996    -0.1704      12.01
   997         HA    746    PHE    HE2    997      0.143      1.008
   998         CA    746    PHE    CD2    998    -0.1256      12.01
   999         HA    746    PHE    HD2    999      0.133      1.008
  1000          C    746    PHE      C   1000     0.5973      12.01
  1001          O    746    PHE      O   1001    -0.5679         16   ; qtot 12
; residue 747 LYS rtp LYS  q +1.0
  1002          N    747    LYS      N   1002    -0.3479      14.01
  1003          H    747    LYS      H   1003     0.2747      1.008
  1004         CX    747    LYS     CA   1004      -0.24      12.01
  1005         H1    747    LYS     HA   1005     0.1426      1.008
  1006         C8    747    LYS     CB   1006    -0.0094      12.01
  1007         HC    747    LYS    HB1   1007     0.0362      1.008
  1008         HC    747    LYS    HB2   1008     0.0362      1.008
  1009         C8    747    LYS     CG   1009     0.0187      12.01
  1010         HC    747    LYS    HG1   1010     0.0103      1.008
  1011         HC    747    LYS    HG2   1011     0.0103      1.008
  1012         C8    747    LYS     CD   1012    -0.0479      12.01
  1013         HC    747    LYS    HD1   1013     0.0621      1.008
  1014         HC    747    LYS    HD2   1014     0.0621      1.008
  1015         C8    747    LYS     CE   1015    -0.0143      12.01
  1016         HP    747    LYS    HE1   1016     0.1135      1.008
  1017         HP    747    LYS    HE2   1017     0.1135      1.008
  1018         N3    747    LYS     NZ   1018    -0.3854      14.01
  1019          H    747    LYS    HZ1   1019       0.34      1.008
  1020          H    747    LYS    HZ2   1020       0.34      1.008
  1021          H    747    LYS    HZ3   1021       0.34      1.008
  1022          C    747    LYS      C   1022     0.7341      12.01
  1023          O    747    LYS      O   1023    -0.5894         16   ; qtot 13
; residue 748 THR rtp THR  q  0.0
  1024          N    748    THR      N   1024    -0.4157      14.01
  1025          H    748    THR      H   1025     0.2719      1.008
  1026         CX    748    THR     CA   1026    -0.0389      12.01
  1027         H1    748    THR     HA   1027     0.1007      1.008
  1028         3C    748    THR     CB   1028     0.3654      12.01
  1029         H1    748    THR     HB   1029     0.0043      1.008
  1030         CT    748    THR    CG2   1030    -0.2438      12.01
  1031         HC    748    THR   HG21   1031     0.0642      1.008
  1032         HC    748    THR   HG22   1032     0.0642      1.008
  1033         HC    748    THR   HG23   1033     0.0642      1.008
  1034         OH    748    THR    OG1   1034    -0.6761         16
  1035         HO    748    THR    HG1   1035     0.4102      1.008
  1036          C    748    THR      C   1036     0.5973      12.01
  1037          O    748    THR      O   1037    -0.5679         16   ; qtot 13
; residue 749 ASP rtp ASP  q -1.0
  1038          N    749    ASP      N   1038    -0.5163      14.01
  1039          H    749    ASP      H   1039     0.2936      1.008
  1040         CX    749    ASP     CA   1040     0.0381      12.01
  1041         H1    749    ASP     HA   1041      0.088      1.008
  1042         2C    749    ASP     CB   1042    -0.0303      12.01
  1043         HC    749    ASP    HB1   1043    -0.0122      1.008
  1044         HC    749    ASP    HB2   1044    -0.0122      1.008
  1045         CO    749    ASP     CG   1045     0.7994      12.01
  1046         O2    749    ASP    OD1   1046    -0.8014         16
  1047         O2    749    ASP    OD2   1047    -0.8014         16
  1048          C    749    ASP      C   1048     0.5366      12.01
  1049          O    749    ASP      O   1049    -0.5819         16   ; qtot 12
; residue 750 LEU rtp LEU  q  0.0
  1050          N    750    LEU      N   1050    -0.4157      14.01
  1051          H    750    LEU      H   1051     0.2719      1.008
  1052         CX    750    LEU     CA   1052    -0.0518      12.01
  1053         H1    750    LEU     HA   1053     0.0922      1.008
  1054         2C    750    LEU     CB   1054    -0.1102      12.01
  1055         HC    750    LEU    HB1   1055     0.0457      1.008
  1056         HC    750    LEU    HB2   1056     0.0457      1.008
  1057         3C    750    LEU     CG   1057     0.3531      12.01
  1058         HC    750    LEU     HG   1058    -0.0361      1.008
  1059         CT    750    LEU    CD1   1059    -0.4121      12.01
  1060         HC    750    LEU   HD11   1060        0.1      1.008
  1061         HC    750    LEU   HD12   1061        0.1      1.008
  1062         HC    750    LEU   HD13   1062        0.1      1.008
  1063         CT    750    LEU    CD2   1063    -0.4121      12.01
  1064         HC    750    LEU   HD21   1064        0.1      1.008
  1065         HC    750    LEU   HD22   1065        0.1      1.008
  1066         HC    750    LEU   HD23   1066        0.1      1.008
  1067          C    750    LEU      C   1067     0.5973      12.01
  1068          O    750    LEU      O   1068    -0.5679         16   ; qtot 12
; residue 751 ARG rtp ARG  q +1.0
  1069          N    751    ARG      N   1069    -0.3479      14.01
  1070          H    751    ARG      H   1070     0.2747      1.008
  1071         CX    751    ARG     CA   1071    -0.2637      12.01
  1072         H1    751    ARG     HA   1072      0.156      1.008
  1073         C8    751    ARG     CB   1073    -0.0007      12.01
  1074         HC    751    ARG    HB1   1074     0.0327      1.008
  1075         HC    751    ARG    HB2   1075     0.0327      1.008
  1076         C8    751    ARG     CG   1076      0.039      12.01
  1077         HC    751    ARG    HG1   1077     0.0285      1.008
  1078         HC    751    ARG    HG2   1078     0.0285      1.008
  1079         C8    751    ARG     CD   1079     0.0486      12.01
  1080         H1    751    ARG    HD1   1080     0.0687      1.008
  1081         H1    751    ARG    HD2   1081     0.0687      1.008
  1082         N2    751    ARG     NE   1082    -0.5295      14.01
  1083          H    751    ARG     HE   1083     0.3456      1.008
  1084         CA    751    ARG     CZ   1084     0.8076      12.01
  1085         N2    751    ARG    NH1   1085    -0.8627      14.01
  1086          H    751    ARG   HH11   1086     0.4478      1.008
  1087          H    751    ARG   HH12   1087     0.4478      1.008
  1088         N2    751    ARG    NH2   1088    -0.8627      14.01
  1089          H    751    ARG   HH21   1089     0.4478      1.008
  1090          H    751    ARG   HH22   1090     0.4478      1.008
  1091          C    751    ARG      C   1091     0.7341      12.01
  1092          O    751    ARG      O   1092    -0.5894         16   ; qtot 13
; residue 752 PHE rtp PHE  q  0.0
  1093          N    752    PHE      N   1093    -0.4157      14.01
  1094          H    752    PHE      H   1094     0.2719      1.008
  1095         CX    752    PHE     CA   1095    -0.0024      12.01
  1096         H1    752    PHE     HA   1096     0.0978      1.008
  1097         CT    752    PHE     CB   1097    -0.0343      12.01
  1098         HC    752    PHE    HB1   1098     0.0295      1.008
  1099         HC    752    PHE    HB2   1099     0.0295      1.008
  1100         CA    752    PHE     CG   1100     0.0118      12.01
  1101         CA    752    PHE    CD1   1101    -0.1256      12.01
  1102         HA    752    PHE    HD1   1102      0.133      1.008
  1103         CA    752    PHE    CE1   1103    -0.1704      12.01
  1104         HA    752    PHE    HE1   1104      0.143      1.008
  1105         CA    752    PHE     CZ   1105    -0.1072      12.01
  1106         HA    752    PHE     HZ   1106     0.1297      1.008
  1107         CA    752    PHE    CE2   1107    -0.1704      12.01
  1108         HA    752    PHE    HE2   1108      0.143      1.008
  1109         CA    752    PHE    CD2   1109    -0.1256      12.01
  1110         HA    752    PHE    HD2   1110      0.133      1.008
  1111          C    752    PHE      C   1111     0.5973      12.01
  1112          O    752    PHE      O   1112    -0.5679         16   ; qtot 13
; residue 753 GLN rtp GLN  q  0.0
  1113          N    753    GLN      N   1113    -0.4157      14.01
  1114          H    753    GLN      H   1114     0.2719      1.008
  1115         CX    753    GLN     CA   1115    -0.0031      12.01
  1116         H1    753    GLN     HA   1116      0.085      1.008
  1117         2C    753    GLN     CB   1117    -0.0036      12.01
  1118         HC    753    GLN    HB1   1118     0.0171      1.008
  1119         HC    753    GLN    HB2   1119     0.0171      1.008
  1120         2C    753    GLN     CG   1120    -0.0645      12.01
  1121         HC    753    GLN    HG1   1121     0.0352      1.008
  1122         HC    753    GLN    HG2   1122     0.0352      1.008
  1123          C    753    GLN     CD   1123     0.6951      12.01
  1124          O    753    GLN    OE1   1124    -0.6086         16
  1125          N    753    GLN    NE2   1125    -0.9407      14.01
  1126          H    753    GLN   HE21   1126     0.4251      1.008
  1127          H    753    GLN   HE22   1127     0.4251      1.008
  1128          C    753    GLN      C   1128     0.5973      12.01
  1129          O    753    GLN      O   1129    -0.5679         16   ; qtot 13
; residue 754 SER rtp SER  q  0.0
  1130          N    754    SER      N   1130    -0.4157      14.01
  1131          H    754    SER      H   1131     0.2719      1.008
  1132         CX    754    SER     CA   1132    -0.0249      12.01
  1133         H1    754    SER     HA   1133     0.0843      1.008
  1134         2C    754    SER     CB   1134     0.2117      12.01
  1135         H1    754    SER    HB1   1135     0.0352      1.008
  1136         H1    754    SER    HB2   1136     0.0352      1.008
  1137         OH    754    SER     OG   1137    -0.6546         16
  1138         HO    754    SER     HG   1138     0.4275      1.008
  1139          C    754    SER      C   1139     0.5973      12.01
  1140          O    754    SER      O   1140    -0.5679         16   ; qtot 13
; residue 755 SER rtp SER  q  0.0
  1141          N    755    SER      N   1141    -0.4157      14.01
  1142          H    755    SER      H   1142     0.2719      1.008
  1143         CX    755    SER     CA   1143    -0.0249      12.01
  1144         H1    755    SER     HA   1144     0.0843      1.008
  1145         2C    755    SER     CB   1145     0.2117      12.01
  1146         H1    755    SER    HB1   1146     0.0352      1.008
  1147         H1    755    SER    HB2   1147     0.0352      1.008
  1148         OH    755    SER     OG   1148    -0.6546         16
  1149         HO    755    SER     HG   1149     0.4275      1.008
  1150          C    755    SER      C   1150     0.5973      12.01
  1151          O    755    SER      O   1151    -0.5679         16   ; qtot 13
; residue 756 ALA rtp ALA  q  0.0
  1152          N    756    ALA      N   1152    -0.4157      14.01
  1153          H    756    ALA      H   1153     0.2719      1.008
  1154         CX    756    ALA     CA   1154     0.0337      12.01
  1155         H1    756    ALA     HA   1155     0.0823      1.008
  1156         CT    756    ALA     CB   1156    -0.1825      12.01
  1157         HC    756    ALA    HB1   1157     0.0603      1.008
  1158         HC    756    ALA    HB2   1158     0.0603      1.008
  1159         HC    756    ALA    HB3   1159     0.0603      1.008
  1160          C    756    ALA      C   1160     0.5973      12.01
  1161          O    756    ALA      O   1161    -0.5679         16   ; qtot 13
; residue 757 VAL rtp VAL  q  0.0
  1162          N    757    VAL      N   1162    -0.4157      14.01
  1163          H    757    VAL      H   1163     0.2719      1.008
  1164         CX    757    VAL     CA   1164    -0.0875      12.01
  1165         H1    757    VAL     HA   1165     0.0969      1.008
  1166         3C    757    VAL     CB   1166     0.2985      12.01
  1167         HC    757    VAL     HB   1167    -0.0297      1.008
  1168         CT    757    VAL    CG1   1168    -0.3192      12.01
  1169         HC    757    VAL   HG11   1169     0.0791      1.008
  1170         HC    757    VAL   HG12   1170     0.0791      1.008
  1171         HC    757    VAL   HG13   1171     0.0791      1.008
  1172         CT    757    VAL    CG2   1172    -0.3192      12.01
  1173         HC    757    VAL   HG21   1173     0.0791      1.008
  1174         HC    757    VAL   HG22   1174     0.0791      1.008
  1175         HC    757    VAL   HG23   1175     0.0791      1.008
  1176          C    757    VAL      C   1176     0.5973      12.01
  1177          O    757    VAL      O   1177    -0.5679         16   ; qtot 13
; residue 758 MET rtp MET  q  0.0
  1178          N    758    MET      N   1178    -0.4157      14.01
  1179          H    758    MET      H   1179     0.2719      1.008
  1180         CX    758    MET     CA   1180    -0.0237      12.01
  1181         H1    758    MET     HA   1181      0.088      1.008
  1182         2C    758    MET     CB   1182     0.0342      12.01
  1183         HC    758    MET    HB1   1183     0.0241      1.008
  1184         HC    758    MET    HB2   1184     0.0241      1.008
  1185         2C    758    MET     CG   1185     0.0018      12.01
  1186         H1    758    MET    HG1   1186      0.044      1.008
  1187         H1    758    MET    HG2   1187      0.044      1.008
  1188          S    758    MET     SD   1188    -0.2737      32.06
  1189         CT    758    MET     CE   1189    -0.0536      12.01
  1190         H1    758    MET    HE1   1190     0.0684      1.008
  1191         H1    758    MET    HE2   1191     0.0684      1.008
  1192         H1    758    MET    HE3   1192     0.0684      1.008
  1193          C    758    MET      C   1193     0.5973      12.01
  1194          O    758    MET      O   1194    -0.5679         16   ; qtot 13
; residue 759 ALA rtp ALA  q  0.0
  1195          N    759    ALA      N   1195    -0.4157      14.01
  1196          H    759    ALA      H   1196     0.2719      1.008
  1197         CX    759    ALA     CA   1197     0.0337      12.01
  1198         H1    759    ALA     HA   1198     0.0823      1.008
  1199         CT    759    ALA     CB   1199    -0.1825      12.01
  1200         HC    759    ALA    HB1   1200     0.0603      1.008
  1201         HC    759    ALA    HB2   1201     0.0603      1.008
  1202         HC    759    ALA    HB3   1202     0.0603      1.008
  1203          C    759    ALA      C   1203     0.5973      12.01
  1204          O    759    ALA      O   1204    -0.5679         16   ; qtot 13
; residue 760 LEU rtp LEU  q  0.0
  1205          N    760    LEU      N   1205    -0.4157      14.01
  1206          H    760    LEU      H   1206     0.2719      1.008
  1207         CX    760    LEU     CA   1207    -0.0518      12.01
  1208         H1    760    LEU     HA   1208     0.0922      1.008
  1209         2C    760    LEU     CB   1209    -0.1102      12.01
  1210         HC    760    LEU    HB1   1210     0.0457      1.008
  1211         HC    760    LEU    HB2   1211     0.0457      1.008
  1212         3C    760    LEU     CG   1212     0.3531      12.01
  1213         HC    760    LEU     HG   1213    -0.0361      1.008
  1214         CT    760    LEU    CD1   1214    -0.4121      12.01
  1215         HC    760    LEU   HD11   1215        0.1      1.008
  1216         HC    760    LEU   HD12   1216        0.1      1.008
  1217         HC    760    LEU   HD13   1217        0.1      1.008
  1218         CT    760    LEU    CD2   1218    -0.4121      12.01
  1219         HC    760    LEU   HD21   1219        0.1      1.008
  1220         HC    760    LEU   HD22   1220        0.1      1.008
  1221         HC    760    LEU   HD23   1221        0.1      1.008
  1222          C    760    LEU      C   1222     0.5973      12.01
  1223          O    760    LEU      O   1223    -0.5679         16   ; qtot 13
; residue 761 GLN rtp GLN  q  0.0
  1224          N    761    GLN      N   1224    -0.4157      14.01
  1225          H    761    GLN      H   1225     0.2719      1.008
  1226         CX    761    GLN     CA   1226    -0.0031      12.01
  1227         H1    761    GLN     HA   1227      0.085      1.008
  1228         2C    761    GLN     CB   1228    -0.0036      12.01
  1229         HC    761    GLN    HB1   1229     0.0171      1.008
  1230         HC    761    GLN    HB2   1230     0.0171      1.008
  1231         2C    761    GLN     CG   1231    -0.0645      12.01
  1232         HC    761    GLN    HG1   1232     0.0352      1.008
  1233         HC    761    GLN    HG2   1233     0.0352      1.008
  1234          C    761    GLN     CD   1234     0.6951      12.01
  1235          O    761    GLN    OE1   1235    -0.6086         16
  1236          N    761    GLN    NE2   1236    -0.9407      14.01
  1237          H    761    GLN   HE21   1237     0.4251      1.008
  1238          H    761    GLN   HE22   1238     0.4251      1.008
  1239          C    761    GLN      C   1239     0.5973      12.01
  1240          O    761    GLN      O   1240    -0.5679         16   ; qtot 13
; residue 762 GLU rtp GLU  q -1.0
  1241          N    762    GLU      N   1241    -0.5163      14.01
  1242          H    762    GLU      H   1242     0.2936      1.008
  1243         CX    762    GLU     CA   1243     0.0397      12.01
  1244         H1    762    GLU     HA   1244     0.1105      1.008
  1245         2C    762    GLU     CB   1245      0.056      12.01
  1246         HC    762    GLU    HB1   1246    -0.0173      1.008
  1247         HC    762    GLU    HB2   1247    -0.0173      1.008
  1248         2C    762    GLU     CG   1248     0.0136      12.01
  1249         HC    762    GLU    HG1   1249    -0.0425      1.008
  1250         HC    762    GLU    HG2   1250    -0.0425      1.008
  1251         CO    762    GLU     CD   1251     0.8054      12.01
  1252         O2    762    GLU    OE1   1252    -0.8188         16
  1253         O2    762    GLU    OE2   1253    -0.8188         16
  1254          C    762    GLU      C   1254     0.5366      12.01
  1255          O    762    GLU      O   1255    -0.5819         16   ; qtot 12
; residue 763 ALA rtp ALA  q  0.0
  1256          N    763    ALA      N   1256    -0.4157      14.01
  1257          H    763    ALA      H   1257     0.2719      1.008
  1258         CX    763    ALA     CA   1258     0.0337      12.01
  1259         H1    763    ALA     HA   1259     0.0823      1.008
  1260         CT    763    ALA     CB   1260    -0.1825      12.01
  1261         HC    763    ALA    HB1   1261     0.0603      1.008
  1262         HC    763    ALA    HB2   1262     0.0603      1.008
  1263         HC    763    ALA    HB3   1263     0.0603      1.008
  1264          C    763    ALA      C   1264     0.5973      12.01
  1265          O    763    ALA      O   1265    -0.5679         16   ; qtot 12
; residue 764 SER rtp SER  q  0.0
  1266          N    764    SER      N   1266    -0.4157      14.01
  1267          H    764    SER      H   1267     0.2719      1.008
  1268         CX    764    SER     CA   1268    -0.0249      12.01
  1269         H1    764    SER     HA   1269     0.0843      1.008
  1270         2C    764    SER     CB   1270     0.2117      12.01
  1271         H1    764    SER    HB1   1271     0.0352      1.008
  1272         H1    764    SER    HB2   1272     0.0352      1.008
  1273         OH    764    SER     OG   1273    -0.6546         16
  1274         HO    764    SER     HG   1274     0.4275      1.008
  1275          C    764    SER      C   1275     0.5973      12.01
  1276          O    764    SER      O   1276    -0.5679         16   ; qtot 12
; residue 765 GLU rtp GLU  q -1.0
  1277          N    765    GLU      N   1277    -0.5163      14.01
  1278          H    765    GLU      H   1278     0.2936      1.008
  1279         CX    765    GLU     CA   1279     0.0397      12.01
  1280         H1    765    GLU     HA   1280     0.1105      1.008
  1281         2C    765    GLU     CB   1281      0.056      12.01
  1282         HC    765    GLU    HB1   1282    -0.0173      1.008
  1283         HC    765    GLU    HB2   1283    -0.0173      1.008
  1284         2C    765    GLU     CG   1284     0.0136      12.01
  1285         HC    765    GLU    HG1   1285    -0.0425      1.008
  1286         HC    765    GLU    HG2   1286    -0.0425      1.008
  1287         CO    765    GLU     CD   1287     0.8054      12.01
  1288         O2    765    GLU    OE1   1288    -0.8188         16
  1289         O2    765    GLU    OE2   1289    -0.8188         16
  1290          C    765    GLU      C   1290     0.5366      12.01
  1291          O    765    GLU      O   1291    -0.5819         16   ; qtot 11
; residue 766 ALA rtp ALA  q  0.0
  1292          N    766    ALA      N   1292    -0.4157      14.01
  1293          H    766    ALA      H   1293     0.2719      1.008
  1294         CX    766    ALA     CA   1294     0.0337      12.01
  1295         H1    766    ALA     HA   1295     0.0823      1.008
  1296         CT    766    ALA     CB   1296    -0.1825      12.01
  1297         HC    766    ALA    HB1   1297     0.0603      1.008
  1298         HC    766    ALA    HB2   1298     0.0603      1.008
  1299         HC    766    ALA    HB3   1299     0.0603      1.008
  1300          C    766    ALA      C   1300     0.5973      12.01
  1301          O    766    ALA      O   1301    -0.5679         16   ; qtot 11
; residue 767 TYR rtp TYR  q  0.0
  1302          N    767    TYR      N   1302    -0.4157      14.01
  1303          H    767    TYR      H   1303     0.2719      1.008
  1304         CX    767    TYR     CA   1304    -0.0014      12.01
  1305         H1    767    TYR     HA   1305     0.0876      1.008
  1306         CT    767    TYR     CB   1306    -0.0152      12.01
  1307         HC    767    TYR    HB1   1307     0.0295      1.008
  1308         HC    767    TYR    HB2   1308     0.0295      1.008
  1309         CA    767    TYR     CG   1309    -0.0011      12.01
  1310         CA    767    TYR    CD1   1310    -0.1906      12.01
  1311         HA    767    TYR    HD1   1311     0.1699      1.008
  1312         CA    767    TYR    CE1   1312    -0.2341      12.01
  1313         HA    767    TYR    HE1   1313     0.1656      1.008
  1314          C    767    TYR     CZ   1314     0.3226      12.01
  1315         OH    767    TYR     OH   1315    -0.5579         16
  1316         HO    767    TYR     HH   1316     0.3992      1.008
  1317         CA    767    TYR    CE2   1317    -0.2341      12.01
  1318         HA    767    TYR    HE2   1318     0.1656      1.008
  1319         CA    767    TYR    CD2   1319    -0.1906      12.01
  1320         HA    767    TYR    HD2   1320     0.1699      1.008
  1321          C    767    TYR      C   1321     0.5973      12.01
  1322          O    767    TYR      O   1322    -0.5679         16   ; qtot 11
; residue 768 LEU rtp LEU  q  0.0
  1323          N    768    LEU      N   1323    -0.4157      14.01
  1324          H    768    LEU      H   1324     0.2719      1.008
  1325         CX    768    LEU     CA   1325    -0.0518      12.01
  1326         H1    768    LEU     HA   1326     0.0922      1.008
  1327         2C    768    LEU     CB   1327    -0.1102      12.01
  1328         HC    768    LEU    HB1   1328     0.0457      1.008
  1329         HC    768    LEU    HB2   1329     0.0457      1.008
  1330         3C    768    LEU     CG   1330     0.3531      12.01
  1331         HC    768    LEU     HG   1331    -0.0361      1.008
  1332         CT    768    LEU    CD1   1332    -0.4121      12.01
  1333         HC    768    LEU   HD11   1333        0.1      1.008
  1334         HC    768    LEU   HD12   1334        0.1      1.008
  1335         HC    768    LEU   HD13   1335        0.1      1.008
  1336         CT    768    LEU    CD2   1336    -0.4121      12.01
  1337         HC    768    LEU   HD21   1337        0.1      1.008
  1338         HC    768    LEU   HD22   1338        0.1      1.008
  1339         HC    768    LEU   HD23   1339        0.1      1.008
  1340          C    768    LEU      C   1340     0.5973      12.01
  1341          O    768    LEU      O   1341    -0.5679         16   ; qtot 11
; residue 769 VAL rtp VAL  q  0.0
  1342          N    769    VAL      N   1342    -0.4157      14.01
  1343          H    769    VAL      H   1343     0.2719      1.008
  1344         CX    769    VAL     CA   1344    -0.0875      12.01
  1345         H1    769    VAL     HA   1345     0.0969      1.008
  1346         3C    769    VAL     CB   1346     0.2985      12.01
  1347         HC    769    VAL     HB   1347    -0.0297      1.008
  1348         CT    769    VAL    CG1   1348    -0.3192      12.01
  1349         HC    769    VAL   HG11   1349     0.0791      1.008
  1350         HC    769    VAL   HG12   1350     0.0791      1.008
  1351         HC    769    VAL   HG13   1351     0.0791      1.008
  1352         CT    769    VAL    CG2   1352    -0.3192      12.01
  1353         HC    769    VAL   HG21   1353     0.0791      1.008
  1354         HC    769    VAL   HG22   1354     0.0791      1.008
  1355         HC    769    VAL   HG23   1355     0.0791      1.008
  1356          C    769    VAL      C   1356     0.5973      12.01
  1357          O    769    VAL      O   1357    -0.5679         16   ; qtot 11
; residue 770 ALA rtp ALA  q  0.0
  1358          N    770    ALA      N   1358    -0.4157      14.01
  1359          H    770    ALA      H   1359     0.2719      1.008
  1360         CX    770    ALA     CA   1360     0.0337      12.01
  1361         H1    770    ALA     HA   1361     0.0823      1.008
  1362         CT    770    ALA     CB   1362    -0.1825      12.01
  1363         HC    770    ALA    HB1   1363     0.0603      1.008
  1364         HC    770    ALA    HB2   1364     0.0603      1.008
  1365         HC    770    ALA    HB3   1365     0.0603      1.008
  1366          C    770    ALA      C   1366     0.5973      12.01
  1367          O    770    ALA      O   1367    -0.5679         16   ; qtot 11
; residue 771 LEU rtp LEU  q  0.0
  1368          N    771    LEU      N   1368    -0.4157      14.01
  1369          H    771    LEU      H   1369     0.2719      1.008
  1370         CX    771    LEU     CA   1370    -0.0518      12.01
  1371         H1    771    LEU     HA   1371     0.0922      1.008
  1372         2C    771    LEU     CB   1372    -0.1102      12.01
  1373         HC    771    LEU    HB1   1373     0.0457      1.008
  1374         HC    771    LEU    HB2   1374     0.0457      1.008
  1375         3C    771    LEU     CG   1375     0.3531      12.01
  1376         HC    771    LEU     HG   1376    -0.0361      1.008
  1377         CT    771    LEU    CD1   1377    -0.4121      12.01
  1378         HC    771    LEU   HD11   1378        0.1      1.008
  1379         HC    771    LEU   HD12   1379        0.1      1.008
  1380         HC    771    LEU   HD13   1380        0.1      1.008
  1381         CT    771    LEU    CD2   1381    -0.4121      12.01
  1382         HC    771    LEU   HD21   1382        0.1      1.008
  1383         HC    771    LEU   HD22   1383        0.1      1.008
  1384         HC    771    LEU   HD23   1384        0.1      1.008
  1385          C    771    LEU      C   1385     0.5973      12.01
  1386          O    771    LEU      O   1386    -0.5679         16   ; qtot 11
; residue 772 PHE rtp PHE  q  0.0
  1387          N    772    PHE      N   1387    -0.4157      14.01
  1388          H    772    PHE      H   1388     0.2719      1.008
  1389         CX    772    PHE     CA   1389    -0.0024      12.01
  1390         H1    772    PHE     HA   1390     0.0978      1.008
  1391         CT    772    PHE     CB   1391    -0.0343      12.01
  1392         HC    772    PHE    HB1   1392     0.0295      1.008
  1393         HC    772    PHE    HB2   1393     0.0295      1.008
  1394         CA    772    PHE     CG   1394     0.0118      12.01
  1395         CA    772    PHE    CD1   1395    -0.1256      12.01
  1396         HA    772    PHE    HD1   1396      0.133      1.008
  1397         CA    772    PHE    CE1   1397    -0.1704      12.01
  1398         HA    772    PHE    HE1   1398      0.143      1.008
  1399         CA    772    PHE     CZ   1399    -0.1072      12.01
  1400         HA    772    PHE     HZ   1400     0.1297      1.008
  1401         CA    772    PHE    CE2   1401    -0.1704      12.01
  1402         HA    772    PHE    HE2   1402      0.143      1.008
  1403         CA    772    PHE    CD2   1403    -0.1256      12.01
  1404         HA    772    PHE    HD2   1404      0.133      1.008
  1405          C    772    PHE      C   1405     0.5973      12.01
  1406          O    772    PHE      O   1406    -0.5679         16   ; qtot 11
; residue 773 GLU rtp GLU  q -1.0
  1407          N    773    GLU      N   1407    -0.5163      14.01
  1408          H    773    GLU      H   1408     0.2936      1.008
  1409         CX    773    GLU     CA   1409     0.0397      12.01
  1410         H1    773    GLU     HA   1410     0.1105      1.008
  1411         2C    773    GLU     CB   1411      0.056      12.01
  1412         HC    773    GLU    HB1   1412    -0.0173      1.008
  1413         HC    773    GLU    HB2   1413    -0.0173      1.008
  1414         2C    773    GLU     CG   1414     0.0136      12.01
  1415         HC    773    GLU    HG1   1415    -0.0425      1.008
  1416         HC    773    GLU    HG2   1416    -0.0425      1.008
  1417         CO    773    GLU     CD   1417     0.8054      12.01
  1418         O2    773    GLU    OE1   1418    -0.8188         16
  1419         O2    773    GLU    OE2   1419    -0.8188         16
  1420          C    773    GLU      C   1420     0.5366      12.01
  1421          O    773    GLU      O   1421    -0.5819         16   ; qtot 10
; residue 774 ASP rtp ASP  q -1.0
  1422          N    774    ASP      N   1422    -0.5163      14.01
  1423          H    774    ASP      H   1423     0.2936      1.008
  1424         CX    774    ASP     CA   1424     0.0381      12.01
  1425         H1    774    ASP     HA   1425      0.088      1.008
  1426         2C    774    ASP     CB   1426    -0.0303      12.01
  1427         HC    774    ASP    HB1   1427    -0.0122      1.008
  1428         HC    774    ASP    HB2   1428    -0.0122      1.008
  1429         CO    774    ASP     CG   1429     0.7994      12.01
  1430         O2    774    ASP    OD1   1430    -0.8014         16
  1431         O2    774    ASP    OD2   1431    -0.8014         16
  1432          C    774    ASP      C   1432     0.5366      12.01
  1433          O    774    ASP      O   1433    -0.5819         16   ; qtot 9
; residue 775 THR rtp THR  q  0.0
  1434          N    775    THR      N   1434    -0.4157      14.01
  1435          H    775    THR      H   1435     0.2719      1.008
  1436         CX    775    THR     CA   1436    -0.0389      12.01
  1437         H1    775    THR     HA   1437     0.1007      1.008
  1438         3C    775    THR     CB   1438     0.3654      12.01
  1439         H1    775    THR     HB   1439     0.0043      1.008
  1440         CT    775    THR    CG2   1440    -0.2438      12.01
  1441         HC    775    THR   HG21   1441     0.0642      1.008
  1442         HC    775    THR   HG22   1442     0.0642      1.008
  1443         HC    775    THR   HG23   1443     0.0642      1.008
  1444         OH    775    THR    OG1   1444    -0.6761         16
  1445         HO    775    THR    HG1   1445     0.4102      1.008
  1446          C    775    THR      C   1446     0.5973      12.01
  1447          O    775    THR      O   1447    -0.5679         16   ; qtot 9
; residue 776 ASN rtp ASN  q  0.0
  1448          N    776    ASN      N   1448    -0.4157      14.01
  1449          H    776    ASN      H   1449     0.2719      1.008
  1450         CX    776    ASN     CA   1450     0.0143      12.01
  1451         H1    776    ASN     HA   1451     0.1048      1.008
  1452         2C    776    ASN     CB   1452    -0.2041      12.01
  1453         HC    776    ASN    HB1   1453     0.0797      1.008
  1454         HC    776    ASN    HB2   1454     0.0797      1.008
  1455          C    776    ASN     CG   1455      0.713      12.01
  1456          O    776    ASN    OD1   1456    -0.5931         16
  1457          N    776    ASN    ND2   1457    -0.9191      14.01
  1458          H    776    ASN   HD21   1458     0.4196      1.008
  1459          H    776    ASN   HD22   1459     0.4196      1.008
  1460          C    776    ASN      C   1460     0.5973      12.01
  1461          O    776    ASN      O   1461    -0.5679         16   ; qtot 9
; residue 777 LEU rtp LEU  q  0.0
  1462          N    777    LEU      N   1462    -0.4157      14.01
  1463          H    777    LEU      H   1463     0.2719      1.008
  1464         CX    777    LEU     CA   1464    -0.0518      12.01
  1465         H1    777    LEU     HA   1465     0.0922      1.008
  1466         2C    777    LEU     CB   1466    -0.1102      12.01
  1467         HC    777    LEU    HB1   1467     0.0457      1.008
  1468         HC    777    LEU    HB2   1468     0.0457      1.008
  1469         3C    777    LEU     CG   1469     0.3531      12.01
  1470         HC    777    LEU     HG   1470    -0.0361      1.008
  1471         CT    777    LEU    CD1   1471    -0.4121      12.01
  1472         HC    777    LEU   HD11   1472        0.1      1.008
  1473         HC    777    LEU   HD12   1473        0.1      1.008
  1474         HC    777    LEU   HD13   1474        0.1      1.008
  1475         CT    777    LEU    CD2   1475    -0.4121      12.01
  1476         HC    777    LEU   HD21   1476        0.1      1.008
  1477         HC    777    LEU   HD22   1477        0.1      1.008
  1478         HC    777    LEU   HD23   1478        0.1      1.008
  1479          C    777    LEU      C   1479     0.5973      12.01
  1480          O    777    LEU      O   1480    -0.5679         16   ; qtot 9
; residue 778 CYS rtp CYS  q  0.0
  1481          N    778    CYS      N   1481    -0.4157      14.01
  1482          H    778    CYS      H   1482     0.2719      1.008
  1483         CX    778    CYS     CA   1483     0.0213      12.01
  1484         H1    778    CYS     HA   1484     0.1124      1.008
  1485         2C    778    CYS     CB   1485    -0.1231      12.01
  1486         H1    778    CYS    HB1   1486     0.1112      1.008
  1487         H1    778    CYS    HB2   1487     0.1112      1.008
  1488         SH    778    CYS     SG   1488    -0.3119      32.06
  1489         HS    778    CYS     HG   1489     0.1933      1.008
  1490          C    778    CYS      C   1490     0.5973      12.01
  1491          O    778    CYS      O   1491    -0.5679         16   ; qtot 9
; residue 779 ALA rtp ALA  q  0.0
  1492          N    779    ALA      N   1492    -0.4157      14.01
  1493          H    779    ALA      H   1493     0.2719      1.008
  1494         CX    779    ALA     CA   1494     0.0337      12.01
  1495         H1    779    ALA     HA   1495     0.0823      1.008
  1496         CT    779    ALA     CB   1496    -0.1825      12.01
  1497         HC    779    ALA    HB1   1497     0.0603      1.008
  1498         HC    779    ALA    HB2   1498     0.0603      1.008
  1499         HC    779    ALA    HB3   1499     0.0603      1.008
  1500          C    779    ALA      C   1500     0.5973      12.01
  1501          O    779    ALA      O   1501    -0.5679         16   ; qtot 9
; residue 780 ILE rtp ILE  q  0.0
  1502          N    780    ILE      N   1502    -0.4157      14.01
  1503          H    780    ILE      H   1503     0.2719      1.008
  1504         CX    780    ILE     CA   1504    -0.0597      12.01
  1505         H1    780    ILE     HA   1505     0.0869      1.008
  1506         3C    780    ILE     CB   1506     0.1303      12.01
  1507         HC    780    ILE     HB   1507     0.0187      1.008
  1508         CT    780    ILE    CG2   1508    -0.3204      12.01
  1509         HC    780    ILE   HG21   1509     0.0882      1.008
  1510         HC    780    ILE   HG22   1510     0.0882      1.008
  1511         HC    780    ILE   HG23   1511     0.0882      1.008
  1512         2C    780    ILE    CG1   1512     -0.043      12.01
  1513         HC    780    ILE   HG11   1513     0.0236      1.008
  1514         HC    780    ILE   HG12   1514     0.0236      1.008
  1515         CT    780    ILE     CD   1515     -0.066      12.01
  1516         HC    780    ILE    HD1   1516     0.0186      1.008
  1517         HC    780    ILE    HD2   1517     0.0186      1.008
  1518         HC    780    ILE    HD3   1518     0.0186      1.008
  1519          C    780    ILE      C   1519     0.5973      12.01
  1520          O    780    ILE      O   1520    -0.5679         16   ; qtot 9
; residue 781 HIE rtp HIE  q  0.0
  1521          N    781    HIE      N   1521    -0.4157      14.01
  1522          H    781    HIE      H   1522     0.2719      1.008
  1523         CX    781    HIE     CA   1523    -0.0581      12.01
  1524         H1    781    HIE     HA   1524      0.136      1.008
  1525         CT    781    HIE     CB   1525    -0.0074      12.01
  1526         HC    781    HIE    HB1   1526     0.0367      1.008
  1527         HC    781    HIE    HB2   1527     0.0367      1.008
  1528         CC    781    HIE     CG   1528     0.1868      12.01
  1529         NB    781    HIE    ND1   1529    -0.5432      14.01
  1530         CR    781    HIE    CE1   1530     0.1635      12.01
  1531         H5    781    HIE    HE1   1531     0.1435      1.008
  1532         NA    781    HIE    NE2   1532    -0.2795      14.01
  1533          H    781    HIE    HE2   1533     0.3339      1.008
  1534         CW    781    HIE    CD2   1534    -0.2207      12.01
  1535         H4    781    HIE    HD2   1535     0.1862      1.008
  1536          C    781    HIE      C   1536     0.5973      12.01
  1537          O    781    HIE      O   1537    -0.5679         16   ; qtot 9
; residue 782 ALA rtp ALA  q  0.0
  1538          N    782    ALA      N   1538    -0.4157      14.01
  1539          H    782    ALA      H   1539     0.2719      1.008
  1540         CX    782    ALA     CA   1540     0.0337      12.01
  1541         H1    782    ALA     HA   1541     0.0823      1.008
  1542         CT    782    ALA     CB   1542    -0.1825      12.01
  1543         HC    782    ALA    HB1   1543     0.0603      1.008
  1544         HC    782    ALA    HB2   1544     0.0603      1.008
  1545         HC    782    ALA    HB3   1545     0.0603      1.008
  1546          C    782    ALA      C   1546     0.5973      12.01
  1547          O    782    ALA      O   1547    -0.5679         16   ; qtot 9
; residue 783 LYS rtp LYS  q +1.0
  1548          N    783    LYS      N   1548    -0.3479      14.01
  1549          H    783    LYS      H   1549     0.2747      1.008
  1550         CX    783    LYS     CA   1550      -0.24      12.01
  1551         H1    783    LYS     HA   1551     0.1426      1.008
  1552         C8    783    LYS     CB   1552    -0.0094      12.01
  1553         HC    783    LYS    HB1   1553     0.0362      1.008
  1554         HC    783    LYS    HB2   1554     0.0362      1.008
  1555         C8    783    LYS     CG   1555     0.0187      12.01
  1556         HC    783    LYS    HG1   1556     0.0103      1.008
  1557         HC    783    LYS    HG2   1557     0.0103      1.008
  1558         C8    783    LYS     CD   1558    -0.0479      12.01
  1559         HC    783    LYS    HD1   1559     0.0621      1.008
  1560         HC    783    LYS    HD2   1560     0.0621      1.008
  1561         C8    783    LYS     CE   1561    -0.0143      12.01
  1562         HP    783    LYS    HE1   1562     0.1135      1.008
  1563         HP    783    LYS    HE2   1563     0.1135      1.008
  1564         N3    783    LYS     NZ   1564    -0.3854      14.01
  1565          H    783    LYS    HZ1   1565       0.34      1.008
  1566          H    783    LYS    HZ2   1566       0.34      1.008
  1567          H    783    LYS    HZ3   1567       0.34      1.008
  1568          C    783    LYS      C   1568     0.7341      12.01
  1569          O    783    LYS      O   1569    -0.5894         16   ; qtot 10
; residue 784 ARG rtp ARG  q +1.0
  1570          N    784    ARG      N   1570    -0.3479      14.01
  1571          H    784    ARG      H   1571     0.2747      1.008
  1572         CX    784    ARG     CA   1572    -0.2637      12.01
  1573         H1    784    ARG     HA   1573      0.156      1.008
  1574         C8    784    ARG     CB   1574    -0.0007      12.01
  1575         HC    784    ARG    HB1   1575     0.0327      1.008
  1576         HC    784    ARG    HB2   1576     0.0327      1.008
  1577         C8    784    ARG     CG   1577      0.039      12.01
  1578         HC    784    ARG    HG1   1578     0.0285      1.008
  1579         HC    784    ARG    HG2   1579     0.0285      1.008
  1580         C8    784    ARG     CD   1580     0.0486      12.01
  1581         H1    784    ARG    HD1   1581     0.0687      1.008
  1582         H1    784    ARG    HD2   1582     0.0687      1.008
  1583         N2    784    ARG     NE   1583    -0.5295      14.01
  1584          H    784    ARG     HE   1584     0.3456      1.008
  1585         CA    784    ARG     CZ   1585     0.8076      12.01
  1586         N2    784    ARG    NH1   1586    -0.8627      14.01
  1587          H    784    ARG   HH11   1587     0.4478      1.008
  1588          H    784    ARG   HH12   1588     0.4478      1.008
  1589         N2    784    ARG    NH2   1589    -0.8627      14.01
  1590          H    784    ARG   HH21   1590     0.4478      1.008
  1591          H    784    ARG   HH22   1591     0.4478      1.008
  1592          C    784    ARG      C   1592     0.7341      12.01
  1593          O    784    ARG      O   1593    -0.5894         16   ; qtot 11
; residue 785 VAL rtp VAL  q  0.0
  1594          N    785    VAL      N   1594    -0.4157      14.01
  1595          H    785    VAL      H   1595     0.2719      1.008
  1596         CX    785    VAL     CA   1596    -0.0875      12.01
  1597         H1    785    VAL     HA   1597     0.0969      1.008
  1598         3C    785    VAL     CB   1598     0.2985      12.01
  1599         HC    785    VAL     HB   1599    -0.0297      1.008
  1600         CT    785    VAL    CG1   1600    -0.3192      12.01
  1601         HC    785    VAL   HG11   1601     0.0791      1.008
  1602         HC    785    VAL   HG12   1602     0.0791      1.008
  1603         HC    785    VAL   HG13   1603     0.0791      1.008
  1604         CT    785    VAL    CG2   1604    -0.3192      12.01
  1605         HC    785    VAL   HG21   1605     0.0791      1.008
  1606         HC    785    VAL   HG22   1606     0.0791      1.008
  1607         HC    785    VAL   HG23   1607     0.0791      1.008
  1608          C    785    VAL      C   1608     0.5973      12.01
  1609          O    785    VAL      O   1609    -0.5679         16   ; qtot 11
; residue 786 THR rtp THR  q  0.0
  1610          N    786    THR      N   1610    -0.4157      14.01
  1611          H    786    THR      H   1611     0.2719      1.008
  1612         CX    786    THR     CA   1612    -0.0389      12.01
  1613         H1    786    THR     HA   1613     0.1007      1.008
  1614         3C    786    THR     CB   1614     0.3654      12.01
  1615         H1    786    THR     HB   1615     0.0043      1.008
  1616         CT    786    THR    CG2   1616    -0.2438      12.01
  1617         HC    786    THR   HG21   1617     0.0642      1.008
  1618         HC    786    THR   HG22   1618     0.0642      1.008
  1619         HC    786    THR   HG23   1619     0.0642      1.008
  1620         OH    786    THR    OG1   1620    -0.6761         16
  1621         HO    786    THR    HG1   1621     0.4102      1.008
  1622          C    786    THR      C   1622     0.5973      12.01
  1623          O    786    THR      O   1623    -0.5679         16   ; qtot 11
; residue 787 ILE rtp ILE  q  0.0
  1624          N    787    ILE      N   1624    -0.4157      14.01
  1625          H    787    ILE      H   1625     0.2719      1.008
  1626         CX    787    ILE     CA   1626    -0.0597      12.01
  1627         H1    787    ILE     HA   1627     0.0869      1.008
  1628         3C    787    ILE     CB   1628     0.1303      12.01
  1629         HC    787    ILE     HB   1629     0.0187      1.008
  1630         CT    787    ILE    CG2   1630    -0.3204      12.01
  1631         HC    787    ILE   HG21   1631     0.0882      1.008
  1632         HC    787    ILE   HG22   1632     0.0882      1.008
  1633         HC    787    ILE   HG23   1633     0.0882      1.008
  1634         2C    787    ILE    CG1   1634     -0.043      12.01
  1635         HC    787    ILE   HG11   1635     0.0236      1.008
  1636         HC    787    ILE   HG12   1636     0.0236      1.008
  1637         CT    787    ILE     CD   1637     -0.066      12.01
  1638         HC    787    ILE    HD1   1638     0.0186      1.008
  1639         HC    787    ILE    HD2   1639     0.0186      1.008
  1640         HC    787    ILE    HD3   1640     0.0186      1.008
  1641          C    787    ILE      C   1641     0.5973      12.01
  1642          O    787    ILE      O   1642    -0.5679         16   ; qtot 11
; residue 788 MET rtp MET  q  0.0
  1643          N    788    MET      N   1643    -0.4157      14.01
  1644          H    788    MET      H   1644     0.2719      1.008
  1645         CX    788    MET     CA   1645    -0.0237      12.01
  1646         H1    788    MET     HA   1646      0.088      1.008
  1647         2C    788    MET     CB   1647     0.0342      12.01
  1648         HC    788    MET    HB1   1648     0.0241      1.008
  1649         HC    788    MET    HB2   1649     0.0241      1.008
  1650         2C    788    MET     CG   1650     0.0018      12.01
  1651         H1    788    MET    HG1   1651      0.044      1.008
  1652         H1    788    MET    HG2   1652      0.044      1.008
  1653          S    788    MET     SD   1653    -0.2737      32.06
  1654         CT    788    MET     CE   1654    -0.0536      12.01
  1655         H1    788    MET    HE1   1655     0.0684      1.008
  1656         H1    788    MET    HE2   1656     0.0684      1.008
  1657         H1    788    MET    HE3   1657     0.0684      1.008
  1658          C    788    MET      C   1658     0.5973      12.01
  1659          O    788    MET      O   1659    -0.5679         16   ; qtot 11
; residue 789 PRO rtp PRO  q  0.0
  1660          N    789    PRO      N   1660    -0.2548      14.01
  1661         CT    789    PRO     CD   1661     0.0192      12.01
  1662         H1    789    PRO    HD1   1662     0.0391      1.008
  1663         H1    789    PRO    HD2   1663     0.0391      1.008
  1664         CT    789    PRO     CG   1664     0.0189      12.01
  1665         HC    789    PRO    HG1   1665     0.0213      1.008
  1666         HC    789    PRO    HG2   1666     0.0213      1.008
  1667         CT    789    PRO     CB   1667     -0.007      12.01
  1668         HC    789    PRO    HB1   1668     0.0253      1.008
  1669         HC    789    PRO    HB2   1669     0.0253      1.008
  1670         CX    789    PRO     CA   1670    -0.0266      12.01
  1671         H1    789    PRO     HA   1671     0.0641      1.008
  1672          C    789    PRO      C   1672     0.5896      12.01
  1673          O    789    PRO      O   1673    -0.5748         16   ; qtot 11
; residue 790 LYS rtp LYS  q +1.0
  1674          N    790    LYS      N   1674    -0.3479      14.01
  1675          H    790    LYS      H   1675     0.2747      1.008
  1676         CX    790    LYS     CA   1676      -0.24      12.01
  1677         H1    790    LYS     HA   1677     0.1426      1.008
  1678         C8    790    LYS     CB   1678    -0.0094      12.01
  1679         HC    790    LYS    HB1   1679     0.0362      1.008
  1680         HC    790    LYS    HB2   1680     0.0362      1.008
  1681         C8    790    LYS     CG   1681     0.0187      12.01
  1682         HC    790    LYS    HG1   1682     0.0103      1.008
  1683         HC    790    LYS    HG2   1683     0.0103      1.008
  1684         C8    790    LYS     CD   1684    -0.0479      12.01
  1685         HC    790    LYS    HD1   1685     0.0621      1.008
  1686         HC    790    LYS    HD2   1686     0.0621      1.008
  1687         C8    790    LYS     CE   1687    -0.0143      12.01
  1688         HP    790    LYS    HE1   1688     0.1135      1.008
  1689         HP    790    LYS    HE2   1689     0.1135      1.008
  1690         N3    790    LYS     NZ   1690    -0.3854      14.01
  1691          H    790    LYS    HZ1   1691       0.34      1.008
  1692          H    790    LYS    HZ2   1692       0.34      1.008
  1693          H    790    LYS    HZ3   1693       0.34      1.008
  1694          C    790    LYS      C   1694     0.7341      12.01
  1695          O    790    LYS      O   1695    -0.5894         16   ; qtot 12
; residue 791 ASP rtp ASP  q -1.0
  1696          N    791    ASP      N   1696    -0.5163      14.01
  1697          H    791    ASP      H   1697     0.2936      1.008
  1698         CX    791    ASP     CA   1698     0.0381      12.01
  1699         H1    791    ASP     HA   1699      0.088      1.008
  1700         2C    791    ASP     CB   1700    -0.0303      12.01
  1701         HC    791    ASP    HB1   1701    -0.0122      1.008
  1702         HC    791    ASP    HB2   1702    -0.0122      1.008
  1703         CO    791    ASP     CG   1703     0.7994      12.01
  1704         O2    791    ASP    OD1   1704    -0.8014         16
  1705         O2    791    ASP    OD2   1705    -0.8014         16
  1706          C    791    ASP      C   1706     0.5366      12.01
  1707          O    791    ASP      O   1707    -0.5819         16   ; qtot 11
; residue 792 ILE rtp ILE  q  0.0
  1708          N    792    ILE      N   1708    -0.4157      14.01
  1709          H    792    ILE      H   1709     0.2719      1.008
  1710         CX    792    ILE     CA   1710    -0.0597      12.01
  1711         H1    792    ILE     HA   1711     0.0869      1.008
  1712         3C    792    ILE     CB   1712     0.1303      12.01
  1713         HC    792    ILE     HB   1713     0.0187      1.008
  1714         CT    792    ILE    CG2   1714    -0.3204      12.01
  1715         HC    792    ILE   HG21   1715     0.0882      1.008
  1716         HC    792    ILE   HG22   1716     0.0882      1.008
  1717         HC    792    ILE   HG23   1717     0.0882      1.008
  1718         2C    792    ILE    CG1   1718     -0.043      12.01
  1719         HC    792    ILE   HG11   1719     0.0236      1.008
  1720         HC    792    ILE   HG12   1720     0.0236      1.008
  1721         CT    792    ILE     CD   1721     -0.066      12.01
  1722         HC    792    ILE    HD1   1722     0.0186      1.008
  1723         HC    792    ILE    HD2   1723     0.0186      1.008
  1724         HC    792    ILE    HD3   1724     0.0186      1.008
  1725          C    792    ILE      C   1725     0.5973      12.01
  1726          O    792    ILE      O   1726    -0.5679         16   ; qtot 11
; residue 793 GLN rtp GLN  q  0.0
  1727          N    793    GLN      N   1727    -0.4157      14.01
  1728          H    793    GLN      H   1728     0.2719      1.008
  1729         CX    793    GLN     CA   1729    -0.0031      12.01
  1730         H1    793    GLN     HA   1730      0.085      1.008
  1731         2C    793    GLN     CB   1731    -0.0036      12.01
  1732         HC    793    GLN    HB1   1732     0.0171      1.008
  1733         HC    793    GLN    HB2   1733     0.0171      1.008
  1734         2C    793    GLN     CG   1734    -0.0645      12.01
  1735         HC    793    GLN    HG1   1735     0.0352      1.008
  1736         HC    793    GLN    HG2   1736     0.0352      1.008
  1737          C    793    GLN     CD   1737     0.6951      12.01
  1738          O    793    GLN    OE1   1738    -0.6086         16
  1739          N    793    GLN    NE2   1739    -0.9407      14.01
  1740          H    793    GLN   HE21   1740     0.4251      1.008
  1741          H    793    GLN   HE22   1741     0.4251      1.008
  1742          C    793    GLN      C   1742     0.5973      12.01
  1743          O    793    GLN      O   1743    -0.5679         16   ; qtot 11
; residue 794 LEU rtp LEU  q  0.0
  1744          N    794    LEU      N   1744    -0.4157      14.01
  1745          H    794    LEU      H   1745     0.2719      1.008
  1746         CX    794    LEU     CA   1746    -0.0518      12.01
  1747         H1    794    LEU     HA   1747     0.0922      1.008
  1748         2C    794    LEU     CB   1748    -0.1102      12.01
  1749         HC    794    LEU    HB1   1749     0.0457      1.008
  1750         HC    794    LEU    HB2   1750     0.0457      1.008
  1751         3C    794    LEU     CG   1751     0.3531      12.01
  1752         HC    794    LEU     HG   1752    -0.0361      1.008
  1753         CT    794    LEU    CD1   1753    -0.4121      12.01
  1754         HC    794    LEU   HD11   1754        0.1      1.008
  1755         HC    794    LEU   HD12   1755        0.1      1.008
  1756         HC    794    LEU   HD13   1756        0.1      1.008
  1757         CT    794    LEU    CD2   1757    -0.4121      12.01
  1758         HC    794    LEU   HD21   1758        0.1      1.008
  1759         HC    794    LEU   HD22   1759        0.1      1.008
  1760         HC    794    LEU   HD23   1760        0.1      1.008
  1761          C    794    LEU      C   1761     0.5973      12.01
  1762          O    794    LEU      O   1762    -0.5679         16   ; qtot 11
; residue 795 ALA rtp ALA  q  0.0
  1763          N    795    ALA      N   1763    -0.4157      14.01
  1764          H    795    ALA      H   1764     0.2719      1.008
  1765         CX    795    ALA     CA   1765     0.0337      12.01
  1766         H1    795    ALA     HA   1766     0.0823      1.008
  1767         CT    795    ALA     CB   1767    -0.1825      12.01
  1768         HC    795    ALA    HB1   1768     0.0603      1.008
  1769         HC    795    ALA    HB2   1769     0.0603      1.008
  1770         HC    795    ALA    HB3   1770     0.0603      1.008
  1771          C    795    ALA      C   1771     0.5973      12.01
  1772          O    795    ALA      O   1772    -0.5679         16   ; qtot 11
; residue 796 ARG rtp ARG  q +1.0
  1773          N    796    ARG      N   1773    -0.3479      14.01
  1774          H    796    ARG      H   1774     0.2747      1.008
  1775         CX    796    ARG     CA   1775    -0.2637      12.01
  1776         H1    796    ARG     HA   1776      0.156      1.008
  1777         C8    796    ARG     CB   1777    -0.0007      12.01
  1778         HC    796    ARG    HB1   1778     0.0327      1.008
  1779         HC    796    ARG    HB2   1779     0.0327      1.008
  1780         C8    796    ARG     CG   1780      0.039      12.01
  1781         HC    796    ARG    HG1   1781     0.0285      1.008
  1782         HC    796    ARG    HG2   1782     0.0285      1.008
  1783         C8    796    ARG     CD   1783     0.0486      12.01
  1784         H1    796    ARG    HD1   1784     0.0687      1.008
  1785         H1    796    ARG    HD2   1785     0.0687      1.008
  1786         N2    796    ARG     NE   1786    -0.5295      14.01
  1787          H    796    ARG     HE   1787     0.3456      1.008
  1788         CA    796    ARG     CZ   1788     0.8076      12.01
  1789         N2    796    ARG    NH1   1789    -0.8627      14.01
  1790          H    796    ARG   HH11   1790     0.4478      1.008
  1791          H    796    ARG   HH12   1791     0.4478      1.008
  1792         N2    796    ARG    NH2   1792    -0.8627      14.01
  1793          H    796    ARG   HH21   1793     0.4478      1.008
  1794          H    796    ARG   HH22   1794     0.4478      1.008
  1795          C    796    ARG      C   1795     0.7341      12.01
  1796          O    796    ARG      O   1796    -0.5894         16   ; qtot 12
; residue 797 ARG rtp ARG  q +1.0
  1797          N    797    ARG      N   1797    -0.3479      14.01
  1798          H    797    ARG      H   1798     0.2747      1.008
  1799         CX    797    ARG     CA   1799    -0.2637      12.01
  1800         H1    797    ARG     HA   1800      0.156      1.008
  1801         C8    797    ARG     CB   1801    -0.0007      12.01
  1802         HC    797    ARG    HB1   1802     0.0327      1.008
  1803         HC    797    ARG    HB2   1803     0.0327      1.008
  1804         C8    797    ARG     CG   1804      0.039      12.01
  1805         HC    797    ARG    HG1   1805     0.0285      1.008
  1806         HC    797    ARG    HG2   1806     0.0285      1.008
  1807         C8    797    ARG     CD   1807     0.0486      12.01
  1808         H1    797    ARG    HD1   1808     0.0687      1.008
  1809         H1    797    ARG    HD2   1809     0.0687      1.008
  1810         N2    797    ARG     NE   1810    -0.5295      14.01
  1811          H    797    ARG     HE   1811     0.3456      1.008
  1812         CA    797    ARG     CZ   1812     0.8076      12.01
  1813         N2    797    ARG    NH1   1813    -0.8627      14.01
  1814          H    797    ARG   HH11   1814     0.4478      1.008
  1815          H    797    ARG   HH12   1815     0.4478      1.008
  1816         N2    797    ARG    NH2   1816    -0.8627      14.01
  1817          H    797    ARG   HH21   1817     0.4478      1.008
  1818          H    797    ARG   HH22   1818     0.4478      1.008
  1819          C    797    ARG      C   1819     0.7341      12.01
  1820          O    797    ARG      O   1820    -0.5894         16   ; qtot 13
; residue 798 ILE rtp ILE  q  0.0
  1821          N    798    ILE      N   1821    -0.4157      14.01
  1822          H    798    ILE      H   1822     0.2719      1.008
  1823         CX    798    ILE     CA   1823    -0.0597      12.01
  1824         H1    798    ILE     HA   1824     0.0869      1.008
  1825         3C    798    ILE     CB   1825     0.1303      12.01
  1826         HC    798    ILE     HB   1826     0.0187      1.008
  1827         CT    798    ILE    CG2   1827    -0.3204      12.01
  1828         HC    798    ILE   HG21   1828     0.0882      1.008
  1829         HC    798    ILE   HG22   1829     0.0882      1.008
  1830         HC    798    ILE   HG23   1830     0.0882      1.008
  1831         2C    798    ILE    CG1   1831     -0.043      12.01
  1832         HC    798    ILE   HG11   1832     0.0236      1.008
  1833         HC    798    ILE   HG12   1833     0.0236      1.008
  1834         CT    798    ILE     CD   1834     -0.066      12.01
  1835         HC    798    ILE    HD1   1835     0.0186      1.008
  1836         HC    798    ILE    HD2   1836     0.0186      1.008
  1837         HC    798    ILE    HD3   1837     0.0186      1.008
  1838          C    798    ILE      C   1838     0.5973      12.01
  1839          O    798    ILE      O   1839    -0.5679         16   ; qtot 13
; residue 799 ARG rtp ARG  q +1.0
  1840          N    799    ARG      N   1840    -0.3479      14.01
  1841          H    799    ARG      H   1841     0.2747      1.008
  1842         CX    799    ARG     CA   1842    -0.2637      12.01
  1843         H1    799    ARG     HA   1843      0.156      1.008
  1844         C8    799    ARG     CB   1844    -0.0007      12.01
  1845         HC    799    ARG    HB1   1845     0.0327      1.008
  1846         HC    799    ARG    HB2   1846     0.0327      1.008
  1847         C8    799    ARG     CG   1847      0.039      12.01
  1848         HC    799    ARG    HG1   1848     0.0285      1.008
  1849         HC    799    ARG    HG2   1849     0.0285      1.008
  1850         C8    799    ARG     CD   1850     0.0486      12.01
  1851         H1    799    ARG    HD1   1851     0.0687      1.008
  1852         H1    799    ARG    HD2   1852     0.0687      1.008
  1853         N2    799    ARG     NE   1853    -0.5295      14.01
  1854          H    799    ARG     HE   1854     0.3456      1.008
  1855         CA    799    ARG     CZ   1855     0.8076      12.01
  1856         N2    799    ARG    NH1   1856    -0.8627      14.01
  1857          H    799    ARG   HH11   1857     0.4478      1.008
  1858          H    799    ARG   HH12   1858     0.4478      1.008
  1859         N2    799    ARG    NH2   1859    -0.8627      14.01
  1860          H    799    ARG   HH21   1860     0.4478      1.008
  1861          H    799    ARG   HH22   1861     0.4478      1.008
  1862          C    799    ARG      C   1862     0.7341      12.01
  1863          O    799    ARG      O   1863    -0.5894         16   ; qtot 14
; residue 800 GLY rtp GLY  q  0.0
  1864          N    800    GLY      N   1864    -0.4157      14.01
  1865          H    800    GLY      H   1865     0.2719      1.008
  1866         CX    800    GLY     CA   1866    -0.0252      12.01
  1867         H1    800    GLY    HA1   1867     0.0698      1.008
  1868         H1    800    GLY    HA2   1868     0.0698      1.008
  1869          C    800    GLY      C   1869     0.5973      12.01
  1870          O    800    GLY      O   1870    -0.5679         16   ; qtot 14
; residue 801 GLU rtp GLU  q -1.0
  1871          N    801    GLU      N   1871    -0.5163      14.01
  1872          H    801    GLU      H   1872     0.2936      1.008
  1873         CX    801    GLU     CA   1873     0.0397      12.01
  1874         H1    801    GLU     HA   1874     0.1105      1.008
  1875         2C    801    GLU     CB   1875      0.056      12.01
  1876         HC    801    GLU    HB1   1876    -0.0173      1.008
  1877         HC    801    GLU    HB2   1877    -0.0173      1.008
  1878         2C    801    GLU     CG   1878     0.0136      12.01
  1879         HC    801    GLU    HG1   1879    -0.0425      1.008
  1880         HC    801    GLU    HG2   1880    -0.0425      1.008
  1881         CO    801    GLU     CD   1881     0.8054      12.01
  1882         O2    801    GLU    OE1   1882    -0.8188         16
  1883         O2    801    GLU    OE2   1883    -0.8188         16
  1884          C    801    GLU      C   1884     0.5366      12.01
  1885          O    801    GLU      O   1885    -0.5819         16   ; qtot 13
; residue 802 ARG rtp ARG  q +1.0
  1886          N    802    ARG      N   1886    -0.3479      14.01
  1887          H    802    ARG      H   1887     0.2747      1.008
  1888         CX    802    ARG     CA   1888    -0.2637      12.01
  1889         H1    802    ARG     HA   1889      0.156      1.008
  1890         C8    802    ARG     CB   1890    -0.0007      12.01
  1891         HC    802    ARG    HB1   1891     0.0327      1.008
  1892         HC    802    ARG    HB2   1892     0.0327      1.008
  1893         C8    802    ARG     CG   1893      0.039      12.01
  1894         HC    802    ARG    HG1   1894     0.0285      1.008
  1895         HC    802    ARG    HG2   1895     0.0285      1.008
  1896         C8    802    ARG     CD   1896     0.0486      12.01
  1897         H1    802    ARG    HD1   1897     0.0687      1.008
  1898         H1    802    ARG    HD2   1898     0.0687      1.008
  1899         N2    802    ARG     NE   1899    -0.5295      14.01
  1900          H    802    ARG     HE   1900     0.3456      1.008
  1901         CA    802    ARG     CZ   1901     0.8076      12.01
  1902         N2    802    ARG    NH1   1902    -0.8627      14.01
  1903          H    802    ARG   HH11   1903     0.4478      1.008
  1904          H    802    ARG   HH12   1904     0.4478      1.008
  1905         N2    802    ARG    NH2   1905    -0.8627      14.01
  1906          H    802    ARG   HH21   1906     0.4478      1.008
  1907          H    802    ARG   HH22   1907     0.4478      1.008
  1908          C    802    ARG      C   1908     0.7341      12.01
  1909          O    802    ARG      O   1909    -0.5894         16   ; qtot 14
; residue 803 ALA rtp CALA q -1.0
  1910          N    803    ALA      N   1910    -0.3821      14.01
  1911          H    803    ALA      H   1911     0.2681      1.008
  1912         CX    803    ALA     CA   1912    -0.1747      12.01
  1913         H1    803    ALA     HA   1913     0.1067      1.008
  1914         CT    803    ALA     CB   1914    -0.2093      12.01
  1915         HC    803    ALA    HB1   1915     0.0764      1.008
  1916         HC    803    ALA    HB2   1916     0.0764      1.008
  1917         HC    803    ALA    HB3   1917     0.0764      1.008
  1918          C    803    ALA      C   1918     0.7731      12.01
  1919         O2    803    ALA    OC1   1919    -0.8055         16
  1920         O2    803    ALA    OC2   1920    -0.8055         16   ; qtot 13

[ bonds ]
;  ai    aj funct            c0            c1            c2            c3
    1     2     1 
    1     3     1 
    1     4     1 
    1     5     1 
    5     6     1 
    5     7     1 
    5    20     1 
    7     8     1 
    7     9     1 
    7    10     1 
   10    11     1 
   10    12     1 
   10    16     1 
   12    13     1 
   12    14     1 
   12    15     1 
   16    17     1 
   16    18     1 
   16    19     1 
   20    21     1 
   20    22     1 
   22    23     1 
   22    24     1 
   24    25     1 
   24    26     1 
   24    30     1 
   26    27     1 
   26    28     1 
   26    29     1 
   30    31     1 
   30    32     1 
   32    33     1 
   32    34     1 
   34    35     1 
   34    36     1 
   34    44     1 
   36    37     1 
   36    38     1 
   36    42     1 
   38    39     1 
   38    40     1 
   38    41     1 
   42    43     1 
   44    45     1 
   44    46     1 
   46    47     1 
   46    48     1 
   48    49     1 
   48    50     1 
   48    66     1 
   50    51     1 
   50    52     1 
   50    53     1 
   53    54     1 
   53    55     1 
   53    56     1 
   56    57     1 
   56    58     1 
   56    59     1 
   59    60     1 
   59    61     1 
   59    62     1 
   62    63     1 
   62    64     1 
   62    65     1 
   66    67     1 
   66    68     1 
   68    69     1 
   68    70     1 
   70    71     1 
   70    72     1 
   70    76     1 
   72    73     1 
   72    74     1 
   72    75     1 
   76    77     1 
   76    78     1 
   78    79     1 
   78    80     1 
   80    81     1 
   80    82     1 
   80    86     1 
   82    83     1 
   82    84     1 
   82    85     1 
   86    87     1 
   86    88     1 
   88    89     1 
   88    90     1 
   90    91     1 
   90    92     1 
   90   110     1 
   92    93     1 
   92    94     1 
   92    95     1 
   95    96     1 
   95    97     1 
   95    98     1 
   98    99     1 
   98   100     1 
   98   101     1 
  101   102     1 
  101   103     1 
  103   104     1 
  103   107     1 
  104   105     1 
  104   106     1 
  107   108     1 
  107   109     1 
  110   111     1 
  110   112     1 
  112   113     1 
  112   114     1 
  114   115     1 
  114   116     1 
  114   132     1 
  116   117     1 
  116   118     1 
  116   119     1 
  119   120     1 
  119   121     1 
  119   122     1 
  122   123     1 
  122   124     1 
  122   125     1 
  125   126     1 
  125   127     1 
  125   128     1 
  128   129     1 
  128   130     1 
  128   131     1 
  132   133     1 
  132   134     1 
  134   135     1 
  134   136     1 
  136   137     1 
  136   138     1 
  136   143     1 
  138   139     1 
  138   140     1 
  138   141     1 
  141   142     1 
  143   144     1 
  143   145     1 
  145   146     1 
  145   147     1 
  147   148     1 
  147   149     1 
  147   153     1 
  149   150     1 
  149   151     1 
  149   152     1 
  153   154     1 
  153   155     1 
  155   156     1 
  155   165     1 
  156   157     1 
  156   158     1 
  156   159     1 
  159   160     1 
  159   161     1 
  159   162     1 
  162   163     1 
  162   164     1 
  162   165     1 
  165   166     1 
  165   167     1 
  167   168     1 
  167   169     1 
  169   170     1 
  169   171     1 
  171   172     1 
  171   173     1 
  171   177     1 
  173   174     1 
  173   175     1 
  173   176     1 
  177   178     1 
  177   179     1 
  179   180     1 
  179   181     1 
  181   182     1 
  181   183     1 
  181   191     1 
  183   184     1 
  183   185     1 
  183   189     1 
  185   186     1 
  185   187     1 
  185   188     1 
  189   190     1 
  191   192     1 
  191   193     1 
  193   194     1 
  193   195     1 
  195   196     1 
  195   197     1 
  195   198     1 
  198   199     1 
  198   200     1 
  200   201     1 
  200   202     1 
  202   203     1 
  202   204     1 
  202   205     1 
  205   206     1 
  205   207     1 
  207   208     1 
  207   209     1 
  209   210     1 
  209   211     1 
  209   221     1 
  211   212     1 
  211   213     1 
  211   217     1 
  213   214     1 
  213   215     1 
  213   216     1 
  217   218     1 
  217   219     1 
  217   220     1 
  221   222     1 
  221   223     1 
  223   224     1 
  223   225     1 
  225   226     1 
  225   227     1 
  225   243     1 
  227   228     1 
  227   229     1 
  227   230     1 
  230   231     1 
  230   232     1 
  230   233     1 
  233   234     1 
  233   235     1 
  233   236     1 
  236   237     1 
  236   238     1 
  236   239     1 
  239   240     1 
  239   241     1 
  239   242     1 
  243   244     1 
  243   245     1 
  245   246     1 
  245   247     1 
  247   248     1 
  247   249     1 
  247   265     1 
  249   250     1 
  249   251     1 
  249   252     1 
  252   253     1 
  252   254     1 
  252   255     1 
  255   256     1 
  255   257     1 
  255   258     1 
  258   259     1 
  258   260     1 
  258   261     1 
  261   262     1 
  261   263     1 
  261   264     1 
  265   266     1 
  265   267     1 
  267   268     1 
  267   277     1 
  268   269     1 
  268   270     1 
  268   271     1 
  271   272     1 
  271   273     1 
  271   274     1 
  274   275     1 
  274   276     1 
  274   277     1 
  277   278     1 
  277   279     1 
  279   280     1 
  279   281     1 
  281   282     1 
  281   283     1 
  283   284     1 
  283   285     1 
  283   296     1 
  285   286     1 
  285   287     1 
  285   288     1 
  288   289     1 
  288   294     1 
  289   290     1 
  290   291     1 
  290   292     1 
  292   293     1 
  292   294     1 
  294   295     1 
  296   297     1 
  296   298     1 
  298   299     1 
  298   300     1 
  300   301     1 
  300   302     1 
  300   320     1 
  302   303     1 
  302   304     1 
  302   305     1 
  305   306     1 
  305   307     1 
  305   308     1 
  308   309     1 
  308   310     1 
  308   311     1 
  311   312     1 
  311   313     1 
  313   314     1 
  313   317     1 
  314   315     1 
  314   316     1 
  317   318     1 
  317   319     1 
  320   321     1 
  320   322     1 
  322   323     1 
  322   324     1 
  324   325     1 
  324   326     1 
  324   341     1 
  326   327     1 
  326   328     1 
  326   329     1 
  329   330     1 
  329   339     1 
  330   331     1 
  330   332     1 
  332   333     1 
  332   334     1 
  334   335     1 
  334   337     1 
  335   336     1 
  337   338     1 
  337   339     1 
  339   340     1 
  341   342     1 
  341   343     1 
  343   344     1 
  343   345     1 
  345   346     1 
  345   347     1 
  345   365     1 
  347   348     1 
  347   349     1 
  347   350     1 
  350   351     1 
  350   352     1 
  350   353     1 
  353   354     1 
  353   355     1 
  353   356     1 
  356   357     1 
  356   358     1 
  358   359     1 
  358   362     1 
  359   360     1 
  359   361     1 
  362   363     1 
  362   364     1 
  365   366     1 
  365   367     1 
  367   368     1 
  367   377     1 
  368   369     1 
  368   370     1 
  368   371     1 
  371   372     1 
  371   373     1 
  371   374     1 
  374   375     1 
  374   376     1 
  374   377     1 
  377   378     1 
  377   379     1 
  379   380     1 
  379   381     1 
  381   382     1 
  381   383     1 
  383   384     1 
  383   385     1 
  383   386     1 
  386   387     1 
  386   388     1 
  388   389     1 
  388   390     1 
  390   391     1 
  390   392     1 
  390   400     1 
  392   393     1 
  392   394     1 
  392   398     1 
  394   395     1 
  394   396     1 
  394   397     1 
  398   399     1 
  400   401     1 
  400   402     1 
  402   403     1 
  402   404     1 
  404   405     1 
  404   406     1 
  404   416     1 
  406   407     1 
  406   408     1 
  406   412     1 
  408   409     1 
  408   410     1 
  408   411     1 
  412   413     1 
  412   414     1 
  412   415     1 
  416   417     1 
  416   418     1 
  418   419     1 
  418   420     1 
  420   421     1 
  420   422     1 
  420   426     1 
  422   423     1 
  422   424     1 
  422   425     1 
  426   427     1 
  426   428     1 
  428   429     1 
  428   430     1 
  430   431     1 
  430   432     1 
  430   445     1 
  432   433     1 
  432   434     1 
  432   435     1 
  435   436     1 
  435   437     1 
  435   441     1 
  437   438     1 
  437   439     1 
  437   440     1 
  441   442     1 
  441   443     1 
  441   444     1 
  445   446     1 
  445   447     1 
  447   448     1 
  447   449     1 
  449   450     1 
  449   451     1 
  449   469     1 
  451   452     1 
  451   453     1 
  451   454     1 
  454   455     1 
  454   456     1 
  454   457     1 
  457   458     1 
  457   459     1 
  457   460     1 
  460   461     1 
  460   462     1 
  462   463     1 
  462   466     1 
  463   464     1 
  463   465     1 
  466   467     1 
  466   468     1 
  469   470     1 
  469   471     1 
  471   472     1 
  471   473     1 
  473   474     1 
  473   475     1 
  473   484     1 
  475   476     1 
  475   477     1 
  475   478     1 
  478   479     1 
  478   480     1 
  478   481     1 
  481   482     1 
  481   483     1 
  484   485     1 
  484   486     1 
  486   487     1 
  486   488     1 
  488   489     1 
  488   490     1 
  488   503     1 
  490   491     1 
  490   492     1 
  490   496     1 
  492   493     1 
  492   494     1 
  492   495     1 
  496   497     1 
  496   498     1 
  496   499     1 
  499   500     1 
  499   501     1 
  499   502     1 
  503   504     1 
  503   505     1 
  505   506     1 
  505   507     1 
  507   508     1 
  507   509     1 
  507   527     1 
  509   510     1 
  509   511     1 
  509   512     1 
  512   513     1 
  512   514     1 
  512   515     1 
  515   516     1 
  515   517     1 
  515   518     1 
  518   519     1 
  518   520     1 
  520   521     1 
  520   524     1 
  521   522     1 
  521   523     1 
  524   525     1 
  524   526     1 
  527   528     1 
  527   529     1 
  529   530     1 
  529   531     1 
  531   532     1 
  531   533     1 
  531   551     1 
  533   534     1 
  533   535     1 
  533   536     1 
  536   537     1 
  536   538     1 
  536   539     1 
  539   540     1 
  539   541     1 
  539   542     1 
  542   543     1 
  542   544     1 
  544   545     1 
  544   548     1 
  545   546     1 
  545   547     1 
  548   549     1 
  548   550     1 
  551   552     1 
  551   553     1 
  553   554     1 
  553   555     1 
  555   556     1 
  555   557     1 
  555   572     1 
  557   558     1 
  557   559     1 
  557   560     1 
  560   561     1 
  560   570     1 
  561   562     1 
  561   563     1 
  563   564     1 
  563   565     1 
  565   566     1 
  565   568     1 
  566   567     1 
  568   569     1 
  568   570     1 
  570   571     1 
  572   573     1 
  572   574     1 
  574   575     1 
  574   576     1 
  576   577     1 
  576   578     1 
  576   589     1 
  578   579     1 
  578   580     1 
  578   581     1 
  581   582     1 
  581   583     1 
  581   584     1 
  584   585     1 
  584   586     1 
  586   587     1 
  586   588     1 
  589   590     1 
  589   591     1 
  591   592     1 
  591   593     1 
  593   594     1 
  593   595     1 
  593   611     1 
  595   596     1 
  595   597     1 
  595   598     1 
  598   599     1 
  598   600     1 
  598   601     1 
  601   602     1 
  601   603     1 
  601   604     1 
  604   605     1 
  604   606     1 
  604   607     1 
  607   608     1 
  607   609     1 
  607   610     1 
  611   612     1 
  611   613     1 
  613   614     1 
  613   615     1 
  615   616     1 
  615   617     1 
  615   622     1 
  617   618     1 
  617   619     1 
  617   620     1 
  620   621     1 
  622   623     1 
  622   624     1 
  624   625     1 
  624   626     1 
  626   627     1 
  626   628     1 
  626   636     1 
  628   629     1 
  628   630     1 
  628   634     1 
  630   631     1 
  630   632     1 
  630   633     1 
  634   635     1 
  636   637     1 
  636   638     1 
  638   639     1 
  638   640     1 
  640   641     1 
  640   642     1 
  640   651     1 
  642   643     1 
  642   644     1 
  642   645     1 
  645   646     1 
  645   647     1 
  645   648     1 
  648   649     1 
  648   650     1 
  651   652     1 
  651   653     1 
  653   654     1 
  653   655     1 
  655   656     1 
  655   657     1 
  655   670     1 
  657   658     1 
  657   659     1 
  657   660     1 
  660   661     1 
  660   662     1 
  660   666     1 
  662   663     1 
  662   664     1 
  662   665     1 
  666   667     1 
  666   668     1 
  666   669     1 
  670   671     1 
  670   672     1 
  672   673     1 
  672   674     1 
  674   675     1 
  674   676     1 
  674   689     1 
  676   677     1 
  676   678     1 
  676   679     1 
  679   680     1 
  679   681     1 
  679   685     1 
  681   682     1 
  681   683     1 
  681   684     1 
  685   686     1 
  685   687     1 
  685   688     1 
  689   690     1 
  689   691     1 
  691   692     1 
  691   693     1 
  693   694     1 
  693   695     1 
  693   708     1 
  695   696     1 
  695   697     1 
  695   701     1 
  697   698     1 
  697   699     1 
  697   700     1 
  701   702     1 
  701   703     1 
  701   704     1 
  704   705     1 
  704   706     1 
  704   707     1 
  708   709     1 
  708   710     1 
  710   711     1 
  710   712     1 
  712   713     1 
  712   714     1 
  712   732     1 
  714   715     1 
  714   716     1 
  714   717     1 
  717   718     1 
  717   719     1 
  717   720     1 
  720   721     1 
  720   722     1 
  720   723     1 
  723   724     1 
  723   725     1 
  725   726     1 
  725   729     1 
  726   727     1 
  726   728     1 
  729   730     1 
  729   731     1 
  732   733     1 
  732   734     1 
  734   735     1 
  734   736     1 
  736   737     1 
  736   738     1 
  736   754     1 
  738   739     1 
  738   740     1 
  738   741     1 
  741   742     1 
  741   743     1 
  741   744     1 
  744   745     1 
  744   746     1 
  744   747     1 
  747   748     1 
  747   749     1 
  747   750     1 
  750   751     1 
  750   752     1 
  750   753     1 
  754   755     1 
  754   756     1 
  756   757     1 
  756   758     1 
  758   759     1 
  758   760     1 
  758   773     1 
  760   761     1 
  760   762     1 
  760   763     1 
  763   764     1 
  763   765     1 
  763   769     1 
  765   766     1 
  765   767     1 
  765   768     1 
  769   770     1 
  769   771     1 
  769   772     1 
  773   774     1 
  773   775     1 
  775   776     1 
  775   785     1 
  776   777     1 
  776   778     1 
  776   779     1 
  779   780     1 
  779   781     1 
  779   782     1 
  782   783     1 
  782   784     1 
  782   785     1 
  785   786     1 
  785   787     1 
  787   788     1 
  787   789     1 
  789   790     1 
  789   791     1 
  791   792     1 
  791   793     1 
  791   807     1 
  793   794     1 
  793   795     1 
  793   796     1 
  796   797     1 
  796   805     1 
  797   798     1 
  797   799     1 
  799   800     1 
  799   801     1 
  801   802     1 
  801   803     1 
  803   804     1 
  803   805     1 
  805   806     1 
  807   808     1 
  807   809     1 
  809   810     1 
  809   811     1 
  811   812     1 
  811   813     1 
  811   824     1 
  813   814     1 
  813   815     1 
  813   816     1 
  816   817     1 
  816   818     1 
  816   819     1 
  819   820     1 
  819   821     1 
  821   822     1 
  821   823     1 
  824   825     1 
  824   826     1 
  826   827     1 
  826   828     1 
  828   829     1 
  828   830     1 
  828   848     1 
  830   831     1 
  830   832     1 
  830   833     1 
  833   834     1 
  833   835     1 
  833   836     1 
  836   837     1 
  836   838     1 
  836   839     1 
  839   840     1 
  839   841     1 
  841   842     1 
  841   845     1 
  842   843     1 
  842   844     1 
  845   846     1 
  845   847     1 
  848   849     1 
  848   850     1 
  850   851     1 
  850   852     1 
  852   853     1 
  852   854     1 
  852   867     1 
  854   855     1 
  854   856     1 
  854   857     1 
  857   858     1 
  857   859     1 
  857   863     1 
  859   860     1 
  859   861     1 
  859   862     1 
  863   864     1 
  863   865     1 
  863   866     1 
  867   868     1 
  867   869     1 
  869   870     1 
  869   871     1 
  871   872     1 
  871   873     1 
  871   883     1 
  873   874     1 
  873   875     1 
  873   879     1 
  875   876     1 
  875   877     1 
  875   878     1 
  879   880     1 
  879   881     1 
  879   882     1 
  883   884     1 
  883   885     1 
  885   886     1 
  885   887     1 
  887   888     1 
  887   889     1 
  887   907     1 
  889   890     1 
  889   891     1 
  889   892     1 
  892   893     1 
  892   894     1 
  892   895     1 
  895   896     1 
  895   897     1 
  895   898     1 
  898   899     1 
  898   900     1 
  900   901     1 
  900   904     1 
  901   902     1 
  901   903     1 
  904   905     1 
  904   906     1 
  907   908     1 
  907   909     1 
  909   910     1 
  909   911     1 
  911   912     1 
  911   913     1 
  911   922     1 
  913   914     1 
  913   915     1 
  913   916     1 
  916   917     1 
  916   918     1 
  916   919     1 
  919   920     1 
  919   921     1 
  922   923     1 
  922   924     1 
  924   925     1 
  924   926     1 
  926   927     1 
  926   928     1 
  926   941     1 
  928   929     1 
  928   930     1 
  928   934     1 
  930   931     1 
  930   932     1 
  930   933     1 
  934   935     1 
  934   936     1 
  934   937     1 
  937   938     1 
  937   939     1 
  937   940     1 
  941   942     1 
  941   943     1 
  943   944     1 
  943   945     1 
  945   946     1 
  945   947     1 
  945   951     1 
  947   948     1 
  947   949     1 
  947   950     1 
  951   952     1 
  951   953     1 
  953   954     1 
  953   955     1 
  955   956     1 
  955   957     1 
  955   968     1 
  957   958     1 
  957   959     1 
  957   960     1 
  960   961     1 
  960   962     1 
  960   963     1 
  963   964     1 
  963   965     1 
  965   966     1 
  965   967     1 
  968   969     1 
  968   970     1 
  970   971     1 
  970   972     1 
  972   973     1 
  972   974     1 
  972   980     1 
  974   975     1 
  974   976     1 
  974   977     1 
  977   978     1 
  977   979     1 
  980   981     1 
  980   982     1 
  982   983     1 
  982   984     1 
  984   985     1 
  984   986     1 
  984  1000     1 
  986   987     1 
  986   988     1 
  986   989     1 
  989   990     1 
  989   998     1 
  990   991     1 
  990   992     1 
  992   993     1 
  992   994     1 
  994   995     1 
  994   996     1 
  996   997     1 
  996   998     1 
  998   999     1 
 1000  1001     1 
 1000  1002     1 
 1002  1003     1 
 1002  1004     1 
 1004  1005     1 
 1004  1006     1 
 1004  1022     1 
 1006  1007     1 
 1006  1008     1 
 1006  1009     1 
 1009  1010     1 
 1009  1011     1 
 1009  1012     1 
 1012  1013     1 
 1012  1014     1 
 1012  1015     1 
 1015  1016     1 
 1015  1017     1 
 1015  1018     1 
 1018  1019     1 
 1018  1020     1 
 1018  1021     1 
 1022  1023     1 
 1022  1024     1 
 1024  1025     1 
 1024  1026     1 
 1026  1027     1 
 1026  1028     1 
 1026  1036     1 
 1028  1029     1 
 1028  1030     1 
 1028  1034     1 
 1030  1031     1 
 1030  1032     1 
 1030  1033     1 
 1034  1035     1 
 1036  1037     1 
 1036  1038     1 
 1038  1039     1 
 1038  1040     1 
 1040  1041     1 
 1040  1042     1 
 1040  1048     1 
 1042  1043     1 
 1042  1044     1 
 1042  1045     1 
 1045  1046     1 
 1045  1047     1 
 1048  1049     1 
 1048  1050     1 
 1050  1051     1 
 1050  1052     1 
 1052  1053     1 
 1052  1054     1 
 1052  1067     1 
 1054  1055     1 
 1054  1056     1 
 1054  1057     1 
 1057  1058     1 
 1057  1059     1 
 1057  1063     1 
 1059  1060     1 
 1059  1061     1 
 1059  1062     1 
 1063  1064     1 
 1063  1065     1 
 1063  1066     1 
 1067  1068     1 
 1067  1069     1 
 1069  1070     1 
 1069  1071     1 
 1071  1072     1 
 1071  1073     1 
 1071  1091     1 
 1073  1074     1 
 1073  1075     1 
 1073  1076     1 
 1076  1077     1 
 1076  1078     1 
 1076  1079     1 
 1079  1080     1 
 1079  1081     1 
 1079  1082     1 
 1082  1083     1 
 1082  1084     1 
 1084  1085     1 
 1084  1088     1 
 1085  1086     1 
 1085  1087     1 
 1088  1089     1 
 1088  1090     1 
 1091  1092     1 
 1091  1093     1 
 1093  1094     1 
 1093  1095     1 
 1095  1096     1 
 1095  1097     1 
 1095  1111     1 
 1097  1098     1 
 1097  1099     1 
 1097  1100     1 
 1100  1101     1 
 1100  1109     1 
 1101  1102     1 
 1101  1103     1 
 1103  1104     1 
 1103  1105     1 
 1105  1106     1 
 1105  1107     1 
 1107  1108     1 
 1107  1109     1 
 1109  1110     1 
 1111  1112     1 
 1111  1113     1 
 1113  1114     1 
 1113  1115     1 
 1115  1116     1 
 1115  1117     1 
 1115  1128     1 
 1117  1118     1 
 1117  1119     1 
 1117  1120     1 
 1120  1121     1 
 1120  1122     1 
 1120  1123     1 
 1123  1124     1 
 1123  1125     1 
 1125  1126     1 
 1125  1127     1 
 1128  1129     1 
 1128  1130     1 
 1130  1131     1 
 1130  1132     1 
 1132  1133     1 
 1132  1134     1 
 1132  1139     1 
 1134  1135     1 
 1134  1136     1 
 1134  1137     1 
 1137  1138     1 
 1139  1140     1 
 1139  1141     1 
 1141  1142     1 
 1141  1143     1 
 1143  1144     1 
 1143  1145     1 
 1143  1150     1 
 1145  1146     1 
 1145  1147     1 
 1145  1148     1 
 1148  1149     1 
 1150  1151     1 
 1150  1152     1 
 1152  1153     1 
 1152  1154     1 
 1154  1155     1 
 1154  1156     1 
 1154  1160     1 
 1156  1157     1 
 1156  1158     1 
 1156  1159     1 
 1160  1161     1 
 1160  1162     1 
 1162  1163     1 
 1162  1164     1 
 1164  1165     1 
 1164  1166     1 
 1164  1176     1 
 1166  1167     1 
 1166  1168     1 
 1166  1172     1 
 1168  1169     1 
 1168  1170     1 
 1168  1171     1 
 1172  1173     1 
 1172  1174     1 
 1172  1175     1 
 1176  1177     1 
 1176  1178     1 
 1178  1179     1 
 1178  1180     1 
 1180  1181     1 
 1180  1182     1 
 1180  1193     1 
 1182  1183     1 
 1182  1184     1 
 1182  1185     1 
 1185  1186     1 
 1185  1187     1 
 1185  1188     1 
 1188  1189     1 
 1189  1190     1 
 1189  1191     1 
 1189  1192     1 
 1193  1194     1 
 1193  1195     1 
 1195  1196     1 
 1195  1197     1 
 1197  1198     1 
 1197  1199     1 
 1197  1203     1 
 1199  1200     1 
 1199  1201     1 
 1199  1202     1 
 1203  1204     1 
 1203  1205     1 
 1205  1206     1 
 1205  1207     1 
 1207  1208     1 
 1207  1209     1 
 1207  1222     1 
 1209  1210     1 
 1209  1211     1 
 1209  1212     1 
 1212  1213     1 
 1212  1214     1 
 1212  1218     1 
 1214  1215     1 
 1214  1216     1 
 1214  1217     1 
 1218  1219     1 
 1218  1220     1 
 1218  1221     1 
 1222  1223     1 
 1222  1224     1 
 1224  1225     1 
 1224  1226     1 
 1226  1227     1 
 1226  1228     1 
 1226  1239     1 
 1228  1229     1 
 1228  1230     1 
 1228  1231     1 
 1231  1232     1 
 1231  1233     1 
 1231  1234     1 
 1234  1235     1 
 1234  1236     1 
 1236  1237     1 
 1236  1238     1 
 1239  1240     1 
 1239  1241     1 
 1241  1242     1 
 1241  1243     1 
 1243  1244     1 
 1243  1245     1 
 1243  1254     1 
 1245  1246     1 
 1245  1247     1 
 1245  1248     1 
 1248  1249     1 
 1248  1250     1 
 1248  1251     1 
 1251  1252     1 
 1251  1253     1 
 1254  1255     1 
 1254  1256     1 
 1256  1257     1 
 1256  1258     1 
 1258  1259     1 
 1258  1260     1 
 1258  1264     1 
 1260  1261     1 
 1260  1262     1 
 1260  1263     1 
 1264  1265     1 
 1264  1266     1 
 1266  1267     1 
 1266  1268     1 
 1268  1269     1 
 1268  1270     1 
 1268  1275     1 
 1270  1271     1 
 1270  1272     1 
 1270  1273     1 
 1273  1274     1 
 1275  1276     1 
 1275  1277     1 
 1277  1278     1 
 1277  1279     1 
 1279  1280     1 
 1279  1281     1 
 1279  1290     1 
 1281  1282     1 
 1281  1283     1 
 1281  1284     1 
 1284  1285     1 
 1284  1286     1 
 1284  1287     1 
 1287  1288     1 
 1287  1289     1 
 1290  1291     1 
 1290  1292     1 
 1292  1293     1 
 1292  1294     1 
 1294  1295     1 
 1294  1296     1 
 1294  1300     1 
 1296  1297     1 
 1296  1298     1 
 1296  1299     1 
 1300  1301     1 
 1300  1302     1 
 1302  1303     1 
 1302  1304     1 
 1304  1305     1 
 1304  1306     1 
 1304  1321     1 
 1306  1307     1 
 1306  1308     1 
 1306  1309     1 
 1309  1310     1 
 1309  1319     1 
 1310  1311     1 
 1310  1312     1 
 1312  1313     1 
 1312  1314     1 
 1314  1315     1 
 1314  1317     1 
 1315  1316     1 
 1317  1318     1 
 1317  1319     1 
 1319  1320     1 
 1321  1322     1 
 1321  1323     1 
 1323  1324     1 
 1323  1325     1 
 1325  1326     1 
 1325  1327     1 
 1325  1340     1 
 1327  1328     1 
 1327  1329     1 
 1327  1330     1 
 1330  1331     1 
 1330  1332     1 
 1330  1336     1 
 1332  1333     1 
 1332  1334     1 
 1332  1335     1 
 1336  1337     1 
 1336  1338     1 
 1336  1339     1 
 1340  1341     1 
 1340  1342     1 
 1342  1343     1 
 1342  1344     1 
 1344  1345     1 
 1344  1346     1 
 1344  1356     1 
 1346  1347     1 
 1346  1348     1 
 1346  1352     1 
 1348  1349     1 
 1348  1350     1 
 1348  1351     1 
 1352  1353     1 
 1352  1354     1 
 1352  1355     1 
 1356  1357     1 
 1356  1358     1 
 1358  1359     1 
 1358  1360     1 
 1360  1361     1 
 1360  1362     1 
 1360  1366     1 
 1362  1363     1 
 1362  1364     1 
 1362  1365     1 
 1366  1367     1 
 1366  1368     1 
 1368  1369     1 
 1368  1370     1 
 1370  1371     1 
 1370  1372     1 
 1370  1385     1 
 1372  1373     1 
 1372  1374     1 
 1372  1375     1 
 1375  1376     1 
 1375  1377     1 
 1375  1381     1 
 1377  1378     1 
 1377  1379     1 
 1377  1380     1 
 1381  1382     1 
 1381  1383     1 
 1381  1384     1 
 1385  1386     1 
 1385  1387     1 
 1387  1388     1 
 1387  1389     1 
 1389  1390     1 
 1389  1391     1 
 1389  1405     1 
 1391  1392     1 
 1391  1393     1 
 1391  1394     1 
 1394  1395     1 
 1394  1403     1 
 1395  1396     1 
 1395  1397     1 
 1397  1398     1 
 1397  1399     1 
 1399  1400     1 
 1399  1401     1 
 1401  1402     1 
 1401  1403     1 
 1403  1404     1 
 1405  1406     1 
 1405  1407     1 
 1407  1408     1 
 1407  1409     1 
 1409  1410     1 
 1409  1411     1 
 1409  1420     1 
 1411  1412     1 
 1411  1413     1 
 1411  1414     1 
 1414  1415     1 
 1414  1416     1 
 1414  1417     1 
 1417  1418     1 
 1417  1419     1 
 1420  1421     1 
 1420  1422     1 
 1422  1423     1 
 1422  1424     1 
 1424  1425     1 
 1424  1426     1 
 1424  1432     1 
 1426  1427     1 
 1426  1428     1 
 1426  1429     1 
 1429  1430     1 
 1429  1431     1 
 1432  1433     1 
 1432  1434     1 
 1434  1435     1 
 1434  1436     1 
 1436  1437     1 
 1436  1438     1 
 1436  1446     1 
 1438  1439     1 
 1438  1440     1 
 1438  1444     1 
 1440  1441     1 
 1440  1442     1 
 1440  1443     1 
 1444  1445     1 
 1446  1447     1 
 1446  1448     1 
 1448  1449     1 
 1448  1450     1 
 1450  1451     1 
 1450  1452     1 
 1450  1460     1 
 1452  1453     1 
 1452  1454     1 
 1452  1455     1 
 1455  1456     1 
 1455  1457     1 
 1457  1458     1 
 1457  1459     1 
 1460  1461     1 
 1460  1462     1 
 1462  1463     1 
 1462  1464     1 
 1464  1465     1 
 1464  1466     1 
 1464  1479     1 
 1466  1467     1 
 1466  1468     1 
 1466  1469     1 
 1469  1470     1 
 1469  1471     1 
 1469  1475     1 
 1471  1472     1 
 1471  1473     1 
 1471  1474     1 
 1475  1476     1 
 1475  1477     1 
 1475  1478     1 
 1479  1480     1 
 1479  1481     1 
 1481  1482     1 
 1481  1483     1 
 1483  1484     1 
 1483  1485     1 
 1483  1490     1 
 1485  1486     1 
 1485  1487     1 
 1485  1488     1 
 1488  1489     1 
 1490  1491     1 
 1490  1492     1 
 1492  1493     1 
 1492  1494     1 
 1494  1495     1 
 1494  1496     1 
 1494  1500     1 
 1496  1497     1 
 1496  1498     1 
 1496  1499     1 
 1500  1501     1 
 1500  1502     1 
 1502  1503     1 
 1502  1504     1 
 1504  1505     1 
 1504  1506     1 
 1504  1519     1 
 1506  1507     1 
 1506  1508     1 
 1506  1512     1 
 1508  1509     1 
 1508  1510     1 
 1508  1511     1 
 1512  1513     1 
 1512  1514     1 
 1512  1515     1 
 1515  1516     1 
 1515  1517     1 
 1515  1518     1 
 1519  1520     1 
 1519  1521     1 
 1521  1522     1 
 1521  1523     1 
 1523  1524     1 
 1523  1525     1 
 1523  1536     1 
 1525  1526     1 
 1525  1527     1 
 1525  1528     1 
 1528  1529     1 
 1528  1534     1 
 1529  1530     1 
 1530  1531     1 
 1530  1532     1 
 1532  1533     1 
 1532  1534     1 
 1534  1535     1 
 1536  1537     1 
 1536  1538     1 
 1538  1539     1 
 1538  1540     1 
 1540  1541     1 
 1540  1542     1 
 1540  1546     1 
 1542  1543     1 
 1542  1544     1 
 1542  1545     1 
 1546  1547     1 
 1546  1548     1 
 1548  1549     1 
 1548  1550     1 
 1550  1551     1 
 1550  1552     1 
 1550  1568     1 
 1552  1553     1 
 1552  1554     1 
 1552  1555     1 
 1555  1556     1 
 1555  1557     1 
 1555  1558     1 
 1558  1559     1 
 1558  1560     1 
 1558  1561     1 
 1561  1562     1 
 1561  1563     1 
 1561  1564     1 
 1564  1565     1 
 1564  1566     1 
 1564  1567     1 
 1568  1569     1 
 1568  1570     1 
 1570  1571     1 
 1570  1572     1 
 1572  1573     1 
 1572  1574     1 
 1572  1592     1 
 1574  1575     1 
 1574  1576     1 
 1574  1577     1 
 1577  1578     1 
 1577  1579     1 
 1577  1580     1 
 1580  1581     1 
 1580  1582     1 
 1580  1583     1 
 1583  1584     1 
 1583  1585     1 
 1585  1586     1 
 1585  1589     1 
 1586  1587     1 
 1586  1588     1 
 1589  1590     1 
 1589  1591     1 
 1592  1593     1 
 1592  1594     1 
 1594  1595     1 
 1594  1596     1 
 1596  1597     1 
 1596  1598     1 
 1596  1608     1 
 1598  1599     1 
 1598  1600     1 
 1598  1604     1 
 1600  1601     1 
 1600  1602     1 
 1600  1603     1 
 1604  1605     1 
 1604  1606     1 
 1604  1607     1 
 1608  1609     1 
 1608  1610     1 
 1610  1611     1 
 1610  1612     1 
 1612  1613     1 
 1612  1614     1 
 1612  1622     1 
 1614  1615     1 
 1614  1616     1 
 1614  1620     1 
 1616  1617     1 
 1616  1618     1 
 1616  1619     1 
 1620  1621     1 
 1622  1623     1 
 1622  1624     1 
 1624  1625     1 
 1624  1626     1 
 1626  1627     1 
 1626  1628     1 
 1626  1641     1 
 1628  1629     1 
 1628  1630     1 
 1628  1634     1 
 1630  1631     1 
 1630  1632     1 
 1630  1633     1 
 1634  1635     1 
 1634  1636     1 
 1634  1637     1 
 1637  1638     1 
 1637  1639     1 
 1637  1640     1 
 1641  1642     1 
 1641  1643     1 
 1643  1644     1 
 1643  1645     1 
 1645  1646     1 
 1645  1647     1 
 1645  1658     1 
 1647  1648     1 
 1647  1649     1 
 1647  1650     1 
 1650  1651     1 
 1650  1652     1 
 1650  1653     1 
 1653  1654     1 
 1654  1655     1 
 1654  1656     1 
 1654  1657     1 
 1658  1659     1 
 1658  1660     1 
 1660  1661     1 
 1660  1670     1 
 1661  1662     1 
 1661  1663     1 
 1661  1664     1 
 1664  1665     1 
 1664  1666     1 
 1664  1667     1 
 1667  1668     1 
 1667  1669     1 
 1667  1670     1 
 1670  1671     1 
 1670  1672     1 
 1672  1673     1 
 1672  1674     1 
 1674  1675     1 
 1674  1676     1 
 1676  1677     1 
 1676  1678     1 
 1676  1694     1 
 1678  1679     1 
 1678  1680     1 
 1678  1681     1 
 1681  1682     1 
 1681  1683     1 
 1681  1684     1 
 1684  1685     1 
 1684  1686     1 
 1684  1687     1 
 1687  1688     1 
 1687  1689     1 
 1687  1690     1 
 1690  1691     1 
 1690  1692     1 
 1690  1693     1 
 1694  1695     1 
 1694  1696     1 
 1696  1697     1 
 1696  1698     1 
 1698  1699     1 
 1698  1700     1 
 1698  1706     1 
 1700  1701     1 
 1700  1702     1 
 1700  1703     1 
 1703  1704     1 
 1703  1705     1 
 1706  1707     1 
 1706  1708     1 
 1708  1709     1 
 1708  1710     1 
 1710  1711     1 
 1710  1712     1 
 1710  1725     1 
 1712  1713     1 
 1712  1714     1 
 1712  1718     1 
 1714  1715     1 
 1714  1716     1 
 1714  1717     1 
 1718  1719     1 
 1718  1720     1 
 1718  1721     1 
 1721  1722     1 
 1721  1723     1 
 1721  1724     1 
 1725  1726     1 
 1725  1727     1 
 1727  1728     1 
 1727  1729     1 
 1729  1730     1 
 1729  1731     1 
 1729  1742     1 
 1731  1732     1 
 1731  1733     1 
 1731  1734     1 
 1734  1735     1 
 1734  1736     1 
 1734  1737     1 
 1737  1738     1 
 1737  1739     1 
 1739  1740     1 
 1739  1741     1 
 1742  1743     1 
 1742  1744     1 
 1744  1745     1 
 1744  1746     1 
 1746  1747     1 
 1746  1748     1 
 1746  1761     1 
 1748  1749     1 
 1748  1750     1 
 1748  1751     1 
 1751  1752     1 
 1751  1753     1 
 1751  1757     1 
 1753  1754     1 
 1753  1755     1 
 1753  1756     1 
 1757  1758     1 
 1757  1759     1 
 1757  1760     1 
 1761  1762     1 
 1761  1763     1 
 1763  1764     1 
 1763  1765     1 
 1765  1766     1 
 1765  1767     1 
 1765  1771     1 
 1767  1768     1 
 1767  1769     1 
 1767  1770     1 
 1771  1772     1 
 1771  1773     1 
 1773  1774     1 
 1773  1775     1 
 1775  1776     1 
 1775  1777     1 
 1775  1795     1 
 1777  1778     1 
 1777  1779     1 
 1777  1780     1 
 1780  1781     1 
 1780  1782     1 
 1780  1783     1 
 1783  1784     1 
 1783  1785     1 
 1783  1786     1 
 1786  1787     1 
 1786  1788     1 
 1788  1789     1 
 1788  1792     1 
 1789  1790     1 
 1789  1791     1 
 1792  1793     1 
 1792  1794     1 
 1795  1796     1 
 1795  1797     1 
 1797  1798     1 
 1797  1799     1 
 1799  1800     1 
 1799  1801     1 
 1799  1819     1 
 1801  1802     1 
 1801  1803     1 
 1801  1804     1 
 1804  1805     1 
 1804  1806     1 
 1804  1807     1 
 1807  1808     1 
 1807  1809     1 
 1807  1810     1 
 1810  1811     1 
 1810  1812     1 
 1812  1813     1 
 1812  1816     1 
 1813  1814     1 
 1813  1815     1 
 1816  1817     1 
 1816  1818     1 
 1819  1820     1 
 1819  1821     1 
 1821  1822     1 
 1821  1823     1 
 1823  1824     1 
 1823  1825     1 
 1823  1838     1 
 1825  1826     1 
 1825  1827     1 
 1825  1831     1 
 1827  1828     1 
 1827  1829     1 
 1827  1830     1 
 1831  1832     1 
 1831  1833     1 
 1831  1834     1 
 1834  1835     1 
 1834  1836     1 
 1834  1837     1 
 1838  1839     1 
 1838  1840     1 
 1840  1841     1 
 1840  1842     1 
 1842  1843     1 
 1842  1844     1 
 1842  1862     1 
 1844  1845     1 
 1844  1846     1 
 1844  1847     1 
 1847  1848     1 
 1847  1849     1 
 1847  1850     1 
 1850  1851     1 
 1850  1852     1 
 1850  1853     1 
 1853  1854     1 
 1853  1855     1 
 1855  1856     1 
 1855  1859     1 
 1856  1857     1 
 1856  1858     1 
 1859  1860     1 
 1859  1861     1 
 1862  1863     1 
 1862  1864     1 
 1864  1865     1 
 1864  1866     1 
 1866  1867     1 
 1866  1868     1 
 1866  1869     1 
 1869  1870     1 
 1869  1871     1 
 1871  1872     1 
 1871  1873     1 
 1873  1874     1 
 1873  1875     1 
 1873  1884     1 
 1875  1876     1 
 1875  1877     1 
 1875  1878     1 
 1878  1879     1 
 1878  1880     1 
 1878  1881     1 
 1881  1882     1 
 1881  1883     1 
 1884  1885     1 
 1884  1886     1 
 1886  1887     1 
 1886  1888     1 
 1888  1889     1 
 1888  1890     1 
 1888  1908     1 
 1890  1891     1 
 1890  1892     1 
 1890  1893     1 
 1893  1894     1 
 1893  1895     1 
 1893  1896     1 
 1896  1897     1 
 1896  1898     1 
 1896  1899     1 
 1899  1900     1 
 1899  1901     1 
 1901  1902     1 
 1901  1905     1 
 1902  1903     1 
 1902  1904     1 
 1905  1906     1 
 1905  1907     1 
 1908  1909     1 
 1908  1910     1 
 1910  1911     1 
 1910  1912     1 
 1912  1913     1 
 1912  1914     1 
 1912  1918     1 
 1914  1915     1 
 1914  1916     1 
 1914  1917     1 
 1918  1919     1 
 1918  1920     1 

[ pairs ]
;  ai    aj funct            c0            c1            c2            c3
    1     8     1 
    1     9     1 
    1    10     1 
    1    21     1 
    1    22     1 
    2     6     1 
    2     7     1 
    2    20     1 
    3     6     1 
    3     7     1 
    3    20     1 
    4     6     1 
    4     7     1 
    4    20     1 
    5    11     1 
    5    12     1 
    5    16     1 
    5    23     1 
    5    24     1 
    6     8     1 
    6     9     1 
    6    10     1 
    6    21     1 
    6    22     1 
    7    13     1 
    7    14     1 
    7    15     1 
    7    17     1 
    7    18     1 
    7    19     1 
    7    21     1 
    7    22     1 
    8    11     1 
    8    12     1 
    8    16     1 
    8    20     1 
    9    11     1 
    9    12     1 
    9    16     1 
    9    20     1 
   10    20     1 
   11    13     1 
   11    14     1 
   11    15     1 
   11    17     1 
   11    18     1 
   11    19     1 
   12    17     1 
   12    18     1 
   12    19     1 
   13    16     1 
   14    16     1 
   15    16     1 
   20    25     1 
   20    26     1 
   20    30     1 
   21    23     1 
   21    24     1 
   22    27     1 
   22    28     1 
   22    29     1 
   22    31     1 
   22    32     1 
   23    25     1 
   23    26     1 
   23    30     1 
   24    33     1 
   24    34     1 
   25    27     1 
   25    28     1 
   25    29     1 
   25    31     1 
   25    32     1 
   26    31     1 
   26    32     1 
   27    30     1 
   28    30     1 
   29    30     1 
   30    35     1 
   30    36     1 
   30    44     1 
   31    33     1 
   31    34     1 
   32    37     1 
   32    38     1 
   32    42     1 
   32    45     1 
   32    46     1 
   33    35     1 
   33    36     1 
   33    44     1 
   34    39     1 
   34    40     1 
   34    41     1 
   34    43     1 
   34    47     1 
   34    48     1 
   35    37     1 
   35    38     1 
   35    42     1 
   35    45     1 
   35    46     1 
   36    45     1 
   36    46     1 
   37    39     1 
   37    40     1 
   37    41     1 
   37    43     1 
   37    44     1 
   38    43     1 
   38    44     1 
   39    42     1 
   40    42     1 
   41    42     1 
   42    44     1 
   44    49     1 
   44    50     1 
   44    66     1 
   45    47     1 
   45    48     1 
   46    51     1 
   46    52     1 
   46    53     1 
   46    67     1 
   46    68     1 
   47    49     1 
   47    50     1 
   47    66     1 
   48    54     1 
   48    55     1 
   48    56     1 
   48    69     1 
   48    70     1 
   49    51     1 
   49    52     1 
   49    53     1 
   49    67     1 
   49    68     1 
   50    57     1 
   50    58     1 
   50    59     1 
   50    67     1 
   50    68     1 
   51    54     1 
   51    55     1 
   51    56     1 
   51    66     1 
   52    54     1 
   52    55     1 
   52    56     1 
   52    66     1 
   53    60     1 
   53    61     1 
   53    62     1 
   53    66     1 
   54    57     1 
   54    58     1 
   54    59     1 
   55    57     1 
   55    58     1 
   55    59     1 
   56    63     1 
   56    64     1 
   56    65     1 
   57    60     1 
   57    61     1 
   57    62     1 
   58    60     1 
   58    61     1 
   58    62     1 
   60    63     1 
   60    64     1 
   60    65     1 
   61    63     1 
   61    64     1 
   61    65     1 
   66    71     1 
   66    72     1 
   66    76     1 
   67    69     1 
   67    70     1 
   68    73     1 
   68    74     1 
   68    75     1 
   68    77     1 
   68    78     1 
   69    71     1 
   69    72     1 
   69    76     1 
   70    79     1 
   70    80     1 
   71    73     1 
   71    74     1 
   71    75     1 
   71    77     1 
   71    78     1 
   72    77     1 
   72    78     1 
   73    76     1 
   74    76     1 
   75    76     1 
   76    81     1 
   76    82     1 
   76    86     1 
   77    79     1 
   77    80     1 
   78    83     1 
   78    84     1 
   78    85     1 
   78    87     1 
   78    88     1 
   79    81     1 
   79    82     1 
   79    86     1 
   80    89     1 
   80    90     1 
   81    83     1 
   81    84     1 
   81    85     1 
   81    87     1 
   81    88     1 
   82    87     1 
   82    88     1 
   83    86     1 
   84    86     1 
   85    86     1 
   86    91     1 
   86    92     1 
   86   110     1 
   87    89     1 
   87    90     1 
   88    93     1 
   88    94     1 
   88    95     1 
   88   111     1 
   88   112     1 
   89    91     1 
   89    92     1 
   89   110     1 
   90    96     1 
   90    97     1 
   90    98     1 
   90   113     1 
   90   114     1 
   91    93     1 
   91    94     1 
   91    95     1 
   91   111     1 
   91   112     1 
   92    99     1 
   92   100     1 
   92   101     1 
   92   111     1 
   92   112     1 
   93    96     1 
   93    97     1 
   93    98     1 
   93   110     1 
   94    96     1 
   94    97     1 
   94    98     1 
   94   110     1 
   95   102     1 
   95   103     1 
   95   110     1 
   96    99     1 
   96   100     1 
   96   101     1 
   97    99     1 
   97   100     1 
   97   101     1 
   98   104     1 
   98   107     1 
   99   102     1 
   99   103     1 
  100   102     1 
  100   103     1 
  101   105     1 
  101   106     1 
  101   108     1 
  101   109     1 
  102   104     1 
  102   107     1 
  104   108     1 
  104   109     1 
  105   107     1 
  106   107     1 
  110   115     1 
  110   116     1 
  110   132     1 
  111   113     1 
  111   114     1 
  112   117     1 
  112   118     1 
  112   119     1 
  112   133     1 
  112   134     1 
  113   115     1 
  113   116     1 
  113   132     1 
  114   120     1 
  114   121     1 
  114   122     1 
  114   135     1 
  114   136     1 
  115   117     1 
  115   118     1 
  115   119     1 
  115   133     1 
  115   134     1 
  116   123     1 
  116   124     1 
  116   125     1 
  116   133     1 
  116   134     1 
  117   120     1 
  117   121     1 
  117   122     1 
  117   132     1 
  118   120     1 
  118   121     1 
  118   122     1 
  118   132     1 
  119   126     1 
  119   127     1 
  119   128     1 
  119   132     1 
  120   123     1 
  120   124     1 
  120   125     1 
  121   123     1 
  121   124     1 
  121   125     1 
  122   129     1 
  122   130     1 
  122   131     1 
  123   126     1 
  123   127     1 
  123   128     1 
  124   126     1 
  124   127     1 
  124   128     1 
  126   129     1 
  126   130     1 
  126   131     1 
  127   129     1 
  127   130     1 
  127   131     1 
  132   137     1 
  132   138     1 
  132   143     1 
  133   135     1 
  133   136     1 
  134   139     1 
  134   140     1 
  134   141     1 
  134   144     1 
  134   145     1 
  135   137     1 
  135   138     1 
  135   143     1 
  136   142     1 
  136   146     1 
  136   147     1 
  137   139     1 
  137   140     1 
  137   141     1 
  137   144     1 
  137   145     1 
  138   144     1 
  138   145     1 
  139   142     1 
  139   143     1 
  140   142     1 
  140   143     1 
  141   143     1 
  143   148     1 
  143   149     1 
  143   153     1 
  144   146     1 
  144   147     1 
  145   150     1 
  145   151     1 
  145   152     1 
  145   154     1 
  145   155     1 
  146   148     1 
  146   149     1 
  146   153     1 
  147   156     1 
  147   165     1 
  148   150     1 
  148   151     1 
  148   152     1 
  148   154     1 
  148   155     1 
  149   154     1 
  149   155     1 
  150   153     1 
  151   153     1 
  152   153     1 
  153   157     1 
  153   158     1 
  153   159     1 
  153   162     1 
  153   166     1 
  153   167     1 
  154   156     1 
  154   165     1 
  155   160     1 
  155   161     1 
  155   163     1 
  155   164     1 
  155   168     1 
  155   169     1 
  156   163     1 
  156   164     1 
  156   166     1 
  156   167     1 
  157   160     1 
  157   161     1 
  157   162     1 
  157   165     1 
  158   160     1 
  158   161     1 
  158   162     1 
  158   165     1 
  159   166     1 
  159   167     1 
  160   163     1 
  160   164     1 
  160   165     1 
  161   163     1 
  161   164     1 
  161   165     1 
  162   168     1 
  162   169     1 
  163   166     1 
  163   167     1 
  164   166     1 
  164   167     1 
  165   170     1 
  165   171     1 
  166   168     1 
  166   169     1 
  167   172     1 
  167   173     1 
  167   177     1 
  168   170     1 
  168   171     1 
  169   174     1 
  169   175     1 
  169   176     1 
  169   178     1 
  169   179     1 
  170   172     1 
  170   173     1 
  170   177     1 
  171   180     1 
  171   181     1 
  172   174     1 
  172   175     1 
  172   176     1 
  172   178     1 
  172   179     1 
  173   178     1 
  173   179     1 
  174   177     1 
  175   177     1 
  176   177     1 
  177   182     1 
  177   183     1 
  177   191     1 
  178   180     1 
  178   181     1 
  179   184     1 
  179   185     1 
  179   189     1 
  179   192     1 
  179   193     1 
  180   182     1 
  180   183     1 
  180   191     1 
  181   186     1 
  181   187     1 
  181   188     1 
  181   190     1 
  181   194     1 
  181   195     1 
  182   184     1 
  182   185     1 
  182   189     1 
  182   192     1 
  182   193     1 
  183   192     1 
  183   193     1 
  184   186     1 
  184   187     1 
  184   188     1 
  184   190     1 
  184   191     1 
  185   190     1 
  185   191     1 
  186   189     1 
  187   189     1 
  188   189     1 
  189   191     1 
  191   196     1 
  191   197     1 
  191   198     1 
  192   194     1 
  192   195     1 
  193   199     1 
  193   200     1 
  194   196     1 
  194   197     1 
  194   198     1 
  195   201     1 
  195   202     1 
  196   199     1 
  196   200     1 
  197   199     1 
  197   200     1 
  198   203     1 
  198   204     1 
  198   205     1 
  199   201     1 
  199   202     1 
  200   206     1 
  200   207     1 
  201   203     1 
  201   204     1 
  201   205     1 
  202   208     1 
  202   209     1 
  203   206     1 
  203   207     1 
  204   206     1 
  204   207     1 
  205   210     1 
  205   211     1 
  205   221     1 
  206   208     1 
  206   209     1 
  207   212     1 
  207   213     1 
  207   217     1 
  207   222     1 
  207   223     1 
  208   210     1 
  208   211     1 
  208   221     1 
  209   214     1 
  209   215     1 
  209   216     1 
  209   218     1 
  209   219     1 
  209   220     1 
  209   224     1 
  209   225     1 
  210   212     1 
  210   213     1 
  210   217     1 
  210   222     1 
  210   223     1 
  211   222     1 
  211   223     1 
  212   214     1 
  212   215     1 
  212   216     1 
  212   218     1 
  212   219     1 
  212   220     1 
  212   221     1 
  213   218     1 
  213   219     1 
  213   220     1 
  213   221     1 
  214   217     1 
  215   217     1 
  216   217     1 
  217   221     1 
  221   226     1 
  221   227     1 
  221   243     1 
  222   224     1 
  222   225     1 
  223   228     1 
  223   229     1 
  223   230     1 
  223   244     1 
  223   245     1 
  224   226     1 
  224   227     1 
  224   243     1 
  225   231     1 
  225   232     1 
  225   233     1 
  225   246     1 
  225   247     1 
  226   228     1 
  226   229     1 
  226   230     1 
  226   244     1 
  226   245     1 
  227   234     1 
  227   235     1 
  227   236     1 
  227   244     1 
  227   245     1 
  228   231     1 
  228   232     1 
  228   233     1 
  228   243     1 
  229   231     1 
  229   232     1 
  229   233     1 
  229   243     1 
  230   237     1 
  230   238     1 
  230   239     1 
  230   243     1 
  231   234     1 
  231   235     1 
  231   236     1 
  232   234     1 
  232   235     1 
  232   236     1 
  233   240     1 
  233   241     1 
  233   242     1 
  234   237     1 
  234   238     1 
  234   239     1 
  235   237     1 
  235   238     1 
  235   239     1 
  237   240     1 
  237   241     1 
  237   242     1 
  238   240     1 
  238   241     1 
  238   242     1 
  243   248     1 
  243   249     1 
  243   265     1 
  244   246     1 
  244   247     1 
  245   250     1 
  245   251     1 
  245   252     1 
  245   266     1 
  245   267     1 
  246   248     1 
  246   249     1 
  246   265     1 
  247   253     1 
  247   254     1 
  247   255     1 
  247   268     1 
  247   277     1 
  248   250     1 
  248   251     1 
  248   252     1 
  248   266     1 
  248   267     1 
  249   256     1 
  249   257     1 
  249   258     1 
  249   266     1 
  249   267     1 
  250   253     1 
  250   254     1 
  250   255     1 
  250   265     1 
  251   253     1 
  251   254     1 
  251   255     1 
  251   265     1 
  252   259     1 
  252   260     1 
  252   261     1 
  252   265     1 
  253   256     1 
  253   257     1 
  253   258     1 
  254   256     1 
  254   257     1 
  254   258     1 
  255   262     1 
  255   263     1 
  255   264     1 
  256   259     1 
  256   260     1 
  256   261     1 
  257   259     1 
  257   260     1 
  257   261     1 
  259   262     1 
  259   263     1 
  259   264     1 
  260   262     1 
  260   263     1 
  260   264     1 
  265   269     1 
  265   270     1 
  265   271     1 
  265   274     1 
  265   278     1 
  265   279     1 
  266   268     1 
  266   277     1 
  267   272     1 
  267   273     1 
  267   275     1 
  267   276     1 
  267   280     1 
  267   281     1 
  268   275     1 
  268   276     1 
  268   278     1 
  268   279     1 
  269   272     1 
  269   273     1 
  269   274     1 
  269   277     1 
  270   272     1 
  270   273     1 
  270   274     1 
  270   277     1 
  271   278     1 
  271   279     1 
  272   275     1 
  272   276     1 
  272   277     1 
  273   275     1 
  273   276     1 
  273   277     1 
  274   280     1 
  274   281     1 
  275   278     1 
  275   279     1 
  276   278     1 
  276   279     1 
  277   282     1 
  277   283     1 
  278   280     1 
  278   281     1 
  279   284     1 
  279   285     1 
  279   296     1 
  280   282     1 
  280   283     1 
  281   286     1 
  281   287     1 
  281   288     1 
  281   297     1 
  281   298     1 
  282   284     1 
  282   285     1 
  282   296     1 
  283   289     1 
  283   294     1 
  283   299     1 
  283   300     1 
  284   286     1 
  284   287     1 
  284   288     1 
  284   297     1 
  284   298     1 
  285   290     1 
  285   292     1 
  285   295     1 
  285   297     1 
  285   298     1 
  286   289     1 
  286   294     1 
  286   296     1 
  287   289     1 
  287   294     1 
  287   296     1 
  288   291     1 
  288   293     1 
  288   296     1 
  289   293     1 
  289   295     1 
  290   295     1 
  291   293     1 
  291   294     1 
  293   295     1 
  296   301     1 
  296   302     1 
  296   320     1 
  297   299     1 
  297   300     1 
  298   303     1 
  298   304     1 
  298   305     1 
  298   321     1 
  298   322     1 
  299   301     1 
  299   302     1 
  299   320     1 
  300   306     1 
  300   307     1 
  300   308     1 
  300   323     1 
  300   324     1 
  301   303     1 
  301   304     1 
  301   305     1 
  301   321     1 
  301   322     1 
  302   309     1 
  302   310     1 
  302   311     1 
  302   321     1 
  302   322     1 
  303   306     1 
  303   307     1 
  303   308     1 
  303   320     1 
  304   306     1 
  304   307     1 
  304   308     1 
  304   320     1 
  305   312     1 
  305   313     1 
  305   320     1 
  306   309     1 
  306   310     1 
  306   311     1 
  307   309     1 
  307   310     1 
  307   311     1 
  308   314     1 
  308   317     1 
  309   312     1 
  309   313     1 
  310   312     1 
  310   313     1 
  311   315     1 
  311   316     1 
  311   318     1 
  311   319     1 
  312   314     1 
  312   317     1 
  314   318     1 
  314   319     1 
  315   317     1 
  316   317     1 
  320   325     1 
  320   326     1 
  320   341     1 
  321   323     1 
  321   324     1 
  322   327     1 
  322   328     1 
  322   329     1 
  322   342     1 
  322   343     1 
  323   325     1 
  323   326     1 
  323   341     1 
  324   330     1 
  324   339     1 
  324   344     1 
  324   345     1 
  325   327     1 
  325   328     1 
  325   329     1 
  325   342     1 
  325   343     1 
  326   331     1 
  326   332     1 
  326   337     1 
  326   340     1 
  326   342     1 
  326   343     1 
  327   330     1 
  327   339     1 
  327   341     1 
  328   330     1 
  328   339     1 
  328   341     1 
  329   333     1 
  329   334     1 
  329   338     1 
  329   341     1 
  330   335     1 
  330   337     1 
  330   340     1 
  331   333     1 
  331   334     1 
  331   339     1 
  332   336     1 
  332   338     1 
  332   339     1 
  333   335     1 
  333   337     1 
  334   340     1 
  335   338     1 
  335   339     1 
  336   337     1 
  338   340     1 
  341   346     1 
  341   347     1 
  341   365     1 
  342   344     1 
  342   345     1 
  343   348     1 
  343   349     1 
  343   350     1 
  343   366     1 
  343   367     1 
  344   346     1 
  344   347     1 
  344   365     1 
  345   351     1 
  345   352     1 
  345   353     1 
  345   368     1 
  345   377     1 
  346   348     1 
  346   349     1 
  346   350     1 
  346   366     1 
  346   367     1 
  347   354     1 
  347   355     1 
  347   356     1 
  347   366     1 
  347   367     1 
  348   351     1 
  348   352     1 
  348   353     1 
  348   365     1 
  349   351     1 
  349   352     1 
  349   353     1 
  349   365     1 
  350   357     1 
  350   358     1 
  350   365     1 
  351   354     1 
  351   355     1 
  351   356     1 
  352   354     1 
  352   355     1 
  352   356     1 
  353   359     1 
  353   362     1 
  354   357     1 
  354   358     1 
  355   357     1 
  355   358     1 
  356   360     1 
  356   361     1 
  356   363     1 
  356   364     1 
  357   359     1 
  357   362     1 
  359   363     1 
  359   364     1 
  360   362     1 
  361   362     1 
  365   369     1 
  365   370     1 
  365   371     1 
  365   374     1 
  365   378     1 
  365   379     1 
  366   368     1 
  366   377     1 
  367   372     1 
  367   373     1 
  367   375     1 
  367   376     1 
  367   380     1 
  367   381     1 
  368   375     1 
  368   376     1 
  368   378     1 
  368   379     1 
  369   372     1 
  369   373     1 
  369   374     1 
  369   377     1 
  370   372     1 
  370   373     1 
  370   374     1 
  370   377     1 
  371   378     1 
  371   379     1 
  372   375     1 
  372   376     1 
  372   377     1 
  373   375     1 
  373   376     1 
  373   377     1 
  374   380     1 
  374   381     1 
  375   378     1 
  375   379     1 
  376   378     1 
  376   379     1 
  377   382     1 
  377   383     1 
  378   380     1 
  378   381     1 
  379   384     1 
  379   385     1 
  379   386     1 
  380   382     1 
  380   383     1 
  381   387     1 
  381   388     1 
  382   384     1 
  382   385     1 
  382   386     1 
  383   389     1 
  383   390     1 
  384   387     1 
  384   388     1 
  385   387     1 
  385   388     1 
  386   391     1 
  386   392     1 
  386   400     1 
  387   389     1 
  387   390     1 
  388   393     1 
  388   394     1 
  388   398     1 
  388   401     1 
  388   402     1 
  389   391     1 
  389   392     1 
  389   400     1 
  390   395     1 
  390   396     1 
  390   397     1 
  390   399     1 
  390   403     1 
  390   404     1 
  391   393     1 
  391   394     1 
  391   398     1 
  391   401     1 
  391   402     1 
  392   401     1 
  392   402     1 
  393   395     1 
  393   396     1 
  393   397     1 
  393   399     1 
  393   400     1 
  394   399     1 
  394   400     1 
  395   398     1 
  396   398     1 
  397   398     1 
  398   400     1 
  400   405     1 
  400   406     1 
  400   416     1 
  401   403     1 
  401   404     1 
  402   407     1 
  402   408     1 
  402   412     1 
  402   417     1 
  402   418     1 
  403   405     1 
  403   406     1 
  403   416     1 
  404   409     1 
  404   410     1 
  404   411     1 
  404   413     1 
  404   414     1 
  404   415     1 
  404   419     1 
  404   420     1 
  405   407     1 
  405   408     1 
  405   412     1 
  405   417     1 
  405   418     1 
  406   417     1 
  406   418     1 
  407   409     1 
  407   410     1 
  407   411     1 
  407   413     1 
  407   414     1 
  407   415     1 
  407   416     1 
  408   413     1 
  408   414     1 
  408   415     1 
  408   416     1 
  409   412     1 
  410   412     1 
  411   412     1 
  412   416     1 
  416   421     1 
  416   422     1 
  416   426     1 
  417   419     1 
  417   420     1 
  418   423     1 
  418   424     1 
  418   425     1 
  418   427     1 
  418   428     1 
  419   421     1 
  419   422     1 
  419   426     1 
  420   429     1 
  420   430     1 
  421   423     1 
  421   424     1 
  421   425     1 
  421   427     1 
  421   428     1 
  422   427     1 
  422   428     1 
  423   426     1 
  424   426     1 
  425   426     1 
  426   431     1 
  426   432     1 
  426   445     1 
  427   429     1 
  427   430     1 
  428   433     1 
  428   434     1 
  428   435     1 
  428   446     1 
  428   447     1 
  429   431     1 
  429   432     1 
  429   445     1 
  430   436     1 
  430   437     1 
  430   441     1 
  430   448     1 
  430   449     1 
  431   433     1 
  431   434     1 
  431   435     1 
  431   446     1 
  431   447     1 
  432   438     1 
  432   439     1 
  432   440     1 
  432   442     1 
  432   443     1 
  432   444     1 
  432   446     1 
  432   447     1 
  433   436     1 
  433   437     1 
  433   441     1 
  433   445     1 
  434   436     1 
  434   437     1 
  434   441     1 
  434   445     1 
  435   445     1 
  436   438     1 
  436   439     1 
  436   440     1 
  436   442     1 
  436   443     1 
  436   444     1 
  437   442     1 
  437   443     1 
  437   444     1 
  438   441     1 
  439   441     1 
  440   441     1 
  445   450     1 
  445   451     1 
  445   469     1 
  446   448     1 
  446   449     1 
  447   452     1 
  447   453     1 
  447   454     1 
  447   470     1 
  447   471     1 
  448   450     1 
  448   451     1 
  448   469     1 
  449   455     1 
  449   456     1 
  449   457     1 
  449   472     1 
  449   473     1 
  450   452     1 
  450   453     1 
  450   454     1 
  450   470     1 
  450   471     1 
  451   458     1 
  451   459     1 
  451   460     1 
  451   470     1 
  451   471     1 
  452   455     1 
  452   456     1 
  452   457     1 
  452   469     1 
  453   455     1 
  453   456     1 
  453   457     1 
  453   469     1 
  454   461     1 
  454   462     1 
  454   469     1 
  455   458     1 
  455   459     1 
  455   460     1 
  456   458     1 
  456   459     1 
  456   460     1 
  457   463     1 
  457   466     1 
  458   461     1 
  458   462     1 
  459   461     1 
  459   462     1 
  460   464     1 
  460   465     1 
  460   467     1 
  460   468     1 
  461   463     1 
  461   466     1 
  463   467     1 
  463   468     1 
  464   466     1 
  465   466     1 
  469   474     1 
  469   475     1 
  469   484     1 
  470   472     1 
  470   473     1 
  471   476     1 
  471   477     1 
  471   478     1 
  471   485     1 
  471   486     1 
  472   474     1 
  472   475     1 
  472   484     1 
  473   479     1 
  473   480     1 
  473   481     1 
  473   487     1 
  473   488     1 
  474   476     1 
  474   477     1 
  474   478     1 
  474   485     1 
  474   486     1 
  475   482     1 
  475   483     1 
  475   485     1 
  475   486     1 
  476   479     1 
  476   480     1 
  476   481     1 
  476   484     1 
  477   479     1 
  477   480     1 
  477   481     1 
  477   484     1 
  478   484     1 
  479   482     1 
  479   483     1 
  480   482     1 
  480   483     1 
  484   489     1 
  484   490     1 
  484   503     1 
  485   487     1 
  485   488     1 
  486   491     1 
  486   492     1 
  486   496     1 
  486   504     1 
  486   505     1 
  487   489     1 
  487   490     1 
  487   503     1 
  488   493     1 
  488   494     1 
  488   495     1 
  488   497     1 
  488   498     1 
  488   499     1 
  488   506     1 
  488   507     1 
  489   491     1 
  489   492     1 
  489   496     1 
  489   504     1 
  489   505     1 
  490   500     1 
  490   501     1 
  490   502     1 
  490   504     1 
  490   505     1 
  491   493     1 
  491   494     1 
  491   495     1 
  491   497     1 
  491   498     1 
  491   499     1 
  491   503     1 
  492   497     1 
  492   498     1 
  492   499     1 
  492   503     1 
  493   496     1 
  494   496     1 
  495   496     1 
  496   503     1 
  497   500     1 
  497   501     1 
  497   502     1 
  498   500     1 
  498   501     1 
  498   502     1 
  503   508     1 
  503   509     1 
  503   527     1 
  504   506     1 
  504   507     1 
  505   510     1 
  505   511     1 
  505   512     1 
  505   528     1 
  505   529     1 
  506   508     1 
  506   509     1 
  506   527     1 
  507   513     1 
  507   514     1 
  507   515     1 
  507   530     1 
  507   531     1 
  508   510     1 
  508   511     1 
  508   512     1 
  508   528     1 
  508   529     1 
  509   516     1 
  509   517     1 
  509   518     1 
  509   528     1 
  509   529     1 
  510   513     1 
  510   514     1 
  510   515     1 
  510   527     1 
  511   513     1 
  511   514     1 
  511   515     1 
  511   527     1 
  512   519     1 
  512   520     1 
  512   527     1 
  513   516     1 
  513   517     1 
  513   518     1 
  514   516     1 
  514   517     1 
  514   518     1 
  515   521     1 
  515   524     1 
  516   519     1 
  516   520     1 
  517   519     1 
  517   520     1 
  518   522     1 
  518   523     1 
  518   525     1 
  518   526     1 
  519   521     1 
  519   524     1 
  521   525     1 
  521   526     1 
  522   524     1 
  523   524     1 
  527   532     1 
  527   533     1 
  527   551     1 
  528   530     1 
  528   531     1 
  529   534     1 
  529   535     1 
  529   536     1 
  529   552     1 
  529   553     1 
  530   532     1 
  530   533     1 
  530   551     1 
  531   537     1 
  531   538     1 
  531   539     1 
  531   554     1 
  531   555     1 
  532   534     1 
  532   535     1 
  532   536     1 
  532   552     1 
  532   553     1 
  533   540     1 
  533   541     1 
  533   542     1 
  533   552     1 
  533   553     1 
  534   537     1 
  534   538     1 
  534   539     1 
  534   551     1 
  535   537     1 
  535   538     1 
  535   539     1 
  535   551     1 
  536   543     1 
  536   544     1 
  536   551     1 
  537   540     1 
  537   541     1 
  537   542     1 
  538   540     1 
  538   541     1 
  538   542     1 
  539   545     1 
  539   548     1 
  540   543     1 
  540   544     1 
  541   543     1 
  541   544     1 
  542   546     1 
  542   547     1 
  542   549     1 
  542   550     1 
  543   545     1 
  543   548     1 
  545   549     1 
  545   550     1 
  546   548     1 
  547   548     1 
  551   556     1 
  551   557     1 
  551   572     1 
  552   554     1 
  552   555     1 
  553   558     1 
  553   559     1 
  553   560     1 
  553   573     1 
  553   574     1 
  554   556     1 
  554   557     1 
  554   572     1 
  555   561     1 
  555   570     1 
  555   575     1 
  555   576     1 
  556   558     1 
  556   559     1 
  556   560     1 
  556   573     1 
  556   574     1 
  557   562     1 
  557   563     1 
  557   568     1 
  557   571     1 
  557   573     1 
  557   574     1 
  558   561     1 
  558   570     1 
  558   572     1 
  559   561     1 
  559   570     1 
  559   572     1 
  560   564     1 
  560   565     1 
  560   569     1 
  560   572     1 
  561   566     1 
  561   568     1 
  561   571     1 
  562   564     1 
  562   565     1 
  562   570     1 
  563   567     1 
  563   569     1 
  563   570     1 
  564   566     1 
  564   568     1 
  565   571     1 
  566   569     1 
  566   570     1 
  567   568     1 
  569   571     1 
  572   577     1 
  572   578     1 
  572   589     1 
  573   575     1 
  573   576     1 
  574   579     1 
  574   580     1 
  574   581     1 
  574   590     1 
  574   591     1 
  575   577     1 
  575   578     1 
  575   589     1 
  576   582     1 
  576   583     1 
  576   584     1 
  576   592     1 
  576   593     1 
  577   579     1 
  577   580     1 
  577   581     1 
  577   590     1 
  577   591     1 
  578   585     1 
  578   586     1 
  578   590     1 
  578   591     1 
  579   582     1 
  579   583     1 
  579   584     1 
  579   589     1 
  580   582     1 
  580   583     1 
  580   584     1 
  580   589     1 
  581   587     1 
  581   588     1 
  581   589     1 
  582   585     1 
  582   586     1 
  583   585     1 
  583   586     1 
  585   587     1 
  585   588     1 
  589   594     1 
  589   595     1 
  589   611     1 
  590   592     1 
  590   593     1 
  591   596     1 
  591   597     1 
  591   598     1 
  591   612     1 
  591   613     1 
  592   594     1 
  592   595     1 
  592   611     1 
  593   599     1 
  593   600     1 
  593   601     1 
  593   614     1 
  593   615     1 
  594   596     1 
  594   597     1 
  594   598     1 
  594   612     1 
  594   613     1 
  595   602     1 
  595   603     1 
  595   604     1 
  595   612     1 
  595   613     1 
  596   599     1 
  596   600     1 
  596   601     1 
  596   611     1 
  597   599     1 
  597   600     1 
  597   601     1 
  597   611     1 
  598   605     1 
  598   606     1 
  598   607     1 
  598   611     1 
  599   602     1 
  599   603     1 
  599   604     1 
  600   602     1 
  600   603     1 
  600   604     1 
  601   608     1 
  601   609     1 
  601   610     1 
  602   605     1 
  602   606     1 
  602   607     1 
  603   605     1 
  603   606     1 
  603   607     1 
  605   608     1 
  605   609     1 
  605   610     1 
  606   608     1 
  606   609     1 
  606   610     1 
  611   616     1 
  611   617     1 
  611   622     1 
  612   614     1 
  612   615     1 
  613   618     1 
  613   619     1 
  613   620     1 
  613   623     1 
  613   624     1 
  614   616     1 
  614   617     1 
  614   622     1 
  615   621     1 
  615   625     1 
  615   626     1 
  616   618     1 
  616   619     1 
  616   620     1 
  616   623     1 
  616   624     1 
  617   623     1 
  617   624     1 
  618   621     1 
  618   622     1 
  619   621     1 
  619   622     1 
  620   622     1 
  622   627     1 
  622   628     1 
  622   636     1 
  623   625     1 
  623   626     1 
  624   629     1 
  624   630     1 
  624   634     1 
  624   637     1 
  624   638     1 
  625   627     1 
  625   628     1 
  625   636     1 
  626   631     1 
  626   632     1 
  626   633     1 
  626   635     1 
  626   639     1 
  626   640     1 
  627   629     1 
  627   630     1 
  627   634     1 
  627   637     1 
  627   638     1 
  628   637     1 
  628   638     1 
  629   631     1 
  629   632     1 
  629   633     1 
  629   635     1 
  629   636     1 
  630   635     1 
  630   636     1 
  631   634     1 
  632   634     1 
  633   634     1 
  634   636     1 
  636   641     1 
  636   642     1 
  636   651     1 
  637   639     1 
  637   640     1 
  638   643     1 
  638   644     1 
  638   645     1 
  638   652     1 
  638   653     1 
  639   641     1 
  639   642     1 
  639   651     1 
  640   646     1 
  640   647     1 
  640   648     1 
  640   654     1 
  640   655     1 
  641   643     1 
  641   644     1 
  641   645     1 
  641   652     1 
  641   653     1 
  642   649     1 
  642   650     1 
  642   652     1 
  642   653     1 
  643   646     1 
  643   647     1 
  643   648     1 
  643   651     1 
  644   646     1 
  644   647     1 
  644   648     1 
  644   651     1 
  645   651     1 
  646   649     1 
  646   650     1 
  647   649     1 
  647   650     1 
  651   656     1 
  651   657     1 
  651   670     1 
  652   654     1 
  652   655     1 
  653   658     1 
  653   659     1 
  653   660     1 
  653   671     1 
  653   672     1 
  654   656     1 
  654   657     1 
  654   670     1 
  655   661     1 
  655   662     1 
  655   666     1 
  655   673     1 
  655   674     1 
  656   658     1 
  656   659     1 
  656   660     1 
  656   671     1 
  656   672     1 
  657   663     1 
  657   664     1 
  657   665     1 
  657   667     1 
  657   668     1 
  657   669     1 
  657   671     1 
  657   672     1 
  658   661     1 
  658   662     1 
  658   666     1 
  658   670     1 
  659   661     1 
  659   662     1 
  659   666     1 
  659   670     1 
  660   670     1 
  661   663     1 
  661   664     1 
  661   665     1 
  661   667     1 
  661   668     1 
  661   669     1 
  662   667     1 
  662   668     1 
  662   669     1 
  663   666     1 
  664   666     1 
  665   666     1 
  670   675     1 
  670   676     1 
  670   689     1 
  671   673     1 
  671   674     1 
  672   677     1 
  672   678     1 
  672   679     1 
  672   690     1 
  672   691     1 
  673   675     1 
  673   676     1 
  673   689     1 
  674   680     1 
  674   681     1 
  674   685     1 
  674   692     1 
  674   693     1 
  675   677     1 
  675   678     1 
  675   679     1 
  675   690     1 
  675   691     1 
  676   682     1 
  676   683     1 
  676   684     1 
  676   686     1 
  676   687     1 
  676   688     1 
  676   690     1 
  676   691     1 
  677   680     1 
  677   681     1 
  677   685     1 
  677   689     1 
  678   680     1 
  678   681     1 
  678   685     1 
  678   689     1 
  679   689     1 
  680   682     1 
  680   683     1 
  680   684     1 
  680   686     1 
  680   687     1 
  680   688     1 
  681   686     1 
  681   687     1 
  681   688     1 
  682   685     1 
  683   685     1 
  684   685     1 
  689   694     1 
  689   695     1 
  689   708     1 
  690   692     1 
  690   693     1 
  691   696     1 
  691   697     1 
  691   701     1 
  691   709     1 
  691   710     1 
  692   694     1 
  692   695     1 
  692   708     1 
  693   698     1 
  693   699     1 
  693   700     1 
  693   702     1 
  693   703     1 
  693   704     1 
  693   711     1 
  693   712     1 
  694   696     1 
  694   697     1 
  694   701     1 
  694   709     1 
  694   710     1 
  695   705     1 
  695   706     1 
  695   707     1 
  695   709     1 
  695   710     1 
  696   698     1 
  696   699     1 
  696   700     1 
  696   702     1 
  696   703     1 
  696   704     1 
  696   708     1 
  697   702     1 
  697   703     1 
  697   704     1 
  697   708     1 
  698   701     1 
  699   701     1 
  700   701     1 
  701   708     1 
  702   705     1 
  702   706     1 
  702   707     1 
  703   705     1 
  703   706     1 
  703   707     1 
  708   713     1 
  708   714     1 
  708   732     1 
  709   711     1 
  709   712     1 
  710   715     1 
  710   716     1 
  710   717     1 
  710   733     1 
  710   734     1 
  711   713     1 
  711   714     1 
  711   732     1 
  712   718     1 
  712   719     1 
  712   720     1 
  712   735     1 
  712   736     1 
  713   715     1 
  713   716     1 
  713   717     1 
  713   733     1 
  713   734     1 
  714   721     1 
  714   722     1 
  714   723     1 
  714   733     1 
  714   734     1 
  715   718     1 
  715   719     1 
  715   720     1 
  715   732     1 
  716   718     1 
  716   719     1 
  716   720     1 
  716   732     1 
  717   724     1 
  717   725     1 
  717   732     1 
  718   721     1 
  718   722     1 
  718   723     1 
  719   721     1 
  719   722     1 
  719   723     1 
  720   726     1 
  720   729     1 
  721   724     1 
  721   725     1 
  722   724     1 
  722   725     1 
  723   727     1 
  723   728     1 
  723   730     1 
  723   731     1 
  724   726     1 
  724   729     1 
  726   730     1 
  726   731     1 
  727   729     1 
  728   729     1 
  732   737     1 
  732   738     1 
  732   754     1 
  733   735     1 
  733   736     1 
  734   739     1 
  734   740     1 
  734   741     1 
  734   755     1 
  734   756     1 
  735   737     1 
  735   738     1 
  735   754     1 
  736   742     1 
  736   743     1 
  736   744     1 
  736   757     1 
  736   758     1 
  737   739     1 
  737   740     1 
  737   741     1 
  737   755     1 
  737   756     1 
  738   745     1 
  738   746     1 
  738   747     1 
  738   755     1 
  738   756     1 
  739   742     1 
  739   743     1 
  739   744     1 
  739   754     1 
  740   742     1 
  740   743     1 
  740   744     1 
  740   754     1 
  741   748     1 
  741   749     1 
  741   750     1 
  741   754     1 
  742   745     1 
  742   746     1 
  742   747     1 
  743   745     1 
  743   746     1 
  743   747     1 
  744   751     1 
  744   752     1 
  744   753     1 
  745   748     1 
  745   749     1 
  745   750     1 
  746   748     1 
  746   749     1 
  746   750     1 
  748   751     1 
  748   752     1 
  748   753     1 
  749   751     1 
  749   752     1 
  749   753     1 
  754   759     1 
  754   760     1 
  754   773     1 
  755   757     1 
  755   758     1 
  756   761     1 
  756   762     1 
  756   763     1 
  756   774     1 
  756   775     1 
  757   759     1 
  757   760     1 
  757   773     1 
  758   764     1 
  758   765     1 
  758   769     1 
  758   776     1 
  758   785     1 
  759   761     1 
  759   762     1 
  759   763     1 
  759   774     1 
  759   775     1 
  760   766     1 
  760   767     1 
  760   768     1 
  760   770     1 
  760   771     1 
  760   772     1 
  760   774     1 
  760   775     1 
  761   764     1 
  761   765     1 
  761   769     1 
  761   773     1 
  762   764     1 
  762   765     1 
  762   769     1 
  762   773     1 
  763   773     1 
  764   766     1 
  764   767     1 
  764   768     1 
  764   770     1 
  764   771     1 
  764   772     1 
  765   770     1 
  765   771     1 
  765   772     1 
  766   769     1 
  767   769     1 
  768   769     1 
  773   777     1 
  773   778     1 
  773   779     1 
  773   782     1 
  773   786     1 
  773   787     1 
  774   776     1 
  774   785     1 
  775   780     1 
  775   781     1 
  775   783     1 
  775   784     1 
  775   788     1 
  775   789     1 
  776   783     1 
  776   784     1 
  776   786     1 
  776   787     1 
  777   780     1 
  777   781     1 
  777   782     1 
  777   785     1 
  778   780     1 
  778   781     1 
  778   782     1 
  778   785     1 
  779   786     1 
  779   787     1 
  780   783     1 
  780   784     1 
  780   785     1 
  781   783     1 
  781   784     1 
  781   785     1 
  782   788     1 
  782   789     1 
  783   786     1 
  783   787     1 
  784   786     1 
  784   787     1 
  785   790     1 
  785   791     1 
  786   788     1 
  786   789     1 
  787   792     1 
  787   793     1 
  787   807     1 
  788   790     1 
  788   791     1 
  789   794     1 
  789   795     1 
  789   796     1 
  789   808     1 
  789   809     1 
  790   792     1 
  790   793     1 
  790   807     1 
  791   797     1 
  791   805     1 
  791   810     1 
  791   811     1 
  792   794     1 
  792   795     1 
  792   796     1 
  792   808     1 
  792   809     1 
  793   798     1 
  793   799     1 
  793   803     1 
  793   806     1 
  793   808     1 
  793   809     1 
  794   797     1 
  794   805     1 
  794   807     1 
  795   797     1 
  795   805     1 
  795   807     1 
  796   800     1 
  796   801     1 
  796   804     1 
  796   807     1 
  797   802     1 
  797   803     1 
  797   806     1 
  798   800     1 
  798   801     1 
  798   805     1 
  799   804     1 
  799   805     1 
  800   802     1 
  800   803     1 
  801   806     1 
  802   804     1 
  802   805     1 
  804   806     1 
  807   812     1 
  807   813     1 
  807   824     1 
  808   810     1 
  808   811     1 
  809   814     1 
  809   815     1 
  809   816     1 
  809   825     1 
  809   826     1 
  810   812     1 
  810   813     1 
  810   824     1 
  811   817     1 
  811   818     1 
  811   819     1 
  811   827     1 
  811   828     1 
  812   814     1 
  812   815     1 
  812   816     1 
  812   825     1 
  812   826     1 
  813   820     1 
  813   821     1 
  813   825     1 
  813   826     1 
  814   817     1 
  814   818     1 
  814   819     1 
  814   824     1 
  815   817     1 
  815   818     1 
  815   819     1 
  815   824     1 
  816   822     1 
  816   823     1 
  816   824     1 
  817   820     1 
  817   821     1 
  818   820     1 
  818   821     1 
  820   822     1 
  820   823     1 
  824   829     1 
  824   830     1 
  824   848     1 
  825   827     1 
  825   828     1 
  826   831     1 
  826   832     1 
  826   833     1 
  826   849     1 
  826   850     1 
  827   829     1 
  827   830     1 
  827   848     1 
  828   834     1 
  828   835     1 
  828   836     1 
  828   851     1 
  828   852     1 
  829   831     1 
  829   832     1 
  829   833     1 
  829   849     1 
  829   850     1 
  830   837     1 
  830   838     1 
  830   839     1 
  830   849     1 
  830   850     1 
  831   834     1 
  831   835     1 
  831   836     1 
  831   848     1 
  832   834     1 
  832   835     1 
  832   836     1 
  832   848     1 
  833   840     1 
  833   841     1 
  833   848     1 
  834   837     1 
  834   838     1 
  834   839     1 
  835   837     1 
  835   838     1 
  835   839     1 
  836   842     1 
  836   845     1 
  837   840     1 
  837   841     1 
  838   840     1 
  838   841     1 
  839   843     1 
  839   844     1 
  839   846     1 
  839   847     1 
  840   842     1 
  840   845     1 
  842   846     1 
  842   847     1 
  843   845     1 
  844   845     1 
  848   853     1 
  848   854     1 
  848   867     1 
  849   851     1 
  849   852     1 
  850   855     1 
  850   856     1 
  850   857     1 
  850   868     1 
  850   869     1 
  851   853     1 
  851   854     1 
  851   867     1 
  852   858     1 
  852   859     1 
  852   863     1 
  852   870     1 
  852   871     1 
  853   855     1 
  853   856     1 
  853   857     1 
  853   868     1 
  853   869     1 
  854   860     1 
  854   861     1 
  854   862     1 
  854   864     1 
  854   865     1 
  854   866     1 
  854   868     1 
  854   869     1 
  855   858     1 
  855   859     1 
  855   863     1 
  855   867     1 
  856   858     1 
  856   859     1 
  856   863     1 
  856   867     1 
  857   867     1 
  858   860     1 
  858   861     1 
  858   862     1 
  858   864     1 
  858   865     1 
  858   866     1 
  859   864     1 
  859   865     1 
  859   866     1 
  860   863     1 
  861   863     1 
  862   863     1 
  867   872     1 
  867   873     1 
  867   883     1 
  868   870     1 
  868   871     1 
  869   874     1 
  869   875     1 
  869   879     1 
  869   884     1 
  869   885     1 
  870   872     1 
  870   873     1 
  870   883     1 
  871   876     1 
  871   877     1 
  871   878     1 
  871   880     1 
  871   881     1 
  871   882     1 
  871   886     1 
  871   887     1 
  872   874     1 
  872   875     1 
  872   879     1 
  872   884     1 
  872   885     1 
  873   884     1 
  873   885     1 
  874   876     1 
  874   877     1 
  874   878     1 
  874   880     1 
  874   881     1 
  874   882     1 
  874   883     1 
  875   880     1 
  875   881     1 
  875   882     1 
  875   883     1 
  876   879     1 
  877   879     1 
  878   879     1 
  879   883     1 
  883   888     1 
  883   889     1 
  883   907     1 
  884   886     1 
  884   887     1 
  885   890     1 
  885   891     1 
  885   892     1 
  885   908     1 
  885   909     1 
  886   888     1 
  886   889     1 
  886   907     1 
  887   893     1 
  887   894     1 
  887   895     1 
  887   910     1 
  887   911     1 
  888   890     1 
  888   891     1 
  888   892     1 
  888   908     1 
  888   909     1 
  889   896     1 
  889   897     1 
  889   898     1 
  889   908     1 
  889   909     1 
  890   893     1 
  890   894     1 
  890   895     1 
  890   907     1 
  891   893     1 
  891   894     1 
  891   895     1 
  891   907     1 
  892   899     1 
  892   900     1 
  892   907     1 
  893   896     1 
  893   897     1 
  893   898     1 
  894   896     1 
  894   897     1 
  894   898     1 
  895   901     1 
  895   904     1 
  896   899     1 
  896   900     1 
  897   899     1 
  897   900     1 
  898   902     1 
  898   903     1 
  898   905     1 
  898   906     1 
  899   901     1 
  899   904     1 
  901   905     1 
  901   906     1 
  902   904     1 
  903   904     1 
  907   912     1 
  907   913     1 
  907   922     1 
  908   910     1 
  908   911     1 
  909   914     1 
  909   915     1 
  909   916     1 
  909   923     1 
  909   924     1 
  910   912     1 
  910   913     1 
  910   922     1 
  911   917     1 
  911   918     1 
  911   919     1 
  911   925     1 
  911   926     1 
  912   914     1 
  912   915     1 
  912   916     1 
  912   923     1 
  912   924     1 
  913   920     1 
  913   921     1 
  913   923     1 
  913   924     1 
  914   917     1 
  914   918     1 
  914   919     1 
  914   922     1 
  915   917     1 
  915   918     1 
  915   919     1 
  915   922     1 
  916   922     1 
  917   920     1 
  917   921     1 
  918   920     1 
  918   921     1 
  922   927     1 
  922   928     1 
  922   941     1 
  923   925     1 
  923   926     1 
  924   929     1 
  924   930     1 
  924   934     1 
  924   942     1 
  924   943     1 
  925   927     1 
  925   928     1 
  925   941     1 
  926   931     1 
  926   932     1 
  926   933     1 
  926   935     1 
  926   936     1 
  926   937     1 
  926   944     1 
  926   945     1 
  927   929     1 
  927   930     1 
  927   934     1 
  927   942     1 
  927   943     1 
  928   938     1 
  928   939     1 
  928   940     1 
  928   942     1 
  928   943     1 
  929   931     1 
  929   932     1 
  929   933     1 
  929   935     1 
  929   936     1 
  929   937     1 
  929   941     1 
  930   935     1 
  930   936     1 
  930   937     1 
  930   941     1 
  931   934     1 
  932   934     1 
  933   934     1 
  934   941     1 
  935   938     1 
  935   939     1 
  935   940     1 
  936   938     1 
  936   939     1 
  936   940     1 
  941   946     1 
  941   947     1 
  941   951     1 
  942   944     1 
  942   945     1 
  943   948     1 
  943   949     1 
  943   950     1 
  943   952     1 
  943   953     1 
  944   946     1 
  944   947     1 
  944   951     1 
  945   954     1 
  945   955     1 
  946   948     1 
  946   949     1 
  946   950     1 
  946   952     1 
  946   953     1 
  947   952     1 
  947   953     1 
  948   951     1 
  949   951     1 
  950   951     1 
  951   956     1 
  951   957     1 
  951   968     1 
  952   954     1 
  952   955     1 
  953   958     1 
  953   959     1 
  953   960     1 
  953   969     1 
  953   970     1 
  954   956     1 
  954   957     1 
  954   968     1 
  955   961     1 
  955   962     1 
  955   963     1 
  955   971     1 
  955   972     1 
  956   958     1 
  956   959     1 
  956   960     1 
  956   969     1 
  956   970     1 
  957   964     1 
  957   965     1 
  957   969     1 
  957   970     1 
  958   961     1 
  958   962     1 
  958   963     1 
  958   968     1 
  959   961     1 
  959   962     1 
  959   963     1 
  959   968     1 
  960   966     1 
  960   967     1 
  960   968     1 
  961   964     1 
  961   965     1 
  962   964     1 
  962   965     1 
  964   966     1 
  964   967     1 
  968   973     1 
  968   974     1 
  968   980     1 
  969   971     1 
  969   972     1 
  970   975     1 
  970   976     1 
  970   977     1 
  970   981     1 
  970   982     1 
  971   973     1 
  971   974     1 
  971   980     1 
  972   978     1 
  972   979     1 
  972   983     1 
  972   984     1 
  973   975     1 
  973   976     1 
  973   977     1 
  973   981     1 
  973   982     1 
  974   981     1 
  974   982     1 
  975   978     1 
  975   979     1 
  975   980     1 
  976   978     1 
  976   979     1 
  976   980     1 
  977   980     1 
  980   985     1 
  980   986     1 
  980  1000     1 
  981   983     1 
  981   984     1 
  982   987     1 
  982   988     1 
  982   989     1 
  982  1001     1 
  982  1002     1 
  983   985     1 
  983   986     1 
  983  1000     1 
  984   990     1 
  984   998     1 
  984  1003     1 
  984  1004     1 
  985   987     1 
  985   988     1 
  985   989     1 
  985  1001     1 
  985  1002     1 
  986   991     1 
  986   992     1 
  986   996     1 
  986   999     1 
  986  1001     1 
  986  1002     1 
  987   990     1 
  987   998     1 
  987  1000     1 
  988   990     1 
  988   998     1 
  988  1000     1 
  989   993     1 
  989   994     1 
  989   997     1 
  989  1000     1 
  990   995     1 
  990   996     1 
  990   999     1 
  991   993     1 
  991   994     1 
  991   998     1 
  992   997     1 
  992   998     1 
  993   995     1 
  993   996     1 
  994   999     1 
  995   997     1 
  995   998     1 
  997   999     1 
 1000  1005     1 
 1000  1006     1 
 1000  1022     1 
 1001  1003     1 
 1001  1004     1 
 1002  1007     1 
 1002  1008     1 
 1002  1009     1 
 1002  1023     1 
 1002  1024     1 
 1003  1005     1 
 1003  1006     1 
 1003  1022     1 
 1004  1010     1 
 1004  1011     1 
 1004  1012     1 
 1004  1025     1 
 1004  1026     1 
 1005  1007     1 
 1005  1008     1 
 1005  1009     1 
 1005  1023     1 
 1005  1024     1 
 1006  1013     1 
 1006  1014     1 
 1006  1015     1 
 1006  1023     1 
 1006  1024     1 
 1007  1010     1 
 1007  1011     1 
 1007  1012     1 
 1007  1022     1 
 1008  1010     1 
 1008  1011     1 
 1008  1012     1 
 1008  1022     1 
 1009  1016     1 
 1009  1017     1 
 1009  1018     1 
 1009  1022     1 
 1010  1013     1 
 1010  1014     1 
 1010  1015     1 
 1011  1013     1 
 1011  1014     1 
 1011  1015     1 
 1012  1019     1 
 1012  1020     1 
 1012  1021     1 
 1013  1016     1 
 1013  1017     1 
 1013  1018     1 
 1014  1016     1 
 1014  1017     1 
 1014  1018     1 
 1016  1019     1 
 1016  1020     1 
 1016  1021     1 
 1017  1019     1 
 1017  1020     1 
 1017  1021     1 
 1022  1027     1 
 1022  1028     1 
 1022  1036     1 
 1023  1025     1 
 1023  1026     1 
 1024  1029     1 
 1024  1030     1 
 1024  1034     1 
 1024  1037     1 
 1024  1038     1 
 1025  1027     1 
 1025  1028     1 
 1025  1036     1 
 1026  1031     1 
 1026  1032     1 
 1026  1033     1 
 1026  1035     1 
 1026  1039     1 
 1026  1040     1 
 1027  1029     1 
 1027  1030     1 
 1027  1034     1 
 1027  1037     1 
 1027  1038     1 
 1028  1037     1 
 1028  1038     1 
 1029  1031     1 
 1029  1032     1 
 1029  1033     1 
 1029  1035     1 
 1029  1036     1 
 1030  1035     1 
 1030  1036     1 
 1031  1034     1 
 1032  1034     1 
 1033  1034     1 
 1034  1036     1 
 1036  1041     1 
 1036  1042     1 
 1036  1048     1 
 1037  1039     1 
 1037  1040     1 
 1038  1043     1 
 1038  1044     1 
 1038  1045     1 
 1038  1049     1 
 1038  1050     1 
 1039  1041     1 
 1039  1042     1 
 1039  1048     1 
 1040  1046     1 
 1040  1047     1 
 1040  1051     1 
 1040  1052     1 
 1041  1043     1 
 1041  1044     1 
 1041  1045     1 
 1041  1049     1 
 1041  1050     1 
 1042  1049     1 
 1042  1050     1 
 1043  1046     1 
 1043  1047     1 
 1043  1048     1 
 1044  1046     1 
 1044  1047     1 
 1044  1048     1 
 1045  1048     1 
 1048  1053     1 
 1048  1054     1 
 1048  1067     1 
 1049  1051     1 
 1049  1052     1 
 1050  1055     1 
 1050  1056     1 
 1050  1057     1 
 1050  1068     1 
 1050  1069     1 
 1051  1053     1 
 1051  1054     1 
 1051  1067     1 
 1052  1058     1 
 1052  1059     1 
 1052  1063     1 
 1052  1070     1 
 1052  1071     1 
 1053  1055     1 
 1053  1056     1 
 1053  1057     1 
 1053  1068     1 
 1053  1069     1 
 1054  1060     1 
 1054  1061     1 
 1054  1062     1 
 1054  1064     1 
 1054  1065     1 
 1054  1066     1 
 1054  1068     1 
 1054  1069     1 
 1055  1058     1 
 1055  1059     1 
 1055  1063     1 
 1055  1067     1 
 1056  1058     1 
 1056  1059     1 
 1056  1063     1 
 1056  1067     1 
 1057  1067     1 
 1058  1060     1 
 1058  1061     1 
 1058  1062     1 
 1058  1064     1 
 1058  1065     1 
 1058  1066     1 
 1059  1064     1 
 1059  1065     1 
 1059  1066     1 
 1060  1063     1 
 1061  1063     1 
 1062  1063     1 
 1067  1072     1 
 1067  1073     1 
 1067  1091     1 
 1068  1070     1 
 1068  1071     1 
 1069  1074     1 
 1069  1075     1 
 1069  1076     1 
 1069  1092     1 
 1069  1093     1 
 1070  1072     1 
 1070  1073     1 
 1070  1091     1 
 1071  1077     1 
 1071  1078     1 
 1071  1079     1 
 1071  1094     1 
 1071  1095     1 
 1072  1074     1 
 1072  1075     1 
 1072  1076     1 
 1072  1092     1 
 1072  1093     1 
 1073  1080     1 
 1073  1081     1 
 1073  1082     1 
 1073  1092     1 
 1073  1093     1 
 1074  1077     1 
 1074  1078     1 
 1074  1079     1 
 1074  1091     1 
 1075  1077     1 
 1075  1078     1 
 1075  1079     1 
 1075  1091     1 
 1076  1083     1 
 1076  1084     1 
 1076  1091     1 
 1077  1080     1 
 1077  1081     1 
 1077  1082     1 
 1078  1080     1 
 1078  1081     1 
 1078  1082     1 
 1079  1085     1 
 1079  1088     1 
 1080  1083     1 
 1080  1084     1 
 1081  1083     1 
 1081  1084     1 
 1082  1086     1 
 1082  1087     1 
 1082  1089     1 
 1082  1090     1 
 1083  1085     1 
 1083  1088     1 
 1085  1089     1 
 1085  1090     1 
 1086  1088     1 
 1087  1088     1 
 1091  1096     1 
 1091  1097     1 
 1091  1111     1 
 1092  1094     1 
 1092  1095     1 
 1093  1098     1 
 1093  1099     1 
 1093  1100     1 
 1093  1112     1 
 1093  1113     1 
 1094  1096     1 
 1094  1097     1 
 1094  1111     1 
 1095  1101     1 
 1095  1109     1 
 1095  1114     1 
 1095  1115     1 
 1096  1098     1 
 1096  1099     1 
 1096  1100     1 
 1096  1112     1 
 1096  1113     1 
 1097  1102     1 
 1097  1103     1 
 1097  1107     1 
 1097  1110     1 
 1097  1112     1 
 1097  1113     1 
 1098  1101     1 
 1098  1109     1 
 1098  1111     1 
 1099  1101     1 
 1099  1109     1 
 1099  1111     1 
 1100  1104     1 
 1100  1105     1 
 1100  1108     1 
 1100  1111     1 
 1101  1106     1 
 1101  1107     1 
 1101  1110     1 
 1102  1104     1 
 1102  1105     1 
 1102  1109     1 
 1103  1108     1 
 1103  1109     1 
 1104  1106     1 
 1104  1107     1 
 1105  1110     1 
 1106  1108     1 
 1106  1109     1 
 1108  1110     1 
 1111  1116     1 
 1111  1117     1 
 1111  1128     1 
 1112  1114     1 
 1112  1115     1 
 1113  1118     1 
 1113  1119     1 
 1113  1120     1 
 1113  1129     1 
 1113  1130     1 
 1114  1116     1 
 1114  1117     1 
 1114  1128     1 
 1115  1121     1 
 1115  1122     1 
 1115  1123     1 
 1115  1131     1 
 1115  1132     1 
 1116  1118     1 
 1116  1119     1 
 1116  1120     1 
 1116  1129     1 
 1116  1130     1 
 1117  1124     1 
 1117  1125     1 
 1117  1129     1 
 1117  1130     1 
 1118  1121     1 
 1118  1122     1 
 1118  1123     1 
 1118  1128     1 
 1119  1121     1 
 1119  1122     1 
 1119  1123     1 
 1119  1128     1 
 1120  1126     1 
 1120  1127     1 
 1120  1128     1 
 1121  1124     1 
 1121  1125     1 
 1122  1124     1 
 1122  1125     1 
 1124  1126     1 
 1124  1127     1 
 1128  1133     1 
 1128  1134     1 
 1128  1139     1 
 1129  1131     1 
 1129  1132     1 
 1130  1135     1 
 1130  1136     1 
 1130  1137     1 
 1130  1140     1 
 1130  1141     1 
 1131  1133     1 
 1131  1134     1 
 1131  1139     1 
 1132  1138     1 
 1132  1142     1 
 1132  1143     1 
 1133  1135     1 
 1133  1136     1 
 1133  1137     1 
 1133  1140     1 
 1133  1141     1 
 1134  1140     1 
 1134  1141     1 
 1135  1138     1 
 1135  1139     1 
 1136  1138     1 
 1136  1139     1 
 1137  1139     1 
 1139  1144     1 
 1139  1145     1 
 1139  1150     1 
 1140  1142     1 
 1140  1143     1 
 1141  1146     1 
 1141  1147     1 
 1141  1148     1 
 1141  1151     1 
 1141  1152     1 
 1142  1144     1 
 1142  1145     1 
 1142  1150     1 
 1143  1149     1 
 1143  1153     1 
 1143  1154     1 
 1144  1146     1 
 1144  1147     1 
 1144  1148     1 
 1144  1151     1 
 1144  1152     1 
 1145  1151     1 
 1145  1152     1 
 1146  1149     1 
 1146  1150     1 
 1147  1149     1 
 1147  1150     1 
 1148  1150     1 
 1150  1155     1 
 1150  1156     1 
 1150  1160     1 
 1151  1153     1 
 1151  1154     1 
 1152  1157     1 
 1152  1158     1 
 1152  1159     1 
 1152  1161     1 
 1152  1162     1 
 1153  1155     1 
 1153  1156     1 
 1153  1160     1 
 1154  1163     1 
 1154  1164     1 
 1155  1157     1 
 1155  1158     1 
 1155  1159     1 
 1155  1161     1 
 1155  1162     1 
 1156  1161     1 
 1156  1162     1 
 1157  1160     1 
 1158  1160     1 
 1159  1160     1 
 1160  1165     1 
 1160  1166     1 
 1160  1176     1 
 1161  1163     1 
 1161  1164     1 
 1162  1167     1 
 1162  1168     1 
 1162  1172     1 
 1162  1177     1 
 1162  1178     1 
 1163  1165     1 
 1163  1166     1 
 1163  1176     1 
 1164  1169     1 
 1164  1170     1 
 1164  1171     1 
 1164  1173     1 
 1164  1174     1 
 1164  1175     1 
 1164  1179     1 
 1164  1180     1 
 1165  1167     1 
 1165  1168     1 
 1165  1172     1 
 1165  1177     1 
 1165  1178     1 
 1166  1177     1 
 1166  1178     1 
 1167  1169     1 
 1167  1170     1 
 1167  1171     1 
 1167  1173     1 
 1167  1174     1 
 1167  1175     1 
 1167  1176     1 
 1168  1173     1 
 1168  1174     1 
 1168  1175     1 
 1168  1176     1 
 1169  1172     1 
 1170  1172     1 
 1171  1172     1 
 1172  1176     1 
 1176  1181     1 
 1176  1182     1 
 1176  1193     1 
 1177  1179     1 
 1177  1180     1 
 1178  1183     1 
 1178  1184     1 
 1178  1185     1 
 1178  1194     1 
 1178  1195     1 
 1179  1181     1 
 1179  1182     1 
 1179  1193     1 
 1180  1186     1 
 1180  1187     1 
 1180  1188     1 
 1180  1196     1 
 1180  1197     1 
 1181  1183     1 
 1181  1184     1 
 1181  1185     1 
 1181  1194     1 
 1181  1195     1 
 1182  1189     1 
 1182  1194     1 
 1182  1195     1 
 1183  1186     1 
 1183  1187     1 
 1183  1188     1 
 1183  1193     1 
 1184  1186     1 
 1184  1187     1 
 1184  1188     1 
 1184  1193     1 
 1185  1190     1 
 1185  1191     1 
 1185  1192     1 
 1185  1193     1 
 1186  1189     1 
 1187  1189     1 
 1193  1198     1 
 1193  1199     1 
 1193  1203     1 
 1194  1196     1 
 1194  1197     1 
 1195  1200     1 
 1195  1201     1 
 1195  1202     1 
 1195  1204     1 
 1195  1205     1 
 1196  1198     1 
 1196  1199     1 
 1196  1203     1 
 1197  1206     1 
 1197  1207     1 
 1198  1200     1 
 1198  1201     1 
 1198  1202     1 
 1198  1204     1 
 1198  1205     1 
 1199  1204     1 
 1199  1205     1 
 1200  1203     1 
 1201  1203     1 
 1202  1203     1 
 1203  1208     1 
 1203  1209     1 
 1203  1222     1 
 1204  1206     1 
 1204  1207     1 
 1205  1210     1 
 1205  1211     1 
 1205  1212     1 
 1205  1223     1 
 1205  1224     1 
 1206  1208     1 
 1206  1209     1 
 1206  1222     1 
 1207  1213     1 
 1207  1214     1 
 1207  1218     1 
 1207  1225     1 
 1207  1226     1 
 1208  1210     1 
 1208  1211     1 
 1208  1212     1 
 1208  1223     1 
 1208  1224     1 
 1209  1215     1 
 1209  1216     1 
 1209  1217     1 
 1209  1219     1 
 1209  1220     1 
 1209  1221     1 
 1209  1223     1 
 1209  1224     1 
 1210  1213     1 
 1210  1214     1 
 1210  1218     1 
 1210  1222     1 
 1211  1213     1 
 1211  1214     1 
 1211  1218     1 
 1211  1222     1 
 1212  1222     1 
 1213  1215     1 
 1213  1216     1 
 1213  1217     1 
 1213  1219     1 
 1213  1220     1 
 1213  1221     1 
 1214  1219     1 
 1214  1220     1 
 1214  1221     1 
 1215  1218     1 
 1216  1218     1 
 1217  1218     1 
 1222  1227     1 
 1222  1228     1 
 1222  1239     1 
 1223  1225     1 
 1223  1226     1 
 1224  1229     1 
 1224  1230     1 
 1224  1231     1 
 1224  1240     1 
 1224  1241     1 
 1225  1227     1 
 1225  1228     1 
 1225  1239     1 
 1226  1232     1 
 1226  1233     1 
 1226  1234     1 
 1226  1242     1 
 1226  1243     1 
 1227  1229     1 
 1227  1230     1 
 1227  1231     1 
 1227  1240     1 
 1227  1241     1 
 1228  1235     1 
 1228  1236     1 
 1228  1240     1 
 1228  1241     1 
 1229  1232     1 
 1229  1233     1 
 1229  1234     1 
 1229  1239     1 
 1230  1232     1 
 1230  1233     1 
 1230  1234     1 
 1230  1239     1 
 1231  1237     1 
 1231  1238     1 
 1231  1239     1 
 1232  1235     1 
 1232  1236     1 
 1233  1235     1 
 1233  1236     1 
 1235  1237     1 
 1235  1238     1 
 1239  1244     1 
 1239  1245     1 
 1239  1254     1 
 1240  1242     1 
 1240  1243     1 
 1241  1246     1 
 1241  1247     1 
 1241  1248     1 
 1241  1255     1 
 1241  1256     1 
 1242  1244     1 
 1242  1245     1 
 1242  1254     1 
 1243  1249     1 
 1243  1250     1 
 1243  1251     1 
 1243  1257     1 
 1243  1258     1 
 1244  1246     1 
 1244  1247     1 
 1244  1248     1 
 1244  1255     1 
 1244  1256     1 
 1245  1252     1 
 1245  1253     1 
 1245  1255     1 
 1245  1256     1 
 1246  1249     1 
 1246  1250     1 
 1246  1251     1 
 1246  1254     1 
 1247  1249     1 
 1247  1250     1 
 1247  1251     1 
 1247  1254     1 
 1248  1254     1 
 1249  1252     1 
 1249  1253     1 
 1250  1252     1 
 1250  1253     1 
 1254  1259     1 
 1254  1260     1 
 1254  1264     1 
 1255  1257     1 
 1255  1258     1 
 1256  1261     1 
 1256  1262     1 
 1256  1263     1 
 1256  1265     1 
 1256  1266     1 
 1257  1259     1 
 1257  1260     1 
 1257  1264     1 
 1258  1267     1 
 1258  1268     1 
 1259  1261     1 
 1259  1262     1 
 1259  1263     1 
 1259  1265     1 
 1259  1266     1 
 1260  1265     1 
 1260  1266     1 
 1261  1264     1 
 1262  1264     1 
 1263  1264     1 
 1264  1269     1 
 1264  1270     1 
 1264  1275     1 
 1265  1267     1 
 1265  1268     1 
 1266  1271     1 
 1266  1272     1 
 1266  1273     1 
 1266  1276     1 
 1266  1277     1 
 1267  1269     1 
 1267  1270     1 
 1267  1275     1 
 1268  1274     1 
 1268  1278     1 
 1268  1279     1 
 1269  1271     1 
 1269  1272     1 
 1269  1273     1 
 1269  1276     1 
 1269  1277     1 
 1270  1276     1 
 1270  1277     1 
 1271  1274     1 
 1271  1275     1 
 1272  1274     1 
 1272  1275     1 
 1273  1275     1 
 1275  1280     1 
 1275  1281     1 
 1275  1290     1 
 1276  1278     1 
 1276  1279     1 
 1277  1282     1 
 1277  1283     1 
 1277  1284     1 
 1277  1291     1 
 1277  1292     1 
 1278  1280     1 
 1278  1281     1 
 1278  1290     1 
 1279  1285     1 
 1279  1286     1 
 1279  1287     1 
 1279  1293     1 
 1279  1294     1 
 1280  1282     1 
 1280  1283     1 
 1280  1284     1 
 1280  1291     1 
 1280  1292     1 
 1281  1288     1 
 1281  1289     1 
 1281  1291     1 
 1281  1292     1 
 1282  1285     1 
 1282  1286     1 
 1282  1287     1 
 1282  1290     1 
 1283  1285     1 
 1283  1286     1 
 1283  1287     1 
 1283  1290     1 
 1284  1290     1 
 1285  1288     1 
 1285  1289     1 
 1286  1288     1 
 1286  1289     1 
 1290  1295     1 
 1290  1296     1 
 1290  1300     1 
 1291  1293     1 
 1291  1294     1 
 1292  1297     1 
 1292  1298     1 
 1292  1299     1 
 1292  1301     1 
 1292  1302     1 
 1293  1295     1 
 1293  1296     1 
 1293  1300     1 
 1294  1303     1 
 1294  1304     1 
 1295  1297     1 
 1295  1298     1 
 1295  1299     1 
 1295  1301     1 
 1295  1302     1 
 1296  1301     1 
 1296  1302     1 
 1297  1300     1 
 1298  1300     1 
 1299  1300     1 
 1300  1305     1 
 1300  1306     1 
 1300  1321     1 
 1301  1303     1 
 1301  1304     1 
 1302  1307     1 
 1302  1308     1 
 1302  1309     1 
 1302  1322     1 
 1302  1323     1 
 1303  1305     1 
 1303  1306     1 
 1303  1321     1 
 1304  1310     1 
 1304  1319     1 
 1304  1324     1 
 1304  1325     1 
 1305  1307     1 
 1305  1308     1 
 1305  1309     1 
 1305  1322     1 
 1305  1323     1 
 1306  1311     1 
 1306  1312     1 
 1306  1317     1 
 1306  1320     1 
 1306  1322     1 
 1306  1323     1 
 1307  1310     1 
 1307  1319     1 
 1307  1321     1 
 1308  1310     1 
 1308  1319     1 
 1308  1321     1 
 1309  1313     1 
 1309  1314     1 
 1309  1318     1 
 1309  1321     1 
 1310  1315     1 
 1310  1317     1 
 1310  1320     1 
 1311  1313     1 
 1311  1314     1 
 1311  1319     1 
 1312  1316     1 
 1312  1318     1 
 1312  1319     1 
 1313  1315     1 
 1313  1317     1 
 1314  1320     1 
 1315  1318     1 
 1315  1319     1 
 1316  1317     1 
 1318  1320     1 
 1321  1326     1 
 1321  1327     1 
 1321  1340     1 
 1322  1324     1 
 1322  1325     1 
 1323  1328     1 
 1323  1329     1 
 1323  1330     1 
 1323  1341     1 
 1323  1342     1 
 1324  1326     1 
 1324  1327     1 
 1324  1340     1 
 1325  1331     1 
 1325  1332     1 
 1325  1336     1 
 1325  1343     1 
 1325  1344     1 
 1326  1328     1 
 1326  1329     1 
 1326  1330     1 
 1326  1341     1 
 1326  1342     1 
 1327  1333     1 
 1327  1334     1 
 1327  1335     1 
 1327  1337     1 
 1327  1338     1 
 1327  1339     1 
 1327  1341     1 
 1327  1342     1 
 1328  1331     1 
 1328  1332     1 
 1328  1336     1 
 1328  1340     1 
 1329  1331     1 
 1329  1332     1 
 1329  1336     1 
 1329  1340     1 
 1330  1340     1 
 1331  1333     1 
 1331  1334     1 
 1331  1335     1 
 1331  1337     1 
 1331  1338     1 
 1331  1339     1 
 1332  1337     1 
 1332  1338     1 
 1332  1339     1 
 1333  1336     1 
 1334  1336     1 
 1335  1336     1 
 1340  1345     1 
 1340  1346     1 
 1340  1356     1 
 1341  1343     1 
 1341  1344     1 
 1342  1347     1 
 1342  1348     1 
 1342  1352     1 
 1342  1357     1 
 1342  1358     1 
 1343  1345     1 
 1343  1346     1 
 1343  1356     1 
 1344  1349     1 
 1344  1350     1 
 1344  1351     1 
 1344  1353     1 
 1344  1354     1 
 1344  1355     1 
 1344  1359     1 
 1344  1360     1 
 1345  1347     1 
 1345  1348     1 
 1345  1352     1 
 1345  1357     1 
 1345  1358     1 
 1346  1357     1 
 1346  1358     1 
 1347  1349     1 
 1347  1350     1 
 1347  1351     1 
 1347  1353     1 
 1347  1354     1 
 1347  1355     1 
 1347  1356     1 
 1348  1353     1 
 1348  1354     1 
 1348  1355     1 
 1348  1356     1 
 1349  1352     1 
 1350  1352     1 
 1351  1352     1 
 1352  1356     1 
 1356  1361     1 
 1356  1362     1 
 1356  1366     1 
 1357  1359     1 
 1357  1360     1 
 1358  1363     1 
 1358  1364     1 
 1358  1365     1 
 1358  1367     1 
 1358  1368     1 
 1359  1361     1 
 1359  1362     1 
 1359  1366     1 
 1360  1369     1 
 1360  1370     1 
 1361  1363     1 
 1361  1364     1 
 1361  1365     1 
 1361  1367     1 
 1361  1368     1 
 1362  1367     1 
 1362  1368     1 
 1363  1366     1 
 1364  1366     1 
 1365  1366     1 
 1366  1371     1 
 1366  1372     1 
 1366  1385     1 
 1367  1369     1 
 1367  1370     1 
 1368  1373     1 
 1368  1374     1 
 1368  1375     1 
 1368  1386     1 
 1368  1387     1 
 1369  1371     1 
 1369  1372     1 
 1369  1385     1 
 1370  1376     1 
 1370  1377     1 
 1370  1381     1 
 1370  1388     1 
 1370  1389     1 
 1371  1373     1 
 1371  1374     1 
 1371  1375     1 
 1371  1386     1 
 1371  1387     1 
 1372  1378     1 
 1372  1379     1 
 1372  1380     1 
 1372  1382     1 
 1372  1383     1 
 1372  1384     1 
 1372  1386     1 
 1372  1387     1 
 1373  1376     1 
 1373  1377     1 
 1373  1381     1 
 1373  1385     1 
 1374  1376     1 
 1374  1377     1 
 1374  1381     1 
 1374  1385     1 
 1375  1385     1 
 1376  1378     1 
 1376  1379     1 
 1376  1380     1 
 1376  1382     1 
 1376  1383     1 
 1376  1384     1 
 1377  1382     1 
 1377  1383     1 
 1377  1384     1 
 1378  1381     1 
 1379  1381     1 
 1380  1381     1 
 1385  1390     1 
 1385  1391     1 
 1385  1405     1 
 1386  1388     1 
 1386  1389     1 
 1387  1392     1 
 1387  1393     1 
 1387  1394     1 
 1387  1406     1 
 1387  1407     1 
 1388  1390     1 
 1388  1391     1 
 1388  1405     1 
 1389  1395     1 
 1389  1403     1 
 1389  1408     1 
 1389  1409     1 
 1390  1392     1 
 1390  1393     1 
 1390  1394     1 
 1390  1406     1 
 1390  1407     1 
 1391  1396     1 
 1391  1397     1 
 1391  1401     1 
 1391  1404     1 
 1391  1406     1 
 1391  1407     1 
 1392  1395     1 
 1392  1403     1 
 1392  1405     1 
 1393  1395     1 
 1393  1403     1 
 1393  1405     1 
 1394  1398     1 
 1394  1399     1 
 1394  1402     1 
 1394  1405     1 
 1395  1400     1 
 1395  1401     1 
 1395  1404     1 
 1396  1398     1 
 1396  1399     1 
 1396  1403     1 
 1397  1402     1 
 1397  1403     1 
 1398  1400     1 
 1398  1401     1 
 1399  1404     1 
 1400  1402     1 
 1400  1403     1 
 1402  1404     1 
 1405  1410     1 
 1405  1411     1 
 1405  1420     1 
 1406  1408     1 
 1406  1409     1 
 1407  1412     1 
 1407  1413     1 
 1407  1414     1 
 1407  1421     1 
 1407  1422     1 
 1408  1410     1 
 1408  1411     1 
 1408  1420     1 
 1409  1415     1 
 1409  1416     1 
 1409  1417     1 
 1409  1423     1 
 1409  1424     1 
 1410  1412     1 
 1410  1413     1 
 1410  1414     1 
 1410  1421     1 
 1410  1422     1 
 1411  1418     1 
 1411  1419     1 
 1411  1421     1 
 1411  1422     1 
 1412  1415     1 
 1412  1416     1 
 1412  1417     1 
 1412  1420     1 
 1413  1415     1 
 1413  1416     1 
 1413  1417     1 
 1413  1420     1 
 1414  1420     1 
 1415  1418     1 
 1415  1419     1 
 1416  1418     1 
 1416  1419     1 
 1420  1425     1 
 1420  1426     1 
 1420  1432     1 
 1421  1423     1 
 1421  1424     1 
 1422  1427     1 
 1422  1428     1 
 1422  1429     1 
 1422  1433     1 
 1422  1434     1 
 1423  1425     1 
 1423  1426     1 
 1423  1432     1 
 1424  1430     1 
 1424  1431     1 
 1424  1435     1 
 1424  1436     1 
 1425  1427     1 
 1425  1428     1 
 1425  1429     1 
 1425  1433     1 
 1425  1434     1 
 1426  1433     1 
 1426  1434     1 
 1427  1430     1 
 1427  1431     1 
 1427  1432     1 
 1428  1430     1 
 1428  1431     1 
 1428  1432     1 
 1429  1432     1 
 1432  1437     1 
 1432  1438     1 
 1432  1446     1 
 1433  1435     1 
 1433  1436     1 
 1434  1439     1 
 1434  1440     1 
 1434  1444     1 
 1434  1447     1 
 1434  1448     1 
 1435  1437     1 
 1435  1438     1 
 1435  1446     1 
 1436  1441     1 
 1436  1442     1 
 1436  1443     1 
 1436  1445     1 
 1436  1449     1 
 1436  1450     1 
 1437  1439     1 
 1437  1440     1 
 1437  1444     1 
 1437  1447     1 
 1437  1448     1 
 1438  1447     1 
 1438  1448     1 
 1439  1441     1 
 1439  1442     1 
 1439  1443     1 
 1439  1445     1 
 1439  1446     1 
 1440  1445     1 
 1440  1446     1 
 1441  1444     1 
 1442  1444     1 
 1443  1444     1 
 1444  1446     1 
 1446  1451     1 
 1446  1452     1 
 1446  1460     1 
 1447  1449     1 
 1447  1450     1 
 1448  1453     1 
 1448  1454     1 
 1448  1455     1 
 1448  1461     1 
 1448  1462     1 
 1449  1451     1 
 1449  1452     1 
 1449  1460     1 
 1450  1456     1 
 1450  1457     1 
 1450  1463     1 
 1450  1464     1 
 1451  1453     1 
 1451  1454     1 
 1451  1455     1 
 1451  1461     1 
 1451  1462     1 
 1452  1458     1 
 1452  1459     1 
 1452  1461     1 
 1452  1462     1 
 1453  1456     1 
 1453  1457     1 
 1453  1460     1 
 1454  1456     1 
 1454  1457     1 
 1454  1460     1 
 1455  1460     1 
 1456  1458     1 
 1456  1459     1 
 1460  1465     1 
 1460  1466     1 
 1460  1479     1 
 1461  1463     1 
 1461  1464     1 
 1462  1467     1 
 1462  1468     1 
 1462  1469     1 
 1462  1480     1 
 1462  1481     1 
 1463  1465     1 
 1463  1466     1 
 1463  1479     1 
 1464  1470     1 
 1464  1471     1 
 1464  1475     1 
 1464  1482     1 
 1464  1483     1 
 1465  1467     1 
 1465  1468     1 
 1465  1469     1 
 1465  1480     1 
 1465  1481     1 
 1466  1472     1 
 1466  1473     1 
 1466  1474     1 
 1466  1476     1 
 1466  1477     1 
 1466  1478     1 
 1466  1480     1 
 1466  1481     1 
 1467  1470     1 
 1467  1471     1 
 1467  1475     1 
 1467  1479     1 
 1468  1470     1 
 1468  1471     1 
 1468  1475     1 
 1468  1479     1 
 1469  1479     1 
 1470  1472     1 
 1470  1473     1 
 1470  1474     1 
 1470  1476     1 
 1470  1477     1 
 1470  1478     1 
 1471  1476     1 
 1471  1477     1 
 1471  1478     1 
 1472  1475     1 
 1473  1475     1 
 1474  1475     1 
 1479  1484     1 
 1479  1485     1 
 1479  1490     1 
 1480  1482     1 
 1480  1483     1 
 1481  1486     1 
 1481  1487     1 
 1481  1488     1 
 1481  1491     1 
 1481  1492     1 
 1482  1484     1 
 1482  1485     1 
 1482  1490     1 
 1483  1489     1 
 1483  1493     1 
 1483  1494     1 
 1484  1486     1 
 1484  1487     1 
 1484  1488     1 
 1484  1491     1 
 1484  1492     1 
 1485  1491     1 
 1485  1492     1 
 1486  1489     1 
 1486  1490     1 
 1487  1489     1 
 1487  1490     1 
 1488  1490     1 
 1490  1495     1 
 1490  1496     1 
 1490  1500     1 
 1491  1493     1 
 1491  1494     1 
 1492  1497     1 
 1492  1498     1 
 1492  1499     1 
 1492  1501     1 
 1492  1502     1 
 1493  1495     1 
 1493  1496     1 
 1493  1500     1 
 1494  1503     1 
 1494  1504     1 
 1495  1497     1 
 1495  1498     1 
 1495  1499     1 
 1495  1501     1 
 1495  1502     1 
 1496  1501     1 
 1496  1502     1 
 1497  1500     1 
 1498  1500     1 
 1499  1500     1 
 1500  1505     1 
 1500  1506     1 
 1500  1519     1 
 1501  1503     1 
 1501  1504     1 
 1502  1507     1 
 1502  1508     1 
 1502  1512     1 
 1502  1520     1 
 1502  1521     1 
 1503  1505     1 
 1503  1506     1 
 1503  1519     1 
 1504  1509     1 
 1504  1510     1 
 1504  1511     1 
 1504  1513     1 
 1504  1514     1 
 1504  1515     1 
 1504  1522     1 
 1504  1523     1 
 1505  1507     1 
 1505  1508     1 
 1505  1512     1 
 1505  1520     1 
 1505  1521     1 
 1506  1516     1 
 1506  1517     1 
 1506  1518     1 
 1506  1520     1 
 1506  1521     1 
 1507  1509     1 
 1507  1510     1 
 1507  1511     1 
 1507  1513     1 
 1507  1514     1 
 1507  1515     1 
 1507  1519     1 
 1508  1513     1 
 1508  1514     1 
 1508  1515     1 
 1508  1519     1 
 1509  1512     1 
 1510  1512     1 
 1511  1512     1 
 1512  1519     1 
 1513  1516     1 
 1513  1517     1 
 1513  1518     1 
 1514  1516     1 
 1514  1517     1 
 1514  1518     1 
 1519  1524     1 
 1519  1525     1 
 1519  1536     1 
 1520  1522     1 
 1520  1523     1 
 1521  1526     1 
 1521  1527     1 
 1521  1528     1 
 1521  1537     1 
 1521  1538     1 
 1522  1524     1 
 1522  1525     1 
 1522  1536     1 
 1523  1529     1 
 1523  1534     1 
 1523  1539     1 
 1523  1540     1 
 1524  1526     1 
 1524  1527     1 
 1524  1528     1 
 1524  1537     1 
 1524  1538     1 
 1525  1530     1 
 1525  1532     1 
 1525  1535     1 
 1525  1537     1 
 1525  1538     1 
 1526  1529     1 
 1526  1534     1 
 1526  1536     1 
 1527  1529     1 
 1527  1534     1 
 1527  1536     1 
 1528  1531     1 
 1528  1533     1 
 1528  1536     1 
 1529  1533     1 
 1529  1535     1 
 1530  1535     1 
 1531  1533     1 
 1531  1534     1 
 1533  1535     1 
 1536  1541     1 
 1536  1542     1 
 1536  1546     1 
 1537  1539     1 
 1537  1540     1 
 1538  1543     1 
 1538  1544     1 
 1538  1545     1 
 1538  1547     1 
 1538  1548     1 
 1539  1541     1 
 1539  1542     1 
 1539  1546     1 
 1540  1549     1 
 1540  1550     1 
 1541  1543     1 
 1541  1544     1 
 1541  1545     1 
 1541  1547     1 
 1541  1548     1 
 1542  1547     1 
 1542  1548     1 
 1543  1546     1 
 1544  1546     1 
 1545  1546     1 
 1546  1551     1 
 1546  1552     1 
 1546  1568     1 
 1547  1549     1 
 1547  1550     1 
 1548  1553     1 
 1548  1554     1 
 1548  1555     1 
 1548  1569     1 
 1548  1570     1 
 1549  1551     1 
 1549  1552     1 
 1549  1568     1 
 1550  1556     1 
 1550  1557     1 
 1550  1558     1 
 1550  1571     1 
 1550  1572     1 
 1551  1553     1 
 1551  1554     1 
 1551  1555     1 
 1551  1569     1 
 1551  1570     1 
 1552  1559     1 
 1552  1560     1 
 1552  1561     1 
 1552  1569     1 
 1552  1570     1 
 1553  1556     1 
 1553  1557     1 
 1553  1558     1 
 1553  1568     1 
 1554  1556     1 
 1554  1557     1 
 1554  1558     1 
 1554  1568     1 
 1555  1562     1 
 1555  1563     1 
 1555  1564     1 
 1555  1568     1 
 1556  1559     1 
 1556  1560     1 
 1556  1561     1 
 1557  1559     1 
 1557  1560     1 
 1557  1561     1 
 1558  1565     1 
 1558  1566     1 
 1558  1567     1 
 1559  1562     1 
 1559  1563     1 
 1559  1564     1 
 1560  1562     1 
 1560  1563     1 
 1560  1564     1 
 1562  1565     1 
 1562  1566     1 
 1562  1567     1 
 1563  1565     1 
 1563  1566     1 
 1563  1567     1 
 1568  1573     1 
 1568  1574     1 
 1568  1592     1 
 1569  1571     1 
 1569  1572     1 
 1570  1575     1 
 1570  1576     1 
 1570  1577     1 
 1570  1593     1 
 1570  1594     1 
 1571  1573     1 
 1571  1574     1 
 1571  1592     1 
 1572  1578     1 
 1572  1579     1 
 1572  1580     1 
 1572  1595     1 
 1572  1596     1 
 1573  1575     1 
 1573  1576     1 
 1573  1577     1 
 1573  1593     1 
 1573  1594     1 
 1574  1581     1 
 1574  1582     1 
 1574  1583     1 
 1574  1593     1 
 1574  1594     1 
 1575  1578     1 
 1575  1579     1 
 1575  1580     1 
 1575  1592     1 
 1576  1578     1 
 1576  1579     1 
 1576  1580     1 
 1576  1592     1 
 1577  1584     1 
 1577  1585     1 
 1577  1592     1 
 1578  1581     1 
 1578  1582     1 
 1578  1583     1 
 1579  1581     1 
 1579  1582     1 
 1579  1583     1 
 1580  1586     1 
 1580  1589     1 
 1581  1584     1 
 1581  1585     1 
 1582  1584     1 
 1582  1585     1 
 1583  1587     1 
 1583  1588     1 
 1583  1590     1 
 1583  1591     1 
 1584  1586     1 
 1584  1589     1 
 1586  1590     1 
 1586  1591     1 
 1587  1589     1 
 1588  1589     1 
 1592  1597     1 
 1592  1598     1 
 1592  1608     1 
 1593  1595     1 
 1593  1596     1 
 1594  1599     1 
 1594  1600     1 
 1594  1604     1 
 1594  1609     1 
 1594  1610     1 
 1595  1597     1 
 1595  1598     1 
 1595  1608     1 
 1596  1601     1 
 1596  1602     1 
 1596  1603     1 
 1596  1605     1 
 1596  1606     1 
 1596  1607     1 
 1596  1611     1 
 1596  1612     1 
 1597  1599     1 
 1597  1600     1 
 1597  1604     1 
 1597  1609     1 
 1597  1610     1 
 1598  1609     1 
 1598  1610     1 
 1599  1601     1 
 1599  1602     1 
 1599  1603     1 
 1599  1605     1 
 1599  1606     1 
 1599  1607     1 
 1599  1608     1 
 1600  1605     1 
 1600  1606     1 
 1600  1607     1 
 1600  1608     1 
 1601  1604     1 
 1602  1604     1 
 1603  1604     1 
 1604  1608     1 
 1608  1613     1 
 1608  1614     1 
 1608  1622     1 
 1609  1611     1 
 1609  1612     1 
 1610  1615     1 
 1610  1616     1 
 1610  1620     1 
 1610  1623     1 
 1610  1624     1 
 1611  1613     1 
 1611  1614     1 
 1611  1622     1 
 1612  1617     1 
 1612  1618     1 
 1612  1619     1 
 1612  1621     1 
 1612  1625     1 
 1612  1626     1 
 1613  1615     1 
 1613  1616     1 
 1613  1620     1 
 1613  1623     1 
 1613  1624     1 
 1614  1623     1 
 1614  1624     1 
 1615  1617     1 
 1615  1618     1 
 1615  1619     1 
 1615  1621     1 
 1615  1622     1 
 1616  1621     1 
 1616  1622     1 
 1617  1620     1 
 1618  1620     1 
 1619  1620     1 
 1620  1622     1 
 1622  1627     1 
 1622  1628     1 
 1622  1641     1 
 1623  1625     1 
 1623  1626     1 
 1624  1629     1 
 1624  1630     1 
 1624  1634     1 
 1624  1642     1 
 1624  1643     1 
 1625  1627     1 
 1625  1628     1 
 1625  1641     1 
 1626  1631     1 
 1626  1632     1 
 1626  1633     1 
 1626  1635     1 
 1626  1636     1 
 1626  1637     1 
 1626  1644     1 
 1626  1645     1 
 1627  1629     1 
 1627  1630     1 
 1627  1634     1 
 1627  1642     1 
 1627  1643     1 
 1628  1638     1 
 1628  1639     1 
 1628  1640     1 
 1628  1642     1 
 1628  1643     1 
 1629  1631     1 
 1629  1632     1 
 1629  1633     1 
 1629  1635     1 
 1629  1636     1 
 1629  1637     1 
 1629  1641     1 
 1630  1635     1 
 1630  1636     1 
 1630  1637     1 
 1630  1641     1 
 1631  1634     1 
 1632  1634     1 
 1633  1634     1 
 1634  1641     1 
 1635  1638     1 
 1635  1639     1 
 1635  1640     1 
 1636  1638     1 
 1636  1639     1 
 1636  1640     1 
 1641  1646     1 
 1641  1647     1 
 1641  1658     1 
 1642  1644     1 
 1642  1645     1 
 1643  1648     1 
 1643  1649     1 
 1643  1650     1 
 1643  1659     1 
 1643  1660     1 
 1644  1646     1 
 1644  1647     1 
 1644  1658     1 
 1645  1651     1 
 1645  1652     1 
 1645  1653     1 
 1645  1661     1 
 1645  1670     1 
 1646  1648     1 
 1646  1649     1 
 1646  1650     1 
 1646  1659     1 
 1646  1660     1 
 1647  1654     1 
 1647  1659     1 
 1647  1660     1 
 1648  1651     1 
 1648  1652     1 
 1648  1653     1 
 1648  1658     1 
 1649  1651     1 
 1649  1652     1 
 1649  1653     1 
 1649  1658     1 
 1650  1655     1 
 1650  1656     1 
 1650  1657     1 
 1650  1658     1 
 1651  1654     1 
 1652  1654     1 
 1658  1662     1 
 1658  1663     1 
 1658  1664     1 
 1658  1667     1 
 1658  1671     1 
 1658  1672     1 
 1659  1661     1 
 1659  1670     1 
 1660  1665     1 
 1660  1666     1 
 1660  1668     1 
 1660  1669     1 
 1660  1673     1 
 1660  1674     1 
 1661  1668     1 
 1661  1669     1 
 1661  1671     1 
 1661  1672     1 
 1662  1665     1 
 1662  1666     1 
 1662  1667     1 
 1662  1670     1 
 1663  1665     1 
 1663  1666     1 
 1663  1667     1 
 1663  1670     1 
 1664  1671     1 
 1664  1672     1 
 1665  1668     1 
 1665  1669     1 
 1665  1670     1 
 1666  1668     1 
 1666  1669     1 
 1666  1670     1 
 1667  1673     1 
 1667  1674     1 
 1668  1671     1 
 1668  1672     1 
 1669  1671     1 
 1669  1672     1 
 1670  1675     1 
 1670  1676     1 
 1671  1673     1 
 1671  1674     1 
 1672  1677     1 
 1672  1678     1 
 1672  1694     1 
 1673  1675     1 
 1673  1676     1 
 1674  1679     1 
 1674  1680     1 
 1674  1681     1 
 1674  1695     1 
 1674  1696     1 
 1675  1677     1 
 1675  1678     1 
 1675  1694     1 
 1676  1682     1 
 1676  1683     1 
 1676  1684     1 
 1676  1697     1 
 1676  1698     1 
 1677  1679     1 
 1677  1680     1 
 1677  1681     1 
 1677  1695     1 
 1677  1696     1 
 1678  1685     1 
 1678  1686     1 
 1678  1687     1 
 1678  1695     1 
 1678  1696     1 
 1679  1682     1 
 1679  1683     1 
 1679  1684     1 
 1679  1694     1 
 1680  1682     1 
 1680  1683     1 
 1680  1684     1 
 1680  1694     1 
 1681  1688     1 
 1681  1689     1 
 1681  1690     1 
 1681  1694     1 
 1682  1685     1 
 1682  1686     1 
 1682  1687     1 
 1683  1685     1 
 1683  1686     1 
 1683  1687     1 
 1684  1691     1 
 1684  1692     1 
 1684  1693     1 
 1685  1688     1 
 1685  1689     1 
 1685  1690     1 
 1686  1688     1 
 1686  1689     1 
 1686  1690     1 
 1688  1691     1 
 1688  1692     1 
 1688  1693     1 
 1689  1691     1 
 1689  1692     1 
 1689  1693     1 
 1694  1699     1 
 1694  1700     1 
 1694  1706     1 
 1695  1697     1 
 1695  1698     1 
 1696  1701     1 
 1696  1702     1 
 1696  1703     1 
 1696  1707     1 
 1696  1708     1 
 1697  1699     1 
 1697  1700     1 
 1697  1706     1 
 1698  1704     1 
 1698  1705     1 
 1698  1709     1 
 1698  1710     1 
 1699  1701     1 
 1699  1702     1 
 1699  1703     1 
 1699  1707     1 
 1699  1708     1 
 1700  1707     1 
 1700  1708     1 
 1701  1704     1 
 1701  1705     1 
 1701  1706     1 
 1702  1704     1 
 1702  1705     1 
 1702  1706     1 
 1703  1706     1 
 1706  1711     1 
 1706  1712     1 
 1706  1725     1 
 1707  1709     1 
 1707  1710     1 
 1708  1713     1 
 1708  1714     1 
 1708  1718     1 
 1708  1726     1 
 1708  1727     1 
 1709  1711     1 
 1709  1712     1 
 1709  1725     1 
 1710  1715     1 
 1710  1716     1 
 1710  1717     1 
 1710  1719     1 
 1710  1720     1 
 1710  1721     1 
 1710  1728     1 
 1710  1729     1 
 1711  1713     1 
 1711  1714     1 
 1711  1718     1 
 1711  1726     1 
 1711  1727     1 
 1712  1722     1 
 1712  1723     1 
 1712  1724     1 
 1712  1726     1 
 1712  1727     1 
 1713  1715     1 
 1713  1716     1 
 1713  1717     1 
 1713  1719     1 
 1713  1720     1 
 1713  1721     1 
 1713  1725     1 
 1714  1719     1 
 1714  1720     1 
 1714  1721     1 
 1714  1725     1 
 1715  1718     1 
 1716  1718     1 
 1717  1718     1 
 1718  1725     1 
 1719  1722     1 
 1719  1723     1 
 1719  1724     1 
 1720  1722     1 
 1720  1723     1 
 1720  1724     1 
 1725  1730     1 
 1725  1731     1 
 1725  1742     1 
 1726  1728     1 
 1726  1729     1 
 1727  1732     1 
 1727  1733     1 
 1727  1734     1 
 1727  1743     1 
 1727  1744     1 
 1728  1730     1 
 1728  1731     1 
 1728  1742     1 
 1729  1735     1 
 1729  1736     1 
 1729  1737     1 
 1729  1745     1 
 1729  1746     1 
 1730  1732     1 
 1730  1733     1 
 1730  1734     1 
 1730  1743     1 
 1730  1744     1 
 1731  1738     1 
 1731  1739     1 
 1731  1743     1 
 1731  1744     1 
 1732  1735     1 
 1732  1736     1 
 1732  1737     1 
 1732  1742     1 
 1733  1735     1 
 1733  1736     1 
 1733  1737     1 
 1733  1742     1 
 1734  1740     1 
 1734  1741     1 
 1734  1742     1 
 1735  1738     1 
 1735  1739     1 
 1736  1738     1 
 1736  1739     1 
 1738  1740     1 
 1738  1741     1 
 1742  1747     1 
 1742  1748     1 
 1742  1761     1 
 1743  1745     1 
 1743  1746     1 
 1744  1749     1 
 1744  1750     1 
 1744  1751     1 
 1744  1762     1 
 1744  1763     1 
 1745  1747     1 
 1745  1748     1 
 1745  1761     1 
 1746  1752     1 
 1746  1753     1 
 1746  1757     1 
 1746  1764     1 
 1746  1765     1 
 1747  1749     1 
 1747  1750     1 
 1747  1751     1 
 1747  1762     1 
 1747  1763     1 
 1748  1754     1 
 1748  1755     1 
 1748  1756     1 
 1748  1758     1 
 1748  1759     1 
 1748  1760     1 
 1748  1762     1 
 1748  1763     1 
 1749  1752     1 
 1749  1753     1 
 1749  1757     1 
 1749  1761     1 
 1750  1752     1 
 1750  1753     1 
 1750  1757     1 
 1750  1761     1 
 1751  1761     1 
 1752  1754     1 
 1752  1755     1 
 1752  1756     1 
 1752  1758     1 
 1752  1759     1 
 1752  1760     1 
 1753  1758     1 
 1753  1759     1 
 1753  1760     1 
 1754  1757     1 
 1755  1757     1 
 1756  1757     1 
 1761  1766     1 
 1761  1767     1 
 1761  1771     1 
 1762  1764     1 
 1762  1765     1 
 1763  1768     1 
 1763  1769     1 
 1763  1770     1 
 1763  1772     1 
 1763  1773     1 
 1764  1766     1 
 1764  1767     1 
 1764  1771     1 
 1765  1774     1 
 1765  1775     1 
 1766  1768     1 
 1766  1769     1 
 1766  1770     1 
 1766  1772     1 
 1766  1773     1 
 1767  1772     1 
 1767  1773     1 
 1768  1771     1 
 1769  1771     1 
 1770  1771     1 
 1771  1776     1 
 1771  1777     1 
 1771  1795     1 
 1772  1774     1 
 1772  1775     1 
 1773  1778     1 
 1773  1779     1 
 1773  1780     1 
 1773  1796     1 
 1773  1797     1 
 1774  1776     1 
 1774  1777     1 
 1774  1795     1 
 1775  1781     1 
 1775  1782     1 
 1775  1783     1 
 1775  1798     1 
 1775  1799     1 
 1776  1778     1 
 1776  1779     1 
 1776  1780     1 
 1776  1796     1 
 1776  1797     1 
 1777  1784     1 
 1777  1785     1 
 1777  1786     1 
 1777  1796     1 
 1777  1797     1 
 1778  1781     1 
 1778  1782     1 
 1778  1783     1 
 1778  1795     1 
 1779  1781     1 
 1779  1782     1 
 1779  1783     1 
 1779  1795     1 
 1780  1787     1 
 1780  1788     1 
 1780  1795     1 
 1781  1784     1 
 1781  1785     1 
 1781  1786     1 
 1782  1784     1 
 1782  1785     1 
 1782  1786     1 
 1783  1789     1 
 1783  1792     1 
 1784  1787     1 
 1784  1788     1 
 1785  1787     1 
 1785  1788     1 
 1786  1790     1 
 1786  1791     1 
 1786  1793     1 
 1786  1794     1 
 1787  1789     1 
 1787  1792     1 
 1789  1793     1 
 1789  1794     1 
 1790  1792     1 
 1791  1792     1 
 1795  1800     1 
 1795  1801     1 
 1795  1819     1 
 1796  1798     1 
 1796  1799     1 
 1797  1802     1 
 1797  1803     1 
 1797  1804     1 
 1797  1820     1 
 1797  1821     1 
 1798  1800     1 
 1798  1801     1 
 1798  1819     1 
 1799  1805     1 
 1799  1806     1 
 1799  1807     1 
 1799  1822     1 
 1799  1823     1 
 1800  1802     1 
 1800  1803     1 
 1800  1804     1 
 1800  1820     1 
 1800  1821     1 
 1801  1808     1 
 1801  1809     1 
 1801  1810     1 
 1801  1820     1 
 1801  1821     1 
 1802  1805     1 
 1802  1806     1 
 1802  1807     1 
 1802  1819     1 
 1803  1805     1 
 1803  1806     1 
 1803  1807     1 
 1803  1819     1 
 1804  1811     1 
 1804  1812     1 
 1804  1819     1 
 1805  1808     1 
 1805  1809     1 
 1805  1810     1 
 1806  1808     1 
 1806  1809     1 
 1806  1810     1 
 1807  1813     1 
 1807  1816     1 
 1808  1811     1 
 1808  1812     1 
 1809  1811     1 
 1809  1812     1 
 1810  1814     1 
 1810  1815     1 
 1810  1817     1 
 1810  1818     1 
 1811  1813     1 
 1811  1816     1 
 1813  1817     1 
 1813  1818     1 
 1814  1816     1 
 1815  1816     1 
 1819  1824     1 
 1819  1825     1 
 1819  1838     1 
 1820  1822     1 
 1820  1823     1 
 1821  1826     1 
 1821  1827     1 
 1821  1831     1 
 1821  1839     1 
 1821  1840     1 
 1822  1824     1 
 1822  1825     1 
 1822  1838     1 
 1823  1828     1 
 1823  1829     1 
 1823  1830     1 
 1823  1832     1 
 1823  1833     1 
 1823  1834     1 
 1823  1841     1 
 1823  1842     1 
 1824  1826     1 
 1824  1827     1 
 1824  1831     1 
 1824  1839     1 
 1824  1840     1 
 1825  1835     1 
 1825  1836     1 
 1825  1837     1 
 1825  1839     1 
 1825  1840     1 
 1826  1828     1 
 1826  1829     1 
 1826  1830     1 
 1826  1832     1 
 1826  1833     1 
 1826  1834     1 
 1826  1838     1 
 1827  1832     1 
 1827  1833     1 
 1827  1834     1 
 1827  1838     1 
 1828  1831     1 
 1829  1831     1 
 1830  1831     1 
 1831  1838     1 
 1832  1835     1 
 1832  1836     1 
 1832  1837     1 
 1833  1835     1 
 1833  1836     1 
 1833  1837     1 
 1838  1843     1 
 1838  1844     1 
 1838  1862     1 
 1839  1841     1 
 1839  1842     1 
 1840  1845     1 
 1840  1846     1 
 1840  1847     1 
 1840  1863     1 
 1840  1864     1 
 1841  1843     1 
 1841  1844     1 
 1841  1862     1 
 1842  1848     1 
 1842  1849     1 
 1842  1850     1 
 1842  1865     1 
 1842  1866     1 
 1843  1845     1 
 1843  1846     1 
 1843  1847     1 
 1843  1863     1 
 1843  1864     1 
 1844  1851     1 
 1844  1852     1 
 1844  1853     1 
 1844  1863     1 
 1844  1864     1 
 1845  1848     1 
 1845  1849     1 
 1845  1850     1 
 1845  1862     1 
 1846  1848     1 
 1846  1849     1 
 1846  1850     1 
 1846  1862     1 
 1847  1854     1 
 1847  1855     1 
 1847  1862     1 
 1848  1851     1 
 1848  1852     1 
 1848  1853     1 
 1849  1851     1 
 1849  1852     1 
 1849  1853     1 
 1850  1856     1 
 1850  1859     1 
 1851  1854     1 
 1851  1855     1 
 1852  1854     1 
 1852  1855     1 
 1853  1857     1 
 1853  1858     1 
 1853  1860     1 
 1853  1861     1 
 1854  1856     1 
 1854  1859     1 
 1856  1860     1 
 1856  1861     1 
 1857  1859     1 
 1858  1859     1 
 1862  1867     1 
 1862  1868     1 
 1862  1869     1 
 1863  1865     1 
 1863  1866     1 
 1864  1870     1 
 1864  1871     1 
 1865  1867     1 
 1865  1868     1 
 1865  1869     1 
 1866  1872     1 
 1866  1873     1 
 1867  1870     1 
 1867  1871     1 
 1868  1870     1 
 1868  1871     1 
 1869  1874     1 
 1869  1875     1 
 1869  1884     1 
 1870  1872     1 
 1870  1873     1 
 1871  1876     1 
 1871  1877     1 
 1871  1878     1 
 1871  1885     1 
 1871  1886     1 
 1872  1874     1 
 1872  1875     1 
 1872  1884     1 
 1873  1879     1 
 1873  1880     1 
 1873  1881     1 
 1873  1887     1 
 1873  1888     1 
 1874  1876     1 
 1874  1877     1 
 1874  1878     1 
 1874  1885     1 
 1874  1886     1 
 1875  1882     1 
 1875  1883     1 
 1875  1885     1 
 1875  1886     1 
 1876  1879     1 
 1876  1880     1 
 1876  1881     1 
 1876  1884     1 
 1877  1879     1 
 1877  1880     1 
 1877  1881     1 
 1877  1884     1 
 1878  1884     1 
 1879  1882     1 
 1879  1883     1 
 1880  1882     1 
 1880  1883     1 
 1884  1889     1 
 1884  1890     1 
 1884  1908     1 
 1885  1887     1 
 1885  1888     1 
 1886  1891     1 
 1886  1892     1 
 1886  1893     1 
 1886  1909     1 
 1886  1910     1 
 1887  1889     1 
 1887  1890     1 
 1887  1908     1 
 1888  1894     1 
 1888  1895     1 
 1888  1896     1 
 1888  1911     1 
 1888  1912     1 
 1889  1891     1 
 1889  1892     1 
 1889  1893     1 
 1889  1909     1 
 1889  1910     1 
 1890  1897     1 
 1890  1898     1 
 1890  1899     1 
 1890  1909     1 
 1890  1910     1 
 1891  1894     1 
 1891  1895     1 
 1891  1896     1 
 1891  1908     1 
 1892  1894     1 
 1892  1895     1 
 1892  1896     1 
 1892  1908     1 
 1893  1900     1 
 1893  1901     1 
 1893  1908     1 
 1894  1897     1 
 1894  1898     1 
 1894  1899     1 
 1895  1897     1 
 1895  1898     1 
 1895  1899     1 
 1896  1902     1 
 1896  1905     1 
 1897  1900     1 
 1897  1901     1 
 1898  1900     1 
 1898  1901     1 
 1899  1903     1 
 1899  1904     1 
 1899  1906     1 
 1899  1907     1 
 1900  1902     1 
 1900  1905     1 
 1902  1906     1 
 1902  1907     1 
 1903  1905     1 
 1904  1905     1 
 1908  1913     1 
 1908  1914     1 
 1908  1918     1 
 1909  1911     1 
 1909  1912     1 
 1910  1915     1 
 1910  1916     1 
 1910  1917     1 
 1910  1919     1 
 1910  1920     1 
 1911  1913     1 
 1911  1914     1 
 1911  1918     1 
 1913  1915     1 
 1913  1916     1 
 1913  1917     1 
 1913  1919     1 
 1913  1920     1 
 1914  1919     1 
 1914  1920     1 
 1915  1918     1 
 1916  1918     1 
 1917  1918     1 

[ angles ]
;  ai    aj    ak funct            c0            c1            c2            c3
    2     1     3     1 
    2     1     4     1 
    2     1     5     1 
    3     1     4     1 
    3     1     5     1 
    4     1     5     1 
    1     5     6     1 
    1     5     7     1 
    1     5    20     1 
    6     5     7     1 
    6     5    20     1 
    7     5    20     1 
    5     7     8     1 
    5     7     9     1 
    5     7    10     1 
    8     7     9     1 
    8     7    10     1 
    9     7    10     1 
    7    10    11     1 
    7    10    12     1 
    7    10    16     1 
   11    10    12     1 
   11    10    16     1 
   12    10    16     1 
   10    12    13     1 
   10    12    14     1 
   10    12    15     1 
   13    12    14     1 
   13    12    15     1 
   14    12    15     1 
   10    16    17     1 
   10    16    18     1 
   10    16    19     1 
   17    16    18     1 
   17    16    19     1 
   18    16    19     1 
    5    20    21     1 
    5    20    22     1 
   21    20    22     1 
   20    22    23     1 
   20    22    24     1 
   23    22    24     1 
   22    24    25     1 
   22    24    26     1 
   22    24    30     1 
   25    24    26     1 
   25    24    30     1 
   26    24    30     1 
   24    26    27     1 
   24    26    28     1 
   24    26    29     1 
   27    26    28     1 
   27    26    29     1 
   28    26    29     1 
   24    30    31     1 
   24    30    32     1 
   31    30    32     1 
   30    32    33     1 
   30    32    34     1 
   33    32    34     1 
   32    34    35     1 
   32    34    36     1 
   32    34    44     1 
   35    34    36     1 
   35    34    44     1 
   36    34    44     1 
   34    36    37     1 
   34    36    38     1 
   34    36    42     1 
   37    36    38     1 
   37    36    42     1 
   38    36    42     1 
   36    38    39     1 
   36    38    40     1 
   36    38    41     1 
   39    38    40     1 
   39    38    41     1 
   40    38    41     1 
   36    42    43     1 
   34    44    45     1 
   34    44    46     1 
   45    44    46     1 
   44    46    47     1 
   44    46    48     1 
   47    46    48     1 
   46    48    49     1 
   46    48    50     1 
   46    48    66     1 
   49    48    50     1 
   49    48    66     1 
   50    48    66     1 
   48    50    51     1 
   48    50    52     1 
   48    50    53     1 
   51    50    52     1 
   51    50    53     1 
   52    50    53     1 
   50    53    54     1 
   50    53    55     1 
   50    53    56     1 
   54    53    55     1 
   54    53    56     1 
   55    53    56     1 
   53    56    57     1 
   53    56    58     1 
   53    56    59     1 
   57    56    58     1 
   57    56    59     1 
   58    56    59     1 
   56    59    60     1 
   56    59    61     1 
   56    59    62     1 
   60    59    61     1 
   60    59    62     1 
   61    59    62     1 
   59    62    63     1 
   59    62    64     1 
   59    62    65     1 
   63    62    64     1 
   63    62    65     1 
   64    62    65     1 
   48    66    67     1 
   48    66    68     1 
   67    66    68     1 
   66    68    69     1 
   66    68    70     1 
   69    68    70     1 
   68    70    71     1 
   68    70    72     1 
   68    70    76     1 
   71    70    72     1 
   71    70    76     1 
   72    70    76     1 
   70    72    73     1 
   70    72    74     1 
   70    72    75     1 
   73    72    74     1 
   73    72    75     1 
   74    72    75     1 
   70    76    77     1 
   70    76    78     1 
   77    76    78     1 
   76    78    79     1 
   76    78    80     1 
   79    78    80     1 
   78    80    81     1 
   78    80    82     1 
   78    80    86     1 
   81    80    82     1 
   81    80    86     1 
   82    80    86     1 
   80    82    83     1 
   80    82    84     1 
   80    82    85     1 
   83    82    84     1 
   83    82    85     1 
   84    82    85     1 
   80    86    87     1 
   80    86    88     1 
   87    86    88     1 
   86    88    89     1 
   86    88    90     1 
   89    88    90     1 
   88    90    91     1 
   88    90    92     1 
   88    90   110     1 
   91    90    92     1 
   91    90   110     1 
   92    90   110     1 
   90    92    93     1 
   90    92    94     1 
   90    92    95     1 
   93    92    94     1 
   93    92    95     1 
   94    92    95     1 
   92    95    96     1 
   92    95    97     1 
   92    95    98     1 
   96    95    97     1 
   96    95    98     1 
   97    95    98     1 
   95    98    99     1 
   95    98   100     1 
   95    98   101     1 
   99    98   100     1 
   99    98   101     1 
  100    98   101     1 
   98   101   102     1 
   98   101   103     1 
  102   101   103     1 
  101   103   104     1 
  101   103   107     1 
  104   103   107     1 
  103   104   105     1 
  103   104   106     1 
  105   104   106     1 
  103   107   108     1 
  103   107   109     1 
  108   107   109     1 
   90   110   111     1 
   90   110   112     1 
  111   110   112     1 
  110   112   113     1 
  110   112   114     1 
  113   112   114     1 
  112   114   115     1 
  112   114   116     1 
  112   114   132     1 
  115   114   116     1 
  115   114   132     1 
  116   114   132     1 
  114   116   117     1 
  114   116   118     1 
  114   116   119     1 
  117   116   118     1 
  117   116   119     1 
  118   116   119     1 
  116   119   120     1 
  116   119   121     1 
  116   119   122     1 
  120   119   121     1 
  120   119   122     1 
  121   119   122     1 
  119   122   123     1 
  119   122   124     1 
  119   122   125     1 
  123   122   124     1 
  123   122   125     1 
  124   122   125     1 
  122   125   126     1 
  122   125   127     1 
  122   125   128     1 
  126   125   127     1 
  126   125   128     1 
  127   125   128     1 
  125   128   129     1 
  125   128   130     1 
  125   128   131     1 
  129   128   130     1 
  129   128   131     1 
  130   128   131     1 
  114   132   133     1 
  114   132   134     1 
  133   132   134     1 
  132   134   135     1 
  132   134   136     1 
  135   134   136     1 
  134   136   137     1 
  134   136   138     1 
  134   136   143     1 
  137   136   138     1 
  137   136   143     1 
  138   136   143     1 
  136   138   139     1 
  136   138   140     1 
  136   138   141     1 
  139   138   140     1 
  139   138   141     1 
  140   138   141     1 
  138   141   142     1 
  136   143   144     1 
  136   143   145     1 
  144   143   145     1 
  143   145   146     1 
  143   145   147     1 
  146   145   147     1 
  145   147   148     1 
  145   147   149     1 
  145   147   153     1 
  148   147   149     1 
  148   147   153     1 
  149   147   153     1 
  147   149   150     1 
  147   149   151     1 
  147   149   152     1 
  150   149   151     1 
  150   149   152     1 
  151   149   152     1 
  147   153   154     1 
  147   153   155     1 
  154   153   155     1 
  153   155   156     1 
  153   155   165     1 
  156   155   165     1 
  155   156   157     1 
  155   156   158     1 
  155   156   159     1 
  157   156   158     1 
  157   156   159     1 
  158   156   159     1 
  156   159   160     1 
  156   159   161     1 
  156   159   162     1 
  160   159   161     1 
  160   159   162     1 
  161   159   162     1 
  159   162   163     1 
  159   162   164     1 
  159   162   165     1 
  163   162   164     1 
  163   162   165     1 
  164   162   165     1 
  155   165   162     1 
  155   165   166     1 
  155   165   167     1 
  162   165   166     1 
  162   165   167     1 
  166   165   167     1 
  165   167   168     1 
  165   167   169     1 
  168   167   169     1 
  167   169   170     1 
  167   169   171     1 
  170   169   171     1 
  169   171   172     1 
  169   171   173     1 
  169   171   177     1 
  172   171   173     1 
  172   171   177     1 
  173   171   177     1 
  171   173   174     1 
  171   173   175     1 
  171   173   176     1 
  174   173   175     1 
  174   173   176     1 
  175   173   176     1 
  171   177   178     1 
  171   177   179     1 
  178   177   179     1 
  177   179   180     1 
  177   179   181     1 
  180   179   181     1 
  179   181   182     1 
  179   181   183     1 
  179   181   191     1 
  182   181   183     1 
  182   181   191     1 
  183   181   191     1 
  181   183   184     1 
  181   183   185     1 
  181   183   189     1 
  184   183   185     1 
  184   183   189     1 
  185   183   189     1 
  183   185   186     1 
  183   185   187     1 
  183   185   188     1 
  186   185   187     1 
  186   185   188     1 
  187   185   188     1 
  183   189   190     1 
  181   191   192     1 
  181   191   193     1 
  192   191   193     1 
  191   193   194     1 
  191   193   195     1 
  194   193   195     1 
  193   195   196     1 
  193   195   197     1 
  193   195   198     1 
  196   195   197     1 
  196   195   198     1 
  197   195   198     1 
  195   198   199     1 
  195   198   200     1 
  199   198   200     1 
  198   200   201     1 
  198   200   202     1 
  201   200   202     1 
  200   202   203     1 
  200   202   204     1 
  200   202   205     1 
  203   202   204     1 
  203   202   205     1 
  204   202   205     1 
  202   205   206     1 
  202   205   207     1 
  206   205   207     1 
  205   207   208     1 
  205   207   209     1 
  208   207   209     1 
  207   209   210     1 
  207   209   211     1 
  207   209   221     1 
  210   209   211     1 
  210   209   221     1 
  211   209   221     1 
  209   211   212     1 
  209   211   213     1 
  209   211   217     1 
  212   211   213     1 
  212   211   217     1 
  213   211   217     1 
  211   213   214     1 
  211   213   215     1 
  211   213   216     1 
  214   213   215     1 
  214   213   216     1 
  215   213   216     1 
  211   217   218     1 
  211   217   219     1 
  211   217   220     1 
  218   217   219     1 
  218   217   220     1 
  219   217   220     1 
  209   221   222     1 
  209   221   223     1 
  222   221   223     1 
  221   223   224     1 
  221   223   225     1 
  224   223   225     1 
  223   225   226     1 
  223   225   227     1 
  223   225   243     1 
  226   225   227     1 
  226   225   243     1 
  227   225   243     1 
  225   227   228     1 
  225   227   229     1 
  225   227   230     1 
  228   227   229     1 
  228   227   230     1 
  229   227   230     1 
  227   230   231     1 
  227   230   232     1 
  227   230   233     1 
  231   230   232     1 
  231   230   233     1 
  232   230   233     1 
  230   233   234     1 
  230   233   235     1 
  230   233   236     1 
  234   233   235     1 
  234   233   236     1 
  235   233   236     1 
  233   236   237     1 
  233   236   238     1 
  233   236   239     1 
  237   236   238     1 
  237   236   239     1 
  238   236   239     1 
  236   239   240     1 
  236   239   241     1 
  236   239   242     1 
  240   239   241     1 
  240   239   242     1 
  241   239   242     1 
  225   243   244     1 
  225   243   245     1 
  244   243   245     1 
  243   245   246     1 
  243   245   247     1 
  246   245   247     1 
  245   247   248     1 
  245   247   249     1 
  245   247   265     1 
  248   247   249     1 
  248   247   265     1 
  249   247   265     1 
  247   249   250     1 
  247   249   251     1 
  247   249   252     1 
  250   249   251     1 
  250   249   252     1 
  251   249   252     1 
  249   252   253     1 
  249   252   254     1 
  249   252   255     1 
  253   252   254     1 
  253   252   255     1 
  254   252   255     1 
  252   255   256     1 
  252   255   257     1 
  252   255   258     1 
  256   255   257     1 
  256   255   258     1 
  257   255   258     1 
  255   258   259     1 
  255   258   260     1 
  255   258   261     1 
  259   258   260     1 
  259   258   261     1 
  260   258   261     1 
  258   261   262     1 
  258   261   263     1 
  258   261   264     1 
  262   261   263     1 
  262   261   264     1 
  263   261   264     1 
  247   265   266     1 
  247   265   267     1 
  266   265   267     1 
  265   267   268     1 
  265   267   277     1 
  268   267   277     1 
  267   268   269     1 
  267   268   270     1 
  267   268   271     1 
  269   268   270     1 
  269   268   271     1 
  270   268   271     1 
  268   271   272     1 
  268   271   273     1 
  268   271   274     1 
  272   271   273     1 
  272   271   274     1 
  273   271   274     1 
  271   274   275     1 
  271   274   276     1 
  271   274   277     1 
  275   274   276     1 
  275   274   277     1 
  276   274   277     1 
  267   277   274     1 
  267   277   278     1 
  267   277   279     1 
  274   277   278     1 
  274   277   279     1 
  278   277   279     1 
  277   279   280     1 
  277   279   281     1 
  280   279   281     1 
  279   281   282     1 
  279   281   283     1 
  282   281   283     1 
  281   283   284     1 
  281   283   285     1 
  281   283   296     1 
  284   283   285     1 
  284   283   296     1 
  285   283   296     1 
  283   285   286     1 
  283   285   287     1 
  283   285   288     1 
  286   285   287     1 
  286   285   288     1 
  287   285   288     1 
  285   288   289     1 
  285   288   294     1 
  289   288   294     1 
  288   289   290     1 
  289   290   291     1 
  289   290   292     1 
  291   290   292     1 
  290   292   293     1 
  290   292   294     1 
  293   292   294     1 
  288   294   292     1 
  288   294   295     1 
  292   294   295     1 
  283   296   297     1 
  283   296   298     1 
  297   296   298     1 
  296   298   299     1 
  296   298   300     1 
  299   298   300     1 
  298   300   301     1 
  298   300   302     1 
  298   300   320     1 
  301   300   302     1 
  301   300   320     1 
  302   300   320     1 
  300   302   303     1 
  300   302   304     1 
  300   302   305     1 
  303   302   304     1 
  303   302   305     1 
  304   302   305     1 
  302   305   306     1 
  302   305   307     1 
  302   305   308     1 
  306   305   307     1 
  306   305   308     1 
  307   305   308     1 
  305   308   309     1 
  305   308   310     1 
  305   308   311     1 
  309   308   310     1 
  309   308   311     1 
  310   308   311     1 
  308   311   312     1 
  308   311   313     1 
  312   311   313     1 
  311   313   314     1 
  311   313   317     1 
  314   313   317     1 
  313   314   315     1 
  313   314   316     1 
  315   314   316     1 
  313   317   318     1 
  313   317   319     1 
  318   317   319     1 
  300   320   321     1 
  300   320   322     1 
  321   320   322     1 
  320   322   323     1 
  320   322   324     1 
  323   322   324     1 
  322   324   325     1 
  322   324   326     1 
  322   324   341     1 
  325   324   326     1 
  325   324   341     1 
  326   324   341     1 
  324   326   327     1 
  324   326   328     1 
  324   326   329     1 
  327   326   328     1 
  327   326   329     1 
  328   326   329     1 
  326   329   330     1 
  326   329   339     1 
  330   329   339     1 
  329   330   331     1 
  329   330   332     1 
  331   330   332     1 
  330   332   333     1 
  330   332   334     1 
  333   332   334     1 
  332   334   335     1 
  332   334   337     1 
  335   334   337     1 
  334   335   336     1 
  334   337   338     1 
  334   337   339     1 
  338   337   339     1 
  329   339   337     1 
  329   339   340     1 
  337   339   340     1 
  324   341   342     1 
  324   341   343     1 
  342   341   343     1 
  341   343   344     1 
  341   343   345     1 
  344   343   345     1 
  343   345   346     1 
  343   345   347     1 
  343   345   365     1 
  346   345   347     1 
  346   345   365     1 
  347   345   365     1 
  345   347   348     1 
  345   347   349     1 
  345   347   350     1 
  348   347   349     1 
  348   347   350     1 
  349   347   350     1 
  347   350   351     1 
  347   350   352     1 
  347   350   353     1 
  351   350   352     1 
  351   350   353     1 
  352   350   353     1 
  350   353   354     1 
  350   353   355     1 
  350   353   356     1 
  354   353   355     1 
  354   353   356     1 
  355   353   356     1 
  353   356   357     1 
  353   356   358     1 
  357   356   358     1 
  356   358   359     1 
  356   358   362     1 
  359   358   362     1 
  358   359   360     1 
  358   359   361     1 
  360   359   361     1 
  358   362   363     1 
  358   362   364     1 
  363   362   364     1 
  345   365   366     1 
  345   365   367     1 
  366   365   367     1 
  365   367   368     1 
  365   367   377     1 
  368   367   377     1 
  367   368   369     1 
  367   368   370     1 
  367   368   371     1 
  369   368   370     1 
  369   368   371     1 
  370   368   371     1 
  368   371   372     1 
  368   371   373     1 
  368   371   374     1 
  372   371   373     1 
  372   371   374     1 
  373   371   374     1 
  371   374   375     1 
  371   374   376     1 
  371   374   377     1 
  375   374   376     1 
  375   374   377     1 
  376   374   377     1 
  367   377   374     1 
  367   377   378     1 
  367   377   379     1 
  374   377   378     1 
  374   377   379     1 
  378   377   379     1 
  377   379   380     1 
  377   379   381     1 
  380   379   381     1 
  379   381   382     1 
  379   381   383     1 
  382   381   383     1 
  381   383   384     1 
  381   383   385     1 
  381   383   386     1 
  384   383   385     1 
  384   383   386     1 
  385   383   386     1 
  383   386   387     1 
  383   386   388     1 
  387   386   388     1 
  386   388   389     1 
  386   388   390     1 
  389   388   390     1 
  388   390   391     1 
  388   390   392     1 
  388   390   400     1 
  391   390   392     1 
  391   390   400     1 
  392   390   400     1 
  390   392   393     1 
  390   392   394     1 
  390   392   398     1 
  393   392   394     1 
  393   392   398     1 
  394   392   398     1 
  392   394   395     1 
  392   394   396     1 
  392   394   397     1 
  395   394   396     1 
  395   394   397     1 
  396   394   397     1 
  392   398   399     1 
  390   400   401     1 
  390   400   402     1 
  401   400   402     1 
  400   402   403     1 
  400   402   404     1 
  403   402   404     1 
  402   404   405     1 
  402   404   406     1 
  402   404   416     1 
  405   404   406     1 
  405   404   416     1 
  406   404   416     1 
  404   406   407     1 
  404   406   408     1 
  404   406   412     1 
  407   406   408     1 
  407   406   412     1 
  408   406   412     1 
  406   408   409     1 
  406   408   410     1 
  406   408   411     1 
  409   408   410     1 
  409   408   411     1 
  410   408   411     1 
  406   412   413     1 
  406   412   414     1 
  406   412   415     1 
  413   412   414     1 
  413   412   415     1 
  414   412   415     1 
  404   416   417     1 
  404   416   418     1 
  417   416   418     1 
  416   418   419     1 
  416   418   420     1 
  419   418   420     1 
  418   420   421     1 
  418   420   422     1 
  418   420   426     1 
  421   420   422     1 
  421   420   426     1 
  422   420   426     1 
  420   422   423     1 
  420   422   424     1 
  420   422   425     1 
  423   422   424     1 
  423   422   425     1 
  424   422   425     1 
  420   426   427     1 
  420   426   428     1 
  427   426   428     1 
  426   428   429     1 
  426   428   430     1 
  429   428   430     1 
  428   430   431     1 
  428   430   432     1 
  428   430   445     1 
  431   430   432     1 
  431   430   445     1 
  432   430   445     1 
  430   432   433     1 
  430   432   434     1 
  430   432   435     1 
  433   432   434     1 
  433   432   435     1 
  434   432   435     1 
  432   435   436     1 
  432   435   437     1 
  432   435   441     1 
  436   435   437     1 
  436   435   441     1 
  437   435   441     1 
  435   437   438     1 
  435   437   439     1 
  435   437   440     1 
  438   437   439     1 
  438   437   440     1 
  439   437   440     1 
  435   441   442     1 
  435   441   443     1 
  435   441   444     1 
  442   441   443     1 
  442   441   444     1 
  443   441   444     1 
  430   445   446     1 
  430   445   447     1 
  446   445   447     1 
  445   447   448     1 
  445   447   449     1 
  448   447   449     1 
  447   449   450     1 
  447   449   451     1 
  447   449   469     1 
  450   449   451     1 
  450   449   469     1 
  451   449   469     1 
  449   451   452     1 
  449   451   453     1 
  449   451   454     1 
  452   451   453     1 
  452   451   454     1 
  453   451   454     1 
  451   454   455     1 
  451   454   456     1 
  451   454   457     1 
  455   454   456     1 
  455   454   457     1 
  456   454   457     1 
  454   457   458     1 
  454   457   459     1 
  454   457   460     1 
  458   457   459     1 
  458   457   460     1 
  459   457   460     1 
  457   460   461     1 
  457   460   462     1 
  461   460   462     1 
  460   462   463     1 
  460   462   466     1 
  463   462   466     1 
  462   463   464     1 
  462   463   465     1 
  464   463   465     1 
  462   466   467     1 
  462   466   468     1 
  467   466   468     1 
  449   469   470     1 
  449   469   471     1 
  470   469   471     1 
  469   471   472     1 
  469   471   473     1 
  472   471   473     1 
  471   473   474     1 
  471   473   475     1 
  471   473   484     1 
  474   473   475     1 
  474   473   484     1 
  475   473   484     1 
  473   475   476     1 
  473   475   477     1 
  473   475   478     1 
  476   475   477     1 
  476   475   478     1 
  477   475   478     1 
  475   478   479     1 
  475   478   480     1 
  475   478   481     1 
  479   478   480     1 
  479   478   481     1 
  480   478   481     1 
  478   481   482     1 
  478   481   483     1 
  482   481   483     1 
  473   484   485     1 
  473   484   486     1 
  485   484   486     1 
  484   486   487     1 
  484   486   488     1 
  487   486   488     1 
  486   488   489     1 
  486   488   490     1 
  486   488   503     1 
  489   488   490     1 
  489   488   503     1 
  490   488   503     1 
  488   490   491     1 
  488   490   492     1 
  488   490   496     1 
  491   490   492     1 
  491   490   496     1 
  492   490   496     1 
  490   492   493     1 
  490   492   494     1 
  490   492   495     1 
  493   492   494     1 
  493   492   495     1 
  494   492   495     1 
  490   496   497     1 
  490   496   498     1 
  490   496   499     1 
  497   496   498     1 
  497   496   499     1 
  498   496   499     1 
  496   499   500     1 
  496   499   501     1 
  496   499   502     1 
  500   499   501     1 
  500   499   502     1 
  501   499   502     1 
  488   503   504     1 
  488   503   505     1 
  504   503   505     1 
  503   505   506     1 
  503   505   507     1 
  506   505   507     1 
  505   507   508     1 
  505   507   509     1 
  505   507   527     1 
  508   507   509     1 
  508   507   527     1 
  509   507   527     1 
  507   509   510     1 
  507   509   511     1 
  507   509   512     1 
  510   509   511     1 
  510   509   512     1 
  511   509   512     1 
  509   512   513     1 
  509   512   514     1 
  509   512   515     1 
  513   512   514     1 
  513   512   515     1 
  514   512   515     1 
  512   515   516     1 
  512   515   517     1 
  512   515   518     1 
  516   515   517     1 
  516   515   518     1 
  517   515   518     1 
  515   518   519     1 
  515   518   520     1 
  519   518   520     1 
  518   520   521     1 
  518   520   524     1 
  521   520   524     1 
  520   521   522     1 
  520   521   523     1 
  522   521   523     1 
  520   524   525     1 
  520   524   526     1 
  525   524   526     1 
  507   527   528     1 
  507   527   529     1 
  528   527   529     1 
  527   529   530     1 
  527   529   531     1 
  530   529   531     1 
  529   531   532     1 
  529   531   533     1 
  529   531   551     1 
  532   531   533     1 
  532   531   551     1 
  533   531   551     1 
  531   533   534     1 
  531   533   535     1 
  531   533   536     1 
  534   533   535     1 
  534   533   536     1 
  535   533   536     1 
  533   536   537     1 
  533   536   538     1 
  533   536   539     1 
  537   536   538     1 
  537   536   539     1 
  538   536   539     1 
  536   539   540     1 
  536   539   541     1 
  536   539   542     1 
  540   539   541     1 
  540   539   542     1 
  541   539   542     1 
  539   542   543     1 
  539   542   544     1 
  543   542   544     1 
  542   544   545     1 
  542   544   548     1 
  545   544   548     1 
  544   545   546     1 
  544   545   547     1 
  546   545   547     1 
  544   548   549     1 
  544   548   550     1 
  549   548   550     1 
  531   551   552     1 
  531   551   553     1 
  552   551   553     1 
  551   553   554     1 
  551   553   555     1 
  554   553   555     1 
  553   555   556     1 
  553   555   557     1 
  553   555   572     1 
  556   555   557     1 
  556   555   572     1 
  557   555   572     1 
  555   557   558     1 
  555   557   559     1 
  555   557   560     1 
  558   557   559     1 
  558   557   560     1 
  559   557   560     1 
  557   560   561     1 
  557   560   570     1 
  561   560   570     1 
  560   561   562     1 
  560   561   563     1 
  562   561   563     1 
  561   563   564     1 
  561   563   565     1 
  564   563   565     1 
  563   565   566     1 
  563   565   568     1 
  566   565   568     1 
  565   566   567     1 
  565   568   569     1 
  565   568   570     1 
  569   568   570     1 
  560   570   568     1 
  560   570   571     1 
  568   570   571     1 
  555   572   573     1 
  555   572   574     1 
  573   572   574     1 
  572   574   575     1 
  572   574   576     1 
  575   574   576     1 
  574   576   577     1 
  574   576   578     1 
  574   576   589     1 
  577   576   578     1 
  577   576   589     1 
  578   576   589     1 
  576   578   579     1 
  576   578   580     1 
  576   578   581     1 
  579   578   580     1 
  579   578   581     1 
  580   578   581     1 
  578   581   582     1 
  578   581   583     1 
  578   581   584     1 
  582   581   583     1 
  582   581   584     1 
  583   581   584     1 
  581   584   585     1 
  581   584   586     1 
  585   584   586     1 
  584   586   587     1 
  584   586   588     1 
  587   586   588     1 
  576   589   590     1 
  576   589   591     1 
  590   589   591     1 
  589   591   592     1 
  589   591   593     1 
  592   591   593     1 
  591   593   594     1 
  591   593   595     1 
  591   593   611     1 
  594   593   595     1 
  594   593   611     1 
  595   593   611     1 
  593   595   596     1 
  593   595   597     1 
  593   595   598     1 
  596   595   597     1 
  596   595   598     1 
  597   595   598     1 
  595   598   599     1 
  595   598   600     1 
  595   598   601     1 
  599   598   600     1 
  599   598   601     1 
  600   598   601     1 
  598   601   602     1 
  598   601   603     1 
  598   601   604     1 
  602   601   603     1 
  602   601   604     1 
  603   601   604     1 
  601   604   605     1 
  601   604   606     1 
  601   604   607     1 
  605   604   606     1 
  605   604   607     1 
  606   604   607     1 
  604   607   608     1 
  604   607   609     1 
  604   607   610     1 
  608   607   609     1 
  608   607   610     1 
  609   607   610     1 
  593   611   612     1 
  593   611   613     1 
  612   611   613     1 
  611   613   614     1 
  611   613   615     1 
  614   613   615     1 
  613   615   616     1 
  613   615   617     1 
  613   615   622     1 
  616   615   617     1 
  616   615   622     1 
  617   615   622     1 
  615   617   618     1 
  615   617   619     1 
  615   617   620     1 
  618   617   619     1 
  618   617   620     1 
  619   617   620     1 
  617   620   621     1 
  615   622   623     1 
  615   622   624     1 
  623   622   624     1 
  622   624   625     1 
  622   624   626     1 
  625   624   626     1 
  624   626   627     1 
  624   626   628     1 
  624   626   636     1 
  627   626   628     1 
  627   626   636     1 
  628   626   636     1 
  626   628   629     1 
  626   628   630     1 
  626   628   634     1 
  629   628   630     1 
  629   628   634     1 
  630   628   634     1 
  628   630   631     1 
  628   630   632     1 
  628   630   633     1 
  631   630   632     1 
  631   630   633     1 
  632   630   633     1 
  628   634   635     1 
  626   636   637     1 
  626   636   638     1 
  637   636   638     1 
  636   638   639     1 
  636   638   640     1 
  639   638   640     1 
  638   640   641     1 
  638   640   642     1 
  638   640   651     1 
  641   640   642     1 
  641   640   651     1 
  642   640   651     1 
  640   642   643     1 
  640   642   644     1 
  640   642   645     1 
  643   642   644     1 
  643   642   645     1 
  644   642   645     1 
  642   645   646     1 
  642   645   647     1 
  642   645   648     1 
  646   645   647     1 
  646   645   648     1 
  647   645   648     1 
  645   648   649     1 
  645   648   650     1 
  649   648   650     1 
  640   651   652     1 
  640   651   653     1 
  652   651   653     1 
  651   653   654     1 
  651   653   655     1 
  654   653   655     1 
  653   655   656     1 
  653   655   657     1 
  653   655   670     1 
  656   655   657     1 
  656   655   670     1 
  657   655   670     1 
  655   657   658     1 
  655   657   659     1 
  655   657   660     1 
  658   657   659     1 
  658   657   660     1 
  659   657   660     1 
  657   660   661     1 
  657   660   662     1 
  657   660   666     1 
  661   660   662     1 
  661   660   666     1 
  662   660   666     1 
  660   662   663     1 
  660   662   664     1 
  660   662   665     1 
  663   662   664     1 
  663   662   665     1 
  664   662   665     1 
  660   666   667     1 
  660   666   668     1 
  660   666   669     1 
  667   666   668     1 
  667   666   669     1 
  668   666   669     1 
  655   670   671     1 
  655   670   672     1 
  671   670   672     1 
  670   672   673     1 
  670   672   674     1 
  673   672   674     1 
  672   674   675     1 
  672   674   676     1 
  672   674   689     1 
  675   674   676     1 
  675   674   689     1 
  676   674   689     1 
  674   676   677     1 
  674   676   678     1 
  674   676   679     1 
  677   676   678     1 
  677   676   679     1 
  678   676   679     1 
  676   679   680     1 
  676   679   681     1 
  676   679   685     1 
  680   679   681     1 
  680   679   685     1 
  681   679   685     1 
  679   681   682     1 
  679   681   683     1 
  679   681   684     1 
  682   681   683     1 
  682   681   684     1 
  683   681   684     1 
  679   685   686     1 
  679   685   687     1 
  679   685   688     1 
  686   685   687     1 
  686   685   688     1 
  687   685   688     1 
  674   689   690     1 
  674   689   691     1 
  690   689   691     1 
  689   691   692     1 
  689   691   693     1 
  692   691   693     1 
  691   693   694     1 
  691   693   695     1 
  691   693   708     1 
  694   693   695     1 
  694   693   708     1 
  695   693   708     1 
  693   695   696     1 
  693   695   697     1 
  693   695   701     1 
  696   695   697     1 
  696   695   701     1 
  697   695   701     1 
  695   697   698     1 
  695   697   699     1 
  695   697   700     1 
  698   697   699     1 
  698   697   700     1 
  699   697   700     1 
  695   701   702     1 
  695   701   703     1 
  695   701   704     1 
  702   701   703     1 
  702   701   704     1 
  703   701   704     1 
  701   704   705     1 
  701   704   706     1 
  701   704   707     1 
  705   704   706     1 
  705   704   707     1 
  706   704   707     1 
  693   708   709     1 
  693   708   710     1 
  709   708   710     1 
  708   710   711     1 
  708   710   712     1 
  711   710   712     1 
  710   712   713     1 
  710   712   714     1 
  710   712   732     1 
  713   712   714     1 
  713   712   732     1 
  714   712   732     1 
  712   714   715     1 
  712   714   716     1 
  712   714   717     1 
  715   714   716     1 
  715   714   717     1 
  716   714   717     1 
  714   717   718     1 
  714   717   719     1 
  714   717   720     1 
  718   717   719     1 
  718   717   720     1 
  719   717   720     1 
  717   720   721     1 
  717   720   722     1 
  717   720   723     1 
  721   720   722     1 
  721   720   723     1 
  722   720   723     1 
  720   723   724     1 
  720   723   725     1 
  724   723   725     1 
  723   725   726     1 
  723   725   729     1 
  726   725   729     1 
  725   726   727     1 
  725   726   728     1 
  727   726   728     1 
  725   729   730     1 
  725   729   731     1 
  730   729   731     1 
  712   732   733     1 
  712   732   734     1 
  733   732   734     1 
  732   734   735     1 
  732   734   736     1 
  735   734   736     1 
  734   736   737     1 
  734   736   738     1 
  734   736   754     1 
  737   736   738     1 
  737   736   754     1 
  738   736   754     1 
  736   738   739     1 
  736   738   740     1 
  736   738   741     1 
  739   738   740     1 
  739   738   741     1 
  740   738   741     1 
  738   741   742     1 
  738   741   743     1 
  738   741   744     1 
  742   741   743     1 
  742   741   744     1 
  743   741   744     1 
  741   744   745     1 
  741   744   746     1 
  741   744   747     1 
  745   744   746     1 
  745   744   747     1 
  746   744   747     1 
  744   747   748     1 
  744   747   749     1 
  744   747   750     1 
  748   747   749     1 
  748   747   750     1 
  749   747   750     1 
  747   750   751     1 
  747   750   752     1 
  747   750   753     1 
  751   750   752     1 
  751   750   753     1 
  752   750   753     1 
  736   754   755     1 
  736   754   756     1 
  755   754   756     1 
  754   756   757     1 
  754   756   758     1 
  757   756   758     1 
  756   758   759     1 
  756   758   760     1 
  756   758   773     1 
  759   758   760     1 
  759   758   773     1 
  760   758   773     1 
  758   760   761     1 
  758   760   762     1 
  758   760   763     1 
  761   760   762     1 
  761   760   763     1 
  762   760   763     1 
  760   763   764     1 
  760   763   765     1 
  760   763   769     1 
  764   763   765     1 
  764   763   769     1 
  765   763   769     1 
  763   765   766     1 
  763   765   767     1 
  763   765   768     1 
  766   765   767     1 
  766   765   768     1 
  767   765   768     1 
  763   769   770     1 
  763   769   771     1 
  763   769   772     1 
  770   769   771     1 
  770   769   772     1 
  771   769   772     1 
  758   773   774     1 
  758   773   775     1 
  774   773   775     1 
  773   775   776     1 
  773   775   785     1 
  776   775   785     1 
  775   776   777     1 
  775   776   778     1 
  775   776   779     1 
  777   776   778     1 
  777   776   779     1 
  778   776   779     1 
  776   779   780     1 
  776   779   781     1 
  776   779   782     1 
  780   779   781     1 
  780   779   782     1 
  781   779   782     1 
  779   782   783     1 
  779   782   784     1 
  779   782   785     1 
  783   782   784     1 
  783   782   785     1 
  784   782   785     1 
  775   785   782     1 
  775   785   786     1 
  775   785   787     1 
  782   785   786     1 
  782   785   787     1 
  786   785   787     1 
  785   787   788     1 
  785   787   789     1 
  788   787   789     1 
  787   789   790     1 
  787   789   791     1 
  790   789   791     1 
  789   791   792     1 
  789   791   793     1 
  789   791   807     1 
  792   791   793     1 
  792   791   807     1 
  793   791   807     1 
  791   793   794     1 
  791   793   795     1 
  791   793   796     1 
  794   793   795     1 
  794   793   796     1 
  795   793   796     1 
  793   796   797     1 
  793   796   805     1 
  797   796   805     1 
  796   797   798     1 
  796   797   799     1 
  798   797   799     1 
  797   799   800     1 
  797   799   801     1 
  800   799   801     1 
  799   801   802     1 
  799   801   803     1 
  802   801   803     1 
  801   803   804     1 
  801   803   805     1 
  804   803   805     1 
  796   805   803     1 
  796   805   806     1 
  803   805   806     1 
  791   807   808     1 
  791   807   809     1 
  808   807   809     1 
  807   809   810     1 
  807   809   811     1 
  810   809   811     1 
  809   811   812     1 
  809   811   813     1 
  809   811   824     1 
  812   811   813     1 
  812   811   824     1 
  813   811   824     1 
  811   813   814     1 
  811   813   815     1 
  811   813   816     1 
  814   813   815     1 
  814   813   816     1 
  815   813   816     1 
  813   816   817     1 
  813   816   818     1 
  813   816   819     1 
  817   816   818     1 
  817   816   819     1 
  818   816   819     1 
  816   819   820     1 
  816   819   821     1 
  820   819   821     1 
  819   821   822     1 
  819   821   823     1 
  822   821   823     1 
  811   824   825     1 
  811   824   826     1 
  825   824   826     1 
  824   826   827     1 
  824   826   828     1 
  827   826   828     1 
  826   828   829     1 
  826   828   830     1 
  826   828   848     1 
  829   828   830     1 
  829   828   848     1 
  830   828   848     1 
  828   830   831     1 
  828   830   832     1 
  828   830   833     1 
  831   830   832     1 
  831   830   833     1 
  832   830   833     1 
  830   833   834     1 
  830   833   835     1 
  830   833   836     1 
  834   833   835     1 
  834   833   836     1 
  835   833   836     1 
  833   836   837     1 
  833   836   838     1 
  833   836   839     1 
  837   836   838     1 
  837   836   839     1 
  838   836   839     1 
  836   839   840     1 
  836   839   841     1 
  840   839   841     1 
  839   841   842     1 
  839   841   845     1 
  842   841   845     1 
  841   842   843     1 
  841   842   844     1 
  843   842   844     1 
  841   845   846     1 
  841   845   847     1 
  846   845   847     1 
  828   848   849     1 
  828   848   850     1 
  849   848   850     1 
  848   850   851     1 
  848   850   852     1 
  851   850   852     1 
  850   852   853     1 
  850   852   854     1 
  850   852   867     1 
  853   852   854     1 
  853   852   867     1 
  854   852   867     1 
  852   854   855     1 
  852   854   856     1 
  852   854   857     1 
  855   854   856     1 
  855   854   857     1 
  856   854   857     1 
  854   857   858     1 
  854   857   859     1 
  854   857   863     1 
  858   857   859     1 
  858   857   863     1 
  859   857   863     1 
  857   859   860     1 
  857   859   861     1 
  857   859   862     1 
  860   859   861     1 
  860   859   862     1 
  861   859   862     1 
  857   863   864     1 
  857   863   865     1 
  857   863   866     1 
  864   863   865     1 
  864   863   866     1 
  865   863   866     1 
  852   867   868     1 
  852   867   869     1 
  868   867   869     1 
  867   869   870     1 
  867   869   871     1 
  870   869   871     1 
  869   871   872     1 
  869   871   873     1 
  869   871   883     1 
  872   871   873     1 
  872   871   883     1 
  873   871   883     1 
  871   873   874     1 
  871   873   875     1 
  871   873   879     1 
  874   873   875     1 
  874   873   879     1 
  875   873   879     1 
  873   875   876     1 
  873   875   877     1 
  873   875   878     1 
  876   875   877     1 
  876   875   878     1 
  877   875   878     1 
  873   879   880     1 
  873   879   881     1 
  873   879   882     1 
  880   879   881     1 
  880   879   882     1 
  881   879   882     1 
  871   883   884     1 
  871   883   885     1 
  884   883   885     1 
  883   885   886     1 
  883   885   887     1 
  886   885   887     1 
  885   887   888     1 
  885   887   889     1 
  885   887   907     1 
  888   887   889     1 
  888   887   907     1 
  889   887   907     1 
  887   889   890     1 
  887   889   891     1 
  887   889   892     1 
  890   889   891     1 
  890   889   892     1 
  891   889   892     1 
  889   892   893     1 
  889   892   894     1 
  889   892   895     1 
  893   892   894     1 
  893   892   895     1 
  894   892   895     1 
  892   895   896     1 
  892   895   897     1 
  892   895   898     1 
  896   895   897     1 
  896   895   898     1 
  897   895   898     1 
  895   898   899     1 
  895   898   900     1 
  899   898   900     1 
  898   900   901     1 
  898   900   904     1 
  901   900   904     1 
  900   901   902     1 
  900   901   903     1 
  902   901   903     1 
  900   904   905     1 
  900   904   906     1 
  905   904   906     1 
  887   907   908     1 
  887   907   909     1 
  908   907   909     1 
  907   909   910     1 
  907   909   911     1 
  910   909   911     1 
  909   911   912     1 
  909   911   913     1 
  909   911   922     1 
  912   911   913     1 
  912   911   922     1 
  913   911   922     1 
  911   913   914     1 
  911   913   915     1 
  911   913   916     1 
  914   913   915     1 
  914   913   916     1 
  915   913   916     1 
  913   916   917     1 
  913   916   918     1 
  913   916   919     1 
  917   916   918     1 
  917   916   919     1 
  918   916   919     1 
  916   919   920     1 
  916   919   921     1 
  920   919   921     1 
  911   922   923     1 
  911   922   924     1 
  923   922   924     1 
  922   924   925     1 
  922   924   926     1 
  925   924   926     1 
  924   926   927     1 
  924   926   928     1 
  924   926   941     1 
  927   926   928     1 
  927   926   941     1 
  928   926   941     1 
  926   928   929     1 
  926   928   930     1 
  926   928   934     1 
  929   928   930     1 
  929   928   934     1 
  930   928   934     1 
  928   930   931     1 
  928   930   932     1 
  928   930   933     1 
  931   930   932     1 
  931   930   933     1 
  932   930   933     1 
  928   934   935     1 
  928   934   936     1 
  928   934   937     1 
  935   934   936     1 
  935   934   937     1 
  936   934   937     1 
  934   937   938     1 
  934   937   939     1 
  934   937   940     1 
  938   937   939     1 
  938   937   940     1 
  939   937   940     1 
  926   941   942     1 
  926   941   943     1 
  942   941   943     1 
  941   943   944     1 
  941   943   945     1 
  944   943   945     1 
  943   945   946     1 
  943   945   947     1 
  943   945   951     1 
  946   945   947     1 
  946   945   951     1 
  947   945   951     1 
  945   947   948     1 
  945   947   949     1 
  945   947   950     1 
  948   947   949     1 
  948   947   950     1 
  949   947   950     1 
  945   951   952     1 
  945   951   953     1 
  952   951   953     1 
  951   953   954     1 
  951   953   955     1 
  954   953   955     1 
  953   955   956     1 
  953   955   957     1 
  953   955   968     1 
  956   955   957     1 
  956   955   968     1 
  957   955   968     1 
  955   957   958     1 
  955   957   959     1 
  955   957   960     1 
  958   957   959     1 
  958   957   960     1 
  959   957   960     1 
  957   960   961     1 
  957   960   962     1 
  957   960   963     1 
  961   960   962     1 
  961   960   963     1 
  962   960   963     1 
  960   963   964     1 
  960   963   965     1 
  964   963   965     1 
  963   965   966     1 
  963   965   967     1 
  966   965   967     1 
  955   968   969     1 
  955   968   970     1 
  969   968   970     1 
  968   970   971     1 
  968   970   972     1 
  971   970   972     1 
  970   972   973     1 
  970   972   974     1 
  970   972   980     1 
  973   972   974     1 
  973   972   980     1 
  974   972   980     1 
  972   974   975     1 
  972   974   976     1 
  972   974   977     1 
  975   974   976     1 
  975   974   977     1 
  976   974   977     1 
  974   977   978     1 
  974   977   979     1 
  978   977   979     1 
  972   980   981     1 
  972   980   982     1 
  981   980   982     1 
  980   982   983     1 
  980   982   984     1 
  983   982   984     1 
  982   984   985     1 
  982   984   986     1 
  982   984  1000     1 
  985   984   986     1 
  985   984  1000     1 
  986   984  1000     1 
  984   986   987     1 
  984   986   988     1 
  984   986   989     1 
  987   986   988     1 
  987   986   989     1 
  988   986   989     1 
  986   989   990     1 
  986   989   998     1 
  990   989   998     1 
  989   990   991     1 
  989   990   992     1 
  991   990   992     1 
  990   992   993     1 
  990   992   994     1 
  993   992   994     1 
  992   994   995     1 
  992   994   996     1 
  995   994   996     1 
  994   996   997     1 
  994   996   998     1 
  997   996   998     1 
  989   998   996     1 
  989   998   999     1 
  996   998   999     1 
  984  1000  1001     1 
  984  1000  1002     1 
 1001  1000  1002     1 
 1000  1002  1003     1 
 1000  1002  1004     1 
 1003  1002  1004     1 
 1002  1004  1005     1 
 1002  1004  1006     1 
 1002  1004  1022     1 
 1005  1004  1006     1 
 1005  1004  1022     1 
 1006  1004  1022     1 
 1004  1006  1007     1 
 1004  1006  1008     1 
 1004  1006  1009     1 
 1007  1006  1008     1 
 1007  1006  1009     1 
 1008  1006  1009     1 
 1006  1009  1010     1 
 1006  1009  1011     1 
 1006  1009  1012     1 
 1010  1009  1011     1 
 1010  1009  1012     1 
 1011  1009  1012     1 
 1009  1012  1013     1 
 1009  1012  1014     1 
 1009  1012  1015     1 
 1013  1012  1014     1 
 1013  1012  1015     1 
 1014  1012  1015     1 
 1012  1015  1016     1 
 1012  1015  1017     1 
 1012  1015  1018     1 
 1016  1015  1017     1 
 1016  1015  1018     1 
 1017  1015  1018     1 
 1015  1018  1019     1 
 1015  1018  1020     1 
 1015  1018  1021     1 
 1019  1018  1020     1 
 1019  1018  1021     1 
 1020  1018  1021     1 
 1004  1022  1023     1 
 1004  1022  1024     1 
 1023  1022  1024     1 
 1022  1024  1025     1 
 1022  1024  1026     1 
 1025  1024  1026     1 
 1024  1026  1027     1 
 1024  1026  1028     1 
 1024  1026  1036     1 
 1027  1026  1028     1 
 1027  1026  1036     1 
 1028  1026  1036     1 
 1026  1028  1029     1 
 1026  1028  1030     1 
 1026  1028  1034     1 
 1029  1028  1030     1 
 1029  1028  1034     1 
 1030  1028  1034     1 
 1028  1030  1031     1 
 1028  1030  1032     1 
 1028  1030  1033     1 
 1031  1030  1032     1 
 1031  1030  1033     1 
 1032  1030  1033     1 
 1028  1034  1035     1 
 1026  1036  1037     1 
 1026  1036  1038     1 
 1037  1036  1038     1 
 1036  1038  1039     1 
 1036  1038  1040     1 
 1039  1038  1040     1 
 1038  1040  1041     1 
 1038  1040  1042     1 
 1038  1040  1048     1 
 1041  1040  1042     1 
 1041  1040  1048     1 
 1042  1040  1048     1 
 1040  1042  1043     1 
 1040  1042  1044     1 
 1040  1042  1045     1 
 1043  1042  1044     1 
 1043  1042  1045     1 
 1044  1042  1045     1 
 1042  1045  1046     1 
 1042  1045  1047     1 
 1046  1045  1047     1 
 1040  1048  1049     1 
 1040  1048  1050     1 
 1049  1048  1050     1 
 1048  1050  1051     1 
 1048  1050  1052     1 
 1051  1050  1052     1 
 1050  1052  1053     1 
 1050  1052  1054     1 
 1050  1052  1067     1 
 1053  1052  1054     1 
 1053  1052  1067     1 
 1054  1052  1067     1 
 1052  1054  1055     1 
 1052  1054  1056     1 
 1052  1054  1057     1 
 1055  1054  1056     1 
 1055  1054  1057     1 
 1056  1054  1057     1 
 1054  1057  1058     1 
 1054  1057  1059     1 
 1054  1057  1063     1 
 1058  1057  1059     1 
 1058  1057  1063     1 
 1059  1057  1063     1 
 1057  1059  1060     1 
 1057  1059  1061     1 
 1057  1059  1062     1 
 1060  1059  1061     1 
 1060  1059  1062     1 
 1061  1059  1062     1 
 1057  1063  1064     1 
 1057  1063  1065     1 
 1057  1063  1066     1 
 1064  1063  1065     1 
 1064  1063  1066     1 
 1065  1063  1066     1 
 1052  1067  1068     1 
 1052  1067  1069     1 
 1068  1067  1069     1 
 1067  1069  1070     1 
 1067  1069  1071     1 
 1070  1069  1071     1 
 1069  1071  1072     1 
 1069  1071  1073     1 
 1069  1071  1091     1 
 1072  1071  1073     1 
 1072  1071  1091     1 
 1073  1071  1091     1 
 1071  1073  1074     1 
 1071  1073  1075     1 
 1071  1073  1076     1 
 1074  1073  1075     1 
 1074  1073  1076     1 
 1075  1073  1076     1 
 1073  1076  1077     1 
 1073  1076  1078     1 
 1073  1076  1079     1 
 1077  1076  1078     1 
 1077  1076  1079     1 
 1078  1076  1079     1 
 1076  1079  1080     1 
 1076  1079  1081     1 
 1076  1079  1082     1 
 1080  1079  1081     1 
 1080  1079  1082     1 
 1081  1079  1082     1 
 1079  1082  1083     1 
 1079  1082  1084     1 
 1083  1082  1084     1 
 1082  1084  1085     1 
 1082  1084  1088     1 
 1085  1084  1088     1 
 1084  1085  1086     1 
 1084  1085  1087     1 
 1086  1085  1087     1 
 1084  1088  1089     1 
 1084  1088  1090     1 
 1089  1088  1090     1 
 1071  1091  1092     1 
 1071  1091  1093     1 
 1092  1091  1093     1 
 1091  1093  1094     1 
 1091  1093  1095     1 
 1094  1093  1095     1 
 1093  1095  1096     1 
 1093  1095  1097     1 
 1093  1095  1111     1 
 1096  1095  1097     1 
 1096  1095  1111     1 
 1097  1095  1111     1 
 1095  1097  1098     1 
 1095  1097  1099     1 
 1095  1097  1100     1 
 1098  1097  1099     1 
 1098  1097  1100     1 
 1099  1097  1100     1 
 1097  1100  1101     1 
 1097  1100  1109     1 
 1101  1100  1109     1 
 1100  1101  1102     1 
 1100  1101  1103     1 
 1102  1101  1103     1 
 1101  1103  1104     1 
 1101  1103  1105     1 
 1104  1103  1105     1 
 1103  1105  1106     1 
 1103  1105  1107     1 
 1106  1105  1107     1 
 1105  1107  1108     1 
 1105  1107  1109     1 
 1108  1107  1109     1 
 1100  1109  1107     1 
 1100  1109  1110     1 
 1107  1109  1110     1 
 1095  1111  1112     1 
 1095  1111  1113     1 
 1112  1111  1113     1 
 1111  1113  1114     1 
 1111  1113  1115     1 
 1114  1113  1115     1 
 1113  1115  1116     1 
 1113  1115  1117     1 
 1113  1115  1128     1 
 1116  1115  1117     1 
 1116  1115  1128     1 
 1117  1115  1128     1 
 1115  1117  1118     1 
 1115  1117  1119     1 
 1115  1117  1120     1 
 1118  1117  1119     1 
 1118  1117  1120     1 
 1119  1117  1120     1 
 1117  1120  1121     1 
 1117  1120  1122     1 
 1117  1120  1123     1 
 1121  1120  1122     1 
 1121  1120  1123     1 
 1122  1120  1123     1 
 1120  1123  1124     1 
 1120  1123  1125     1 
 1124  1123  1125     1 
 1123  1125  1126     1 
 1123  1125  1127     1 
 1126  1125  1127     1 
 1115  1128  1129     1 
 1115  1128  1130     1 
 1129  1128  1130     1 
 1128  1130  1131     1 
 1128  1130  1132     1 
 1131  1130  1132     1 
 1130  1132  1133     1 
 1130  1132  1134     1 
 1130  1132  1139     1 
 1133  1132  1134     1 
 1133  1132  1139     1 
 1134  1132  1139     1 
 1132  1134  1135     1 
 1132  1134  1136     1 
 1132  1134  1137     1 
 1135  1134  1136     1 
 1135  1134  1137     1 
 1136  1134  1137     1 
 1134  1137  1138     1 
 1132  1139  1140     1 
 1132  1139  1141     1 
 1140  1139  1141     1 
 1139  1141  1142     1 
 1139  1141  1143     1 
 1142  1141  1143     1 
 1141  1143  1144     1 
 1141  1143  1145     1 
 1141  1143  1150     1 
 1144  1143  1145     1 
 1144  1143  1150     1 
 1145  1143  1150     1 
 1143  1145  1146     1 
 1143  1145  1147     1 
 1143  1145  1148     1 
 1146  1145  1147     1 
 1146  1145  1148     1 
 1147  1145  1148     1 
 1145  1148  1149     1 
 1143  1150  1151     1 
 1143  1150  1152     1 
 1151  1150  1152     1 
 1150  1152  1153     1 
 1150  1152  1154     1 
 1153  1152  1154     1 
 1152  1154  1155     1 
 1152  1154  1156     1 
 1152  1154  1160     1 
 1155  1154  1156     1 
 1155  1154  1160     1 
 1156  1154  1160     1 
 1154  1156  1157     1 
 1154  1156  1158     1 
 1154  1156  1159     1 
 1157  1156  1158     1 
 1157  1156  1159     1 
 1158  1156  1159     1 
 1154  1160  1161     1 
 1154  1160  1162     1 
 1161  1160  1162     1 
 1160  1162  1163     1 
 1160  1162  1164     1 
 1163  1162  1164     1 
 1162  1164  1165     1 
 1162  1164  1166     1 
 1162  1164  1176     1 
 1165  1164  1166     1 
 1165  1164  1176     1 
 1166  1164  1176     1 
 1164  1166  1167     1 
 1164  1166  1168     1 
 1164  1166  1172     1 
 1167  1166  1168     1 
 1167  1166  1172     1 
 1168  1166  1172     1 
 1166  1168  1169     1 
 1166  1168  1170     1 
 1166  1168  1171     1 
 1169  1168  1170     1 
 1169  1168  1171     1 
 1170  1168  1171     1 
 1166  1172  1173     1 
 1166  1172  1174     1 
 1166  1172  1175     1 
 1173  1172  1174     1 
 1173  1172  1175     1 
 1174  1172  1175     1 
 1164  1176  1177     1 
 1164  1176  1178     1 
 1177  1176  1178     1 
 1176  1178  1179     1 
 1176  1178  1180     1 
 1179  1178  1180     1 
 1178  1180  1181     1 
 1178  1180  1182     1 
 1178  1180  1193     1 
 1181  1180  1182     1 
 1181  1180  1193     1 
 1182  1180  1193     1 
 1180  1182  1183     1 
 1180  1182  1184     1 
 1180  1182  1185     1 
 1183  1182  1184     1 
 1183  1182  1185     1 
 1184  1182  1185     1 
 1182  1185  1186     1 
 1182  1185  1187     1 
 1182  1185  1188     1 
 1186  1185  1187     1 
 1186  1185  1188     1 
 1187  1185  1188     1 
 1185  1188  1189     1 
 1188  1189  1190     1 
 1188  1189  1191     1 
 1188  1189  1192     1 
 1190  1189  1191     1 
 1190  1189  1192     1 
 1191  1189  1192     1 
 1180  1193  1194     1 
 1180  1193  1195     1 
 1194  1193  1195     1 
 1193  1195  1196     1 
 1193  1195  1197     1 
 1196  1195  1197     1 
 1195  1197  1198     1 
 1195  1197  1199     1 
 1195  1197  1203     1 
 1198  1197  1199     1 
 1198  1197  1203     1 
 1199  1197  1203     1 
 1197  1199  1200     1 
 1197  1199  1201     1 
 1197  1199  1202     1 
 1200  1199  1201     1 
 1200  1199  1202     1 
 1201  1199  1202     1 
 1197  1203  1204     1 
 1197  1203  1205     1 
 1204  1203  1205     1 
 1203  1205  1206     1 
 1203  1205  1207     1 
 1206  1205  1207     1 
 1205  1207  1208     1 
 1205  1207  1209     1 
 1205  1207  1222     1 
 1208  1207  1209     1 
 1208  1207  1222     1 
 1209  1207  1222     1 
 1207  1209  1210     1 
 1207  1209  1211     1 
 1207  1209  1212     1 
 1210  1209  1211     1 
 1210  1209  1212     1 
 1211  1209  1212     1 
 1209  1212  1213     1 
 1209  1212  1214     1 
 1209  1212  1218     1 
 1213  1212  1214     1 
 1213  1212  1218     1 
 1214  1212  1218     1 
 1212  1214  1215     1 
 1212  1214  1216     1 
 1212  1214  1217     1 
 1215  1214  1216     1 
 1215  1214  1217     1 
 1216  1214  1217     1 
 1212  1218  1219     1 
 1212  1218  1220     1 
 1212  1218  1221     1 
 1219  1218  1220     1 
 1219  1218  1221     1 
 1220  1218  1221     1 
 1207  1222  1223     1 
 1207  1222  1224     1 
 1223  1222  1224     1 
 1222  1224  1225     1 
 1222  1224  1226     1 
 1225  1224  1226     1 
 1224  1226  1227     1 
 1224  1226  1228     1 
 1224  1226  1239     1 
 1227  1226  1228     1 
 1227  1226  1239     1 
 1228  1226  1239     1 
 1226  1228  1229     1 
 1226  1228  1230     1 
 1226  1228  1231     1 
 1229  1228  1230     1 
 1229  1228  1231     1 
 1230  1228  1231     1 
 1228  1231  1232     1 
 1228  1231  1233     1 
 1228  1231  1234     1 
 1232  1231  1233     1 
 1232  1231  1234     1 
 1233  1231  1234     1 
 1231  1234  1235     1 
 1231  1234  1236     1 
 1235  1234  1236     1 
 1234  1236  1237     1 
 1234  1236  1238     1 
 1237  1236  1238     1 
 1226  1239  1240     1 
 1226  1239  1241     1 
 1240  1239  1241     1 
 1239  1241  1242     1 
 1239  1241  1243     1 
 1242  1241  1243     1 
 1241  1243  1244     1 
 1241  1243  1245     1 
 1241  1243  1254     1 
 1244  1243  1245     1 
 1244  1243  1254     1 
 1245  1243  1254     1 
 1243  1245  1246     1 
 1243  1245  1247     1 
 1243  1245  1248     1 
 1246  1245  1247     1 
 1246  1245  1248     1 
 1247  1245  1248     1 
 1245  1248  1249     1 
 1245  1248  1250     1 
 1245  1248  1251     1 
 1249  1248  1250     1 
 1249  1248  1251     1 
 1250  1248  1251     1 
 1248  1251  1252     1 
 1248  1251  1253     1 
 1252  1251  1253     1 
 1243  1254  1255     1 
 1243  1254  1256     1 
 1255  1254  1256     1 
 1254  1256  1257     1 
 1254  1256  1258     1 
 1257  1256  1258     1 
 1256  1258  1259     1 
 1256  1258  1260     1 
 1256  1258  1264     1 
 1259  1258  1260     1 
 1259  1258  1264     1 
 1260  1258  1264     1 
 1258  1260  1261     1 
 1258  1260  1262     1 
 1258  1260  1263     1 
 1261  1260  1262     1 
 1261  1260  1263     1 
 1262  1260  1263     1 
 1258  1264  1265     1 
 1258  1264  1266     1 
 1265  1264  1266     1 
 1264  1266  1267     1 
 1264  1266  1268     1 
 1267  1266  1268     1 
 1266  1268  1269     1 
 1266  1268  1270     1 
 1266  1268  1275     1 
 1269  1268  1270     1 
 1269  1268  1275     1 
 1270  1268  1275     1 
 1268  1270  1271     1 
 1268  1270  1272     1 
 1268  1270  1273     1 
 1271  1270  1272     1 
 1271  1270  1273     1 
 1272  1270  1273     1 
 1270  1273  1274     1 
 1268  1275  1276     1 
 1268  1275  1277     1 
 1276  1275  1277     1 
 1275  1277  1278     1 
 1275  1277  1279     1 
 1278  1277  1279     1 
 1277  1279  1280     1 
 1277  1279  1281     1 
 1277  1279  1290     1 
 1280  1279  1281     1 
 1280  1279  1290     1 
 1281  1279  1290     1 
 1279  1281  1282     1 
 1279  1281  1283     1 
 1279  1281  1284     1 
 1282  1281  1283     1 
 1282  1281  1284     1 
 1283  1281  1284     1 
 1281  1284  1285     1 
 1281  1284  1286     1 
 1281  1284  1287     1 
 1285  1284  1286     1 
 1285  1284  1287     1 
 1286  1284  1287     1 
 1284  1287  1288     1 
 1284  1287  1289     1 
 1288  1287  1289     1 
 1279  1290  1291     1 
 1279  1290  1292     1 
 1291  1290  1292     1 
 1290  1292  1293     1 
 1290  1292  1294     1 
 1293  1292  1294     1 
 1292  1294  1295     1 
 1292  1294  1296     1 
 1292  1294  1300     1 
 1295  1294  1296     1 
 1295  1294  1300     1 
 1296  1294  1300     1 
 1294  1296  1297     1 
 1294  1296  1298     1 
 1294  1296  1299     1 
 1297  1296  1298     1 
 1297  1296  1299     1 
 1298  1296  1299     1 
 1294  1300  1301     1 
 1294  1300  1302     1 
 1301  1300  1302     1 
 1300  1302  1303     1 
 1300  1302  1304     1 
 1303  1302  1304     1 
 1302  1304  1305     1 
 1302  1304  1306     1 
 1302  1304  1321     1 
 1305  1304  1306     1 
 1305  1304  1321     1 
 1306  1304  1321     1 
 1304  1306  1307     1 
 1304  1306  1308     1 
 1304  1306  1309     1 
 1307  1306  1308     1 
 1307  1306  1309     1 
 1308  1306  1309     1 
 1306  1309  1310     1 
 1306  1309  1319     1 
 1310  1309  1319     1 
 1309  1310  1311     1 
 1309  1310  1312     1 
 1311  1310  1312     1 
 1310  1312  1313     1 
 1310  1312  1314     1 
 1313  1312  1314     1 
 1312  1314  1315     1 
 1312  1314  1317     1 
 1315  1314  1317     1 
 1314  1315  1316     1 
 1314  1317  1318     1 
 1314  1317  1319     1 
 1318  1317  1319     1 
 1309  1319  1317     1 
 1309  1319  1320     1 
 1317  1319  1320     1 
 1304  1321  1322     1 
 1304  1321  1323     1 
 1322  1321  1323     1 
 1321  1323  1324     1 
 1321  1323  1325     1 
 1324  1323  1325     1 
 1323  1325  1326     1 
 1323  1325  1327     1 
 1323  1325  1340     1 
 1326  1325  1327     1 
 1326  1325  1340     1 
 1327  1325  1340     1 
 1325  1327  1328     1 
 1325  1327  1329     1 
 1325  1327  1330     1 
 1328  1327  1329     1 
 1328  1327  1330     1 
 1329  1327  1330     1 
 1327  1330  1331     1 
 1327  1330  1332     1 
 1327  1330  1336     1 
 1331  1330  1332     1 
 1331  1330  1336     1 
 1332  1330  1336     1 
 1330  1332  1333     1 
 1330  1332  1334     1 
 1330  1332  1335     1 
 1333  1332  1334     1 
 1333  1332  1335     1 
 1334  1332  1335     1 
 1330  1336  1337     1 
 1330  1336  1338     1 
 1330  1336  1339     1 
 1337  1336  1338     1 
 1337  1336  1339     1 
 1338  1336  1339     1 
 1325  1340  1341     1 
 1325  1340  1342     1 
 1341  1340  1342     1 
 1340  1342  1343     1 
 1340  1342  1344     1 
 1343  1342  1344     1 
 1342  1344  1345     1 
 1342  1344  1346     1 
 1342  1344  1356     1 
 1345  1344  1346     1 
 1345  1344  1356     1 
 1346  1344  1356     1 
 1344  1346  1347     1 
 1344  1346  1348     1 
 1344  1346  1352     1 
 1347  1346  1348     1 
 1347  1346  1352     1 
 1348  1346  1352     1 
 1346  1348  1349     1 
 1346  1348  1350     1 
 1346  1348  1351     1 
 1349  1348  1350     1 
 1349  1348  1351     1 
 1350  1348  1351     1 
 1346  1352  1353     1 
 1346  1352  1354     1 
 1346  1352  1355     1 
 1353  1352  1354     1 
 1353  1352  1355     1 
 1354  1352  1355     1 
 1344  1356  1357     1 
 1344  1356  1358     1 
 1357  1356  1358     1 
 1356  1358  1359     1 
 1356  1358  1360     1 
 1359  1358  1360     1 
 1358  1360  1361     1 
 1358  1360  1362     1 
 1358  1360  1366     1 
 1361  1360  1362     1 
 1361  1360  1366     1 
 1362  1360  1366     1 
 1360  1362  1363     1 
 1360  1362  1364     1 
 1360  1362  1365     1 
 1363  1362  1364     1 
 1363  1362  1365     1 
 1364  1362  1365     1 
 1360  1366  1367     1 
 1360  1366  1368     1 
 1367  1366  1368     1 
 1366  1368  1369     1 
 1366  1368  1370     1 
 1369  1368  1370     1 
 1368  1370  1371     1 
 1368  1370  1372     1 
 1368  1370  1385     1 
 1371  1370  1372     1 
 1371  1370  1385     1 
 1372  1370  1385     1 
 1370  1372  1373     1 
 1370  1372  1374     1 
 1370  1372  1375     1 
 1373  1372  1374     1 
 1373  1372  1375     1 
 1374  1372  1375     1 
 1372  1375  1376     1 
 1372  1375  1377     1 
 1372  1375  1381     1 
 1376  1375  1377     1 
 1376  1375  1381     1 
 1377  1375  1381     1 
 1375  1377  1378     1 
 1375  1377  1379     1 
 1375  1377  1380     1 
 1378  1377  1379     1 
 1378  1377  1380     1 
 1379  1377  1380     1 
 1375  1381  1382     1 
 1375  1381  1383     1 
 1375  1381  1384     1 
 1382  1381  1383     1 
 1382  1381  1384     1 
 1383  1381  1384     1 
 1370  1385  1386     1 
 1370  1385  1387     1 
 1386  1385  1387     1 
 1385  1387  1388     1 
 1385  1387  1389     1 
 1388  1387  1389     1 
 1387  1389  1390     1 
 1387  1389  1391     1 
 1387  1389  1405     1 
 1390  1389  1391     1 
 1390  1389  1405     1 
 1391  1389  1405     1 
 1389  1391  1392     1 
 1389  1391  1393     1 
 1389  1391  1394     1 
 1392  1391  1393     1 
 1392  1391  1394     1 
 1393  1391  1394     1 
 1391  1394  1395     1 
 1391  1394  1403     1 
 1395  1394  1403     1 
 1394  1395  1396     1 
 1394  1395  1397     1 
 1396  1395  1397     1 
 1395  1397  1398     1 
 1395  1397  1399     1 
 1398  1397  1399     1 
 1397  1399  1400     1 
 1397  1399  1401     1 
 1400  1399  1401     1 
 1399  1401  1402     1 
 1399  1401  1403     1 
 1402  1401  1403     1 
 1394  1403  1401     1 
 1394  1403  1404     1 
 1401  1403  1404     1 
 1389  1405  1406     1 
 1389  1405  1407     1 
 1406  1405  1407     1 
 1405  1407  1408     1 
 1405  1407  1409     1 
 1408  1407  1409     1 
 1407  1409  1410     1 
 1407  1409  1411     1 
 1407  1409  1420     1 
 1410  1409  1411     1 
 1410  1409  1420     1 
 1411  1409  1420     1 
 1409  1411  1412     1 
 1409  1411  1413     1 
 1409  1411  1414     1 
 1412  1411  1413     1 
 1412  1411  1414     1 
 1413  1411  1414     1 
 1411  1414  1415     1 
 1411  1414  1416     1 
 1411  1414  1417     1 
 1415  1414  1416     1 
 1415  1414  1417     1 
 1416  1414  1417     1 
 1414  1417  1418     1 
 1414  1417  1419     1 
 1418  1417  1419     1 
 1409  1420  1421     1 
 1409  1420  1422     1 
 1421  1420  1422     1 
 1420  1422  1423     1 
 1420  1422  1424     1 
 1423  1422  1424     1 
 1422  1424  1425     1 
 1422  1424  1426     1 
 1422  1424  1432     1 
 1425  1424  1426     1 
 1425  1424  1432     1 
 1426  1424  1432     1 
 1424  1426  1427     1 
 1424  1426  1428     1 
 1424  1426  1429     1 
 1427  1426  1428     1 
 1427  1426  1429     1 
 1428  1426  1429     1 
 1426  1429  1430     1 
 1426  1429  1431     1 
 1430  1429  1431     1 
 1424  1432  1433     1 
 1424  1432  1434     1 
 1433  1432  1434     1 
 1432  1434  1435     1 
 1432  1434  1436     1 
 1435  1434  1436     1 
 1434  1436  1437     1 
 1434  1436  1438     1 
 1434  1436  1446     1 
 1437  1436  1438     1 
 1437  1436  1446     1 
 1438  1436  1446     1 
 1436  1438  1439     1 
 1436  1438  1440     1 
 1436  1438  1444     1 
 1439  1438  1440     1 
 1439  1438  1444     1 
 1440  1438  1444     1 
 1438  1440  1441     1 
 1438  1440  1442     1 
 1438  1440  1443     1 
 1441  1440  1442     1 
 1441  1440  1443     1 
 1442  1440  1443     1 
 1438  1444  1445     1 
 1436  1446  1447     1 
 1436  1446  1448     1 
 1447  1446  1448     1 
 1446  1448  1449     1 
 1446  1448  1450     1 
 1449  1448  1450     1 
 1448  1450  1451     1 
 1448  1450  1452     1 
 1448  1450  1460     1 
 1451  1450  1452     1 
 1451  1450  1460     1 
 1452  1450  1460     1 
 1450  1452  1453     1 
 1450  1452  1454     1 
 1450  1452  1455     1 
 1453  1452  1454     1 
 1453  1452  1455     1 
 1454  1452  1455     1 
 1452  1455  1456     1 
 1452  1455  1457     1 
 1456  1455  1457     1 
 1455  1457  1458     1 
 1455  1457  1459     1 
 1458  1457  1459     1 
 1450  1460  1461     1 
 1450  1460  1462     1 
 1461  1460  1462     1 
 1460  1462  1463     1 
 1460  1462  1464     1 
 1463  1462  1464     1 
 1462  1464  1465     1 
 1462  1464  1466     1 
 1462  1464  1479     1 
 1465  1464  1466     1 
 1465  1464  1479     1 
 1466  1464  1479     1 
 1464  1466  1467     1 
 1464  1466  1468     1 
 1464  1466  1469     1 
 1467  1466  1468     1 
 1467  1466  1469     1 
 1468  1466  1469     1 
 1466  1469  1470     1 
 1466  1469  1471     1 
 1466  1469  1475     1 
 1470  1469  1471     1 
 1470  1469  1475     1 
 1471  1469  1475     1 
 1469  1471  1472     1 
 1469  1471  1473     1 
 1469  1471  1474     1 
 1472  1471  1473     1 
 1472  1471  1474     1 
 1473  1471  1474     1 
 1469  1475  1476     1 
 1469  1475  1477     1 
 1469  1475  1478     1 
 1476  1475  1477     1 
 1476  1475  1478     1 
 1477  1475  1478     1 
 1464  1479  1480     1 
 1464  1479  1481     1 
 1480  1479  1481     1 
 1479  1481  1482     1 
 1479  1481  1483     1 
 1482  1481  1483     1 
 1481  1483  1484     1 
 1481  1483  1485     1 
 1481  1483  1490     1 
 1484  1483  1485     1 
 1484  1483  1490     1 
 1485  1483  1490     1 
 1483  1485  1486     1 
 1483  1485  1487     1 
 1483  1485  1488     1 
 1486  1485  1487     1 
 1486  1485  1488     1 
 1487  1485  1488     1 
 1485  1488  1489     1 
 1483  1490  1491     1 
 1483  1490  1492     1 
 1491  1490  1492     1 
 1490  1492  1493     1 
 1490  1492  1494     1 
 1493  1492  1494     1 
 1492  1494  1495     1 
 1492  1494  1496     1 
 1492  1494  1500     1 
 1495  1494  1496     1 
 1495  1494  1500     1 
 1496  1494  1500     1 
 1494  1496  1497     1 
 1494  1496  1498     1 
 1494  1496  1499     1 
 1497  1496  1498     1 
 1497  1496  1499     1 
 1498  1496  1499     1 
 1494  1500  1501     1 
 1494  1500  1502     1 
 1501  1500  1502     1 
 1500  1502  1503     1 
 1500  1502  1504     1 
 1503  1502  1504     1 
 1502  1504  1505     1 
 1502  1504  1506     1 
 1502  1504  1519     1 
 1505  1504  1506     1 
 1505  1504  1519     1 
 1506  1504  1519     1 
 1504  1506  1507     1 
 1504  1506  1508     1 
 1504  1506  1512     1 
 1507  1506  1508     1 
 1507  1506  1512     1 
 1508  1506  1512     1 
 1506  1508  1509     1 
 1506  1508  1510     1 
 1506  1508  1511     1 
 1509  1508  1510     1 
 1509  1508  1511     1 
 1510  1508  1511     1 
 1506  1512  1513     1 
 1506  1512  1514     1 
 1506  1512  1515     1 
 1513  1512  1514     1 
 1513  1512  1515     1 
 1514  1512  1515     1 
 1512  1515  1516     1 
 1512  1515  1517     1 
 1512  1515  1518     1 
 1516  1515  1517     1 
 1516  1515  1518     1 
 1517  1515  1518     1 
 1504  1519  1520     1 
 1504  1519  1521     1 
 1520  1519  1521     1 
 1519  1521  1522     1 
 1519  1521  1523     1 
 1522  1521  1523     1 
 1521  1523  1524     1 
 1521  1523  1525     1 
 1521  1523  1536     1 
 1524  1523  1525     1 
 1524  1523  1536     1 
 1525  1523  1536     1 
 1523  1525  1526     1 
 1523  1525  1527     1 
 1523  1525  1528     1 
 1526  1525  1527     1 
 1526  1525  1528     1 
 1527  1525  1528     1 
 1525  1528  1529     1 
 1525  1528  1534     1 
 1529  1528  1534     1 
 1528  1529  1530     1 
 1529  1530  1531     1 
 1529  1530  1532     1 
 1531  1530  1532     1 
 1530  1532  1533     1 
 1530  1532  1534     1 
 1533  1532  1534     1 
 1528  1534  1532     1 
 1528  1534  1535     1 
 1532  1534  1535     1 
 1523  1536  1537     1 
 1523  1536  1538     1 
 1537  1536  1538     1 
 1536  1538  1539     1 
 1536  1538  1540     1 
 1539  1538  1540     1 
 1538  1540  1541     1 
 1538  1540  1542     1 
 1538  1540  1546     1 
 1541  1540  1542     1 
 1541  1540  1546     1 
 1542  1540  1546     1 
 1540  1542  1543     1 
 1540  1542  1544     1 
 1540  1542  1545     1 
 1543  1542  1544     1 
 1543  1542  1545     1 
 1544  1542  1545     1 
 1540  1546  1547     1 
 1540  1546  1548     1 
 1547  1546  1548     1 
 1546  1548  1549     1 
 1546  1548  1550     1 
 1549  1548  1550     1 
 1548  1550  1551     1 
 1548  1550  1552     1 
 1548  1550  1568     1 
 1551  1550  1552     1 
 1551  1550  1568     1 
 1552  1550  1568     1 
 1550  1552  1553     1 
 1550  1552  1554     1 
 1550  1552  1555     1 
 1553  1552  1554     1 
 1553  1552  1555     1 
 1554  1552  1555     1 
 1552  1555  1556     1 
 1552  1555  1557     1 
 1552  1555  1558     1 
 1556  1555  1557     1 
 1556  1555  1558     1 
 1557  1555  1558     1 
 1555  1558  1559     1 
 1555  1558  1560     1 
 1555  1558  1561     1 
 1559  1558  1560     1 
 1559  1558  1561     1 
 1560  1558  1561     1 
 1558  1561  1562     1 
 1558  1561  1563     1 
 1558  1561  1564     1 
 1562  1561  1563     1 
 1562  1561  1564     1 
 1563  1561  1564     1 
 1561  1564  1565     1 
 1561  1564  1566     1 
 1561  1564  1567     1 
 1565  1564  1566     1 
 1565  1564  1567     1 
 1566  1564  1567     1 
 1550  1568  1569     1 
 1550  1568  1570     1 
 1569  1568  1570     1 
 1568  1570  1571     1 
 1568  1570  1572     1 
 1571  1570  1572     1 
 1570  1572  1573     1 
 1570  1572  1574     1 
 1570  1572  1592     1 
 1573  1572  1574     1 
 1573  1572  1592     1 
 1574  1572  1592     1 
 1572  1574  1575     1 
 1572  1574  1576     1 
 1572  1574  1577     1 
 1575  1574  1576     1 
 1575  1574  1577     1 
 1576  1574  1577     1 
 1574  1577  1578     1 
 1574  1577  1579     1 
 1574  1577  1580     1 
 1578  1577  1579     1 
 1578  1577  1580     1 
 1579  1577  1580     1 
 1577  1580  1581     1 
 1577  1580  1582     1 
 1577  1580  1583     1 
 1581  1580  1582     1 
 1581  1580  1583     1 
 1582  1580  1583     1 
 1580  1583  1584     1 
 1580  1583  1585     1 
 1584  1583  1585     1 
 1583  1585  1586     1 
 1583  1585  1589     1 
 1586  1585  1589     1 
 1585  1586  1587     1 
 1585  1586  1588     1 
 1587  1586  1588     1 
 1585  1589  1590     1 
 1585  1589  1591     1 
 1590  1589  1591     1 
 1572  1592  1593     1 
 1572  1592  1594     1 
 1593  1592  1594     1 
 1592  1594  1595     1 
 1592  1594  1596     1 
 1595  1594  1596     1 
 1594  1596  1597     1 
 1594  1596  1598     1 
 1594  1596  1608     1 
 1597  1596  1598     1 
 1597  1596  1608     1 
 1598  1596  1608     1 
 1596  1598  1599     1 
 1596  1598  1600     1 
 1596  1598  1604     1 
 1599  1598  1600     1 
 1599  1598  1604     1 
 1600  1598  1604     1 
 1598  1600  1601     1 
 1598  1600  1602     1 
 1598  1600  1603     1 
 1601  1600  1602     1 
 1601  1600  1603     1 
 1602  1600  1603     1 
 1598  1604  1605     1 
 1598  1604  1606     1 
 1598  1604  1607     1 
 1605  1604  1606     1 
 1605  1604  1607     1 
 1606  1604  1607     1 
 1596  1608  1609     1 
 1596  1608  1610     1 
 1609  1608  1610     1 
 1608  1610  1611     1 
 1608  1610  1612     1 
 1611  1610  1612     1 
 1610  1612  1613     1 
 1610  1612  1614     1 
 1610  1612  1622     1 
 1613  1612  1614     1 
 1613  1612  1622     1 
 1614  1612  1622     1 
 1612  1614  1615     1 
 1612  1614  1616     1 
 1612  1614  1620     1 
 1615  1614  1616     1 
 1615  1614  1620     1 
 1616  1614  1620     1 
 1614  1616  1617     1 
 1614  1616  1618     1 
 1614  1616  1619     1 
 1617  1616  1618     1 
 1617  1616  1619     1 
 1618  1616  1619     1 
 1614  1620  1621     1 
 1612  1622  1623     1 
 1612  1622  1624     1 
 1623  1622  1624     1 
 1622  1624  1625     1 
 1622  1624  1626     1 
 1625  1624  1626     1 
 1624  1626  1627     1 
 1624  1626  1628     1 
 1624  1626  1641     1 
 1627  1626  1628     1 
 1627  1626  1641     1 
 1628  1626  1641     1 
 1626  1628  1629     1 
 1626  1628  1630     1 
 1626  1628  1634     1 
 1629  1628  1630     1 
 1629  1628  1634     1 
 1630  1628  1634     1 
 1628  1630  1631     1 
 1628  1630  1632     1 
 1628  1630  1633     1 
 1631  1630  1632     1 
 1631  1630  1633     1 
 1632  1630  1633     1 
 1628  1634  1635     1 
 1628  1634  1636     1 
 1628  1634  1637     1 
 1635  1634  1636     1 
 1635  1634  1637     1 
 1636  1634  1637     1 
 1634  1637  1638     1 
 1634  1637  1639     1 
 1634  1637  1640     1 
 1638  1637  1639     1 
 1638  1637  1640     1 
 1639  1637  1640     1 
 1626  1641  1642     1 
 1626  1641  1643     1 
 1642  1641  1643     1 
 1641  1643  1644     1 
 1641  1643  1645     1 
 1644  1643  1645     1 
 1643  1645  1646     1 
 1643  1645  1647     1 
 1643  1645  1658     1 
 1646  1645  1647     1 
 1646  1645  1658     1 
 1647  1645  1658     1 
 1645  1647  1648     1 
 1645  1647  1649     1 
 1645  1647  1650     1 
 1648  1647  1649     1 
 1648  1647  1650     1 
 1649  1647  1650     1 
 1647  1650  1651     1 
 1647  1650  1652     1 
 1647  1650  1653     1 
 1651  1650  1652     1 
 1651  1650  1653     1 
 1652  1650  1653     1 
 1650  1653  1654     1 
 1653  1654  1655     1 
 1653  1654  1656     1 
 1653  1654  1657     1 
 1655  1654  1656     1 
 1655  1654  1657     1 
 1656  1654  1657     1 
 1645  1658  1659     1 
 1645  1658  1660     1 
 1659  1658  1660     1 
 1658  1660  1661     1 
 1658  1660  1670     1 
 1661  1660  1670     1 
 1660  1661  1662     1 
 1660  1661  1663     1 
 1660  1661  1664     1 
 1662  1661  1663     1 
 1662  1661  1664     1 
 1663  1661  1664     1 
 1661  1664  1665     1 
 1661  1664  1666     1 
 1661  1664  1667     1 
 1665  1664  1666     1 
 1665  1664  1667     1 
 1666  1664  1667     1 
 1664  1667  1668     1 
 1664  1667  1669     1 
 1664  1667  1670     1 
 1668  1667  1669     1 
 1668  1667  1670     1 
 1669  1667  1670     1 
 1660  1670  1667     1 
 1660  1670  1671     1 
 1660  1670  1672     1 
 1667  1670  1671     1 
 1667  1670  1672     1 
 1671  1670  1672     1 
 1670  1672  1673     1 
 1670  1672  1674     1 
 1673  1672  1674     1 
 1672  1674  1675     1 
 1672  1674  1676     1 
 1675  1674  1676     1 
 1674  1676  1677     1 
 1674  1676  1678     1 
 1674  1676  1694     1 
 1677  1676  1678     1 
 1677  1676  1694     1 
 1678  1676  1694     1 
 1676  1678  1679     1 
 1676  1678  1680     1 
 1676  1678  1681     1 
 1679  1678  1680     1 
 1679  1678  1681     1 
 1680  1678  1681     1 
 1678  1681  1682     1 
 1678  1681  1683     1 
 1678  1681  1684     1 
 1682  1681  1683     1 
 1682  1681  1684     1 
 1683  1681  1684     1 
 1681  1684  1685     1 
 1681  1684  1686     1 
 1681  1684  1687     1 
 1685  1684  1686     1 
 1685  1684  1687     1 
 1686  1684  1687     1 
 1684  1687  1688     1 
 1684  1687  1689     1 
 1684  1687  1690     1 
 1688  1687  1689     1 
 1688  1687  1690     1 
 1689  1687  1690     1 
 1687  1690  1691     1 
 1687  1690  1692     1 
 1687  1690  1693     1 
 1691  1690  1692     1 
 1691  1690  1693     1 
 1692  1690  1693     1 
 1676  1694  1695     1 
 1676  1694  1696     1 
 1695  1694  1696     1 
 1694  1696  1697     1 
 1694  1696  1698     1 
 1697  1696  1698     1 
 1696  1698  1699     1 
 1696  1698  1700     1 
 1696  1698  1706     1 
 1699  1698  1700     1 
 1699  1698  1706     1 
 1700  1698  1706     1 
 1698  1700  1701     1 
 1698  1700  1702     1 
 1698  1700  1703     1 
 1701  1700  1702     1 
 1701  1700  1703     1 
 1702  1700  1703     1 
 1700  1703  1704     1 
 1700  1703  1705     1 
 1704  1703  1705     1 
 1698  1706  1707     1 
 1698  1706  1708     1 
 1707  1706  1708     1 
 1706  1708  1709     1 
 1706  1708  1710     1 
 1709  1708  1710     1 
 1708  1710  1711     1 
 1708  1710  1712     1 
 1708  1710  1725     1 
 1711  1710  1712     1 
 1711  1710  1725     1 
 1712  1710  1725     1 
 1710  1712  1713     1 
 1710  1712  1714     1 
 1710  1712  1718     1 
 1713  1712  1714     1 
 1713  1712  1718     1 
 1714  1712  1718     1 
 1712  1714  1715     1 
 1712  1714  1716     1 
 1712  1714  1717     1 
 1715  1714  1716     1 
 1715  1714  1717     1 
 1716  1714  1717     1 
 1712  1718  1719     1 
 1712  1718  1720     1 
 1712  1718  1721     1 
 1719  1718  1720     1 
 1719  1718  1721     1 
 1720  1718  1721     1 
 1718  1721  1722     1 
 1718  1721  1723     1 
 1718  1721  1724     1 
 1722  1721  1723     1 
 1722  1721  1724     1 
 1723  1721  1724     1 
 1710  1725  1726     1 
 1710  1725  1727     1 
 1726  1725  1727     1 
 1725  1727  1728     1 
 1725  1727  1729     1 
 1728  1727  1729     1 
 1727  1729  1730     1 
 1727  1729  1731     1 
 1727  1729  1742     1 
 1730  1729  1731     1 
 1730  1729  1742     1 
 1731  1729  1742     1 
 1729  1731  1732     1 
 1729  1731  1733     1 
 1729  1731  1734     1 
 1732  1731  1733     1 
 1732  1731  1734     1 
 1733  1731  1734     1 
 1731  1734  1735     1 
 1731  1734  1736     1 
 1731  1734  1737     1 
 1735  1734  1736     1 
 1735  1734  1737     1 
 1736  1734  1737     1 
 1734  1737  1738     1 
 1734  1737  1739     1 
 1738  1737  1739     1 
 1737  1739  1740     1 
 1737  1739  1741     1 
 1740  1739  1741     1 
 1729  1742  1743     1 
 1729  1742  1744     1 
 1743  1742  1744     1 
 1742  1744  1745     1 
 1742  1744  1746     1 
 1745  1744  1746     1 
 1744  1746  1747     1 
 1744  1746  1748     1 
 1744  1746  1761     1 
 1747  1746  1748     1 
 1747  1746  1761     1 
 1748  1746  1761     1 
 1746  1748  1749     1 
 1746  1748  1750     1 
 1746  1748  1751     1 
 1749  1748  1750     1 
 1749  1748  1751     1 
 1750  1748  1751     1 
 1748  1751  1752     1 
 1748  1751  1753     1 
 1748  1751  1757     1 
 1752  1751  1753     1 
 1752  1751  1757     1 
 1753  1751  1757     1 
 1751  1753  1754     1 
 1751  1753  1755     1 
 1751  1753  1756     1 
 1754  1753  1755     1 
 1754  1753  1756     1 
 1755  1753  1756     1 
 1751  1757  1758     1 
 1751  1757  1759     1 
 1751  1757  1760     1 
 1758  1757  1759     1 
 1758  1757  1760     1 
 1759  1757  1760     1 
 1746  1761  1762     1 
 1746  1761  1763     1 
 1762  1761  1763     1 
 1761  1763  1764     1 
 1761  1763  1765     1 
 1764  1763  1765     1 
 1763  1765  1766     1 
 1763  1765  1767     1 
 1763  1765  1771     1 
 1766  1765  1767     1 
 1766  1765  1771     1 
 1767  1765  1771     1 
 1765  1767  1768     1 
 1765  1767  1769     1 
 1765  1767  1770     1 
 1768  1767  1769     1 
 1768  1767  1770     1 
 1769  1767  1770     1 
 1765  1771  1772     1 
 1765  1771  1773     1 
 1772  1771  1773     1 
 1771  1773  1774     1 
 1771  1773  1775     1 
 1774  1773  1775     1 
 1773  1775  1776     1 
 1773  1775  1777     1 
 1773  1775  1795     1 
 1776  1775  1777     1 
 1776  1775  1795     1 
 1777  1775  1795     1 
 1775  1777  1778     1 
 1775  1777  1779     1 
 1775  1777  1780     1 
 1778  1777  1779     1 
 1778  1777  1780     1 
 1779  1777  1780     1 
 1777  1780  1781     1 
 1777  1780  1782     1 
 1777  1780  1783     1 
 1781  1780  1782     1 
 1781  1780  1783     1 
 1782  1780  1783     1 
 1780  1783  1784     1 
 1780  1783  1785     1 
 1780  1783  1786     1 
 1784  1783  1785     1 
 1784  1783  1786     1 
 1785  1783  1786     1 
 1783  1786  1787     1 
 1783  1786  1788     1 
 1787  1786  1788     1 
 1786  1788  1789     1 
 1786  1788  1792     1 
 1789  1788  1792     1 
 1788  1789  1790     1 
 1788  1789  1791     1 
 1790  1789  1791     1 
 1788  1792  1793     1 
 1788  1792  1794     1 
 1793  1792  1794     1 
 1775  1795  1796     1 
 1775  1795  1797     1 
 1796  1795  1797     1 
 1795  1797  1798     1 
 1795  1797  1799     1 
 1798  1797  1799     1 
 1797  1799  1800     1 
 1797  1799  1801     1 
 1797  1799  1819     1 
 1800  1799  1801     1 
 1800  1799  1819     1 
 1801  1799  1819     1 
 1799  1801  1802     1 
 1799  1801  1803     1 
 1799  1801  1804     1 
 1802  1801  1803     1 
 1802  1801  1804     1 
 1803  1801  1804     1 
 1801  1804  1805     1 
 1801  1804  1806     1 
 1801  1804  1807     1 
 1805  1804  1806     1 
 1805  1804  1807     1 
 1806  1804  1807     1 
 1804  1807  1808     1 
 1804  1807  1809     1 
 1804  1807  1810     1 
 1808  1807  1809     1 
 1808  1807  1810     1 
 1809  1807  1810     1 
 1807  1810  1811     1 
 1807  1810  1812     1 
 1811  1810  1812     1 
 1810  1812  1813     1 
 1810  1812  1816     1 
 1813  1812  1816     1 
 1812  1813  1814     1 
 1812  1813  1815     1 
 1814  1813  1815     1 
 1812  1816  1817     1 
 1812  1816  1818     1 
 1817  1816  1818     1 
 1799  1819  1820     1 
 1799  1819  1821     1 
 1820  1819  1821     1 
 1819  1821  1822     1 
 1819  1821  1823     1 
 1822  1821  1823     1 
 1821  1823  1824     1 
 1821  1823  1825     1 
 1821  1823  1838     1 
 1824  1823  1825     1 
 1824  1823  1838     1 
 1825  1823  1838     1 
 1823  1825  1826     1 
 1823  1825  1827     1 
 1823  1825  1831     1 
 1826  1825  1827     1 
 1826  1825  1831     1 
 1827  1825  1831     1 
 1825  1827  1828     1 
 1825  1827  1829     1 
 1825  1827  1830     1 
 1828  1827  1829     1 
 1828  1827  1830     1 
 1829  1827  1830     1 
 1825  1831  1832     1 
 1825  1831  1833     1 
 1825  1831  1834     1 
 1832  1831  1833     1 
 1832  1831  1834     1 
 1833  1831  1834     1 
 1831  1834  1835     1 
 1831  1834  1836     1 
 1831  1834  1837     1 
 1835  1834  1836     1 
 1835  1834  1837     1 
 1836  1834  1837     1 
 1823  1838  1839     1 
 1823  1838  1840     1 
 1839  1838  1840     1 
 1838  1840  1841     1 
 1838  1840  1842     1 
 1841  1840  1842     1 
 1840  1842  1843     1 
 1840  1842  1844     1 
 1840  1842  1862     1 
 1843  1842  1844     1 
 1843  1842  1862     1 
 1844  1842  1862     1 
 1842  1844  1845     1 
 1842  1844  1846     1 
 1842  1844  1847     1 
 1845  1844  1846     1 
 1845  1844  1847     1 
 1846  1844  1847     1 
 1844  1847  1848     1 
 1844  1847  1849     1 
 1844  1847  1850     1 
 1848  1847  1849     1 
 1848  1847  1850     1 
 1849  1847  1850     1 
 1847  1850  1851     1 
 1847  1850  1852     1 
 1847  1850  1853     1 
 1851  1850  1852     1 
 1851  1850  1853     1 
 1852  1850  1853     1 
 1850  1853  1854     1 
 1850  1853  1855     1 
 1854  1853  1855     1 
 1853  1855  1856     1 
 1853  1855  1859     1 
 1856  1855  1859     1 
 1855  1856  1857     1 
 1855  1856  1858     1 
 1857  1856  1858     1 
 1855  1859  1860     1 
 1855  1859  1861     1 
 1860  1859  1861     1 
 1842  1862  1863     1 
 1842  1862  1864     1 
 1863  1862  1864     1 
 1862  1864  1865     1 
 1862  1864  1866     1 
 1865  1864  1866     1 
 1864  1866  1867     1 
 1864  1866  1868     1 
 1864  1866  1869     1 
 1867  1866  1868     1 
 1867  1866  1869     1 
 1868  1866  1869     1 
 1866  1869  1870     1 
 1866  1869  1871     1 
 1870  1869  1871     1 
 1869  1871  1872     1 
 1869  1871  1873     1 
 1872  1871  1873     1 
 1871  1873  1874     1 
 1871  1873  1875     1 
 1871  1873  1884     1 
 1874  1873  1875     1 
 1874  1873  1884     1 
 1875  1873  1884     1 
 1873  1875  1876     1 
 1873  1875  1877     1 
 1873  1875  1878     1 
 1876  1875  1877     1 
 1876  1875  1878     1 
 1877  1875  1878     1 
 1875  1878  1879     1 
 1875  1878  1880     1 
 1875  1878  1881     1 
 1879  1878  1880     1 
 1879  1878  1881     1 
 1880  1878  1881     1 
 1878  1881  1882     1 
 1878  1881  1883     1 
 1882  1881  1883     1 
 1873  1884  1885     1 
 1873  1884  1886     1 
 1885  1884  1886     1 
 1884  1886  1887     1 
 1884  1886  1888     1 
 1887  1886  1888     1 
 1886  1888  1889     1 
 1886  1888  1890     1 
 1886  1888  1908     1 
 1889  1888  1890     1 
 1889  1888  1908     1 
 1890  1888  1908     1 
 1888  1890  1891     1 
 1888  1890  1892     1 
 1888  1890  1893     1 
 1891  1890  1892     1 
 1891  1890  1893     1 
 1892  1890  1893     1 
 1890  1893  1894     1 
 1890  1893  1895     1 
 1890  1893  1896     1 
 1894  1893  1895     1 
 1894  1893  1896     1 
 1895  1893  1896     1 
 1893  1896  1897     1 
 1893  1896  1898     1 
 1893  1896  1899     1 
 1897  1896  1898     1 
 1897  1896  1899     1 
 1898  1896  1899     1 
 1896  1899  1900     1 
 1896  1899  1901     1 
 1900  1899  1901     1 
 1899  1901  1902     1 
 1899  1901  1905     1 
 1902  1901  1905     1 
 1901  1902  1903     1 
 1901  1902  1904     1 
 1903  1902  1904     1 
 1901  1905  1906     1 
 1901  1905  1907     1 
 1906  1905  1907     1 
 1888  1908  1909     1 
 1888  1908  1910     1 
 1909  1908  1910     1 
 1908  1910  1911     1 
 1908  1910  1912     1 
 1911  1910  1912     1 
 1910  1912  1913     1 
 1910  1912  1914     1 
 1910  1912  1918     1 
 1913  1912  1914     1 
 1913  1912  1918     1 
 1914  1912  1918     1 
 1912  1914  1915     1 
 1912  1914  1916     1 
 1912  1914  1917     1 
 1915  1914  1916     1 
 1915  1914  1917     1 
 1916  1914  1917     1 
 1912  1918  1919     1 
 1912  1918  1920     1 
 1919  1918  1920     1 

[ dihedrals ]
;  ai    aj    ak    al funct            c0            c1            c2            c3            c4            c5
    2     1     5     6     9 
    2     1     5     7     9 
    2     1     5    20     9 
    3     1     5     6     9 
    3     1     5     7     9 
    3     1     5    20     9 
    4     1     5     6     9 
    4     1     5     7     9 
    4     1     5    20     9 
    1     5     7     8     9 
    1     5     7     9     9 
    1     5     7    10     9 
    6     5     7     8     9 
    6     5     7     9     9 
    6     5     7    10     9 
   20     5     7     8     9 
   20     5     7     9     9 
   20     5     7    10     9 
    1     5    20    21     9 
    1     5    20    22     9 
    6     5    20    21     9 
    6     5    20    22     9 
    7     5    20    21     9 
    7     5    20    22     9 
    5     7    10    11     9 
    5     7    10    12     9 
    5     7    10    16     9 
    8     7    10    11     9 
    8     7    10    12     9 
    8     7    10    16     9 
    9     7    10    11     9 
    9     7    10    12     9 
    9     7    10    16     9 
    7    10    12    13     9 
    7    10    12    14     9 
    7    10    12    15     9 
   11    10    12    13     9 
   11    10    12    14     9 
   11    10    12    15     9 
   16    10    12    13     9 
   16    10    12    14     9 
   16    10    12    15     9 
    7    10    16    17     9 
    7    10    16    18     9 
    7    10    16    19     9 
   11    10    16    17     9 
   11    10    16    18     9 
   11    10    16    19     9 
   12    10    16    17     9 
   12    10    16    18     9 
   12    10    16    19     9 
    5    20    22    23     9 
    5    20    22    24     9 
   21    20    22    23     9 
   21    20    22    24     9 
   20    22    24    25     9 
   20    22    24    26     9 
   20    22    24    30     9 
   23    22    24    25     9 
   23    22    24    26     9 
   23    22    24    30     9 
   22    24    26    27     9 
   22    24    26    28     9 
   22    24    26    29     9 
   25    24    26    27     9 
   25    24    26    28     9 
   25    24    26    29     9 
   30    24    26    27     9 
   30    24    26    28     9 
   30    24    26    29     9 
   22    24    30    31     9 
   22    24    30    32     9 
   25    24    30    31     9 
   25    24    30    32     9 
   26    24    30    31     9 
   26    24    30    32     9 
   24    30    32    33     9 
   24    30    32    34     9 
   31    30    32    33     9 
   31    30    32    34     9 
   30    32    34    35     9 
   30    32    34    36     9 
   30    32    34    44     9 
   33    32    34    35     9 
   33    32    34    36     9 
   33    32    34    44     9 
   32    34    36    37     9 
   32    34    36    38     9 
   32    34    36    42     9 
   35    34    36    37     9 
   35    34    36    38     9 
   35    34    36    42     9 
   44    34    36    37     9 
   44    34    36    38     9 
   44    34    36    42     9 
   32    34    44    45     9 
   32    34    44    46     9 
   35    34    44    45     9 
   35    34    44    46     9 
   36    34    44    45     9 
   36    34    44    46     9 
   34    36    38    39     9 
   34    36    38    40     9 
   34    36    38    41     9 
   37    36    38    39     9 
   37    36    38    40     9 
   37    36    38    41     9 
   42    36    38    39     9 
   42    36    38    40     9 
   42    36    38    41     9 
   34    36    42    43     9 
   37    36    42    43     9 
   38    36    42    43     9 
   34    44    46    47     9 
   34    44    46    48     9 
   45    44    46    47     9 
   45    44    46    48     9 
   44    46    48    49     9 
   44    46    48    50     9 
   44    46    48    66     9 
   47    46    48    49     9 
   47    46    48    50     9 
   47    46    48    66     9 
   46    48    50    51     9 
   46    48    50    52     9 
   46    48    50    53     9 
   49    48    50    51     9 
   49    48    50    52     9 
   49    48    50    53     9 
   66    48    50    51     9 
   66    48    50    52     9 
   66    48    50    53     9 
   46    48    66    67     9 
   46    48    66    68     9 
   49    48    66    67     9 
   49    48    66    68     9 
   50    48    66    67     9 
   50    48    66    68     9 
   48    50    53    54     9 
   48    50    53    55     9 
   48    50    53    56     9 
   51    50    53    54     9 
   51    50    53    55     9 
   51    50    53    56     9 
   52    50    53    54     9 
   52    50    53    55     9 
   52    50    53    56     9 
   50    53    56    57     9 
   50    53    56    58     9 
   50    53    56    59     9 
   54    53    56    57     9 
   54    53    56    58     9 
   54    53    56    59     9 
   55    53    56    57     9 
   55    53    56    58     9 
   55    53    56    59     9 
   53    56    59    60     9 
   53    56    59    61     9 
   53    56    59    62     9 
   57    56    59    60     9 
   57    56    59    61     9 
   57    56    59    62     9 
   58    56    59    60     9 
   58    56    59    61     9 
   58    56    59    62     9 
   56    59    62    63     9 
   56    59    62    64     9 
   56    59    62    65     9 
   60    59    62    63     9 
   60    59    62    64     9 
   60    59    62    65     9 
   61    59    62    63     9 
   61    59    62    64     9 
   61    59    62    65     9 
   48    66    68    69     9 
   48    66    68    70     9 
   67    66    68    69     9 
   67    66    68    70     9 
   66    68    70    71     9 
   66    68    70    72     9 
   66    68    70    76     9 
   69    68    70    71     9 
   69    68    70    72     9 
   69    68    70    76     9 
   68    70    72    73     9 
   68    70    72    74     9 
   68    70    72    75     9 
   71    70    72    73     9 
   71    70    72    74     9 
   71    70    72    75     9 
   76    70    72    73     9 
   76    70    72    74     9 
   76    70    72    75     9 
   68    70    76    77     9 
   68    70    76    78     9 
   71    70    76    77     9 
   71    70    76    78     9 
   72    70    76    77     9 
   72    70    76    78     9 
   70    76    78    79     9 
   70    76    78    80     9 
   77    76    78    79     9 
   77    76    78    80     9 
   76    78    80    81     9 
   76    78    80    82     9 
   76    78    80    86     9 
   79    78    80    81     9 
   79    78    80    82     9 
   79    78    80    86     9 
   78    80    82    83     9 
   78    80    82    84     9 
   78    80    82    85     9 
   81    80    82    83     9 
   81    80    82    84     9 
   81    80    82    85     9 
   86    80    82    83     9 
   86    80    82    84     9 
   86    80    82    85     9 
   78    80    86    87     9 
   78    80    86    88     9 
   81    80    86    87     9 
   81    80    86    88     9 
   82    80    86    87     9 
   82    80    86    88     9 
   80    86    88    89     9 
   80    86    88    90     9 
   87    86    88    89     9 
   87    86    88    90     9 
   86    88    90    91     9 
   86    88    90    92     9 
   86    88    90   110     9 
   89    88    90    91     9 
   89    88    90    92     9 
   89    88    90   110     9 
   88    90    92    93     9 
   88    90    92    94     9 
   88    90    92    95     9 
   91    90    92    93     9 
   91    90    92    94     9 
   91    90    92    95     9 
  110    90    92    93     9 
  110    90    92    94     9 
  110    90    92    95     9 
   88    90   110   111     9 
   88    90   110   112     9 
   91    90   110   111     9 
   91    90   110   112     9 
   92    90   110   111     9 
   92    90   110   112     9 
   90    92    95    96     9 
   90    92    95    97     9 
   90    92    95    98     9 
   93    92    95    96     9 
   93    92    95    97     9 
   93    92    95    98     9 
   94    92    95    96     9 
   94    92    95    97     9 
   94    92    95    98     9 
   92    95    98    99     9 
   92    95    98   100     9 
   92    95    98   101     9 
   96    95    98    99     9 
   96    95    98   100     9 
   96    95    98   101     9 
   97    95    98    99     9 
   97    95    98   100     9 
   97    95    98   101     9 
   95    98   101   102     9 
   95    98   101   103     9 
   99    98   101   102     9 
   99    98   101   103     9 
  100    98   101   102     9 
  100    98   101   103     9 
   98   101   103   104     9 
   98   101   103   107     9 
  102   101   103   104     9 
  102   101   103   107     9 
  101   103   104   105     9 
  101   103   104   106     9 
  107   103   104   105     9 
  107   103   104   106     9 
  101   103   107   108     9 
  101   103   107   109     9 
  104   103   107   108     9 
  104   103   107   109     9 
   90   110   112   113     9 
   90   110   112   114     9 
  111   110   112   113     9 
  111   110   112   114     9 
  110   112   114   115     9 
  110   112   114   116     9 
  110   112   114   132     9 
  113   112   114   115     9 
  113   112   114   116     9 
  113   112   114   132     9 
  112   114   116   117     9 
  112   114   116   118     9 
  112   114   116   119     9 
  115   114   116   117     9 
  115   114   116   118     9 
  115   114   116   119     9 
  132   114   116   117     9 
  132   114   116   118     9 
  132   114   116   119     9 
  112   114   132   133     9 
  112   114   132   134     9 
  115   114   132   133     9 
  115   114   132   134     9 
  116   114   132   133     9 
  116   114   132   134     9 
  114   116   119   120     9 
  114   116   119   121     9 
  114   116   119   122     9 
  117   116   119   120     9 
  117   116   119   121     9 
  117   116   119   122     9 
  118   116   119   120     9 
  118   116   119   121     9 
  118   116   119   122     9 
  116   119   122   123     9 
  116   119   122   124     9 
  116   119   122   125     9 
  120   119   122   123     9 
  120   119   122   124     9 
  120   119   122   125     9 
  121   119   122   123     9 
  121   119   122   124     9 
  121   119   122   125     9 
  119   122   125   126     9 
  119   122   125   127     9 
  119   122   125   128     9 
  123   122   125   126     9 
  123   122   125   127     9 
  123   122   125   128     9 
  124   122   125   126     9 
  124   122   125   127     9 
  124   122   125   128     9 
  122   125   128   129     9 
  122   125   128   130     9 
  122   125   128   131     9 
  126   125   128   129     9 
  126   125   128   130     9 
  126   125   128   131     9 
  127   125   128   129     9 
  127   125   128   130     9 
  127   125   128   131     9 
  114   132   134   135     9 
  114   132   134   136     9 
  133   132   134   135     9 
  133   132   134   136     9 
  132   134   136   137     9 
  132   134   136   138     9 
  132   134   136   143     9 
  135   134   136   137     9 
  135   134   136   138     9 
  135   134   136   143     9 
  134   136   138   139     9 
  134   136   138   140     9 
  134   136   138   141     9 
  137   136   138   139     9 
  137   136   138   140     9 
  137   136   138   141     9 
  143   136   138   139     9 
  143   136   138   140     9 
  143   136   138   141     9 
  134   136   143   144     9 
  134   136   143   145     9 
  137   136   143   144     9 
  137   136   143   145     9 
  138   136   143   144     9 
  138   136   143   145     9 
  136   138   141   142     9 
  139   138   141   142     9 
  140   138   141   142     9 
  136   143   145   146     9 
  136   143   145   147     9 
  144   143   145   146     9 
  144   143   145   147     9 
  143   145   147   148     9 
  143   145   147   149     9 
  143   145   147   153     9 
  146   145   147   148     9 
  146   145   147   149     9 
  146   145   147   153     9 
  145   147   149   150     9 
  145   147   149   151     9 
  145   147   149   152     9 
  148   147   149   150     9 
  148   147   149   151     9 
  148   147   149   152     9 
  153   147   149   150     9 
  153   147   149   151     9 
  153   147   149   152     9 
  145   147   153   154     9 
  145   147   153   155     9 
  148   147   153   154     9 
  148   147   153   155     9 
  149   147   153   154     9 
  149   147   153   155     9 
  147   153   155   156     9 
  147   153   155   165     9 
  154   153   155   156     9 
  154   153   155   165     9 
  153   155   156   157     9 
  153   155   156   158     9 
  153   155   156   159     9 
  165   155   156   157     9 
  165   155   156   158     9 
  165   155   156   159     9 
  153   155   165   162     9 
  153   155   165   166     9 
  153   155   165   167     9 
  156   155   165   162     9 
  156   155   165   166     9 
  156   155   165   167     9 
  155   156   159   160     9 
  155   156   159   161     9 
  155   156   159   162     9 
  157   156   159   160     9 
  157   156   159   161     9 
  157   156   159   162     9 
  158   156   159   160     9 
  158   156   159   161     9 
  158   156   159   162     9 
  156   159   162   163     9 
  156   159   162   164     9 
  156   159   162   165     9 
  160   159   162   163     9 
  160   159   162   164     9 
  160   159   162   165     9 
  161   159   162   163     9 
  161   159   162   164     9 
  161   159   162   165     9 
  159   162   165   155     9 
  159   162   165   166     9 
  159   162   165   167     9 
  163   162   165   155     9 
  163   162   165   166     9 
  163   162   165   167     9 
  164   162   165   155     9 
  164   162   165   166     9 
  164   162   165   167     9 
  155   165   167   168     9 
  155   165   167   169     9 
  162   165   167   168     9 
  162   165   167   169     9 
  166   165   167   168     9 
  166   165   167   169     9 
  165   167   169   170     9 
  165   167   169   171     9 
  168   167   169   170     9 
  168   167   169   171     9 
  167   169   171   172     9 
  167   169   171   173     9 
  167   169   171   177     9 
  170   169   171   172     9 
  170   169   171   173     9 
  170   169   171   177     9 
  169   171   173   174     9 
  169   171   173   175     9 
  169   171   173   176     9 
  172   171   173   174     9 
  172   171   173   175     9 
  172   171   173   176     9 
  177   171   173   174     9 
  177   171   173   175     9 
  177   171   173   176     9 
  169   171   177   178     9 
  169   171   177   179     9 
  172   171   177   178     9 
  172   171   177   179     9 
  173   171   177   178     9 
  173   171   177   179     9 
  171   177   179   180     9 
  171   177   179   181     9 
  178   177   179   180     9 
  178   177   179   181     9 
  177   179   181   182     9 
  177   179   181   183     9 
  177   179   181   191     9 
  180   179   181   182     9 
  180   179   181   183     9 
  180   179   181   191     9 
  179   181   183   184     9 
  179   181   183   185     9 
  179   181   183   189     9 
  182   181   183   184     9 
  182   181   183   185     9 
  182   181   183   189     9 
  191   181   183   184     9 
  191   181   183   185     9 
  191   181   183   189     9 
  179   181   191   192     9 
  179   181   191   193     9 
  182   181   191   192     9 
  182   181   191   193     9 
  183   181   191   192     9 
  183   181   191   193     9 
  181   183   185   186     9 
  181   183   185   187     9 
  181   183   185   188     9 
  184   183   185   186     9 
  184   183   185   187     9 
  184   183   185   188     9 
  189   183   185   186     9 
  189   183   185   187     9 
  189   183   185   188     9 
  181   183   189   190     9 
  184   183   189   190     9 
  185   183   189   190     9 
  181   191   193   194     9 
  181   191   193   195     9 
  192   191   193   194     9 
  192   191   193   195     9 
  191   193   195   196     9 
  191   193   195   197     9 
  191   193   195   198     9 
  194   193   195   196     9 
  194   193   195   197     9 
  194   193   195   198     9 
  193   195   198   199     9 
  193   195   198   200     9 
  196   195   198   199     9 
  196   195   198   200     9 
  197   195   198   199     9 
  197   195   198   200     9 
  195   198   200   201     9 
  195   198   200   202     9 
  199   198   200   201     9 
  199   198   200   202     9 
  198   200   202   203     9 
  198   200   202   204     9 
  198   200   202   205     9 
  201   200   202   203     9 
  201   200   202   204     9 
  201   200   202   205     9 
  200   202   205   206     9 
  200   202   205   207     9 
  203   202   205   206     9 
  203   202   205   207     9 
  204   202   205   206     9 
  204   202   205   207     9 
  202   205   207   208     9 
  202   205   207   209     9 
  206   205   207   208     9 
  206   205   207   209     9 
  205   207   209   210     9 
  205   207   209   211     9 
  205   207   209   221     9 
  208   207   209   210     9 
  208   207   209   211     9 
  208   207   209   221     9 
  207   209   211   212     9 
  207   209   211   213     9 
  207   209   211   217     9 
  210   209   211   212     9 
  210   209   211   213     9 
  210   209   211   217     9 
  221   209   211   212     9 
  221   209   211   213     9 
  221   209   211   217     9 
  207   209   221   222     9 
  207   209   221   223     9 
  210   209   221   222     9 
  210   209   221   223     9 
  211   209   221   222     9 
  211   209   221   223     9 
  209   211   213   214     9 
  209   211   213   215     9 
  209   211   213   216     9 
  212   211   213   214     9 
  212   211   213   215     9 
  212   211   213   216     9 
  217   211   213   214     9 
  217   211   213   215     9 
  217   211   213   216     9 
  209   211   217   218     9 
  209   211   217   219     9 
  209   211   217   220     9 
  212   211   217   218     9 
  212   211   217   219     9 
  212   211   217   220     9 
  213   211   217   218     9 
  213   211   217   219     9 
  213   211   217   220     9 
  209   221   223   224     9 
  209   221   223   225     9 
  222   221   223   224     9 
  222   221   223   225     9 
  221   223   225   226     9 
  221   223   225   227     9 
  221   223   225   243     9 
  224   223   225   226     9 
  224   223   225   227     9 
  224   223   225   243     9 
  223   225   227   228     9 
  223   225   227   229     9 
  223   225   227   230     9 
  226   225   227   228     9 
  226   225   227   229     9 
  226   225   227   230     9 
  243   225   227   228     9 
  243   225   227   229     9 
  243   225   227   230     9 
  223   225   243   244     9 
  223   225   243   245     9 
  226   225   243   244     9 
  226   225   243   245     9 
  227   225   243   244     9 
  227   225   243   245     9 
  225   227   230   231     9 
  225   227   230   232     9 
  225   227   230   233     9 
  228   227   230   231     9 
  228   227   230   232     9 
  228   227   230   233     9 
  229   227   230   231     9 
  229   227   230   232     9 
  229   227   230   233     9 
  227   230   233   234     9 
  227   230   233   235     9 
  227   230   233   236     9 
  231   230   233   234     9 
  231   230   233   235     9 
  231   230   233   236     9 
  232   230   233   234     9 
  232   230   233   235     9 
  232   230   233   236     9 
  230   233   236   237     9 
  230   233   236   238     9 
  230   233   236   239     9 
  234   233   236   237     9 
  234   233   236   238     9 
  234   233   236   239     9 
  235   233   236   237     9 
  235   233   236   238     9 
  235   233   236   239     9 
  233   236   239   240     9 
  233   236   239   241     9 
  233   236   239   242     9 
  237   236   239   240     9 
  237   236   239   241     9 
  237   236   239   242     9 
  238   236   239   240     9 
  238   236   239   241     9 
  238   236   239   242     9 
  225   243   245   246     9 
  225   243   245   247     9 
  244   243   245   246     9 
  244   243   245   247     9 
  243   245   247   248     9 
  243   245   247   249     9 
  243   245   247   265     9 
  246   245   247   248     9 
  246   245   247   249     9 
  246   245   247   265     9 
  245   247   249   250     9 
  245   247   249   251     9 
  245   247   249   252     9 
  248   247   249   250     9 
  248   247   249   251     9 
  248   247   249   252     9 
  265   247   249   250     9 
  265   247   249   251     9 
  265   247   249   252     9 
  245   247   265   266     9 
  245   247   265   267     9 
  248   247   265   266     9 
  248   247   265   267     9 
  249   247   265   266     9 
  249   247   265   267     9 
  247   249   252   253     9 
  247   249   252   254     9 
  247   249   252   255     9 
  250   249   252   253     9 
  250   249   252   254     9 
  250   249   252   255     9 
  251   249   252   253     9 
  251   249   252   254     9 
  251   249   252   255     9 
  249   252   255   256     9 
  249   252   255   257     9 
  249   252   255   258     9 
  253   252   255   256     9 
  253   252   255   257     9 
  253   252   255   258     9 
  254   252   255   256     9 
  254   252   255   257     9 
  254   252   255   258     9 
  252   255   258   259     9 
  252   255   258   260     9 
  252   255   258   261     9 
  256   255   258   259     9 
  256   255   258   260     9 
  256   255   258   261     9 
  257   255   258   259     9 
  257   255   258   260     9 
  257   255   258   261     9 
  255   258   261   262     9 
  255   258   261   263     9 
  255   258   261   264     9 
  259   258   261   262     9 
  259   258   261   263     9 
  259   258   261   264     9 
  260   258   261   262     9 
  260   258   261   263     9 
  260   258   261   264     9 
  247   265   267   268     9 
  247   265   267   277     9 
  266   265   267   268     9 
  266   265   267   277     9 
  265   267   268   269     9 
  265   267   268   270     9 
  265   267   268   271     9 
  277   267   268   269     9 
  277   267   268   270     9 
  277   267   268   271     9 
  265   267   277   274     9 
  265   267   277   278     9 
  265   267   277   279     9 
  268   267   277   274     9 
  268   267   277   278     9 
  268   267   277   279     9 
  267   268   271   272     9 
  267   268   271   273     9 
  267   268   271   274     9 
  269   268   271   272     9 
  269   268   271   273     9 
  269   268   271   274     9 
  270   268   271   272     9 
  270   268   271   273     9 
  270   268   271   274     9 
  268   271   274   275     9 
  268   271   274   276     9 
  268   271   274   277     9 
  272   271   274   275     9 
  272   271   274   276     9 
  272   271   274   277     9 
  273   271   274   275     9 
  273   271   274   276     9 
  273   271   274   277     9 
  271   274   277   267     9 
  271   274   277   278     9 
  271   274   277   279     9 
  275   274   277   267     9 
  275   274   277   278     9 
  275   274   277   279     9 
  276   274   277   267     9 
  276   274   277   278     9 
  276   274   277   279     9 
  267   277   279   280     9 
  267   277   279   281     9 
  274   277   279   280     9 
  274   277   279   281     9 
  278   277   279   280     9 
  278   277   279   281     9 
  277   279   281   282     9 
  277   279   281   283     9 
  280   279   281   282     9 
  280   279   281   283     9 
  279   281   283   284     9 
  279   281   283   285     9 
  279   281   283   296     9 
  282   281   283   284     9 
  282   281   283   285     9 
  282   281   283   296     9 
  281   283   285   286     9 
  281   283   285   287     9 
  281   283   285   288     9 
  284   283   285   286     9 
  284   283   285   287     9 
  284   283   285   288     9 
  296   283   285   286     9 
  296   283   285   287     9 
  296   283   285   288     9 
  281   283   296   297     9 
  281   283   296   298     9 
  284   283   296   297     9 
  284   283   296   298     9 
  285   283   296   297     9 
  285   283   296   298     9 
  283   285   288   289     9 
  283   285   288   294     9 
  286   285   288   289     9 
  286   285   288   294     9 
  287   285   288   289     9 
  287   285   288   294     9 
  285   288   289   290     9 
  294   288   289   290     9 
  285   288   294   292     9 
  285   288   294   295     9 
  289   288   294   292     9 
  289   288   294   295     9 
  288   289   290   291     9 
  288   289   290   292     9 
  289   290   292   293     9 
  289   290   292   294     9 
  291   290   292   293     9 
  291   290   292   294     9 
  290   292   294   288     9 
  290   292   294   295     9 
  293   292   294   288     9 
  293   292   294   295     9 
  283   296   298   299     9 
  283   296   298   300     9 
  297   296   298   299     9 
  297   296   298   300     9 
  296   298   300   301     9 
  296   298   300   302     9 
  296   298   300   320     9 
  299   298   300   301     9 
  299   298   300   302     9 
  299   298   300   320     9 
  298   300   302   303     9 
  298   300   302   304     9 
  298   300   302   305     9 
  301   300   302   303     9 
  301   300   302   304     9 
  301   300   302   305     9 
  320   300   302   303     9 
  320   300   302   304     9 
  320   300   302   305     9 
  298   300   320   321     9 
  298   300   320   322     9 
  301   300   320   321     9 
  301   300   320   322     9 
  302   300   320   321     9 
  302   300   320   322     9 
  300   302   305   306     9 
  300   302   305   307     9 
  300   302   305   308     9 
  303   302   305   306     9 
  303   302   305   307     9 
  303   302   305   308     9 
  304   302   305   306     9 
  304   302   305   307     9 
  304   302   305   308     9 
  302   305   308   309     9 
  302   305   308   310     9 
  302   305   308   311     9 
  306   305   308   309     9 
  306   305   308   310     9 
  306   305   308   311     9 
  307   305   308   309     9 
  307   305   308   310     9 
  307   305   308   311     9 
  305   308   311   312     9 
  305   308   311   313     9 
  309   308   311   312     9 
  309   308   311   313     9 
  310   308   311   312     9 
  310   308   311   313     9 
  308   311   313   314     9 
  308   311   313   317     9 
  312   311   313   314     9 
  312   311   313   317     9 
  311   313   314   315     9 
  311   313   314   316     9 
  317   313   314   315     9 
  317   313   314   316     9 
  311   313   317   318     9 
  311   313   317   319     9 
  314   313   317   318     9 
  314   313   317   319     9 
  300   320   322   323     9 
  300   320   322   324     9 
  321   320   322   323     9 
  321   320   322   324     9 
  320   322   324   325     9 
  320   322   324   326     9 
  320   322   324   341     9 
  323   322   324   325     9 
  323   322   324   326     9 
  323   322   324   341     9 
  322   324   326   327     9 
  322   324   326   328     9 
  322   324   326   329     9 
  325   324   326   327     9 
  325   324   326   328     9 
  325   324   326   329     9 
  341   324   326   327     9 
  341   324   326   328     9 
  341   324   326   329     9 
  322   324   341   342     9 
  322   324   341   343     9 
  325   324   341   342     9 
  325   324   341   343     9 
  326   324   341   342     9 
  326   324   341   343     9 
  324   326   329   330     9 
  324   326   329   339     9 
  327   326   329   330     9 
  327   326   329   339     9 
  328   326   329   330     9 
  328   326   329   339     9 
  326   329   330   331     9 
  326   329   330   332     9 
  339   329   330   331     9 
  339   329   330   332     9 
  326   329   339   337     9 
  326   329   339   340     9 
  330   329   339   337     9 
  330   329   339   340     9 
  329   330   332   333     9 
  329   330   332   334     9 
  331   330   332   333     9 
  331   330   332   334     9 
  330   332   334   335     9 
  330   332   334   337     9 
  333   332   334   335     9 
  333   332   334   337     9 
  332   334   335   336     9 
  337   334   335   336     9 
  332   334   337   338     9 
  332   334   337   339     9 
  335   334   337   338     9 
  335   334   337   339     9 
  334   337   339   329     9 
  334   337   339   340     9 
  338   337   339   329     9 
  338   337   339   340     9 
  324   341   343   344     9 
  324   341   343   345     9 
  342   341   343   344     9 
  342   341   343   345     9 
  341   343   345   346     9 
  341   343   345   347     9 
  341   343   345   365     9 
  344   343   345   346     9 
  344   343   345   347     9 
  344   343   345   365     9 
  343   345   347   348     9 
  343   345   347   349     9 
  343   345   347   350     9 
  346   345   347   348     9 
  346   345   347   349     9 
  346   345   347   350     9 
  365   345   347   348     9 
  365   345   347   349     9 
  365   345   347   350     9 
  343   345   365   366     9 
  343   345   365   367     9 
  346   345   365   366     9 
  346   345   365   367     9 
  347   345   365   366     9 
  347   345   365   367     9 
  345   347   350   351     9 
  345   347   350   352     9 
  345   347   350   353     9 
  348   347   350   351     9 
  348   347   350   352     9 
  348   347   350   353     9 
  349   347   350   351     9 
  349   347   350   352     9 
  349   347   350   353     9 
  347   350   353   354     9 
  347   350   353   355     9 
  347   350   353   356     9 
  351   350   353   354     9 
  351   350   353   355     9 
  351   350   353   356     9 
  352   350   353   354     9 
  352   350   353   355     9 
  352   350   353   356     9 
  350   353   356   357     9 
  350   353   356   358     9 
  354   353   356   357     9 
  354   353   356   358     9 
  355   353   356   357     9 
  355   353   356   358     9 
  353   356   358   359     9 
  353   356   358   362     9 
  357   356   358   359     9 
  357   356   358   362     9 
  356   358   359   360     9 
  356   358   359   361     9 
  362   358   359   360     9 
  362   358   359   361     9 
  356   358   362   363     9 
  356   358   362   364     9 
  359   358   362   363     9 
  359   358   362   364     9 
  345   365   367   368     9 
  345   365   367   377     9 
  366   365   367   368     9 
  366   365   367   377     9 
  365   367   368   369     9 
  365   367   368   370     9 
  365   367   368   371     9 
  377   367   368   369     9 
  377   367   368   370     9 
  377   367   368   371     9 
  365   367   377   374     9 
  365   367   377   378     9 
  365   367   377   379     9 
  368   367   377   374     9 
  368   367   377   378     9 
  368   367   377   379     9 
  367   368   371   372     9 
  367   368   371   373     9 
  367   368   371   374     9 
  369   368   371   372     9 
  369   368   371   373     9 
  369   368   371   374     9 
  370   368   371   372     9 
  370   368   371   373     9 
  370   368   371   374     9 
  368   371   374   375     9 
  368   371   374   376     9 
  368   371   374   377     9 
  372   371   374   375     9 
  372   371   374   376     9 
  372   371   374   377     9 
  373   371   374   375     9 
  373   371   374   376     9 
  373   371   374   377     9 
  371   374   377   367     9 
  371   374   377   378     9 
  371   374   377   379     9 
  375   374   377   367     9 
  375   374   377   378     9 
  375   374   377   379     9 
  376   374   377   367     9 
  376   374   377   378     9 
  376   374   377   379     9 
  367   377   379   380     9 
  367   377   379   381     9 
  374   377   379   380     9 
  374   377   379   381     9 
  378   377   379   380     9 
  378   377   379   381     9 
  377   379   381   382     9 
  377   379   381   383     9 
  380   379   381   382     9 
  380   379   381   383     9 
  379   381   383   384     9 
  379   381   383   385     9 
  379   381   383   386     9 
  382   381   383   384     9 
  382   381   383   385     9 
  382   381   383   386     9 
  381   383   386   387     9 
  381   383   386   388     9 
  384   383   386   387     9 
  384   383   386   388     9 
  385   383   386   387     9 
  385   383   386   388     9 
  383   386   388   389     9 
  383   386   388   390     9 
  387   386   388   389     9 
  387   386   388   390     9 
  386   388   390   391     9 
  386   388   390   392     9 
  386   388   390   400     9 
  389   388   390   391     9 
  389   388   390   392     9 
  389   388   390   400     9 
  388   390   392   393     9 
  388   390   392   394     9 
  388   390   392   398     9 
  391   390   392   393     9 
  391   390   392   394     9 
  391   390   392   398     9 
  400   390   392   393     9 
  400   390   392   394     9 
  400   390   392   398     9 
  388   390   400   401     9 
  388   390   400   402     9 
  391   390   400   401     9 
  391   390   400   402     9 
  392   390   400   401     9 
  392   390   400   402     9 
  390   392   394   395     9 
  390   392   394   396     9 
  390   392   394   397     9 
  393   392   394   395     9 
  393   392   394   396     9 
  393   392   394   397     9 
  398   392   394   395     9 
  398   392   394   396     9 
  398   392   394   397     9 
  390   392   398   399     9 
  393   392   398   399     9 
  394   392   398   399     9 
  390   400   402   403     9 
  390   400   402   404     9 
  401   400   402   403     9 
  401   400   402   404     9 
  400   402   404   405     9 
  400   402   404   406     9 
  400   402   404   416     9 
  403   402   404   405     9 
  403   402   404   406     9 
  403   402   404   416     9 
  402   404   406   407     9 
  402   404   406   408     9 
  402   404   406   412     9 
  405   404   406   407     9 
  405   404   406   408     9 
  405   404   406   412     9 
  416   404   406   407     9 
  416   404   406   408     9 
  416   404   406   412     9 
  402   404   416   417     9 
  402   404   416   418     9 
  405   404   416   417     9 
  405   404   416   418     9 
  406   404   416   417     9 
  406   404   416   418     9 
  404   406   408   409     9 
  404   406   408   410     9 
  404   406   408   411     9 
  407   406   408   409     9 
  407   406   408   410     9 
  407   406   408   411     9 
  412   406   408   409     9 
  412   406   408   410     9 
  412   406   408   411     9 
  404   406   412   413     9 
  404   406   412   414     9 
  404   406   412   415     9 
  407   406   412   413     9 
  407   406   412   414     9 
  407   406   412   415     9 
  408   406   412   413     9 
  408   406   412   414     9 
  408   406   412   415     9 
  404   416   418   419     9 
  404   416   418   420     9 
  417   416   418   419     9 
  417   416   418   420     9 
  416   418   420   421     9 
  416   418   420   422     9 
  416   418   420   426     9 
  419   418   420   421     9 
  419   418   420   422     9 
  419   418   420   426     9 
  418   420   422   423     9 
  418   420   422   424     9 
  418   420   422   425     9 
  421   420   422   423     9 
  421   420   422   424     9 
  421   420   422   425     9 
  426   420   422   423     9 
  426   420   422   424     9 
  426   420   422   425     9 
  418   420   426   427     9 
  418   420   426   428     9 
  421   420   426   427     9 
  421   420   426   428     9 
  422   420   426   427     9 
  422   420   426   428     9 
  420   426   428   429     9 
  420   426   428   430     9 
  427   426   428   429     9 
  427   426   428   430     9 
  426   428   430   431     9 
  426   428   430   432     9 
  426   428   430   445     9 
  429   428   430   431     9 
  429   428   430   432     9 
  429   428   430   445     9 
  428   430   432   433     9 
  428   430   432   434     9 
  428   430   432   435     9 
  431   430   432   433     9 
  431   430   432   434     9 
  431   430   432   435     9 
  445   430   432   433     9 
  445   430   432   434     9 
  445   430   432   435     9 
  428   430   445   446     9 
  428   430   445   447     9 
  431   430   445   446     9 
  431   430   445   447     9 
  432   430   445   446     9 
  432   430   445   447     9 
  430   432   435   436     9 
  430   432   435   437     9 
  430   432   435   441     9 
  433   432   435   436     9 
  433   432   435   437     9 
  433   432   435   441     9 
  434   432   435   436     9 
  434   432   435   437     9 
  434   432   435   441     9 
  432   435   437   438     9 
  432   435   437   439     9 
  432   435   437   440     9 
  436   435   437   438     9 
  436   435   437   439     9 
  436   435   437   440     9 
  441   435   437   438     9 
  441   435   437   439     9 
  441   435   437   440     9 
  432   435   441   442     9 
  432   435   441   443     9 
  432   435   441   444     9 
  436   435   441   442     9 
  436   435   441   443     9 
  436   435   441   444     9 
  437   435   441   442     9 
  437   435   441   443     9 
  437   435   441   444     9 
  430   445   447   448     9 
  430   445   447   449     9 
  446   445   447   448     9 
  446   445   447   449     9 
  445   447   449   450     9 
  445   447   449   451     9 
  445   447   449   469     9 
  448   447   449   450     9 
  448   447   449   451     9 
  448   447   449   469     9 
  447   449   451   452     9 
  447   449   451   453     9 
  447   449   451   454     9 
  450   449   451   452     9 
  450   449   451   453     9 
  450   449   451   454     9 
  469   449   451   452     9 
  469   449   451   453     9 
  469   449   451   454     9 
  447   449   469   470     9 
  447   449   469   471     9 
  450   449   469   470     9 
  450   449   469   471     9 
  451   449   469   470     9 
  451   449   469   471     9 
  449   451   454   455     9 
  449   451   454   456     9 
  449   451   454   457     9 
  452   451   454   455     9 
  452   451   454   456     9 
  452   451   454   457     9 
  453   451   454   455     9 
  453   451   454   456     9 
  453   451   454   457     9 
  451   454   457   458     9 
  451   454   457   459     9 
  451   454   457   460     9 
  455   454   457   458     9 
  455   454   457   459     9 
  455   454   457   460     9 
  456   454   457   458     9 
  456   454   457   459     9 
  456   454   457   460     9 
  454   457   460   461     9 
  454   457   460   462     9 
  458   457   460   461     9 
  458   457   460   462     9 
  459   457   460   461     9 
  459   457   460   462     9 
  457   460   462   463     9 
  457   460   462   466     9 
  461   460   462   463     9 
  461   460   462   466     9 
  460   462   463   464     9 
  460   462   463   465     9 
  466   462   463   464     9 
  466   462   463   465     9 
  460   462   466   467     9 
  460   462   466   468     9 
  463   462   466   467     9 
  463   462   466   468     9 
  449   469   471   472     9 
  449   469   471   473     9 
  470   469   471   472     9 
  470   469   471   473     9 
  469   471   473   474     9 
  469   471   473   475     9 
  469   471   473   484     9 
  472   471   473   474     9 
  472   471   473   475     9 
  472   471   473   484     9 
  471   473   475   476     9 
  471   473   475   477     9 
  471   473   475   478     9 
  474   473   475   476     9 
  474   473   475   477     9 
  474   473   475   478     9 
  484   473   475   476     9 
  484   473   475   477     9 
  484   473   475   478     9 
  471   473   484   485     9 
  471   473   484   486     9 
  474   473   484   485     9 
  474   473   484   486     9 
  475   473   484   485     9 
  475   473   484   486     9 
  473   475   478   479     9 
  473   475   478   480     9 
  473   475   478   481     9 
  476   475   478   479     9 
  476   475   478   480     9 
  476   475   478   481     9 
  477   475   478   479     9 
  477   475   478   480     9 
  477   475   478   481     9 
  475   478   481   482     9 
  475   478   481   483     9 
  479   478   481   482     9 
  479   478   481   483     9 
  480   478   481   482     9 
  480   478   481   483     9 
  473   484   486   487     9 
  473   484   486   488     9 
  485   484   486   487     9 
  485   484   486   488     9 
  484   486   488   489     9 
  484   486   488   490     9 
  484   486   488   503     9 
  487   486   488   489     9 
  487   486   488   490     9 
  487   486   488   503     9 
  486   488   490   491     9 
  486   488   490   492     9 
  486   488   490   496     9 
  489   488   490   491     9 
  489   488   490   492     9 
  489   488   490   496     9 
  503   488   490   491     9 
  503   488   490   492     9 
  503   488   490   496     9 
  486   488   503   504     9 
  486   488   503   505     9 
  489   488   503   504     9 
  489   488   503   505     9 
  490   488   503   504     9 
  490   488   503   505     9 
  488   490   492   493     9 
  488   490   492   494     9 
  488   490   492   495     9 
  491   490   492   493     9 
  491   490   492   494     9 
  491   490   492   495     9 
  496   490   492   493     9 
  496   490   492   494     9 
  496   490   492   495     9 
  488   490   496   497     9 
  488   490   496   498     9 
  488   490   496   499     9 
  491   490   496   497     9 
  491   490   496   498     9 
  491   490   496   499     9 
  492   490   496   497     9 
  492   490   496   498     9 
  492   490   496   499     9 
  490   496   499   500     9 
  490   496   499   501     9 
  490   496   499   502     9 
  497   496   499   500     9 
  497   496   499   501     9 
  497   496   499   502     9 
  498   496   499   500     9 
  498   496   499   501     9 
  498   496   499   502     9 
  488   503   505   506     9 
  488   503   505   507     9 
  504   503   505   506     9 
  504   503   505   507     9 
  503   505   507   508     9 
  503   505   507   509     9 
  503   505   507   527     9 
  506   505   507   508     9 
  506   505   507   509     9 
  506   505   507   527     9 
  505   507   509   510     9 
  505   507   509   511     9 
  505   507   509   512     9
[truncated: 127,576 more chars]
