# Supplementary material for: Redox-Based Defect Detection in Packed DNA: Insights from Hybrid Quantum Mechanical/Molecular Mechanics Molecular Dynamics Simulations
Source: J Chem Theory Comput. 2023 Nov 14;19(22):8434–45. doi: 10.1021/acs.jctc.3c01013 (PMC10687876; doi:10.1021/acs.jctc.3c01013)
Supplement: Supplementary file 2 — ct3c01013_si_002.zip [file ct3c01013_si_002.zip › packed_dna_8oxog-main/classical_MD/8oxoG_reg1/8oxoG_reduced_reg1/8oxoG_red_reg1_mdrun.mdp]

title                   = NCP, NPT equilibration 
; Run parameters
integrator              = md        ; leap-frog integrator
nsteps                  = 30000000  ; 2 fs * 40 * 10^6 steps = 80 ns
dt                      = 0.002     ; 2 fs
; Output controli
nstxout                 = 0         ; suppress bulky .trr file by specifying 
nstvout                 = 0         ; 0 for output frequency of nstxout,
nstfout                 = 0         ; nstvout, and nstfout
nstenergy               = 5000      ; save energies every 10.0 ps
nstlog                  = 5000      ; update log file every 10.0 ps
nstxout-compressed      = 10000      ; save compressed coordinates every 20.0 ps
compressed-x-grps       = System    ; save the whole system
; Bond parameters
continuation            = yes       ; Restarting after NPT 
constraint_algorithm    = lincs     ; holonomic constraints 
constraints             = h-bonds   ; bonds involving H are constrained
lincs_iter              = 1         ; accuracy of LINCS
lincs_order             = 4         ; also related to accuracy
; Neighborsearching
cutoff-scheme           = Verlet    ; Buffered neighbor searching
ns_type                 = grid      ; search neighboring grid cells
nstlist                 = 10        ; 20 fs, largely irrelevant with Verlet scheme
rcoulomb                = 1.2       ; short-range electrostatic cutoff (in nm)
rvdw                    = 1.2       ; short-range van der Waals cutoff (in nm)
; Electrostatics
coulombtype             = PME       ; Particle Mesh Ewald for long-range electrostatics
pme_order               = 4         ; cubic interpolation
fourierspacing          = 0.16      ; grid spacing for FFT
; Temperature coupling is on
tcoupl                  = Nose-Hoover           ; Nose-Hoover thermostat
tc-grps                 = System                ; one coupling group
tau_t                   = 0.5                   ; time constant, in ps
ref_t                   = 300                   ; reference temperature, one for each group, in K
; Pressure coupling is on
pcoupl                  = no                    ; no pressure coupling
; Periodic boundary conditions
pbc                     = xyz       ; 3-D PBC
; Dispersion correction
DispCorr                = EnerPres  ; account for cut-off vdW scheme
; Velocity generation
gen_vel                 = no        ; Velocity generation is off 
