# Supplementary material for: Redox-Based Defect Detection in Packed DNA: Insights from Hybrid Quantum Mechanical/Molecular Mechanics Molecular Dynamics Simulations
Source: J Chem Theory Comput. 2023 Nov 14;19(22):8434–45. doi: 10.1021/acs.jctc.3c01013 (PMC10687876; doi:10.1021/acs.jctc.3c01013)
Supplement: Supplementary file 2 — ct3c01013_si_002.zip [file ct3c01013_si_002.zip › packed_dna_8oxog-main/classical_MD/8oxoG_reg1/8oxoG_reduced_reg1/8oxoG_red_reg1_structure.gro]

Protein
252466
    1DA5    O5'    1  12.685   9.300   5.314  0.0437  0.4134 -0.1921
    1DA5    H5T    2  12.628   9.374   5.336 -0.9713  0.4627 -2.6861
    1DA5    C5'    3  12.795   9.311   5.403 -0.9998  0.0420  0.0443
    1DA5   H5'1    4  12.860   9.223   5.408 -0.4254  0.4411 -0.1841
    1DA5   H5'2    5  12.764   9.319   5.507  0.4464 -0.1300  0.5199
    1DA5    C4'    6  12.886   9.426   5.375 -0.5605  0.0089  0.7248
    1DA5    H4'    7  12.967   9.431   5.448 -0.3904 -0.7488  0.5920
    1DA5    O4'    8  12.945   9.412   5.245 -0.3672  0.2502 -0.3001
    1DA5    C1'    9  12.907   9.519   5.164 -0.3692 -0.2920  0.0712
    1DA5    H1'   10  12.994   9.584   5.157  0.1247 -0.6508  2.2525
    1DA5     N9   11  12.865   9.457   5.040 -0.0731  0.7864  0.5562
    1DA5     C8   12  12.799   9.337   5.023  0.2599 -0.1530  0.0635
    1DA5     H8   13  12.743   9.282   5.098 -0.6573  1.1271  0.3393
    1DA5     N7   14  12.781   9.312   4.894 -0.1187  0.1666 -0.4267
    1DA5     C5   15  12.851   9.410   4.827 -0.3880  0.3264 -0.2425
    1DA5     C6   16  12.885   9.432   4.693 -0.1798 -0.2516  0.2078
    1DA5     N6   17  12.837   9.372   4.587  0.0448 -0.0364 -0.0184
    1DA5    H61   18  12.761   9.306   4.600 -0.1601  0.6426  2.9879
    1DA5    H62   19  12.863   9.399   4.494  1.1231 -1.2888 -0.1120
    1DA5     N1   20  12.953   9.543   4.662  0.6818  0.2664 -0.0234
    1DA5     C2   21  12.999   9.620   4.760  0.3420 -0.3468 -0.0378
    1DA5     H2   22  13.063   9.704   4.738 -0.0299  0.1783  0.8436
    1DA5     N3   23  12.982   9.602   4.891 -0.3986  0.3405 -0.6581
    1DA5     C4   24  12.907   9.498   4.916 -0.3592 -0.0213 -0.5524
    1DA5    C3'   25  12.821   9.567   5.381 -0.6753  0.3139 -0.2771
    1DA5    H3'   26  12.732   9.547   5.440 -1.9296  0.7313 -1.9476
    1DA5    C2'   27  12.785   9.587   5.235  0.5509  0.3161 -0.3405
    1DA5   H2'1   28  12.689   9.538   5.223 -0.6387  2.4108  0.2023
    1DA5   H2'2   29  12.767   9.693   5.214  0.3071  0.5875  1.1291
    1DA5    O3'   30  12.899   9.675   5.430  0.1402  0.1215 -0.5643
    2DT       P   31  12.824   9.797   5.497  0.2986 -0.4018  0.0382
    2DT     O1P   32  12.935   9.873   5.567 -0.0495 -0.3322 -0.3580
    2DT     O2P   33  12.716   9.741   5.580 -0.1601 -0.3974 -0.4136
    2DT     O5'   34  12.767   9.889   5.379 -0.0023  0.1899  0.6111
    2DT     C5'   35  12.850   9.968   5.301 -0.5687 -0.2069  0.4772
    2DT    H5'1   36  12.928   9.903   5.262  0.1225  1.9766 -2.1000
    2DT    H5'2   37  12.884  10.056   5.357  2.0749 -1.3603  0.8321
    2DT     C4'   38  12.786  10.021   5.176  0.1394 -0.0510 -0.6369
    2DT     H4'   39  12.833  10.108   5.132 -2.4793  1.2350 -1.1232
    2DT     O4'   40  12.765   9.927   5.069  0.6440  0.0353  0.3949
    2DT     C1'   41  12.633   9.922   5.030 -0.0665 -0.4475 -0.4071
    2DT     H1'   42  12.621  10.009   4.965 -0.2958 -0.0088  0.1999
    2DT      N1   43  12.601   9.794   4.961 -0.0406  0.0761 -0.4509
    2DT      C6   44  12.537   9.691   5.027  0.2684  0.0612 -0.3234
    2DT      H6   45  12.501   9.701   5.128 -1.5932  0.7784 -1.0157
    2DT      C5   46  12.503   9.577   4.963  0.3742 -0.3892  0.3702
    2DT      C7   47  12.434   9.468   5.042  0.4788 -0.2422 -0.0255
    2DT     H71   48  12.479   9.375   5.007 -0.8513 -0.8676 -0.1427
    2DT     H72   49  12.444   9.485   5.149  2.4483 -0.7896 -0.0870
    2DT     H73   50  12.332   9.460   5.005  0.9653 -0.8343 -1.2949
    2DT      C4   51  12.538   9.559   4.824 -0.4811 -0.1545  0.1654
    2DT      O4   52  12.522   9.453   4.765  0.1139  0.3575  0.6125
    2DT      N3   53  12.624   9.654   4.771  0.0553  0.1685  0.5193
    2DT      H3   54  12.651   9.653   4.674  1.2620 -0.1396  0.8459
    2DT      C2   55  12.646   9.776   4.827 -0.9059  0.0433 -0.4831
    2DT      O2   56  12.710   9.865   4.770  0.1251  0.8141 -0.4605
    2DT     C3'   57  12.649  10.073   5.216 -0.4374 -0.2438  0.8168
    2DT     H3'   58  12.644  10.098   5.322 -0.8410  1.3621  0.4451
    2DT     C2'   59  12.559   9.959   5.159  0.1707 -0.0783  0.0653
    2DT    H2'1   60  12.542   9.874   5.224 -0.6853  0.6821  0.8661
    2DT    H2'2   61  12.459   9.992   5.130 -0.0860  1.5560  2.5103
    2DT     O3'   62  12.612  10.178   5.124  0.3992 -0.0749  0.4421
    3DC       P   63  12.560  10.315   5.179  0.1406  0.1080  0.3395
    3DC     O1P   64  12.663  10.363   5.274  0.5570 -0.4313 -0.0814
    3DC     O2P   65  12.420  10.308   5.227 -0.5453  0.1258 -0.3700
    3DC     O5'   66  12.571  10.402   5.049 -0.4744 -0.5828  0.1641
    3DC     C5'   67  12.699  10.451   4.997  0.3972  0.2888  0.7233
    3DC    H5'1   68  12.772  10.377   5.029 -0.3560 -1.5634 -1.6112
    3DC    H5'2   69  12.716  10.554   5.030 -0.2079  0.8942 -0.7682
    3DC     C4'   70  12.702  10.453   4.843 -0.5457 -0.7893 -0.2689
    3DC     H4'   71  12.803  10.487   4.819 -0.4662  0.9432  2.0827
    3DC     O4'   72  12.678  10.324   4.788 -0.3461 -0.5436  0.3748
    3DC     C1'   73  12.565  10.339   4.709  0.1470  0.1205 -0.6646
    3DC     H1'   74  12.601  10.363   4.609 -0.3300  0.1781 -0.8246
    3DC      N1   75  12.489  10.210   4.702 -0.0036 -0.0113 -0.4911
    3DC      C6   76  12.448  10.147   4.821  0.1047 -0.4151 -0.6943
    3DC      H6   77  12.455  10.208   4.910  1.6024  0.2766 -1.2441
    3DC      C5   78  12.394  10.025   4.824  0.3573 -0.1681 -0.3163
    3DC      H5   79  12.357   9.984   4.917  0.8988  2.7320  1.3099
    3DC      C4   80  12.390   9.960   4.695  1.2195 -0.0444 -0.2398
    3DC      N4   81  12.341   9.840   4.691 -0.0521  0.4805 -0.9073
    3DC     H41   82  12.295   9.794   4.767  0.0183 -0.1414 -1.2299
    3DC     H42   83  12.349   9.782   4.608 -0.5695 -4.3431  2.0316
    3DC      N3   84  12.420  10.016   4.577  0.4056  0.0261  0.2996
    3DC      C2   85  12.466  10.143   4.578 -0.2684 -0.1710 -0.5353
    3DC      O2   86  12.490  10.192   4.467  0.0616  0.4975 -0.1052
    3DC     C3'   87  12.601  10.558   4.785  0.8499  0.2709 -0.5318
    3DC     H3'   88  12.567  10.635   4.855  2.0026  0.7074 -0.4259
    3DC     C2'   89  12.484  10.462   4.758  0.2857 -0.3496 -0.2402
    3DC    H2'1   90  12.427  10.441   4.848 -0.5598  3.1168  0.1575
    3DC    H2'2   91  12.407  10.499   4.690  1.3492  0.9289 -0.7911
    3DC     O3'   92  12.649  10.616   4.668 -0.3814 -0.5570 -0.0546
    4DA       P   93  12.581  10.751   4.601 -0.8535  0.1039 -0.1448
    4DA     O1P   94  12.680  10.812   4.512  0.6531 -0.0206 -0.0426
    4DA     O2P   95  12.517  10.834   4.709 -0.2469  0.0648  0.2798
    4DA     O5'   96  12.456  10.698   4.511  0.2825 -0.3095 -0.4178
    4DA     C5'   97  12.467  10.659   4.375  0.1878  0.3992  0.5833
    4DA    H5'1   98  12.524  10.566   4.371 -1.8224 -0.8910  0.8924
    4DA    H5'2   99  12.506  10.745   4.320  1.8145 -0.7398 -0.1319
    4DA     C4'  100  12.328  10.620   4.313  0.0194 -0.4281 -0.1952
    4DA     H4'  101  12.335  10.623   4.204 -1.9340  0.1800 -0.3456
    4DA     O4'  102  12.284  10.492   4.359 -0.0144  0.3742 -0.3882
    4DA     C1'  103  12.155  10.503   4.412 -0.1162  0.7450  1.2871
    4DA     H1'  104  12.093  10.485   4.324 -1.9935 -0.6046  2.7837
    4DA      N9  105  12.133  10.397   4.511 -0.6631  0.2065  0.1441
    4DA      C8  106  12.120  10.412   4.649  0.3507  0.1221 -0.1402
    4DA      H8  107  12.127  10.511   4.691  0.6428  0.1857 -0.3434
    4DA      N7  108  12.113  10.301   4.717 -0.3988  0.6044  0.0495
    4DA      C5  109  12.102  10.197   4.615 -0.8775 -0.1770  0.4943
    4DA      C6  110  12.073  10.062   4.609 -0.1565 -0.1649  0.6253
    4DA      N6  111  12.050   9.978   4.707  0.0881 -0.2976 -0.9151
    4DA     H61  112  12.036  10.028   4.794 -0.4511 -1.0662 -0.5500
    4DA     H62  113  12.019   9.882   4.701 -0.9255  0.0093 -0.7593
    4DA      N1  114  12.064  10.002   4.490 -0.2677  0.0896  0.6737
    4DA      C2  115  12.077  10.067   4.375 -0.0193 -0.0067 -0.1373
    4DA      H2  116  12.060  10.007   4.287 -0.0079 -1.3033  0.7164
    4DA      N3  117  12.102  10.205   4.366  0.2547 -0.0498 -0.4034
    4DA      C4  118  12.114  10.264   4.492  0.5537  0.0903 -0.7030
    4DA     C3'  119  12.214  10.718   4.355  0.0703 -0.9764  0.5876
    4DA     H3'  120  12.250  10.813   4.395  2.0557 -2.1481  1.7707
    4DA     C2'  121  12.144  10.646   4.464  0.3859  0.3704 -0.5370
    4DA    H2'1  122  12.205  10.655   4.554  2.5945  1.6840 -2.0478
    4DA    H2'2  123  12.038  10.670   4.468  0.1747 -0.6665  0.9103
    4DA     O3'  124  12.126  10.733   4.251  0.2664 -0.3661  0.4306
    5DA       P  125  12.124  10.873   4.173 -0.4372 -0.1927  0.1754
    5DA     O1P  126  12.268  10.906   4.156 -0.3175  0.4742  0.1799
    5DA     O2P  127  12.036  10.972   4.238 -0.7131  0.2156  0.1251
    5DA     O5'  128  12.068  10.840   4.027  0.1799  0.3500  0.6189
    5DA     C5'  129  12.130  10.740   3.942 -0.1866 -0.3295 -0.1342
    5DA    H5'1  130  12.215  10.704   4.000 -0.8704  1.3155  2.0415
    5DA    H5'2  131  12.164  10.800   3.858  0.3767 -1.0500 -0.4322
    5DA     C4'  132  12.037  10.631   3.884  0.1197  1.6101 -0.4617
    5DA     H4'  133  12.088  10.579   3.803  0.0817 -0.6924  0.9004
    5DA     O4'  134  12.006  10.525   3.974  0.0255  0.6543  0.4614
    5DA     C1'  135  11.864  10.512   3.983 -1.1022  1.1557 -0.5768
    5DA     H1'  136  11.841  10.430   3.916 -1.0435  0.0372  0.7339
    5DA      N9  137  11.826  10.478   4.128  0.0679  0.2215  0.7717
    5DA      C8  138  11.822  10.568   4.239 -1.0924  0.8536  0.5884
    5DA      H8  139  11.857  10.670   4.239  0.5209  0.3350  0.5511
    5DA      N7  140  11.796  10.504   4.348 -0.2655  0.1988 -0.0728
    5DA      C5  141  11.767  10.372   4.316  0.9859  0.0135  0.2890
    5DA      C6  142  11.732  10.260   4.396  0.3148 -0.2025 -0.6321
    5DA      N6  143  11.716  10.272   4.524 -0.6118  0.3464 -0.2484
    5DA     H61  144  11.743  10.357   4.571  0.4302 -0.6622  1.0395
    5DA     H62  145  11.690  10.201   4.591  3.0871  1.6048  2.8950
    5DA      N1  146  11.709  10.142   4.334  0.2884  0.2666  0.8440
    5DA      C2  147  11.730  10.140   4.204 -0.1360 -0.1868 -0.0286
    5DA      H2  148  11.708  10.041   4.167  1.5154 -1.4508  2.1510
    5DA      N3  149  11.773  10.234   4.118 -0.1273  0.2007  0.4710
    5DA      C4  150  11.788  10.356   4.181  0.0711 -0.1953  0.3863
    5DA     C3'  151  11.900  10.681   3.824 -0.4205 -0.3654  0.3769
    5DA     H3'  152  11.920  10.786   3.806 -1.2866 -0.6024 -2.5534
    5DA     C2'  153  11.815  10.646   3.938 -0.1258 -0.0649  0.1001
    5DA    H2'1  154  11.813  10.727   4.011 -2.0917 -0.7124  0.8233
    5DA    H2'2  155  11.716  10.643   3.893  0.0418  2.9860 -0.6938
    5DA     O3'  156  11.890  10.612   3.701  0.3130  0.1705 -0.0111
    6DT       P  157  11.766  10.632   3.603  0.3313  0.1123 -0.0556
    6DT     O1P  158  11.805  10.608   3.462 -0.2483  0.3818 -0.5672
    6DT     O2P  159  11.701  10.760   3.637 -0.4613  0.9661  0.4269
    6DT     O5'  160  11.667  10.516   3.644  0.3467 -0.0844 -0.6390
    6DT     C5'  161  11.708  10.379   3.625  0.4747  0.2559  0.4979
    6DT    H5'1  162  11.789  10.364   3.696 -0.1418  1.4672  1.5043
    6DT    H5'2  163  11.741  10.361   3.523  0.8048 -0.5563  0.7409
    6DT     C4'  164  11.603  10.274   3.657 -0.1099 -0.0505 -0.3308
    6DT     H4'  165  11.637  10.178   3.617 -0.4096 -0.9415  1.4255
    6DT     O4'  166  11.596  10.253   3.796 -0.0485  0.1845  0.4800
    6DT     C1'  167  11.463  10.270   3.845 -0.8823 -0.1717 -0.7388
    6DT     H1'  168  11.416  10.172   3.857 -2.6177  0.8706  1.6729
    6DT      N1  169  11.483  10.326   3.978  0.4362  0.4273 -0.7277
    6DT      C6  170  11.510  10.456   4.000 -0.5944  0.2701  0.0649
    6DT      H6  171  11.535  10.522   3.918 -0.5006  0.1265 -0.0226
    6DT      C5  172  11.497  10.510   4.126 -0.2504  0.3318  0.0948
    6DT      C7  173  11.517  10.659   4.143  0.6924 -0.7485 -0.2695
    6DT     H71  174  11.575  10.713   4.068  1.3177  0.5154  1.0765
    6DT     H72  175  11.418  10.702   4.160  0.5261 -0.8195 -1.0351
    6DT     H73  176  11.557  10.672   4.244 -0.7109  1.1205  0.1163
    6DT      C4  177  11.456  10.430   4.242 -0.2051  0.4199 -0.2584
    6DT      O4  178  11.444  10.465   4.363  0.1710 -0.3743  0.0066
    6DT      N3  179  11.438  10.302   4.211 -0.8648  0.2745  0.3528
    6DT      H3  180  11.398  10.241   4.281 -1.1627 -0.0304 -0.0811
    6DT      C2  181  11.445  10.244   4.087 -0.7207 -0.2786  0.3198
    6DT      O2  182  11.401  10.128   4.078 -0.3875  0.4796  0.3892
    6DT     C3'  183  11.465  10.310   3.604 -0.1909  0.0665 -0.5148
    6DT     H3'  184  11.475  10.385   3.526  3.2578  0.1364 -0.1355
    6DT     C2'  185  11.395  10.353   3.738 -0.5271  0.0916  0.5386
    6DT    H2'1  186  11.403  10.460   3.755  0.1068 -0.2451  2.6877
    6DT    H2'2  187  11.291  10.321   3.735 -0.3929 -0.3103 -1.3098
    6DT     O3'  188  11.401  10.194   3.555 -0.2703  0.1421  0.0240
    7DA       P  189  11.264  10.201   3.488 -0.1661 -0.3227 -0.2386
    7DA     O1P  190  11.266  10.093   3.391  0.3046  0.1196  0.0013
    7DA     O2P  191  11.231  10.341   3.453 -0.3222 -0.1682 -0.1107
    7DA     O5'  192  11.154  10.168   3.595  0.1889  0.0181  0.1026
    7DA     C5'  193  11.157  10.042   3.650  0.2693 -0.7778  0.1835
    7DA    H5'1  194  11.263  10.021   3.662  0.8141  2.1351  1.3379
    7DA    H5'2  195  11.109   9.984   3.571 -0.9236  0.6560 -0.2155
    7DA     C4'  196  11.083  10.043   3.785 -0.0550  0.0202 -0.9164
    7DA     H4'  197  11.107   9.941   3.816  1.0749  0.5139 -0.0753
    7DA     O4'  198  11.148  10.133   3.869 -0.3628  0.3436  0.6477
    7DA     C1'  199  11.042  10.201   3.940  0.1440  0.3055  0.2647
    7DA     H1'  200  11.003  10.123   4.004 -0.8641 -0.9186 -1.7272
    7DA      N9  201  11.081  10.320   4.011  0.0909 -0.3362 -0.0328
    7DA      C8  202  11.135  10.441   3.972 -0.0311 -0.6467  0.1315
    7DA      H8  203  11.160  10.465   3.869  2.8379  1.6002  1.2202
    7DA      N7  204  11.154  10.528   4.072  0.2870  0.3361  0.2207
    7DA      C5  205  11.116  10.450   4.182  0.4707 -0.0826 -0.1617
    7DA      C6  206  11.116  10.474   4.323  0.3087  0.4063 -0.2690
    7DA      N6  207  11.163  10.581   4.377 -1.0439  0.5070 -0.0826
    7DA     H61  208  11.222  10.642   4.322  0.1205 -1.0993 -0.6805
    7DA     H62  209  11.168  10.568   4.477  0.9491 -3.8739 -0.5205
    7DA      N1  210  11.073  10.388   4.414 -0.5692  0.0007 -0.8999
    7DA      C2  211  11.049  10.269   4.363 -0.3332  0.2385 -0.2170
    7DA      H2  212  11.019  10.191   4.433 -1.6248  0.7301 -0.1987
    7DA      N3  213  11.045  10.229   4.233 -0.2199 -0.9234 -0.5934
    7DA      C4  214  11.078  10.326   4.147 -0.0355  0.3704  0.0576
    7DA     C3'  215  10.930  10.074   3.778  0.8969 -0.7351  0.1271
    7DA     H3'  216  10.896  10.062   3.675 -0.4279 -2.3046  0.7010
    7DA     C2'  217  10.933  10.218   3.836  0.1609  0.1283  0.2493
    7DA    H2'1  218  10.955  10.295   3.762 -2.0267 -0.0300 -0.6419
    7DA    H2'2  219  10.833  10.248   3.866  0.1587 -0.7645  1.1661
    7DA     O3'  220  10.871   9.988   3.874  0.4572  0.3794 -0.0352
    8DT       P  221  10.743   9.886   3.838 -0.1739  0.4989 -0.1147
    8DT     O1P  222  10.765   9.806   3.714 -0.4889  0.2295 -0.4022
    8DT     O2P  223  10.622   9.972   3.835 -0.5515 -0.2219 -0.2471
    8DT     O5'  224  10.717   9.779   3.957  0.1147  0.0260  0.0107
    8DT     C5'  225  10.822   9.701   4.006  0.3881  0.1649 -0.7869
    8DT    H5'1  226  10.923   9.735   3.982  0.9847 -0.2075  1.0089
    8DT    H5'2  227  10.824   9.603   3.959  1.0917 -0.7605  1.0703
    8DT     C4'  228  10.818   9.688   4.159  0.5181  0.8269  0.2272
    8DT     H4'  229  10.888   9.612   4.193 -0.5739 -0.2696  0.1115
    8DT     O4'  230  10.856   9.818   4.209  0.9038 -0.6711 -0.3055
    8DT     C1'  231  10.747   9.863   4.290  0.4019 -0.3646  0.6935
    8DT     H1'  232  10.753   9.811   4.386 -1.5463 -1.0691  0.4826
    8DT      N1  233  10.724  10.014   4.293  0.0437  0.0343 -0.0505
    8DT      C6  234  10.695  10.085   4.172 -0.0591  0.7607 -0.8190
    8DT      H6  235  10.675  10.038   4.077  1.0920  2.1101 -1.7641
    8DT      C5  236  10.669  10.218   4.173  0.3687 -0.2302 -0.6502
    8DT      C7  237  10.623  10.283   4.048  0.2479  0.6944 -0.4520
    8DT     H71  238  10.695  10.359   4.020  1.5237  0.0136  0.8475
    8DT     H72  239  10.613  10.207   3.970 -3.3275  1.5763 -1.0118
    8DT     H73  240  10.526  10.330   4.062  0.9913  1.9096  0.8254
    8DT      C4  241  10.676  10.300   4.298 -0.6710  0.3882 -0.8104
    8DT      O4  242  10.654  10.422   4.320  0.5600 -0.1960  0.2168
    8DT      N3  243  10.711  10.229   4.406  0.1310  0.1062 -0.1344
    8DT      H3  244  10.722  10.273   4.497 -1.4527 -1.3124  0.8062
    8DT      C2  245  10.736  10.089   4.409 -0.1056  0.0484 -0.4453
    8DT      O2  246  10.761  10.034   4.517 -0.3040 -0.1472 -0.2200
    8DT     C3'  247  10.674   9.656   4.213 -0.1142 -1.0241  0.3265
    8DT     H3'  248  10.620   9.612   4.129  0.9910 -0.6373 -0.6024
    8DT     C2'  249  10.619   9.794   4.238  0.4298  0.4060 -0.4694
    8DT    H2'1  250  10.581   9.837   4.146 -1.0076  0.2349  0.0178
    8DT    H2'2  251  10.540   9.791   4.313  0.3487  1.3349 -0.5138
    8DT     O3'  252  10.687   9.576   4.325  0.1493 -0.5283  0.0581
    9DC       P  253  10.568   9.514   4.413  0.1057  0.1373  0.0358
    9DC     O1P  254  10.609   9.375   4.454  0.5717 -0.2954  0.2652
    9DC     O2P  255  10.438   9.523   4.332 -0.6355 -0.4239  0.3932
    9DC     O5'  256  10.555   9.599   4.541 -0.9088 -0.2638 -0.1452
    9DC     C5'  257  10.666   9.596   4.639  0.1882  0.0685 -0.4197
    9DC    H5'1  258  10.751   9.646   4.592 -0.9727  2.0646 -0.5152
    9DC    H5'2  259  10.695   9.492   4.655  1.6165  0.4249 -0.5253
    9DC     C4'  260  10.640   9.662   4.776  0.3451  0.5152  0.2737
    9DC     H4'  261  10.722   9.634   4.842 -1.0330 -0.5296  1.5939
    9DC     O4'  262  10.637   9.807   4.761 -0.2933 -0.3804 -0.1180
    9DC     C1'  263  10.505   9.855   4.792  0.1186 -0.8019  0.1893
    9DC     H1'  264  10.505   9.895   4.893 -1.1375  0.0638 -0.1202
    9DC      N1  265  10.453   9.951   4.697 -0.1928  0.3458  0.4918
    9DC      C6  266  10.440   9.921   4.565 -0.1319  0.0280  0.5314
    9DC      H6  267  10.456   9.824   4.520 -1.5635  0.1580 -0.3500
    9DC      C5  268  10.415  10.011   4.471 -0.8348  0.5212 -0.7200
    9DC      H5  269  10.413   9.979   4.368 -2.1582 -0.2841 -0.4743
    9DC      C4  270  10.395  10.139   4.516 -1.0048  0.0669 -0.3223
    9DC      N4  271  10.373  10.232   4.427 -0.2075  0.9036 -0.8245
    9DC     H41  272  10.354  10.205   4.331 -0.0260 -1.2502 -0.2982
    9DC     H42  273  10.365  10.327   4.459  0.4318  0.6315  0.1694
    9DC      N3  274  10.400  10.173   4.643  0.1200 -0.4338 -0.1967
    9DC      C2  275  10.440  10.084   4.738  0.1361 -0.8720  0.9340
    9DC      O2  276  10.458  10.130   4.849  0.4101  0.1520 -0.6598
    9DC     C3'  277  10.501   9.619   4.837 -0.8418 -0.0797 -0.3363
    9DC     H3'  278  10.471   9.519   4.804  0.1784 -0.7198  0.6000
    9DC     C2'  279  10.412   9.738   4.795  0.1471  0.0601  0.5047
    9DC    H2'1  280  10.375   9.700   4.700 -1.9095  1.2682  0.7647
    9DC    H2'2  281  10.320   9.751   4.853 -1.4704  0.7020 -2.0158
    9DC     O3'  282  10.510   9.620   4.978  0.2362 -0.0877  0.0717
   10DC       P  283  10.393   9.565   5.067  0.2560 -0.1820  0.0961
   10DC     O1P  284  10.456   9.513   5.193  0.3214  0.2121  0.0377
   10DC     O2P  285  10.304   9.471   4.992 -0.1024 -0.3094 -0.1748
   10DC     O5'  286  10.301   9.686   5.100  0.1295 -0.1918 -0.1795
   10DC     C5'  287  10.361   9.801   5.155  0.0624  0.2037 -0.0842
   10DC    H5'1  288  10.444   9.833   5.092 -1.3130  1.0232 -1.5759
   10DC    H5'2  289  10.388   9.776   5.257  0.4961  1.5868  0.1525
   10DC     C4'  290  10.263   9.915   5.167 -0.1654  0.4775 -0.4907
   10DC     H4'  291  10.311   9.978   5.242 -0.1819  0.8365 -0.7808
   10DC     O4'  292  10.251   9.988   5.054 -0.0095 -0.3222 -0.1252
   10DC     C1'  293  10.115  10.013   5.033 -0.4859  0.1078  0.6688
   10DC     H1'  294  10.080  10.107   5.075 -0.3287  0.4683  0.0017
   10DC      N1  295  10.093  10.021   4.885 -0.4663  0.3960 -0.4448
   10DC      C6  296  10.110   9.914   4.802 -0.6042 -0.1590 -0.1601
   10DC      H6  297  10.123   9.811   4.833 -0.4854 -0.5162 -1.3543
   10DC      C5  298  10.098   9.935   4.667  0.2695  0.0218 -0.3528
   10DC      H5  299  10.105   9.857   4.592  0.0213  0.1302 -0.4928
   10DC      C4  300  10.071  10.064   4.619 -0.5167 -0.3761 -0.3682
   10DC      N4  301  10.057  10.078   4.494 -0.5149  0.0113 -0.6771
   10DC     H41  302  10.069   9.995   4.439  1.2875 -1.0654  1.1910
   10DC     H42  303  10.049  10.170   4.452 -0.0404 -0.7758 -2.5600
   10DC      N3  304  10.059  10.166   4.694  0.5263 -0.8749 -0.0668
   10DC      C2  305  10.068  10.148   4.831 -0.5432  0.5452 -0.3881
   10DC      O2  306  10.050  10.242   4.905 -0.3146  0.0503  0.2798
   10DC     C3'  307  10.127   9.886   5.223  0.1554  0.6951  0.8268
   10DC     H3'  308  10.121   9.783   5.259 -1.8205  0.2798 -0.5306
   10DC     C2'  309  10.040   9.904   5.102  0.1319 -0.0511  0.3808
   10DC    H2'1  310  10.037   9.823   5.029  0.3494  1.8958 -1.9085
   10DC    H2'2  311   9.938   9.936   5.123 -0.2845  0.7164 -2.4374
   10DC     O3'  312  10.088   9.963   5.338 -0.6088 -0.2030  0.1345
   11DA       P  313   9.948   9.940   5.419  0.3929 -0.2583 -0.1535
   11DA     O1P  314   9.960   9.969   5.565 -0.5045 -0.3179  0.5100
   11DA     O2P  315   9.885   9.812   5.365 -0.2016 -0.4756 -0.0638
   11DA     O5'  316   9.862  10.052   5.355  0.2610 -0.4151  0.3682
   11DA     C5'  317   9.870  10.189   5.379 -0.8763  0.0514  0.3732
   11DA    H5'1  318   9.976  10.217   5.373 -0.9549  0.0982 -1.7259
   11DA    H5'2  319   9.841  10.203   5.483  2.6345 -2.4462  1.8767
   11DA     C4'  320   9.779  10.280   5.291 -0.2876  0.6672 -0.5074
   11DA     H4'  321   9.790  10.384   5.322  4.5600  0.5209 -0.9765
   11DA     O4'  322   9.808  10.267   5.155  0.4302 -0.2261  0.2641
   11DA     C1'  323   9.685  10.245   5.081  0.4354 -0.6667  0.0777
   11DA     H1'  324   9.644  10.346   5.072  0.9005 -0.4477  0.3563
   11DA      N9  325   9.722  10.197   4.950 -0.4025  0.6900 -0.0011
   11DA      C8  326   9.741  10.065   4.911 -0.5610 -0.0939 -0.3472
   11DA      H8  327   9.738   9.982   4.980  0.1762 -0.5314 -0.8347
   11DA      N7  328   9.756  10.053   4.783 -0.2072  0.7097  0.1665
   11DA      C5  329   9.751  10.184   4.736  0.2141  0.8148  0.8113
   11DA      C6  330   9.762  10.239   4.608  0.6562 -0.0814 -0.6880
   11DA      N6  331   9.758  10.175   4.492  0.3779 -0.0475  0.0225
   11DA     H61  332   9.770  10.075   4.485  0.1513 -0.1181  0.5890
   11DA     H62  333   9.749  10.228   4.407 -1.1328 -0.7799 -0.3065
   11DA      N1  334   9.753  10.373   4.591  0.3296 -0.8516  0.0327
   11DA      C2  335   9.744  10.448   4.700  0.1217  0.1006  0.6275
   11DA      H2  336   9.738  10.554   4.678  0.2082 -0.1703 -0.7587
   11DA      N3  337   9.733  10.415   4.824  0.0504 -0.6238 -0.6379
   11DA      C4  338   9.737  10.276   4.836  0.1660  0.5419  0.3811
   11DA     C3'  339   9.629  10.239   5.304 -0.1727  0.0270  0.1150
   11DA     H3'  340   9.602  10.175   5.388 -2.1151 -0.1741 -0.6084
   11DA     C2'  341   9.605  10.156   5.180 -0.2000 -0.3259 -0.3179
   11DA    H2'1  342   9.650  10.057   5.185  1.6142  0.3150 -2.2429
   11DA    H2'2  343   9.500  10.152   5.152 -0.8839  1.9926  1.6384
   11DA     O3'  344   9.546  10.353   5.306  0.1201 -0.6129 -0.3416
   12DC       P  345   9.455  10.398   5.427 -0.1692  0.4164  0.0355
   12DC     O1P  346   9.541  10.411   5.545 -0.5599  0.1483  0.1846
   12DC     O2P  347   9.337  10.307   5.438  0.0766 -0.0200  0.3632
   12DC     O5'  348   9.403  10.540   5.383 -0.0353 -0.8134 -0.1906
   12DC     C5'  349   9.497  10.645   5.344  0.2179  0.1242  0.4633
   12DC    H5'1  350   9.597  10.607   5.321 -0.3074 -0.2716 -1.2555
   12DC    H5'2  351   9.498  10.727   5.416  0.7540 -0.0151  0.6245
   12DC     C4'  352   9.448  10.712   5.214 -0.2011 -0.3812 -0.0098
   12DC     H4'  353   9.505  10.805   5.207 -0.3447 -0.1275  1.6354
   12DC     O4'  354   9.483  10.626   5.097 -0.3702  0.5783  0.5415
   12DC     C1'  355   9.370  10.624   5.008 -0.8638  0.1586  0.3874
   12DC     H1'  356   9.365  10.712   4.945 -0.3487 -0.0459  0.0494
   12DC      N1  357   9.368  10.499   4.917 -0.2634  0.7233  0.2137
   12DC      C6  358   9.360  10.367   4.967  0.3756 -0.6683 -0.8517
   12DC      H6  359   9.337  10.345   5.070 -1.0292  0.1088 -0.9723
   12DC      C5  360   9.389  10.267   4.877 -0.4954 -0.9464 -0.3819
   12DC      H5  361   9.391  10.167   4.917  0.0524 -0.6484  0.3488
   12DC      C4  362   9.412  10.301   4.739  0.8909 -0.6662 -0.4287
   12DC      N4  363   9.435  10.216   4.650  0.2300 -0.0682  0.4781
   12DC     H41  364   9.418  10.117   4.664 -1.4362 -0.2585 -2.3278
   12DC     H42  365   9.429  10.250   4.555 -0.0290 -1.1506  0.0966
   12DC      N3  366   9.417  10.423   4.692  0.0152 -0.7894 -0.4632
   12DC      C2  367   9.399  10.523   4.782  0.4829  0.0275  0.1302
   12DC      O2  368   9.412  10.638   4.740 -0.1102  0.6025 -0.6954
   12DC     C3'  369   9.296  10.740   5.207  0.4974 -0.3708 -0.3032
   12DC     H3'  370   9.249  10.716   5.303 -1.2229 -0.7354 -1.1957
   12DC     C2'  371   9.249  10.635   5.102  0.1843  0.5043 -0.5708
   12DC    H2'1  372   9.237  10.536   5.147  2.1350 -0.7368 -2.5957
   12DC    H2'2  373   9.157  10.665   5.052  1.2402 -0.3218 -3.1437
   12DC     O3'  374   9.282  10.880   5.163  0.7442 -0.2328 -0.8728
   13DC       P  375   9.134  10.943   5.140 -0.0898  0.0875 -0.0227
   13DC     O1P  376   9.141  11.087   5.169  0.3143  0.1716  0.2435
   13DC     O2P  377   9.036  10.859   5.211  0.2760  0.4659 -0.2275
   13DC     O5'  378   9.111  10.928   4.991 -0.3399 -0.4955 -0.6620
   13DC     C5'  379   9.190  10.999   4.894  0.5703  0.1177 -0.7275
   13DC    H5'1  380   9.294  10.969   4.908  0.3141  0.3732  2.6898
   13DC    H5'2  381   9.194  11.107   4.903  1.2698  0.0595 -0.3029
   13DC     C4'  382   9.152  10.971   4.754  0.6434 -0.1975 -0.0812
   13DC     H4'  383   9.212  11.035   4.689  0.4590 -0.1340 -0.1925
   13DC     O4'  384   9.176  10.840   4.719 -0.5555 -0.5851  0.1767
   13DC     C1'  385   9.068  10.798   4.641 -0.3854  1.0041 -0.3495
   13DC     H1'  386   9.072  10.844   4.542 -0.9952  1.4445 -0.1744
   13DC      N1  387   9.078  10.646   4.640  0.5751  0.1277  0.0585
   13DC      C6  388   9.085  10.565   4.752  0.3809  0.5488 -0.2324
   13DC      H6  389   9.082  10.606   4.852  3.0254 -0.4364  0.3189
   13DC      C5  390   9.093  10.430   4.747  0.3226  0.3642  0.0007
   13DC      H5  391   9.095  10.373   4.839  1.8025  0.7395  0.2179
   13DC      C4  392   9.096  10.372   4.620  0.7091 -0.0776  0.4122
   13DC      N4  393   9.086  10.244   4.609 -0.1979  0.2177  0.4754
   13DC     H41  394   9.091  10.193   4.697 -3.5317  2.2294  2.0350
   13DC     H42  395   9.109  10.202   4.520 -1.2258  1.9490 -0.6551
   13DC      N3  396   9.091  10.446   4.508  0.4053  0.4623  0.3585
   13DC      C2  397   9.085  10.580   4.516  0.4407  0.2686  0.2883
   13DC      O2  398   9.078  10.638   4.410 -0.2594  0.0914 -0.0791
   13DC     C3'  399   8.994  10.992   4.744  0.0565  0.3024 -0.6127
   13DC     H3'  400   8.947  11.028   4.835  0.3485 -0.9023  0.0328
   13DC     C2'  401   8.947  10.850   4.711 -0.1755 -0.1649  0.4993
   13DC    H2'1  402   8.918  10.795   4.801 -3.4901 -0.0986 -0.4081
   13DC    H2'2  403   8.867  10.860   4.638 -1.3562  1.3384  1.9423
   13DC     O3'  404   8.960  11.076   4.633  0.6175 -0.1167 -0.0478
   14DT       P  405   8.820  11.138   4.589  0.0409  0.5141 -0.2784
   14DT     O1P  406   8.833  11.283   4.554  0.0598  0.4941  0.1724
   14DT     O2P  407   8.707  11.102   4.679 -0.0747  0.0196  0.4577
   14DT     O5'  408   8.791  11.063   4.459  0.9748 -0.1714  0.3622
   14DT     C5'  409   8.882  11.091   4.352  0.6953  0.1946 -0.3076
   14DT    H5'1  410   8.988  11.092   4.378  0.8380  0.3016 -0.8831
   14DT    H5'2  411   8.856  11.188   4.311 -2.5236 -0.3691  0.0936
   14DT     C4'  412   8.859  10.996   4.234  0.6456 -0.0573 -0.0991
   14DT     H4'  413   8.921  11.036   4.154  2.5634 -0.8793  0.8908
   14DT     O4'  414   8.881  10.856   4.269 -0.1747  0.0383 -0.3860
   14DT     C1'  415   8.760  10.784   4.251 -0.2224  0.4095  0.3023
   14DT     H1'  416   8.749  10.755   4.146 -2.3492  2.0744 -0.0237
   14DT      N1  417   8.761  10.662   4.334 -0.0379 -0.5001 -0.5920
   14DT      C6  418   8.733  10.674   4.467  0.2773 -0.3250 -0.1586
   14DT      H6  419   8.726  10.772   4.511 -0.5500 -1.0219  1.3254
   14DT      C5  420   8.736  10.566   4.548  0.3110  0.2118 -0.5380
   14DT      C7  421   8.711  10.579   4.696 -0.2735 -0.4805  0.5307
   14DT     H71  422   8.735  10.681   4.726 -0.4013 -0.6136  1.0975
   14DT     H72  423   8.606  10.576   4.724  0.1293 -2.7497  2.0520
   14DT     H73  424   8.776  10.508   4.746  0.8188  0.2981  0.2620
   14DT      C4  425   8.747  10.432   4.487 -0.2331 -0.2282  0.9045
   14DT      O4  426   8.737  10.327   4.552 -0.5466  0.2757  0.1561
   14DT      N3  427   8.769  10.433   4.352  0.6662  0.9028 -0.0776
   14DT      H3  428   8.785  10.342   4.310  0.5031 -0.0294  1.7781
   14DT      C2  429   8.761  10.538   4.268  0.0035 -0.2319 -0.8776
   14DT      O2  430   8.734  10.524   4.148 -0.1384  0.0941 -0.1179
   14DT     C3'  431   8.712  10.996   4.195  0.2404  0.5669  0.6854
   14DT     H3'  432   8.670  11.090   4.233 -0.4843  0.4821  0.1084
   14DT     C2'  433   8.647  10.883   4.268 -0.0721 -0.3067 -0.2546
   14DT    H2'1  434   8.626  10.903   4.373 -2.2103  2.1770 -1.0616
   14DT    H2'2  435   8.551  10.851   4.230  0.2295  0.5954 -1.8523
   14DT     O3'  436   8.699  10.973   4.059  0.8939  0.1496 -0.5492
   15DG       P  437   8.610  11.060   3.960 -0.0003  0.4643  0.3422
   15DG     O1P  438   8.683  11.078   3.832  0.4065  0.2209  0.6408
   15DG     O2P  439   8.551  11.173   4.032  0.2963 -0.3186  0.3004
   15DG     O5'  440   8.495  10.948   3.942 -0.7811 -0.8870  0.2956
   15DG     C5'  441   8.501  10.858   3.837 -0.1081 -0.3788  0.1037
   15DG    H5'1  442   8.602  10.817   3.838  0.2478  0.4779  1.4677
   15DG    H5'2  443   8.469  10.903   3.743  0.0613  1.9022  1.0890
   15DG     C4'  444   8.402  10.742   3.851 -0.0588 -0.7516  0.5800
   15DG     H4'  445   8.404  10.673   3.768  1.3503 -2.8382  2.2483
   15DG     O4'  446   8.439  10.665   3.964 -0.4874  0.0585  0.5132
   15DG     C1'  447   8.317  10.649   4.040  0.4212 -0.2832 -0.5526
   15DG     H1'  448   8.246  10.575   4.002  0.1078  0.5574 -1.6576
   15DG      N9  449   8.344  10.604   4.179  0.0788 -0.4086 -0.6187
   15DG      C8  450   8.330  10.668   4.300  0.2856  0.3450 -0.2405
   15DG      H8  451   8.304  10.772   4.310  0.6791  0.6401 -2.0099
   15DG      N7  452   8.355  10.591   4.404  0.0037 -0.0697 -0.2697
   15DG      C5  453   8.379  10.467   4.340 -0.6071  0.2250 -0.9256
   15DG      C6  454   8.410  10.339   4.396  0.0109  0.0784  0.0506
   15DG      O6  455   8.430  10.311   4.515  0.2421  0.4591  0.1504
   15DG      N1  456   8.413  10.235   4.301 -0.2905 -0.2935  0.3863
   15DG      H1  457   8.428  10.139   4.327  1.4944 -0.6613 -1.6955
   15DG      C2  458   8.406  10.262   4.168 -0.6761 -0.0685  0.6882
   15DG      N2  459   8.408  10.158   4.091 -0.6607  0.0360 -0.2041
   15DG     H21  460   8.431  10.072   4.138  0.9074  0.3511 -0.3430
   15DG     H22  461   8.379  10.148   3.995 -1.8268  0.8556  0.0412
   15DG      N3  462   8.377  10.378   4.110  0.1842 -0.0511 -0.6379
   15DG      C4  463   8.360  10.472   4.207  0.1047 -0.3128 -0.0213
   15DG     C3'  464   8.261  10.799   3.875  0.2129 -0.4275  0.0521
   15DG     H3'  465   8.248  10.899   3.835 -2.3713 -0.2931  1.0732
   15DG     C2'  466   8.242  10.783   4.027 -0.2104  0.0014  0.5935
   15DG    H2'1  467   8.293  10.856   4.090  0.2185 -1.0835  1.5559
   15DG    H2'2  468   8.137  10.775   4.056 -0.6360  1.3982 -0.4992
   15DG     O3'  469   8.170  10.701   3.818  0.1402 -0.3715  0.5308
   16DC       P  470   8.119  10.731   3.671 -0.1781 -0.4543 -0.4651
   16DC     O1P  471   8.229  10.789   3.595  0.5575 -1.2994  0.1065
   16DC     O2P  472   7.988  10.802   3.670 -0.1722 -0.0746 -0.2943
   16DC     O5'  473   8.085  10.589   3.610 -0.1754 -0.0821 -0.3366
   16DC     C5'  474   8.185  10.493   3.570  0.0339  0.4302  0.5152
   16DC    H5'1  475   8.282  10.529   3.603 -0.0485  0.2134  0.9975
   16DC    H5'2  476   8.183  10.486   3.461 -0.1601 -0.0564  0.5497
   16DC     C4'  477   8.163  10.356   3.636  0.2054 -0.1815 -0.0675
   16DC     H4'  478   8.241  10.283   3.618  0.1261 -0.6253  1.2620
   16DC     O4'  479   8.167  10.384   3.774  0.7017  0.7835 -0.1795
   16DC     C1'  480   8.058  10.304   3.831  0.7663 -0.6590  0.3628
   16DC     H1'  481   8.072  10.196   3.823  2.2161 -0.4012 -0.9731
   16DC      N1  482   8.034  10.349   3.974  0.8894 -0.0934 -0.0624
   16DC      C6  483   7.991  10.472   4.003 -0.0551 -0.1008 -0.2535
   16DC      H6  484   7.989  10.552   3.931 -2.8028  0.9137  0.8108
   16DC      C5  485   7.976  10.508   4.129 -0.2529 -0.4830 -0.2298
   16DC      H5  486   7.950  10.610   4.155 -0.3453  0.1375 -2.5853
   16DC      C4  487   8.008  10.412   4.230  0.4853 -0.1701 -0.0818
   16DC      N4  488   7.997  10.442   4.354  0.1969  0.2048  0.5217
   16DC     H41  489   7.984  10.537   4.388 -1.5518 -0.5485  2.1508
   16DC     H42  490   8.015  10.369   4.421 -1.9150  0.9789  2.0406
   16DC      N3  491   8.052  10.294   4.200  0.2924  0.1763 -0.2858
   16DC      C2  492   8.062  10.261   4.071  0.2556  0.3028  0.2908
   16DC      O2  493   8.105  10.145   4.055  0.3153  0.6608  0.5767
   16DC     C3'  494   8.016  10.315   3.600  0.4026 -0.2780  0.2466
   16DC     H3'  495   7.969  10.371   3.519 -0.3700 -0.2648  0.6954
   16DC     C2'  496   7.947  10.338   3.731  0.3077 -0.9223 -0.5971
   16DC    H2'1  497   7.910  10.440   3.746 -0.5307 -1.0390 -1.8016
   16DC    H2'2  498   7.866  10.267   3.743 -1.3248  0.8673 -0.4755
   16DC     O3'  499   8.017  10.169   3.576  0.1404  0.0491  0.2273
   17DA       P  500   7.902  10.113   3.478 -0.0106 -0.3313  0.0205
   17DA     O1P  501   7.949  10.124   3.336 -0.7626  0.8321 -0.2068
   17DA     O2P  502   7.763  10.161   3.510 -0.1124 -1.1262  0.2000
   17DA     O5'  503   7.898   9.957   3.511 -0.3803  0.3439 -0.5686
   17DA     C5'  504   8.015   9.872   3.510  0.6905  0.2479 -0.1976
   17DA    H5'1  505   8.100   9.923   3.554 -0.4446  1.0023  1.2036
   17DA    H5'2  506   8.028   9.844   3.405  0.2066 -0.1788 -0.1494
   17DA     C4'  507   8.012   9.744   3.597  0.3405 -0.3501  0.1440
   17DA     H4'  508   8.092   9.687   3.549 -0.6594 -1.8165  0.1729
   17DA     O4'  509   8.032   9.776   3.731 -0.0557 -0.2709  0.3832
   17DA     C1'  510   7.912   9.735   3.807 -0.1204  0.1240 -0.0943
   17DA     H1'  511   7.939   9.650   3.870  0.0623 -0.8627 -1.4636
   17DA      N9  512   7.872   9.854   3.879 -0.0471  0.7431  0.7742
   17DA      C8  513   7.829   9.977   3.831 -0.0366 -0.3162  0.1200
   17DA      H8  514   7.826  10.011   3.728  1.0423 -0.7428 -0.0657
   17DA      N7  515   7.802  10.062   3.928  0.3630 -0.1704  0.4212
   17DA      C5  516   7.826   9.991   4.041  0.2683 -0.0454 -0.5734
   17DA      C6  517   7.814  10.022   4.175  0.4486  0.1532 -0.5324
   17DA      N6  518   7.741  10.125   4.228 -1.3603 -0.4128  0.7977
   17DA     H61  519   7.725  10.211   4.177  0.6586 -0.6784 -0.3741
   17DA     H62  520   7.744  10.121   4.329  2.8655  1.7515  0.9911
   17DA      N1  521   7.852   9.934   4.269  0.1012 -0.2258  0.0175
   17DA      C2  522   7.904   9.813   4.229 -0.0726 -0.4564 -0.0788
   17DA      H2  523   7.931   9.750   4.312  0.3469  0.1071  0.2211
   17DA      N3  524   7.913   9.769   4.107  0.3836  0.0597 -0.1946
   17DA      C4  525   7.877   9.866   4.012  0.8986  0.2111 -0.7092
   17DA     C3'  526   7.883   9.665   3.578 -0.7299 -0.4074  0.3257
   17DA     H3'  527   7.828   9.693   3.487  1.9849  0.3048 -1.2064
   17DA     C2'  528   7.802   9.708   3.699  0.0785  0.7572 -0.7007
   17DA    H2'1  529   7.741   9.792   3.665 -2.0682 -1.1248 -1.7737
   17DA    H2'2  530   7.737   9.624   3.723  0.6345  0.5334  0.0913
   17DA     O3'  531   7.922   9.534   3.579  0.1398  0.1343  0.2486
   18DG       P  532   7.827   9.404   3.560 -0.0277  0.0043 -0.9567
   18DG     O1P  533   7.919   9.293   3.533 -0.0997 -0.3596  0.1452
   18DG     O2P  534   7.724   9.434   3.459  0.0460  0.3410 -0.9665
   18DG     O5'  535   7.756   9.376   3.707  0.1621 -0.2763  1.1103
   18DG     C5'  536   7.825   9.322   3.815 -0.1036 -0.4271  0.4216
   18DG    H5'1  537   7.917   9.375   3.838  1.1048 -2.2393 -0.0038
   18DG    H5'2  538   7.862   9.227   3.776  0.5257 -0.0258  0.0392
   18DG     C4'  539   7.744   9.318   3.943  0.2720 -0.0600  0.5602
   18DG     H4'  540   7.809   9.264   4.012  1.6518  1.3406  0.4025
   18DG     O4'  541   7.716   9.454   3.980  0.5230 -0.1053  0.4042
   18DG     C1'  542   7.582   9.461   4.008  0.5496  0.2895  0.4935
   18DG     H1'  543   7.573   9.430   4.112  1.4453  1.8149  1.0598
   18DG      N9  544   7.533   9.602   4.005 -0.0465 -0.2899 -0.1681
   18DG      C8  545   7.494   9.681   3.904  0.5333  0.0575  0.0049
   18DG      H8  546   7.484   9.649   3.801  0.3532  1.8664 -0.5814
   18DG      N7  547   7.474   9.805   3.928  0.0562  0.0567  0.5250
   18DG      C5  548   7.499   9.808   4.063  0.6487 -0.2723 -0.5198
   18DG      C6  549   7.489   9.915   4.158 -0.3993 -0.8569 -0.0765
   18DG      O6  550   7.462  10.035   4.136  0.7638  0.6240 -0.1269
   18DG      N1  551   7.508   9.877   4.288  0.1176  0.5093 -0.1516
   18DG      H1  552   7.501   9.942   4.365  0.9490  0.4173  0.0054
   18DG      C2  553   7.539   9.749   4.327 -0.1011 -0.0395 -0.4473
   18DG      N2  554   7.570   9.722   4.453 -0.4170 -0.1795  0.7053
   18DG     H21  555   7.546   9.791   4.522  2.2492  1.5125  0.0933
   18DG     H22  556   7.586   9.624   4.471 -0.9595  0.1791  3.5495
   18DG      N3  557   7.551   9.646   4.245  0.7797 -0.4049  0.0845
   18DG      C4  558   7.532   9.687   4.111 -0.6739  0.1771 -0.5907
   18DG     C3'  559   7.607   9.248   3.944 -0.3473  0.0000  0.3186
   18DG     H3'  560   7.606   9.186   3.854  0.7061  0.2872  0.0999
   18DG     C2'  561   7.510   9.363   3.915  0.0556 -0.4497  0.2876
   18DG    H2'1  562   7.515   9.401   3.813 -1.7187 -1.1062 -0.0833
   18DG    H2'2  563   7.408   9.342   3.946  0.0059  1.5743  1.6250
   18DG     O3'  564   7.578   9.187   4.066 -0.5770 -0.5634  0.6219
   19DA       P  565   7.508   9.041   4.076 -0.3971 -0.1322 -0.1097
   19DA     O1P  566   7.604   8.941   4.024 -0.1961 -0.5375  0.0299
   19DA     O2P  567   7.368   9.052   4.016  0.4354  0.0339 -0.7747
   19DA     O5'  568   7.490   9.021   4.232  0.2727 -0.2868  0.0851
   19DA     C5'  569   7.608   8.997   4.311  0.5026 -0.2938 -0.9313
   19DA    H5'1  570   7.697   9.030   4.258  1.1747  0.3099  0.5354
   19DA    H5'2  571   7.613   8.889   4.328 -0.7094 -0.1221  0.7801
   19DA     C4'  572   7.603   9.048   4.461 -0.4151  0.9182 -0.6725
   19DA     H4'  573   7.702   9.029   4.503 -1.2849 -1.1598  0.6247
   19DA     O4'  574   7.570   9.186   4.461 -0.1177 -0.0687  0.0304
   19DA     C1'  575   7.433   9.208   4.500 -0.4366  0.1537  0.3413
   19DA     H1'  576   7.433   9.251   4.600 -1.1975  1.8689 -0.3532
   19DA      N9  577   7.368   9.306   4.408  0.3632  0.3902 -0.1749
   19DA      C8  578   7.344   9.295   4.273 -0.0017  0.0278 -0.1077
   19DA      H8  579   7.340   9.205   4.214  0.8047  1.1767 -1.9803
   19DA      N7  580   7.286   9.405   4.226  0.0417  1.0110 -1.0507
   19DA      C5  581   7.289   9.494   4.335 -0.1139 -0.1124 -0.5386
   19DA      C6  582   7.232   9.622   4.359  0.0930 -0.0828 -0.0359
   19DA      N6  583   7.161   9.693   4.275 -0.7581  0.2547 -0.0703
   19DA     H61  584   7.147   9.656   4.183  1.0182 -2.1539  0.5265
   19DA     H62  585   7.123   9.779   4.312  1.7289  1.5680 -0.3264
   19DA      N1  586   7.239   9.674   4.480 -0.4536 -0.3949  0.8891
   19DA      C2  587   7.287   9.604   4.579 -0.1844  0.4305 -0.3328
   19DA      H2  588   7.294   9.651   4.676 -0.2669 -2.1668  1.0052
   19DA      N3  589   7.348   9.484   4.572  0.3400  0.0071 -0.1575
   19DA      C4  590   7.335   9.432   4.447 -0.1138  0.3781  0.1388
   19DA     C3'  591   7.492   8.980   4.545  0.1084  0.2457  0.7623
   19DA     H3'  592   7.471   8.878   4.514  0.4404  0.6438 -0.8683
   19DA     C2'  593   7.366   9.071   4.509  0.0373 -0.1219  0.7510
   19DA    H2'1  594   7.322   9.039   4.415 -1.6435 -0.2836  1.5431
   19DA    H2'2  595   7.287   9.080   4.584 -0.2879  1.3264  0.2666
   19DA     O3'  596   7.523   8.986   4.686 -0.9223  0.2818  0.3868
   20DT       P  597   7.435   8.903   4.797 -0.5435  0.0543  0.0667
   20DT     O1P  598   7.516   8.868   4.915 -0.3659 -0.8123  0.1981
   20DT     O2P  599   7.356   8.795   4.729  0.4889  0.0950  0.2051
   20DT     O5'  600   7.328   9.013   4.830 -0.4427  0.5686  0.4619
   20DT     C5'  601   7.348   9.100   4.942 -0.3379 -0.0875  0.2741
   20DT    H5'1  602   7.443   9.153   4.929  0.7926 -2.1817 -0.5771
   20DT    H5'2  603   7.357   9.045   5.036 -1.0473  0.9167  0.9543
   20DT     C4'  604   7.236   9.203   4.970 -1.3982  0.2428  0.1722
   20DT     H4'  605   7.274   9.273   5.044  0.5913  0.3331 -0.8628
   20DT     O4'  606   7.198   9.272   4.849 -0.4545 -0.3189 -0.0506
   20DT     C1'  607   7.064   9.296   4.845  0.8396  0.9833 -0.3452
   20DT     H1'  608   7.048   9.381   4.912 -0.3634  0.7458 -0.3015
   20DT      N1  609   7.015   9.328   4.709  0.6441 -0.2054  0.3833
   20DT      C6  610   7.039   9.242   4.603  0.2138  0.2027  0.2881
   20DT      H6  611   7.086   9.148   4.627 -2.5917 -0.8520  2.2173
   20DT      C5  612   6.996   9.273   4.476  0.0950  0.3452 -0.4631
   20DT      C7  613   7.022   9.177   4.361  0.2425 -0.0048 -0.6740
   20DT     H71  614   7.046   9.231   4.270 -1.1076  0.3320 -0.8587
   20DT     H72  615   7.089   9.095   4.388  1.0596  0.0966 -2.3075
   20DT     H73  616   6.926   9.130   4.339 -0.6421  1.5002 -0.1265
   20DT      C4  617   6.918   9.393   4.449 -0.1008 -0.0679  0.2453
   20DT      O4  618   6.868   9.428   4.346  0.2431  0.4992  0.2323
   20DT      N3  619   6.893   9.473   4.560  0.0802  0.4898 -0.7091
   20DT      H3  620   6.839   9.556   4.543 -0.2826  0.3231 -0.3834
   20DT      C2  621   6.940   9.449   4.684  0.0663  0.2926  0.0163
   20DT      O2  622   6.910   9.520   4.776  0.0508 -0.7655 -0.3443
   20DT     C3'  623   7.102   9.136   5.009 -0.2291  0.1375 -0.7436
   20DT     H3'  624   7.104   9.027   5.010 -1.8338  0.0716  0.1586
   20DT     C2'  625   6.998   9.181   4.909 -0.0875  0.0034  0.5288
   20DT    H2'1  626   6.970   9.103   4.839 -1.1980  2.1369 -1.5450
   20DT    H2'2  627   6.905   9.216   4.954 -2.4543 -4.1886 -0.6350
   20DT     O3'  628   7.060   9.185   5.138  0.4108  0.2311 -0.4172
   21DT       P  629   6.933   9.127   5.219  0.0134 -0.2541  0.0833
   21DT     O1P  630   6.970   9.139   5.359  0.3671 -0.2761 -0.4064
   21DT     O2P  631   6.901   8.994   5.171  0.2191 -0.2055 -0.2491
   21DT     O5'  632   6.812   9.229   5.188  0.1239  0.3929 -0.0790
   21DT     C5'  633   6.818   9.369   5.232 -0.0470  0.1028 -0.0212
   21DT    H5'1  634   6.911   9.410   5.192  0.7682 -2.7248 -1.2866
   21DT    H5'2  635   6.818   9.383   5.340 -1.1642  1.3667 -0.1495
   21DT     C4'  636   6.711   9.454   5.168  0.9956 -0.6689  0.3054
   21DT     H4'  637   6.717   9.554   5.210 -0.7489 -1.1458  1.8269
   21DT     O4'  638   6.739   9.456   5.025  0.1046  0.0361  0.0753
   21DT     C1'  639   6.625   9.499   4.957  0.0943 -0.0932 -0.7111
   21DT     H1'  640   6.641   9.603   4.929  0.5085  0.6450  2.0086
   21DT      N1  641   6.591   9.420   4.838 -0.7385 -0.0358 -0.2024
   21DT      C6  642   6.633   9.290   4.825 -0.2079  0.6868  0.0262
   21DT      H6  643   6.668   9.234   4.910 -0.6850 -1.2043 -0.9723
   21DT      C5  644   6.633   9.231   4.703 -0.4676  0.2591  0.3874
   21DT      C7  645   6.686   9.084   4.693 -0.0672  0.5628  0.5115
   21DT     H71  646   6.755   9.069   4.610  0.1290  0.6939  0.6520
   21DT     H72  647   6.735   9.049   4.783 -0.5563  1.0652  0.9851
   21DT     H73  648   6.604   9.014   4.676 -0.1919  0.7387  0.3791
   21DT      C4  649   6.588   9.303   4.586 -0.5045  0.0489  0.2641
   21DT      O4  650   6.603   9.268   4.467  0.6025  0.2334  0.0870
   21DT      N3  651   6.546   9.430   4.613  0.5310  0.1566 -0.3840
   21DT      H3  652   6.529   9.488   4.532  3.0598  0.5121 -0.7507
   21DT      C2  653   6.525   9.485   4.730 -0.1775  0.5997  0.0447
   21DT      O2  654   6.459   9.584   4.740 -0.7604  0.1595 -0.2450
   21DT     C3'  655   6.567   9.403   5.174  0.4741 -0.5594 -0.2598
   21DT     H3'  656   6.570   9.297   5.149  0.9839 -0.5785 -0.1230
   21DT     C2'  657   6.514   9.495   5.070 -0.2540  0.0717 -0.4492
   21DT    H2'1  658   6.428   9.454   5.018  1.1798 -1.7464 -1.5075
   21DT    H2'2  659   6.496   9.594   5.113 -4.7183 -0.6373 -0.2182
   21DT     O3'  660   6.508   9.424   5.304  0.8727 -0.0094 -0.0065
   22DC       P  661   6.367   9.349   5.361 -0.3059 -0.0391  0.3162
   22DC     O1P  662   6.349   9.377   5.506  0.3286  0.2830  0.3191
   22DC     O2P  663   6.370   9.208   5.318 -0.1315  0.4666 -0.2372
   22DC     O5'  664   6.248   9.413   5.276 -0.4442  0.0100  0.0620
   22DC     C5'  665   6.222   9.555   5.284  0.1868  0.3676 -0.2657
   22DC    H5'1  666   6.313   9.609   5.256  0.2388 -0.4656 -1.7801
   22DC    H5'2  667   6.201   9.589   5.386  1.6520 -0.0279  0.2011
   22DC     C4'  668   6.120   9.595   5.180  0.1030 -0.0903 -0.0508
   22DC     H4'  669   6.105   9.703   5.185 -2.0578 -0.3784  0.9482
   22DC     O4'  670   6.178   9.560   5.052  0.4585 -0.0748 -0.3110
   22DC     C1'  671   6.082   9.497   4.971 -0.1405  0.3576  0.1931
   22DC     H1'  672   6.025   9.569   4.913  3.9568  1.4546 -2.9694
   22DC      N1  673   6.145   9.399   4.871  0.8962 -0.6395  0.2179
   22DC      C6  674   6.229   9.298   4.911 -0.8367 -0.2763 -0.1402
   22DC      H6  675   6.247   9.287   5.017  0.0509  0.8574 -0.1610
   22DC      C5  676   6.284   9.216   4.820  0.4750 -0.3867  0.8872
   22DC      H5  677   6.352   9.134   4.842  2.8720  1.3222  0.2297
   22DC      C4  678   6.256   9.249   4.680  0.1313  0.2237  0.0269
   22DC      N4  679   6.303   9.172   4.584 -0.0347 -0.8672 -0.0908
   22DC     H41  680   6.348   9.086   4.612 -0.8270 -1.4851 -0.6793
   22DC     H42  681   6.305   9.211   4.491 -2.5292  1.4099  0.6777
   22DC      N3  682   6.204   9.362   4.643 -0.1784  0.6989  0.3764
   22DC      C2  683   6.149   9.442   4.738  0.3855 -0.3856 -0.0636
   22DC      O2  684   6.099   9.552   4.703 -0.1077  0.0838 -0.0264
   22DC     C3'  685   5.984   9.523   5.187 -0.0151 -0.2133  0.0272
   22DC     H3'  686   5.958   9.469   5.278 -0.8653 -0.7907 -0.5487
   22DC     C2'  687   5.992   9.424   5.072  0.7286  0.2013 -0.5008
   22DC    H2'1  688   6.041   9.331   5.101  1.3920  0.9270  0.7840
   22DC    H2'2  689   5.896   9.405   5.024 -0.0821 -0.5779  1.3712
   22DC     O3'  690   5.888   9.629   5.172  0.0723 -0.4079 -0.5064
   23DT       P  691   5.726   9.598   5.161 -0.0677  0.6310 -0.0618
   23DT     O1P  692   5.650   9.719   5.192  0.5799 -0.1693 -0.6795
   23DT     O2P  693   5.705   9.475   5.238 -0.1852 -0.3427 -0.7253
   23DT     O5'  694   5.702   9.563   5.003 -0.5964 -0.3239 -0.1869
   23DT     C5'  695   5.713   9.666   4.907  0.3219 -0.0810  0.0798
   23DT    H5'1  696   5.809   9.717   4.904  0.8283 -0.9542  0.9394
   23DT    H5'2  697   5.639   9.744   4.929 -0.1933 -0.9050  1.4008
   23DT     C4'  698   5.702   9.600   4.771 -0.3556 -0.4445  0.1941
   23DT     H4'  699   5.703   9.683   4.700 -0.2099  1.4162  2.2530
   23DT     O4'  700   5.812   9.509   4.747  0.4635 -0.1332 -0.0998
   23DT     C1'  701   5.777   9.428   4.637  0.3006 -0.4168 -0.9824
   23DT     H1'  702   5.815   9.478   4.548 -0.5550  0.4664 -0.8791
   23DT      N1  703   5.845   9.296   4.644  0.1074 -0.7043  0.1693
   23DT      C6  704   5.872   9.238   4.763  0.6395  0.8939 -0.5433
   23DT      H6  705   5.835   9.288   4.851  0.7023  1.3730 -0.7851
   23DT      C5  706   5.944   9.124   4.769  0.1996  0.2812  0.6177
   23DT      C7  707   5.974   9.063   4.908 -0.1703  0.6125  0.5071
   23DT     H71  708   6.082   9.050   4.916 -0.3418 -0.4397  1.3511
   23DT     H72  709   5.917   9.104   4.991 -2.3170 -0.6758 -0.2334
   23DT     H73  710   5.924   8.967   4.892  0.0343  0.6928 -0.7521
   23DT      C4  711   5.994   9.066   4.650 -0.0755  0.1707  0.2734
   23DT      O4  712   6.066   8.964   4.641  0.5550 -0.4698 -0.3471
   23DT      N3  713   5.972   9.139   4.533  0.4002 -0.1049 -0.0725
   23DT      H3  714   5.989   9.086   4.449  0.0528 -2.7485  1.3868
   23DT      C2  715   5.899   9.256   4.524 -0.5462  0.3359  0.7494
   23DT      O2  716   5.888   9.307   4.416 -0.8051 -0.2299 -0.3195
   23DT     C3'  717   5.582   9.509   4.741  0.0406 -0.2251 -0.7296
   23DT     H3'  718   5.570   9.447   4.830  0.6674 -1.1413 -1.2636
   23DT     C2'  719   5.627   9.427   4.621  0.0127 -0.0581 -0.1566
   23DT    H2'1  720   5.576   9.331   4.634  2.3067 -1.0999  1.8603
   23DT    H2'2  721   5.600   9.482   4.531  0.4395  1.4125  0.5802
   23DT     O3'  722   5.461   9.578   4.718 -0.1138 -0.3918  0.6195
   24DA       P  723   5.324   9.510   4.757  0.4602  0.1811 -0.0037
   24DA     O1P  724   5.219   9.614   4.735 -0.1122 -0.0999  0.1502
   24DA     O2P  725   5.332   9.442   4.884 -0.2890 -0.4325 -0.0353
   24DA     O5'  726   5.307   9.398   4.643 -0.1115  0.0241 -0.1807
   24DA     C5'  727   5.272   9.423   4.511  0.7050  0.3614  0.2170
   24DA    H5'1  728   5.344   9.485   4.456  0.0310  1.2703  0.3353
   24DA    H5'2  729   5.174   9.470   4.511 -0.3288 -1.6766  1.3562
   24DA     C4'  730   5.250   9.295   4.428 -0.4371 -0.5374 -0.1064
   24DA     H4'  731   5.197   9.306   4.334  3.4235 -1.0836 -2.5413
   24DA     O4'  732   5.381   9.237   4.406  0.0073  0.1637  0.0854
   24DA     C1'  733   5.376   9.104   4.450 -0.3376 -0.1476  1.0972
   24DA     H1'  734   5.325   9.045   4.375 -0.3313 -1.5814  2.1807
   24DA      N9  735   5.511   9.057   4.477  0.3111 -0.3393 -0.5172
   24DA      C8  736   5.574   9.056   4.600 -0.3713 -0.1393 -0.2415
   24DA      H8  737   5.524   9.102   4.684 -1.2059 -1.9256  0.2905
   24DA      N7  738   5.679   8.981   4.601 -0.6339  0.0781  0.1571
   24DA      C5  739   5.694   8.947   4.464 -0.9523  0.4498  0.3289
   24DA      C6  740   5.789   8.868   4.390  0.1574 -0.3980  0.1797
   24DA      N6  741   5.897   8.823   4.443 -0.0649  0.4061 -0.1290
   24DA     H61  742   5.907   8.830   4.543 -3.0934 -0.4613  0.3376
   24DA     H62  743   5.969   8.781   4.387 -1.9553 -1.9576 -0.9773
   24DA      N1  744   5.775   8.853   4.259 -0.0630  0.0218  0.0910
   24DA      C2  745   5.664   8.901   4.199 -0.6565 -0.5417 -0.4665
   24DA      H2  746   5.648   8.879   4.095  1.0342 -1.8806 -0.4917
   24DA      N3  747   5.569   8.976   4.258  0.4000  0.1084  0.1946
   24DA      C4  748   5.592   8.999   4.387  0.5643 -0.5783 -0.3607
   24DA     C3'  749   5.171   9.195   4.516 -0.2775 -1.0533  0.2491
   24DA     H3'  750   5.111   9.236   4.597  0.6088 -3.0375  1.9945
   24DA     C2'  751   5.285   9.113   4.566 -0.4019  0.2523 -0.3022
   24DA    H2'1  752   5.319   9.165   4.656 -0.3301 -0.8912  0.3532
   24DA    H2'2  753   5.256   9.011   4.591 -2.3515  0.8097 -0.0574
   24DA     O3'  754   5.103   9.097   4.437 -0.5195 -0.1913  0.0011
   25DC       P  755   4.972   9.138   4.353 -0.3698  0.3497 -0.0588
   25DC     O1P  756   4.973   9.287   4.345 -0.6528  0.9033 -0.0258
   25DC     O2P  757   4.854   9.064   4.408 -0.3418 -0.4590 -0.1693
   25DC     O5'  758   5.018   9.069   4.218 -0.1449 -0.6564  0.6042
   25DC     C5'  759   5.053   9.132   4.097  1.0417  0.8705  0.0807
   25DC    H5'1  760   5.136   9.198   4.118  0.9974  0.9298  0.0702
   25DC    H5'2  761   4.970   9.184   4.048  0.4231 -1.7933 -1.9026
   25DC     C4'  762   5.096   9.028   3.987  0.7002 -0.0976  0.5969
   25DC     H4'  763   5.109   9.088   3.897 -2.4109 -0.8625 -0.4752
   25DC     O4'  764   5.217   8.970   4.029  0.2912  1.1545  0.3821
   25DC     C1'  765   5.207   8.833   4.017  0.1344  0.0810 -0.0735
   25DC     H1'  766   5.240   8.803   3.917  0.5706  1.0482 -0.2230
   25DC      N1  767   5.290   8.768   4.125  0.6684 -0.1139  0.0908
   25DC      C6  768   5.253   8.783   4.258  0.2774 -1.0302  0.4659
   25DC      H6  769   5.168   8.845   4.281 -0.0289 -0.1271 -2.6284
   25DC      C5  770   5.342   8.747   4.354  0.7919 -0.1682 -0.3699
   25DC      H5  771   5.318   8.767   4.458  0.8263  2.4126 -0.8003
   25DC      C4  772   5.467   8.687   4.325 -0.5566  0.0487  0.4423
   25DC      N4  773   5.538   8.632   4.420  0.1990 -0.7141  0.1726
   25DC     H41  774   5.516   8.648   4.517  1.5424  3.6785 -0.0593
   25DC     H42  775   5.609   8.568   4.384  0.4723  0.0046 -0.6035
   25DC      N3  776   5.490   8.657   4.197 -0.0107 -0.2118 -0.6641
   25DC      C2  777   5.402   8.691   4.099  0.6717 -0.4361 -0.3192
   25DC      O2  778   5.434   8.657   3.982  0.0531  0.1953 -0.5189
   25DC     C3'  779   4.992   8.919   3.950 -0.1762  0.5256  0.8019
   25DC     H3'  780   4.905   8.934   4.014 -0.3919 -2.0314  1.1909
   25DC     C2'  781   5.058   8.797   4.016 -0.1932 -0.2684 -0.5506
   25DC    H2'1  782   5.028   8.779   4.119  0.1674  0.7467 -0.2596
   25DC    H2'2  783   5.042   8.704   3.960 -1.2510 -1.1866  1.1849
   25DC     O3'  784   4.975   8.908   3.802  0.3874 -0.2122 -0.4323
   26DC       P  785   4.860   8.821   3.732  0.0356 -0.0268 -0.0725
   26DC     O1P  786   4.861   8.857   3.584  0.0491  0.9523 -0.5782
   26DC     O2P  787   4.736   8.830   3.808  0.2658 -0.3477  0.2905
   26DC     O5'  788   4.910   8.662   3.744 -0.2863  0.4771 -0.3776
   26DC     C5'  789   5.040   8.623   3.700 -0.1164  0.0441  0.3656
   26DC    H5'1  790   5.103   8.697   3.748 -0.9925  0.7375  0.4893
   26DC    H5'2  791   5.045   8.624   3.591 -1.3771 -1.5918  0.2417
   26DC     C4'  792   5.087   8.485   3.749  0.2482  0.1702 -0.0115
   26DC     H4'  793   5.168   8.463   3.679  0.4389  1.3184 -0.1753
   26DC     O4'  794   5.144   8.497   3.882 -0.3891  0.2721  0.4542
   26DC     C1'  795   5.101   8.387   3.952 -0.1159 -0.7748 -0.2001
   26DC     H1'  796   5.153   8.299   3.913  0.6848 -0.7159  0.6848
   26DC      N1  797   5.142   8.400   4.095  0.4514 -0.3120  0.7609
   26DC      C6  798   5.063   8.465   4.187 -0.3050 -0.6066 -0.2005
   26DC      H6  799   4.973   8.515   4.154  0.2926  0.6776  0.0242
   26DC      C5  800   5.101   8.478   4.314  0.3128  0.1815  0.2130
   26DC      H5  801   5.037   8.537   4.379 -1.8244 -0.7836 -0.9339
   26DC      C4  802   5.216   8.420   4.353  0.2083 -0.1343 -0.0048
   26DC      N4  803   5.248   8.418   4.480 -0.3187  0.9643 -0.2266
   26DC     H41  804   5.183   8.457   4.547 -1.2977 -1.8100  0.5720
   26DC     H42  805   5.336   8.380   4.513 -1.5474 -2.8677 -0.8878
   26DC      N3  806   5.300   8.366   4.270  0.7828  0.0964 -0.1267
   26DC      C2  807   5.264   8.350   4.141 -0.2030 -0.7162 -0.0453
   26DC      O2  808   5.350   8.308   4.067  0.3638 -0.5849  0.2511
   26DC     C3'  809   4.968   8.384   3.757  0.3776  0.4799  0.1965
   26DC     H3'  810   4.878   8.425   3.712  0.8104  0.8135 -0.3930
   26DC     C2'  811   4.955   8.371   3.910 -0.0132 -0.2007 -0.1615
   26DC    H2'1  812   4.889   8.452   3.942  0.9814  0.3593  0.5297
   26DC    H2'2  813   4.915   8.274   3.939  2.7409 -0.7526  2.3551
   26DC     O3'  814   4.995   8.255   3.712  0.0722  0.7294 -0.6498
   27DA       P  815   4.903   8.201   3.595 -0.2342 -0.0523 -0.0337
   27DA     O1P  816   4.931   8.279   3.471 -0.2172 -0.2062 -0.2557
   27DA     O2P  817   4.763   8.190   3.644 -0.2646  0.7438 -0.0313
   27DA     O5'  818   4.962   8.052   3.589 -0.6163 -0.5142 -0.4217
   27DA     C5'  819   5.071   8.042   3.495 -0.4253 -0.1491  0.3788
   27DA    H5'1  820   5.125   8.133   3.472 -0.5634  0.2653  1.6134
   27DA    H5'2  821   5.032   8.006   3.399  1.7213  3.1448 -1.9396
   27DA     C4'  822   5.166   7.934   3.543 -0.1409  0.0343  0.0362
   27DA     H4'  823   5.241   7.930   3.464 -1.0802  2.6857 -1.1085
   27DA     O4'  824   5.226   7.976   3.663 -0.4743  0.1930 -0.8419
   27DA     C1'  825   5.212   7.873   3.759  0.7333  0.5875  0.2477
   27DA     H1'  826   5.300   7.809   3.758  0.2416 -0.1003 -0.8966
   27DA      N9  827   5.185   7.931   3.889  0.0367 -0.0494  0.4531
   27DA      C8  828   5.080   8.014   3.926  0.5740 -0.1523 -0.2244
   27DA      H8  829   4.997   8.044   3.863  0.5185  3.8679  1.4816
   27DA      N7  830   5.093   8.056   4.049 -0.1276 -0.1394  0.1790
   27DA      C5  831   5.206   7.985   4.101  0.5156 -0.1387  0.1319
   27DA      C6  832   5.260   7.958   4.227  0.2996 -0.1571  0.0186
   27DA      N6  833   5.216   8.024   4.337  0.1616  0.0868  0.0035
   27DA     H61  834   5.150   8.100   4.333  1.2828  1.0528 -0.5114
   27DA     H62  835   5.258   7.987   4.421  1.0030 -2.9454 -1.6140
   27DA      N1  836   5.361   7.875   4.246  0.2092 -0.1705 -0.4902
   27DA      C2  837   5.415   7.826   4.137  0.0476 -0.3396 -0.1834
   27DA      H2  838   5.504   7.767   4.153  0.3685 -0.5201 -2.2941
   27DA      N3  839   5.372   7.843   4.009  0.1426  0.5169 -0.7103
   27DA      C4  840   5.263   7.918   4.001 -0.1903  0.5150  0.0094
   27DA     C3'  841   5.097   7.800   3.561  0.1662  0.5668 -0.0759
   27DA     H3'  842   5.001   7.808   3.510 -0.5067 -2.5140  0.5386
   27DA     C2'  843   5.094   7.791   3.715 -0.7329  0.4421  0.0614
   27DA    H2'1  844   5.002   7.837   3.751 -0.2863  2.7337 -1.4604
   27DA    H2'2  845   5.083   7.689   3.751 -1.0350  0.1546 -0.8188
   27DA     O3'  846   5.181   7.705   3.496  0.4051  0.1578 -0.3022
   28DA       P  847   5.162   7.551   3.507 -0.0778  0.4687  0.0000
   28DA     O1P  848   5.242   7.494   3.398  0.1554  0.1887  0.4770
   28DA     O2P  849   5.016   7.518   3.514  0.2921 -0.6503 -0.0860
   28DA     O5'  850   5.238   7.516   3.647  0.5371 -0.6099  0.1674
   28DA     C5'  851   5.379   7.494   3.650  0.0998 -0.4239 -0.8241
   28DA    H5'1  852   5.434   7.586   3.632  0.5399  0.2201  3.0336
   28DA    H5'2  853   5.408   7.416   3.579 -0.2669 -1.0613 -0.2843
   28DA     C4'  854   5.408   7.444   3.796 -0.1525 -0.1359  0.3880
   28DA     H4'  855   5.515   7.428   3.807 -0.3652 -2.6663 -0.7375
   28DA     O4'  856   5.377   7.542   3.895  0.3577 -0.7447 -0.3846
   28DA     C1'  857   5.319   7.462   3.997 -1.0325  0.2564 -0.9352
   28DA     H1'  858   5.399   7.438   4.066 -1.1055  2.3628 -0.0440
   28DA      N9  859   5.229   7.544   4.090 -0.0568  0.1333  0.7856
   28DA      C8  860   5.112   7.599   4.061 -0.1315  0.1833  0.4889
   28DA      H8  861   5.062   7.591   3.966 -1.3447 -0.3203  1.1432
   28DA      N7  862   5.055   7.654   4.160  1.1086 -0.3696 -0.1917
   28DA      C5  863   5.142   7.630   4.269  0.1438  0.2752 -0.4241
   28DA      C6  864   5.141   7.651   4.412 -0.0042 -0.2456 -0.3691
   28DA      N6  865   5.050   7.710   4.479 -0.0325 -0.2768 -0.5968
   28DA     H61  866   4.973   7.755   4.432 -0.6174  0.5566  1.0726
   28DA     H62  867   5.057   7.699   4.579 -0.9834  0.7278 -0.3929
   28DA      N1  868   5.242   7.615   4.492 -0.4707  0.2624  0.8346
   28DA      C2  869   5.344   7.557   4.429 -0.1785  0.7637  0.1399
   28DA      H2  870   5.433   7.532   4.485 -0.2020 -0.9812 -0.5251
   28DA      N3  871   5.359   7.530   4.297 -0.0310  0.2018 -0.6507
   28DA      C4  872   5.255   7.566   4.225  0.2054 -0.4229  0.2152
   28DA     C3'  873   5.345   7.307   3.828 -0.7911 -0.6007 -0.5004
   28DA     H3'  874   5.295   7.256   3.746 -0.4944 -0.4622 -0.7686
   28DA     C2'  875   5.246   7.348   3.932  0.3007 -0.1984 -0.4674
   28DA    H2'1  876   5.157   7.396   3.890  0.7743 -0.4310 -1.7977
   28DA    H2'2  877   5.214   7.260   3.987  0.4575 -0.7195 -1.2003
   28DA     O3'  878   5.444   7.228   3.889  0.1560  0.3252 -0.3701
   29DA       P  879   5.540   7.135   3.805  0.5990 -0.0425 -0.2160
   29DA     O1P  880   5.589   7.211   3.683  0.7379 -0.1710  0.4818
   29DA     O2P  881   5.473   7.002   3.787  0.6114  0.0081 -0.1233
   29DA     O5'  882   5.655   7.126   3.910  0.0912  0.2478 -0.2235
   29DA     C5'  883   5.717   7.248   3.951  0.0524  0.0145 -0.2595
   29DA    H5'1  884   5.633   7.317   3.962 -0.8804 -1.2116  0.6677
   29DA    H5'2  885   5.778   7.293   3.874  0.1614 -0.6211 -0.5516
   29DA     C4'  886   5.784   7.250   4.091  0.2966 -0.0501  0.3805
   29DA     H4'  887   5.862   7.326   4.084 -0.7920  0.9324 -4.1647
   29DA     O4'  888   5.691   7.293   4.193 -0.1100 -0.1440  0.0974
   29DA     C1'  889   5.662   7.186   4.272  1.0637  0.1825 -0.6802
   29DA     H1'  890   5.717   7.212   4.363 -1.2637  0.6613  0.6667
   29DA      N9  891   5.512   7.180   4.289 -0.8109 -0.1956  0.1776
   29DA      C8  892   5.417   7.160   4.192  0.2735  0.5079 -0.2418
   29DA      H8  893   5.440   7.123   4.093  1.7596 -1.9497  0.9129
   29DA      N7  894   5.299   7.170   4.236 -0.1250  0.0435 -0.2441
   29DA      C5  895   5.314   7.197   4.374  0.6631 -1.0505 -0.2479
   29DA      C6  896   5.227   7.225   4.482  0.2193 -0.2781 -0.0639
   29DA      N6  897   5.094   7.211   4.481  0.6326  0.4917 -0.5520
   29DA     H61  898   5.047   7.184   4.396 -2.0675 -1.2176  1.3183
   29DA     H62  899   5.046   7.209   4.570 -0.3323  0.2367 -1.0739
   29DA      N1  900   5.275   7.245   4.602  0.8542  0.2563  0.4771
   29DA      C2  901   5.403   7.265   4.610  0.1731  0.1113 -0.3964
   29DA      H2  902   5.435   7.296   4.708 -1.8935 -0.5902  0.5433
   29DA      N3  903   5.496   7.268   4.515  0.8087 -0.4385 -0.0902
   29DA      C4  904   5.443   7.219   4.403 -0.3527 -0.0174  0.3619
   29DA     C3'  905   5.849   7.120   4.130  0.0057  0.3531 -0.4979
   29DA     H3'  906   5.887   7.067   4.044 -1.3623 -1.4628 -0.0386
   29DA     C2'  907   5.724   7.064   4.206  0.3263  0.3475 -0.0751
   29DA    H2'1  908   5.667   7.015   4.126  1.3888 -1.6369  0.3238
   29DA    H2'2  909   5.760   7.005   4.290  0.1886  0.7482  0.2641
   29DA     O3'  910   5.955   7.150   4.221  0.0463  0.3579 -0.1345
   30DA       P  911   6.047   7.042   4.281 -0.0252 -0.0317 -0.1193
   30DA     O1P  912   6.170   7.113   4.318 -0.3643  0.2849 -0.1491
   30DA     O2P  913   6.057   6.925   4.189  0.8351 -0.1881 -0.0912
   30DA     O5'  914   5.964   7.010   4.416 -0.0245  0.8884  0.0824
   30DA     C5'  915   5.971   7.095   4.527 -0.2567 -0.4897 -0.4201
   30DA    H5'1  916   5.933   7.192   4.494  1.4397 -0.5293 -2.7177
   30DA    H5'2  917   6.072   7.104   4.565  0.1045 -1.9900 -0.9789
   30DA     C4'  918   5.875   7.037   4.633 -0.3833 -0.5554  0.5336
   30DA     H4'  919   5.895   7.105   4.716 -0.0198  0.4284 -0.3345
   30DA     O4'  920   5.735   7.033   4.593  0.3977 -0.6469 -0.6360
   30DA     C1'  921   5.680   6.914   4.646  0.2747 -0.4514  0.1173
   30DA     H1'  922   5.656   6.931   4.751  1.7469 -2.2347  0.7777
   30DA      N9  923   5.566   6.885   4.557  0.1563  0.5423  0.0797
   30DA      C8  924   5.567   6.838   4.426  0.0911  0.1532  0.2887
   30DA      H8  925   5.657   6.812   4.372  0.2510 -1.7078  1.3443
   30DA      N7  926   5.446   6.832   4.371 -0.3030 -0.5260 -0.0306
   30DA      C5  927   5.357   6.850   4.478  0.2896 -0.1238  0.2416
   30DA      C6  928   5.215   6.858   4.506  0.2481 -0.8084  0.7339
   30DA      N6  929   5.114   6.850   4.421  0.9106  0.0745  0.4324
   30DA     H61  930   5.116   6.808   4.330 -0.6583  1.2598 -0.2047
   30DA     H62  931   5.027   6.888   4.455  0.4095 -1.3712  0.8094
   30DA      N1  932   5.174   6.900   4.626  1.0613  0.2940  0.8783
   30DA      C2  933   5.262   6.923   4.721  0.3156  0.1214  0.0609
   30DA      H2  934   5.232   6.946   4.822  2.2861  0.3967  0.6290
   30DA      N3  935   5.393   6.921   4.713 -0.2167  0.0363 -0.5890
   30DA      C4  936   5.433   6.884   4.589 -0.0583 -0.0535 -0.4285
   30DA     C3'  937   5.917   6.902   4.686  0.3805  0.5198  0.2205
   30DA     H3'  938   6.009   6.871   4.637  1.4769 -0.5310  2.7448
   30DA     C2'  939   5.799   6.821   4.644  0.7983 -0.3254 -0.6150
   30DA    H2'1  940   5.817   6.782   4.544 -2.1626 -1.1929 -0.9091
   30DA    H2'2  941   5.782   6.733   4.706  0.4737 -0.7918 -1.3550
   30DA     O3'  942   5.931   6.895   4.828  0.0578  0.0243  0.2668
   31DG       P  943   5.957   6.755   4.904  0.1986  0.0341  0.3151
   31DG     O1P  944   6.033   6.784   5.027 -1.1143 -0.2877  0.5375
   31DG     O2P  945   6.015   6.653   4.814 -0.3396  0.2171 -0.5203
   31DG     O5'  946   5.810   6.706   4.956  0.1853 -0.1851 -0.5965
   31DG     C5'  947   5.728   6.803   5.024 -0.4050  0.3251  0.8593
   31DG    H5'1  948   5.706   6.883   4.953  2.7102  1.4061  0.9604
   31DG    H5'2  949   5.780   6.842   5.112 -0.4429  0.1101  0.9771
   31DG     C4'  950   5.595   6.764   5.090 -0.1025 -0.3591 -0.5709
   31DG     H4'  951   5.579   6.843   5.165  0.3371  1.2984 -2.1596
   31DG     O4'  952   5.496   6.763   4.990 -0.2992 -0.0188  0.3713
   31DG     C1'  953   5.415   6.641   4.998  0.4091 -0.4234  0.0808
   31DG     H1'  954   5.344   6.661   5.078  1.6640  2.1160  0.6535
   31DG      N9  955   5.363   6.607   4.862 -0.5990  0.1731 -0.1276
   31DG      C8  956   5.435   6.573   4.750 -0.3282 -0.0670  0.1126
   31DG      H8  957   5.543   6.562   4.751 -0.2578  0.6212  0.4837
   31DG      N7  958   5.354   6.557   4.649  0.1744 -0.4238 -0.2823
   31DG      C5  959   5.225   6.578   4.698 -0.1849 -0.1022  0.0868
   31DG      C6  960   5.100   6.568   4.627 -0.8696  0.3048  0.0806
   31DG      O6  961   5.074   6.540   4.509 -0.0555  0.4521 -0.0713
   31DG      N1  962   4.995   6.587   4.711 -1.1764 -0.0751 -0.2752
   31DG      H1  963   4.902   6.588   4.673 -2.0213  2.2050  1.6108
   31DG      C2  964   5.009   6.640   4.831 -0.1872  0.0751 -0.8352
   31DG      N2  965   4.896   6.662   4.890  0.3036 -0.3067  0.2394
   31DG     H21  966   4.808   6.636   4.849  0.5680 -0.7463 -0.0629
   31DG     H22  967   4.899   6.705   4.981 -0.7308 -0.9551  0.5899
   31DG      N3  968   5.126   6.661   4.903  0.0500  0.5702 -0.2999
   31DG      C4  969   5.233   6.625   4.826 -0.6247  0.5057  0.0700
   31DG     C3'  970   5.596   6.623   5.154 -0.1121  0.1552 -0.0442
   31DG     H3'  971   5.700   6.596   5.173  0.4599  0.4175 -2.5159
   31DG     C2'  972   5.521   6.541   5.052 -0.4512  0.3467  0.7692
   31DG    H2'1  973   5.586   6.515   4.968 -0.2323 -0.7324  1.2513
   31DG    H2'2  974   5.466   6.455   5.090  0.7753 -1.1772 -0.7315
   31DG     O3'  975   5.522   6.620   5.278 -0.4570 -0.2096 -0.0560
   32DT       P  976   5.519   6.499   5.376 -0.2323 -0.6825  0.3885
   32DT     O1P  977   5.517   6.558   5.510  0.6696  0.3855 -0.1960
   32DT     O2P  978   5.633   6.407   5.340  0.1225  0.1012  0.1947
   32DT     O5'  979   5.378   6.433   5.346  0.0184 -0.5661  0.6012
   32DT     C5'  980   5.258   6.504   5.367  0.0221  0.2866  0.4127
   32DT    H5'1  981   5.267   6.603   5.324  1.0782 -0.0288 -0.1424
   32DT    H5'2  982   5.225   6.514   5.470 -1.2172 -0.8710  0.1565
   32DT     C4'  983   5.140   6.436   5.300 -0.5558  0.0320  0.4902
   32DT     H4'  984   5.056   6.502   5.324 -1.3766 -1.1313  0.9014
   32DT     O4'  985   5.148   6.444   5.160  0.2323  0.0752  0.0353
   32DT     C1'  986   5.072   6.338   5.106 -0.0530  0.2119 -0.5479
   32DT     H1'  987   4.968   6.364   5.121  0.3626  0.9134  1.5902
   32DT      N1  988   5.093   6.293   4.965  0.0562  0.1928  0.0976
   32DT      C6  989   5.226   6.266   4.926  0.5295 -0.8548 -0.2907
   32DT      H6  990   5.305   6.265   5.000  0.5011 -1.2296 -0.2617
   32DT      C5  991   5.257   6.237   4.797 -0.5653  0.1851 -0.3923
   32DT      C7  992   5.403   6.207   4.766 -0.7871  0.0028 -0.0628
   32DT     H71  993   5.442   6.290   4.708 -0.1121  0.4508  1.0006
   32DT     H72  994   5.461   6.183   4.855  0.4163  1.0072 -0.5393
   32DT     H73  995   5.398   6.117   4.703 -0.2967 -0.5804  0.7098
   32DT      C4  996   5.150   6.235   4.695 -0.2697  0.1341  0.3228
   32DT      O4  997   5.171   6.213   4.579 -0.5454  0.0686 -0.6480
   32DT      N3  998   5.029   6.276   4.731 -0.1850 -0.1278  0.1346
   32DT      H3  999   4.962   6.288   4.656  2.3033 -1.6826 -2.5554
   32DT      C2 1000   4.995   6.301   4.865  0.2208 -0.3294  0.1626
   32DT      O2 1001   4.876   6.337   4.887 -0.1614  0.0392  0.2786
   32DT     C3' 1002   5.109   6.291   5.332 -0.5413  0.8209 -0.0902
   32DT     H3' 1003   5.196   6.247   5.382  0.9531  1.4574 -2.0140
   32DT     C2' 1004   5.097   6.220   5.198  0.3995  0.9218  0.3892
   32DT    H2'1 1005   5.191   6.165   5.185 -1.4888 -2.2797 -1.0234
   32DT    H2'2 1006   5.009   6.155   5.190  0.3453  1.0779 -0.3242
   32DT     O3' 1007   4.986   6.285   5.403 -0.0442  0.1086  0.0104
   33DG       P 1008   4.945   6.143   5.478 -0.1848 -0.0378 -0.5310
   33DG     O1P 1009   4.871   6.166   5.605 -0.0730 -1.4740 -0.0013
   33DG     O2P 1010   5.058   6.052   5.474  0.1600  0.0406 -0.7156
   33DG     O5' 1011   4.835   6.094   5.376 -0.6310 -0.4251 -0.3279
   33DG     C5' 1012   4.712   6.162   5.361 -0.0445 -0.6382 -0.7558
   33DG    H5'1 1013   4.721   6.260   5.316 -2.2679 -0.8041 -1.6726
   33DG    H5'2 1014   4.670   6.179   5.460  2.7734 -0.4424  0.5027
   33DG     C4' 1015   4.611   6.091   5.262 -1.3650 -0.5136 -0.1909
   33DG     H4' 1016   4.511   6.127   5.287 -0.4232  1.8040  0.5610
   33DG     O4' 1017   4.635   6.110   5.125  0.2519 -0.2236 -0.2563
   33DG     C1' 1018   4.658   5.981   5.062  0.7188  0.0367 -0.8429
   33DG     H1' 1019   4.561   5.956   5.020  1.0172 -1.7130 -0.5733
   33DG      N9 1020   4.758   5.986   4.957  1.0700  0.0342 -0.0436
   33DG      C8 1021   4.892   5.972   4.974  0.0557  0.3241  0.0023
   33DG      H8 1022   4.947   5.974   5.067  2.2631  1.4434 -1.2434
   33DG      N7 1023   4.955   5.947   4.859 -0.3555  0.2032  0.1487
   33DG      C5 1024   4.853   5.956   4.761 -0.2931 -0.5801 -0.5052
   33DG      C6 1025   4.863   5.946   4.618  0.0175  0.0789  0.5734
   33DG      O6 1026   4.962   5.935   4.547  0.5465 -0.1112  0.3631
   33DG      N1 1027   4.736   5.942   4.558  0.2838  0.0204 -0.1792
   33DG      H1 1028   4.736   5.929   4.458  1.9480  0.4568 -0.2544
   33DG      C2 1029   4.620   5.945   4.626 -0.3341  0.7583 -0.7343
   33DG      N2 1030   4.513   5.928   4.558 -0.4572 -0.3777  0.5132
   33DG     H21 1031   4.530   5.923   4.459  1.4100  0.6419  0.7423
   33DG     H22 1032   4.424   5.940   4.606  0.3708  0.1263  1.9956
   33DG      N3 1033   4.612   5.969   4.759 -0.3373  0.3391 -0.0370
   33DG      C4 1034   4.732   5.966   4.825 -0.2029  0.4147 -0.3042
   33DG     C3' 1035   4.610   5.944   5.297 -0.0611  0.2615 -0.1053
   33DG     H3' 1036   4.653   5.922   5.395  1.5498  1.5446 -0.4741
   33DG     C2' 1037   4.681   5.886   5.178  0.2064  0.8097  0.3210
   33DG    H2'1 1038   4.787   5.886   5.204  0.9038 -0.4636 -2.1471
   33DG    H2'2 1039   4.651   5.785   5.148  0.2462  1.8186 -3.7215
   33DG     O3' 1040   4.479   5.900   5.285 -0.0705  0.1021  0.1446
   34DT       P 1041   4.428   5.760   5.338  0.2442  0.0273 -0.0787
   34DT     O1P 1042   4.326   5.797   5.436  0.5561  0.1017 -0.0639
   34DT     O2P 1043   4.538   5.678   5.387  0.3507 -0.4467  0.1458
   34DT     O5' 1044   4.367   5.681   5.210 -0.3734 -0.1571 -1.0177
   34DT     C5' 1045   4.260   5.738   5.139  0.2968  0.4592  0.5301
   34DT    H5'1 1046   4.291   5.841   5.119 -0.8516  0.8489  0.6644
   34DT    H5'2 1047   4.171   5.733   5.202 -0.9101  0.4883 -1.1048
   34DT     C4' 1048   4.231   5.680   4.998 -0.8934  0.3900  0.0920
   34DT     H4' 1049   4.150   5.743   4.960  0.3079  0.6790 -2.1131
   34DT     O4' 1050   4.348   5.702   4.914 -0.5593  0.0972  0.0331
   34DT     C1' 1051   4.379   5.578   4.852  0.1607 -0.0771  0.2955
   34DT     H1' 1052   4.323   5.563   4.760  0.9538 -0.5547 -0.1194
   34DT      N1 1053   4.522   5.585   4.813  0.3222  0.2138 -0.7462
   34DT      C6 1054   4.622   5.580   4.911 -0.1775  0.3586 -1.0136
   34DT      H6 1055   4.594   5.586   5.015 -1.6690  0.9598 -1.4269
   34DT      C5 1056   4.750   5.595   4.878  0.2098  0.4114  0.0511
   34DT      C7 1057   4.853   5.596   4.991 -1.0007  0.1783 -0.7890
   34DT     H71 1058   4.933   5.527   4.965 -3.0571 -2.6389 -0.0271
   34DT     H72 1059   4.891   5.699   4.997 -2.8441  1.0315 -2.4358
   34DT     H73 1060   4.812   5.571   5.089  0.9116  1.0909  0.2984
   34DT      C4 1061   4.787   5.622   4.738 -0.8241 -0.2649  0.1966
   34DT      O4 1062   4.904   5.653   4.701  0.8566 -0.2890  0.4477
   34DT      N3 1063   4.688   5.613   4.644 -0.0916 -0.4577 -0.3874
   34DT      H3 1064   4.708   5.616   4.545  1.9988 -2.1549 -0.0875
   34DT      C2 1065   4.556   5.602   4.677  0.6295 -0.1210  0.1193
   34DT      O2 1066   4.469   5.614   4.589  0.2349 -0.1214 -0.0462
   34DT     C3' 1067   4.202   5.526   4.983  0.0287 -0.0758 -0.0049
   34DT     H3' 1068   4.166   5.485   5.077  2.7297 -2.4847  0.0951
   34DT     C2' 1069   4.334   5.467   4.949 -0.3568  0.3639 -0.2549
   34DT    H2'1 1070   4.403   5.475   5.033 -0.8291  3.2602 -0.0264
   34DT    H2'2 1071   4.330   5.370   4.900  1.2155  0.4059 -0.5373
   34DT     O3' 1072   4.110   5.504   4.875  0.0131  0.2270 -0.3341
   35DA       P 1073   4.035   5.365   4.849  0.1591  0.2175 -0.0766
   35DA     O1P 1074   3.910   5.399   4.779 -0.0156  0.5888 -0.2327
   35DA     O2P 1075   4.028   5.284   4.971  0.0722 -0.5679 -0.2307
   35DA     O5' 1076   4.136   5.298   4.749  0.5165 -0.3374  0.8394
   35DA     C5' 1077   4.128   5.324   4.615 -0.6272 -0.7028 -0.0916
   35DA    H5'1 1078   4.112   5.430   4.595 -0.7338 -0.0477  2.8813
   35DA    H5'2 1079   4.037   5.281   4.573 -0.2595 -1.0693 -0.5217
   35DA     C4' 1080   4.247   5.263   4.542 -0.7268 -0.4881  0.3820
   35DA     H4' 1081   4.245   5.297   4.438 -0.6460 -1.7020 -0.0234
   35DA     O4' 1082   4.373   5.307   4.598  0.6386 -0.3559 -0.0479
   35DA     C1' 1083   4.463   5.210   4.553  0.1721 -0.3221 -0.7551
   35DA     H1' 1084   4.464   5.223   4.445  1.6143  2.0517 -0.5366
   35DA      N9 1085   4.593   5.225   4.632 -0.2672  0.3374 -0.4125
   35DA      C8 1086   4.620   5.213   4.761 -0.3398  0.3158 -0.0825
   35DA      H8 1087   4.544   5.189   4.835  1.7479  0.2010  2.1415
   35DA      N7 1088   4.740   5.236   4.800  0.3105 -0.0072  0.3621
   35DA      C5 1089   4.798   5.272   4.675 -0.1223  0.2309 -0.7233
   35DA      C6 1090   4.926   5.301   4.630  0.1259 -0.6772 -0.0459
   35DA      N6 1091   5.037   5.300   4.696  0.3340 -0.6214 -0.3195
   35DA     H61 1092   5.026   5.270   4.792  0.1784 -1.1857 -0.5102
   35DA     H62 1093   5.128   5.328   4.663  0.4930 -0.1757  0.4606
   35DA      N1 1094   4.948   5.340   4.505 -0.8204  0.3521 -0.0095
   35DA      C2 1095   4.850   5.331   4.417 -0.2974 -0.5717  0.0302
   35DA      H2 1096   4.874   5.366   4.318  1.7948 -1.2092  0.2661
   35DA      N3 1097   4.726   5.291   4.445 -0.1894 -0.2325  0.5235
   35DA      C4 1098   4.710   5.264   4.576 -0.2928  0.3005  0.3616
   35DA     C3' 1099   4.246   5.105   4.547 -0.1916  0.3867  0.0429
   35DA     H3' 1100   4.178   5.064   4.621 -0.0783 -1.8958 -1.0302
   35DA     C2' 1101   4.394   5.073   4.576  0.2955 -0.3301 -0.1612
   35DA    H2'1 1102   4.412   5.038   4.678 -2.4703  3.6154  1.9577
   35DA    H2'2 1103   4.438   5.011   4.498 -0.0060 -0.8577  0.0785
   35DA     O3' 1104   4.209   5.070   4.420  0.0825 -0.1855 -0.3165
   36DT       P 1105   4.201   4.923   4.358  0.2053  0.1154  0.0519
   36DT     O1P 1106   4.090   4.922   4.260 -0.5527  0.3675  0.3281
   36DT     O2P 1107   4.205   4.825   4.471 -0.4415  0.6257 -0.1332
   36DT     O5' 1108   4.342   4.912   4.285 -0.3279  0.4356 -0.0279
   36DT     C5' 1109   4.368   5.012   4.179  0.5698  0.3368 -0.2954
   36DT    H5'1 1110   4.344   5.112   4.216  0.4129  0.0894  0.2788
   36DT    H5'2 1111   4.303   4.996   4.093 -0.1767  0.3928  0.2450
   36DT     C4' 1112   4.512   5.005   4.139 -0.2590 -0.6021  0.1807
   36DT     H4' 1113   4.526   5.075   4.056 -1.8778 -0.8969 -0.3643
   36DT     O4' 1114   4.600   5.042   4.248 -0.0691  0.1572  0.5360
   36DT     C1' 1115   4.725   4.971   4.223  0.5379 -0.6287  0.5323
   36DT     H1' 1116   4.782   5.011   4.139 -0.7721  1.0608  0.3935
   36DT      N1 1117   4.804   4.958   4.349  0.0915 -0.5999  0.9547
   36DT      C6 1118   4.748   4.910   4.462  0.3918 -0.1864  0.1722
   36DT      H6 1119   4.646   4.875   4.456  0.9739 -1.6576 -2.6323
   36DT      C5 1120   4.812   4.919   4.580 -0.0959  0.6411  0.1570
   36DT      C7 1121   4.747   4.862   4.708  0.1826 -0.2168 -0.0171
   36DT     H71 1122   4.640   4.853   4.692 -0.0163  1.6338  0.0697
   36DT     H72 1123   4.789   4.766   4.738  1.4440  0.7161  1.3482
   36DT     H73 1124   4.759   4.938   4.785 -2.2623 -0.4733  0.6819
   36DT      C4 1125   4.946   4.979   4.589  0.0417 -0.0425 -0.2185
   36DT      O4 1126   5.015   4.988   4.690  0.0164 -0.3104 -0.2397
   36DT      N3 1127   4.996   5.025   4.470  0.3341 -0.7478 -0.5010
   36DT      H3 1128   5.086   5.071   4.469 -1.2241  2.7503  1.5709
   36DT      C2 1129   4.928   5.023   4.356  0.4274  0.2662  0.2289
   36DT      O2 1130   4.974   5.075   4.255  0.0115  0.5214 -0.3393
   36DT     C3' 1131   4.556   4.871   4.090 -0.8307  0.0690 -0.7341
   36DT     H3' 1132   4.485   4.791   4.110  0.7616 -1.7260 -1.9379
   36DT     C2' 1133   4.676   4.842   4.175  0.6540  0.6055  0.5452
   36DT    H2'1 1134   4.642   4.785   4.261  0.0311 -0.2032 -0.2234
   36DT    H2'2 1135   4.746   4.779   4.120 -2.1264 -0.7132 -1.7359
   36DT     O3' 1136   4.590   4.870   3.957  0.1071 -0.5604  0.2142
   37DT       P 1137   4.641   4.744   3.873  0.3414 -0.4444  0.1529
   37DT     O1P 1138   4.597   4.758   3.732  0.6523 -0.3178  0.2669
   37DT     O2P 1139   4.628   4.609   3.934 -0.2208 -0.4379  0.1789
   37DT     O5' 1140   4.793   4.774   3.883  0.6308 -0.0573 -0.3769
   37DT     C5' 1141   4.847   4.891   3.828 -0.4243 -0.1681  0.2392
   37DT    H5'1 1142   4.810   4.975   3.887 -0.2015 -0.4919  0.8524
   37DT    H5'2 1143   4.824   4.900   3.722 -1.2442 -1.4086  0.2848
   37DT     C4' 1144   4.999   4.895   3.850  0.0386 -0.6059  0.4413
   37DT     H4' 1145   5.041   4.989   3.815 -2.7309  0.5258 -0.1302
   37DT     O4' 1146   5.029   4.891   3.985  0.0013  0.6187  0.2658
   37DT     C1' 1147   5.117   4.781   4.009 -0.4780 -0.1906  0.1221
   37DT     H1' 1148   5.218   4.817   3.995  0.0238 -0.8957  1.7283
   37DT      N1 1149   5.103   4.726   4.142  0.4662 -0.1268  0.1888
   37DT      C6 1150   4.986   4.669   4.180  0.0234  0.4691  0.5539
   37DT      H6 1151   4.915   4.653   4.100 -0.5341  2.8707  0.5039
   37DT      C5 1152   4.961   4.639   4.308 -0.1446 -0.4275  0.4750
   37DT      C7 1153   4.832   4.577   4.346  0.1923  0.9928 -0.6831
   37DT     H71 1154   4.854   4.472   4.368 -1.1000  0.0233 -3.5196
   37DT     H72 1155   4.794   4.629   4.435  0.1276  0.7459 -0.5646
   37DT     H73 1156   4.759   4.588   4.266 -0.5239  1.0376 -0.0381
   37DT      C4 1157   5.065   4.663   4.406  0.0412 -0.5750  0.3724
   37DT      O4 1158   5.053   4.643   4.528  0.4215 -0.6145  0.6015
   37DT      N3 1159   5.185   4.711   4.360 -0.5041  0.2527  0.1495
   37DT      H3 1160   5.253   4.727   4.434 -0.2020 -1.9581  0.4163
   37DT      C2 1161   5.208   4.753   4.232 -0.5240  0.0769  0.3078
   37DT      O2 1162   5.321   4.800   4.193  0.9860 -0.0917 -0.2031
   37DT     C3' 1163   5.063   4.771   3.779  0.0274 -0.0279  0.0028
   37DT     H3' 1164   4.999   4.724   3.704 -0.2301  3.0665 -1.8924
   37DT     C2' 1165   5.087   4.680   3.902  0.2107 -0.1744  0.5371
   37DT    H2'1 1166   4.995   4.625   3.920 -0.2312  0.4686  0.2709
   37DT    H2'2 1167   5.173   4.615   3.884  0.9430  0.7351  0.6754
   37DT     O3' 1168   5.180   4.816   3.709  0.1369 -0.7993  0.3859
   38DT       P 1169   5.281   4.715   3.622 -0.0233  0.1598 -0.0847
   38DT     O1P 1170   5.352   4.801   3.533 -0.8492 -0.2506  0.2901
   38DT     O2P 1171   5.208   4.599   3.567 -0.0033 -0.0172 -0.0914
   38DT     O5' 1172   5.379   4.667   3.741 -0.1331  0.3196 -0.2636
   38DT     C5' 1173   5.477   4.753   3.789  0.0303 -0.0073 -0.0024
   38DT    H5'1 1174   5.432   4.828   3.854  0.8864  0.0716  0.5073
   38DT    H5'2 1175   5.522   4.812   3.709  0.5809  0.6346  0.7703
   38DT     C4' 1176   5.587   4.689   3.869 -0.7132 -0.2844  0.6494
   38DT     H4' 1177   5.670   4.758   3.885  0.0761 -1.0843  0.1008
   38DT     O4' 1178   5.528   4.665   3.993 -0.4268 -0.4178  0.3344
   38DT     C1' 1179   5.579   4.545   4.040 -0.0054  0.3634  0.3145
   38DT     H1' 1180   5.686   4.558   4.056  0.0013  0.2834  0.3342
   38DT      N1 1181   5.503   4.498   4.160 -0.1287  0.0990 -0.5918
   38DT      C6 1182   5.388   4.427   4.153  0.4345  0.2545  0.1420
   38DT      H6 1183   5.333   4.414   4.060  0.1531  1.4733  0.1197
   38DT      C5 1184   5.332   4.371   4.265 -0.1922  0.5500 -0.2801
   38DT      C7 1185   5.198   4.302   4.255 -0.0961 -0.1933  0.6243
   38DT     H71 1186   5.203   4.198   4.289 -3.5814 -0.7930 -0.3272
   38DT     H72 1187   5.128   4.363   4.312 -1.0850  1.8167 -2.5305
   38DT     H73 1188   5.171   4.292   4.150  1.4051 -3.8053  0.4189
   38DT      C4 1189   5.388   4.403   4.394  0.1217  0.3430 -0.1566
   38DT      O4 1190   5.338   4.373   4.504  0.0972  0.7782 -0.3082
   38DT      N3 1191   5.504   4.465   4.395 -0.0599 -0.2125  0.5818
   38DT      H3 1192   5.545   4.486   4.485 -0.2803  1.9628  0.2407
   38DT      C2 1193   5.555   4.523   4.283 -0.2299 -0.0148 -0.0360
   38DT      O2 1194   5.656   4.587   4.306 -0.0282 -0.0234  0.1524
   38DT     C3' 1195   5.631   4.555   3.811  0.2098 -0.2829 -0.4128
   38DT     H3' 1196   5.598   4.532   3.710 -0.6012 -0.8787 -0.0227
   38DT     C2' 1197   5.570   4.460   3.911  0.5588  0.4022  0.1933
   38DT    H2'1 1198   5.467   4.441   3.883  0.9390 -1.5522  0.0375
   38DT    H2'2 1199   5.620   4.364   3.908 -0.6543 -0.2991  1.4595
   38DT     O3' 1200   5.773   4.563   3.823 -0.0041 -0.0899 -0.0069
   39DG       P 1201   5.863   4.499   3.714 -0.4696 -0.1880 -0.0099
   39DG     O1P 1202   5.840   4.585   3.593  0.0482 -0.3930 -0.1258
   39DG     O2P 1203   5.840   4.356   3.709  0.5644  0.7421  0.2987
   39DG     O5' 1204   6.003   4.533   3.781  0.2128  0.1925  0.4721
   39DG     C5' 1205   6.044   4.659   3.816  0.5190 -0.1828 -0.3411
   39DG    H5'1 1206   5.964   4.727   3.847  0.1754 -0.6333 -0.2177
   39DG    H5'2 1207   6.091   4.705   3.729 -0.2817  1.7103  0.1712
   39DG     C4' 1208   6.146   4.648   3.926  0.7635  0.1389  0.6571
   39DG     H4' 1209   6.177   4.752   3.939 -3.9757  1.9394 -0.5546
   39DG     O4' 1210   6.075   4.613   4.045  0.2971  0.1686 -0.2157
   39DG     C1' 1211   6.139   4.506   4.110 -0.6433  0.2755  0.7431
   39DG     H1' 1212   6.205   4.530   4.193  0.7003 -0.1895 -0.1649
   39DG      N9 1213   6.023   4.422   4.143 -0.5642 -0.3824 -0.2087
   39DG      C8 1214   5.931   4.361   4.064 -0.2918  0.2064  0.1201
   39DG      H8 1215   5.939   4.381   3.958  1.3281  2.5944  0.6009
   39DG      N7 1216   5.829   4.296   4.114 -0.1070 -0.0184  0.8297
   39DG      C5 1217   5.860   4.312   4.249  0.0148  0.0181  0.1273
   39DG      C6 1218   5.797   4.262   4.370  0.3076  0.0133  1.0057
   39DG      O6 1219   5.695   4.190   4.376 -0.1845 -0.0298  0.5518
   39DG      N1 1220   5.867   4.278   4.482  0.6477  0.0428  0.3499
   39DG      H1 1221   5.838   4.240   4.571  1.7773  0.3732  0.8862
   39DG      C2 1222   5.972   4.362   4.489  0.3373 -0.0928  0.6856
   39DG      N2 1223   6.004   4.394   4.610 -0.4420  0.0462  0.7990
   39DG     H21 1224   5.959   4.345   4.685 -0.2458 -2.2751 -0.4869
   39DG     H22 1225   6.090   4.447   4.611  0.9733 -2.1160  0.6308
   39DG      N3 1226   6.028   4.425   4.387  0.1942  0.4465  0.5232
   39DG      C4 1227   5.977   4.383   4.267  0.6572 -0.4920 -0.5392
   39DG     C3' 1228   6.266   4.556   3.918 -0.1051 -0.4820 -0.0123
   39DG     H3' 1229   6.285   4.527   3.815  0.7637 -0.1487  0.0437
   39DG     C2' 1230   6.222   4.439   4.000  0.1816  0.1332  0.5164
   39DG    H2'1 1231   6.166   4.368   3.939  0.5980 -0.3827  0.7311
   39DG    H2'2 1232   6.307   4.386   4.042  1.0516  0.8695 -0.2634
   39DG     O3' 1233   6.374   4.627   3.982 -0.2348 -0.5029  0.2943
   40DG       P 1234   6.525   4.570   3.960 -0.3920  0.1513  0.4673
   40DG     O1P 1235   6.605   4.691   3.982 -0.0259 -0.7144  0.2920
   40DG     O2P 1236   6.536   4.503   3.826  0.1742 -0.2154 -0.2694
   40DG     O5' 1237   6.540   4.463   4.077  0.1287  0.4609 -0.1653
   40DG     C5' 1238   6.556   4.506   4.210 -0.2103 -0.0184  0.3138
   40DG    H5'1 1239   6.492   4.592   4.230 -0.9459 -0.4493 -0.1413
   40DG    H5'2 1240   6.660   4.538   4.221  0.1525 -1.3754  1.1209
   40DG     C4' 1241   6.527   4.390   4.299 -0.0572 -0.1441 -0.0136
   40DG     H4' 1242   6.541   4.422   4.402  0.0592  1.3490 -0.4570
   40DG     O4' 1243   6.399   4.341   4.287 -0.3043 -0.5198  0.0212
   40DG     C1' 1244   6.419   4.197   4.290  0.5507 -0.2827 -0.5717
   40DG     H1' 1245   6.427   4.165   4.394  0.1281  0.5999 -0.2575
   40DG      N9 1246   6.300   4.128   4.233  0.9028  0.0700  0.1774
   40DG      C8 1247   6.275   4.097   4.101  0.0079 -0.0081  0.6407
   40DG      H8 1248   6.349   4.120   4.026  0.1225 -3.2147 -0.3579
   40DG      N7 1249   6.175   4.020   4.084  0.0398 -0.1806 -0.5237
   40DG      C5 1250   6.125   4.009   4.215 -0.2189 -0.0066  1.3159
   40DG      C6 1251   6.002   3.945   4.253  0.2398 -0.3190 -1.1059
   40DG      O6 1252   5.915   3.891   4.186 -0.0657  0.3046  0.3440
   40DG      N1 1253   5.983   3.961   4.392  0.4689 -0.3093 -0.0515
   40DG      H1 1254   5.893   3.930   4.424 -0.1444  1.9100  0.5234
   40DG      C2 1255   6.062   4.028   4.480  0.5781 -0.2114 -0.1299
   40DG      N2 1256   6.013   4.045   4.600  0.4373 -0.0510  0.1614
   40DG     H21 1257   5.936   3.980   4.614  1.0702 -0.7101  0.6924
   40DG     H22 1258   6.068   4.081   4.677 -1.8634  6.1105 -0.5167
   40DG      N3 1259   6.173   4.088   4.440 -0.1383  0.1605 -0.0615
   40DG      C4 1260   6.199   4.080   4.307  0.7957  0.8514 -0.9722
   40DG     C3' 1261   6.626   4.276   4.275 -0.6624  0.5030  0.0545
   40DG     H3' 1262   6.716   4.300   4.219 -0.5460 -0.5043 -0.2024
   40DG     C2' 1263   6.548   4.166   4.217  0.4825 -0.3075  0.3217
   40DG    H2'1 1264   6.537   4.191   4.111 -0.1280  1.6115  0.7955
   40DG    H2'2 1265   6.587   4.067   4.238 -1.6148 -1.1643  0.3592
   40DG     O3' 1266   6.665   4.223   4.403  0.2642 -0.1300 -0.5496
   41DA       P 1267   6.793   4.276   4.476  0.2752  0.1789  0.0928
   41DA     O1P 1268   6.790   4.422   4.471 -0.4402  0.3775  0.0969
   41DA     O2P 1269   6.909   4.211   4.424  0.4091  0.0222 -0.7525
   41DA     O5' 1270   6.779   4.233   4.622  0.0505 -0.1434  0.1390
   41DA     C5' 1271   6.688   4.312   4.704 -0.0278 -0.0534  0.5744
   41DA    H5'1 1272   6.620   4.373   4.644  1.8287 -0.6566 -2.3491
   41DA    H5'2 1273   6.747   4.381   4.765  1.4950 -0.0338 -0.8697
   41DA     C4' 1274   6.606   4.218   4.796  0.5458  0.0801 -0.8053
   41DA     H4' 1275   6.554   4.273   4.874  1.5763 -2.9700  2.2986
   41DA     O4' 1276   6.508   4.134   4.737 -0.3881  0.3999 -0.1262
   41DA     C1' 1277   6.550   3.999   4.746  0.3095  0.0450  0.1906
   41DA     H1' 1278   6.491   3.953   4.825 -0.3788 -1.0578 -0.9363
   41DA      N9 1279   6.524   3.929   4.618  0.3630 -0.3191  0.7929
   41DA      C8 1280   6.591   3.942   4.496 -0.4038  0.5822 -0.5247
   41DA      H8 1281   6.689   3.988   4.489 -0.0744 -0.1411 -0.7918
   41DA      N7 1282   6.532   3.889   4.392 -0.8215 -0.1850  0.2337
   41DA      C5 1283   6.423   3.827   4.451 -0.3591  0.5887  0.0993
   41DA      C6 1284   6.308   3.761   4.402 -0.4860  0.2850  0.3990
   41DA      N6 1285   6.278   3.747   4.272  0.3166 -0.4785  0.2150
   41DA     H61 1286   6.345   3.770   4.200  0.7823  1.7970  1.3038
   41DA     H62 1287   6.190   3.702   4.249 -0.4833  0.2829  1.6805
   41DA      N1 1288   6.219   3.716   4.484  1.0123  0.2157  0.2832
   41DA      C2 1289   6.231   3.738   4.610  0.0603 -0.1996 -0.4671
   41DA      H2 1290   6.159   3.679   4.665  2.0885 -3.1055 -0.6502
   41DA      N3 1291   6.316   3.820   4.677 -0.6571  0.1763  0.6889
   41DA      C4 1292   6.412   3.860   4.584  0.1230 -0.8170 -0.1605
   41DA     C3' 1293   6.705   4.127   4.866 -0.0363  0.2385  0.1195
   41DA     H3' 1294   6.809   4.158   4.857  0.5751 -1.6877  0.1442
   41DA     C2' 1295   6.693   3.995   4.792  0.0139 -0.3039 -0.1338
   41DA    H2'1 1296   6.760   3.991   4.706 -0.1357  0.6124 -0.2923
   41DA    H2'2 1297   6.701   3.906   4.855 -0.1900 -1.0739 -1.1627
   41DA     O3' 1298   6.669   4.118   5.002  0.3938  0.7709 -0.1982
   42DA       P 1299   6.764   4.070   5.118 -0.4905 -0.3533 -0.3797
   42DA     O1P 1300   6.723   4.138   5.241  0.4539  0.2791 -0.5500
   42DA     O2P 1301   6.903   4.082   5.069 -0.1465 -0.1310 -0.4914
   42DA     O5' 1302   6.733   3.915   5.132  0.6823 -0.1760 -0.1938
   42DA     C5' 1303   6.629   3.870   5.217  0.8995 -0.6052  0.4448
   42DA    H5'1 1304   6.542   3.934   5.204  1.3612 -0.1518 -0.5344
   42DA    H5'2 1305   6.658   3.870   5.322 -1.0825 -0.4317  1.0231
   42DA     C4' 1306   6.584   3.729   5.181 -0.4803  0.8811 -0.9887
   42DA     H4' 1307   6.499   3.706   5.245  0.5514  1.0824  0.5353
   42DA     O4' 1308   6.542   3.722   5.047  0.3791  0.0992 -0.1607
   42DA     C1' 1309   6.598   3.608   4.990  0.0773  0.1593 -0.0925
   42DA     H1' 1310   6.538   3.523   5.022 -2.6726  1.7171 -0.8797
   42DA      N9 1311   6.623   3.605   4.840  0.0069 -0.1770 -0.0598
   42DA      C8 1312   6.728   3.659   4.770  0.6312 -0.0177  1.2504
   42DA      H8 1313   6.812   3.715   4.807  2.6978 -1.0025 -1.5632
   42DA      N7 1314   6.726   3.640   4.641  0.7573 -0.3129 -0.3758
   42DA      C5 1315   6.606   3.566   4.632 -0.5159  0.5143  0.1250
   42DA      C6 1316   6.534   3.521   4.520 -0.4627 -0.5316 -0.1212
   42DA      N6 1317   6.573   3.545   4.398  0.0617  0.4043  0.4706
   42DA     H61 1318   6.652   3.605   4.381  0.6340 -0.3277  0.4425
   42DA     H62 1319   6.504   3.524   4.327  1.0586  0.2155 -0.4683
   42DA      N1 1320   6.423   3.453   4.535  0.5884  0.5268  0.9198
   42DA      C2 1321   6.379   3.432   4.660  0.0550 -0.8848 -1.1832
   42DA      H2 1322   6.292   3.371   4.676 -0.0075  0.1474  4.4169
   42DA      N3 1323   6.442   3.467   4.776  0.4771  0.3102 -0.3459
   42DA      C4 1324   6.554   3.537   4.753 -0.1110 -1.0120  0.0548
   42DA     C3' 1325   6.696   3.623   5.209 -0.4475  0.2054  0.5314
   42DA     H3' 1326   6.784   3.668   5.255  0.5435  0.2437 -1.3046
   42DA     C2' 1327   6.729   3.591   5.059 -0.2755  0.6450 -0.0587
   42DA    H2'1 1328   6.800   3.661   5.013  1.0492 -1.2850 -1.0717
   42DA    H2'2 1329   6.764   3.489   5.047 -2.1039 -0.1002  0.6245
   42DA     O3' 1330   6.647   3.508   5.275  0.0669 -0.3880  0.2506
   43DA       P 1331   6.744   3.398   5.346  0.3907 -0.2500  0.2954
   43DA     O1P 1332   6.754   3.413   5.496  0.6507  0.4542 -0.3584
   43DA     O2P 1333   6.871   3.408   5.275 -0.0881 -0.3034 -0.0727
   43DA     O5' 1334   6.679   3.260   5.300  0.5958  0.1166 -0.3827
   43DA     C5' 1335   6.541   3.217   5.351 -0.1406  0.1143  0.4899
   43DA    H5'1 1336   6.474   3.301   5.335  0.4393  0.5715  0.3892
   43DA    H5'2 1337   6.546   3.222   5.460  1.0451  2.0889  0.3955
   43DA     C4' 1338   6.493   3.081   5.301  0.3651 -0.2502  0.3526
   43DA     H4' 1339   6.403   3.048   5.353  1.1672 -0.4952  1.6033
   43DA     O4' 1340   6.455   3.100   5.166 -0.2157 -0.2397  0.0617
   43DA     C1' 1341   6.549   3.033   5.079  0.0142 -0.6207  0.3971
   43DA     H1' 1342   6.501   2.948   5.032 -0.3237 -0.3305  0.2178
   43DA      N9 1343   6.612   3.112   4.967 -0.5921 -0.5517 -0.0008
   43DA      C8 1344   6.685   3.230   4.978 -0.2827  0.3409 -1.1083
   43DA      H8 1345   6.714   3.271   5.074 -1.4526  0.1847 -0.6665
   43DA      N7 1346   6.722   3.281   4.862 -0.1332  0.1927 -0.2264
   43DA      C5 1347   6.660   3.194   4.766  0.0629 -1.0019 -0.3039
   43DA      C6 1348   6.640   3.184   4.624 -0.3104 -0.1461 -0.0239
   43DA      N6 1349   6.705   3.256   4.543  0.3162 -0.0381 -0.3070
   43DA     H61 1350   6.774   3.321   4.579 -0.2895 -0.3553  1.5203
   43DA     H62 1351   6.711   3.221   4.449 -1.4863 -0.3808 -0.3208
   43DA      N1 1352   6.573   3.078   4.567  0.7137  0.1050  0.0029
   43DA      C2 1353   6.505   3.002   4.648 -0.7191  0.2389 -0.9115
   43DA      H2 1354   6.447   2.924   4.601  0.0728 -0.7318 -0.3074
   43DA      N3 1355   6.499   3.004   4.779 -0.7157  0.2277 -0.2766
   43DA      C4 1356   6.586   3.099   4.834  0.3331 -0.0242  0.1815
   43DA     C3' 1357   6.590   2.965   5.300  0.0181  0.4592 -0.4654
   43DA     H3' 1358   6.659   2.969   5.384 -0.4542  1.2166 -0.1016
   43DA     C2' 1359   6.662   2.979   5.168 -0.8390 -0.2969  0.1437
   43DA    H2'1 1360   6.734   3.060   5.179 -0.0485 -1.0503  0.7158
   43DA    H2'2 1361   6.714   2.889   5.136  2.5640  0.5613  2.6674
   43DA     O3' 1362   6.519   2.846   5.319 -0.0780 -0.4663 -0.5177
   44DC       P 1363   6.597   2.704   5.320  0.4396  0.0714  0.5563
   44DC     O1P 1364   6.507   2.611   5.393  0.2372 -0.2458  0.9242
   44DC     O2P 1365   6.736   2.721   5.358 -0.4195  0.9370  0.1662
   44DC     O5' 1366   6.591   2.664   5.164 -0.5189 -0.1525 -0.3238
   44DC     C5' 1367   6.464   2.648   5.099 -0.4722  0.5635 -0.3213
   44DC    H5'1 1368   6.412   2.743   5.084 -2.0522 -0.2397 -0.1825
   44DC    H5'2 1369   6.400   2.588   5.163  1.4185  0.2428  1.3686
   44DC     C4' 1370   6.490   2.573   4.965  0.9251 -0.1217  0.0308
   44DC     H4' 1371   6.398   2.541   4.915 -0.2283  2.5499  0.2697
   44DC     O4' 1372   6.550   2.672   4.875 -1.4463 -0.0374  0.0768
   44DC     C1' 1373   6.662   2.604   4.818 -0.3693 -0.4903 -0.2756
   44DC     H1' 1374   6.631   2.544   4.733 -1.0574 -1.3480  0.5637
   44DC      N1 1375   6.756   2.715   4.784  0.2310 -0.7297  0.0719
   44DC      C6 1376   6.809   2.806   4.874  0.0473  0.5920 -0.4977
   44DC      H6 1377   6.797   2.783   4.979  0.6802  0.5695 -0.4273
   44DC      C5 1378   6.874   2.918   4.836  0.4457 -0.2311 -0.1673
   44DC      H5 1379   6.918   2.983   4.910 -1.3044  0.8282 -0.0263
   44DC      C4 1380   6.884   2.933   4.693  0.3134 -0.4573  0.0478
   44DC      N4 1381   6.949   3.040   4.649 -0.3411  0.1093 -0.3761
   44DC     H41 1382   7.011   3.081   4.718 -2.6982  1.6681  0.9749
   44DC     H42 1383   6.964   3.046   4.550  1.0361  1.7283 -0.1105
   44DC      N3 1384   6.835   2.848   4.605 -0.9787  0.0638  0.2906
   44DC      C2 1385   6.774   2.738   4.646  0.1609  1.3791 -0.0774
   44DC      O2 1386   6.745   2.655   4.560 -0.0525  0.5190  0.2657
   44DC     C3' 1387   6.586   2.454   4.978  0.0447 -0.0497 -0.2081
   44DC     H3' 1388   6.596   2.431   5.084 -0.7441  2.1409  0.4052
   44DC     C2' 1389   6.717   2.505   4.921 -0.1751 -0.0954  0.2461
   44DC    H2'1 1390   6.777   2.558   4.995  2.4153  1.4652 -2.7296
   44DC    H2'2 1391   6.777   2.427   4.874  1.4264  1.3212 -0.1751
   44DC     O3' 1392   6.527   2.343   4.909 -0.0185 -0.0245  0.0180
   45DT       P 1393   6.594   2.196   4.925 -0.1098 -0.2893 -0.0396
   45DT     O1P 1394   6.486   2.102   4.897  0.3360 -0.0750  0.5912
   45DT     O2P 1395   6.670   2.184   5.055  0.1573 -0.0935  0.5262
   45DT     O5' 1396   6.692   2.205   4.807 -0.1967  0.6458  0.0085
   45DT     C5' 1397   6.654   2.196   4.670  0.3499 -0.9042 -0.4436
   45DT    H5'1 1398   6.583   2.271   4.639 -0.8231 -2.3982 -1.5149
   45DT    H5'2 1399   6.603   2.102   4.649 -2.0405  0.1779  0.1952
   45DT     C4' 1400   6.774   2.212   4.574 -0.1745 -0.2368  0.5838
   45DT     H4' 1401   6.742   2.199   4.471  0.5658 -0.0304  0.3219
   45DT     O4' 1402   6.820   2.349   4.584 -0.3532  0.6301  0.5583
   45DT     C1' 1403   6.967   2.349   4.574 -0.1917  0.0855 -0.8639
   45DT     H1' 1404   7.006   2.325   4.475  2.2895 -0.3057  0.1458
   45DT      N1 1405   7.029   2.482   4.610 -0.1094 -0.1075 -0.4293
   45DT      C6 1406   7.056   2.512   4.742 -0.5728  0.5544 -0.1975
   45DT      H6 1407   7.032   2.439   4.819 -0.0980 -1.5490 -1.9308
   45DT      C5 1408   7.124   2.623   4.786 -0.2688 -0.0724 -0.0703
   45DT      C7 1409   7.178   2.641   4.929  0.0380  0.7605  0.5676
   45DT     H71 1410   7.285   2.651   4.942  0.5162 -2.4685  0.0245
   45DT     H72 1411   7.132   2.733   4.964 -1.7147 -1.0300  3.4037
   45DT     H73 1412   7.151   2.558   4.994 -0.7143 -0.6638 -1.4408
   45DT      C4 1413   7.149   2.721   4.683 -0.1078  0.5467 -1.0166
   45DT      O4 1414   7.195   2.836   4.714 -0.2041  0.2237  0.2614
   45DT      N3 1415   7.136   2.688   4.552 -0.7333 -0.3187 -0.0518
   45DT      H3 1416   7.150   2.761   4.484 -0.8267 -0.4150 -0.1754
   45DT      C2 1417   7.072   2.574   4.512  0.0416  0.3412  0.0714
   45DT      O2 1418   7.057   2.561   4.389  0.6590 -0.6220 -0.4291
   45DT     C3' 1419   6.895   2.126   4.608 -0.4108  0.2946 -0.1034
   45DT     H3' 1420   6.870   2.053   4.684 -0.8044 -0.9380 -1.3627
   45DT     C2' 1421   6.997   2.228   4.667 -0.3765  0.3992  0.0111
   45DT    H2'1 1422   6.976   2.238   4.773  0.5343 -0.0156  0.2422
   45DT    H2'2 1423   7.094   2.180   4.651 -2.1924 -3.1861 -1.3725
   45DT     O3' 1424   6.944   2.069   4.490  0.3348  0.4453  0.2120
   46DG       P 1425   6.976   1.909   4.477  0.5153 -0.2461  0.3150
   46DG     O1P 1426   6.848   1.834   4.500  0.4202 -0.1481 -0.0960
   46DG     O2P 1427   7.094   1.876   4.551 -0.8548  0.0019 -0.2646
   46DG     O5' 1428   7.015   1.899   4.324  0.2748 -0.0177 -0.3770
   46DG     C5' 1429   6.928   1.934   4.217  0.0355  0.1545 -0.2080
   46DG    H5'1 1430   6.832   1.971   4.253 -0.6156 -0.8007 -0.9215
   46DG    H5'2 1431   6.896   1.845   4.163 -2.4766  1.1228 -0.4612
   46DG     C4' 1432   6.991   2.023   4.112  0.4163  0.2194  0.1017
   46DG     H4' 1433   6.921   2.031   4.028  2.5090 -0.3396 -1.7895
   46DG     O4' 1434   7.018   2.147   4.161  0.5527 -0.3887  0.4003
   46DG     C1' 1435   7.167   2.175   4.154 -0.2978 -0.0753  0.4515
   46DG     H1' 1436   7.181   2.236   4.065  0.0368 -0.2494  0.3831
   46DG      N9 1437   7.221   2.247   4.273  0.4131 -0.1535 -0.8169
   46DG      C8 1438   7.230   2.196   4.398 -0.4011  0.8250  0.6573
   46DG      H8 1439   7.173   2.109   4.428 -1.9667  0.6597 -2.4017
   46DG      N7 1440   7.286   2.273   4.486  0.3671  0.2197 -0.3500
   46DG      C5 1441   7.327   2.382   4.408  0.6726 -0.2483 -0.0592
   46DG      C6 1442   7.394   2.503   4.440  0.1986 -0.4578 -0.0571
   46DG      O6 1443   7.422   2.544   4.553 -0.5897 -0.1378 -0.2934
   46DG      N1 1444   7.413   2.587   4.333  0.4093 -0.4556  0.3821
   46DG      H1 1445   7.448   2.682   4.337 -1.2994  0.4666 -2.9945
   46DG      C2 1446   7.375   2.557   4.207 -0.4049  0.3109  0.6693
   46DG      N2 1447   7.411   2.641   4.111  0.0415 -0.3232  0.7004
   46DG     H21 1448   7.453   2.732   4.128  1.6875 -0.9442  0.1353
   46DG     H22 1449   7.387   2.615   4.016  1.7384  0.2527  0.0702
   46DG      N3 1450   7.316   2.445   4.180  0.0954  0.5336  0.2551
   46DG      C4 1451   7.287   2.366   4.280  0.2601  0.1853  0.2254
   46DG     C3' 1452   7.113   1.974   4.034 -0.0230 -0.4186  0.7568
   46DG     H3' 1453   7.110   1.867   4.053 -0.2286 -0.5710 -0.0789
   46DG     C2' 1454   7.225   2.040   4.126  0.2110 -0.2302  0.3358
   46DG    H2'1 1455   7.236   1.981   4.217  1.5277  1.0303  1.0207
   46DG    H2'2 1456   7.321   2.040   4.074  0.2588  2.2003  0.3325
   46DG     O3' 1457   7.107   2.020   3.901  0.4379 -0.6918  0.0681
   47DC       P 1458   7.208   2.000   3.785  0.3489 -0.0634 -0.1636
   47DC     O1P 1459   7.129   1.991   3.660 -0.2449  0.5825 -0.3274
   47DC     O2P 1460   7.308   1.900   3.820  1.0293 -0.4721  0.0133
   47DC     O5' 1461   7.291   2.147   3.793 -0.0572  0.2965  0.6107
   47DC     C5' 1462   7.247   2.270   3.738  0.0957  0.4872 -0.3235
   47DC    H5'1 1463   7.171   2.299   3.811 -1.6088 -3.1847 -0.3821
   47DC    H5'2 1464   7.190   2.252   3.647  0.4294  1.5084 -0.7444
   47DC     C4' 1465   7.354   2.368   3.692  0.4697  0.2051 -0.4575
   47DC     H4' 1466   7.312   2.441   3.623 -0.2506  0.8767  0.6760
   47DC     O4' 1467   7.405   2.448   3.802 -0.1131 -0.0184 -0.2771
   47DC     C1' 1468   7.547   2.413   3.825  0.2268 -0.6032 -0.2657
   47DC     H1' 1469   7.600   2.505   3.800 -1.6446  0.4232 -0.6255
   47DC      N1 1470   7.574   2.372   3.969  0.3333  0.0379  0.4477
   47DC      C6 1471   7.525   2.257   4.026 -0.2779  0.3586 -0.4904
   47DC      H6 1472   7.479   2.179   3.967 -1.0789  1.4324 -1.2974
   47DC      C5 1473   7.556   2.227   4.154  0.1578 -0.1107 -0.1947
   47DC      H5 1474   7.535   2.129   4.193 -0.2098 -0.4785 -1.2743
   47DC      C4 1475   7.635   2.317   4.225 -0.4856  0.6326 -0.1589
   47DC      N4 1476   7.654   2.292   4.353  0.0688  0.1355 -0.2922
   47DC     H41 1477   7.619   2.208   4.397  2.2009 -0.2459  0.8054
   47DC     H42 1478   7.685   2.364   4.416 -1.1077  1.6632 -1.3681
   47DC      N3 1479   7.676   2.431   4.177  0.6413  0.3205 -0.4119
   47DC      C2 1480   7.648   2.464   4.050  0.1435 -0.0751  0.3361
   47DC      O2 1481   7.701   2.566   4.002  0.5666 -0.3365 -0.5944
   47DC     C3' 1482   7.476   2.307   3.624  0.2465  0.0609  0.0918
   47DC     H3' 1483   7.451   2.205   3.593  0.1092  0.0801  0.1425
   47DC     C2' 1484   7.582   2.294   3.731 -0.6685 -0.7644  0.4099
   47DC    H2'1 1485   7.563   2.198   3.779 -0.8208 -1.0954 -0.3123
   47DC    H2'2 1486   7.686   2.306   3.699  0.5575 -2.3224  3.3637
   47DC     O3' 1487   7.507   2.380   3.506  0.0603 -0.0773 -0.0106
   48DT       P 1488   7.640   2.363   3.419  0.5125  0.4323 -0.1837
   48DT     O1P 1489   7.621   2.439   3.295  0.1970 -0.2460 -0.2213
   48DT     O2P 1490   7.669   2.222   3.416  0.0780  0.1733  0.2242
   48DT     O5' 1491   7.753   2.439   3.502 -0.1291 -0.2175 -0.1610
   48DT     C5' 1492   7.739   2.581   3.525 -0.1024 -0.3165 -0.6199
   48DT    H5'1 1493   7.640   2.605   3.564 -0.3606  0.1542 -1.5336
   48DT    H5'2 1494   7.738   2.626   3.426 -1.7191  1.7089  0.2258
   48DT     C4' 1495   7.847   2.650   3.604  0.6547 -0.2792  0.3499
   48DT     H4' 1496   7.816   2.753   3.621 -2.2073 -0.9862 -0.0312
   48DT     O4' 1497   7.853   2.593   3.733  0.0096 -0.0414 -0.5810
   48DT     C1' 1498   7.991   2.568   3.764 -0.3908 -0.4649  0.7980
   48DT     H1' 1499   8.034   2.664   3.793 -0.9009  0.5669 -1.6130
   48DT      N1 1500   8.001   2.461   3.860 -0.4680 -0.2411 -0.0335
   48DT      C6 1501   7.935   2.343   3.835  0.3222 -1.1076  0.9028
   48DT      H6 1502   7.872   2.343   3.748  1.9180  1.0837 -0.3700
   48DT      C5 1503   7.936   2.243   3.923 -0.1937  0.0313  0.1260
   48DT      C7 1504   7.843   2.124   3.906  0.4289  0.1649  0.3564
   48DT     H71 1505   7.783   2.128   3.816 -0.4204 -2.5271  0.7010
   48DT     H72 1506   7.907   2.035   3.909  1.0337  0.5562  3.8693
   48DT     H73 1507   7.777   2.117   3.993  0.6685  0.6116  0.5777
   48DT      C4 1508   8.011   2.261   4.048  0.9119 -0.1206  0.3136
   48DT      O4 1509   8.015   2.170   4.137 -0.6229  0.0170 -0.2407
   48DT      N3 1510   8.075   2.382   4.067  0.2807 -0.6584  0.4491
   48DT      H3 1511   8.130   2.401   4.150 -0.7266 -0.9241  1.1948
   48DT      C2 1512   8.077   2.485   3.972  0.4471  0.3807  0.3377
   48DT      O2 1513   8.131   2.590   4.000  0.4694 -0.5873 -0.3857
   48DT     C3' 1514   7.981   2.646   3.541 -0.6512  0.1494 -0.0634
   48DT     H3' 1515   7.986   2.613   3.438  4.0519  2.8963 -0.9722
   48DT     C2' 1516   8.054   2.538   3.628  0.5435 -0.0438  0.1965
   48DT    H2'1 1517   8.028   2.439   3.591 -1.2131  0.7083 -0.7340
   48DT    H2'2 1518   8.158   2.566   3.640  0.1758  1.0621  1.0217
   48DT     O3' 1519   8.044   2.779   3.543  0.1217 -0.3722 -0.6811
   49DC       P 1520   8.172   2.815   3.451  0.2643  0.1937  0.1469
   49DC     O1P 1521   8.168   2.957   3.405 -0.6050  0.0210 -0.5297
   49DC     O2P 1522   8.180   2.712   3.351  0.1480 -0.5207 -0.3021
   49DC     O5' 1523   8.283   2.791   3.561 -0.4450 -0.3361  0.4066
   49DC     C5' 1524   8.296   2.880   3.671  0.0349  1.1655  0.1620
   49DC    H5'1 1525   8.197   2.900   3.712  0.7894  1.9423  1.6867
   49DC    H5'2 1526   8.329   2.980   3.643 -0.5601  1.7377  1.4506
   49DC     C4' 1527   8.398   2.830   3.784 -0.0289  0.5384  0.8369
   49DC     H4' 1528   8.409   2.899   3.868 -1.5330  0.5181  1.0734
   49DC     O4' 1529   8.347   2.711   3.831 -0.7391  0.1413  0.5632
   49DC     C1' 1530   8.458   2.626   3.844  0.0214  0.7296  0.5518
   49DC     H1' 1531   8.517   2.666   3.926 -0.2276  3.2804 -0.4118
   49DC      N1 1532   8.415   2.483   3.866 -0.0965 -0.4830 -0.2586
   49DC      C6 1533   8.349   2.423   3.760  0.0706 -0.0059  0.4306
   49DC      H6 1534   8.339   2.464   3.660  1.5069  1.4094  0.8203
   49DC      C5 1535   8.306   2.296   3.782  0.1332 -0.1004  0.3230
   49DC      H5 1536   8.265   2.236   3.702 -0.1400 -0.9236  1.0691
   49DC      C4 1537   8.321   2.238   3.913 -0.1087 -0.4986 -0.3034
   49DC      N4 1538   8.289   2.116   3.948 -0.1655  0.1490 -0.2366
   49DC     H41 1539   8.251   2.061   3.872  1.3304  1.5864 -2.0997
   49DC     H42 1540   8.307   2.089   4.044  1.7672 -1.2353 -0.9269
   49DC      N3 1541   8.370   2.306   4.013 -0.0924  0.4838 -0.3472
   49DC      C2 1542   8.405   2.431   3.993 -1.0425  0.0699 -0.6849
   49DC      O2 1543   8.431   2.497   4.097 -0.1818 -0.5713  0.0435
   49DC     C3' 1544   8.538   2.799   3.722 -0.3164 -0.3440 -1.1910
   49DC     H3' 1545   8.554   2.855   3.629 -1.2143  1.9190 -0.0489
   49DC     C2' 1546   8.539   2.645   3.717 -0.3602 -0.0497 -1.0878
   49DC    H2'1 1547   8.485   2.618   3.626  0.1924 -1.5766 -0.9875
   49DC    H2'2 1548   8.634   2.593   3.727 -1.3687 -1.9554 -0.8946
   49DC     O3' 1549   8.645   2.839   3.810 -0.0620  0.8478 -0.0403
   50DC       P 1550   8.710   2.978   3.781  0.2140 -0.1809 -0.3623
   50DC     O1P 1551   8.601   3.064   3.749  0.0103 -0.2249  0.4780
   50DC     O2P 1552   8.823   2.952   3.685 -0.3436 -0.4087 -0.5002
   50DC     O5' 1553   8.770   3.024   3.921  0.2341  0.4323  0.6411
   50DC     C5' 1554   8.684   3.084   4.021 -1.0618 -0.0864  0.1330
   50DC    H5'1 1555   8.578   3.080   3.994 -1.3283  0.5713  1.0392
   50DC    H5'2 1556   8.704   3.190   4.012 -2.9028  0.3037  0.2274
   50DC     C4' 1557   8.707   3.030   4.165  0.2482 -0.7916 -0.1431
   50DC     H4' 1558   8.641   3.086   4.230 -0.1013  0.5495 -1.5928
   50DC     O4' 1559   8.673   2.893   4.177 -0.1342 -0.6820 -0.3665
   50DC     C1' 1560   8.783   2.827   4.232  0.7857  0.5672 -0.4121
   50DC     H1' 1561   8.787   2.817   4.341  4.3011 -0.4787 -0.5279
   50DC      N1 1562   8.796   2.696   4.165  0.3461 -0.4203  0.2868
   50DC      C6 1563   8.815   2.685   4.030  0.0578  0.1927 -0.1115
   50DC      H6 1564   8.822   2.777   3.974  1.0586  0.7102  0.8153
   50DC      C5 1565   8.808   2.570   3.966 -0.3177  0.1797 -0.3259
   50DC      H5 1566   8.808   2.579   3.858 -1.8400 -0.3491 -0.3990
   50DC      C4 1567   8.794   2.456   4.045  0.1652  0.6644  0.3761
   50DC      N4 1568   8.779   2.335   3.988 -0.6489  0.1772 -0.1879
   50DC     H41 1569   8.780   2.333   3.887 -1.7543 -0.5051 -0.1999
   50DC     H42 1570   8.765   2.254   4.047 -2.8864  0.5077 -0.1616
   50DC      N3 1571   8.783   2.458   4.176  0.4474 -0.8564 -0.5410
   50DC      C2 1572   8.784   2.578   4.235 -0.4015 -0.0814  0.3433
   50DC      O2 1573   8.784   2.575   4.355 -0.0369 -0.2794 -0.0376
   50DC     C3' 1574   8.849   3.062   4.208 -0.4378 -0.1634 -0.2441
   50DC     H3' 1575   8.894   3.120   4.127  0.4193 -0.3905  0.0611
   50DC     C2' 1576   8.911   2.920   4.207 -0.0835  0.1233  0.0323
   50DC    H2'1 1577   8.944   2.898   4.105 -0.9623 -1.5490  0.0692
   50DC    H2'2 1578   8.988   2.895   4.280  0.4568  0.0166 -0.5655
   50DC     O3' 1579   8.868   3.129   4.333  0.3005 -0.8894 -0.4805
   51DA       P 1580   9.017   3.148   4.390  0.3217  0.2001 -0.4476
   51DA     O1P 1581   9.020   3.263   4.484 -0.5961  0.5630  0.2225
   51DA     O2P 1582   9.110   3.158   4.277 -0.1204 -0.1724 -0.3803
   51DA     O5' 1583   9.051   3.020   4.476 -0.6425  0.0259 -0.2776
   51DA     C5' 1584   8.960   2.966   4.571 -0.3526 -0.1930 -0.1975
   51DA    H5'1 1585   8.861   2.947   4.529 -0.4319 -0.1351 -0.0364
   51DA    H5'2 1586   8.940   3.045   4.643 -0.8944 -1.2252  0.8041
   51DA     C4' 1587   9.025   2.849   4.647  0.2227 -0.3278 -0.3797
   51DA     H4' 1588   8.966   2.833   4.738  0.1220 -0.5693 -0.4848
   51DA     O4' 1589   9.024   2.738   4.560  1.2474  0.3086 -0.1236
   51DA     C1' 1590   9.154   2.692   4.534 -0.2280  0.8641 -0.1321
   51DA     H1' 1591   9.174   2.611   4.605 -1.3290  0.9761  0.3313
   51DA      N9 1592   9.176   2.652   4.389 -0.0836  0.3609 -0.6837
   51DA      C8 1593   9.194   2.732   4.276 -0.8214  0.3584 -0.7908
   51DA      H8 1594   9.216   2.838   4.282 -0.7108  0.2979  0.1131
   51DA      N7 1595   9.188   2.665   4.161  0.1974  0.0680  1.0225
   51DA      C5 1596   9.157   2.531   4.201 -0.0953 -0.1773  0.2978
   51DA      C6 1597   9.113   2.412   4.139  0.6261  0.3968  0.3582
   51DA      N6 1598   9.113   2.400   4.008 -0.3909 -0.3647  0.6685
   51DA     H61 1599   9.133   2.476   3.945 -2.3641 -1.0347 -0.8554
   51DA     H62 1600   9.101   2.306   3.973 -0.2676  0.5921 -2.1910
   51DA      N1 1601   9.090   2.299   4.205 -0.0936 -0.2992 -0.1331
   51DA      C2 1602   9.104   2.303   4.336 -0.0671 -0.0582  0.5366
   51DA      H2 1603   9.083   2.211   4.389 -0.8465  0.4892  1.2079
   51DA      N3 1604   9.140   2.405   4.410 -0.4402  0.4571 -0.4779
   51DA      C4 1605   9.160   2.520   4.339 -0.1880 -0.0579  0.0729
   51DA     C3' 1606   9.169   2.862   4.699 -0.3430  0.5521  0.8152
   51DA     H3' 1607   9.213   2.960   4.718 -0.2735  0.9295 -1.1336
   51DA     C2' 1608   9.240   2.813   4.579 -0.3154 -0.5587 -0.4406
   51DA    H2'1 1609   9.253   2.890   4.503  1.1983 -1.1764 -0.8346
   51DA    H2'2 1610   9.345   2.788   4.593  0.2309  1.1740 -1.1385
   51DA     O3' 1611   9.194   2.771   4.807  0.1182 -0.2648  0.4154
   52DT       P 1612   9.295   2.795   4.918  0.2132 -0.0775  0.0556
   52DT     O1P 1613   9.218   2.826   5.040 -0.1672 -0.2755 -0.0630
   52DT     O2P 1614   9.404   2.877   4.871 -0.1941  0.1242  0.4326
   52DT     O5' 1615   9.357   2.649   4.927  0.1557 -0.2258  0.7252
   52DT     C5' 1616   9.288   2.547   4.980  0.2721 -0.1135 -0.2149
   52DT    H5'1 1617   9.187   2.533   4.941  1.0460 -1.3461 -1.8534
   52DT    H5'2 1618   9.267   2.569   5.085 -2.1247  2.3429 -1.0809
   52DT     C4' 1619   9.346   2.410   4.955 -0.2861  0.6018 -0.0598
   52DT     H4' 1620   9.287   2.336   5.010 -0.5597 -0.9086 -2.2618
   52DT     O4' 1621   9.350   2.377   4.818  0.0293 -0.1125 -0.0525
   52DT     C1' 1622   9.477   2.332   4.781 -1.2304 -0.2302  0.8151
   52DT     H1' 1623   9.487   2.228   4.812  2.4469  0.2503  1.7342
   52DT      N1 1624   9.512   2.341   4.638 -0.5737 -0.4228  0.2483
   52DT      C6 1625   9.526   2.467   4.587  0.4165  0.0606  0.3500
   52DT      H6 1626   9.545   2.552   4.651  1.7260  0.1001 -0.0582
   52DT      C5 1627   9.518   2.489   4.458 -0.3770  0.0517  0.6093
   52DT      C7 1628   9.542   2.629   4.408 -0.5053 -0.1184 -0.2208
   52DT     H71 1629   9.468   2.658   4.333  0.7448  0.5010 -1.2415
   52DT     H72 1630   9.526   2.704   4.485  0.2149 -0.5747  0.3861
   52DT     H73 1631   9.645   2.630   4.373 -0.0915 -0.5869  0.9433
   52DT      C4 1632   9.488   2.384   4.362 -0.2362 -0.2922  0.8153
   52DT      O4 1633   9.461   2.396   4.240  0.5109  0.6431 -0.2582
   52DT      N3 1634   9.465   2.264   4.418  0.7377 -0.0083  0.1729
   52DT      H3 1635   9.422   2.192   4.361 -0.1851 -0.6198  1.5880
   52DT      C2 1636   9.469   2.241   4.553 -0.5460  0.3699  0.0054
   52DT      O2 1637   9.418   2.133   4.585  0.5783 -0.4533 -0.3082
   52DT     C3' 1638   9.494   2.393   5.004  0.0865 -0.1799 -0.1562
   52DT     H3' 1639   9.518   2.457   5.090 -0.5652 -3.1303  2.4044
   52DT     C2' 1640   9.576   2.405   4.873  0.0721  0.1614 -0.1961
   52DT    H2'1 1641   9.591   2.510   4.847  0.4253 -0.3274 -2.1145
   52DT    H2'2 1642   9.669   2.351   4.889 -0.4663 -0.5695  0.5693
   52DT     O3' 1643   9.504   2.261   5.061  0.0979 -0.8036  0.0255
   53DC       P 1644   9.630   2.211   5.145  0.1308 -0.1828  0.2925
   53DC     O1P 1645   9.578   2.137   5.258  0.0160 -0.4024  0.4206
   53DC     O2P 1646   9.728   2.312   5.175 -0.0148 -0.3998  0.1810
   53DC     O5' 1647   9.702   2.097   5.052 -0.2000 -0.4584 -0.0888
   53DC     C5' 1648   9.649   1.970   5.032  0.1166  0.3818  0.5259
   53DC    H5'1 1649   9.542   1.972   5.015  0.1263 -1.5540  0.1222
   53DC    H5'2 1650   9.674   1.907   5.118 -0.6160 -0.9493 -0.2216
   53DC     C4' 1651   9.720   1.886   4.925 -0.0538 -0.1829 -0.6664
   53DC     H4' 1652   9.668   1.791   4.918 -0.8438 -0.1189  2.8119
   53DC     O4' 1653   9.722   1.952   4.801  0.3395  0.4613  0.0928
   53DC     C1' 1654   9.856   1.963   4.757  0.0758  0.2374 -0.5866
   53DC     H1' 1655   9.886   1.879   4.694 -1.9949 -2.5078  1.8299
   53DC      N1 1656   9.866   2.090   4.679 -0.0244 -0.5083  0.1347
   53DC      C6 1657   9.875   2.213   4.744  1.1678 -0.2985  0.0451
   53DC      H6 1658   9.870   2.226   4.851  0.5630 -0.2196  0.0113
   53DC      C5 1659   9.871   2.323   4.664  0.0252  0.1300 -0.2303
   53DC      H5 1660   9.864   2.416   4.718  1.6313 -0.0230  0.3008
   53DC      C4 1661   9.859   2.309   4.526  0.1863  0.3245  0.0044
   53DC      N4 1662   9.828   2.412   4.457 -1.1718  0.7532  0.1148
   53DC     H41 1663   9.822   2.497   4.512 -1.7410 -0.9414  2.8657
   53DC     H42 1664   9.814   2.401   4.358 -2.2311 -0.9536  0.4050
   53DC      N3 1665   9.852   2.196   4.463 -0.4172 -0.2293  0.3962
   53DC      C2 1666   9.862   2.082   4.539 -0.1881  0.8018  0.5453
   53DC      O2 1667   9.878   1.973   4.482 -0.3528 -0.4085  0.3793
   53DC     C3' 1668   9.870   1.856   4.965  0.1230 -0.2022  0.3549
   53DC     H3' 1669   9.882   1.880   5.070 -3.2641 -0.9932  1.0301
   53DC     C2' 1670   9.941   1.963   4.883 -0.1634  0.6973 -0.1276
   53DC    H2'1 1671   9.943   2.054   4.944  0.3315  0.8842 -0.4166
   53DC    H2'2 1672  10.042   1.933   4.854  0.1754  0.7419  0.9650
   53DC     O3' 1673   9.901   1.710   4.943 -0.2678 -0.1117 -0.3051
   54DA       P 1674  10.050   1.652   4.963 -0.2811 -0.1763 -0.0315
   54DA     O1P 1675  10.037   1.511   5.007  0.3702  0.7547  0.0283
   54DA     O2P 1676  10.125   1.749   5.044 -0.2489 -0.3260  0.6641
   54DA     O5' 1677  10.103   1.666   4.813 -0.3212 -0.1163 -0.1157
   54DA     C5' 1678  10.087   1.559   4.726 -0.0864 -0.7119  0.9738
   54DA    H5'1 1679   9.980   1.563   4.703 -0.0900  2.8912  1.0689
   54DA    H5'2 1680  10.119   1.461   4.762 -0.2152 -0.6681  1.2095
   54DA     C4' 1681  10.163   1.602   4.597  0.2741  0.1651  0.1946
   54DA     H4' 1682  10.138   1.536   4.513  1.6990 -0.2201  0.0437
   54DA     O4' 1683  10.130   1.739   4.561  0.2756  0.0910 -0.0954
   54DA     C1' 1684  10.250   1.799   4.526 -0.2939  0.1074  0.2698
   54DA     H1' 1685  10.272   1.759   4.427  1.6966 -0.8849  1.0742
   54DA      N9 1686  10.225   1.945   4.533  0.8165 -1.0242  0.0489
   54DA      C8 1687  10.238   2.037   4.633 -0.6746 -0.4532  0.8256
   54DA      H8 1688  10.252   2.012   4.737  0.9327 -0.3459  0.6542
   54DA      N7 1689  10.237   2.161   4.594  0.2292  0.8332  0.9294
   54DA      C5 1690  10.200   2.153   4.458  0.4081 -0.4543  0.7659
   54DA      C6 1691  10.172   2.239   4.355  0.9275  0.6489 -0.2835
   54DA      N6 1692  10.183   2.374   4.357 -0.4019 -0.2349  0.3111
   54DA     H61 1693  10.214   2.425   4.439  1.0179 -1.6961  0.7361
   54DA     H62 1694  10.169   2.420   4.268  0.8642 -1.0618 -0.3562
   54DA      N1 1695  10.132   2.197   4.236 -0.2416  0.6714 -0.6924
   54DA      C2 1696  10.118   2.066   4.217 -0.7956  1.3488 -0.7115
   54DA      H2 1697  10.068   2.031   4.128  1.1102 -1.2317 -0.8978
   54DA      N3 1698  10.145   1.971   4.305  0.2821 -0.0410 -0.2322
   54DA      C4 1699  10.191   2.022   4.424  0.5024  0.5438  0.9112
   54DA     C3' 1700  10.320   1.604   4.619 -1.2884  0.6410  0.5345
   54DA     H3' 1701  10.353   1.554   4.709  1.1419 -0.4243 -0.8492
   54DA     C2' 1702  10.348   1.754   4.630  0.1225 -0.1115  0.2359
   54DA    H2'1 1703  10.330   1.793   4.730  1.5445  0.5247  0.2745
   54DA    H2'2 1704  10.448   1.781   4.596 -1.4953  3.4151 -2.4842
   54DA     O3' 1705  10.392   1.558   4.502 -0.0904  0.4240  0.4564
   55DA       P 1706  10.461   1.411   4.494 -0.2476  0.3984  0.1020
   55DA     O1P 1707  10.367   1.317   4.556  0.0122 -0.0857  0.1220
   55DA     O2P 1708  10.600   1.417   4.539  0.5122  0.8051 -0.2714
   55DA     O5' 1709  10.457   1.408   4.334  0.1930  0.0430 -0.0645
   55DA     C5' 1710  10.333   1.381   4.253  0.4876 -0.0568 -0.6778
   55DA    H5'1 1711  10.252   1.441   4.297  0.6911 -0.2495 -0.0289
   55DA    H5'2 1712  10.313   1.275   4.262  2.1516 -0.3963 -0.6647
   55DA     C4' 1713  10.344   1.433   4.111  0.5332 -0.0437  0.1122
   55DA     H4' 1714  10.273   1.381   4.046  1.0608  0.9454 -1.3031
   55DA     O4' 1715  10.328   1.574   4.106  1.0104 -0.0832 -0.4341
   55DA     C1' 1716  10.446   1.638   4.063  0.2867  0.3977 -0.3538
   55DA     H1' 1717  10.429   1.671   3.961 -1.4872  2.3168  0.4932
   55DA      N9 1718  10.474   1.757   4.148 -0.0044  0.5839  0.4086
   55DA      C8 1719  10.512   1.765   4.275 -0.3245  1.0376  0.6975
   55DA      H8 1720  10.520   1.675   4.334  1.6802 -1.5549 -3.0910
   55DA      N7 1721  10.531   1.889   4.318  0.1591 -1.0279 -0.0607
   55DA      C5 1722  10.491   1.969   4.210  0.5604 -0.2328  0.1099
   55DA      C6 1723  10.489   2.106   4.173 -0.3474 -0.1389  0.1876
   55DA      N6 1724  10.524   2.203   4.260 -0.2548  0.6061  0.3343
   55DA     H61 1725  10.554   2.173   4.352 -0.6971  2.5127  1.1401
   55DA     H62 1726  10.516   2.301   4.239  2.1626  0.9622  0.7429
   55DA      N1 1727  10.452   2.157   4.054 -0.2668  0.0194  0.1022
   55DA      C2 1728  10.418   2.063   3.970  0.0297 -0.1807  0.0569
   55DA      H2 1729  10.388   2.094   3.871 -2.4490 -0.0829  0.7601
   55DA      N3 1730  10.405   1.931   3.982  0.1492  0.3565 -0.1899
   55DA      C4 1731  10.453   1.890   4.104  0.0726  0.3142 -0.2566
   55DA     C3' 1732  10.481   1.399   4.046  0.5451 -0.0261 -0.5414
   55DA     H3' 1733  10.526   1.315   4.099 -1.2240 -1.2790 -0.9167
   55DA     C2' 1734  10.552   1.528   4.078  0.6808  0.4915  0.2018
   55DA    H2'1 1735  10.604   1.526   4.174  0.4664  1.9342  0.3760
   55DA    H2'2 1736  10.624   1.561   4.003  0.2176  1.7130  0.2611
   55DA     O3' 1737  10.475   1.373   3.907 -0.0967 -0.0398  0.4921
   56DA       P 1738  10.610   1.336   3.818  0.3024 -0.3664  0.2875
   56DA     O1P 1739  10.569   1.240   3.716  0.5846 -0.0154  0.1476
   56DA     O2P 1740  10.720   1.295   3.912  0.1905  0.1816  0.4348
   56DA     O5' 1741  10.632   1.481   3.759 -1.1788  0.1201 -0.2845
   56DA     C5' 1742  10.541   1.556   3.693 -0.1958  0.1265  0.3531
   56DA    H5'1 1743  10.445   1.564   3.745 -1.0935 -0.8154 -1.0895
   56DA    H5'2 1744  10.522   1.503   3.600 -1.3276 -0.1013  0.6976
   56DA     C4' 1745  10.588   1.696   3.648 -0.5015 -0.0215  0.6107
   56DA     H4' 1746  10.517   1.732   3.573  0.1961  1.5615  0.6742
   56DA     O4' 1747  10.590   1.790   3.753 -0.3051  0.0766  0.3325
   56DA     C1' 1748  10.703   1.869   3.741 -0.1965 -0.9940 -0.3891
   56DA     H1' 1749  10.689   1.957   3.678 -2.0862 -1.4962 -0.7339
   56DA      N9 1750  10.737   1.927   3.873 -0.2312  0.3166  0.0204
   56DA      C8 1751  10.768   1.854   3.991  0.3957  0.5047  0.0384
   56DA      H8 1752  10.773   1.747   3.987 -0.4370  0.4290  0.7146
   56DA      N7 1753  10.798   1.932   4.092  0.4844  0.1135  0.3690
   56DA      C5 1754  10.773   2.057   4.036 -0.1161 -0.1941  0.0223
   56DA      C6 1755  10.786   2.188   4.082 -0.1122 -0.1977 -0.6092
   56DA      N6 1756  10.820   2.219   4.201 -0.7314  0.1342 -0.2464
   56DA     H61 1757  10.809   2.145   4.269 -0.6692 -0.0464 -0.4318
   56DA     H62 1758  10.803   2.315   4.226  1.8526  0.1590  1.8769
   56DA      N1 1759  10.771   2.297   4.005  0.3245  0.3692  0.2339
   56DA      C2 1760  10.729   2.282   3.885 -0.0588  0.1058  0.7352
   56DA      H2 1761  10.715   2.366   3.818  1.9606 -1.7691 -2.2641
   56DA      N3 1762  10.712   2.162   3.822 -0.5583 -0.5272  0.2262
   56DA      C4 1763  10.733   2.059   3.908 -0.0083  0.2927  0.2844
   56DA     C3' 1764  10.723   1.696   3.576  0.3865 -0.1853  0.4598
   56DA     H3' 1765  10.759   1.595   3.554 -2.6857 -1.2758 -0.0871
   56DA     C2' 1766  10.802   1.770   3.685 -0.0429  0.0357 -0.3498
   56DA    H2'1 1767  10.842   1.695   3.752 -0.3834 -1.3411 -1.6324
   56DA    H2'2 1768  10.882   1.824   3.634 -0.8591  0.9625 -0.6996
   56DA     O3' 1769  10.719   1.780   3.459  0.0802  0.5693  0.4432
   57DA       P 1770  10.851   1.795   3.365  0.4402 -0.1241 -0.5344
   57DA     O1P 1771  10.815   1.776   3.230  0.6606  0.0280  0.4367
   57DA     O2P 1772  10.956   1.703   3.423 -0.0460 -0.0450 -0.0789
   57DA     O5' 1773  10.904   1.941   3.372 -0.4801 -0.2900  0.2095
   57DA     C5' 1774  10.831   2.052   3.321 -0.0847 -0.2933 -0.0249
   57DA    H5'1 1775  10.737   2.066   3.372 -1.9070  0.4188 -3.2995
   57DA    H5'2 1776  10.788   2.036   3.222 -0.2902  1.3706 -0.2234
   57DA     C4' 1777  10.900   2.182   3.331  0.8941 -0.0431 -0.8637
   57DA     H4' 1778  10.833   2.230   3.259 -1.5341 -0.3212  1.0840
   57DA     O4' 1779  10.882   2.244   3.459  0.0251  0.5716 -0.0460
   57DA     C1' 1780  11.014   2.276   3.511 -0.1763 -0.1168 -0.9957
   57DA     H1' 1781  11.037   2.381   3.494  1.6124 -0.2996  0.1032
   57DA      N9 1782  11.017   2.237   3.653 -0.1725  0.5746  0.4789
   57DA      C8 1783  11.022   2.113   3.703  0.8446 -0.2406  0.1173
   57DA      H8 1784  10.989   2.024   3.651  2.6434 -2.2556  2.2097
   57DA      N7 1785  11.057   2.107   3.828 -0.1943  0.0291 -0.2218
   57DA      C5 1786  11.075   2.242   3.866  0.0476  0.2471  0.6206
   57DA      C6 1787  11.106   2.317   3.985 -0.2106  0.4505 -0.4174
   57DA      N6 1788  11.153   2.263   4.095 -0.2935  0.2805  0.1416
   57DA     H61 1789  11.128   2.167   4.116 -1.1253  0.4462 -0.0355
   57DA     H62 1790  11.180   2.331   4.165  0.9489 -1.2590  1.2399
   57DA      N1 1791  11.112   2.452   3.990  0.1827 -0.6043 -0.4627
   57DA      C2 1792  11.075   2.514   3.880  0.3455 -0.1837 -0.3658
   57DA      H2 1793  11.079   2.621   3.877  2.2762 -0.2227 -0.6321
   57DA      N3 1794  11.042   2.460   3.767  0.0043  0.3207 -0.3916
   57DA      C4 1795  11.047   2.323   3.759  0.5178 -0.4473  0.0104
   57DA     C3' 1796  11.044   2.195   3.286 -0.3329  0.1652  0.3290
   57DA     H3' 1797  11.081   2.112   3.226  1.5353  0.9871  0.2801
   57DA     C2' 1798  11.110   2.199   3.423 -0.5334  0.1473 -0.2061
   57DA    H2'1 1799  11.122   2.097   3.461  0.4365  0.5330  0.5550
   57DA    H2'2 1800  11.209   2.245   3.422  0.2564 -1.4086 -2.5957
   57DA     O3' 1801  11.063   2.320   3.218  0.1289  0.3274 -0.6093
   58DG       P 1802  11.186   2.341   3.117 -0.3792 -0.5710 -0.1165
   58DG     O1P 1803  11.168   2.473   3.049  0.5272 -0.3850  0.0027
   58DG     O2P 1804  11.189   2.225   3.034  0.3804  0.4652 -0.3223
   58DG     O5' 1805  11.322   2.347   3.202 -0.0511  0.0302  0.2427
   58DG     C5' 1806  11.374   2.471   3.249  0.1409 -0.3443  0.1109
   58DG    H5'1 1807  11.409   2.530   3.164 -2.8413  1.1751 -0.1750
   58DG    H5'2 1808  11.457   2.456   3.318 -0.5714 -1.2029  0.7910
   58DG     C4' 1809  11.276   2.560   3.330  0.0897  0.0277  0.7057
   58DG     H4' 1810  11.186   2.570   3.270  1.3219 -1.3950 -1.5043
   58DG     O4' 1811  11.254   2.496   3.457  0.0579  0.3691  0.2765
   58DG     C1' 1812  11.305   2.579   3.560 -0.0020 -0.5446 -1.0713
   58DG     H1' 1813  11.212   2.611   3.607  0.0395  1.5553 -2.3080
   58DG      N9 1814  11.391   2.509   3.655  0.2665 -0.3030  0.0104
   58DG      C8 1815  11.453   2.389   3.632  0.1890  0.5713 -0.0748
   58DG      H8 1816  11.449   2.343   3.534  0.5963  1.2734 -0.4315
   58DG      N7 1817  11.494   2.331   3.741  0.0332 -0.2420  0.3220
   58DG      C5 1818  11.472   2.430   3.839  0.1971 -0.4861 -0.5246
   58DG      C6 1819  11.519   2.443   3.976 -0.2838  0.2554  0.0283
   58DG      O6 1820  11.592   2.360   4.037 -0.1837 -0.1175  0.1977
   58DG      N1 1821  11.489   2.565   4.038 -0.4637  0.4326 -0.2223
   58DG      H1 1822  11.521   2.586   4.132  0.4730  0.9844 -0.6419
   58DG      C2 1823  11.416   2.660   3.981  0.7409 -0.6622 -0.7229
   58DG      N2 1824  11.388   2.773   4.041  0.1944 -0.8528  0.2003
   58DG     H21 1825  11.415   2.792   4.136 -2.6598  2.4154  0.5667
   58DG     H22 1826  11.309   2.825   4.004 -0.0345  1.0323  3.0890
   58DG      N3 1827  11.385   2.664   3.854  0.0033 -0.2365  0.7177
   58DG      C4 1828  11.413   2.548   3.786 -0.4753  0.2820 -0.1371
   58DG     C3' 1829  11.311   2.705   3.357  0.0573 -0.2394  0.2323
   58DG     H3' 1830  11.390   2.734   3.289  1.2758 -2.6178  0.5523
   58DG     C2' 1831  11.380   2.698   3.497  0.3075  0.6291  0.2750
   58DG    H2'1 1832  11.484   2.670   3.484  0.5844  1.3842  0.8044
   58DG    H2'2 1833  11.366   2.790   3.554  0.7567  0.1738  1.1412
   58DG     O3' 1834  11.192   2.787   3.341  0.3565  0.3428 -0.8059
   59OXG      P 1835  11.201   2.920   3.257  0.0261  0.5725  0.1280
   59OXG    O1P 1836  11.066   2.976   3.262 -0.0458 -0.0740 -0.1906
   59OXG    O2P 1837  11.252   2.886   3.128  0.2766  0.0865  0.2059
   59OXG    O5' 1838  11.300   3.025   3.325 -0.4127 -0.4511 -0.1602
   59OXG    C5' 1839  11.250   3.124   3.418 -0.6981 -0.1522  0.3162
   59OXG   H5'1 1840  11.170   3.084   3.481 -0.2505 -0.2086  0.8565
   59OXG   H5'2 1841  11.199   3.203   3.363 -2.0386  0.0722  1.8070
   59OXG    C4' 1842  11.360   3.185   3.501  0.8761 -0.1494  0.3206
   59OXG    H4' 1843  11.317   3.268   3.558  1.2908  1.4601 -1.6097
   59OXG    O4' 1844  11.414   3.089   3.591 -0.1487  0.1355 -0.1929
   59OXG    C1' 1845  11.563   3.088   3.577 -0.0380 -0.5269  0.7141
   59OXG    H1' 1846  11.602   3.170   3.637 -2.6543  1.8178 -0.5424
   59OXG     N9 1847  11.636   2.968   3.624 -0.2255 -0.0780  0.0248
   59OXG     C8 1848  11.676   2.860   3.547  0.3097 -1.0362  0.7904
   59OXG     O8 1849  11.649   2.846   3.427  0.6301  0.0675  0.3184
   59OXG     N7 1850  11.746   2.772   3.613 -0.0368  0.3447 -0.9397
   59OXG     H7 1851  11.757   2.678   3.577  0.7969  0.3627 -0.7518
   59OXG     C5 1852  11.732   2.812   3.749 -0.4152  0.3400  0.4566
   59OXG     C6 1853  11.769   2.753   3.875 -0.7525 -0.3369  0.4713
   59OXG     O6 1854  11.816   2.642   3.892 -0.3184 -0.1422 -1.0806
   59OXG     N1 1855  11.743   2.838   3.980 -0.7791  0.5342 -0.2597
   59OXG     H1 1856  11.772   2.804   4.070 -0.2135 -1.1112 -1.0191
   59OXG     C2 1857  11.690   2.963   3.972  0.6324 -0.6093 -0.3077
   59OXG     N2 1858  11.672   3.023   4.084  1.3681 -0.2643 -0.2935
   59OXG    H21 1859  11.696   2.973   4.168  1.7475 -0.0168 -0.2495
   59OXG    H22 1860  11.595   3.089   4.085  0.1976 -1.5657 -1.1700
   59OXG     N3 1861  11.656   3.020   3.857  0.2040  0.4130 -0.5066
   59OXG     C4 1862  11.676   2.937   3.747  0.2432  0.3910  0.3365
   59OXG    C3' 1863  11.478   3.244   3.418  0.6278  0.1782  0.0419
   59OXG    H3' 1864  11.453   3.258   3.313  2.5467  0.8432 -0.3753
   59OXG    C2' 1865  11.576   3.126   3.431 -0.3224  0.5155 -0.7871
   59OXG   H2'1 1866  11.678   3.154   3.409 -0.0053  0.2493  0.2988
   59OXG   H2'2 1867  12.382   6.386   8.242 -0.9789  0.4054  0.5061
   59OXG    O3' 1868  11.548   3.359   3.463 -0.3616 -0.7497  0.2134
   60DC       P 1869  11.488   3.513   3.465  0.1236 -0.1417  0.2078
   60DC     O1P 1870  11.343   3.525   3.433  0.7632 -0.0856 -0.0394
   60DC     O2P 1871  11.580   3.598   3.393  0.5750  0.5368 -0.4925
   60DC     O5' 1872  11.498   3.541   3.620 -0.0159 -0.3241 -0.1495
   60DC     C5' 1873  11.397   3.510   3.710 -0.0905 -0.7126  0.6317
   60DC    H5'1 1874  11.374   3.405   3.689 -0.6450 -0.5093  0.1861
   60DC    H5'2 1875  11.306   3.569   3.699 -0.0265 -0.5519  0.9732
   60DC     C4' 1876  11.437   3.528   3.863 -0.3542 -0.0924 -0.4092
   60DC     H4' 1877  11.347   3.509   3.921 -1.0922  2.6269 -0.5205
   60DC     O4' 1878  11.532   3.431   3.896  0.3306 -0.0689  0.0435
   60DC     C1' 1879  11.656   3.491   3.921 -0.1092  0.2985  0.1353
   60DC     H1' 1880  11.666   3.478   4.029  1.4870  1.4494  0.1584
   60DC      N1 1881  11.763   3.417   3.846 -0.3275 -0.1451  0.1857
   60DC      C6 1882  11.769   3.411   3.705 -0.0893 -0.2480 -0.2888
   60DC      H6 1883  11.719   3.484   3.644 -0.4208 -1.3134 -1.3308
   60DC      C5 1884  11.845   3.322   3.641  0.5467 -0.0632 -0.1092
   60DC      H5 1885  11.859   3.330   3.534  1.9252  2.8275  0.1875
   60DC      C4 1886  11.907   3.230   3.721 -0.2670  0.1487  0.0638
   60DC      N4 1887  11.989   3.146   3.665 -0.6445  0.2586 -0.2440
   60DC     H41 1888  11.998   3.140   3.565  0.2116 -0.6503 -0.1410
   60DC     H42 1889  12.023   3.076   3.730  1.3339  0.8244 -0.5932
   60DC      N3 1890  11.907   3.224   3.854  0.3854  0.2803  0.5191
   60DC      C2 1891  11.829   3.314   3.918  0.7995  0.5056 -0.1916
   60DC      O2 1892  11.811   3.293   4.036  0.0846  0.1104 -0.1336
   60DC     C3' 1893  11.488   3.673   3.890 -0.3607 -0.0691 -0.7992
   60DC     H3' 1894  11.451   3.740   3.813  1.1861  0.1205 -1.4137
   60DC     C2' 1895  11.638   3.644   3.886  0.0759 -0.4765  0.6305
   60DC    H2'1 1896  11.674   3.678   3.789 -0.8712  3.5973  1.5151
   60DC    H2'2 1897  11.697   3.707   3.953  0.8652 -1.4139  0.8443
   60DC     O3' 1898  11.453   3.707   4.024  0.2846  0.1203  0.3978
   61DA       P 1899  11.497   3.846   4.102 -0.0749 -0.3236 -0.1442
   61DA     O1P 1900  11.391   3.877   4.204 -0.2586  0.8826 -0.2300
   61DA     O2P 1901  11.532   3.953   4.010 -0.5133  0.2708 -0.1135
   61DA     O5' 1902  11.632   3.801   4.178 -0.0845 -0.8489 -0.2659
   61DA     C5' 1903  11.628   3.686   4.258 -0.2102 -0.0189 -0.5050
   61DA    H5'1 1904  11.599   3.600   4.198  1.4711 -0.4532 -0.7544
   61DA    H5'2 1905  11.554   3.698   4.336 -0.0975  1.2823 -0.5767
   61DA     C4' 1906  11.760   3.653   4.324 -0.8712  0.2320 -0.4214
   61DA     H4' 1907  11.748   3.595   4.415 -1.2735  3.7294  1.9629
   61DA     O4' 1908  11.837   3.578   4.231  0.0747  0.9223 -0.1191
   61DA     C1' 1909  11.963   3.636   4.214  0.5584  0.2392 -0.5684
   61DA     H1' 1910  12.029   3.591   4.288  0.3462  1.3021  0.2846
   61DA      N9 1911  12.002   3.624   4.069 -0.3855  0.0099  0.0115
   61DA      C8 1912  11.959   3.705   3.963 -0.3338  0.3104  1.0201
   61DA      H8 1913  11.898   3.794   3.972  1.5479  1.9786 -1.3057
   61DA      N7 1914  11.981   3.653   3.847  0.5354  0.1832 -0.4266
   61DA      C5 1915  12.067   3.544   3.878 -0.1777  0.5390  0.2599
   61DA      C6 1916  12.144   3.458   3.795 -0.7125 -1.2214 -0.1258
   61DA      N6 1917  12.137   3.451   3.665 -0.0372 -0.1959 -0.0147
   61DA     H61 1918  12.065   3.502   3.617 -1.3087 -0.2506  1.7161
   61DA     H62 1919  12.174   3.369   3.621  1.1603 -0.1893  0.9311
   61DA      N1 1920  12.231   3.376   3.854 -0.0306  0.1429  0.1315
   61DA      C2 1921  12.238   3.369   3.987 -0.0111  0.1746 -0.3913
   61DA      H2 1922  12.305   3.300   4.036  0.5061  1.8543  1.4149
   61DA      N3 1923  12.169   3.446   4.072  0.7326  0.1601  0.0623
   61DA      C4 1924  12.085   3.531   4.015 -0.4869  0.1996 -0.1883
   61DA     C3' 1925  11.846   3.766   4.379 -0.6813 -0.1672  0.3308
   61DA     H3' 1926  11.784   3.852   4.406  1.0871  0.5416  2.4433
   61DA     C2' 1927  11.943   3.785   4.259 -1.0887  0.1768 -0.1836
   61DA    H2'1 1928  11.883   3.839   4.186 -0.3548  1.1441 -0.0923
   61DA    H2'2 1929  12.032   3.831   4.303  0.4085 -2.6761  0.0090
   61DA     O3' 1930  11.905   3.718   4.493 -0.5612  0.4326  0.3235
   62DT       P 1931  12.000   3.807   4.595 -0.2449  0.4910 -0.3809
   62DT     O1P 1932  11.967   3.756   4.731  0.0551 -0.2668  0.2704
   62DT     O2P 1933  11.976   3.947   4.562 -0.0501 -0.3385 -0.5724
   62DT     O5' 1934  12.145   3.762   4.549  0.4207 -0.5051 -0.0210
   62DT     C5' 1935  12.205   3.627   4.572 -0.3180 -0.5673 -0.2541
   62DT    H5'1 1936  12.135   3.554   4.530  0.3056 -0.7077 -1.0742
   62DT    H5'2 1937  12.218   3.620   4.680 -0.7220  3.6906  0.2321
   62DT     C4' 1938  12.340   3.611   4.498 -0.1223 -0.5476 -0.0926
   62DT     H4' 1939  12.383   3.516   4.528  3.6811  1.3861  1.4073
   62DT     O4' 1940  12.334   3.621   4.353 -0.1768 -0.0826  0.6387
   62DT     C1' 1941  12.445   3.690   4.307 -0.3590  0.3087 -0.3809
   62DT     H1' 1942  12.543   3.644   4.316  0.0703  1.5285  1.9694
   62DT      N1 1943  12.420   3.729   4.165 -0.1455  0.4923  0.1782
   62DT      C6 1944  12.323   3.820   4.141  0.4806  0.8225  0.1163
   62DT      H6 1945  12.272   3.869   4.222 -0.1132  1.0009 -0.3562
   62DT      C5 1946  12.286   3.841   4.009 -0.1220 -0.3915 -0.3472
   62DT      C7 1947  12.175   3.933   3.988 -0.0833 -0.3881  0.2348
   62DT     H71 1948  12.098   3.909   3.915  0.1532  1.4239 -0.6871
   62DT     H72 1949  12.124   3.950   4.082  3.1411  0.6898  1.9262
   62DT     H73 1950  12.211   4.027   3.944 -3.1332 -1.1235 -4.5910
   62DT      C4 1951  12.339   3.759   3.898  0.2134  0.2682  0.0500
   62DT      O4 1952  12.313   3.774   3.775  0.3724 -0.0015 -0.2745
   62DT      N3 1953  12.424   3.664   3.938 -0.8263  0.2822  0.5042
   62DT      H3 1954  12.456   3.604   3.863 -2.0944  0.3840 -0.1490
   62DT      C2 1955  12.467   3.645   4.066 -0.3105 -0.6119 -0.0173
   62DT      O2 1956  12.558   3.557   4.090  0.5288  0.0099  0.6037
   62DT     C3' 1957  12.450   3.718   4.532  0.1914  0.3514  0.2181
   62DT     H3' 1958  12.411   3.785   4.609  0.8947  0.0558  0.8453
   62DT     C2' 1959  12.459   3.803   4.405  0.4059  0.3611  0.3489
   62DT    H2'1 1960  12.376   3.873   4.400  0.7987  0.7470 -1.8903
   62DT    H2'2 1961  12.553   3.856   4.388  1.0144 -1.3174 -2.1899
   62DT     O3' 1962  12.559   3.639   4.567  0.0009  0.3188  0.3531
   63DG       P 1963  12.691   3.706   4.633 -0.3361  0.1968 -0.0919
   63DG     O1P 1964  12.766   3.598   4.700 -0.3535 -0.3400 -0.0861
   63DG     O2P 1965  12.659   3.819   4.719 -0.3274 -0.2190 -0.5382
   63DG     O5' 1966  12.779   3.743   4.509  0.3666 -0.9715 -0.1706
   63DG     C5' 1967  12.837   3.653   4.425  0.5108  1.0061 -0.1940
   63DG    H5'1 1968  12.766   3.577   4.393 -0.4771  0.8554  2.1274
   63DG    H5'2 1969  12.914   3.594   4.473 -1.6847 -3.4686 -1.6152
   63DG     C4' 1970  12.883   3.725   4.294 -0.5066  0.5767  0.4954
   63DG     H4' 1971  12.952   3.657   4.245  2.1800  1.5672  2.6685
   63DG     O4' 1972  12.774   3.758   4.210 -0.6044  0.3561 -0.4149
   63DG     C1' 1973  12.806   3.878   4.151  0.2589 -0.1256  0.6429
   63DG     H1' 1974  12.891   3.871   4.084 -1.3547  1.5439 -1.7596
   63DG      N9 1975  12.697   3.933   4.070  0.2986 -0.3812  0.1715
   63DG      C8 1976  12.604   4.027   4.108 -0.7218 -0.4126  0.2735
   63DG      H8 1977  12.600   4.066   4.208  2.2269  3.6825 -0.9342
   63DG      N7 1978  12.524   4.066   4.004 -0.8488 -0.2525  0.2722
   63DG      C5 1979  12.575   3.994   3.895 -0.2777  0.2534  0.0593
   63DG      C6 1980  12.534   3.986   3.760 -0.2042 -0.4516  0.5580
   63DG      O6 1981  12.449   4.049   3.696  0.0941  0.3840 -0.2963
   63DG      N1 1982  12.612   3.896   3.682 -0.2935 -0.2896 -0.1471
   63DG      H1 1983  12.613   3.898   3.581  1.1260 -1.4949 -0.1853
   63DG      C2 1984  12.719   3.831   3.731  0.2828  0.0293  0.1366
   63DG      N2 1985  12.778   3.762   3.639  0.0584 -0.0958  0.1233
   63DG     H21 1986  12.754   3.761   3.542  2.1762  1.9076 -0.5333
   63DG     H22 1987  12.867   3.718   3.662  0.0458  0.3582  1.1082
   63DG      N3 1988  12.761   3.838   3.859 -0.4272 -0.3865  0.0334
   63DG      C4 1989  12.678   3.913   3.937 -0.6345 -0.2738  0.2559
   63DG     C3' 1990  12.954   3.854   4.321  0.1117  0.1970 -0.7452
   63DG     H3' 1991  12.987   3.874   4.423 -0.7085  0.3525 -0.4980
   63DG     C2' 1992  12.853   3.961   4.275 -0.0332  1.0674 -0.0431
   63DG    H2'1 1993  12.767   3.963   4.343  0.1184 -1.1911  0.2984
   63DG    H2'2 1994  12.898   4.058   4.254  0.1312  0.6120 -1.9948
   63DG     O3' 1995  13.065   3.867   4.237  0.8513 -0.1666  0.1838
   64DT       P 1996  13.202   3.926   4.292 -0.3639 -0.4626 -0.0050
   64DT     O1P 1997  13.248   3.855   4.411  0.2471 -0.9571 -0.7374
   64DT     O2P 1998  13.176   4.072   4.307 -0.1887  0.0426  0.5087
   64DT     O5' 1999  13.311   3.902   4.172 -0.3516 -0.4256 -0.0950
   64DT     C5' 2000  13.359   3.768   4.142 -0.0513  0.1403  0.4754
   64DT    H5'1 2001  13.281   3.701   4.177 -0.7576  1.9254  2.4980
   64DT    H5'2 2002  13.442   3.743   4.208 -1.5497  1.1066  2.8422
   64DT     C4' 2003  13.401   3.744   4.001  0.3897 -0.2965  0.2911
   64DT     H4' 2004  13.442   3.643   3.998 -0.6296 -0.8416  2.3648
   64DT     O4' 2005  13.290   3.751   3.918  0.3641  0.1271  0.2086
   64DT     C1' 2006  13.311   3.855   3.813 -0.1187  0.4191  0.2748
   64DT     H1' 2007  13.341   3.798   3.725 -1.2747 -1.5976  1.0970
   64DT      N1 2008  13.178   3.922   3.794 -0.8442  0.0771  1.0352
   64DT      C6 2009  13.131   4.007   3.893  0.0146  0.4322  0.0764
   64DT      H6 2010  13.183   4.014   3.988 -0.0435  2.4521 -0.0080
   64DT      C5 2011  13.018   4.082   3.869 -1.0756  0.7432 -0.5223
   64DT      C7 2012  12.973   4.181   3.978  0.0749 -0.3501 -0.3988
   64DT     H71 2013  13.024   4.164   4.073 -0.5271 -2.5525 -0.4333
   64DT     H72 2014  12.987   4.285   3.946  1.7932 -0.7616 -1.0777
   64DT     H73 2015  12.871   4.161   4.010  0.3440  0.6690  1.2610
   64DT      C4 2016  12.948   4.083   3.741  0.0366  0.6067 -1.0072
   64DT      O4 2017  12.851   4.154   3.721 -0.2688  0.0811  0.0407
   64DT      N3 2018  13.003   4.001   3.646 -0.5975  0.0382  0.3761
   64DT      H3 2019  12.955   4.013   3.558 -0.8379  2.2569  0.7512
   64DT      C2 2020  13.116   3.920   3.669  0.4741  0.2633 -0.8949
   64DT      O2 2021  13.157   3.859   3.573 -0.3106 -0.1926  0.0002
   64DT     C3' 2022  13.514   3.834   3.944  0.5210  0.7396 -0.2059
   64DT     H3' 2023  13.569   3.884   4.024 -2.7955  1.7338  1.6573
   64DT     C2' 2024  13.429   3.935   3.870 -0.3801 -0.6614  0.3290
   64DT    H2'1 2025  13.395   4.012   3.938  0.7917 -0.1497  0.3527
   64DT    H2'2 2026  13.474   3.981   3.782  0.0601 -1.4998  0.1011
   64DT     O3' 2027  13.598   3.756   3.862 -0.1886  0.0769 -0.1451
   65DT       P 2028  13.720   3.823   3.769 -0.1163 -0.2472  0.1093
   65DT     O1P 2029  13.814   3.713   3.725  0.7782  0.1162 -0.6249
   65DT     O2P 2030  13.776   3.949   3.833 -0.5275  0.1856  0.2945
   65DT     O5' 2031  13.660   3.880   3.627  0.0475  0.8276  0.4795
   65DT     C5' 2032  13.607   3.791   3.525 -0.2345 -0.6090 -0.3806
   65DT    H5'1 2033  13.536   3.722   3.572 -0.3176  0.3102  0.8761
   65DT    H5'2 2034  13.692   3.736   3.485  0.9869 -0.3285  1.7489
   65DT     C4' 2035  13.552   3.874   3.405 -0.3006  0.3734 -0.1157
   65DT     H4' 2036  13.538   3.802   3.325 -0.9036  0.4429 -0.0779
   65DT     O4' 2037  13.430   3.936   3.446 -0.2878 -0.6942 -0.3655
   65DT     C1' 2038  13.418   4.061   3.397 -0.2686 -0.6435  0.4957
   65DT     H1' 2039  13.378   4.048   3.296  0.9740 -1.2813  0.0731
   65DT      N1 2040  13.318   4.138   3.469 -0.0352  0.3320 -0.8695
   65DT      C6 2041  13.352   4.196   3.591  0.3770 -0.0230 -0.1335
   65DT      H6 2042  13.451   4.181   3.631  0.4999 -0.7901 -0.7111
   65DT      C5 2043  13.269   4.281   3.654  0.8562  0.0496  0.0449
   65DT      C7 2044  13.312   4.337   3.784 -0.4826  0.7299  0.1277
   65DT     H71 2045  13.255   4.426   3.812  2.8176  3.0837  0.0601
   65DT     H72 2046  13.316   4.260   3.861 -1.6022  0.3354 -0.2065
   65DT     H73 2047  13.413   4.378   3.785 -0.2598  0.1779  0.3215
   65DT      C4 2048  13.139   4.316   3.597  0.5428 -0.0459 -0.1182
   65DT      O4 2049  13.058   4.388   3.653 -0.2867 -0.5568 -0.1171
   65DT      N3 2050  13.118   4.264   3.466  0.0788 -0.5175  0.3928
   65DT      H3 2051  13.042   4.311   3.419  0.9096 -0.1260 -0.5944
   65DT      C2 2052  13.203   4.183   3.397  0.1410 -0.2663 -0.0204
   65DT      O2 2053  13.171   4.157   3.283 -0.4311 -0.0994  0.7013
   65DT     C3' 2054  13.639   3.993   3.349 -0.3757  0.2211 -0.1624
   65DT     H3' 2055  13.738   4.002   3.394  0.0293  0.6473 -1.1257
   65DT     C2' 2056  13.564   4.118   3.387  0.5521 -0.1298 -0.4490
   65DT    H2'1 2057  13.604   4.145   3.485  1.6483  1.4286 -1.2694
   65DT    H2'2 2058  13.573   4.193   3.308  2.2199  0.0827 -0.0924
   65DT     O3' 2059  13.645   3.968   3.213 -0.8337  0.3582  0.2524
   66DC       P 2060  13.762   4.030   3.122  0.2273  0.5785 -0.1599
   66DC     O1P 2061  13.799   3.916   3.034  0.1882 -0.1139  0.2024
   66DC     O2P 2062  13.862   4.106   3.201  0.4866 -0.2139  0.0965
   66DC     O5' 2063  13.694   4.149   3.027  0.5496  0.3383  0.1705
   66DC     C5' 2064  13.582   4.110   2.939  0.7400  0.1278  0.1838
   66DC    H5'1 2065  13.528   4.028   2.986 -0.2785  0.4507 -0.3838
   66DC    H5'2 2066  13.622   4.087   2.841  2.4397 -0.7211  1.0471
   66DC     C4' 2067  13.490   4.225   2.917 -0.4943 -0.1695 -0.2704
   66DC     H4' 2068  13.434   4.201   2.827 -0.6755  0.0950 -0.2316
   66DC     O4' 2069  13.404   4.239   3.033  0.6150 -0.0499  0.5909
   66DC     C1' 2070  13.324   4.358   3.008 -0.0637  0.2867  0.1815
   66DC     H1' 2071  13.229   4.338   2.958  0.2259  3.7004 -2.0900
   66DC      N1 2072  13.305   4.426   3.134  0.4708 -0.3839 -0.2398
   66DC      C6 2073  13.401   4.425   3.232  0.1793 -0.0949 -0.3957
   66DC      H6 2074  13.485   4.358   3.219  0.6972  0.5584 -0.4327
   66DC      C5 2075  13.397   4.506   3.341  0.4064  0.2151  0.2511
   66DC      H5 2076  13.467   4.496   3.423 -1.1504 -0.0746  1.5849
   66DC      C4 2077  13.279   4.580   3.357  0.0737 -0.8710  1.3620
   66DC      N4 2078  13.243   4.621   3.472 -0.3438 -0.1445  0.4762
   66DC     H41 2079  13.311   4.605   3.545  1.5703  1.1423 -0.9488
   66DC     H42 2080  13.165   4.685   3.473  1.5832  2.3382  1.8927
   66DC      N3 2081  13.187   4.590   3.259 -0.2648 -0.0636  0.3038
   66DC      C2 2082  13.197   4.517   3.140 -0.4801  0.6812 -0.6026
   66DC      O2 2083  13.105   4.530   3.058 -0.1585 -0.2151  0.3022
   66DC     C3' 2084  13.541   4.364   2.898  0.8431 -0.1952  0.2369
   66DC     H3' 2085  13.596   4.396   2.986  0.7153  0.2364  0.1611
   66DC     C2' 2086  13.403   4.432   2.903 -0.3543  0.1001  0.5076
   66DC    H2'1 2087  13.417   4.538   2.924  0.6269 -0.0310  0.5874
   66DC    H2'2 2088  13.352   4.427   2.807  3.8263 -0.7483 -1.9638
   66DC     O3' 2089  13.600   4.371   2.766 -0.4930  0.1361 -0.6938
   67DA       P 2090  13.649   4.513   2.705  0.1763  0.7152  0.1613
   67DA     O1P 2091  13.709   4.491   2.571 -0.1069  0.0719  0.0957
   67DA     O2P 2092  13.733   4.587   2.796 -0.5029 -0.2051 -0.4431
   67DA     O5' 2093  13.513   4.597   2.681  0.2191 -0.5526 -0.2510
   67DA     C5' 2094  13.424   4.560   2.584 -0.1432 -0.6746  0.5798
   67DA    H5'1 2095  13.389   4.458   2.599  0.8082 -1.0340  0.4563
   67DA    H5'2 2096  13.472   4.561   2.486 -0.5736  0.0273  0.3680
   67DA     C4' 2097  13.301   4.653   2.575  0.2842 -0.1163 -0.3144
   67DA     H4' 2098  13.228   4.596   2.518  0.5053 -0.1060 -0.6134
   67DA     O4' 2099  13.246   4.682   2.706  0.5924  0.5331  0.5057
   67DA     C1' 2100  13.252   4.816   2.738  0.3573 -0.0406 -0.1057
   67DA     H1' 2101  13.160   4.874   2.727  1.3418  1.4292 -1.0863
   67DA      N9 2102  13.307   4.840   2.872 -0.4468 -0.2328 -0.3955
   67DA      C8 2103  13.425   4.788   2.920 -0.0806 -0.1789  0.7711
   67DA      H8 2104  13.487   4.725   2.858 -0.9910 -1.6960  1.3241
   67DA      N7 2105  13.441   4.801   3.045  0.4071  0.8182 -0.0007
   67DA      C5 2106  13.322   4.877   3.084 -0.0255 -0.3396 -0.1283
   67DA      C6 2107  13.276   4.935   3.209 -0.3405  0.1082 -0.2807
   67DA      N6 2108  13.333   4.910   3.327 -0.2144 -0.4010  0.4892
   67DA     H61 2109  13.400   4.835   3.323  0.5387  0.2983 -0.8712
   67DA     H62 2110  13.306   4.957   3.412  1.3785  0.6694  0.4538
   67DA      N1 2111  13.161   5.006   3.213 -0.6828  0.2010  0.5680
   67DA      C2 2112  13.090   5.024   3.099  0.3213  0.2866 -0.1940
   67DA      H2 2113  12.991   5.065   3.110  0.5175  0.9779 -0.9142
   67DA      N3 2114  13.126   4.979   2.981  0.2449  0.2724  0.2359
   67DA      C4 2115  13.242   4.904   2.977 -0.7775  0.0815 -0.0682
   67DA     C3' 2116  13.316   4.788   2.513 -0.4065  0.2031 -0.1088
   67DA     H3' 2117  13.408   4.786   2.455  0.6384 -0.4577  1.4860
   67DA     C2' 2118  13.345   4.879   2.632  0.2190  0.7264  0.1455
   67DA    H2'1 2119  13.451   4.864   2.654  0.1838 -1.7420 -1.0666
   67DA    H2'2 2120  13.307   4.979   2.609 -1.8212 -0.3133 -1.2208
   67DA     O3' 2121  13.207   4.822   2.430  0.3142  0.0551  0.1169
   68DG       P 2122  13.208   4.952   2.330  0.2249  0.3947 -0.1599
   68DG     O1P 2123  13.107   4.935   2.226  0.0973 -0.1131 -0.1732
   68DG     O2P 2124  13.344   4.983   2.289  0.2156  0.9202 -0.1015
   68DG     O5' 2125  13.163   5.067   2.437  0.3183 -0.1294 -0.0450
   68DG     C5' 2126  13.040   5.074   2.497  0.6336 -0.4504 -0.4564
   68DG    H5'1 2127  13.003   4.978   2.532 -0.6144  0.2451  0.1967
   68DG    H5'2 2128  12.977   5.091   2.409 -1.8672 -0.8553  1.1560
   68DG     C4' 2129  13.018   5.190   2.597  0.5845 -0.0041  0.1398
   68DG     H4' 2130  12.914   5.189   2.629 -0.1008 -0.8899 -1.9708
   68DG     O4' 2131  13.092   5.149   2.708 -0.0950 -0.5037  0.2333
   68DG     C1' 2132  13.131   5.266   2.779 -1.0600 -0.0018  0.1773
   68DG     H1' 2133  13.044   5.305   2.831 -2.1627  0.6647 -2.0503
   68DG      N9 2134  13.238   5.249   2.877  0.1734 -0.0442  0.5272
   68DG      C8 2135  13.362   5.185   2.854  0.0275 -0.0366 -0.2817
   68DG      H8 2136  13.391   5.142   2.759  3.5687 -1.8790  1.4069
   68DG      N7 2137  13.446   5.202   2.959 -0.1586  0.3927  0.7782
   68DG      C5 2138  13.365   5.250   3.062  0.3821 -0.8890  0.3604
   68DG      C6 2139  13.382   5.284   3.204  0.3611 -0.5471  0.0706
   68DG      O6 2140  13.486   5.277   3.273 -0.3432  0.2792 -0.2389
   68DG      N1 2141  13.265   5.329   3.266  0.5199 -0.1670  0.6083
   68DG      H1 2142  13.273   5.376   3.355 -2.6148  2.7036 -0.4446
   68DG      C2 2143  13.149   5.351   3.204  0.4226 -0.0873 -0.5761
   68DG      N2 2144  13.059   5.408   3.280 -0.1767 -0.0641  0.3104
   68DG     H21 2145  13.075   5.409   3.380 -0.7254  0.3031  0.4005
   68DG     H22 2146  12.966   5.396   3.242  0.3108  0.8912 -1.2735
   68DG      N3 2147  13.132   5.334   3.075  0.3550 -0.6173  0.1793
   68DG      C4 2148  13.241   5.283   3.009  0.7023  0.6579 -0.1541
   68DG     C3' 2149  13.054   5.337   2.571  0.3821 -0.3281  0.6143
   68DG     H3' 2150  13.069   5.362   2.466 -3.4832  1.1692  0.2479
   68DG     C2' 2151  13.179   5.352   2.664  0.0529  0.0741 -0.1352
   68DG    H2'1 2152  13.272   5.318   2.618  0.8719  2.2160 -0.1361
   68DG    H2'2 2153  13.189   5.457   2.688 -1.5091  0.2480 -0.1678
   68DG     O3' 2154  12.948   5.414   2.621 -0.6594  0.2258 -0.0956
   69DC       P 2155  12.845   5.489   2.530 -0.3185  0.1285  0.3199
   69DC     O1P 2156  12.770   5.387   2.449 -0.4534  0.4772 -0.2272
   69DC     O2P 2157  12.913   5.599   2.464  0.2830 -0.7126  0.3346
   69DC     O5' 2158  12.739   5.556   2.632 -0.6270 -0.1599 -0.5133
   69DC     C5' 2159  12.655   5.469   2.704 -0.7478 -0.0593  0.1144
   69DC    H5'1 2160  12.713   5.378   2.722 -2.3179 -0.9814  0.6951
   69DC    H5'2 2161  12.569   5.451   2.640  0.2744  0.2204 -1.3925
   69DC     C4' 2162  12.606   5.534   2.840 -0.0524  0.1425 -0.4147
   69DC     H4' 2163  12.517   5.478   2.868  0.4811  0.1879  1.4983
   69DC     O4' 2164  12.704   5.533   2.940 -0.3213  0.5730 -0.0171
   69DC     C1' 2165  12.750   5.665   2.975  0.4498 -0.4398  1.0740
   69DC     H1' 2166  12.704   5.684   3.073  0.4765  1.7110  0.7161
   69DC      N1 2167  12.897   5.691   2.977 -0.3123 -0.4469 -0.4141
   69DC      C6 2168  12.974   5.668   2.863 -0.6014  0.6005  0.2042
   69DC      H6 2169  12.922   5.629   2.777 -0.6022  0.8319  0.0986
   69DC      C5 2170  13.108   5.682   2.871 -0.2322 -0.1492  0.1271
   69DC      H5 2171  13.168   5.664   2.784  1.3760 -3.4353  1.7234
   69DC      C4 2172  13.166   5.703   3.006  0.0080 -0.0953  0.9829
   69DC      N4 2173  13.293   5.695   3.021  0.8575 -0.3084 -0.1613
   69DC     H41 2174  13.341   5.686   2.932 -0.6953  2.2802 -1.3533
   69DC     H42 2175  13.343   5.708   3.108 -2.1174 -1.3722  1.8557
   69DC      N3 2176  13.095   5.708   3.111 -0.3078 -0.4035  0.4531
   69DC      C2 2177  12.958   5.697   3.098 -0.8263 -0.7802 -0.8609
   69DC      O2 2178  12.897   5.686   3.202  0.0095 -0.0425 -0.4820
   69DC     C3' 2179  12.564   5.678   2.828 -0.3962  0.4096 -0.4083
   69DC     H3' 2180  12.540   5.696   2.723 -3.8842  0.5746  0.2896
   69DC     C2' 2181  12.689   5.756   2.874  0.1122  0.6052  0.7563
   69DC    H2'1 2182  12.752   5.780   2.789  0.8785  0.9959  1.4159
   69DC    H2'2 2183  12.673   5.857   2.913 -0.8404  1.3137 -1.2900
   69DC     O3' 2184  12.451   5.700   2.909 -0.4338  0.0887 -0.2914
   70DT       P 2185  12.369   5.835   2.913 -0.0450 -0.0786  0.0863
   70DT     O1P 2186  12.231   5.797   2.940  0.7178 -0.7460 -0.2747
   70DT     O2P 2187  12.397   5.912   2.789  0.1446 -0.4527  0.4104
   70DT     O5' 2188  12.428   5.919   3.028 -0.1925 -0.1525  0.8075
   70DT     C5' 2189  12.409   5.880   3.162 -0.4062  0.6747 -0.1908
   70DT    H5'1 2190  12.454   5.781   3.175 -1.4482  0.1155 -0.7475
   70DT    H5'2 2191  12.303   5.868   3.186 -0.8373  0.3648 -2.1301
   70DT     C4' 2192  12.473   5.976   3.262 -0.7408  0.5610  0.1469
   70DT     H4' 2193  12.460   5.937   3.363  2.4441  0.0926  0.4534
   70DT     O4' 2194  12.616   5.967   3.250  0.5557  0.3355  0.1714
   70DT     C1' 2195  12.667   6.101   3.269 -0.4693 -0.6281 -0.0775
   70DT     H1' 2196  12.679   6.122   3.375  0.0024 -1.0560 -0.0466
   70DT      N1 2197  12.803   6.089   3.198  0.4311  0.2601 -0.8431
   70DT      C6 2198  12.807   6.074   3.062 -0.2699  0.6311  0.1913
   70DT      H6 2199  12.717   6.095   3.006 -0.2580  0.3632  0.0704
   70DT      C5 2200  12.924   6.041   3.003  0.2644  0.4700 -0.0073
   70DT      C7 2201  12.926   6.017   2.848 -0.0319 -0.2436 -0.6617
   70DT     H71 2202  12.988   6.098   2.809  2.6801 -0.8193  2.0473
   70DT     H72 2203  12.978   5.926   2.819 -0.4491 -1.4554  2.0664
   70DT     H73 2204  12.824   6.011   2.810 -0.8114  1.8378  0.8683
   70DT      C4 2205  13.051   6.042   3.079 -0.1762 -0.0236 -0.1731
   70DT      O4 2206  13.162   6.020   3.034 -0.0254 -0.3039 -0.3249
   70DT      N3 2207  13.036   6.060   3.212 -0.0029  0.3898  0.1002
   70DT      H3 2208  13.121   6.057   3.265  0.2149  0.1629 -0.2607
   70DT      C2 2209  12.917   6.076   3.280  0.0030  0.3629  0.8237
   70DT      O2 2210  12.914   6.080   3.403 -0.2554 -0.0633 -0.8576
   70DT     C3' 2211  12.430   6.123   3.253  0.4784  0.8551 -0.3952
   70DT     H3' 2212  12.344   6.132   3.186  1.5923 -2.1797 -2.4524
   70DT     C2' 2213  12.558   6.194   3.208  0.1198  0.1623  0.0262
   70DT    H2'1 2214  12.565   6.177   3.101  1.5835 -2.8047  0.4752
   70DT    H2'2 2215  12.561   6.300   3.234  0.9514  0.7017 -2.1262
   70DT     O3' 2216  12.394   6.155   3.388 -0.1052 -0.5099  0.5078
   71DG       P 2217  12.324   6.295   3.423  0.1386  0.0818  0.2022
   71DG     O1P 2218  12.247   6.278   3.544  0.1106 -0.0707 -0.5948
   71DG     O2P 2219  12.246   6.352   3.309  0.1867  0.1263 -0.0323
   71DG     O5' 2220  12.455   6.381   3.454 -0.5977 -0.3984 -0.2660
   71DG     C5' 2221  12.515   6.372   3.583 -0.2654  0.0704 -0.0422
   71DG    H5'1 2222  12.530   6.265   3.599  0.9848  0.6422  3.2767
   71DG    H5'2 2223  12.448   6.417   3.656 -1.4455  0.4620 -1.3115
   71DG     C4' 2224  12.637   6.457   3.585  0.4944  0.2634 -0.0415
   71DG     H4' 2225  12.679   6.440   3.684  2.1631 -3.0011 -1.1493
   71DG     O4' 2226  12.737   6.404   3.490  0.3671  0.1210 -0.0645
   71DG     C1' 2227  12.788   6.509   3.418 -0.3575 -0.5807  0.3455
   71DG     H1' 2228  12.874   6.553   3.468 -0.6460 -0.7857  1.0308
   71DG      N9 2229  12.832   6.473   3.278  0.7011  0.4098 -0.4676
   71DG      C8 2230  12.751   6.464   3.172 -0.0959  0.2229  0.5135
   71DG      H8 2231  12.650   6.500   3.166  0.2167  1.5526  2.3682
   71DG      N7 2232  12.809   6.415   3.064  0.0935  0.6545 -0.1205
   71DG      C5 2233  12.939   6.402   3.112  0.1395 -0.7784  0.3776
   71DG      C6 2234  13.060   6.360   3.048 -0.9463  0.6153 -0.1063
   71DG      O6 2235  13.076   6.319   2.934 -0.3749  0.1869  0.3719
   71DG      N1 2236  13.179   6.368   3.128 -0.7805  0.4073 -0.0538
   71DG      H1 2237  13.268   6.364   3.080 -0.9261  0.3395 -0.3230
   71DG      C2 2238  13.175   6.406   3.254 -0.3508 -0.3332 -0.2688
   71DG      N2 2239  13.292   6.414   3.318  0.1722  0.0202 -0.0372
   71DG     H21 2240  13.379   6.387   3.274  1.4144  4.1599 -0.5631
   71DG     H22 2241  13.284   6.427   3.418  1.7665  0.2721  0.0697
   71DG      N3 2242  13.066   6.430   3.325  0.8478 -0.5407  0.0844
   71DG      C4 2243  12.951   6.428   3.246  0.0737 -0.1149  0.5922
   71DG     C3' 2244  12.629   6.606   3.556 -0.9028 -0.1371 -0.4608
   71DG     H3' 2245  12.524   6.634   3.568 -0.6459  0.0852  1.6937
   71DG     C2' 2246  12.682   6.619   3.412  0.0098  0.0411 -0.4694
   71DG    H2'1 2247  12.606   6.589   3.340  1.3546  0.4702 -2.1368
   71DG    H2'2 2248  12.722   6.712   3.373 -0.0795 -0.3178 -1.4552
   71DG     O3' 2249  12.702   6.685   3.651 -0.8346 -0.3269 -0.7117
   72DA       P 2250  12.642   6.821   3.719  0.4849  0.4726  0.0764
   72DA     O1P 2251  12.563   6.784   3.837 -0.3073  0.3572  0.0458
   72DA     O2P 2252  12.575   6.892   3.612  0.1388 -0.1385 -0.2150
   72DA     O5' 2253  12.772   6.892   3.771 -0.2129 -0.4793 -0.2325
   72DA     C5' 2254  12.837   6.838   3.887 -0.2463  0.6259  0.5919
   72DA    H5'1 2255  12.825   6.730   3.888  1.2329  0.4356  0.8691
   72DA    H5'2 2256  12.797   6.866   3.984  1.2339  1.3995  1.0114
   72DA     C4' 2257  12.989   6.862   3.886 -0.2065 -0.3184 -0.1949
   72DA     H4' 2258  13.039   6.821   3.973  2.5666  0.1498 -1.4782
   72DA     O4' 2259  13.053   6.792   3.780 -0.6152  0.0611 -0.1737
   72DA     C1' 2260  13.104   6.880   3.692  0.5141 -0.6259 -0.8810
   72DA     H1' 2261  13.211   6.871   3.704  0.2183 -2.5566  0.7655
   72DA      N9 2262  13.070   6.853   3.552 -0.5354 -1.0848  0.3966
   72DA      C8 2263  12.944   6.861   3.490  0.1887  0.2619 -0.5191
   72DA      H8 2264  12.859   6.878   3.554  2.7520  0.2769  3.1667
   72DA      N7 2265  12.951   6.832   3.363  0.6834 -0.0652  0.2239
   72DA      C5 2266  13.086   6.797   3.340 -0.9739 -0.2685 -0.0391
   72DA      C6 2267  13.159   6.756   3.231 -0.1756  0.1170  0.0972
   72DA      N6 2268  13.100   6.718   3.119  0.4366 -0.3756 -0.1585
   72DA     H61 2269  13.002   6.732   3.100  0.2903 -0.3685  0.5746
   72DA     H62 2270  13.167   6.686   3.050  1.4852  2.5463 -0.6427
   72DA      N1 2271  13.293   6.738   3.238  0.4099  0.0453 -0.1025
   72DA      C2 2272  13.358   6.773   3.358  0.7327 -0.9371  0.0588
   72DA      H2 2273  13.466   6.782   3.360  0.6304  0.3821  0.3037
   72DA      N3 2274  13.296   6.814   3.470  0.2788 -0.3847  0.3400
   72DA      C4 2275  13.160   6.823   3.454 -0.4462  0.0226 -0.0598
   72DA     C3' 2276  13.027   7.011   3.869  0.4834 -0.9809 -0.4298
   72DA     H3' 2277  12.950   7.083   3.897  0.2324 -0.7727 -1.6111
   72DA     C2' 2278  13.058   7.017   3.721  0.6499 -0.5117 -0.7963
   72DA    H2'1 2279  12.968   7.047   3.667  0.5265  1.4548  0.3954
   72DA    H2'2 2280  13.137   7.091   3.705 -0.1738  0.7734  0.7788
   72DA     O3' 2281  13.143   7.043   3.943  0.1685 -0.4251 -0.1084
   73DA       P 2282  13.192   7.198   3.950 -0.0607 -0.1241 -0.2138
   73DA     O1P 2283  13.248   7.217   4.088 -0.1637  0.2266  0.0822
   73DA     O2P 2284  13.087   7.290   3.905  0.3671 -0.0291 -0.2931
   73DA     O5' 2285  13.310   7.212   3.842  0.4580 -0.4519 -0.0267
   73DA     C5' 2286  13.434   7.149   3.860 -0.5025  0.9251 -0.1712
   73DA    H5'1 2287  13.420   7.043   3.838 -2.3787  1.1472 -0.2774
   73DA    H5'2 2288  13.472   7.167   3.960 -0.8091 -2.6752  0.7182
   73DA     C4' 2289  13.538   7.182   3.752 -0.1984  0.8236  0.5053
   73DA     H4' 2290  13.634   7.139   3.783 -1.2570  0.0614  3.0618
   73DA     O4' 2291  13.498   7.117   3.632  0.8401  0.1468 -0.6734
   73DA     C1' 2292  13.485   7.216   3.532  0.4055  0.5914  0.0446
   73DA     H1' 2293  13.572   7.216   3.466  1.7799  0.1795  1.7839
   73DA      N9 2294  13.372   7.184   3.439 -0.2189 -0.2300 -0.3057
   73DA      C8 2295  13.242   7.228   3.454 -0.1122  0.3421 -0.8843
   73DA      H8 2296  13.216   7.282   3.543 -1.2955  2.4916 -2.4449
   73DA      N7 2297  13.160   7.177   3.370 -0.3826  0.0217 -0.3493
   73DA      C5 2298  13.238   7.116   3.276 -0.5612 -0.4911  0.0985
   73DA      C6 2299  13.222   7.056   3.150  0.0581 -0.3764 -0.2548
   73DA      N6 2300  13.111   7.047   3.082 -0.3940 -0.1591  0.2315
   73DA     H61 2301  13.032   7.100   3.115 -2.6702 -1.9091 -2.0102
   73DA     H62 2302  13.112   7.008   2.989 -1.4725 -1.0942  0.5996
   73DA      N1 2303  13.327   7.000   3.088  0.1791  0.3899  0.2416
   73DA      C2 2304  13.443   7.011   3.133 -0.1004  0.1185  0.2879
   73DA      H2 2305  13.514   6.964   3.066 -1.5370  1.1843 -2.1379
   73DA      N3 2306  13.478   7.071   3.248 -0.3331  0.4443 -0.6801
   73DA      C4 2307  13.375   7.127   3.315  0.4603  0.2707  0.5652
   73DA     C3' 2308  13.560   7.328   3.728 -0.5584 -0.0928  0.2006
   73DA     H3' 2309  13.523   7.396   3.805  1.2594  3.3098 -1.6540
   73DA     C2' 2310  13.469   7.346   3.606  0.0438 -0.5738  0.7489
   73DA    H2'1 2311  13.368   7.361   3.646  0.4895  3.1435  0.8184
   73DA    H2'2 2312  13.481   7.433   3.543  1.4437 -1.3036 -0.0480
   73DA     O3' 2313  13.700   7.352   3.698 -0.0235 -0.0630  0.3385
   74DT       P 2314  13.756   7.498   3.685 -0.5183 -0.0229  0.2545
   74DT     O1P 2315  13.901   7.498   3.725  0.4084  0.3730  0.1910
   74DT     O2P 2316  13.664   7.599   3.739  0.4549  0.1083 -0.6449
   74DT     O5' 2317  13.739   7.519   3.524 -1.1189 -0.2924 -0.0730
   74DT     C5' 2318  13.824   7.450   3.428  0.1624  0.2642 -0.3779
   74DT    H5'1 2319  13.822   7.344   3.454 -2.3189  0.4133  0.2707
   74DT    H5'2 2320  13.926   7.486   3.442 -0.4222  2.3300 -1.0230
   74DT     C4' 2321  13.778   7.479   3.283  0.2717  0.8387 -0.1014
   74DT     H4' 2322  13.850   7.434   3.215 -0.0937 -0.7310  0.4930
   74DT     O4' 2323  13.650   7.416   3.261 -0.1048  0.1796  0.0670
   74DT     C1' 2324  13.581   7.496   3.164  0.0254  0.5315  0.0571
   74DT     H1' 2325  13.626   7.486   3.065 -0.0559  2.3678 -0.1965
   74DT      N1 2326  13.434   7.469   3.154 -0.4801 -0.0390 -0.4244
   74DT      C6 2327  13.340   7.506   3.248  0.2372  0.2122  0.8210
   74DT      H6 2328  13.381   7.558   3.334  2.9001 -1.2150  0.5170
   74DT      C5 2329  13.211   7.478   3.239  0.3684  0.1690  0.6600
   74DT      C7 2330  13.115   7.523   3.347 -0.4128  0.0113 -0.0967
   74DT     H71 2331  13.046   7.444   3.377 -0.8376  1.2904  2.5961
   74DT     H72 2332  13.172   7.549   3.436  1.1671  0.8884 -1.3136
   74DT     H73 2333  13.046   7.596   3.305  0.1549  0.4760 -0.2276
   74DT      C4 2334  13.164   7.403   3.122  0.0314 -0.3253 -0.3425
   74DT      O4 2335  13.045   7.373   3.114  0.0534 -0.4450 -0.0927
   74DT      N3 2336  13.259   7.363   3.031 -0.3898  0.2792 -0.6936
   74DT      H3 2337  13.227   7.312   2.951  1.5447 -1.8972 -0.2027
   74DT      C2 2338  13.396   7.397   3.041  0.4807  0.1808  0.1072
   74DT      O2 2339  13.470   7.355   2.952  0.0735 -0.3094 -0.4232
   74DT     C3' 2340  13.768   7.629   3.258 -0.3414 -0.1177 -0.5262
   74DT     H3' 2341  13.775   7.681   3.353 -0.3658  1.0326 -1.1439
   74DT     C2' 2342  13.615   7.638   3.216 -0.1904 -0.0566  0.0400
   74DT    H2'1 2343  13.554   7.647   3.305 -2.5425 -0.8193 -1.3915
   74DT    H2'2 2344  13.596   7.718   3.144 -0.3662  0.2987  0.4795
   74DT     O3' 2345  13.864   7.662   3.163  0.5414  0.2836  0.0395
   75DT       P 2346  13.913   7.808   3.133 -0.2357 -0.2095  0.2929
   75DT     O1P 2347  14.052   7.793   3.068  0.1410  0.2657 -0.3256
   75DT     O2P 2348  13.891   7.895   3.251 -0.2366  0.2904 -0.3534
   75DT     O5' 2349  13.813   7.845   3.017  0.6489  0.2340  0.1834
   75DT     C5' 2350  13.835   7.786   2.888  0.7830  0.0252  0.2215
   75DT    H5'1 2351  13.847   7.678   2.892 -0.1834 -0.1154 -0.3212
   75DT    H5'2 2352  13.924   7.836   2.849 -0.1109  0.3191 -1.5506
   75DT     C4' 2353  13.720   7.805   2.787  0.8387  0.3989 -0.7182
   75DT     H4' 2354  13.749   7.760   2.693  0.2066 -0.6693 -0.4144
   75DT     O4' 2355  13.599   7.739   2.835  0.1615  0.4131  0.0435
   75DT     C1' 2356  13.489   7.836   2.820 -0.9871  0.7620 -0.2721
   75DT     H1' 2357  13.453   7.850   2.718 -0.3951  2.8058 -0.2554
   75DT      N1 2358  13.371   7.795   2.902 -0.3112 -0.0799 -0.7436
   75DT      C6 2359  13.349   7.841   3.031 -0.0360  0.2722 -0.0448
   75DT      H6 2360  13.425   7.896   3.085  0.0775  1.0845 -1.0096
   75DT      C5 2361  13.229   7.814   3.090 -0.1707  0.4475 -0.0078
   75DT      C7 2362  13.205   7.862   3.237 -0.4924  0.2635  0.3409
   75DT     H71 2363  13.139   7.947   3.250  1.0691  1.7013 -0.7267
   75DT     H72 2364  13.170   7.777   3.296 -0.3468  1.9139  3.0127
   75DT     H73 2365  13.300   7.888   3.285 -0.1274  0.0335 -0.2427
   75DT      C4 2366  13.121   7.737   3.025  0.4584 -0.4874 -0.1398
   75DT      O4 2367  12.998   7.718   3.050 -0.6026  0.3151 -0.4678
   75DT      N3 2368  13.159   7.686   2.896 -0.8142 -0.0883 -0.7456
   75DT      H3 2369  13.086   7.649   2.837 -0.8695 -0.1395 -0.6455
   75DT      C2 2370  13.292   7.693   2.847  0.8285  0.1562 -0.0131
   75DT      O2 2371  13.326   7.622   2.747 -0.6440 -0.0679 -0.2087
   75DT     C3' 2372  13.683   7.950   2.767  0.4244  0.2288 -0.9333
   75DT     H3' 2373  13.765   8.008   2.811  0.3500 -0.8953  0.7702
   75DT     C2' 2374  13.566   7.958   2.861  0.6886 -0.3097  0.0428
   75DT    H2'1 2375  13.600   7.950   2.964 -4.2112 -0.9392  1.8743
   75DT    H2'2 2376  13.525   8.059   2.850  1.3687 -0.0033  0.2208
   75DT     O3' 2377  13.644   7.992   2.640  0.8030 -0.3304  0.2105
   76DC       P 2378  13.750   8.030   2.520  0.1946  0.0799  0.1443
   76DC     O1P 2379  13.856   7.927   2.523  0.0173  0.0553  0.0983
   76DC     O2P 2380  13.791   8.168   2.543  0.2487  0.0307 -0.2541
   76DC     O5' 2381  13.670   8.021   2.381  0.3574 -0.4389 -0.6289
   76DC     C5' 2382  13.650   7.896   2.319  0.1338 -0.4968  0.3817
   76DC    H5'1 2383  13.657   7.815   2.391  0.2706 -1.0020 -0.1873
   76DC    H5'2 2384  13.732   7.868   2.253 -0.0223  1.2239 -0.5939
   76DC     C4' 2385  13.520   7.883   2.243 -0.1309 -0.0127 -0.5244
   76DC     H4' 2386  13.532   7.800   2.174  1.8198  0.0760 -0.3644
   76DC     O4' 2387  13.415   7.844   2.329 -0.0824 -0.5678 -0.2597
   76DC     C1' 2388  13.312   7.934   2.315  0.0204  0.6491 -0.5549
   76DC     H1' 2389  13.235   7.894   2.248  0.4870 -1.7782  0.2584
   76DC      N1 2390  13.249   7.949   2.452  0.2412  0.0160  0.6998
   76DC      C6 2391  13.322   8.011   2.555 -0.5864  0.7804 -0.4013
   76DC      H6 2392  13.426   8.035   2.533 -0.6232  0.4370 -0.9926
   76DC      C5 2393  13.261   8.026   2.672 -0.8306 -0.6576 -0.0967
   76DC      H5 2394  13.318   8.072   2.751 -2.4541  1.9067 -0.3022
   76DC      C4 2395  13.127   7.990   2.693 -0.0913 -0.0678  0.2398
   76DC      N4 2396  13.062   8.009   2.805  0.2452  0.3539 -0.9861
   76DC     H41 2397  13.101   8.052   2.888  0.5672 -1.8156  0.0606
   76DC     H42 2398  12.964   7.987   2.813 -0.4484  3.3522 -0.1951
   76DC      N3 2399  13.053   7.940   2.601 -0.2330  0.4539 -0.2893
   76DC      C2 2400  13.114   7.916   2.479 -0.3667 -0.1761  0.4022
   76DC      O2 2401  13.051   7.855   2.394  0.3145 -0.5534 -0.4502
   76DC     C3' 2402  13.476   8.010   2.167  1.1351 -1.2281 -1.0514
   76DC     H3' 2403  13.545   8.094   2.164 -1.3013  0.8882 -1.3523
   76DC     C2' 2404  13.367   8.062   2.261 -0.2454  0.3119  0.3509
   76DC    H2'1 2405  13.414   8.133   2.330  0.9866 -0.6536  0.5340
   76DC    H2'2 2406  13.296   8.113   2.196  2.7883  1.9021 -1.9722
   76DC     O3' 2407  13.419   7.988   2.039  0.5817  0.1412 -0.2988
   77DA       P 2408  13.387   8.108   1.937 -0.5350  0.0656  0.2331
   77DA     O1P 2409  13.412   8.060   1.802  0.4011 -0.5767  0.3464
   77DA     O2P 2410  13.455   8.234   1.982  0.0525  0.4705  0.1958
   77DA     O5' 2411  13.240   8.135   1.944  0.8955  0.0445  0.5281
   77DA     C5' 2412  13.141   8.034   1.917 -0.0805  0.5363 -0.0133
   77DA    H5'1 2413  13.160   7.933   1.952  0.6068  0.9660  0.9111
   77DA    H5'2 2414  13.145   8.028   1.809  0.4014  0.9303 -0.0188
   77DA     C4' 2415  13.005   8.070   1.974  0.9546  0.0001 -0.2031
   77DA     H4' 2416  12.924   8.000   1.951  0.6033  0.4509 -0.3486
   77DA     O4' 2417  12.997   8.062   2.118 -0.0419  0.0473 -0.0928
   77DA     C1' 2418  12.935   8.180   2.166 -0.4422 -0.4476 -0.8757
   77DA     H1' 2419  12.829   8.156   2.159 -0.9177  0.1209  2.6405
   77DA      N9 2420  12.970   8.213   2.302  0.4081 -0.4124  0.5271
   77DA      C8 2421  13.096   8.259   2.351 -0.3126  0.6628  0.5371
   77DA      H8 2422  13.185   8.260   2.289  1.1815  0.6761  2.5599
   77DA      N7 2423  13.095   8.288   2.479 -0.2800 -0.6609  0.2706
   77DA      C5 2424  12.957   8.267   2.510 -0.8693  0.7156  0.5153
   77DA      C6 2425  12.887   8.279   2.627 -0.7789 -0.6463 -0.5810
   77DA      N6 2426  12.948   8.304   2.741  0.4934  0.2366 -0.6868
   77DA     H61 2427  13.048   8.316   2.737  0.3818  1.2986 -0.7204
   77DA     H62 2428  12.888   8.319   2.821 -0.7956 -0.0373 -1.5634
   77DA      N1 2429  12.756   8.252   2.630 -0.2243 -0.1379 -0.0707
   77DA      C2 2430  12.693   8.216   2.522  0.1651 -0.0315  0.0323
   77DA      H2 2431  12.591   8.185   2.538  0.0214 -0.7437 -2.0174
   77DA      N3 2432  12.742   8.199   2.401  0.0125 -0.0870 -0.6119
   77DA      C4 2433  12.879   8.226   2.399  0.9198 -0.1649 -0.2272
   77DA     C3' 2434  12.955   8.215   1.930 -0.3721 -0.2014 -0.0099
   77DA     H3' 2435  13.022   8.258   1.856 -1.7241  0.5001 -0.8753
   77DA     C2' 2436  12.969   8.284   2.062 -0.0667 -0.0950 -0.0674
   77DA    H2'1 2437  13.070   8.322   2.077  0.0536  0.1679 -1.4162
   77DA    H2'2 2438  12.897   8.366   2.067 -0.4156 -0.3655 -0.5679
   77DA     O3' 2439  12.821   8.209   1.892  0.3111  0.1576 -0.1754
   78DG       P 2440  12.767   8.173   1.745 -0.3945 -0.0319 -0.2852
   78DG     O1P 2441  12.847   8.054   1.700  0.1752  0.5824 -0.1311
   78DG     O2P 2442  12.757   8.296   1.665  0.6949  0.0575  0.0510
   78DG     O5' 2443  12.625   8.129   1.792  0.6334 -0.1814 -0.2274
   78DG     C5' 2444  12.591   8.012   1.863  0.2852  0.5677 -0.5540
   78DG    H5'1 2445  12.664   7.996   1.942  3.1137  1.8897 -2.6945
   78DG    H5'2 2446  12.610   7.929   1.794  0.2729  1.1969 -1.3302
   78DG     C4' 2447  12.445   7.995   1.915  0.6307 -0.0061 -0.3504
   78DG     H4' 2448  12.429   7.888   1.920 -0.8475  0.2409  0.7145
   78DG     O4' 2449  12.428   8.055   2.038  1.0864  0.2475 -1.1383
   78DG     C1' 2450  12.362   8.180   2.028 -1.0559  0.7683  0.4289
   78DG     H1' 2451  12.264   8.173   2.076 -2.1473  0.4063 -1.7422
   78DG      N9 2452  12.452   8.281   2.094 -0.2866  1.0108  0.6670
   78DG      C8 2453  12.561   8.345   2.044 -0.0550 -0.1398  0.4181
   78DG      H8 2454  12.617   8.323   1.955  1.4614  2.2653  0.6838
   78DG      N7 2455  12.620   8.435   2.128  0.8781  0.5482 -0.0835
   78DG      C5 2456  12.534   8.426   2.240 -0.6947 -0.1351 -0.1851
   78DG      C6 2457  12.538   8.491   2.372 -0.1307 -0.3756  0.3207
   78DG      O6 2458  12.624   8.567   2.419  0.0581 -0.2287  0.2267
   78DG      N1 2459  12.431   8.467   2.451  0.1459  0.0430 -0.0581
   78DG      H1 2460  12.432   8.516   2.539  0.3398  2.2159 -1.1799
   78DG      C2 2461  12.335   8.377   2.417 -0.0422  0.1588  0.0970
   78DG      N2 2462  12.249   8.357   2.510 -0.0733 -0.4398 -0.8234
   78DG     H21 2463  12.258   8.410   2.595 -3.2890  0.8139 -1.1273
   78DG     H22 2464  12.180   8.284   2.500  0.2860 -0.8826 -0.1393
   78DG      N3 2465  12.337   8.301   2.309 -0.5024 -0.1212  0.2561
   78DG      C4 2466  12.434   8.332   2.217  0.4569  0.4009 -0.5195
   78DG     C3' 2467  12.344   8.065   1.819  0.2348 -0.4427  1.2338
   78DG     H3' 2468  12.381   8.066   1.717 -0.5786  0.2579  0.9345
   78DG     C2' 2469  12.342   8.204   1.883 -0.4106  0.0752  0.4090
   78DG    H2'1 2470  12.410   8.277   1.840  0.3283 -0.6749  0.2737
   78DG    H2'2 2471  12.246   8.254   1.863 -0.4940 -0.0962  0.3794
   78DG     O3' 2472  12.223   7.994   1.824  0.3359 -0.2717 -0.2625
   79DC       P 2473  12.089   8.032   1.737 -0.4059  0.0772 -0.3294
   79DC     O1P 2474  11.997   7.916   1.737  0.4135  0.0002 -0.6542
   79DC     O2P 2475  12.132   8.094   1.610 -0.0168 -0.1493  0.2104
   79DC     O5' 2476  12.026   8.144   1.828 -0.1343  0.0428  0.0404
   79DC     C5' 2477  11.979   8.107   1.954  0.0132  0.3332 -0.2567
   79DC    H5'1 2478  12.057   8.050   2.004  1.6434 -0.7040 -3.7150
   79DC    H5'2 2479  11.894   8.040   1.945  0.5387 -0.2607 -0.8848
   79DC     C4' 2480  11.939   8.230   2.053  0.6440  0.7115  0.8381
   79DC     H4' 2481  11.878   8.200   2.138 -0.3417  1.2370  0.3392
   79DC     O4' 2482  12.056   8.313   2.093  0.0717 -0.0754 -0.0099
   79DC     C1' 2483  12.015   8.448   2.063 -0.1344 -1.0642 -0.0408
   79DC     H1' 2484  11.947   8.485   2.140 -0.7637  1.5525 -1.7444
   79DC      N1 2485  12.139   8.537   2.042  0.5534  0.4375  0.4821
   79DC      C6 2486  12.219   8.533   1.932 -0.2789 -0.3633  0.5266
   79DC      H6 2487  12.183   8.478   1.846  0.2882 -0.1280  0.1367
   79DC      C5 2488  12.340   8.603   1.931 -0.2303 -0.0781 -0.1823
   79DC      H5 2489  12.406   8.601   1.846  0.5954 -2.5096  0.4411
   79DC      C4 2490  12.365   8.671   2.054 -0.3805  0.7452 -0.0090
   79DC      N4 2491  12.466   8.752   2.066 -0.1139  0.7671 -1.0590
   79DC     H41 2492  12.532   8.769   1.991  0.5216  2.5836 -0.1624
   79DC     H42 2493  12.475   8.814   2.145 -2.2275  1.1987 -1.1160
   79DC      N3 2494  12.296   8.668   2.164 -0.2854 -0.4325 -0.3025
   79DC      C2 2495  12.177   8.602   2.160 -0.1966  0.1857 -0.0168
   79DC      O2 2496  12.118   8.600   2.271  0.7968  0.2965 -0.7000
   79DC     C3' 2497  11.840   8.326   1.987 -0.5635  0.1818 -0.2205
   79DC     H3' 2498  11.775   8.282   1.911 -1.5161 -0.5036  0.9638
   79DC     C2' 2499  11.932   8.433   1.933  0.1250  0.6027 -0.8630
   79DC    H2'1 2500  11.986   8.395   1.846 -0.0708  1.4491 -1.3664
   79DC    H2'2 2501  11.868   8.517   1.903  0.4358  1.3386  0.4682
   79DC     O3' 2502  11.750   8.376   2.082  0.1979 -0.0375 -0.4504
   80DT       P 2503  11.595   8.354   2.071 -0.2861  0.1960 -0.0707
   80DT     O1P 2504  11.569   8.211   2.047 -0.1842 -0.2997 -0.2936
   80DT     O2P 2505  11.548   8.453   1.972 -0.3118 -0.0460  0.7004
   80DT     O5' 2506  11.535   8.405   2.211 -0.1748 -0.3195  0.3833
   80DT     C5' 2507  11.548   8.328   2.333 -0.2024  0.8350  0.7041
   80DT    H5'1 2508  11.648   8.285   2.327 -0.1073  1.0416  0.7954
   80DT    H5'2 2509  11.482   8.243   2.314  2.6767 -0.9598 -2.3985
   80DT     C4' 2510  11.539   8.404   2.466  0.4878  0.5738 -0.6199
   80DT     H4' 2511  11.516   8.328   2.540 -2.8098 -0.8621 -2.8770
   80DT     O4' 2512  11.659   8.472   2.497 -0.1472 -0.0379  0.1704
   80DT     C1' 2513  11.631   8.612   2.505 -0.6070 -0.2319 -0.2862
   80DT     H1' 2514  11.633   8.654   2.606 -2.2879 -1.0939  0.1369
   80DT      N1 2515  11.735   8.687   2.426  0.3199 -0.0000 -0.2711
   80DT      C6 2516  11.733   8.680   2.286 -0.2878  0.1355  0.0031
   80DT      H6 2517  11.662   8.617   2.235  0.8567 -0.1068 -1.3623
   80DT      C5 2518  11.826   8.750   2.211  0.1715  0.4905 -0.1623
   80DT      C7 2519  11.814   8.750   2.058 -0.0172  1.0103  0.5107
   80DT     H71 2520  11.820   8.850   2.013  1.9089 -0.1855 -2.2231
   80DT     H72 2521  11.905   8.699   2.025 -0.3811  0.8597 -0.2934
   80DT     H73 2522  11.726   8.698   2.021 -0.9206  1.4552  1.9753
   80DT      C4 2523  11.941   8.821   2.276  0.8179 -0.2145 -0.0599
   80DT      O4 2524  12.032   8.882   2.214 -0.3014  0.6533 -0.5205
   80DT      N3 2525  11.935   8.823   2.413  0.7090  0.4817 -0.6021
   80DT      H3 2526  12.007   8.876   2.461  3.0079 -2.1811 -0.8690
   80DT      C2 2527  11.841   8.753   2.488 -0.3224 -0.5536  0.4094
   80DT      O2 2528  11.857   8.748   2.609  0.0224  0.1956  0.2534
   80DT     C3' 2529  11.429   8.500   2.479 -0.0811 -0.2782  0.3791
   80DT     H3' 2530  11.357   8.493   2.397 -0.0764 -1.4450  0.4623
   80DT     C2' 2531  11.486   8.644   2.464 -0.9520 -0.9359 -0.5397
   80DT    H2'1 2532  11.484   8.674   2.360  2.6020 -0.1217 -0.5148
   80DT    H2'2 2533  11.455   8.719   2.537 -2.3852 -1.1497 -0.9171
   80DT     O3' 2534  11.359   8.485   2.610  0.2446  0.0850  0.6558
   81DG       P 2535  11.234   8.578   2.642  0.3025 -0.2306  0.0741
   81DG     O1P 2536  11.155   8.505   2.748  0.6979 -0.5442 -0.4997
   81DG     O2P 2537  11.162   8.617   2.519  0.1623 -0.4410  0.1483
   81DG     O5' 2538  11.305   8.709   2.708  0.0148 -0.4543  0.4848
   81DG     C5' 2539  11.391   8.696   2.827 -0.4580  0.1757  1.4428
   81DG    H5'1 2540  11.466   8.622   2.802  0.3787  1.3102  0.5117
   81DG    H5'2 2541  11.326   8.669   2.911 -2.5691  0.5511 -0.0077
   81DG     C4' 2542  11.462   8.830   2.842  0.1881 -0.1672  0.8637
   81DG     H4' 2543  11.541   8.814   2.915  0.4902  0.4503  0.6785
   81DG     O4' 2544  11.533   8.859   2.721  0.3795  0.4616 -0.1449
   81DG     C1' 2545  11.528   8.998   2.699 -0.2097 -0.3639  0.5269
   81DG     H1' 2546  11.602   9.054   2.756 -0.6359  1.7953 -0.9143
   81DG      N9 2547  11.548   9.018   2.554  0.2860 -0.6530 -0.7626
   81DG      C8 2548  11.471   8.974   2.453  0.3788 -0.0185 -0.2603
   81DG      H8 2549  11.385   8.917   2.487 -0.6679  2.6031  1.7973
   81DG      N7 2550  11.518   8.992   2.329  0.3634 -0.6159 -0.4480
   81DG      C5 2551  11.625   9.076   2.358 -0.2249  0.6886  0.4546
   81DG      C6 2552  11.718   9.149   2.273  0.8759  0.9415  0.4352
   81DG      O6 2553  11.724   9.155   2.152  0.1591  0.5083 -0.3293
   81DG      N1 2554  11.814   9.215   2.338 -0.2522  0.4112  0.3170
   81DG      H1 2555  11.884   9.268   2.288 -0.3514  0.3619  0.1266
   81DG      C2 2556  11.817   9.223   2.470  0.6989 -0.0093 -0.2462
   81DG      N2 2557  11.898   9.319   2.512 -0.1828 -0.1059 -0.2214
   81DG     H21 2558  11.962   9.369   2.452  2.0697 -0.3232  1.8313
   81DG     H22 2559  11.906   9.350   2.608  2.0142  0.1724 -0.4386
   81DG      N3 2560  11.735   9.162   2.557  0.1825 -0.1113 -0.5534
   81DG      C4 2561  11.641   9.092   2.494  0.4418  1.1650  0.1045
   81DG     C3' 2562  11.368   8.953   2.866 -0.0417  0.3822 -0.2801
   81DG     H3' 2563  11.266   8.920   2.887 -0.7881  3.1713  0.8851
   81DG     C2' 2564  11.384   9.044   2.741 -0.5005 -0.3596 -0.5849
   81DG    H2'1 2565  11.310   9.026   2.663 -0.3399  0.2878 -0.8931
   81DG    H2'2 2566  11.388   9.150   2.765 -0.4087 -0.8041  1.5344
   81DG     O3' 2567  11.431   9.014   2.983 -0.0435 -0.1303 -0.2340
   82DA       P 2568  11.352   9.123   3.068 -0.3087 -0.0770 -0.2011
   82DA     O1P 2569  11.380   9.098   3.213  0.0954  0.1420  0.0589
   82DA     O2P 2570  11.215   9.123   3.022  0.2334  0.2918  0.0745
   82DA     O5' 2571  11.420   9.262   3.031  0.2815  0.6490 -0.4807
   82DA     C5' 2572  11.541   9.307   3.099  0.3758  0.3281 -0.9058
   82DA    H5'1 2573  11.629   9.253   3.064  0.6976 -0.8688  1.6051
   82DA    H5'2 2574  11.531   9.292   3.206  0.2005  0.0894 -0.9557
   82DA     C4' 2575  11.562   9.456   3.052 -1.2922  0.0850  0.0396
   82DA     H4' 2576  11.654   9.499   3.091 -1.0886 -0.5313  0.2518
   82DA     O4' 2577  11.583   9.461   2.909 -0.1169  0.0913  0.0042
   82DA     C1' 2578  11.503   9.561   2.857  0.1569  0.1574  0.1401
   82DA     H1' 2579  11.552   9.658   2.855 -0.6244  0.5677  0.5505
   82DA      N9 2580  11.464   9.518   2.725 -0.2498 -0.0132  0.2536
   82DA      C8 2581  11.383   9.406   2.700  0.5216 -0.0807  0.3374
   82DA      H8 2582  11.328   9.364   2.783  1.3764  0.7224  1.3489
   82DA      N7 2583  11.379   9.366   2.571 -0.6660  0.1675  0.1064
   82DA      C5 2584  11.474   9.449   2.510  0.1787  0.0880  0.5277
   82DA      C6 2585  11.546   9.457   2.386  0.0360 -0.6577  0.3284
   82DA      N6 2586  11.525   9.385   2.276  0.1470 -0.0153  0.6840
   82DA     H61 2587  11.446   9.321   2.279 -1.3537  1.7446  0.5832
   82DA     H62 2588  11.580   9.415   2.198  0.4370  1.6530  1.4818
   82DA      N1 2589  11.648   9.537   2.372 -0.2005 -0.0231  0.1913
   82DA      C2 2590  11.692   9.615   2.472 -0.0818 -0.2564  0.7695
   82DA      H2 2591  11.784   9.669   2.455  1.3477 -2.1520  1.9575
   82DA      N3 2592  11.641   9.625   2.591 -0.1978 -0.2558  0.4254
   82DA      C4 2593  11.529   9.543   2.604  0.2900 -0.3141 -0.0563
   82DA     C3' 2594  11.455   9.555   3.086  0.5297  0.1017 -0.1515
   82DA     H3' 2595  11.388   9.525   3.167  0.4699 -0.9297 -0.5620
   82DA     C2' 2596  11.385   9.573   2.958  0.2421  0.3270  0.3295
   82DA    H2'1 2597  11.317   9.489   2.949  1.5136 -0.6966  0.0924
   82DA    H2'2 2598  11.332   9.669   2.956 -0.4750 -0.0790 -1.6940
   82DA     O3' 2599  11.505   9.683   3.128 -0.1775  0.2523  0.0462
   83DA       P 2600  11.409   9.811   3.164  0.4071 -0.2114 -0.0900
   83DA     O1P 2601  11.479   9.892   3.258 -0.0240 -0.0013  0.1159
   83DA     O2P 2602  11.272   9.758   3.199  0.3132 -0.6343  0.1983
   83DA     O5' 2603  11.398   9.899   3.021  0.0122 -0.1712 -1.2017
   83DA     C5' 2604  11.514   9.969   2.978  0.4741  0.0486 -0.5980
   83DA    H5'1 2605  11.596   9.898   2.971 -0.1462 -0.6221 -1.1943
   83DA    H5'2 2606  11.534  10.046   3.053 -0.1513 -0.5725  0.2322
   83DA     C4' 2607  11.491  10.029   2.842 -0.2486  0.2509 -0.3731
   83DA     H4' 2608  11.571  10.099   2.816 -0.6411  0.9701  0.3300
   83DA     O4' 2609  11.481   9.920   2.752 -0.3776  0.1356 -0.4482
   83DA     C1' 2610  11.383   9.956   2.662 -0.1793 -0.4977  0.8187
   83DA     H1' 2611  11.418  10.038   2.599  2.0843 -0.1845  2.3504
   83DA      N9 2612  11.343   9.844   2.575  0.4232 -0.0709  0.0921
   83DA      C8 2613  11.249   9.745   2.595 -0.2695 -0.1500 -0.1912
   83DA      H8 2614  11.193   9.743   2.687 -0.8177  2.4741 -0.3722
   83DA      N7 2615  11.223   9.669   2.491 -0.2638 -0.3058 -0.2143
   83DA      C5 2616  11.303   9.726   2.390 -0.0147  0.5385 -0.6400
   83DA      C6 2617  11.322   9.708   2.249 -0.7791 -0.1235  0.0519
   83DA      N6 2618  11.283   9.608   2.175  0.0569 -1.1198 -0.1249
   83DA     H61 2619  11.215   9.539   2.203  0.3488 -0.2232  3.3334
   83DA     H62 2620  11.313   9.608   2.079  0.4385  1.2145 -0.0735
   83DA      N1 2621  11.408   9.782   2.183  0.7442 -0.3258 -0.0302
   83DA      C2 2622  11.466   9.884   2.246 -0.5303  0.1187 -0.3788
   83DA      H2 2623  11.529   9.949   2.188  1.2262 -1.4890 -0.3797
   83DA      N3 2624  11.455   9.917   2.377 -0.1748 -0.0726 -0.0372
   83DA      C4 2625  11.376   9.831   2.443 -0.7780 -0.5350  0.3604
   83DA     C3' 2626  11.357  10.103   2.835 -0.0268 -0.5063 -0.4907
   83DA     H3' 2627  11.313  10.122   2.933  1.4322 -0.0786  0.1083
   83DA     C2' 2628  11.278  10.003   2.754  1.0066  0.2998 -0.4691
   83DA    H2'1 2629  11.243   9.917   2.811 -0.5185  0.9090 -0.4463
   83DA    H2'2 2630  11.196  10.062   2.713 -1.7011 -1.8861  1.3983
   83DA     O3' 2631  11.377  10.216   2.755 -0.1070 -0.0464  0.4118
   84DC       P 2632  11.354  10.359   2.808 -0.0924 -0.0006  0.1634
   84DC     O1P 2633  11.459  10.377   2.908 -0.3163 -0.7566  0.1447
   84DC     O2P 2634  11.210  10.372   2.844  0.0854  0.6262  0.0879
   84DC     O5' 2635  11.379  10.444   2.673 -0.4366  0.6132  0.6886
   84DC     C5' 2636  11.516  10.452   2.620 -0.0394  0.6634 -0.7013
   84DC    H5'1 2637  11.558  10.352   2.632 -0.1213  0.3725 -2.4554
   84DC    H5'2 2638  11.570  10.527   2.677 -0.8437  0.2373  0.6438
   84DC     C4' 2639  11.533  10.469   2.472  1.2724 -0.6058 -0.8212
   84DC     H4' 2640  11.638  10.485   2.448  1.6349 -0.8338  0.5476
   84DC     O4' 2641  11.496  10.352   2.403  0.4332  0.3541 -0.0336
   84DC     C1' 2642  11.394  10.372   2.315  0.4373 -0.5052  0.6994
   84DC     H1' 2643  11.436  10.391   2.216 -0.4179  1.9361  0.7290
   84DC      N1 2644  11.309  10.252   2.313  0.5741  0.3959 -0.4334
   84DC      C6 2645  11.251  10.210   2.429 -0.2280  0.1647  0.0906
   84DC      H6 2646  11.278  10.262   2.519  0.6141  1.0939 -0.6817
   84DC      C5 2647  11.162  10.105   2.423  0.9443 -0.1932  0.3454
   84DC      H5 2648  11.108  10.073   2.512  1.8071 -0.0413  0.9342
   84DC      C4 2649  11.142  10.038   2.298 -0.0979 -1.0101 -0.3969
   84DC      N4 2650  11.067   9.933   2.286 -0.0858 -0.4762 -1.0647
   84DC     H41 2651  11.042   9.882   2.369  1.6529 -0.4211 -0.4669
   84DC     H42 2652  11.080   9.883   2.199 -0.1928 -1.6396 -0.4263
   84DC      N3 2653  11.189  10.087   2.190 -1.1003  0.3597 -0.1951
   84DC      C2 2654  11.259  10.205   2.197  1.1485  0.5412 -0.2304
   84DC      O2 2655  11.293  10.257   2.091 -0.3839  0.6929 -0.2449
   84DC     C3' 2656  11.447  10.581   2.413 -0.3164 -0.2288 -0.2494
   84DC     H3' 2657  11.418  10.654   2.489  1.2673  0.3679 -0.1927
   84DC     C2' 2658  11.330  10.499   2.363  0.2811  0.3360  0.0481
   84DC    H2'1 2659  11.265  10.488   2.450 -0.2688  3.8794  0.2109
   84DC    H2'2 2660  11.286  10.558   2.283 -1.1478  1.3908  1.5337
   84DC     O3' 2661  11.523  10.645   2.308  0.2278  0.1070 -0.2098
   85DA       P 2662  11.477  10.770   2.226 -0.1868 -0.2083 -0.0161
   85DA     O1P 2663  11.598  10.827   2.158  0.3988  0.0964  0.6571
   85DA     O2P 2664  11.388  10.855   2.305 -0.0316  0.1171 -0.5938
   85DA     O5' 2665  11.391  10.721   2.100 -0.0936  0.3976  0.4812
   85DA     C5' 2666  11.447  10.631   2.006  0.2550  0.0742  0.1387
   85DA    H5'1 2667  11.477  10.539   2.056  0.5806 -1.0762 -2.0451
   85DA    H5'2 2668  11.526  10.682   1.951 -0.1816  0.5211 -0.0879
   85DA     C4' 2669  11.340  10.600   1.896  0.6531 -0.9071  0.2185
   85DA     H4' 2670  11.389  10.579   1.801  1.2739  2.0701 -0.2027
   85DA     O4' 2671  11.260  10.487   1.927 -0.4607  0.4099  0.0984
   85DA     C1' 2672  11.126  10.521   1.898 -0.4835 -0.7566 -1.0093
   85DA     H1' 2673  11.109  10.500   1.792 -2.0100  0.8236 -1.1128
   85DA      N9 2674  11.038  10.446   1.983  0.1584  0.1144  0.3253
   85DA      C8 2675  11.030  10.454   2.117  0.2018  0.3409 -0.2478
   85DA      H8 2676  11.071  10.531   2.181 -0.0043 -0.5622  1.0256
   85DA      N7 2677  10.958  10.366   2.179  0.0203  0.0995 -0.4992
   85DA      C5 2678  10.920  10.282   2.072 -0.3003 -0.5715 -1.1818
   85DA      C6 2679  10.846  10.170   2.061 -0.1927  0.6224 -0.4578
   85DA      N6 2680  10.782  10.120   2.161 -0.0713  0.8635 -0.2612
   85DA     H61 2681  10.797  10.154   2.255 -0.8752 -1.4968  0.7952
   85DA     H62 2682  10.752  10.024   2.159  0.3141  0.5464  3.2801
   85DA      N1 2683  10.835  10.100   1.948  0.4589  0.4741 -0.5051
   85DA      C2 2684  10.896  10.149   1.842  0.3385  0.3209 -1.1893
   85DA      H2 2685  10.867  10.104   1.748 -1.4822  2.9915 -2.0470
   85DA      N3 2686  10.967  10.259   1.832  0.6353 -0.2570  0.1400
   85DA      C4 2687  10.976  10.324   1.956 -0.0345 -0.3356 -0.4767
   85DA     C3' 2688  11.241  10.713   1.860  0.4399  0.4055 -0.1821
   85DA     H3' 2689  11.273  10.805   1.910  0.8475 -0.4116  1.1129
   85DA     C2' 2690  11.113  10.669   1.927  0.3894 -0.1910 -0.2445
   85DA    H2'1 2691  11.124  10.692   2.032 -3.3321 -0.2623  0.3072
   85DA    H2'2 2692  11.025  10.722   1.889  1.4755  1.8679 -0.0286
   85DA     O3' 2693  11.230  10.728   1.712  0.4324 -0.8987  0.1155
   86DT       P 2694  11.139  10.833   1.632 -0.4052 -0.2340 -0.0976
   86DT     O1P 2695  11.204  10.844   1.502 -0.8610 -0.5406 -0.0722
   86DT     O2P 2696  11.113  10.953   1.714 -0.1676  0.1391  0.0800
   86DT     O5' 2697  11.008  10.745   1.616  0.5793  0.0173 -0.5754
   86DT     C5' 2698  11.007  10.638   1.520  0.8578 -0.4926  0.4124
   86DT    H5'1 2699  11.077  10.560   1.548 -0.3930 -2.1775 -0.9266
   86DT    H5'2 2700  11.031  10.688   1.425  0.0752 -0.2961  0.3128
   86DT     C4' 2701  10.868  10.575   1.499 -0.1073 -0.8408 -0.1282
   86DT     H4' 2702  10.871  10.519   1.405  3.4109 -1.1575  0.0355
   86DT     O4' 2703  10.834  10.494   1.606  0.3259  0.2761  0.0661
   86DT     C1' 2704  10.708  10.527   1.655  0.2418 -0.0794  0.7707
   86DT     H1' 2705  10.636  10.473   1.593  0.1389 -0.2572  1.0423
   86DT      N1 2706  10.668  10.481   1.789 -0.1959 -0.0781  0.2076
   86DT      C6 2707  10.675  10.554   1.908 -0.4537  0.5787  0.1556
   86DT      H6 2708  10.709  10.657   1.907 -0.2302  0.5582 -2.8472
   86DT      C5 2709  10.635  10.501   2.027 -0.1567  0.2315  0.5661
   86DT      C7 2710  10.674  10.577   2.148  0.2695 -0.2556 -1.1351
   86DT     H71 2711  10.606  10.542   2.225 -0.1018  1.9152 -0.3963
   86DT     H72 2712  10.776  10.558   2.183 -0.0589 -0.6957 -0.3974
   86DT     H73 2713  10.660  10.685   2.145  0.9176  0.0110  2.0408
   86DT      C4 2714  10.586  10.361   2.033 -0.4031  0.2120 -0.0496
   86DT      O4 2715  10.554  10.301   2.135 -0.1762 -0.1874 -0.4115
   86DT      N3 2716  10.583  10.295   1.913 -0.2771 -0.1684 -0.1543
   86DT      H3 2717  10.569  10.195   1.911 -1.7337  0.0077 -2.1132
   86DT      C2 2718  10.628  10.347   1.796  0.0417  0.0844 -0.0711
   86DT      O2 2719  10.630  10.270   1.698 -0.1010  0.3867  0.6737
   86DT     C3' 2720  10.749  10.682   1.499  0.3317 -0.5119 -0.4997
   86DT     H3' 2721  10.781  10.785   1.482  0.4556 -0.5052 -0.2293
   86DT     C2' 2722  10.694  10.675   1.643 -0.0466 -0.4612  0.1840
   86DT    H2'1 2723  10.766  10.726   1.708 -1.4149  0.2421  1.1915
   86DT    H2'2 2724  10.592  10.709   1.655  0.2754  0.5890  0.0932
   86DT     O3' 2725  10.631  10.649   1.426 -0.0397 -0.0596 -0.2307
   87DG       P 2726  10.619  10.664   1.271 -0.0545 -0.1595 -0.2413
   87DG     O1P 2727  10.750  10.631   1.222 -0.0626 -0.4743  0.9308
   87DG     O2P 2728  10.557  10.793   1.240 -0.0013 -0.5233  0.4918
   87DG     O5' 2729  10.517  10.557   1.223  0.0560 -0.0843 -0.3925
   87DG     C5' 2730  10.559  10.434   1.177  0.0004  0.3757 -0.1013
   87DG    H5'1 2731  10.629  10.395   1.251 -0.3679  1.4456  0.8517
   87DG    H5'2 2732  10.604  10.444   1.078  1.9144 -2.1926  0.3884
   87DG     C4' 2733  10.441  10.336   1.176 -0.8508  0.0002  0.6249
   87DG     H4' 2734  10.477  10.247   1.124  1.1856  1.5795 -0.8331
   87DG     O4' 2735  10.417  10.301   1.312 -0.0098 -0.1591  0.1821
   87DG     C1' 2736  10.283  10.335   1.349 -0.1845  0.2839  0.1884
   87DG     H1' 2737  10.223  10.244   1.341  0.0207  0.0483  1.1206
   87DG      N9 2738  10.280  10.380   1.492  0.5360  0.5768 -0.2508
   87DG      C8 2739  10.336  10.501   1.537 -0.5582 -0.2719  0.2544
   87DG      H8 2740  10.396  10.566   1.475 -1.0390 -0.5724 -0.5291
   87DG      N7 2741  10.331  10.513   1.667 -0.0284 -0.1860  0.5234
   87DG      C5 2742  10.275  10.397   1.715  0.6438  0.1305 -0.0855
   87DG      C6 2743  10.255  10.346   1.852  0.7885 -0.5368 -0.0253
   87DG      O6 2744  10.273  10.401   1.957  0.0432 -0.0387  0.5118
   87DG      N1 2745  10.202  10.217   1.860 -1.0227  0.5704  0.6113
   87DG      H1 2746  10.196  10.172   1.950  3.1151  0.4590  1.0019
   87DG      C2 2747  10.190  10.143   1.748  1.1000 -0.1002 -0.4651
   87DG      N2 2748  10.136  10.024   1.761  0.4489  0.0691 -0.8083
   87DG     H21 2749  10.098   9.985   1.846  2.4946 -1.1681 -0.4085
   87DG     H22 2750  10.127   9.962   1.682 -1.3155 -1.9187  0.8400
   87DG      N3 2751  10.205  10.178   1.623  0.0454  0.0202  0.4542
   87DG      C4 2752  10.248  10.308   1.612 -0.3848  0.4679  0.6082
   87DG     C3' 2753  10.304  10.384   1.121 -0.4216 -0.5036  0.0424
   87DG     H3' 2754  10.315  10.468   1.054 -0.6252  0.8679  1.6527
   87DG     C2' 2755  10.229  10.428   1.248 -0.5376 -0.9013 -0.2625
   87DG    H2'1 2756  10.270  10.527   1.272  1.2375 -1.3578 -1.2371
   87DG    H2'2 2757  10.121  10.423   1.241 -0.5188 -2.1201 -0.0066
   87DG     O3' 2758  10.252  10.280   1.048  0.9483  0.9268  0.1560
   88DC       P 2759  10.106  10.289   0.974  0.4644 -0.0100  0.0355
   88DC     O1P 2760  10.130  10.228   0.847  0.8282  0.4121  0.6012
   88DC     O2P 2761  10.047  10.426   0.978 -0.5996  0.9805 -0.5796
   88DC     O5' 2762  10.013  10.194   1.062 -0.0281  0.0712  0.4567
   88DC     C5' 2763  10.033  10.052   1.070 -0.1775  0.0943  0.3429
   88DC    H5'1 2764  10.137  10.032   1.095 -0.3342 -0.2598  0.7381
   88DC    H5'2 2765  10.015  10.015   0.969 -0.7669  1.2104  0.0282
   88DC     C4' 2766   9.943   9.974   1.168 -0.1813  0.0892 -0.6415
   88DC     H4' 2767   9.968   9.868   1.154  1.3406 -0.1356  2.7426
   88DC     O4' 2768   9.978  10.014   1.304 -0.3533 -0.6929 -0.2179
   88DC     C1' 2769   9.866  10.058   1.374  0.5915 -0.3414  0.7286
   88DC     H1' 2770   9.832   9.973   1.433 -0.2655 -0.0158  0.7264
   88DC      N1 2771   9.887  10.174   1.460  0.6372 -0.5052  0.8287
   88DC      C6 2772   9.889  10.304   1.411  0.3286  0.1383 -0.4548
   88DC      H6 2773   9.893  10.327   1.306  0.9968  0.7351 -0.3072
   88DC      C5 2774   9.899  10.406   1.492  0.7960  0.7287 -0.9664
   88DC      H5 2775   9.893  10.504   1.446  0.8785  1.8957  1.3728
   88DC      C4 2776   9.895  10.382   1.633 -0.0036  0.8659 -0.7109
   88DC      N4 2777   9.910  10.479   1.719 -0.1335  0.4178  0.8488
   88DC     H41 2778   9.920  10.568   1.674  0.4148 -1.0477 -2.2245
   88DC     H42 2779   9.919  10.463   1.818  0.1012 -1.2784  0.5976
   88DC      N3 2780   9.883  10.258   1.686  0.7509  0.3087  0.0835
   88DC      C2 2781   9.875  10.153   1.597  0.2436 -0.0047 -0.1355
   88DC      O2 2782   9.852  10.042   1.640  0.5242 -0.2123 -0.0783
   88DC     C3' 2783   9.790   9.982   1.162  0.3720 -0.0902  0.9345
   88DC     H3' 2784   9.755  10.017   1.065 -1.0626  1.6253  2.0128
   88DC     C2' 2785   9.768  10.090   1.258 -0.0920 -0.0370 -0.9128
   88DC    H2'1 2786   9.793  10.179   1.200 -1.4080 -0.1103 -1.6317
   88DC    H2'2 2787   9.667  10.108   1.295 -0.6514  0.4166 -2.5685
   88DC     O3' 2788   9.731   9.857   1.190 -0.1439  0.4234  0.1650
   89DC       P 2789   9.573   9.844   1.203  0.0780  0.0956  0.0246
   89DC     O1P 2790   9.546   9.714   1.133 -0.7012 -0.1248 -0.0981
   89DC     O2P 2791   9.513   9.965   1.151  0.2199 -0.1372 -0.6316
   89DC     O5' 2792   9.555   9.835   1.365 -0.1720  0.4491 -0.0438
   89DC     C5' 2793   9.630   9.732   1.438 -0.4214  0.1314  0.5117
   89DC    H5'1 2794   9.730   9.775   1.448 -0.3818  0.8555 -2.2789
   89DC    H5'2 2795   9.645   9.644   1.375 -1.6331  1.1311 -1.2566
   89DC     C4' 2796   9.581   9.705   1.576 -0.4215 -0.2250 -0.0464
   89DC     H4' 2797   9.641   9.618   1.605  1.7807  1.2123 -0.0420
   89DC     O4' 2798   9.603   9.808   1.672 -0.7600  0.0304 -0.0762
   89DC     C1' 2799   9.484   9.859   1.717 -0.3268  0.2763 -0.0989
   89DC     H1' 2800   9.463   9.819   1.817  2.6569  0.0655  0.5199
   89DC      N1 2801   9.508  10.006   1.729  0.2568  0.5002 -0.1046
   89DC      C6 2802   9.539  10.077   1.614 -1.3683  0.1570  0.9449
   89DC      H6 2803   9.574  10.021   1.529 -1.7213  0.5775  0.5189
   89DC      C5 2804   9.538  10.213   1.617 -0.9823  0.2414  0.3131
   89DC      H5 2805   9.570  10.270   1.531 -0.2678 -2.2286 -1.1923
   89DC      C4 2806   9.510  10.272   1.741 -0.4987  0.7124 -0.3500
   89DC      N4 2807   9.520  10.399   1.752  0.4519  0.2051  0.2396
   89DC     H41 2808   9.534  10.451   1.667  1.4870 -0.0741  0.2214
   89DC     H42 2809   9.533  10.446   1.841 -2.1711  0.2469  0.6899
   89DC      N3 2810   9.491  10.206   1.853 -0.3155 -0.1520  0.7165
   89DC      C2 2811   9.491  10.073   1.848 -0.5452  0.1872 -0.3007
   89DC      O2 2812   9.465  10.017   1.953 -0.2563 -0.1722  0.4970
   89DC     C3' 2813   9.427   9.675   1.585  0.1459 -0.5512  0.2231
   89DC     H3' 2814   9.387   9.642   1.489 -0.6801 -1.2854  0.8007
   89DC     C2' 2815   9.375   9.812   1.621  0.2277 -0.4746 -0.7017
   89DC    H2'1 2816   9.368   9.874   1.531  2.0157  0.3235 -0.3450
   89DC    H2'2 2817   9.285   9.814   1.682  1.2328  1.0761  0.8362
   89DC     O3' 2818   9.398   9.579   1.682 -0.6698  0.3220 -0.0368
   90DT       P 2819   9.255   9.527   1.718 -0.1693  0.0935 -0.0607
   90DT     O1P 2820   9.272   9.380   1.728  0.2708 -0.0656 -0.0077
   90DT     O2P 2821   9.150   9.594   1.638 -0.4459  0.1347 -0.4355
   90DT     O5' 2822   9.218   9.564   1.865 -0.0122 -0.5754  0.4245
   90DT     C5' 2823   9.295   9.526   1.978 -0.5879  0.0614  0.0052
   90DT    H5'1 2824   9.388   9.582   1.990 -0.8606  0.1907  1.9572
   90DT    H5'2 2825   9.320   9.420   1.982  0.2094  0.1699 -1.5236
   90DT     C4' 2826   9.231   9.579   2.115  0.6656  0.1171  0.0115
   90DT     H4' 2827   9.290   9.548   2.201  1.5301 -0.4298 -0.7623
   90DT     O4' 2828   9.247   9.716   2.108 -0.5125 -0.3512  0.0895
   90DT     C1' 2829   9.125   9.785   2.119 -0.4540 -0.1557 -0.3129
   90DT     H1' 2830   9.109   9.813   2.223 -2.3909 -0.1814 -0.5530
   90DT      N1 2831   9.110   9.910   2.039 -0.8090 -0.6637  0.0225
   90DT      C6 2832   9.088   9.906   1.901 -0.9408  0.4376  0.2593
   90DT      H6 2833   9.082   9.810   1.851 -0.4354 -0.6436  2.1604
   90DT      C5 2834   9.076  10.018   1.826  0.8832  0.4865 -0.0357
   90DT      C7 2835   9.053  10.009   1.682 -0.6333  1.2307  0.9597
   90DT     H71 2836   9.130  10.067   1.632  0.9000 -0.2806  1.4425
   90DT     H72 2837   9.058   9.911   1.634 -0.2909  2.4080 -1.5843
   90DT     H73 2838   8.957  10.054   1.658 -0.5204  1.4244  0.8747
   90DT      C4 2839   9.109  10.149   1.890 -0.1417  0.0343  0.3175
   90DT      O4 2840   9.129  10.258   1.830  0.1687  0.0876  0.4184
   90DT      N3 2841   9.131  10.141   2.027  0.1863 -1.1522  0.5118
   90DT      H3 2842   9.139  10.235   2.064 -0.4517 -0.5913 -0.7150
   90DT      C2 2843   9.133  10.026   2.110  0.0132 -0.3956  0.8527
   90DT      O2 2844   9.142  10.034   2.233 -0.4536 -0.5035  0.8684
   90DT     C3' 2845   9.085   9.543   2.130 -0.4344  0.3004 -0.0807
   90DT     H3' 2846   9.049   9.468   2.059 -0.4458  0.3079 -0.0831
   90DT     C2' 2847   9.024   9.677   2.093  0.4837  0.0564  0.0266
   90DT    H2'1 2848   9.003   9.666   1.986  0.7987 -2.9277  0.1725
   90DT    H2'2 2849   8.927   9.702   2.135 -0.4097  0.0315 -1.9171
   90DT     O3' 2850   9.060   9.506   2.265  0.0016 -0.2177  0.3079
   91DT       P 2851   8.917   9.458   2.316  0.0032 -0.5740 -0.4608
   91DT     O1P 2852   8.936   9.372   2.434  0.1718 -0.0653  0.2530
   91DT     O2P 2853   8.825   9.413   2.203  0.1571 -0.4349 -0.0476
   91DT     O5' 2854   8.860   9.590   2.385  0.1455 -1.0806  0.1303
   91DT     C5' 2855   8.922   9.646   2.503  1.0294  0.1326  0.4976
   91DT    H5'1 2856   9.028   9.623   2.510  0.5102 -2.1069  1.9001
   91DT    H5'2 2857   8.894   9.592   2.593  0.4220  1.3149  1.0517
   91DT     C4' 2858   8.896   9.790   2.536  0.0402  0.1202 -0.2508
   91DT     H4' 2859   8.933   9.812   2.636 -1.4759 -1.3127  0.6803
   91DT     O4' 2860   8.945   9.870   2.435 -0.3116 -0.4471  0.3611
   91DT     C1' 2861   8.876   9.999   2.427 -0.3271 -0.4291  0.4240
   91DT     H1' 2862   8.940  10.082   2.457  0.4251 -0.6742 -0.4743
   91DT      N1 2863   8.831  10.017   2.283  0.0596 -0.6226 -0.4087
   91DT      C6 2864   8.800   9.912   2.193 -0.5377  0.1635 -0.3082
   91DT      H6 2865   8.784   9.812   2.230 -1.1260  0.2341 -0.3717
   91DT      C5 2866   8.767   9.937   2.067  0.1034  0.0833 -0.0163
   91DT      C7 2867   8.724   9.831   1.974 -0.4018  0.6346 -0.4959
   91DT     H71 2868   8.723   9.736   2.027  0.0219  0.8206 -0.1534
   91DT     H72 2869   8.625   9.858   1.939 -1.1085  0.0247  0.9726
   91DT     H73 2870   8.796   9.818   1.893  1.2311  0.3530  0.9452
   91DT      C4 2871   8.777  10.077   2.016 -0.0471 -0.2905  0.2891
   91DT      O4 2872   8.771  10.107   1.897  0.1084  0.4769 -0.2886
   91DT      N3 2873   8.802  10.173   2.111  0.4152 -0.2882  0.0739
   91DT      H3 2874   8.793  10.272   2.091 -3.8340  0.4238  3.7473
   91DT      C2 2875   8.812  10.152   2.250 -0.0217 -0.5415 -0.3123
   91DT      O2 2876   8.806  10.241   2.338  0.5354  0.4203  0.0514
   91DT     C3' 2877   8.751   9.820   2.540  0.0131  0.1464  0.2557
   91DT     H3' 2878   8.694   9.774   2.459  1.4541 -0.5164 -0.4226
   91DT     C2' 2879   8.758   9.971   2.518 -1.0470 -0.5044  0.3909
   91DT    H2'1 2880   8.668  10.021   2.483 -0.8636  0.1439  0.8181
   91DT    H2'2 2881   8.785  10.020   2.611 -0.5356 -0.4585  0.2234
   91DT     O3' 2882   8.689   9.786   2.662 -0.4384 -0.2928  0.5973
   92DT       P 2883   8.534   9.813   2.693  0.3521  0.2967  0.1590
   92DT     O1P 2884   8.489   9.760   2.826 -0.9440 -0.3970 -1.0062
   92DT     O2P 2885   8.463   9.765   2.574 -0.7265 -0.1619 -0.0690
   92DT     O5' 2886   8.507   9.970   2.691  0.0812 -0.5501  0.4895
   92DT     C5' 2887   8.549  10.066   2.793  0.0050  0.5743  0.0941
   92DT    H5'1 2888   8.658  10.056   2.801  0.0242  1.4330  1.1322
   92DT    H5'2 2889   8.508  10.033   2.889 -1.3138 -1.1410 -1.0069
   92DT     C4' 2890   8.513  10.207   2.754 -0.7643 -0.5215 -0.2090
   92DT     H4' 2891   8.550  10.279   2.827 -1.7632 -1.1577  0.9585
   92DT     O4' 2892   8.554  10.233   2.622 -0.8966 -0.4583 -0.4584
   92DT     C1' 2893   8.445  10.278   2.537  0.1928  0.0609  0.0317
   92DT     H1' 2894   8.444  10.386   2.547 -0.9795 -0.0310  1.1807
   92DT      N1 2895   8.456  10.236   2.395 -0.4192  0.0752 -0.0400
   92DT      C6 2896   8.451  10.100   2.371 -0.6730 -0.0361 -0.1501
   92DT      H6 2897   8.450  10.032   2.455  1.6715  0.1234  0.0763
   92DT      C5 2898   8.441  10.050   2.245  0.1498 -0.3323 -0.2673
   92DT      C7 2899   8.424   9.901   2.210 -0.4384 -0.2295 -0.3640
   92DT     H71 2900   8.509   9.879   2.146 -0.3114 -0.4589 -0.1210
   92DT     H72 2901   8.424   9.846   2.304  1.5242  1.1516  0.5032
   92DT     H73 2902   8.327   9.902   2.159 -1.1236 -1.1346  0.8473
   92DT      C4 2903   8.445  10.146   2.138  0.3120  0.1554 -0.1024
   92DT      O4 2904   8.432  10.124   2.023  0.2902  0.8829  0.0203
   92DT      N3 2905   8.446  10.279   2.162 -0.5871 -0.1950  0.5599
   92DT      H3 2906   8.458  10.341   2.083 -1.6588 -0.8848 -0.1703
   92DT      C2 2907   8.455  10.330   2.292  0.0316 -0.0172 -0.1776
   92DT      O2 2908   8.456  10.454   2.312  0.3830 -0.2979 -0.0028
   92DT     C3' 2909   8.360  10.228   2.750  0.2244 -0.1975  0.4053
   92DT     H3' 2910   8.313  10.155   2.816 -1.3917  0.4813  0.0643
   92DT     C2' 2911   8.319  10.223   2.605  0.2341  0.2030  0.4120
   92DT    H2'1 2912   8.286  10.124   2.571  1.0984 -0.0709  0.3361
   92DT    H2'2 2913   8.231  10.284   2.584 -2.1783 -2.7961  1.0678
   92DT     O3' 2914   8.341  10.360   2.810  0.1755  0.2704  0.2291
   93DT       P 2915   8.188  10.418   2.833 -0.5007  0.1976 -0.1064
   93DT     O1P 2916   8.195  10.520   2.941 -0.4622 -0.3575 -0.0682
   93DT     O2P 2917   8.102  10.300   2.857 -0.6894 -0.0391  0.2211
   93DT     O5' 2918   8.142  10.489   2.698  0.1671 -0.0154 -0.5111
   93DT     C5' 2919   8.220  10.598   2.642 -0.5261  0.0945  0.3335
   93DT    H5'1 2920   8.322  10.567   2.623 -0.8535  0.1880 -1.8272
   93DT    H5'2 2921   8.229  10.681   2.713 -0.0431 -0.5778  1.0660
   93DT     C4' 2922   8.159  10.661   2.513 -1.1622  0.2099 -0.0792
   93DT     H4' 2923   8.221  10.749   2.494 -0.5626 -0.7511 -3.0061
   93DT     O4' 2924   8.173  10.570   2.406 -0.2351 -0.1719  0.8438
   93DT     C1' 2925   8.061  10.561   2.331 -0.5864 -0.2118  0.7910
   93DT     H1' 2926   8.047  10.649   2.269  3.4904  0.8789  1.1096
   93DT      N1 2927   8.055  10.435   2.260 -0.0032  0.0003 -0.2148
   93DT      C6 2928   8.044  10.311   2.322  0.4970 -0.0559 -0.3415
   93DT      H6 2929   8.032  10.307   2.430  1.0498  1.6426 -0.1891
   93DT      C5 2930   8.047  10.197   2.247  0.5033  0.5819 -0.7514
   93DT      C7 2931   8.031  10.074   2.327  0.2036 -0.4153 -0.7105
   93DT     H71 2932   8.120  10.014   2.309  1.6757  1.2388  0.6938
   93DT     H72 2933   8.041  10.087   2.435  2.1779  1.0503 -1.0181
   93DT     H73 2934   7.946  10.012   2.298 -0.4791 -0.0716  0.4893
   93DT      C4 2935   8.073  10.197   2.106 -0.1760 -0.4552  0.3133
   93DT      O4 2936   8.084  10.098   2.035  0.0604  0.4533  0.0066
   93DT      N3 2937   8.096  10.325   2.058  0.3056 -0.1309  0.0834
   93DT      H3 2938   8.116  10.335   1.959 -0.6402  2.0224  0.0391
   93DT      C2 2939   8.086  10.442   2.126 -0.7417 -0.5063 -0.2973
   93DT      O2 2940   8.101  10.547   2.067 -0.1417 -0.5036 -0.4864
   93DT     C3' 2941   8.011  10.689   2.518 -0.0811  0.4628  0.4680
   93DT     H3' 2942   7.971  10.681   2.620  0.2859 -0.6002  0.5370
   93DT     C2' 2943   7.959  10.574   2.438  0.3113  0.9797  0.0993
   93DT    H2'1 2944   7.957  10.482   2.497 -0.2620  0.1054 -1.2352
   93DT    H2'2 2945   7.861  10.593   2.395  0.4971  0.0420 -0.7760
   93DT     O3' 2946   7.979  10.816   2.459  0.0840  0.6474  0.0278
   94DG       P 2947   7.837  10.880   2.464 -0.5115  0.3563 -0.2587
   94DG     O1P 2948   7.839  11.020   2.422  0.4342 -0.5087 -0.1621
   94DG     O2P 2949   7.780  10.851   2.597 -0.0492 -0.1210 -0.1115
   94DG     O5' 2950   7.750  10.800   2.357 -0.0571 -0.3271  0.3782
   94DG     C5' 2951   7.757  10.834   2.215 -0.1689  0.3532  0.2240
   94DG    H5'1 2952   7.859  10.838   2.177 -1.7465  0.4970 -4.7453
   94DG    H5'2 2953   7.710  10.932   2.200 -0.7471 -0.1820 -1.8301
   94DG     C4' 2954   7.687  10.742   2.117  0.2774  0.4141  0.7948
   94DG     H4' 2955   7.698  10.798   2.024 -0.6139 -0.9710 -0.1774
   94DG     O4' 2956   7.756  10.616   2.094  0.2634 -1.0897  0.4921
   94DG     C1' 2957   7.665  10.518   2.062  0.6366  0.2858 -0.1387
   94DG     H1' 2958   7.632  10.542   1.961  3.5515  0.0938 -1.2524
   94DG      N9 2959   7.713  10.382   2.060 -0.2536  0.4834  0.2089
   94DG      C8 2960   7.707  10.288   2.157  0.0935 -0.6065  0.2567
   94DG      H8 2961   7.677  10.318   2.256 -2.4357  0.7450 -0.8277
   94DG      N7 2962   7.740  10.168   2.120  0.5707  0.3335  0.3281
   94DG      C5 2963   7.778  10.185   1.981  0.1774 -0.1710  0.1737
   94DG      C6 2964   7.831  10.089   1.892  0.5740  0.4527 -0.1449
   94DG      O6 2965   7.843   9.967   1.894  0.2034  0.3479  0.2026
   94DG      N1 2966   7.861  10.144   1.769  0.4699 -0.2249 -0.0066
   94DG      H1 2967   7.910  10.096   1.696  3.1533  1.6458  0.4283
   94DG      C2 2968   7.840  10.276   1.741  0.0971 -0.3573  0.3235
   94DG      N2 2969   7.845  10.315   1.616  0.0730 -0.7792 -0.1469
   94DG     H21 2970   7.884  10.256   1.544  1.6059  0.4054 -0.3371
   94DG     H22 2971   7.820  10.412   1.600 -0.2603 -1.3361 -3.7927
   94DG      N3 2972   7.787  10.365   1.823 -0.1276  0.3904 -0.1174
   94DG      C4 2973   7.767  10.316   1.945 -0.2767  0.1957 -0.0307
   94DG     C3' 2974   7.546  10.701   2.149  0.2201  0.6290  0.0506
   94DG     H3' 2975   7.519  10.745   2.245  1.3927  1.9935 -0.2044
   94DG     C2' 2976   7.553  10.547   2.167 -0.5175  0.1068 -0.6745
   94DG    H2'1 2977   7.585  10.523   2.269  0.0855  0.3458 -0.8041
   94DG    H2'2 2978   7.457  10.497   2.156 -1.4188  0.9894  2.2026
   94DG     O3' 2979   7.456  10.747   2.046  0.0521  0.6353 -0.2325
   95DA       P 2980   7.296  10.749   2.085  0.1208 -0.0666 -0.2291
   95DA     O1P 2981   7.235  10.840   1.989 -0.8701  0.7433 -0.6312
   95DA     O2P 2982   7.286  10.792   2.232 -0.3235  0.1149  0.2711
   95DA     O5' 2983   7.243  10.594   2.069 -0.2280 -0.2487 -0.2391
   95DA     C5' 2984   7.190  10.548   1.945  0.4473 -0.0300 -0.5367
   95DA    H5'1 2985   7.119  10.621   1.905  0.7403 -0.5391 -2.0425
   95DA    H5'2 2986   7.128  10.459   1.958  0.3363 -0.1975 -2.0236
   95DA     C4' 2987   7.299  10.535   1.833  0.0237  0.2278  0.1195
   95DA     H4' 2988   7.349  10.631   1.823  3.0439 -1.4374 -2.6033
   95DA     O4' 2989   7.401  10.431   1.869  0.0529  0.1675  0.4178
   95DA     C1' 2990   7.396  10.329   1.766 -0.1310 -0.6121  0.0865
   95DA     H1' 2991   7.465  10.359   1.687 -0.3008 -0.7739 -0.1239
   95DA      N9 2992   7.432  10.204   1.828 -0.6406 -0.1876 -0.2357
   95DA      C8 2993   7.426  10.175   1.964  0.3978  0.2883 -0.0288
   95DA      H8 2994   7.399  10.246   2.041  1.1564 -1.0012  1.5000
   95DA      N7 2995   7.461  10.052   1.990 -0.4757  0.3198 -1.1252
   95DA      C5 2996   7.489   9.998   1.866  0.0370  0.4634  0.7060
   95DA      C6 2997   7.532   9.873   1.824 -0.1044 -0.2312 -0.1089
   95DA      N6 2998   7.547   9.766   1.903 -0.3802  0.0813 -0.7702
   95DA     H61 2999   7.521   9.781   1.999  0.2784  1.0961 -0.7371
   95DA     H62 3000   7.598   9.683   1.877 -0.5894 -1.2591  2.5978
   95DA      N1 3001   7.562   9.849   1.700 -0.1422  0.6118  0.4432
   95DA      C2 3002   7.543   9.944   1.611  0.5687  0.0543 -0.1658
   95DA      H2 3003   7.554   9.912   1.508 -0.0328 -0.5622 -0.0452
   95DA      N3 3004   7.495  10.064   1.631 -0.1712  0.4959 -0.1179
   95DA      C4 3005   7.475  10.092   1.763  0.4398  0.9556  0.6252
   95DA     C3' 3006   7.241  10.492   1.705  0.3046  0.5667  0.8218
   95DA     H3' 3007   7.136  10.519   1.704  0.4577  1.5220 -2.7457
   95DA     C2' 3008   7.255  10.339   1.712  1.1322  0.0908  0.8557
   95DA    H2'1 3009   7.186  10.289   1.779  1.7081 -1.8151  0.0828
   95DA    H2'2 3010   7.233  10.302   1.612 -0.6275 -0.3636  1.3863
   95DA     O3' 3011   7.308  10.545   1.590 -0.7614  0.1372 -0.6244
   96DT       P 3012   7.222  10.608   1.470 -0.3879  0.0871 -0.4780
   96DT     O1P 3013   7.319  10.669   1.376  0.1562  0.6408 -0.3081
   96DT     O2P 3014   7.104  10.683   1.518  0.1151 -0.3616 -0.0249
   96DT     O5' 3015   7.161  10.477   1.404 -0.2415  0.5368 -0.0319
   96DT     C5' 3016   7.237  10.417   1.297 -0.2421 -0.7084 -0.4242
   96DT    H5'1 3017   7.342  10.399   1.320 -0.4364 -0.2729  0.8905
   96DT    H5'2 3018   7.230  10.488   1.215 -0.4395  0.2192  0.3873
   96DT     C4' 3019   7.180  10.282   1.262  0.3625 -0.0114  0.7024
   96DT     H4' 3020   7.227  10.263   1.165  1.7833 -0.3520  1.4364
   96DT     O4' 3021   7.222  10.179   1.350  0.3641  0.0350  0.4279
   96DT     C1' 3022   7.108  10.104   1.371  0.5998 -0.0392  0.1931
   96DT     H1' 3023   7.076  10.046   1.284 -0.2959  0.5986  0.0847
   96DT      N1 3024   7.133  10.013   1.492  0.3478 -0.7439  0.0371
   96DT      C6 3025   7.102  10.054   1.618  0.1385 -1.1334 -0.7138
   96DT      H6 3026   7.043  10.143   1.634  0.8489 -0.6392 -0.7936
   96DT      C5 3027   7.147   9.986   1.728  0.0686  0.3375 -0.4125
   96DT      C7 3028   7.105  10.022   1.865  0.0333  0.4731  0.0136
   96DT     H71 3029   7.021  10.090   1.850 -0.7038 -0.4742 -0.2363
   96DT     H72 3030   7.068   9.927   1.903 -0.7744  0.0815 -1.6701
   96DT     H73 3031   7.185  10.061   1.928  0.5827 -2.4164  1.2486
   96DT      C4 3032   7.220   9.861   1.712 -0.0327  0.9068  1.0834
   96DT      O4 3033   7.259   9.776   1.795  0.2548  0.3693 -0.1867
   96DT      N3 3034   7.242   9.825   1.579 -0.0890 -0.2733 -0.4020
   96DT      H3 3035   7.264   9.727   1.569  0.9164 -0.0946 -0.1113
   96DT      C2 3036   7.197   9.898   1.470  0.2563  0.7054  0.1822
   96DT      O2 3037   7.221   9.849   1.363  0.0588 -0.4369 -0.0447
   96DT     C3' 3038   7.026  10.288   1.249  0.0467 -0.3116 -0.5835
   96DT     H3' 3039   6.989  10.390   1.259 -0.3476 -0.4871 -0.2093
   96DT     C2' 3040   6.992  10.211   1.377 -0.1960  0.0126  0.3461
   96DT    H2'1 3041   6.994  10.277   1.464 -1.8587  0.9773 -0.3065
   96DT    H2'2 3042   6.892  10.170   1.367 -1.4034  2.6267  0.8071
   96DT     O3' 3043   6.962  10.215   1.144 -0.4682  0.3590 -0.5896
   97DG       P 3044   6.816  10.248   1.093 -0.2669  0.0360  0.1625
   97DG     O1P 3045   6.798  10.192   0.956 -0.3056 -0.5439  0.3008
   97DG     O2P 3046   6.793  10.394   1.116  0.3375  0.2418  0.6651
   97DG     O5' 3047   6.720  10.163   1.194  0.4987  0.2318 -0.2534
   97DG     C5' 3048   6.681  10.031   1.158  0.0321 -0.3571 -0.1676
   97DG    H5'1 3049   6.635  10.043   1.060  0.4926  1.6885 -0.1682
   97DG    H5'2 3050   6.607   9.995   1.229  2.3695 -1.0297  2.0730
   97DG     C4' 3051   6.796   9.929   1.153 -0.2577  0.2603 -0.4818
   97DG     H4' 3052   6.875   9.974   1.093  1.2029  1.1079  1.9004
   97DG     O4' 3053   6.848   9.923   1.285 -0.8577 -0.2248 -0.8646
   97DG     C1' 3054   6.887   9.784   1.295  0.2202  0.4858 -0.1359
   97DG     H1' 3055   6.985   9.770   1.249 -0.3936  1.1279 -1.7203
   97DG      N9 3056   6.892   9.742   1.440 -0.3485  0.8158  0.3957
   97DG      C8 3057   6.863   9.816   1.550  0.7519 -0.3656  0.4698
   97DG      H8 3058   6.814   9.912   1.544 -2.0379 -1.6942  0.3160
   97DG      N7 3059   6.879   9.747   1.664  0.2995 -0.1276 -0.4780
   97DG      C5 3060   6.941   9.626   1.621  0.2323  0.6585 -0.5293
   97DG      C6 3061   7.007   9.521   1.698 -0.2181  0.2504  0.8750
   97DG      O6 3062   7.009   9.501   1.820  0.0809 -0.0005  0.4182
   97DG      N1 3063   7.070   9.426   1.619 -0.1378 -0.5857 -0.6043
   97DG      H1 3064   7.098   9.338   1.659 -2.8812 -1.7010 -0.8807
   97DG      C2 3065   7.080   9.434   1.487  0.2708  0.5160 -0.4086
   97DG      N2 3066   7.118   9.325   1.440 -0.0355  0.7034  0.4532
   97DG     H21 3067   7.132   9.244   1.499 -1.2993 -0.5828 -0.9393
   97DG     H22 3068   7.116   9.320   1.340 -2.1613 -0.2490  0.4872
   97DG      N3 3069   7.014   9.526   1.412 -0.0365 -0.4903  0.6422
   97DG      C4 3070   6.951   9.620   1.486  0.3133 -0.3815  0.5818
   97DG     C3' 3071   6.759   9.790   1.103 -0.4557  0.2833  0.3505
   97DG     H3' 3072   6.657   9.778   1.065 -0.7725 -3.6391  1.9261
   97DG     C2' 3073   6.769   9.710   1.235  0.1811 -0.4100 -0.3263
   97DG    H2'1 3074   6.681   9.724   1.298 -1.0724  0.2061 -2.1262
   97DG    H2'2 3075   6.781   9.605   1.209  1.6628 -0.0420 -1.2338
   97DG     O3' 3076   6.854   9.742   1.008 -0.1329  0.6837  0.2618
   98DG       P 3077   6.807   9.678   0.863  0.1350 -0.0721 -0.3444
   98DG     O1P 3078   6.927   9.669   0.778  0.1198 -0.1229 -0.1927
   98DG     O2P 3079   6.689   9.746   0.812 -0.3037  0.1344 -0.3804
   98DG     O5' 3080   6.765   9.524   0.900  0.1495 -0.1646  0.1060
   98DG     C5' 3081   6.862   9.420   0.916 -0.5033 -0.3685  0.6984
   98DG    H5'1 3082   6.960   9.467   0.930 -0.8123 -0.0396  1.8641
   98DG    H5'2 3083   6.871   9.370   0.819  2.3008  2.5212 -0.7365
   98DG     C4' 3084   6.827   9.310   1.021 -0.4730  0.3455 -0.5558
   98DG     H4' 3085   6.896   9.227   1.007 -1.7689 -0.5808 -1.6755
   98DG     O4' 3086   6.853   9.360   1.156 -0.6078 -0.1866  0.1651
   98DG     C1' 3087   6.746   9.306   1.235  0.3571 -0.0495 -0.4676
   98DG     H1' 3088   6.775   9.206   1.266 -0.1422 -0.1227 -0.2304
   98DG      N9 3089   6.709   9.372   1.365  0.2087 -0.3143 -0.5009
   98DG      C8 3090   6.618   9.474   1.396 -0.2043  0.1127 -0.3394
   98DG      H8 3091   6.565   9.532   1.322  1.2797  0.9996 -0.7554
   98DG      N7 3092   6.593   9.479   1.524 -0.7611  0.2417  0.4784
   98DG      C5 3093   6.682   9.386   1.587  0.1852  0.3003 -0.2928
   98DG      C6 3094   6.717   9.349   1.719  0.4655 -0.2509 -0.5933
   98DG      O6 3095   6.670   9.395   1.825  0.8270 -0.3055  0.0190
   98DG      N1 3096   6.805   9.247   1.731  0.0721 -0.5548 -0.2726
   98DG      H1 3097   6.839   9.227   1.825 -0.1562 -1.0121 -0.2889
   98DG      C2 3098   6.858   9.186   1.619  0.0892 -0.4893  0.0414
   98DG      N2 3099   6.963   9.109   1.643  0.2428  0.4722  0.6370
   98DG     H21 3100   6.991   9.090   1.738  0.9262  1.2210  0.5943
   98DG     H22 3101   6.999   9.050   1.570  1.3043  1.6888  0.1387
   98DG      N3 3102   6.830   9.208   1.494  0.6778 -0.5860 -0.6552
   98DG      C4 3103   6.741   9.313   1.484  0.2008 -0.5537 -0.2642
   98DG     C3' 3104   6.688   9.249   1.020 -0.3273 -0.2824 -0.3493
   98DG     H3' 3105   6.631   9.284   0.934  1.1342  2.5577 -0.2936
   98DG     C2' 3106   6.618   9.299   1.144  0.2328 -0.1596  0.6624
   98DG    H2'1 3107   6.588   9.401   1.117 -2.8999 -1.2891 -0.6316
   98DG    H2'2 3108   6.539   9.230   1.175  0.6801 -1.4622 -0.9560
   98DG     O3' 3109   6.695   9.112   1.029 -0.3381  0.0434 -0.3658
   99DA       P 3110   6.686   9.018   0.909 -0.3482  0.2581  0.2512
   99DA     O1P 3111   6.752   9.081   0.796  0.8725 -0.2111  0.0990
   99DA     O2P 3112   6.545   8.973   0.895 -0.5713 -0.6395 -0.3237
   99DA     O5' 3113   6.778   8.901   0.955  0.7740 -0.0828 -0.1063
   99DA     C5' 3114   6.914   8.907   0.978  0.3821  0.2974  1.1600
   99DA    H5'1 3115   6.948   9.004   1.014 -1.0116  1.0414  0.5172
   99DA    H5'2 3116   6.954   8.874   0.882 -2.0582 -0.8888  0.4750
   99DA     C4' 3117   6.965   8.810   1.084  0.2640  0.3165 -0.7851
   99DA     H4' 3118   7.074   8.815   1.075  0.2519  3.5548 -0.5169
   99DA     O4' 3119   6.925   8.870   1.206 -0.3455 -0.1869 -0.0506
   99DA     C1' 3120   6.849   8.779   1.282  0.2076 -0.3196 -0.0299
   99DA     H1' 3121   6.918   8.737   1.355  0.5602  1.4333  0.6708
   99DA      N9 3122   6.737   8.841   1.348  0.0799  0.1646 -0.1064
   99DA      C8 3123   6.638   8.926   1.294 -0.1862  0.3941  0.1720
   99DA      H8 3124   6.628   8.946   1.188  0.3025  0.4082  0.1279
   99DA      N7 3125   6.567   8.986   1.384 -0.1745  0.9128  0.0845
   99DA      C5 3126   6.624   8.940   1.504  0.1413  0.6005 -0.0071
   99DA      C6 3127   6.609   8.975   1.643  0.4540  0.3700  0.4846
   99DA      N6 3128   6.519   9.064   1.683 -0.3126 -0.1827  0.0014
   99DA     H61 3129   6.461   9.104   1.610 -0.3910 -0.5675 -0.1498
   99DA     H62 3130   6.529   9.095   1.779  0.5322  0.9731 -0.4379
   99DA      N1 3131   6.677   8.918   1.743  0.0673  0.0161  1.3088
   99DA      C2 3132   6.766   8.828   1.705 -0.2508 -0.4907 -0.1695
   99DA      H2 3133   6.825   8.771   1.776  0.9764 -0.5434 -1.1968
   99DA      N3 3134   6.803   8.793   1.584  0.3219 -0.0312  0.0233
   99DA      C4 3135   6.727   8.852   1.485  0.5611 -0.0445  0.0964
   99DA     C3' 3136   6.917   8.671   1.076  0.1125 -0.1497 -0.5738
   99DA     H3' 3137   6.880   8.656   0.974 -0.9754 -1.8383  0.0289
   99DA     C2' 3138   6.801   8.679   1.177  0.4373  0.5112 -0.2058
   99DA    H2'1 3139   6.717   8.714   1.116  0.6153 -1.3632 -1.6171
   99DA    H2'2 3140   6.780   8.583   1.224 -1.1712  0.7494 -0.3689
   99DA     O3' 3141   7.017   8.577   1.110 -0.0641 -0.4560 -0.0189
  100DG       P 3142   6.992   8.419   1.091  0.2236  0.1495 -0.1059
  100DG     O1P 3143   7.123   8.359   1.073 -0.4747 -0.1737 -0.5747
  100DG     O2P 3144   6.901   8.394   0.979 -0.1961  0.1883 -0.1641
  100DG     O5' 3145   6.926   8.355   1.220 -0.7303  0.3007  0.1624
  100DG     C5' 3146   7.004   8.342   1.343  0.6063  0.1429 -0.2920
  100DG    H5'1 3147   7.064   8.433   1.352 -1.4634  1.4201  1.9370
  100DG    H5'2 3148   7.068   8.255   1.331 -0.6449 -1.1386  1.6286
  100DG     C4' 3149   6.912   8.325   1.465  0.1397  0.6564  0.5102
  100DG     H4' 3150   6.967   8.302   1.556  1.3467  0.3641 -0.2615
  100DG     O4' 3151   6.832   8.439   1.480 -0.0674  0.0426 -0.2071
  100DG     C1' 3152   6.702   8.402   1.508  0.9177  0.3896  0.0664
  100DG     H1' 3153   6.696   8.366   1.611  1.5992  0.8469  0.2668
  100DG      N9 3154   6.592   8.506   1.515  0.3287  0.7408  0.3919
  100DG      C8 3155   6.533   8.571   1.412  0.6899 -0.2286  0.2223
  100DG      H8 3156   6.550   8.546   1.308  1.6626  0.5472  0.1826
  100DG      N7 3157   6.439   8.655   1.444 -0.1370  0.1503  0.4152
  100DG      C5 3158   6.437   8.643   1.581 -0.4881  0.1461  0.1202
  100DG      C6 3159   6.362   8.713   1.682 -0.0169 -0.5501 -0.4321
  100DG      O6 3160   6.271   8.792   1.660 -0.3634 -0.0117  0.7291
  100DG      N1 3161   6.393   8.681   1.818 -0.0138 -0.2509  0.0122
  100DG      H1 3162   6.335   8.732   1.883 -1.1683  1.1070 -1.9871
  100DG      C2 3163   6.488   8.593   1.847 -0.4903 -0.7585 -0.3989
  100DG      N2 3164   6.509   8.570   1.971  0.8015 -0.3958 -0.4270
  100DG     H21 3165   6.450   8.624   2.032  2.9206  0.3653  1.0490
  100DG     H22 3166   6.570   8.493   1.997 -0.6761 -1.9830 -1.4159
  100DG      N3 3167   6.556   8.523   1.759  0.5098  0.3558  0.6412
  100DG      C4 3168   6.531   8.553   1.629  0.1008 -0.9142 -0.7346
  100DG     C3' 3169   6.798   8.213   1.445  0.1318 -0.2991 -0.1362
  100DG     H3' 3170   6.821   8.141   1.366 -1.9190 -1.2843  0.0986
  100DG     C2' 3171   6.668   8.287   1.409  0.1490  0.3852 -0.0580
  100DG    H2'1 3172   6.670   8.330   1.309 -0.0715 -0.0912 -0.2710
  100DG    H2'2 3173   6.578   8.231   1.433 -0.7839  1.0567 -1.8568
  100DG     O3' 3174   6.781   8.139   1.565 -0.1139  0.0055  0.3080
  101DC       P 3175   6.872   8.013   1.596 -0.5497  0.1367  0.1242
  101DC     O1P 3176   7.016   8.049   1.572  0.3947  0.0462 -0.5654
  101DC     O2P 3177   6.807   7.894   1.532 -0.0846  0.2698  0.1797
  101DC     O5' 3178   6.853   8.003   1.752 -0.0238 -0.4681  0.2806
  101DC     C5' 3179   6.907   8.106   1.831  0.6515  0.5670 -1.3642
  101DC    H5'1 3180   6.915   8.207   1.791  0.5498  1.0300 -0.2410
  101DC    H5'2 3181   7.005   8.069   1.861 -0.3471 -1.1599 -0.0529
  101DC     C4' 3182   6.822   8.129   1.960  0.1677  0.6270  0.1649
  101DC     H4' 3183   6.888   8.179   2.030  2.9625 -1.0762 -1.0885
  101DC     O4' 3184   6.717   8.219   1.920  0.2431 -0.9261  0.1736
  101DC     C1' 3185   6.591   8.173   1.969 -0.2162 -0.0258  0.0048
  101DC     H1' 3186   6.585   8.211   2.071  0.1589  0.3466 -0.1068
  101DC      N1 3187   6.486   8.211   1.872  0.2255 -0.3187  0.1450
  101DC      C6 3188   6.494   8.181   1.738  0.7378  0.1957  0.8223
  101DC      H6 3189   6.572   8.119   1.697 -0.0028 -1.7872  2.2425
  101DC      C5 3190   6.398   8.233   1.649  1.4286 -0.1630  0.4132
  101DC      H5 3191   6.408   8.209   1.544  1.1066  0.4974  0.2270
  101DC      C4 3192   6.296   8.306   1.705 -0.0540 -1.0252  0.0823
  101DC      N4 3193   6.201   8.359   1.640 -0.0380 -0.3919 -0.2074
  101DC     H41 3194   6.182   8.322   1.548 -2.7058 -0.4437  0.2813
  101DC     H42 3195   6.124   8.395   1.695  0.5795 -1.1152  1.1745
  101DC      N3 3196   6.285   8.333   1.831 -0.1385  0.0951  0.5801
  101DC      C2 3197   6.378   8.294   1.913 -0.1522 -0.6263 -0.4297
  101DC      O2 3198   6.361   8.331   2.032 -1.4619  0.7011  0.6136
  101DC     C3' 3199   6.749   8.006   2.017  0.3009 -0.2459  0.2909
  101DC     H3' 3200   6.804   7.923   1.972  2.6936  1.1078  0.5399
  101DC     C2' 3201   6.613   8.016   1.957  0.0687 -0.7943  0.0739
  101DC    H2'1 3202   6.619   7.973   1.857 -0.7599 -1.3447  0.2486
  101DC    H2'2 3203   6.538   7.965   2.018  0.1893 -1.0155  0.0381
  101DC     O3' 3204   6.746   8.023   2.158  0.5673  0.6744  0.4715
  102DA       P 3205   6.736   7.895   2.255 -0.2755 -0.1243 -0.0962
  102DA     O1P 3206   6.822   7.918   2.374 -0.0161  0.6682 -0.2449
  102DA     O2P 3207   6.755   7.776   2.173 -0.1787  0.2874  0.3371
  102DA     O5' 3208   6.581   7.888   2.288  0.0801 -0.3835 -0.2091
  102DA     C5' 3209   6.526   7.977   2.383  0.4724  0.0723 -0.1968
  102DA    H5'1 3210   6.563   8.079   2.376  0.0643  0.4079  1.9521
  102DA    H5'2 3211   6.550   7.942   2.483  0.7730  1.0208  0.0727
  102DA     C4' 3212   6.372   7.992   2.368 -0.0338 -0.3773  0.9585
  102DA     H4' 3213   6.334   8.065   2.439 -0.3977  0.1536  0.2208
  102DA     O4' 3214   6.322   8.035   2.240  0.2588  0.2042 -0.9183
  102DA     C1' 3215   6.220   7.951   2.189 -0.1078 -0.1495  0.3333
  102DA     H1' 3216   6.123   7.977   2.234 -1.1750 -1.5781 -1.0217
  102DA      N9 3217   6.210   7.966   2.041 -0.4336 -0.1113  0.0098
  102DA      C8 3218   6.283   7.911   1.938 -0.1178  0.2581  0.2103
  102DA      H8 3219   6.377   7.860   1.954 -0.5503 -0.1839  1.4136
  102DA      N7 3220   6.231   7.921   1.816 -0.5772 -0.3488  0.3986
  102DA      C5 3221   6.117   7.988   1.845 -0.0572  0.0523 -0.1505
  102DA      C6 3222   6.010   8.050   1.768 -0.3279  0.9905  0.8484
  102DA      N6 3223   6.001   8.039   1.639  0.0698 -0.1770  0.9756
  102DA     H61 3224   6.070   7.986   1.587 -0.1712  1.6986 -1.3809
  102DA     H62 3225   5.948   8.110   1.591  1.6590  0.3842 -0.0417
  102DA      N1 3226   5.917   8.121   1.825  0.2497 -0.7855  1.1344
  102DA      C2 3227   5.919   8.140   1.954  0.2111  1.0518 -0.5098
  102DA      H2 3228   5.837   8.194   2.000 -1.2768 -2.9375  2.0100
  102DA      N3 3229   5.999   8.086   2.044 -0.1633  0.6542 -0.3020
  102DA      C4 3230   6.102   8.018   1.982  0.4970 -0.0136  0.0238
  102DA     C3' 3231   6.301   7.858   2.387  0.7148  0.2759  0.0753
  102DA     H3' 3232   6.372   7.791   2.434  0.0268 -1.6595 -1.4910
  102DA     C2' 3233   6.271   7.813   2.244 -0.1820 -0.4135  0.2407
  102DA    H2'1 3234   6.362   7.782   2.192 -0.9348 -1.5481 -0.4710
  102DA    H2'2 3235   6.191   7.739   2.240 -0.2513 -0.2804 -1.3166
  102DA     O3' 3236   6.178   7.869   2.465  0.4889  0.7814 -0.1571
  103DG       P 3237   6.150   7.796   2.601 -0.3246 -0.1529 -0.2041
  103DG     O1P 3238   6.239   7.839   2.714 -0.6668  0.0788 -0.3209
  103DG     O2P 3239   6.146   7.654   2.581 -0.1405  0.1475  0.3946
  103DG     O5' 3240   6.003   7.847   2.629 -0.2048  0.1623  0.3169
  103DG     C5' 3241   5.976   7.970   2.693  0.5804 -0.2790 -0.4238
  103DG    H5'1 3242   6.024   8.052   2.641 -0.2269  0.6870  0.3212
  103DG    H5'2 3243   6.020   7.973   2.793  1.0589 -0.9738 -0.6022
  103DG     C4' 3244   5.820   7.984   2.699  0.2710 -0.3579  0.0221
  103DG     H4' 3245   5.800   8.078   2.750 -0.1426 -0.2756 -0.2840
  103DG     O4' 3246   5.782   7.997   2.564  0.6469 -0.4788 -0.2808
  103DG     C1' 3247   5.688   7.894   2.522 -0.3365  1.0424  0.0751
  103DG     H1' 3248   5.584   7.928   2.521 -1.4908 -2.1257 -0.8556
  103DG      N9 3249   5.724   7.846   2.390  0.1754  0.0519  0.1468
  103DG      C8 3250   5.838   7.795   2.351  0.2816 -0.3458 -0.0634
  103DG      H8 3251   5.912   7.756   2.419 -0.3941 -3.5937 -0.9808
  103DG      N7 3252   5.858   7.788   2.220 -0.5134 -0.2939  0.1967
  103DG      C5 3253   5.732   7.828   2.171 -0.0264 -0.4253 -0.6728
  103DG      C6 3254   5.678   7.833   2.037  0.2887  0.4918 -0.6372
  103DG      O6 3255   5.729   7.812   1.924 -0.0021 -0.2472 -0.8527
  103DG      N1 3256   5.551   7.868   2.034  0.4717  0.0538  0.2560
  103DG      H1 3257   5.509   7.873   1.942  0.1098  0.6099  0.4486
  103DG      C2 3258   5.469   7.882   2.139 -1.1212 -0.2022 -0.2006
  103DG      N2 3259   5.359   7.940   2.117  0.2070 -0.1261 -0.7905
  103DG     H21 3260   5.339   7.970   2.023  2.7189  2.9947 -0.4661
  103DG     H22 3261   5.323   7.992   2.197  2.6325  2.2670 -1.1312
  103DG      N3 3262   5.514   7.885   2.267 -0.1767 -0.1323  0.7520
  103DG      C4 3263   5.648   7.853   2.277  0.2884 -0.2516 -0.6671
  103DG     C3' 3264   5.741   7.864   2.755  0.5041 -0.2265 -0.3691
  103DG     H3' 3265   5.806   7.804   2.819  0.5327  1.7247  1.5229
  103DG     C2' 3266   5.696   7.782   2.631 -0.6701  0.6694  0.2475
  103DG    H2'1 3267   5.771   7.711   2.598 -1.3787  0.9789 -2.3177
  103DG    H2'2 3268   5.602   7.731   2.652 -1.3389  1.1975 -1.2962
  103DG     O3' 3269   5.644   7.924   2.832  0.3332 -0.1157  0.5439
  104DT       P 3270   5.548   7.827   2.918 -0.1698 -0.0261 -0.0428
  104DT     O1P 3271   5.493   7.910   3.026 -0.9397  0.5814  0.1956
  104DT     O2P 3272   5.629   7.705   2.954  0.4400 -0.2708  0.8884
  104DT     O5' 3273   5.435   7.786   2.815 -0.4416  0.1640  0.2823
  104DT     C5' 3274   5.326   7.874   2.779 -0.6517  0.0444 -0.7074
  104DT    H5'1 3275   5.368   7.957   2.721  1.6514  2.8413  4.2924
  104DT    H5'2 3276   5.286   7.911   2.873 -2.2488 -0.9455 -0.9658
  104DT     C4' 3277   5.224   7.797   2.691  0.1603  0.9594  0.0539
  104DT     H4' 3278   5.143   7.867   2.674  0.2196  1.0819  0.2676
  104DT     O4' 3279   5.289   7.762   2.574  0.1624  0.2287  0.2807
  104DT     C1' 3280   5.246   7.625   2.540  0.7290 -0.0942  0.2550
  104DT     H1' 3281   5.149   7.630   2.491  0.8004 -1.7126 -0.0929
  104DT      N1 3282   5.339   7.579   2.429 -0.0475 -0.7689  0.0439
  104DT      C6 3283   5.462   7.539   2.469  0.0904 -0.8032  0.1636
  104DT      H6 3284   5.488   7.547   2.574 -2.6500 -2.0452  1.0224
  104DT      C5 3285   5.554   7.499   2.382 -0.7469  0.4959  0.1304
  104DT      C7 3286   5.694   7.461   2.432  0.7488 -0.1865  0.1655
  104DT     H71 3287   5.753   7.542   2.391 -2.2873  2.4704  0.6029
  104DT     H72 3288   5.699   7.458   2.541  1.1783  0.4864  0.1696
  104DT     H73 3289   5.720   7.363   2.393  0.9463  0.5417 -1.5830
  104DT      C4 3290   5.531   7.508   2.240  0.6815 -0.3221 -0.7589
  104DT      O4 3291   5.615   7.490   2.150  0.6025 -0.3547  0.1888
  104DT      N3 3292   5.408   7.553   2.205  0.5983  0.5902 -0.1378
  104DT      H3 3293   5.398   7.574   2.107  0.4267 -0.3850 -0.3397
  104DT      C2 3294   5.305   7.590   2.293 -0.4119 -0.3052 -0.2764
  104DT      O2 3295   5.190   7.612   2.252 -0.3830 -0.0216 -0.1553
  104DT     C3' 3296   5.171   7.664   2.756 -0.3147 -0.3053  0.7515
  104DT     H3' 3297   5.198   7.657   2.862  0.5259 -0.5464  0.5301
  104DT     C2' 3298   5.241   7.555   2.669  0.3844  0.7212 -0.7925
  104DT    H2'1 3299   5.337   7.526   2.711 -0.9671 -0.6161  1.5991
  104DT    H2'2 3300   5.173   7.470   2.666 -0.8057  1.5794  0.5278
  104DT     O3' 3301   5.029   7.660   2.745 -0.3912  0.1001 -0.1635
  105DT       P 3302   4.931   7.569   2.843 -0.1613 -0.5706  0.0532
  105DT     O1P 3303   4.797   7.632   2.864 -0.0490 -0.1483 -0.5180
  105DT     O2P 3304   5.003   7.548   2.969  0.1130 -0.5118  0.2083
  105DT     O5' 3305   4.916   7.421   2.784  0.3533  0.3307 -0.9144
  105DT     C5' 3306   4.830   7.377   2.679 -0.0856  0.6654 -0.3066
  105DT    H5'1 3307   4.725   7.375   2.709 -0.6119 -0.7799 -2.0851
  105DT    H5'2 3308   4.862   7.274   2.665  1.4784  0.8603  1.4336
  105DT     C4' 3309   4.840   7.467   2.554  0.6775 -0.2018  0.4011
  105DT     H4' 3310   4.798   7.566   2.575 -0.3471 -0.5753  0.1650
  105DT     O4' 3311   4.974   7.468   2.496 -0.5629  0.8325 -0.2443
  105DT     C1' 3312   4.974   7.388   2.379  0.2568 -0.5728  0.3768
  105DT     H1' 3313   4.964   7.464   2.302 -0.0401 -1.1223 -0.1265
  105DT      N1 3314   5.092   7.292   2.367  0.5358 -0.4657  0.0347
  105DT      C6 3315   5.164   7.251   2.476 -0.3201 -0.1201 -0.0808
  105DT      H6 3316   5.126   7.262   2.577  1.8270  0.5720  0.7025
  105DT      C5 3317   5.287   7.191   2.458 -1.0251 -0.4364  0.1716
  105DT      C7 3318   5.369   7.152   2.579  0.2254 -0.0679 -0.5129
  105DT     H71 3319   5.308   7.149   2.669  1.7423  0.3477  0.5521
  105DT     H72 3320   5.412   7.052   2.570  0.7692 -0.0324  1.3334
  105DT     H73 3321   5.454   7.216   2.599  1.0692 -0.4835 -2.5440
  105DT      C4 3322   5.341   7.176   2.321 -0.4888  0.8863 -0.0578
  105DT      O4 3323   5.456   7.141   2.292  0.8140  0.9705 -0.5355
  105DT      N3 3324   5.261   7.210   2.218 -0.0285  0.2342 -0.1111
  105DT      H3 3325   5.308   7.216   2.129  0.6982 -1.7103  0.0862
  105DT      C2 3326   5.144   7.282   2.238 -0.5972 -0.2443  0.7354
  105DT      O2 3327   5.087   7.327   2.141 -0.8974 -0.4466 -0.1223
  105DT     C3' 3328   4.759   7.415   2.443  0.1107 -0.1692 -0.4685
  105DT     H3' 3329   4.672   7.366   2.487  0.7920 -1.9932 -1.0332
  105DT     C2' 3330   4.847   7.313   2.379 -0.8735 -0.3042 -0.1316
  105DT    H2'1 3331   4.852   7.226   2.445  0.8724  0.4889  0.8507
  105DT    H2'2 3332   4.818   7.294   2.276  0.4710  0.7962 -0.7403
  105DT     O3' 3333   4.733   7.524   2.360  0.4838 -0.3305  0.9191
  106DT       P 3334   4.592   7.533   2.283  0.0299 -0.0265  0.1511
  106DT     O1P 3335   4.604   7.655   2.198  0.5189  0.2965  0.2493
  106DT     O2P 3336   4.484   7.521   2.385 -0.5707 -0.2754  0.0257
  106DT     O5' 3337   4.590   7.410   2.186 -0.1984  0.1910  0.4812
  106DT     C5' 3338   4.610   7.419   2.044 -0.1013  0.7404  0.2077
  106DT    H5'1 3339   4.693   7.487   2.023 -0.6070  1.4256  0.3842
  106DT    H5'2 3340   4.530   7.475   1.996  0.2068  1.0368  0.0294
  106DT     C4' 3341   4.626   7.279   1.978 -0.3087  0.3428 -0.1220
  106DT     H4' 3342   4.618   7.293   1.870 -0.1362  1.0500 -0.0474
  106DT     O4' 3343   4.757   7.230   2.013  0.3460 -0.1760  0.3870
  106DT     C1' 3344   4.743   7.091   2.039  0.1063 -0.1438  0.3672
  106DT     H1' 3345   4.723   7.039   1.945 -3.2028 -0.1717  0.9945
  106DT      N1 3346   4.860   7.037   2.109  0.9413 -0.0777 -0.5135
  106DT      C6 3347   4.859   7.020   2.247  0.0608  0.3950 -0.4717
  106DT      H6 3348   4.778   7.045   2.314  0.9919 -0.7585  1.1605
  106DT      C5 3349   4.968   6.963   2.307  0.1124 -0.1764 -0.4882
  106DT      C7 3350   4.964   6.935   2.461 -0.0951  0.2301 -0.9974
  106DT     H71 3351   5.046   6.979   2.518 -0.0534 -2.3172  1.1193
  106DT     H72 3352   4.867   6.962   2.504  0.6918 -0.7045  1.5671
  106DT     H73 3353   4.980   6.829   2.481  0.0047  0.0664 -1.8843
  106DT      C4 3354   5.093   6.931   2.236  1.4105 -0.2982  1.1612
  106DT      O4 3355   5.196   6.878   2.274  0.0229 -0.2579 -0.1289
  106DT      N3 3356   5.088   6.961   2.097  0.4077 -0.4146  0.3269
  106DT      H3 3357   5.169   6.950   2.039 -0.6492 -0.0799 -1.2851
  106DT      C2 3358   4.973   7.005   2.033  0.0310 -0.8326 -0.0088
  106DT      O2 3359   4.973   7.009   1.908  0.2396  0.3172  0.1397
  106DT     C3' 3360   4.526   7.171   2.026  0.3626  0.1319 -0.6710
  106DT     H3' 3361   4.446   7.214   2.086  1.6552  0.5895  0.8044
  106DT     C2' 3362   4.615   7.091   2.120  0.3284 -0.3729  0.1804
  106DT    H2'1 3363   4.630   7.146   2.212  2.1184 -1.5929  0.6724
  106DT    H2'2 3364   4.574   6.990   2.132 -2.0228  0.6161  1.1321
  106DT     O3' 3365   4.491   7.089   1.914 -0.1271 -0.2878  0.1132
  107DC       P 3366   4.356   7.026   1.899  0.1238 -0.1614 -0.4779
  107DC     O1P 3367   4.250   7.130   1.871 -0.4918  0.6274  0.5636
  107DC     O2P 3368   4.333   6.931   2.004  0.1332 -0.2875  0.1368
  107DC     O5' 3369   4.370   6.930   1.768 -0.1211 -0.5819 -0.4918
  107DC     C5' 3370   4.428   6.981   1.654 -0.3354  0.2895  0.7772
  107DC    H5'1 3371   4.471   7.081   1.662  1.6479 -0.3791 -0.6943
  107DC    H5'2 3372   4.344   6.978   1.584  0.3177 -0.7633  0.0102
  107DC     C4' 3373   4.536   6.892   1.596 -0.0009 -0.0140  1.1339
  107DC     H4' 3374   4.579   6.936   1.506  0.9780  1.3521  2.2302
  107DC     O4' 3375   4.641   6.889   1.689  0.4428  0.2512 -0.1502
  107DC     C1' 3376   4.663   6.754   1.720 -0.0688 -0.2993  0.6655
  107DC     H1' 3377   4.727   6.711   1.642 -3.2974 -2.5885 -0.9198
  107DC      N1 3378   4.709   6.738   1.858 -0.0012  0.3769 -0.0062
  107DC      C6 3379   4.619   6.759   1.961 -0.3274 -0.2241 -0.0990
  107DC      H6 3380   4.518   6.794   1.945 -1.1538 -2.2956  0.2830
  107DC      C5 3381   4.667   6.734   2.085  0.6515  0.0778  0.3258
  107DC      H5 3382   4.606   6.750   2.172  1.9319  1.2103  1.0482
  107DC      C4 3383   4.799   6.697   2.100 -0.6524  0.2398 -0.5826
  107DC      N4 3384   4.835   6.662   2.225 -0.5762 -0.8068  0.2244
  107DC     H41 3385   4.772   6.652   2.304  0.6882 -0.4636  1.2991
  107DC     H42 3386   4.930   6.632   2.235  0.0630  1.1027  0.2589
  107DC      N3 3387   4.883   6.679   2.005  0.0829  0.1295  0.0281
  107DC      C2 3388   4.845   6.703   1.880  0.3375  0.2825  0.0945
  107DC      O2 3389   4.926   6.675   1.791 -0.3830 -0.1319  0.2526
  107DC     C3' 3390   4.487   6.749   1.564  0.6779  0.3498 -0.2509
  107DC     H3' 3391   4.379   6.739   1.549  0.7187 -0.4684 -0.0831
  107DC     C2' 3392   4.533   6.678   1.691  0.2301  0.8184 -0.1139
  107DC    H2'1 3393   4.458   6.688   1.769 -0.8542  1.2496 -1.1842
  107DC    H2'2 3394   4.558   6.572   1.676 -0.1481  0.0786  3.5714
  107DC     O3' 3395   4.553   6.699   1.447 -0.2789 -0.5238 -0.0344
  108DC       P 3396   4.499   6.567   1.369  0.2626 -0.1523  0.1551
  108DC     O1P 3397   4.487   6.605   1.227 -0.4365 -0.4924 -0.1727
  108DC     O2P 3398   4.379   6.514   1.440  0.4914 -0.0970 -0.0452
  108DC     O5' 3399   4.625   6.469   1.384 -0.3103 -0.4065  0.0610
  108DC     C5' 3400   4.750   6.509   1.325  0.4476  0.0822 -0.1083
  108DC    H5'1 3401   4.772   6.609   1.363 -2.3865  1.1557 -1.0203
  108DC    H5'2 3402   4.738   6.518   1.217 -0.9397  1.7379  0.1476
  108DC     C4' 3403   4.870   6.419   1.347  0.2699 -0.8496 -0.6320
  108DC     H4' 3404   4.935   6.470   1.276  0.0080 -0.1505 -0.3698
  108DC     O4' 3405   4.928   6.422   1.472 -0.2854 -0.0227  0.2779
  108DC     C1' 3406   4.935   6.292   1.524  0.4638 -0.0206 -1.2858
  108DC     H1' 3407   5.038   6.258   1.512  0.3965 -1.4147  1.4458
  108DC      N1 3408   4.896   6.306   1.668  0.3186 -0.1982  0.6730
  108DC      C6 3409   4.770   6.352   1.701 -0.1156 -0.3634  0.1267
  108DC      H6 3410   4.700   6.369   1.620  0.6585  2.1152 -0.1273
  108DC      C5 3411   4.739   6.375   1.827  0.3808  0.5644  0.2461
  108DC      H5 3412   4.639   6.407   1.854 -0.2332 -1.4113  0.4661
  108DC      C4 3413   4.842   6.351   1.924 -0.0004 -0.2150 -0.3191
  108DC      N4 3414   4.802   6.347   2.043 -0.2058  0.3059 -0.3006
  108DC     H41 3415   4.703   6.366   2.053 -0.1609  0.4327 -0.0945
  108DC     H42 3416   4.869   6.346   2.119 -0.9760  0.5744  0.4044
  108DC      N3 3417   4.969   6.318   1.893  0.4207  0.1876  0.0525
  108DC      C2 3418   4.997   6.297   1.761 -0.6290 -0.4103  0.3583
  108DC      O2 3419   5.110   6.250   1.728 -0.3514 -0.0087  0.4866
  108DC     C3' 3420   4.858   6.275   1.300  0.7645  0.6900  0.6161
  108DC     H3' 3421   4.762   6.271   1.248 -0.1511  1.7855  2.1493
  108DC     C2' 3422   4.839   6.207   1.436 -0.5359  0.4643  0.4653
  108DC    H2'1 3423   4.734   6.206   1.462 -0.9404 -1.7672 -1.0524
  108DC    H2'2 3424   4.882   6.108   1.427 -0.6196  0.4537  0.1496
  108DC     O3' 3425   4.972   6.233   1.219 -0.0006 -0.5208  1.0312
  109DA       P 3426   4.989   6.089   1.153  0.2508  0.5778  0.0805
  109DA     O1P 3427   5.050   6.109   1.021 -0.3446  0.3518  0.0635
  109DA     O2P 3428   4.863   6.007   1.159 -1.0742 -0.4683 -0.1290
  109DA     O5' 3429   5.091   6.020   1.252 -0.1410  0.2788  0.3540
  109DA     C5' 3430   5.216   6.080   1.283  0.2422 -0.0648  0.0222
  109DA    H5'1 3431   5.191   6.182   1.313  1.8790  0.6471 -0.9264
  109DA    H5'2 3432   5.279   6.081   1.194  0.5663 -1.8176  0.2051
  109DA     C4' 3433   5.274   6.027   1.409  1.0478  0.2088 -0.1582
  109DA     H4' 3434   5.366   6.077   1.439  1.1479  0.2764 -0.5731
  109DA     O4' 3435   5.177   6.049   1.515 -0.2354  0.5948 -0.0943
  109DA     C1' 3436   5.219   5.958   1.618 -0.0655 -0.3648 -0.0316
  109DA     H1' 3437   5.307   6.003   1.663 -0.1460  0.9880 -1.1371
  109DA      N9 3438   5.109   5.941   1.719  0.6786  0.6977 -0.7359
  109DA      C8 3439   4.973   5.977   1.712 -0.1034 -0.0506  0.4803
  109DA      H8 3440   4.924   6.008   1.621 -0.3056  0.3046  0.7094
  109DA      N7 3441   4.905   5.966   1.817 -0.2170 -0.3124 -0.2784
  109DA      C5 3442   5.007   5.926   1.912  0.2819 -0.0031  0.0399
  109DA      C6 3443   5.002   5.912   2.054  0.3703 -0.4878  0.0746
  109DA      N6 3444   4.892   5.936   2.125 -0.0217 -0.3789  0.4293
  109DA     H61 3445   4.807   5.966   2.078 -0.0745 -0.8837  0.1999
  109DA     H62 3446   4.888   5.922   2.225  0.4825 -2.5061  0.1934
  109DA      N1 3447   5.107   5.891   2.123 -0.2989  0.1461  0.3569
  109DA      C2 3448   5.216   5.868   2.051  0.2477 -0.0993 -0.2703
  109DA      H2 3449   5.305   5.852   2.109  0.2193 -0.0997 -0.2270
  109DA      N3 3450   5.233   5.868   1.920  0.1874 -0.1253  0.9883
  109DA      C4 3451   5.125   5.903   1.851 -0.4219  0.2526 -0.3617
  109DA     C3' 3452   5.309   5.880   1.405 -0.0586  0.2425  0.1606
  109DA     H3' 3453   5.252   5.825   1.330  1.2015  0.1402 -0.7574
  109DA     C2' 3454   5.256   5.835   1.538 -0.3224  0.2210 -0.0488
  109DA    H2'1 3455   5.166   5.776   1.520 -1.6163  1.8642  0.7983
  109DA    H2'2 3456   5.321   5.759   1.583 -1.7203 -0.5258  0.8059
  109DA     O3' 3457   5.450   5.879   1.397 -0.2659 -0.3558  0.1830
  110DA       P 3458   5.528   5.751   1.345 -0.6014 -0.1955  0.0276
  110DA     O1P 3459   5.666   5.795   1.320  0.4272  0.2055 -0.1472
  110DA     O2P 3460   5.451   5.685   1.237  0.4730  0.6210 -0.1933
  110DA     O5' 3461   5.539   5.652   1.469 -0.5413 -0.5970  0.8243
  110DA     C5' 3462   5.632   5.677   1.572  0.3051 -0.4480 -0.4147
  110DA    H5'1 3463   5.615   5.774   1.620 -0.2509 -0.4179 -0.6576
  110DA    H5'2 3464   5.735   5.686   1.538  0.6113  0.3963  0.6835
  110DA     C4' 3465   5.620   5.569   1.683  0.0863  0.4085  0.2693
  110DA     H4' 3466   5.714   5.569   1.739  0.8594 -0.9007 -0.9469
  110DA     O4' 3467   5.504   5.604   1.762  0.2887  0.2595 -0.4881
  110DA     C1' 3468   5.433   5.483   1.803 -0.2728 -0.3233 -0.7145
  110DA     H1' 3469   5.487   5.450   1.892 -1.1107  2.4787  0.9690
  110DA      N9 3470   5.297   5.518   1.849  0.0394 -0.0640  0.4774
  110DA      C8 3471   5.181   5.521   1.768 -0.3324 -0.2527 -0.7194
  110DA      H8 3472   5.183   5.514   1.660 -0.4896  0.4641 -0.7769
  110DA      N7 3473   5.072   5.549   1.841 -0.6519 -0.1823 -0.3174
  110DA      C5 3474   5.125   5.560   1.973  0.4243  1.0209  0.7037
  110DA      C6 3475   5.056   5.566   2.100  0.0661 -0.0088  0.1959
  110DA      N6 3476   4.928   5.572   2.113 -0.2688 -0.6491  0.0068
  110DA     H61 3477   4.873   5.591   2.030  1.7420  2.0611 -0.8418
  110DA     H62 3478   4.884   5.572   2.204 -1.0904 -0.1699 -0.3831
  110DA      N1 3479   5.123   5.557   2.213  0.3034 -0.1607 -0.1544
  110DA      C2 3480   5.255   5.536   2.204  0.2802  0.3614  0.5755
  110DA      H2 3481   5.306   5.529   2.299 -0.4531 -1.0829  0.8877
  110DA      N3 3482   5.336   5.524   2.097  0.2473 -0.2434 -0.0841
  110DA      C4 3483   5.259   5.531   1.979 -0.6564 -0.4734 -0.8498
  110DA     C3' 3484   5.602   5.424   1.648 -0.1736  0.3625  0.6883
  110DA     H3' 3485   5.615   5.401   1.542 -0.9431  0.6334  0.5266
  110DA     C2' 3486   5.458   5.399   1.682 -0.0077 -0.0425  0.0030
  110DA    H2'1 3487   5.398   5.439   1.600 -1.8603 -1.2325  0.7044
  110DA    H2'2 3488   5.426   5.298   1.707  1.4529  0.0157  2.4701
  110DA     O3' 3489   5.668   5.334   1.737 -0.0670  0.2407  0.0597
  111DA       P 3490   5.822   5.297   1.713  0.2203 -0.0623  0.2734
  111DA     O1P 3491   5.893   5.414   1.652 -0.1085 -0.8536  0.3445
  111DA     O2P 3492   5.830   5.161   1.654 -0.0313 -0.3108  0.2870
  111DA     O5' 3493   5.870   5.285   1.859  0.3690 -0.1708 -0.4738
  111DA     C5' 3494   5.890   5.397   1.949 -1.0075  0.4864 -0.1280
  111DA    H5'1 3495   5.798   5.455   1.943 -2.2041 -1.1026  1.4683
  111DA    H5'2 3496   5.972   5.463   1.922 -1.2691  0.4289 -1.0814
  111DA     C4' 3497   5.890   5.351   2.097 -0.7809 -0.0044  0.2796
  111DA     H4' 3498   5.959   5.421   2.146  1.0719 -0.9978 -0.7864
  111DA     O4' 3499   5.761   5.372   2.154 -0.1016 -0.3089 -0.2406
  111DA     C1' 3500   5.721   5.247   2.210  0.2842  0.2043  0.5266
  111DA     H1' 3501   5.723   5.251   2.318 -1.9602  0.3059  0.6136
  111DA      N9 3502   5.580   5.229   2.168 -0.4687 -0.0052  0.2579
  111DA      C8 3503   5.554   5.209   2.036 -0.1205 -0.5186 -0.1528
  111DA      H8 3504   5.620   5.197   1.951 -2.6335  0.1335 -2.3238
  111DA      N7 3505   5.422   5.192   2.023 -0.9892 -0.1645 -0.1662
  111DA      C5 3506   5.370   5.197   2.149  0.0637 -0.1850 -0.0482
  111DA      C6 3507   5.236   5.199   2.201  0.4847  0.1848  0.1663
  111DA      N6 3508   5.133   5.167   2.124 -0.4753 -0.0207 -0.0745
  111DA     H61 3509   5.157   5.160   2.026 -0.7446  1.4566 -0.2751
  111DA     H62 3510   5.036   5.171   2.152 -0.2140  0.2600  0.8282
  111DA      N1 3511   5.210   5.228   2.329  0.6813  0.6586  0.5326
  111DA      C2 3512   5.314   5.257   2.402 -0.2267  0.0347  0.6947
  111DA      H2 3513   5.283   5.282   2.502 -0.7503 -0.3166  0.6298
  111DA      N3 3514   5.445   5.253   2.371 -0.1709  0.2505 -0.5356
  111DA      C4 3515   5.468   5.223   2.239 -0.3435 -0.6704  0.4322
  111DA     C3' 3516   5.943   5.213   2.143 -1.0860  0.1242  0.4973
  111DA     H3' 3517   6.004   5.161   2.069  0.7191 -0.7963  2.5318
  111DA     C2' 3518   5.817   5.135   2.157  1.1034  0.1276 -0.1974
  111DA    H2'1 3519   5.780   5.106   2.059 -0.8135  1.2236  0.1406
  111DA    H2'2 3520   5.818   5.047   2.222  1.5562  0.1059 -0.2312
  111DA     O3' 3521   6.018   5.225   2.265  0.2235  0.5756 -0.2162
  112DT       P 3522   6.092   5.099   2.328 -0.5580 -0.4678 -0.0959
  112DT     O1P 3523   6.214   5.147   2.403  0.0123  0.0030  0.2424
  112DT     O2P 3524   6.119   4.996   2.228  0.0191  0.0740  0.1247
  112DT     O5' 3525   5.993   5.045   2.440  0.3772  0.6817  0.0258
  112DT     C5' 3526   5.965   5.119   2.562  0.2029 -0.0807 -0.9343
  112DT    H5'1 3527   5.934   5.220   2.534 -0.8526 -0.6166 -1.7325
  112DT    H5'2 3528   6.060   5.122   2.615  0.9040  0.6463 -2.1752
  112DT     C4' 3529   5.868   5.057   2.661  0.0736 -0.8868 -0.1081
  112DT     H4' 3530   5.857   5.122   2.748  0.3121 -0.6076 -0.2866
  112DT     O4' 3531   5.736   5.062   2.604 -0.1052  0.3462  1.7628
  112DT     C1' 3532   5.676   4.929   2.585  0.1254  0.1239  0.2148
  112DT     H1' 3533   5.621   4.902   2.676 -1.6083  0.9584 -0.5409
  112DT      N1 3534   5.585   4.917   2.460 -0.4872  0.2640 -0.1817
  112DT      C6 3535   5.636   4.889   2.337  0.2701  0.4642 -0.3079
  112DT      H6 3536   5.744   4.887   2.329  0.5424  4.2783  0.6067
  112DT      C5 3537   5.556   4.875   2.229 -0.3263 -0.1756  0.1780
  112DT      C7 3538   5.624   4.855   2.094  0.1427  0.2597  0.4888
  112DT     H71 3539   5.612   4.948   2.039  2.1828  0.6201  0.5911
  112DT     H72 3540   5.729   4.831   2.112  0.2492  0.4090  0.0659
  112DT     H73 3541   5.576   4.770   2.045 -0.3925 -0.0172  1.4592
  112DT      C4 3542   5.414   4.878   2.238  0.2203  0.2117 -0.3669
  112DT      O4 3543   5.331   4.857   2.146 -1.1428  0.1625 -0.8212
  112DT      N3 3544   5.363   4.904   2.361 -0.0172 -0.2935  0.5571
  112DT      H3 3545   5.263   4.894   2.371 -0.3962  0.1679 -2.1993
  112DT      C2 3546   5.446   4.919   2.472 -0.0873 -0.5821 -0.5067
  112DT      O2 3547   5.396   4.919   2.584 -0.3071 -0.0698  0.0200
  112DT     C3' 3548   5.890   4.903   2.687 -0.5696  0.0173 -0.1640
  112DT     H3' 3549   5.992   4.868   2.678 -0.2201  0.8173  0.5383
  112DT     C2' 3550   5.806   4.840   2.576 -0.0914  0.2983  0.1956
  112DT    H2'1 3551   5.860   4.859   2.484  0.7146  1.9513  0.9536
  112DT    H2'2 3552   5.779   4.737   2.596  1.7606  0.0306  1.6325
  112DT     O3' 3553   5.841   4.870   2.820 -0.0514  0.4153  0.1054
  113DA       P 3554   5.861   4.730   2.887 -0.0667  0.0866  0.2396
  113DA     O1P 3555   5.913   4.755   3.023  0.0914 -0.4596  0.0296
  113DA     O2P 3556   5.945   4.647   2.796  0.2678 -0.3544 -0.5548
  113DA     O5' 3557   5.715   4.657   2.893  0.0506 -0.0954 -0.2917
  113DA     C5' 3558   5.619   4.697   2.993 -0.3583 -0.0983 -0.7316
  113DA    H5'1 3559   5.586   4.793   2.953 -1.3957 -0.0095  0.2486
  113DA    H5'2 3560   5.671   4.709   3.088 -1.2972  0.6167 -0.2887
  113DA     C4' 3561   5.489   4.608   3.007 -0.3256  0.1973 -0.3822
  113DA     H4' 3562   5.432   4.625   3.098  2.6864 -1.4451  1.9813
  113DA     O4' 3563   5.404   4.627   2.897 -0.3662  0.3753 -0.3032
  113DA     C1' 3564   5.387   4.503   2.828  0.0412 -0.2751  0.0566
  113DA     H1' 3565   5.292   4.459   2.860 -0.0448  1.3336  2.2224
  113DA      N9 3566   5.396   4.532   2.682 -0.3981  0.4256  0.1720
  113DA      C8 3567   5.500   4.596   2.619 -0.4105  0.5935  0.2389
  113DA      H8 3568   5.571   4.652   2.677  0.4637 -0.3470  0.0966
  113DA      N7 3569   5.481   4.601   2.490 -0.0974  0.0546  0.1031
  113DA      C5 3570   5.361   4.532   2.469 -0.5078  0.0254 -0.2205
  113DA      C6 3571   5.283   4.500   2.352 -0.1005 -0.0794 -0.3897
  113DA      N6 3572   5.311   4.532   2.228  0.5286 -0.1523  0.3640
  113DA     H61 3573   5.381   4.604   2.214 -0.7992  1.4915  1.6892
  113DA     H62 3574   5.260   4.486   2.154  1.6647 -1.6142  0.4229
  113DA      N1 3575   5.170   4.436   2.366 -0.6523  0.2760  0.4606
  113DA      C2 3576   5.142   4.389   2.492 -0.0605 -0.5298  0.1109
  113DA      H2 3577   5.058   4.321   2.497 -2.9110  2.7846  0.8845
  113DA      N3 3578   5.197   4.412   2.607 -0.5710 -0.1855 -0.8426
  113DA      C4 3579   5.311   4.490   2.586  0.5824  0.4251 -0.1469
  113DA     C3' 3580   5.530   4.459   3.008  0.6880 -0.0528 -0.9447
  113DA     H3' 3581   5.637   4.448   3.024  0.6537  1.1357  0.2081
  113DA     C2' 3582   5.488   4.404   2.874  0.6254  0.0424  0.2634
  113DA    H2'1 3583   5.575   4.403   2.808  1.2760 -1.9158  1.1005
  113DA    H2'2 3584   5.435   4.310   2.883 -0.1155  0.4073 -0.1619
  113DA     O3' 3585   5.461   4.398   3.114 -0.7280  0.1579 -1.0352
  114DC       P 3586   5.509   4.255   3.176  0.0838 -0.4841 -0.1266
  114DC     O1P 3587   5.453   4.246   3.313 -0.3279  0.6044  0.1111
  114DC     O2P 3588   5.655   4.241   3.160  0.2157 -0.1467  0.2434
  114DC     O5' 3589   5.445   4.142   3.092  0.5442 -0.1245  0.3369
  114DC     C5' 3590   5.304   4.120   3.096 -0.0542  0.4334 -0.0777
  114DC    H5'1 3591   5.251   4.214   3.108 -0.2242  0.2525  0.6879
  114DC    H5'2 3592   5.282   4.064   3.188  0.4346 -0.1941 -0.3354
  114DC     C4' 3593   5.256   4.043   2.970  0.0262  0.8368 -0.0039
  114DC     H4' 3594   5.153   4.011   2.988 -0.3833  0.7320 -2.2625
  114DC     O4' 3595   5.258   4.120   2.850  0.3690  0.2998  0.3216
  114DC     C1' 3596   5.320   4.040   2.748 -0.2170 -0.1641 -0.6687
  114DC     H1' 3597   5.251   3.965   2.709 -0.8410  0.5340 -0.9186
  114DC      N1 3598   5.378   4.119   2.633  0.3073  0.1285 -0.6154
  114DC      C6 3599   5.503   4.179   2.638  0.0008  0.4061 -0.2350
  114DC      H6 3600   5.541   4.189   2.739 -1.2337 -0.0811  0.3105
  114DC      C5 3601   5.563   4.220   2.523 -1.0415  0.0728 -0.2725
  114DC      H5 3602   5.665   4.255   2.529 -0.6425 -0.8110 -1.5143
  114DC      C4 3603   5.491   4.197   2.405 -0.1343  0.3622  0.1680
  114DC      N4 3604   5.534   4.236   2.291 -0.2743  0.1042  0.2545
  114DC     H41 3605   5.626   4.274   2.277 -0.6848  0.3809 -2.2047
  114DC     H42 3606   5.467   4.211   2.219 -1.0498  0.2679  0.9028
  114DC      N3 3607   5.365   4.150   2.400 -0.2046  0.5266  0.1636
  114DC      C2 3608   5.310   4.106   2.516  0.6873 -0.4420 -0.3841
  114DC      O2 3609   5.208   4.037   2.508 -0.5466 -0.3387 -0.9490
  114DC     C3' 3610   5.333   3.912   2.941 -0.3555  0.8361 -0.6003
  114DC     H3' 3611   5.402   3.893   3.023 -0.0217 -1.8623 -1.4220
  114DC     C2' 3612   5.421   3.959   2.828 -0.8970 -0.3519  0.1163
  114DC    H2'1 3613   5.511   4.012   2.860  0.1673 -2.1897  0.2847
  114DC    H2'2 3614   5.460   3.879   2.766  0.4438  0.6906 -0.4569
  114DC     O3' 3615   5.255   3.797   2.904 -0.3427 -0.0279  0.0573
  115DA       P 3616   5.207   3.677   2.996  0.5253  0.1204 -0.1278
  115DA     O1P 3617   5.119   3.732   3.101 -0.3820 -0.3464  0.1677
  115DA     O2P 3618   5.317   3.590   3.039 -0.4020  0.1756 -0.5090
  115DA     O5' 3619   5.117   3.587   2.904  0.2776 -0.0237  0.2450
  115DA     C5' 3620   4.993   3.633   2.854  0.8152  0.2967  0.3688
  115DA    H5'1 3621   4.982   3.740   2.870 -0.7618  0.2342 -0.1167
  115DA    H5'2 3622   4.911   3.586   2.908  0.8686 -0.5688 -0.2910
  115DA     C4' 3623   4.961   3.599   2.707  0.4039 -0.2243 -0.0236
  115DA     H4' 3624   4.856   3.620   2.687  0.3126 -0.3446  0.3151
  115DA     O4' 3625   5.034   3.684   2.618 -0.5906  0.0183 -0.2408
  115DA     C1' 3626   5.110   3.608   2.527 -0.1950 -0.7587  0.4414
  115DA     H1' 3627   5.054   3.598   2.434  0.6559  0.5334 -0.2516
  115DA      N9 3628   5.243   3.674   2.493  0.4800 -0.3657 -0.5024
  115DA      C8 3629   5.354   3.709   2.570 -0.0101  0.5619 -0.1821
  115DA      H8 3630   5.362   3.685   2.675  1.1162  0.7267 -0.2219
  115DA      N7 3631   5.456   3.766   2.506  0.3703  0.2689 -0.7099
  115DA      C5 3632   5.401   3.776   2.379  0.1596  0.3678 -0.1620
  115DA      C6 3633   5.446   3.818   2.255 -0.1156 -0.2945  0.1191
  115DA      N6 3634   5.569   3.850   2.235 -0.0302  0.6727  0.0315
  115DA     H61 3635   5.625   3.869   2.317  0.1861 -1.3668  0.4098
  115DA     H62 3636   5.583   3.891   2.143 -1.1725  3.1143  0.8673
  115DA      N1 3637   5.370   3.831   2.148 -0.1561 -0.2404  0.6937
  115DA      C2 3638   5.246   3.791   2.160  0.2958 -0.4056 -0.4132
  115DA      H2 3639   5.174   3.801   2.080 -0.3774  1.8597  0.4048
  115DA      N3 3640   5.185   3.742   2.265 -0.2468 -0.0632 -0.4971
  115DA      C4 3641   5.273   3.728   2.373 -1.1553 -1.1009 -0.1708
  115DA     C3' 3642   4.982   3.456   2.655 -0.0927 -0.4366 -0.2931
  115DA     H3' 3643   4.977   3.387   2.739  0.4776 -0.7154 -0.4846
  115DA     C2' 3644   5.123   3.464   2.592 -0.0325  0.0439  0.4448
  115DA    H2'1 3645   5.210   3.452   2.655  0.6720 -1.7372 -0.7838
  115DA    H2'2 3646   5.136   3.387   2.516  0.8526  0.0629  0.5674
  115DA     O3' 3647   4.889   3.421   2.557 -0.3984 -0.3825  0.6133
  116DC       P 3648   4.860   3.260   2.514 -0.5864  0.2171  0.2860
  116DC     O1P 3649   4.719   3.227   2.507  0.1970 -0.1293 -0.1943
  116DC     O2P 3650   4.948   3.174   2.598 -0.5583  0.6023 -0.1278
  116DC     O5' 3651   4.924   3.255   2.367  0.5294  0.1257 -0.3848
  116DC     C5' 3652   4.873   3.341   2.268 -0.7209  0.1815  0.6083
  116DC    H5'1 3653   4.889   3.444   2.298  0.5493  0.4924 -0.9527
  116DC    H5'2 3654   4.766   3.323   2.272 -1.1325  2.5127  1.5696
  116DC     C4' 3655   4.938   3.320   2.130 -0.0318 -1.1233 -0.1777
  116DC     H4' 3656   4.868   3.362   2.059 -0.1037  2.2900  1.7267
  116DC     O4' 3657   5.064   3.390   2.124 -0.0408  0.1516  0.0656
  116DC     C1' 3658   5.149   3.296   2.067  0.0198  0.8480 -0.5365
  116DC     H1' 3659   5.142   3.296   1.958  2.0770  1.6933 -0.7151
  116DC      N1 3660   5.280   3.328   2.117 -0.1061 -0.1111  1.0066
  116DC      C6 3661   5.317   3.320   2.248 -0.0933 -0.3022  0.0439
  116DC      H6 3662   5.252   3.269   2.319 -1.6214  1.8275  0.2894
  116DC      C5 3663   5.438   3.370   2.292 -0.6065  0.3904 -0.0735
  116DC      H5 3664   5.476   3.359   2.392  0.5223  0.5769 -0.4769
  116DC      C4 3665   5.526   3.416   2.191 -0.0526  0.6021  0.2165
  116DC      N4 3666   5.638   3.461   2.228 -0.4236 -0.2073  0.4674
  116DC     H41 3667   5.650   3.479   2.327 -0.6096 -1.4461  0.7205
  116DC     H42 3668   5.697   3.507   2.159  1.5701  1.3340  3.0105
  116DC      N3 3669   5.497   3.421   2.066 -1.0345  0.3928 -1.0359
  116DC      C2 3670   5.375   3.380   2.025  0.3704 -0.6676 -0.1650
  116DC      O2 3671   5.344   3.410   1.914  0.4074  0.8178 -0.0736
  116DC     C3' 3672   4.953   3.168   2.109  0.5060 -0.2459  0.8316
  116DC     H3' 3673   4.899   3.110   2.184 -0.8104 -0.5020 -0.2706
  116DC     C2' 3674   5.100   3.156   2.120 -0.0891 -0.3117  0.5801
  116DC    H2'1 3675   5.126   3.142   2.225 -1.8197  3.5249  1.6734
  116DC    H2'2 3676   5.145   3.074   2.062  2.1322  1.0932  0.2039
  116DC     O3' 3677   4.909   3.136   1.974  0.0611  0.1651  0.2659
  117DT       P 3678   4.935   2.992   1.909  0.2215 -0.1664  0.3633
  117DT     O1P 3679   4.838   2.982   1.797  0.1420 -0.2931 -0.4235
  117DT     O2P 3680   4.943   2.896   2.020  0.5838 -0.5084  0.2445
  117DT     O5' 3681   5.075   3.000   1.837  0.2096 -0.3763  0.0018
  117DT     C5' 3682   5.092   3.078   1.716  0.0029  0.2878  0.7224
  117DT    H5'1 3683   5.049   3.176   1.733  0.4465  0.5113  0.5631
  117DT    H5'2 3684   5.051   3.028   1.629  0.0404 -0.6916  1.2465
  117DT     C4' 3685   5.241   3.073   1.682  0.2577 -0.7222  0.2190
  117DT     H4' 3686   5.246   3.127   1.588  0.8575 -1.2048 -0.0301
  117DT     O4' 3687   5.313   3.134   1.787  0.1671 -0.4546 -0.1675
  117DT     C1' 3688   5.416   3.043   1.818 -0.1903  0.0758 -0.2183
  117DT     H1' 3689   5.493   3.051   1.741  0.5898  1.9416  0.6874
  117DT      N1 3690   5.486   3.064   1.949 -0.9163 -0.7531  0.1511
  117DT      C6 3691   5.440   3.015   2.071  0.1982 -0.1503 -0.2157
  117DT      H6 3692   5.345   2.963   2.074  1.2316 -2.0739  0.4841
  117DT      C5 3693   5.515   3.035   2.185  0.2273 -0.0845  0.3511
  117DT      C7 3694   5.460   2.984   2.319  0.4613 -0.0500 -0.0280
  117DT     H71 3695   5.531   2.928   2.381 -2.3439  0.3687  3.9794
  117DT     H72 3696   5.419   3.068   2.375  0.9583 -0.9012  1.7021
  117DT     H73 3697   5.380   2.912   2.298  0.4865  0.2792 -1.3596
  117DT      C4 3698   5.644   3.107   2.178 -0.0700 -0.0533 -0.3284
  117DT      O4 3699   5.723   3.131   2.270 -0.0728  0.0702 -0.1313
  117DT      N3 3700   5.674   3.155   2.054 -0.0134 -0.2255  0.0601
  117DT      H3 3701   5.760   3.204   2.035  0.0317 -1.1308 -2.4886
  117DT      C2 3702   5.602   3.133   1.940  0.1993  0.4453  0.6894
  117DT      O2 3703   5.642   3.197   1.840  0.0766 -0.2210 -0.4415
  117DT     C3' 3704   5.288   2.926   1.668 -0.7136 -0.5971  0.1555
  117DT     H3' 3705   5.205   2.863   1.639 -0.0308 -1.0574 -0.8550
  117DT     C2' 3706   5.357   2.907   1.797 -0.0371  1.0730  0.7261
  117DT    H2'1 3707   5.284   2.893   1.877  0.1641  1.2629  0.9456
  117DT    H2'2 3708   5.431   2.828   1.794 -0.5764  0.5767 -2.0702
  117DT     O3' 3709   5.390   2.906   1.568 -0.3194 -0.2388  0.4452
  118DT       P 3710   5.367   2.822   1.436 -0.1006  0.2315 -0.6119
  118DT     O1P 3711   5.231   2.845   1.384 -0.2281 -0.0676  0.4396
  118DT     O2P 3712   5.402   2.683   1.458  0.0339  0.7294 -0.1562
  118DT     O5' 3713   5.472   2.892   1.342 -0.4257  0.3884  0.1474
  118DT     C5' 3714   5.450   3.023   1.289 -0.0936  0.3928  0.0942
  118DT    H5'1 3715   5.384   3.082   1.353  1.1035  0.6944  1.0923
  118DT    H5'2 3716   5.412   3.013   1.188  2.2889  2.5801 -1.1261
  118DT     C4' 3717   5.588   3.098   1.286  0.1591  0.4522  0.1356
  118DT     H4' 3718   5.580   3.190   1.228  0.0301 -0.7538 -1.8498
  118DT     O4' 3719   5.638   3.114   1.424  0.4333 -0.1115  0.2923
  118DT     C1' 3720   5.772   3.071   1.441  0.1613 -0.2032 -0.3002
  118DT     H1' 3721   5.834   3.150   1.399  0.4857 -0.3178 -0.0413
  118DT      N1 3722   5.806   3.026   1.578  0.5837  0.0173 -0.3350
  118DT      C6 3723   5.728   2.934   1.641 -0.7529  0.0596 -0.7361
  118DT      H6 3724   5.654   2.881   1.584 -1.6211 -2.6568  2.5832
  118DT      C5 3725   5.763   2.891   1.772  0.9078  0.0547  0.8187
  118DT      C7 3726   5.688   2.772   1.832 -0.5871  0.2248 -0.6028
  118DT     H71 3727   5.644   2.811   1.924  0.1076 -0.3695  0.0013
  118DT     H72 3728   5.606   2.741   1.768 -1.3962  1.9565 -0.4392
  118DT     H73 3729   5.761   2.703   1.876  1.1878  2.4276  0.1325
  118DT      C4 3730   5.878   2.941   1.838 -0.4518 -0.1997  0.0860
  118DT      O4 3731   5.919   2.911   1.956 -0.0546 -0.0646  0.5711
  118DT      N3 3732   5.951   3.034   1.765  0.1720 -0.5127 -0.8894
  118DT      H3 3733   6.031   3.080   1.807 -0.4155  1.2244 -1.5784
  118DT      C2 3734   5.914   3.086   1.641 -0.3657 -0.2070 -0.5274
  118DT      O2 3735   5.972   3.181   1.588 -0.1459  0.0211 -0.0755
  118DT     C3' 3736   5.704   3.015   1.225  0.0980 -0.8200  0.0582
  118DT     H3' 3737   5.669   2.932   1.164 -2.2943  0.6325 -0.6879
  118DT     C2' 3738   5.783   2.966   1.340  0.4452  0.4315 -0.4504
  118DT    H2'1 3739   5.740   2.869   1.365 -0.4253  1.4740  2.4624
  118DT    H2'2 3740   5.886   2.960   1.303  0.4495 -0.7486 -0.2569
  118DT     O3' 3741   5.775   3.102   1.146 -0.3939 -0.2798 -0.1440
  119DT       P 3742   5.894   3.053   1.049 -0.6916 -0.0853 -0.2771
  119DT     O1P 3743   5.875   3.128   0.921  0.0796 -0.2291 -0.1651
  119DT     O2P 3744   5.905   2.907   1.048 -0.1954  0.3703 -0.3624
  119DT     O5' 3745   6.025   3.106   1.129  0.0082  0.3854 -0.2256
  119DT     C5' 3746   6.044   3.250   1.145  0.7220  0.3031  0.2656
  119DT    H5'1 3747   5.956   3.296   1.189  0.1450 -1.0587  0.5845
  119DT    H5'2 3748   6.036   3.288   1.043  1.1790 -0.4402 -0.0614
  119DT     C4' 3749   6.165   3.297   1.217 -0.2783 -0.5173 -0.7865
  119DT     H4' 3750   6.165   3.406   1.225  0.4958 -0.6558  2.3988
  119DT     O4' 3751   6.170   3.243   1.348 -0.4876  0.2757 -0.2239
  119DT     C1' 3752   6.285   3.150   1.362  0.1614 -0.8329  0.5909
  119DT     H1' 3753   6.375   3.199   1.400 -0.1468 -1.3581  2.0553
  119DT      N1 3754   6.259   3.037   1.453  0.3692  0.6398  0.4906
  119DT      C6 3755   6.166   2.942   1.422  1.0109  0.3416 -0.2162
  119DT      H6 3756   6.108   2.956   1.332 -0.3461  1.4599  0.7764
  119DT      C5 3757   6.139   2.843   1.515  0.1393  0.6550 -0.7233
  119DT      C7 3758   6.030   2.741   1.479  1.0679  0.6420  0.4542
  119DT     H71 3759   6.077   2.646   1.457 -0.3664  0.0466 -0.1668
  119DT     H72 3760   5.958   2.730   1.560 -0.9256 -0.6330 -1.3883
  119DT     H73 3761   5.978   2.762   1.386  0.8312 -1.1426  0.1602
  119DT      C4 3762   6.220   2.829   1.636  0.2723  0.1380  0.1087
  119DT      O4 3763   6.213   2.733   1.712  0.4084  0.2227  0.7400
  119DT      N3 3764   6.314   2.924   1.651  0.8102  0.5574  0.0449
  119DT      H3 3765   6.368   2.911   1.735 -1.8480 -2.1905  1.5158
  119DT      C2 3766   6.332   3.033   1.571  0.0263 -0.0114  0.6745
  119DT      O2 3767   6.403   3.123   1.606 -0.2102  0.2759  0.3325
  119DT     C3' 3768   6.292   3.252   1.152  0.3529  0.3694 -0.1653
  119DT     H3' 3769   6.272   3.232   1.047  0.0530  0.7835 -0.1878
  119DT     C2' 3770   6.324   3.117   1.213 -0.3007  0.1276  0.0747
  119DT    H2'1 3771   6.268   3.031   1.175  1.4084 -0.8380 -0.3708
  119DT    H2'2 3772   6.431   3.099   1.199 -0.5429 -0.9759 -0.4547
  119DT     O3' 3773   6.393   3.344   1.182  0.3125  0.0380 -0.3191
  120DT       P 3774   6.525   3.352   1.095  0.5693  0.0466 -0.0869
  120DT     O1P 3775   6.552   3.494   1.071  0.2523  0.1933  0.0736
  120DT     O2P 3776   6.504   3.277   0.969 -0.1134 -0.3620 -0.2816
  120DT     O5' 3777   6.639   3.288   1.188 -0.2193  0.9020  0.6615
  120DT     C5' 3778   6.677   3.346   1.308 -0.7287 -0.1363  0.5320
  120DT    H5'1 3779   6.587   3.386   1.354 -2.3137 -0.7206 -1.8645
  120DT    H5'2 3780   6.739   3.434   1.292 -0.8780  0.1052  1.2623
  120DT     C4' 3781   6.755   3.256   1.407 -0.5383  0.6795 -0.9890
  120DT     H4' 3782   6.789   3.304   1.499  0.4709 -2.3079  0.3391
  120DT     O4' 3783   6.674   3.153   1.466 -0.5896 -0.4680  0.1061
  120DT     C1' 3784   6.749   3.027   1.474 -0.2600 -0.6450  0.5936
  120DT     H1' 3785   6.830   3.037   1.546 -0.7552  2.4383  0.8345
  120DT      N1 3786   6.663   2.910   1.492  0.1546  0.1585  0.6970
  120DT      C6 3787   6.582   2.859   1.386 -0.4283 -0.4499 -0.5821
  120DT      H6 3788   6.589   2.918   1.297 -0.0302 -3.0073 -2.3566
  120DT      C5 3789   6.508   2.749   1.396  0.5422  0.2372 -0.7381
  120DT      C7 3790   6.413   2.708   1.280  0.2963 -0.1552 -0.1192
  120DT     H71 3791   6.455   2.632   1.214  0.0084  0.0393 -0.5253
  120DT     H72 3792   6.317   2.668   1.312  0.4322 -0.2068  0.2271
  120DT     H73 3793   6.382   2.798   1.227  2.2270 -0.0309 -1.1393
  120DT      C4 3794   6.517   2.674   1.516 -0.4374 -1.0485 -0.2395
  120DT      O4 3795   6.469   2.563   1.541 -0.1018  0.1297  0.8418
  120DT      N3 3796   6.586   2.725   1.624 -0.1383 -0.3638 -0.2030
  120DT      H3 3797   6.614   2.663   1.698 -1.2955 -1.4628 -0.6670
  120DT      C2 3798   6.660   2.841   1.614  0.3638 -0.3167  0.1915
  120DT      O2 3799   6.720   2.873   1.713 -0.0331 -0.1916  0.3095
  120DT     C3' 3800   6.876   3.181   1.341  0.2509 -0.1876 -0.3818
  120DT     H3' 3801   6.901   3.227   1.246  0.8312  0.3550  0.0218
  120DT     C2' 3802   6.825   3.042   1.341  0.1691  0.2235  0.3542
  120DT    H2'1 3803   6.764   3.027   1.252  0.4108 -0.8634  0.3547
  120DT    H2'2 3804   6.902   2.966   1.353 -1.1075 -0.8221  2.4995
  120DT     O3' 3805   6.986   3.193   1.430 -0.1370  0.7429  1.2119
  121DG       P 3806   7.133   3.229   1.362 -0.1349  0.2438  0.0571
  121DG     O1P 3807   7.127   3.369   1.319  0.1325 -0.0858 -0.1240
  121DG     O2P 3808   7.172   3.126   1.265 -0.5707  0.2125  0.3529
  121DG     O5' 3809   7.228   3.212   1.490  0.3136  0.1595 -0.7037
  121DG     C5' 3810   7.186   3.273   1.613  0.0614 -0.1731  0.6849
  121DG    H5'1 3811   7.102   3.342   1.602  0.3809  0.3873  1.7073
  121DG    H5'2 3812   7.265   3.339   1.648 -1.0187 -0.2515  3.5051
  121DG     C4' 3813   7.150   3.171   1.720 -0.1712  0.1215  0.2555
  121DG     H4' 3814   7.101   3.229   1.798  1.8350  1.1689  0.8115
  121DG     O4' 3815   7.065   3.065   1.672 -0.4869  0.0756 -0.6638
  121DG     C1' 3816   7.094   2.949   1.749  0.2927  0.1319  0.0670
  121DG     H1' 3817   7.054   2.961   1.850  0.5745 -1.8836  0.4790
  121DG      N9 3818   7.044   2.828   1.682  0.2427 -0.3472 -0.2897
  121DG      C8 3819   7.033   2.811   1.549 -0.7250 -0.2462 -0.6156
  121DG      H8 3820   7.059   2.893   1.483 -0.0912 -0.2467 -0.3738
  121DG      N7 3821   6.952   2.713   1.516 -0.6000 -0.3483 -0.1576
  121DG      C5 3822   6.941   2.641   1.636  0.5749  0.0314 -0.3777
  121DG      C6 3823   6.883   2.515   1.660 -0.0058 -0.0426  0.3133
  121DG      O6 3824   6.830   2.432   1.587 -0.2501 -0.3560  0.4882
  121DG      N1 3825   6.880   2.486   1.795  0.4079 -0.0237 -1.4565
  121DG      H1 3826   6.825   2.408   1.828 -2.0251  3.3424  3.7762
  121DG      C2 3827   6.935   2.565   1.895  0.3043  0.5162  0.6265
  121DG      N2 3828   6.919   2.523   2.020 -0.0760  0.0130  0.2999
  121DG     H21 3829   6.860   2.443   2.038  0.1308 -0.3997 -0.7669
  121DG     H22 3830   6.949   2.584   2.095 -0.4879  0.6310 -0.0292
  121DG      N3 3831   6.982   2.683   1.876 -0.2607 -0.3120  0.2524
  121DG      C4 3832   6.993   2.715   1.744 -0.3880 -0.4090  0.6197
  121DG     C3' 3833   7.275   3.108   1.786  0.8098  0.6963 -1.0518
  121DG     H3' 3834   7.366   3.148   1.742  0.3139  1.4594 -1.4055
  121DG     C2' 3835   7.249   2.956   1.756  0.9269  0.0110  0.6143
  121DG    H2'1 3836   7.291   2.928   1.659  0.4395 -1.4016  0.8002
  121DG    H2'2 3837   7.292   2.893   1.834  1.6640 -0.7924 -0.4032
  121DG     O3' 3838   7.270   3.129   1.928 -0.1604  0.0112  0.1351
  122DG       P 3839   7.384   3.090   2.037  0.2271  0.2243 -0.2406
  122DG     O1P 3840   7.354   3.162   2.166  0.2339  0.2423 -0.1650
  122DG     O2P 3841   7.514   3.113   1.974  0.1378 -0.0606  0.0916
  122DG     O5' 3842   7.383   2.929   2.065  0.5040 -0.0499 -0.0259
  122DG     C5' 3843   7.424   2.883   2.191  0.2391  0.1588 -0.3229
  122DG    H5'1 3844   7.358   2.902   2.275  0.1734 -2.1126  0.2091
  122DG    H5'2 3845   7.512   2.939   2.222 -2.0456  2.7644  2.0367
  122DG     C4' 3846   7.458   2.737   2.199  0.0687 -0.1939 -0.0107
  122DG     H4' 3847   7.488   2.715   2.302  1.7525 -0.4792 -0.5266
  122DG     O4' 3848   7.349   2.646   2.165 -0.4919  0.2949 -0.2218
  122DG     C1' 3849   7.400   2.560   2.065 -0.7063 -0.0099 -0.3326
  122DG     H1' 3850   7.450   2.473   2.108  1.7727  0.5648 -1.8093
  122DG      N9 3851   7.309   2.519   1.960 -0.0654  0.4224 -0.0280
  122DG      C8 3852   7.281   2.575   1.837 -0.3040  0.3764 -0.1944
  122DG      H8 3853   7.314   2.673   1.805 -0.0093  0.8267  1.3629
  122DG      N7 3854   7.210   2.493   1.759 -0.1295 -1.3113 -0.4351
  122DG      C5 3855   7.186   2.378   1.832  0.2060 -0.4044  0.2738
  122DG      C6 3856   7.114   2.256   1.803  0.3729  0.2037  0.5219
  122DG      O6 3857   7.060   2.226   1.697  0.3362 -0.3965  0.0760
  122DG      N1 3858   7.109   2.174   1.914 -0.8575 -0.6246  0.0072
  122DG      H1 3859   7.065   2.085   1.899  0.1894 -0.9581 -1.2549
  122DG      C2 3860   7.179   2.198   2.029 -0.0962  0.0659  0.3537
  122DG      N2 3861   7.170   2.113   2.128 -0.2994 -0.3245 -1.1745
  122DG     H21 3862   7.120   2.027   2.112  0.1727 -1.0247  0.8465
  122DG     H22 3863   7.209   2.148   2.214 -0.1944 -0.2989 -1.2314
  122DG      N3 3864   7.249   2.303   2.055  0.8265 -0.3547  0.3117
  122DG      C4 3865   7.247   2.393   1.953 -0.3601 -0.5427 -0.3832
  122DG     C3' 3866   7.581   2.708   2.116 -0.0679  0.2742 -0.1376
  122DG     H3' 3867   7.638   2.797   2.088 -0.7440  0.8777  0.3670
  122DG     C2' 3868   7.515   2.643   1.996  0.7662 -0.8539  0.3133
  122DG    H2'1 3869   7.476   2.730   1.944  1.9292  0.0724  0.9283
  122DG    H2'2 3870   7.584   2.583   1.936 -0.5719 -0.8295 -1.3090
  122DG     O3' 3871   7.665   2.613   2.183  0.1170 -0.5394 -0.0889
  123DT       P 3872   7.814   2.584   2.151  0.0991 -0.0339 -0.0003
  123DT     O1P 3873   7.899   2.683   2.215 -0.7157 -0.1639  0.2162
  123DT     O2P 3874   7.835   2.554   2.006 -0.4704  0.2006  0.2128
  123DT     O5' 3875   7.839   2.445   2.233  0.4551 -0.3914  0.2075
  123DT     C5' 3876   7.809   2.437   2.372 -0.4480  0.4697 -0.3281
  123DT    H5'1 3877   7.725   2.504   2.393 -2.4624 -2.0241  0.1243
  123DT    H5'2 3878   7.894   2.465   2.434 -0.5247 -1.1886  0.6068
  123DT     C4' 3879   7.761   2.297   2.421 -0.1134 -0.5114  0.5123
  123DT     H4' 3880   7.724   2.314   2.522 -2.5705 -1.0371 -0.2180
  123DT     O4' 3881   7.660   2.256   2.332  0.1868  0.5559 -0.5084
  123DT     C1' 3882   7.701   2.132   2.272 -0.4699  0.5334 -0.0217
  123DT     H1' 3883   7.668   2.045   2.329 -0.7962  0.1549 -0.7654
  123DT      N1 3884   7.639   2.123   2.141  0.7160 -0.5075  0.3970
  123DT      C6 3885   7.667   2.225   2.054  0.5396  0.4453  0.4200
  123DT      H6 3886   7.744   2.296   2.081 -0.3177  2.2118 -1.5671
  123DT      C5 3887   7.609   2.234   1.934  0.7431 -0.1631 -0.1417
  123DT      C7 3888   7.657   2.326   1.827  0.4941 -0.6063 -0.2882
  123DT     H71 3889   7.680   2.270   1.736  0.5534  1.6761 -1.7779
  123DT     H72 3890   7.579   2.395   1.794 -0.3553 -0.7649  1.3206
  123DT     H73 3891   7.738   2.398   1.846  0.5773 -0.9505  0.6951
  123DT      C4 3892   7.508   2.135   1.902  0.1175  0.4402  0.1023
  123DT      O4 3893   7.439   2.133   1.800  0.7083  0.2212 -0.0940
  123DT      N3 3894   7.487   2.037   1.992  0.2224  0.2561 -1.2808
  123DT      H3 3895   7.414   1.971   1.969  1.1790 -1.2605 -0.1550
  123DT      C2 3896   7.545   2.028   2.110  0.5536  0.0861  0.3654
  123DT      O2 3897   7.514   1.936   2.183 -0.4498 -0.0594  0.2800
  123DT     C3' 3898   7.871   2.188   2.423  0.3236 -0.1583 -0.0861
  123DT     H3' 3899   7.966   2.236   2.444 -0.8474  2.2462 -0.0087
  123DT     C2' 3900   7.856   2.135   2.279 -0.4267 -0.4874 -0.2270
  123DT    H2'1 3901   7.902   2.207   2.210 -0.3965  0.0908  0.3904
  123DT    H2'2 3902   7.903   2.039   2.261  0.8362 -0.1945  1.3447
  123DT     O3' 3903   7.842   2.079   2.514  0.0238 -0.4737 -0.2126
  124DA       P 3904   7.965   2.006   2.592 -0.5178 -0.4558  0.0409
  124DA     O1P 3905   7.915   1.940   2.714  0.4631  0.0296  0.0411
  124DA     O2P 3906   8.083   2.096   2.597 -0.3120  0.1550 -0.3717
  124DA     O5' 3907   7.997   1.897   2.485  0.3684  0.1032  0.1693
  124DA     C5' 3908   7.918   1.783   2.469  0.2537 -0.0805 -1.0814
  124DA    H5'1 3909   7.812   1.796   2.492 -0.3875 -0.7257 -3.4234
  124DA    H5'2 3910   7.951   1.721   2.553  1.4946  0.9192 -0.8057
  124DA     C4' 3911   7.926   1.707   2.338 -0.2275 -0.4813  0.3970
  124DA     H4' 3912   7.871   1.614   2.348 -1.5427  0.3294  1.0167
  124DA     O4' 3913   7.856   1.782   2.234  0.1386 -0.4272 -0.7413
  124DA     C1' 3914   7.922   1.759   2.110 -0.0351 -0.0085 -0.2323
  124DA     H1' 3915   7.896   1.660   2.073  0.8702 -0.0190 -0.8663
  124DA      N9 3916   7.880   1.861   2.017  0.2650 -1.1969 -0.3770
  124DA      C8 3917   7.940   1.975   1.975  0.5412 -1.0416  0.7317
  124DA      H8 3918   8.030   2.019   2.016  0.8482 -0.6959 -0.2838
  124DA      N7 3919   7.870   2.036   1.876 -0.0033  0.6143 -0.1435
  124DA      C5 3920   7.767   1.950   1.852 -0.3975 -0.0615  0.5049
  124DA      C6 3921   7.678   1.934   1.739  0.0512 -0.2641 -0.1329
  124DA      N6 3922   7.678   1.999   1.625  0.0085  0.6557  0.2945
  124DA     H61 3923   7.747   2.070   1.604  1.0093  0.4291  2.5744
  124DA     H62 3924   7.609   1.979   1.554  1.3015 -3.0085 -0.1262
  124DA      N1 3925   7.589   1.840   1.739  0.2731  0.3883 -0.1061
  124DA      C2 3926   7.591   1.749   1.837 -1.0916 -0.5835 -0.0719
  124DA      H2 3927   7.512   1.676   1.834 -3.1496  1.4587  1.1863
  124DA      N3 3928   7.675   1.740   1.942 -0.0518  0.4019  0.3938
  124DA      C4 3929   7.766   1.846   1.941 -0.1908  0.0972 -0.0629
  124DA     C3' 3930   8.066   1.684   2.282  0.8070  0.1448  0.0118
  124DA     H3' 3931   8.138   1.725   2.352  1.0061  0.7714 -0.5500
  124DA     C2' 3932   8.068   1.761   2.154  0.4007  0.3623  0.5031
  124DA    H2'1 3933   8.096   1.866   2.161 -2.0338  1.0083  1.5827
  124DA    H2'2 3934   8.123   1.704   2.080  0.1120 -0.8700  1.2216
  124DA     O3' 3935   8.083   1.544   2.261  0.0380 -1.1617  0.3330
  125DG       P 3936   8.231   1.483   2.274 -0.1252  0.0051 -0.4109
  125DG     O1P 3937   8.259   1.455   2.415  0.2195  0.8021 -0.0061
  125DG     O2P 3938   8.326   1.573   2.200  0.1937 -0.5743 -0.3520
  125DG     O5' 3939   8.211   1.348   2.198 -0.2467  0.0050 -0.5049
  125DG     C5' 3940   8.144   1.237   2.259  0.3331 -0.3351 -0.1061
  125DG    H5'1 3941   8.048   1.265   2.302 -0.3084 -0.7503 -1.1941
  125DG    H5'2 3942   8.207   1.192   2.335 -0.2838 -0.1121  0.5413
  125DG     C4' 3943   8.103   1.146   2.148  0.2171  0.4163 -0.6381
  125DG     H4' 3944   8.061   1.061   2.202  1.4587  1.1790  1.6969
  125DG     O4' 3945   7.997   1.198   2.069 -0.7161  0.2742  0.0483
  125DG     C1' 3946   8.040   1.218   1.936  0.4808  0.3952 -0.0676
  125DG     H1' 3947   7.997   1.141   1.871  1.4509  1.4809 -2.0916
  125DG      N9 3948   8.012   1.352   1.880  0.2368 -0.4573  0.2811
  125DG      C8 3949   8.028   1.474   1.944 -0.0609  0.6748  0.1773
  125DG      H8 3950   8.081   1.476   2.038  0.0091  0.9966  0.1307
  125DG      N7 3951   7.988   1.577   1.871 -0.2886 -0.2752 -0.3484
  125DG      C5 3952   7.950   1.518   1.755 -0.1004 -0.3066 -0.0639
  125DG      C6 3953   7.891   1.586   1.640  0.2123  0.9206  0.1594
  125DG      O6 3954   7.865   1.708   1.626 -0.6733  0.5282  0.1168
  125DG      N1 3955   7.873   1.502   1.534 -0.2617  0.0390  0.3108
  125DG      H1 3956   7.832   1.538   1.449 -1.1990 -1.1985  0.2197
  125DG      C2 3957   7.889   1.365   1.547 -0.3417  1.0250  0.8055
  125DG      N2 3958   7.866   1.292   1.439  0.2363  0.1943  0.6096
  125DG     H21 3959   7.847   1.336   1.350  0.0776 -0.4714  0.3070
  125DG     H22 3960   7.914   1.203   1.442  0.2948  0.1864 -0.3083
  125DG      N3 3961   7.927   1.301   1.653  0.1191  0.5812  0.4029
  125DG      C4 3962   7.956   1.381   1.758 -0.2842  0.0110  0.1767
  125DG     C3' 3963   8.212   1.094   2.049 -0.0526 -0.0418  0.2530
  125DG     H3' 3964   8.314   1.119   2.077  0.9855  0.5487 -3.4287
  125DG     C2' 3965   8.186   1.184   1.931 -0.2402 -0.5569  0.1815
  125DG    H2'1 3966   8.253   1.271   1.933  1.6355 -1.9405  1.3315
  125DG    H2'2 3967   8.211   1.122   1.845  0.2331  0.0053 -0.0994
  125DG     O3' 3968   8.183   0.956   2.015  0.0233 -0.2677 -0.4974
  126DA       P 3969   8.292   0.854   1.970  0.1591 -0.4739 -0.0290
  126DA     O1P 3970   8.256   0.717   2.000  0.1359  0.2932  0.8040
  126DA     O2P 3971   8.420   0.911   2.024 -0.4145 -0.1053  0.7315
  126DA     O5' 3972   8.287   0.882   1.812 -0.3833  0.3721  0.1893
  126DA     C5' 3973   8.193   0.821   1.730 -0.0127  0.0046 -0.5757
  126DA    H5'1 3974   8.093   0.855   1.759  0.9057  0.4447  2.4244
  126DA    H5'2 3975   8.195   0.712   1.735 -1.0144 -0.0067 -0.0952
  126DA     C4' 3976   8.191   0.868   1.582 -0.2945  0.4132  0.6291
  126DA     H4' 3977   8.124   0.796   1.536 -0.2591  1.1353 -0.6016
  126DA     O4' 3978   8.137   0.998   1.562  0.1125  0.6590 -0.0915
  126DA     C1' 3979   8.215   1.060   1.462 -0.4750 -0.0786  0.5395
  126DA     H1' 3980   8.178   1.020   1.368  0.6420 -0.0291  0.0602
  126DA      N9 3981   8.215   1.206   1.481  0.4745 -0.4362 -0.1181
  126DA      C8 3982   8.250   1.283   1.594  0.1156  0.7773 -0.1579
  126DA      H8 3983   8.290   1.237   1.683 -0.1156 -0.7096 -0.7956
  126DA      N7 3984   8.244   1.410   1.563 -0.0179 -0.0277  0.4204
  126DA      C5 3985   8.196   1.415   1.430  0.9731 -0.4271 -0.2095
  126DA      C6 3986   8.151   1.525   1.347 -0.7522 -0.0577  0.0537
  126DA      N6 3987   8.158   1.644   1.387 -0.5020  0.1989 -0.9099
  126DA     H61 3988   8.194   1.663   1.479  0.3722  0.6768 -1.3339
  126DA     H62 3989   8.108   1.715   1.334 -0.8694  0.8994  0.3312
  126DA      N1 3990   8.086   1.506   1.232 -0.0127  0.6314 -0.0204
  126DA      C2 3991   8.071   1.378   1.197 -0.4835  0.0475 -0.2617
  126DA      H2 3992   8.018   1.380   1.103  0.5855  0.1706 -0.8767
  126DA      N3 3993   8.108   1.270   1.259 -0.9691 -0.7773 -0.4304
  126DA      C4 3994   8.170   1.294   1.384 -0.2510 -0.5642 -0.0197
  126DA     C3' 3995   8.326   0.852   1.505 -0.3956 -0.3974 -0.1373
  126DA     H3' 3996   8.412   0.814   1.560 -1.0750 -1.0592  0.4797
  126DA     C2' 3997   8.361   1.001   1.473  0.4039 -0.5686  0.3945
  126DA    H2'1 3998   8.417   1.049   1.554  0.4631  0.9108 -0.4840
  126DA    H2'2 3999   8.413   1.022   1.380 -0.5981 -0.1237 -0.0774
  126DA     O3' 4000   8.304   0.777   1.386 -0.1083  0.6013 -0.1764
  127DA       P 4001   8.423   0.741   1.288  0.1572  0.0581  0.4625
  127DA     O1P 4002   8.392   0.608   1.242 -0.5083 -0.1168  1.3695
  127DA     O2P 4003   8.557   0.754   1.356 -0.0889  0.2916  0.2795
  127DA     O5' 4004   8.424   0.846   1.168 -0.0307  0.1712  0.3223
  127DA     C5' 4005   8.322   0.848   1.069  0.2102  0.1268 -0.3560
  127DA    H5'1 4006   8.227   0.871   1.116  0.8634 -0.7742  1.4657
  127DA    H5'2 4007   8.324   0.745   1.034 -1.4838 -1.8381  4.5498
  127DA     C4' 4008   8.339   0.948   0.955 -0.3135 -0.3943 -0.0475
  127DA     H4' 4009   8.264   0.911   0.885 -1.0115 -0.5363  0.7578
  127DA     O4' 4010   8.318   1.084   0.999  0.0830 -0.0791  0.3710
  127DA     C1' 4011   8.435   1.146   0.968 -0.7462  0.1908 -0.3624
  127DA     H1' 4012   8.423   1.191   0.870 -1.0749 -0.6682 -0.7230
  127DA      N9 4013   8.457   1.238   1.084 -0.1914  0.6825  0.2571
  127DA      C8 4014   8.514   1.215   1.208 -0.5435 -0.1058  0.6298
  127DA      H8 4015   8.549   1.117   1.234 -0.3317 -0.8243 -2.0658
  127DA      N7 4016   8.537   1.321   1.283 -0.4668  0.0863 -0.0723
  127DA      C5 4017   8.480   1.422   1.204  0.0751  0.7570  0.6616
  127DA      C6 4018   8.451   1.559   1.222 -0.0125  0.4259  0.1166
  127DA      N6 4019   8.475   1.627   1.334  0.0001  0.2857  0.1829
  127DA     H61 4020   8.545   1.596   1.400 -0.0693  2.9252  1.6494
  127DA     H62 4021   8.462   1.727   1.325 -1.6182 -0.0549 -1.8423
  127DA      N1 4022   8.407   1.628   1.113  0.5416 -0.3085 -0.1288
  127DA      C2 4023   8.361   1.568   1.002 -0.6871 -0.0043  0.2046
  127DA      H2 4024   8.316   1.638   0.932  0.9973 -0.2358 -1.1648
  127DA      N3 4025   8.363   1.438   0.979 -0.0043 -0.0659 -0.1111
  127DA      C4 4026   8.431   1.371   1.082 -0.0263  0.5644  0.3743
  127DA     C3' 4027   8.477   0.930   0.898 -0.6330 -0.4856 -0.4607
  127DA     H3' 4028   8.518   0.832   0.923 -2.0457 -0.8591  0.5244
  127DA     C2' 4029   8.554   1.051   0.956  0.6950  0.1045 -0.4549
  127DA    H2'1 4030   8.586   1.023   1.057  0.3276 -1.9424 -0.8679
  127DA    H2'2 4031   8.639   1.080   0.894  0.6614 -0.5577 -0.8135
  127DA     O3' 4032   8.458   0.956   0.758 -0.2473 -0.6859  0.7523
  128DT       P 4033   8.571   0.932   0.651 -0.2090 -0.2572 -0.2378
  128DT     O1P 4034   8.513   0.848   0.543  0.2698 -0.0080  0.2671
  128DT     O2P 4035   8.694   0.881   0.717  0.2079 -0.2050 -0.3315
  128DT     O5' 4036   8.610   1.076   0.600  0.4805 -0.4557  0.1220
  128DT     C5' 4037   8.516   1.149   0.524 -0.4630  0.0158 -1.1043
  128DT    H5'1 4038   8.428   1.149   0.588  1.1022 -0.8864  1.2167
  128DT    H5'2 4039   8.495   1.099   0.430  0.3158 -1.6237 -0.4520
  128DT     C4' 4040   8.552   1.296   0.505  0.9927 -0.5065 -0.3144
  128DT     H4' 4041   8.479   1.337   0.436 -0.4626 -1.0738  0.8262
  128DT     O4' 4042   8.536   1.360   0.632  0.0925 -0.0258 -0.6755
  128DT     C1' 4043   8.660   1.423   0.660 -0.7563 -0.6639 -0.3302
  128DT     H1' 4044   8.655   1.519   0.609 -0.2965 -1.0724 -1.1534
  128DT      N1 4045   8.692   1.451   0.800  0.1236  0.4346 -0.0512
  128DT      C6 4046   8.738   1.354   0.877 -0.4727 -0.0448 -0.0869
  128DT      H6 4047   8.753   1.262   0.823  1.7025  0.9203 -1.2839
  128DT      C5 4048   8.775   1.379   1.006 -0.4845  0.2207 -0.6851
  128DT      C7 4049   8.842   1.270   1.087 -0.4559 -0.3021  0.0386
  128DT     H71 4050   8.948   1.292   1.074 -0.8192  0.1583 -2.7617
  128DT     H72 4051   8.815   1.280   1.192 -1.1031  1.8962 -0.2850
  128DT     H73 4052   8.822   1.172   1.044  2.4951 -1.0278  0.0685
  128DT      C4 4053   8.755   1.512   1.064  0.1001 -0.1588 -0.1247
  128DT      O4 4054   8.790   1.546   1.176  0.5915  0.3591  0.0967
  128DT      N3 4055   8.702   1.598   0.976 -0.5370  0.2557  0.1899
  128DT      H3 4056   8.691   1.693   1.009  1.5519  0.4449  0.4662
  128DT      C2 4057   8.670   1.571   0.850 -0.3483 -1.3097 -0.2772
  128DT      O2 4058   8.642   1.672   0.782 -0.3644 -0.1052 -0.4048
  128DT     C3' 4059   8.695   1.313   0.451 -0.0198  0.1565  0.0111
  128DT     H3' 4060   8.733   1.234   0.387  0.8708  0.5914 -0.0058
  128DT     C2' 4061   8.765   1.337   0.582 -0.1685 -0.1568 -0.5100
  128DT    H2'1 4062   8.784   1.240   0.628  2.0047 -0.1612 -1.2941
  128DT    H2'2 4063   8.862   1.382   0.562 -0.0417  0.1052  0.6241
  128DT     O3' 4064   8.702   1.439   0.382 -0.9498  0.0475 -0.6898
  129DC       P 4065   8.740   1.450   0.228  0.4079  0.4735 -0.0737
  129DC     O1P 4066   8.625   1.397   0.147 -0.2624  0.5318 -0.1881
  129DC     O2P 4067   8.873   1.384   0.219 -0.3753 -0.0515  0.3061
  129DC     O5' 4068   8.756   1.592   0.182  0.3086 -0.6998  0.3045
  129DC     C5' 4069   8.656   1.694   0.196  0.3518 -0.4581  0.4459
  129DC    H5'1 4070   8.571   1.656   0.253 -0.6908  0.7664 -0.2543
  129DC    H5'2 4071   8.607   1.723   0.104 -0.2148  0.8057  1.1243
  129DC     C4' 4072   8.708   1.819   0.279  0.2728  0.3379 -0.1856
  129DC     H4' 4073   8.625   1.889   0.272  0.3277  0.2553 -2.1834
  129DC     O4' 4074   8.728   1.785   0.413 -0.5045 -0.2454 -0.1396
  129DC     C1' 4075   8.839   1.860   0.460 -0.3576  0.0773  0.1105
  129DC     H1' 4076   8.818   1.965   0.480  0.4422  0.1709  0.5278
  129DC      N1 4077   8.893   1.794   0.580  0.5743 -0.1548  0.0742
  129DC      C6 4078   8.931   1.665   0.586 -0.3257  0.1092 -0.0612
  129DC      H6 4079   8.922   1.606   0.496  1.8662 -0.9964  0.3746
  129DC      C5 4080   8.979   1.606   0.699 -0.2861  0.3010 -0.7147
  129DC      H5 4081   9.001   1.500   0.709 -2.2439  0.0143  1.5201
  129DC      C4 4082   9.000   1.695   0.809  0.4835 -0.3588  0.2967
  129DC      N4 4083   9.027   1.651   0.929 -0.3104 -0.8826 -0.3514
  129DC     H41 4084   9.060   1.556   0.935 -0.8125 -1.0807 -0.6339
  129DC     H42 4085   9.005   1.706   1.011  0.0355  0.2649 -1.0008
  129DC      N3 4086   8.966   1.819   0.807  0.3291  0.3376 -0.6986
  129DC      C2 4087   8.909   1.876   0.696  0.4588  0.1470 -0.3848
  129DC      O2 4088   8.873   1.992   0.700  0.0230 -0.6650  0.1124
  129DC     C3' 4089   8.838   1.883   0.232  0.7597  0.1534  0.2987
  129DC     H3' 4090   8.879   1.832   0.144 -0.9247 -1.8058  0.5728
  129DC     C2' 4091   8.935   1.856   0.343  0.2831 -0.3359  0.0600
  129DC    H2'1 4092   8.989   1.762   0.328 -2.7845 -2.1246 -0.5298
  129DC    H2'2 4093   9.007   1.937   0.352 -0.6623  0.3223  2.0470
  129DC     O3' 4094   8.820   2.024   0.210 -0.0892  0.7580 -0.1261
  130DT       P 4095   8.928   2.127   0.149 -0.2566 -0.2525 -0.4951
  130DT     O1P 4096   8.860   2.247   0.093  0.6488 -0.0743 -0.2288
  130DT     O2P 4097   9.026   2.054   0.066  0.5413 -0.3929  0.2377
  130DT     O5' 4098   8.996   2.166   0.285 -0.8150  0.0846 -0.0359
  130DT     C5' 4099   8.922   2.250   0.369 -0.8335 -0.4138 -0.2709
  130DT    H5'1 4100   8.830   2.198   0.397 -0.9689  0.4235  0.9089
  130DT    H5'2 4101   8.880   2.340   0.322 -0.9621 -0.6705 -0.6560
  130DT     C4' 4102   8.994   2.296   0.493 -0.0581 -0.5216  1.2719
  130DT     H4' 4103   8.929   2.371   0.539  1.8327  1.6930  0.5278
  130DT     O4' 4104   9.029   2.186   0.574 -0.3855 -0.0193 -0.0064
  130DT     C1' 4105   9.162   2.205   0.619 -0.3890  0.0069  0.6198
  130DT     H1' 4106   9.176   2.272   0.704  0.4204  0.6092  0.0269
  130DT      N1 4107   9.217   2.074   0.666 -0.0471  0.6945 -0.8868
  130DT      C6 4108   9.228   1.964   0.587  1.1840 -0.0901  0.1385
  130DT      H6 4109   9.195   1.967   0.484 -2.7606  0.1605  1.2257
  130DT      C5 4110   9.273   1.847   0.642 -0.4480  0.1255  0.0734
  130DT      C7 4111   9.290   1.724   0.556 -0.0288 -0.0622  0.0228
  130DT     H71 4112   9.263   1.747   0.452  1.7114  1.7334 -0.0737
  130DT     H72 4113   9.389   1.679   0.562 -0.5729 -1.5741 -1.3988
  130DT     H73 4114   9.221   1.643   0.579 -0.4657  0.0394 -0.8787
  130DT      C4 4115   9.302   1.836   0.781  0.8186 -0.0049  0.3807
  130DT      O4 4116   9.312   1.733   0.845 -0.3980  0.0993  0.1122
  130DT      N3 4117   9.311   1.956   0.849 -0.1760 -0.7279  0.2790
  130DT      H3 4118   9.311   1.949   0.950 -1.0649 -2.9821  0.1937
  130DT      C2 4119   9.265   2.075   0.799  0.4741 -0.2296 -0.2029
  130DT      O2 4120   9.267   2.170   0.878  0.7287  0.7739 -0.0987
  130DT     C3' 4121   9.124   2.370   0.471 -0.0954 -0.4690  0.3474
  130DT     H3' 4122   9.132   2.388   0.364 -1.0035 -0.1474  0.3267
  130DT     C2' 4123   9.231   2.261   0.501  0.1651 -0.5296  0.1963
  130DT    H2'1 4124   9.230   2.191   0.417 -1.5562  0.9202 -1.0735
  130DT    H2'2 4125   9.326   2.308   0.526  0.2038 -0.5855  0.1544
  130DT     O3' 4126   9.139   2.486   0.549 -0.4081 -0.4462  0.5495
  131DG       P 4127   9.192   2.622   0.476 -0.2948  0.6070 -0.4701
  131DG     O1P 4128   9.087   2.717   0.459  0.4689 -0.0076 -0.0441
  131DG     O2P 4129   9.278   2.588   0.364  0.3492  0.0529 -0.1519
  131DG     O5' 4130   9.284   2.672   0.597 -0.5848 -0.0602  0.4600
  131DG     C5' 4131   9.240   2.743   0.713 -0.4050  0.2728 -1.1217
  131DG    H5'1 4132   9.153   2.696   0.760  1.1147 -2.4368 -0.8116
  131DG    H5'2 4133   9.227   2.848   0.686  2.8211  1.7737  2.2583
  131DG     C4' 4134   9.348   2.737   0.820  0.3906 -0.0501  0.4152
  131DG     H4' 4135   9.318   2.812   0.892  1.3008  1.7803 -1.0255
  131DG     O4' 4136   9.362   2.603   0.863  0.6162  0.2901 -0.0468
  131DG     C1' 4137   9.499   2.563   0.850  0.3865  0.5322 -0.2842
  131DG     H1' 4138   9.551   2.594   0.940  0.4164  0.1238 -0.1587
  131DG      N9 4139   9.526   2.415   0.819 -0.0982  0.1730 -0.3099
  131DG      C8 4140   9.522   2.348   0.701 -0.2038  0.4965 -0.0583
  131DG      H8 4141   9.492   2.398   0.611  0.5497  0.0712 -0.5545
  131DG      N7 4142   9.548   2.218   0.714 -0.2268 -0.5252  0.0312
  131DG      C5 4143   9.579   2.198   0.846 -0.5307  0.1044  0.3861
  131DG      C6 4144   9.613   2.080   0.916  0.1715 -0.1595  0.0227
  131DG      O6 4145   9.641   1.966   0.877 -0.0967  0.3993  0.6469
  131DG      N1 4146   9.611   2.096   1.045 -0.2217  0.4384 -0.0798
  131DG      H1 4147   9.645   2.015   1.095 -0.4263  1.0625  1.1014
  131DG      C2 4148   9.615   2.215   1.104  0.4072  0.0715  0.0927
  131DG      N2 4149   9.649   2.215   1.231  0.8253 -0.3591  0.4304
  131DG     H21 4150   9.676   2.128   1.277 -0.4686 -0.8441  0.3101
  131DG     H22 4151   9.640   2.303   1.280  0.1401  0.6501 -1.4132
  131DG      N3 4152   9.583   2.336   1.047  0.4432 -0.0445  0.5134
  131DG      C4 4153   9.566   2.319   0.911  0.6404  0.4100  0.5343
  131DG     C3' 4154   9.483   2.787   0.767  0.2920 -0.1857  0.6191
  131DG     H3' 4155   9.457   2.840   0.675  0.0118  0.4477  1.0514
  131DG     C2' 4156   9.550   2.655   0.742  0.0715 -0.1629  0.0070
  131DG    H2'1 4157   9.525   2.620   0.642  1.3701 -0.4327 -0.2475
  131DG    H2'2 4158   9.659   2.661   0.743  0.3273 -3.0648  1.8271
  131DG     O3' 4159   9.537   2.878   0.859 -0.8094  0.3502 -0.2883
  132DC       P 4160   9.684   2.942   0.849  0.1141 -0.2058 -0.4049
  132DC     O1P 4161   9.678   3.076   0.918  0.0658 -0.0646 -0.0065
  132DC     O2P 4162   9.732   2.942   0.710 -0.2260  0.0071 -0.1867
  132DC     O5' 4163   9.772   2.848   0.944  0.3312  0.1805  1.3294
  132DC     C5' 4164   9.745   2.849   1.080 -0.1979  0.6520  0.7443
  132DC    H5'1 4165   9.644   2.811   1.093 -1.1402  2.8656  0.3217
  132DC    H5'2 4166   9.747   2.952   1.114 -1.6240  1.7618 -2.1562
  132DC     C4' 4167   9.842   2.771   1.172 -0.5270  0.7171 -1.0632
  132DC     H4' 4168   9.819   2.807   1.272 -0.4543  4.1650 -2.1450
  132DC     O4' 4169   9.814   2.630   1.160 -0.2662  0.0291 -0.3225
  132DC     C1' 4170   9.937   2.574   1.113  0.1396 -0.5546  0.3140
  132DC     H1' 4171   9.985   2.530   1.200 -0.0668  0.3675  0.9082
  132DC      N1 4172   9.901   2.465   1.013 -0.2099  0.0398 -0.7871
  132DC      C6 4173   9.851   2.500   0.894 -0.0277  0.0109 -0.0445
  132DC      H6 4174   9.823   2.599   0.862 -1.1279 -0.3309 -0.1805
  132DC      C5 4175   9.850   2.414   0.791  0.5922  0.0434 -0.4224
  132DC      H5 4176   9.811   2.449   0.696 -0.7233  0.5021  0.2556
  132DC      C4 4177   9.892   2.285   0.819  0.1444  0.7968 -0.1772
  132DC      N4 4178   9.876   2.189   0.732 -0.1976 -0.8071  0.0072
  132DC     H41 4179   9.832   2.215   0.644 -0.4136 -0.3194  0.2547
  132DC     H42 4180   9.909   2.101   0.768  2.0304  0.3323  0.9802
  132DC      N3 4181   9.936   2.241   0.935  0.7974 -0.3094  0.0208
  132DC      C2 4182   9.940   2.331   1.031 -0.3932 -0.3919 -0.0102
  132DC      O2 4183   9.977   2.287   1.139  0.4834 -0.1195 -0.1637
  132DC     C3' 4184   9.991   2.808   1.162  0.3099  0.5861  0.0641
  132DC     H3' 4185  10.010   2.894   1.099 -1.7139 -1.2908 -3.4241
  132DC     C2' 4186  10.023   2.695   1.070 -0.6921 -0.0784  0.6220
  132DC    H2'1 4187   9.997   2.722   0.967  0.2411  0.6065  0.5441
  132DC    H2'2 4188  10.131   2.679   1.077 -0.9059 -1.8732  0.1359
  132DC     O3' 4189  10.075   2.798   1.281  0.4664  0.0675  0.4321
  133DA       P 4190  10.183   2.913   1.325  0.1918 -0.2173 -0.4613
  133DA     O1P 4191  10.113   3.036   1.368 -0.1425  0.3145 -0.2063
  133DA     O2P 4192  10.282   2.925   1.210  0.0811  0.0320 -0.7232
  133DA     O5' 4193  10.269   2.848   1.445  0.1862  0.5299  0.4155
  133DA     C5' 4194  10.212   2.834   1.570  0.0352  0.0758  0.1303
  133DA    H5'1 4195  10.106   2.814   1.553  0.2555  0.6218 -2.1795
  133DA    H5'2 4196  10.225   2.927   1.626  1.8054  1.1468 -1.9563
  133DA     C4' 4197  10.267   2.720   1.651 -0.3030 -0.2426 -0.2801
  133DA     H4' 4198  10.211   2.715   1.744 -0.8245 -0.8294 -0.6234
  133DA     O4' 4199  10.244   2.590   1.592 -0.5623 -0.8430  0.3229
  133DA     C1' 4200  10.371   2.543   1.541 -1.1493 -1.4055 -0.0032
  133DA     H1' 4201  10.401   2.459   1.604 -0.5330  0.0120  1.7002
  133DA      N9 4202  10.363   2.488   1.400  0.8885 -0.6070 -0.6498
  133DA      C8 4203  10.336   2.565   1.287  0.1831 -0.0998  0.3326
  133DA      H8 4204  10.319   2.672   1.283 -0.1373 -0.1874 -1.4682
  133DA      N7 4205  10.329   2.487   1.175 -0.0038 -0.4466 -0.7109
  133DA      C5 4206  10.341   2.359   1.227 -0.1930  0.3960  0.0160
  133DA      C6 4207  10.332   2.230   1.167  0.6284 -0.6446  0.2890
  133DA      N6 4208  10.308   2.228   1.037  0.6177 -0.5745  0.1566
  133DA     H61 4209  10.274   2.312   0.993  0.1059 -0.1312  1.3697
  133DA     H62 4210  10.297   2.136   0.997  2.3735 -0.5724 -0.4264
  133DA      N1 4211  10.337   2.116   1.236 -0.2733 -0.4872  0.3317
  133DA      C2 4212  10.358   2.126   1.365  0.4111  0.4848 -0.8852
  133DA      H2 4213  10.360   2.030   1.413 -0.3597  0.0096 -1.7898
  133DA      N3 4214  10.364   2.240   1.435 -0.2126  0.2156  0.1035
  133DA      C4 4215  10.353   2.357   1.360 -0.2241 -0.0415 -0.4308
  133DA     C3' 4216  10.415   2.728   1.687 -0.0290  0.8654 -0.0833
  133DA     H3' 4217  10.446   2.832   1.696 -0.4840  1.0120 -0.1874
  133DA     C2' 4218  10.472   2.658   1.565  0.3167  0.2425 -0.1736
  133DA    H2'1 4219  10.483   2.725   1.480  0.9967 -1.8406 -1.8402
  133DA    H2'2 4220  10.568   2.613   1.588  0.8835  0.5116 -1.8460
  133DA     O3' 4221  10.430   2.654   1.804  0.3407  0.1436 -0.9826
  134DG       P 4222  10.571   2.651   1.884 -0.3066  0.2908  0.2339
  134DG     O1P 4223  10.537   2.595   2.018 -0.2241 -0.2027 -0.1242
  134DG     O2P 4224  10.645   2.778   1.878 -0.3700  0.1161 -0.2975
  134DG     O5' 4225  10.654   2.543   1.812  0.1600  0.0442  0.7059
  134DG     C5' 4226  10.637   2.405   1.837 -0.3286 -0.3738 -0.4853
  134DG    H5'1 4227  10.533   2.372   1.839 -0.2087 -0.9604 -2.1903
  134DG    H5'2 4228  10.669   2.377   1.938 -0.4296  0.2983 -0.2594
  134DG     C4' 4229  10.715   2.318   1.742 -0.4776 -0.1634  0.2503
  134DG     H4' 4230  10.713   2.215   1.779  0.1766  0.0043  0.8010
  134DG     O4' 4231  10.659   2.328   1.616  0.1127 -0.7254  0.3558
  134DG     C1' 4232  10.759   2.323   1.522 -0.1763  0.1589  0.1788
  134DG     H1' 4233  10.796   2.222   1.508 -2.5248 -0.4076 -2.7253
  134DG      N9 4234  10.724   2.377   1.385 -0.5104 -0.3459 -0.7768
  134DG      C8 4235  10.728   2.507   1.331  0.2099  0.2267 -0.1206
  134DG      H8 4236  10.737   2.593   1.395  0.0263  0.7166 -0.7399
  134DG      N7 4237  10.690   2.511   1.203  0.0483 -0.0671 -0.0937
  134DG      C5 4238  10.677   2.376   1.169 -0.7843  0.1030 -0.5023
  134DG      C6 4239  10.627   2.314   1.047  0.4977 -0.4330 -0.1625
  134DG      O6 4240  10.574   2.354   0.944  0.5906  0.1867  0.1508
  134DG      N1 4241  10.637   2.176   1.053 -0.1292 -0.3737  0.0425
  134DG      H1 4242  10.633   2.119   0.971  3.1269 -1.1350  0.2800
  134DG      C2 4243  10.666   2.112   1.164  0.1658 -0.1013 -0.2537
  134DG      N2 4244  10.664   1.982   1.154 -0.1368  0.1718 -0.1126
  134DG     H21 4245  10.666   1.937   1.063 -0.0426  1.0189 -0.5380
  134DG     H22 4246  10.687   1.927   1.235 -0.3509  1.2491  0.6993
  134DG      N3 4247  10.686   2.166   1.279 -0.2159 -0.3304  0.4021
  134DG      C4 4248  10.691   2.299   1.281  0.0108 -0.4525 -0.4358
  134DG     C3' 4249  10.861   2.350   1.730 -0.2727 -0.0466 -0.4465
  134DG     H3' 4250  10.909   2.415   1.803  0.8586  0.1320 -1.3166
  134DG     C2' 4251  10.863   2.417   1.592  0.1561  0.4494 -0.0938
  134DG    H2'1 4252  10.839   2.524   1.594  2.4269  0.9949  0.5751
  134DG    H2'2 4253  10.959   2.406   1.542 -0.3659 -0.5095 -0.9245
  134DG     O3' 4254  10.935   2.225   1.722  0.6312 -0.3011  0.0022
  135DG       P 4255  11.015   2.158   1.850 -0.0560 -0.2283  0.3037
  135DG     O1P 4256  10.919   2.144   1.960 -0.1714 -0.0501 -0.4713
  135DG     O2P 4257  11.130   2.245   1.873 -0.8764  0.1164 -0.1139
  135DG     O5' 4258  11.079   2.023   1.800  0.0642  0.0705 -0.2367
  135DG     C5' 4259  11.009   1.898   1.790  0.1838 -0.5116  0.2758
  135DG    H5'1 4260  10.905   1.918   1.763  0.2974 -0.5702 -0.2117
  135DG    H5'2 4261  11.004   1.862   1.893  2.3067  2.7586  1.6630
  135DG     C4' 4262  11.064   1.791   1.695  0.4329 -0.6309 -0.5371
  135DG     H4' 4263  11.011   1.697   1.711 -0.3662 -0.1378 -0.2583
  135DG     O4' 4264  11.020   1.826   1.557 -0.0865 -0.5694 -0.9019
  135DG     C1' 4265  11.133   1.861   1.485 -0.3345  0.2987  0.2352
  135DG     H1' 4266  11.158   1.779   1.418 -1.5051 -0.9256  1.2334
  135DG      N9 4267  11.099   1.987   1.416  0.3361 -0.1351  0.3080
  135DG      C8 4268  11.059   2.103   1.472  0.2688 -0.5080 -0.4396
  135DG      H8 4269  11.069   2.123   1.577 -0.0248 -3.8256  0.3190
  135DG      N7 4270  11.012   2.185   1.380  0.2527 -0.0606 -0.8615
  135DG      C5 4271  11.019   2.120   1.261 -0.5685  0.8509  0.0739
  135DG      C6 4272  10.976   2.148   1.128  0.7023 -0.2413 -0.3637
  135DG      O6 4273  10.941   2.256   1.082  0.1155 -0.1554  0.8511
  135DG      N1 4274  11.007   2.051   1.038 -0.1724 -0.5007 -0.0942
  135DG      H1 4275  10.973   2.070   0.945 -1.6738  0.8097  0.6770
  135DG      C2 4276  11.054   1.926   1.074  0.0455 -0.1414 -0.0334
  135DG      N2 4277  11.058   1.834   0.986 -0.1136 -0.0326 -0.6777
  135DG     H21 4278  11.036   1.861   0.891  1.3787  2.8285 -0.3306
  135DG     H22 4279  11.112   1.753   1.011 -0.5523  0.4217  2.0937
  135DG      N3 4280  11.087   1.893   1.193  0.0162  0.2708  0.0504
  135DG      C4 4281  11.075   1.993   1.280  0.5142 -0.0691  0.0833
  135DG     C3' 4282  11.211   1.778   1.698 -0.6879 -0.3208  0.0590
  135DG     H3' 4283  11.257   1.808   1.793  0.7279 -0.7451 -0.4616
  135DG     C2' 4284  11.250   1.878   1.588  0.1486 -0.3177  0.9047
  135DG    H2'1 4285  11.246   1.982   1.621  0.9638 -0.7560  2.5053
  135DG    H2'2 4286  11.343   1.848   1.539  0.2595 -2.1036  2.0889
  135DG     O3' 4287  11.243   1.646   1.672  0.1771  0.2075  0.2646
  136DT       P 4288  11.387   1.579   1.680 -0.4495 -0.1929 -0.1791
  136DT     O1P 4289  11.382   1.433   1.705  0.1922  0.1389 -0.5381
  136DT     O2P 4290  11.467   1.666   1.764  0.1267 -0.2137  0.6843
  136DT     O5' 4291  11.455   1.600   1.535  0.3190  0.4139  0.4083
  136DT     C5' 4292  11.403   1.519   1.425 -0.5480 -0.2955  0.0373
  136DT    H5'1 4293  11.294   1.512   1.419 -0.3784 -2.0466 -1.8233
  136DT    H5'2 4294  11.431   1.414   1.429 -0.4566 -0.2666  0.1675
  136DT     C4' 4295  11.461   1.588   1.294  0.3711 -0.6123 -0.1914
  136DT     H4' 4296  11.429   1.524   1.212 -1.0686  0.4343 -0.4831
  136DT     O4' 4297  11.408   1.719   1.270  0.2415 -0.1766 -0.2623
  136DT     C1' 4298  11.508   1.781   1.200  0.0936  0.0937  0.3799
  136DT     H1' 4299  11.510   1.737   1.101  1.3832 -0.9505  0.8318
  136DT      N1 4300  11.477   1.926   1.190  0.2949  0.2757  0.1614
  136DT      C6 4301  11.466   2.005   1.303 -0.1030 -0.3087  0.1338
  136DT      H6 4302  11.500   1.974   1.400  0.8101 -0.2451 -0.1630
  136DT      C5 4303  11.397   2.124   1.302 -0.1675 -0.2401 -0.3998
  136DT      C7 4304  11.398   2.213   1.419  0.1137  0.0315 -0.5663
  136DT     H71 4305  11.295   2.248   1.432 -0.4348 -1.6288 -0.2064
  136DT     H72 4306  11.422   2.166   1.514 -0.2308 -0.4933 -0.7354
  136DT     H73 4307  11.466   2.298   1.415  1.7128 -1.0848  1.0139
  136DT      C4 4308  11.336   2.178   1.180  0.4675 -0.5171 -0.3447
  136DT      O4 4309  11.268   2.281   1.175 -0.7203 -0.0676  0.1067
  136DT      N3 4310  11.363   2.099   1.070  0.1106  0.2281  0.3891
  136DT      H3 4311  11.319   2.115   0.981 -0.3927 -2.9099 -0.0447
  136DT      C2 4312  11.419   1.979   1.071  0.8500  0.2110 -0.9090
  136DT      O2 4313  11.410   1.909   0.974  0.5989  0.2054  0.3294
  136DT     C3' 4314  11.618   1.598   1.287 -0.5972 -0.2192 -0.3145
  136DT     H3' 4315  11.658   1.564   1.382 -0.3866  0.2072 -0.2488
  136DT     C2' 4316  11.640   1.749   1.268 -0.0472 -0.1303  0.1566
  136DT    H2'1 4317  11.667   1.790   1.365  0.5886  1.2849 -0.5832
  136DT    H2'2 4318  11.720   1.771   1.197  2.1152 -1.3945  2.0646
  136DT     O3' 4319  11.664   1.523   1.180 -0.3674  1.0220  0.3365
  137DG       P 4320  11.827   1.480   1.163  0.6020  0.4038  0.2440
  137DG     O1P 4321  11.847   1.367   1.068  0.5177  0.2132  0.8394
  137DG     O2P 4322  11.892   1.475   1.299 -0.1747  0.1987  0.3161
  137DG     O5' 4323  11.898   1.606   1.091  0.6108 -0.3677  0.5502
  137DG     C5' 4324  11.866   1.633   0.959  0.2508  0.0726  0.3822
  137DG    H5'1 4325  11.768   1.591   0.940 -0.4903  0.4449  2.9604
  137DG    H5'2 4326  11.930   1.580   0.889 -1.8018  0.7748 -2.2059
  137DG     C4' 4327  11.877   1.780   0.911  0.0946 -0.0773 -0.1968
  137DG     H4' 4328  11.843   1.786   0.808 -0.5134  1.3896  0.0566
  137DG     O4' 4329  11.781   1.858   0.979  0.5693  0.2381 -0.3957
  137DG     C1' 4330  11.842   1.987   0.992 -0.0265 -0.8293 -0.4295
  137DG     H1' 4331  11.844   2.041   0.897  1.3789  1.2295  0.6900
  137DG      N9 4332  11.771   2.081   1.079 -0.3482 -0.1328 -0.3704
  137DG      C8 4333  11.790   2.101   1.215  0.1235  0.4818  0.4997
  137DG      H8 4334  11.837   2.028   1.279  2.6863  1.6114  0.0061
  137DG      N7 4335  11.711   2.200   1.258 -0.0439 -0.4159 -0.1840
  137DG      C5 4336  11.666   2.262   1.140 -0.5331 -0.3565 -0.6286
  137DG      C6 4337  11.601   2.383   1.114  0.4266  0.6455  0.3803
  137DG      O6 4338  11.570   2.465   1.193 -0.5396  0.1511 -0.7475
  137DG      N1 4339  11.567   2.399   0.985 -0.3521 -0.0101  0.7169
  137DG      H1 4340  11.509   2.478   0.962 -0.0991  0.0295  0.2111
  137DG      C2 4341  11.591   2.301   0.888  0.5059 -0.2116 -0.3071
  137DG      N2 4342  11.547   2.335   0.769 -0.4288  0.2007 -0.4763
  137DG     H21 4343  11.526   2.433   0.755  1.5827  0.8086  0.4289
  137DG     H22 4344  11.588   2.274   0.700  0.4151 -0.4705  0.5797
  137DG      N3 4345  11.666   2.195   0.905  0.5134  0.0191 -0.6404
  137DG      C4 4346  11.705   2.185   1.034  0.1231 -0.3256  0.0788
  137DG     C3' 4347  12.017   1.846   0.920  0.3083  0.1640  0.1366
  137DG     H3' 4348  12.086   1.765   0.943 -0.1234 -0.4557 -0.7271
  137DG     C2' 4349  11.990   1.946   1.030 -0.3570  0.1827 -0.0617
  137DG    H2'1 4350  11.997   1.902   1.129  1.5132 -0.8561 -0.5992
  137DG    H2'2 4351  12.047   2.037   1.012  1.0818 -0.9386 -1.5265
  137DG     O3' 4352  12.048   1.911   0.798 -0.2457  0.1089  0.5831
  138DG       P 4353  12.186   1.894   0.731  0.1405 -0.2366  0.0744
  138DG     O1P 4354  12.198   1.764   0.660  0.6881  0.5648 -0.3204
  138DG     O2P 4355  12.291   1.922   0.834  0.1985  0.2521  0.0164
  138DG     O5' 4356  12.197   2.010   0.615 -0.0828 -0.4369 -0.0492
  138DG     C5' 4357  12.128   2.009   0.489 -0.2273 -0.5789  0.0728
  138DG    H5'1 4358  12.046   1.939   0.505 -0.0988 -0.5038  1.1959
  138DG    H5'2 4359  12.188   1.979   0.403 -1.0218 -0.3226 -0.5749
  138DG     C4' 4360  12.076   2.151   0.450 -0.7394  0.2095 -0.0288
  138DG     H4' 4361  12.035   2.139   0.350 -0.3038 -0.6710 -0.1082
  138DG     O4' 4362  11.988   2.192   0.546  0.2071 -0.5501  0.0979
  138DG     C1' 4363  12.023   2.323   0.596 -0.0035  0.1289 -0.1728
  138DG     H1' 4364  11.980   2.391   0.523 -1.7866  1.1089  1.6962
  138DG      N9 4365  11.959   2.349   0.730 -0.2664  0.4387 -0.5315
  138DG      C8 4366  11.999   2.290   0.852 -0.4478  0.4468  0.4293
  138DG      H8 4367  12.058   2.200   0.856 -1.3711 -0.2746 -1.1590
  138DG      N7 4368  11.965   2.360   0.958  0.7108  0.3714 -0.1766
  138DG      C5 4369  11.911   2.469   0.904  0.2645 -1.1447  0.2820
  138DG      C6 4370  11.862   2.582   0.975 -0.0179 -0.3522  0.4986
  138DG      O6 4371  11.866   2.609   1.095 -0.4148  0.0518 -0.3684
  138DG      N1 4372  11.801   2.674   0.894  0.0963  0.0522 -0.1936
  138DG      H1 4373  11.757   2.754   0.937  0.0625  0.7280 -1.4481
  138DG      C2 4374  11.807   2.663   0.759 -1.2565  0.0818 -0.1851
  138DG      N2 4375  11.742   2.758   0.696 -0.3683  0.7640  0.5584
  138DG     H21 4376  11.687   2.818   0.756 -2.7294 -1.2905  0.5798
  138DG     H22 4377  11.745   2.747   0.595 -2.7233 -2.4521  0.6857
  138DG      N3 4378  11.859   2.564   0.684  0.2632  0.1918  0.0767
  138DG      C4 4379  11.908   2.471   0.765  0.8194  0.0260 -0.1512
  138DG     C3' 4380  12.184   2.262   0.452  0.8019  0.3158 -0.6256
  138DG     H3' 4381  12.283   2.216   0.447  0.5895 -0.2080 -0.0839
  138DG     C2' 4382  12.174   2.323   0.586  0.0847 -0.1428  0.1460
  138DG    H2'1 4383  12.213   2.270   0.672 -0.5525 -2.0970 -0.7210
  138DG    H2'2 4384  12.223   2.420   0.572  2.0739 -0.9988  0.7181
  138DG     O3' 4385  12.163   2.353   0.344  0.0355  0.0524 -0.2780
  139DA       P 4386  12.277   2.440   0.280 -0.1106  0.5414 -0.0407
  139DA     O1P 4387  12.295   2.379   0.145 -0.1355 -0.0762  0.5169
  139DA     O2P 4388  12.392   2.453   0.373 -0.1446  0.3314 -0.2353
  139DA     O5' 4389  12.201   2.575   0.282  0.0827  0.0981 -0.2325
  139DA     C5' 4390  12.080   2.597   0.213  0.0292  0.4249 -0.0969
  139DA    H5'1 4391  12.014   2.512   0.234  2.1120 -0.6457  2.6470
  139DA    H5'2 4392  12.094   2.588   0.105 -1.1481  1.8862 -0.4091
  139DA     C4' 4393  12.021   2.737   0.245 -0.3045 -0.3446 -0.6332
  139DA     H4' 4394  11.935   2.755   0.181 -1.5991 -0.3731  1.0257
  139DA     O4' 4395  11.969   2.742   0.382  0.1015 -0.1038  0.6122
  139DA     C1' 4396  12.028   2.848   0.449 -0.9348 -0.0415  0.3801
  139DA     H1' 4397  11.979   2.946   0.446  0.3005  0.6519  1.7414
  139DA      N9 4398  12.073   2.811   0.580  0.8433  0.0045 -0.1364
  139DA      C8 4399  12.165   2.717   0.610 -0.0962  0.5862  0.6607
  139DA      H8 4400  12.198   2.648   0.534  1.9371 -0.2869  2.2206
  139DA      N7 4401  12.199   2.708   0.736 -0.4924  0.2746  0.0933
  139DA      C5 4402  12.122   2.814   0.790 -0.1015  0.0578 -0.4789
  139DA      C6 4403  12.101   2.862   0.924  0.5109  1.1107 -0.4289
  139DA      N6 4404  12.158   2.810   1.033  0.3802 -0.4008 -0.7441
  139DA     H61 4405  12.210   2.724   1.027 -2.1436 -1.9947 -1.1364
  139DA     H62 4406  12.136   2.842   1.126  0.3778 -1.6362 -0.3091
  139DA      N1 4407  12.021   2.969   0.949  0.3654  0.1930  0.2272
  139DA      C2 4408  11.968   3.030   0.847  0.1956  0.6542  0.1387
  139DA      H2 4409  11.915   3.121   0.870 -1.0627 -0.2723  1.0514
  139DA      N3 4410  11.981   3.001   0.720  0.1243 -0.1133 -0.0918
  139DA      C4 4411  12.060   2.886   0.693  0.6581  0.5181  0.1206
  139DA     C3' 4412  12.121   2.852   0.224 -0.1968 -0.2677  0.0319
  139DA     H3' 4413  12.210   2.821   0.169 -0.6689 -2.3979  0.3800
  139DA     C2' 4414  12.159   2.874   0.370 -0.2959  0.7428  1.2545
  139DA    H2'1 4415  12.237   2.800   0.387 -1.0358 -0.1222  0.9670
  139DA    H2'2 4416  12.202   2.973   0.383  0.4149  0.9980 -2.0927
  139DA     O3' 4417  12.063   2.969   0.169  0.0824 -0.2761  0.3810
  140DT       P 4418  12.153   3.080   0.099 -0.2879 -0.0038 -0.2514
  140DT     O1P 4419  12.073   3.133  10.656  0.3414  0.0500  0.9860
  140DT     O2P 4420  12.292   3.028   0.082 -0.0662 -0.0560  0.8248
  140DT     O5' 4421  12.145   3.188   0.214 -0.3841  0.2839 -0.0031
  140DT     C5' 4422  12.021   3.258   0.242 -0.0557  0.0557 -0.6644
  140DT    H5'1 4423  11.949   3.177   0.247  0.1505 -0.1062 -0.1966
  140DT    H5'2 4424  11.999   3.328   0.162 -2.8771 -0.3049 -0.2888
  140DT     C4' 4425  12.031   3.335   0.368  0.3255 -0.1612 -0.0920
  140DT     H4' 4426  11.934   3.382   0.380  0.1371 -0.5996  0.1490
  140DT     O4' 4427  12.068   3.251   0.477  0.2945  0.8081 -0.3761
  140DT     C1' 4428  12.152   3.328   0.561  0.3255 -0.0491 -0.6525
  140DT     H1' 4429  12.089   3.396   0.618 -0.2563 -0.3794 -0.8917
  140DT      N1 4430  12.238   3.246   0.650  0.0556 -0.1534 -0.0133
  140DT      C6 4431  12.318   3.144   0.595 -0.0768 -0.9682 -0.3324
  140DT      H6 4432  12.321   3.134   0.488 -0.0869 -0.2768 -0.4030
  140DT      C5 4433  12.385   3.068   0.681 -0.4946  0.0143  0.2494
  140DT      C7 4434  12.466   2.960   0.619  0.2592  0.1115 -0.4285
  140DT     H71 4435  12.471   2.968   0.510 -1.6306  0.8597 -0.5001
  140DT     H72 4436  12.567   2.962   0.659 -0.1762  0.3827  0.6972
  140DT     H73 4437  12.423   2.865   0.649 -1.2603  0.5015 -1.1936
  140DT      C4 4438  12.382   3.082   0.826  0.0294  0.0537  0.1151
  140DT      O4 4439  12.447   3.021   0.910 -0.7872 -0.1715 -0.5066
  140DT      N3 4440  12.302   3.178   0.867  0.3021 -0.1921 -0.6433
  140DT      H3 4441  12.308   3.204   0.965  2.7884 -4.5254  0.6064
  140DT      C2 4442  12.231   3.266   0.791  0.1003 -0.1759 -0.3618
  140DT      O2 4443  12.153   3.339   0.848 -0.4441  0.4620  0.1338
  140DT     C3' 4444  12.131   3.451   0.359 -0.0714 -0.5567  0.3680
  140DT     H3' 4445  12.178   3.465   0.261 -0.8950  1.9357  0.2680
  140DT     C2' 4446  12.230   3.406   0.463 -0.2514 -0.3961  0.3033
  140DT    H2'1 4447  12.303   3.341   0.415  0.0429  0.4424 -0.4294
  140DT    H2'2 4448  12.283   3.492   0.506  1.6721 -1.4821  0.2220
  140DT     O3' 4449  12.063   3.576   0.387 -0.5262  0.0995  0.3770
  141DA       P 4450  12.134   3.720   0.414  0.2301 -0.3420 -0.2811
  141DA     O1P 4451  12.048   3.832   0.375  0.2959  0.3833 -1.1571
  141DA     O2P 4452  12.267   3.719   0.354 -0.3704  0.4236 -0.2574
  141DA     O5' 4453  12.141   3.721   0.570  0.2194  0.1708  0.1583
  141DA     C5' 4454  12.020   3.707   0.643 -0.0536 -0.4752  0.0048
  141DA    H5'1 4455  11.981   3.608   0.619 -2.5011  0.1411  1.0566
  141DA    H5'2 4456  11.949   3.780   0.603  0.8129  0.3690 -0.0100
  141DA     C4' 4457  12.023   3.734   0.792 -0.7492 -0.2976 -0.1819
  141DA     H4' 4458  11.923   3.723   0.835 -1.0478 -1.6009 -1.1618
  141DA     O4' 4459  12.105   3.633   0.856 -0.1925 -0.1450 -0.1288
  141DA     C1' 4460  12.210   3.699   0.930 -0.1376 -0.2165 -0.1850
  141DA     H1' 4461  12.185   3.719   1.034 -0.2290 -0.5769 -0.1360
  141DA      N9 4462  12.328   3.612   0.922 -0.4371  1.0762 -0.6397
  141DA      C8 4463  12.385   3.561   0.811  0.0594 -0.4164 -0.8915
  141DA      H8 4464  12.357   3.596   0.712  0.5955 -0.8796 -1.2135
  141DA      N7 4465  12.476   3.475   0.830 -0.7049 -0.4043 -0.2673
  141DA      C5 4466  12.481   3.467   0.971 -0.3440  0.0237 -0.3573
  141DA      C6 4467  12.550   3.383   1.069  0.0197 -0.2427 -0.0219
  141DA      N6 4468  12.638   3.289   1.039  0.3371 -0.0516 -0.6724
  141DA     H61 4469  12.661   3.261   0.944  2.1473 -0.5438 -0.1191
  141DA     H62 4470  12.684   3.247   1.118 -2.8665 -2.0244  0.3265
  141DA      N1 4471  12.520   3.397   1.200 -0.5203  0.6152  0.7870
  141DA      C2 4472  12.423   3.474   1.233  0.9387  0.0736  0.5744
  141DA      H2 4473  12.398   3.475   1.338 -3.0861  1.3007 -0.2099
  141DA      N3 4474  12.352   3.559   1.159 -0.7086  0.2450  0.3416
  141DA      C4 4475  12.391   3.551   1.029 -0.2307 -0.3417 -0.7646
  141DA     C3' 4476  12.088   3.862   0.827  0.2205 -0.4624  0.2964
  141DA     H3' 4477  12.088   3.924   0.738 -3.4554 -2.6884 -1.5115
  141DA     C2' 4478  12.232   3.830   0.849 -0.9883 -0.0435  0.1439
  141DA    H2'1 4479  12.282   3.817   0.753  1.7850 -2.4118  1.7227
  141DA    H2'2 4480  12.278   3.904   0.914 -0.5900  0.7592 -1.0208
  141DA     O3' 4481  12.024   3.916   0.940 -0.0089 -0.6129 -0.0329
  142DT       P 4482  12.051   4.057   1.002  0.1316 -0.0067 -0.0846
  142DT     O1P 4483  11.926   4.085   1.078  0.1984 -0.4545 -0.5489
  142DT     O2P 4484  12.100   4.145   0.897  0.0083 -0.0882 -0.2937
  142DT     O5' 4485  12.168   4.028   1.113 -0.1523 -0.4009 -0.0603
  142DT     C5' 4486  12.138   3.965   1.232 -0.4632 -0.4284 -0.4032
  142DT    H5'1 4487  12.089   3.872   1.200 -1.1826  0.4658 -2.0441
  142DT    H5'2 4488  12.068   4.030   1.283  1.1805  0.6557  0.5759
  142DT     C4' 4489  12.256   3.945   1.325 -0.7546  0.2957 -0.3517
  142DT     H4' 4490  12.214   3.911   1.420  0.6533  0.7201  0.4638
  142DT     O4' 4491  12.343   3.851   1.270  0.4383  0.3302 -0.1330
  142DT     C1' 4492  12.480   3.898   1.294  0.4107  0.2961 -0.8157
  142DT     H1' 4493  12.512   3.881   1.396  0.8958 -2.4493 -1.3589
  142DT      N1 4494  12.569   3.820   1.203  0.7863  0.3548  0.3304
  142DT      C6 4495  12.557   3.834   1.066 -0.1407 -0.9364 -0.3272
  142DT      H6 4496  12.477   3.892   1.024 -0.7780 -1.0899  0.6385
  142DT      C5 4497  12.641   3.768   0.978 -0.5414  0.6702 -1.3063
  142DT      C7 4498  12.642   3.797   0.829 -0.3392  0.3869 -0.1240
  142DT     H71 4499  12.598   3.712   0.778 -1.2961  0.8495 -0.0798
  142DT     H72 4500  12.584   3.886   0.806  0.3046  0.6695 -0.7076
  142DT     H73 4501  12.745   3.818   0.799 -0.9821  0.4852 -2.4403
  142DT      C4 4502  12.740   3.677   1.027 -0.0088  0.0616  0.1500
  142DT      O4 4503  12.813   3.602   0.961 -0.8316 -0.7505 -0.2651
  142DT      N3 4504  12.729   3.656   1.163  1.0016 -0.2060 -0.1825
  142DT      H3 4505  12.772   3.574   1.205 -0.9222 -1.1297  0.0655
  142DT      C2 4506  12.649   3.718   1.256  0.2575 -0.4862  0.0514
  142DT      O2 4507  12.664   3.693   1.376  0.0004  0.1363  0.0866
  142DT     C3' 4508  12.331   4.078   1.344  0.2464  0.2933  0.2752
  142DT     H3' 4509  12.281   4.167   1.306 -2.8624 -0.6383  1.7731
  142DT     C2' 4510  12.468   4.049   1.282 -0.3532 -0.0591 -0.1509
  142DT    H2'1 4511  12.453   4.069   1.175  1.8872 -0.5619 -0.6020
  142DT    H2'2 4512  12.554   4.096   1.329 -0.8062  1.2667 -0.5777
  142DT     O3' 4513  12.362   4.103   1.483 -0.3127 -0.0537  0.5254
  143DT       P 4514  12.383   4.255   1.529  0.2160  0.3167  0.0442
  143DT     O1P 4515  12.402   4.243   1.678  0.4365 -0.0655  0.0929
  143DT     O2P 4516  12.268   4.332   1.482 -0.5436 -0.3222 -0.0536
  143DT     O5' 4517  12.519   4.313   1.466  0.2442 -0.3826 -0.6558
  143DT     C5' 4518  12.633   4.352   1.550  0.0215  0.5656 -0.6971
  143DT    H5'1 4519  12.589   4.412   1.630 -0.0463  1.4532 -1.3836
  143DT    H5'2 4520  12.715   4.397   1.493 -1.1636  1.2451 -1.9060
  143DT     C4' 4521  12.707   4.233   1.614  0.1595  0.5512  0.2650
  143DT     H4' 4522  12.645   4.212   1.701 -0.0194 -0.5993 -0.1233
  143DT     O4' 4523  12.712   4.120   1.529 -0.2672  0.0418  0.3076
  143DT     C1' 4524  12.850   4.085   1.519  0.7044 -0.0724 -0.4662
  143DT     H1' 4525  12.881   4.033   1.609  1.2780 -0.9990 -1.1852
  143DT      N1 4526  12.878   4.016   1.389  0.1290  0.3261  0.1636
  143DT      C6 4527  12.847   4.069   1.266  0.1192 -0.1027  0.9133
  143DT      H6 4528  12.805   4.169   1.258  1.5724  0.4466 -0.5514
  143DT      C5 4529  12.884   4.009   1.148  0.0369 -0.0237  0.1776
  143DT      C7 4530  12.868   4.088   1.024  0.1247  0.1774 -0.0926
  143DT     H71 4531  12.960   4.087   0.966  0.3060 -0.4894  0.1934
  143DT     H72 4532  12.794   4.035   0.963 -0.0588  0.2418  0.0765
  143DT     H73 4533  12.850   4.193   1.047  3.2952  0.6675  0.5842
  143DT      C4 4534  12.957   3.889   1.153  0.0844  0.4852  0.3888
  143DT      O4 4535  13.002   3.829   1.059 -0.1579 -0.0067 -0.0602
  143DT      N3 4536  12.989   3.836   1.277 -0.0302  0.3487  0.2050
  143DT      H3 4537  13.047   3.754   1.285 -2.9465 -1.7016  2.7308
  143DT      C2 4538  12.958   3.901   1.395  0.2837  0.1475 -0.5188
  143DT      O2 4539  12.994   3.855   1.499 -0.0303  0.1132  0.2454
  143DT     C3' 4540  12.847   4.276   1.657 -0.1011 -0.6491 -0.5243
  143DT     H3' 4541  12.849   4.385   1.654 -1.4287 -0.5853  0.1139
  143DT     C2' 4542  12.919   4.214   1.535 -0.1859 -0.2176 -0.1213
  143DT    H2'1 4543  12.914   4.268   1.440  0.9745 -0.7495 -0.4953
  143DT    H2'2 4544  13.024   4.202   1.559 -0.4587 -1.3475  0.5612
  143DT     O3' 4545  12.889   4.221   1.780  0.5743  0.1351 -0.2870
  144DG       P 4546  12.994   4.298   1.871  0.1812  0.2904 -0.0597
  144DG     O1P 4547  12.935   4.340   2.004 -0.3179  0.0185  0.4964
  144DG     O2P 4548  13.056   4.410   1.798  0.2267  0.0281  0.2232
  144DG     O5' 4549  13.089   4.182   1.890 -0.0441 -0.0785  0.0785
  144DG     C5' 4550  13.061   4.082   1.980 -0.2500  0.5341  0.5349
  144DG    H5'1 4551  12.960   4.042   1.972 -0.0695 -0.0714  1.1348
  144DG    H5'2 4552  13.065   4.137   2.074 -1.5884  0.1113  0.8648
  144DG     C4' 4553  13.162   3.972   2.003  0.2968 -0.2784 -0.2753
  144DG     H4' 4554  13.127   3.901   2.077  0.4421  1.0785  1.1574
  144DG     O4' 4555  13.199   3.912   1.878  0.2188  0.0045  0.3769
  144DG     C1' 4556  13.342   3.928   1.843  0.6598 -0.3292  0.1857
  144DG     H1' 4557  13.401   3.842   1.871 -1.1008 -1.8848 -0.6757
  144DG      N9 4558  13.346   3.953   1.703  0.0183 -0.1147  0.4254
  144DG      C8 4559  13.255   4.033   1.640 -0.1351 -0.6299  0.2792
  144DG      H8 4560  13.171   4.079   1.689 -0.0814  0.4256 -0.5911
  144DG      N7 4561  13.287   4.054   1.510 -0.1921 -0.0940 -0.6354
  144DG      C5 4562  13.400   3.971   1.492  0.0218  0.2972 -0.1550
  144DG      C6 4563  13.475   3.929   1.374  0.5425 -0.5722  0.1102
  144DG      O6 4564  13.455   3.943   1.256  0.4241 -0.5102 -0.5594
  144DG      N1 4565  13.570   3.838   1.398 -0.0364 -0.0510  0.4350
  144DG      H1 4566  13.612   3.801   1.314 -0.7919 -0.2073  0.1226
  144DG      C2 4567  13.602   3.787   1.518  0.0793 -0.2262 -0.5095
  144DG      N2 4568  13.705   3.707   1.517 -0.2584  0.4964 -0.4046
  144DG     H21 4569  13.757   3.689   1.432  1.9677 -2.9436  1.4724
  144DG     H22 4570  13.740   3.686   1.609  2.1301 -1.6401 -1.6567
  144DG      N3 4571  13.543   3.825   1.630 -0.2707  0.8679 -0.4385
  144DG      C4 4572  13.438   3.915   1.613  0.3152  0.1084  0.2375
  144DG     C3' 4573  13.300   4.028   2.054  0.5150  0.3536 -0.4757
  144DG     H3' 4574  13.281   4.120   2.109 -1.4470 -1.4716  2.1653
  144DG     C2' 4575  13.379   4.048   1.926  0.0921  0.4443  0.6529
  144DG    H2'1 4576  13.337   4.134   1.874 -0.4564  1.3463  2.5099
  144DG    H2'2 4577  13.487   4.046   1.939 -0.2237 -1.1098  4.4254
  144DG     O3' 4578  13.355   3.921   2.132 -0.2324  0.3537 -0.0564
  145DA       P 4579  13.502   3.941   2.197  0.0036 -0.6393 -0.4599
  145DA     O1P 4580  13.513   3.850   2.311 -0.0398 -0.4191 -0.3190
  145DA     O2P 4581  13.528   4.086   2.229 -0.2844  0.5017  0.3297
  145DA     O5' 4582  13.617   3.902   2.088 -0.2387 -0.7585  0.6875
  145DA     C5' 4583  13.619   3.760   2.063 -0.3444 -0.2065  0.2122
  145DA    H5'1 4584  13.534   3.727   2.003 -0.0531 -0.5987  0.0078
  145DA    H5'2 4585  13.615   3.699   2.152  2.1362 -3.1770 -1.5044
  145DA     C4' 4586  13.742   3.734   1.983  0.3888 -0.5982  0.3796
  145DA     H4' 4587  13.741   3.625   1.970  0.8608 -0.3558 -2.0453
  145DA     O4' 4588  13.742   3.794   1.854  0.5780  0.4039  0.2204
  145DA     C1' 4589  13.860   3.855   1.822 -0.6971  0.8064 -0.1807
  145DA     H1' 4590  13.918   3.781   1.766 -1.9561 -0.8813  0.6582
  145DA      N9 4591  13.822   3.973   1.733 -0.3749  0.1383 -0.6734
  145DA      C8 4592  13.748   4.087   1.757 -0.2912 -0.6335 -0.0096
  145DA      H8 4593  13.702   4.102   1.854  0.4073 -2.1800  0.5956
  145DA      N7 4594  13.742   4.166   1.658 -0.1224  0.0299 -0.4845
  145DA      C5 4595  13.806   4.101   1.558 -0.3134  0.3077  0.7575
  145DA      C6 4596  13.827   4.130   1.421 -0.4773  1.0127  0.4278
  145DA      N6 4597  13.798   4.240   1.361  0.0021 -0.3021 -0.0027
  145DA     H61 4598  13.756   4.322   1.403 -1.3719 -0.2239 -1.4365
  145DA     H62 4599  13.823   4.232   1.263 -1.0532  1.5962 -0.4843
  145DA      N1 4600  13.887   4.045   1.347 -0.5613  0.2825 -0.2463
  145DA      C2 4601  13.933   3.929   1.398  0.0029  0.1145  0.6056
  145DA      H2 4602  13.981   3.865   1.325 -0.8573 -0.9433  0.9326
  145DA      N3 4603  13.927   3.895   1.521  0.3905 -0.2521  0.3919
  145DA      C4 4604  13.861   3.984   1.601  0.2283  0.4648  0.4501
  145DA     C3' 4605  13.879   3.771   2.046  0.0461 -0.2631 -0.1703
  145DA     H3' 4606  13.858   3.803   2.148  0.1427  0.3257 -0.3318
  145DA     C2' 4607  13.923   3.888   1.960 -0.4107 -0.9477  0.6761
  145DA    H2'1 4608  13.894   3.982   2.007 -1.3716 -1.4623  1.1300
  145DA    H2'2 4609  14.030   3.884   1.944 -0.3411  1.7595 -0.0359
  145DA     O3' 4610  13.966   3.657   2.035  0.0616  0.0333 -0.4862
  146DT3      P 4611  14.119   3.654   2.089 -0.2781  0.0791  0.0430
  146DT3    O1P 4612  14.136   3.518   2.148  0.5662 -0.0313  0.4485
  146DT3    O2P 4613  14.152   3.776   2.167 -0.5146  0.3805 -0.1194
  146DT3    O5' 4614  14.218   3.652   1.958  0.2475  0.2647  0.5147
  146DT3    C5' 4615  14.190   3.572   1.848 -0.2750  0.2341  0.2690
  146DT3   H5'1 4616  14.082   3.568   1.834 -0.1546 -0.4426 -0.5187
  146DT3   H5'2 4617  14.222   3.470   1.864  0.2667  0.0254 -1.8888
  146DT3    C4' 4618  14.252   3.624   1.719 -0.3034  0.1105 -0.0420
  146DT3    H4' 4619  14.235   3.546   1.645  0.7345 -0.8558  0.6891
  146DT3    O4' 4620  14.194   3.748   1.675  0.1141 -0.3560  0.5393
  146DT3    C1' 4621  14.299   3.819   1.615 -0.2198  0.2110 -0.1387
  146DT3    H1' 4622  14.312   3.763   1.522  0.2366  1.6311 -0.9629
  146DT3     N1 4623  14.260   3.959   1.590 -0.4511  0.3697  1.0044
  146DT3     C6 4624  14.212   4.039   1.694 -0.0802 -0.1871 -0.2198
  146DT3     H6 4625  14.232   3.993   1.789 -0.8791 -2.6874 -1.1932
  146DT3     C5 4626  14.158   4.161   1.676  0.9263  0.0274 -0.1479
  146DT3     C7 4627  14.111   4.236   1.795 -0.3087 -0.1468  0.7804
  146DT3    H71 4628  14.002   4.232   1.805 -0.3543 -0.8485  0.1045
  146DT3    H72 4629  14.148   4.198   1.890 -0.4589 -1.5461  0.2888
  146DT3    H73 4630  14.142   4.339   1.775 -0.2660  0.0430  1.7585
  146DT3     C4 4631  14.151   4.218   1.540 -0.4804 -0.3230  0.0059
  146DT3     O4 4632  14.113   4.334   1.511 -0.1138  0.0296  0.4254
  146DT3     N3 4633  14.212   4.137   1.441  0.0851  0.2563  0.2590
  146DT3     H3 4634  14.195   4.168   1.346  0.3047  2.7871  0.9634
  146DT3     C2 4635  14.263   4.009   1.458 -0.2490  0.3517 -0.3841
  146DT3     O2 4636  14.319   3.956   1.368  0.2744 -0.0147 -0.6948
  146DT3    C3' 4637  14.405   3.646   1.718  0.1628  0.8625 -0.3731
  146DT3    H3' 4638  14.448   3.607   1.810 -0.8515 -1.0252 -0.6406
  146DT3    C2' 4639  14.422   3.798   1.698 -0.2424  0.5665  0.0572
  146DT3   H2'1 4640  14.417   3.846   1.796  0.7886 -3.3221  2.2532
  146DT3   H2'2 4641  14.515   3.823   1.647  0.1174  1.9995  1.3267
  146DT3    O3' 4642  14.461   3.585   1.601  0.6120 -0.1289 -0.3050
  146DT3    H3T 4643  14.550   3.618   1.589  0.3103  0.3760 -1.3129
  147DA5    O5' 4644  14.139   4.476   0.424 -0.9971 -0.0673 -0.4385
  147DA5    H5T 4645  14.165   4.533   0.496 -1.3439 -1.3118  0.7189
  147DA5    C5' 4646  14.262   4.419   0.386 -0.4268 -0.2808  0.0727
  147DA5   H5'1 4647  14.342   4.482   0.425 -1.1957  0.8898 -0.1797
  147DA5   H5'2 4648  14.250   4.419   0.277 -2.1862  3.3267  0.1158
  147DA5    C4' 4649  14.296   4.282   0.441 -0.1349 -0.1732 -0.6442
  147DA5    H4' 4650  14.394   4.251   0.406  0.8983  0.8847  1.1187
  147DA5    O4' 4651  14.301   4.287   0.591  0.0679 -0.1783  0.4359
  147DA5    C1' 4652  14.210   4.189   0.640  0.4409  0.4113  0.0954
  147DA5    H1' 4653  14.251   4.091   0.664 -0.5735 -0.7680 -2.6342
  147DA5     N9 4654  14.147   4.255   0.758 -0.5306  0.5535 -0.2966
  147DA5     C8 4655  14.078   4.372   0.762  0.1712  0.1444  0.2593
  147DA5     H8 4656  14.050   4.435   0.679 -2.2178 -0.1259  0.7966
  147DA5     N7 4657  14.055   4.418   0.884  0.5799  0.3118  0.7186
  147DA5     C5 4658  14.103   4.312   0.967 -0.2138 -0.6635 -0.1707
  147DA5     C6 4659  14.109   4.287   1.104  0.0112 -0.3816 -0.3373
  147DA5     N6 4660  14.040   4.355   1.192  0.5157  0.1795 -0.5725
  147DA5    H61 4661  13.996   4.439   1.158 -1.6154 -0.8673 -0.5194
  147DA5    H62 4662  14.056   4.338   1.290  1.1089  1.6291 -0.3840
  147DA5     N1 4663  14.174   4.183   1.154 -0.7901  0.1765 -0.1636
  147DA5     C2 4664  14.223   4.093   1.066  0.3323 -0.0886  0.0788
  147DA5     H2 4665  14.271   4.008   1.113  1.6995  0.4449 -0.3014
  147DA5     N3 4666  14.223   4.101   0.938  0.4822  0.6796  0.0096
  147DA5     C4 4667  14.163   4.215   0.891  0.2020  0.1356  0.1591
  147DA5    C3' 4668  14.201   4.167   0.408  0.0007 -0.5183  0.2602
  147DA5    H3' 4669  14.134   4.197   0.327  0.2431 -0.8951 -0.0809
  147DA5    C2' 4670  14.109   4.160   0.527  0.2184  0.7558  0.0791
  147DA5   H2'1 4671  14.033   4.238   0.523 -1.3538 -0.7809 -1.1264
  147DA5   H2'2 4672  14.058   4.064   0.530  0.6573  0.4155 -1.7892
  147DA5    O3' 4673  14.269   4.048   0.386  0.2590  0.7616  0.1474
  148DT       P 4674  14.197   3.922   0.307  0.2658 -0.1285  0.4310
  148DT     O1P 4675  14.307   3.846   0.246  0.0304 -0.0435 -0.3508
  148DT     O2P 4676  14.095   3.982   0.220 -0.3596 -0.0774  0.0781
  148DT     O5' 4677  14.122   3.835   0.418 -0.1476 -1.0952 -0.1448
  148DT     C5' 4678  14.201   3.748   0.494 -0.1797  0.4461  0.1261
  148DT    H5'1 4679  14.300   3.778   0.528 -0.2747  1.4935 -0.4720
  148DT    H5'2 4680  14.219   3.656   0.438  1.3905 -0.0716  1.4042
  148DT     C4' 4681  14.115   3.716   0.614  0.6983 -0.4556  0.2222
  148DT     H4' 4682  14.169   3.640   0.671 -0.3861 -1.0365  0.4984
  148DT     O4' 4683  14.087   3.824   0.704  0.0373  0.3940  0.3620
  148DT     C1' 4684  13.968   3.798   0.773 -0.2158  0.6634  0.0724
  148DT     H1' 4685  13.974   3.715   0.844 -2.0506  0.5207  0.1078
  148DT      N1 4686  13.915   3.915   0.852 -0.3790 -0.1142 -0.6851
  148DT      C6 4687  13.838   4.016   0.789 -0.3600  0.0666 -0.1206
  148DT      H6 4688  13.827   4.023   0.681 -1.4668  0.2914 -0.0072
  148DT      C5 4689  13.794   4.131   0.848  0.6393  0.3872  0.4388
  148DT      C7 4690  13.715   4.231   0.767  0.0616  0.1588 -0.2359
  148DT     H71 4691  13.781   4.308   0.727  1.6956 -0.7742  0.5516
  148DT     H72 4692  13.671   4.182   0.680  2.0319 -5.3347  1.3979
  148DT     H73 4693  13.641   4.280   0.829 -1.6564 -0.6450 -1.5445
  148DT      C4 4694  13.812   4.141   0.985  0.2562  0.0337 -1.1880
  148DT      O4 4695  13.769   4.234   1.054 -0.4558  0.2577  0.0851
  148DT      N3 4696  13.890   4.041   1.055  0.0532 -0.4620  0.2374
  148DT      H3 4697  13.882   4.043   1.155  2.9618  0.6666  0.5376
  148DT      C2 4698  13.942   3.933   0.992  0.4752 -0.4677 -0.6110
  148DT      O2 4699  14.009   3.854   1.060 -0.3067 -0.5730  0.2677
  148DT     C3' 4700  13.981   3.646   0.595 -1.1035 -0.1310  0.9771
  148DT     H3' 4701  13.962   3.633   0.488  1.1358  0.5449  0.4537
  148DT     C2' 4702  13.884   3.750   0.653 -0.1428 -0.1895 -0.6531
  148DT    H2'1 4703  13.865   3.838   0.591  0.2673  2.5780  2.8717
  148DT    H2'2 4704  13.787   3.714   0.685 -0.8543  0.5568 -1.8570
  148DT     O3' 4705  13.965   3.526   0.674 -0.7641 -0.4289 -0.0839
  149DC       P 4706  14.002   3.380   0.633  0.0727  0.0914 -0.1569
  149DC     O1P 4707  14.121   3.392   0.545 -0.3925 -0.4029  0.0242
  149DC     O2P 4708  13.879   3.306   0.584 -0.5822 -0.9873 -0.2352
  149DC     O5' 4709  14.040   3.305   0.771 -0.3647 -0.0302  0.0728
  149DC     C5' 4710  14.161   3.335   0.840 -0.1082 -0.2352  0.9674
  149DC    H5'1 4711  14.219   3.415   0.793  0.5136 -0.9743  0.4423
  149DC    H5'2 4712  14.227   3.248   0.838  1.0734  0.5850  2.4360
  149DC     C4' 4713  14.141   3.362   0.991  1.0951  0.7065 -0.2908
  149DC     H4' 4714  14.233   3.358   1.051  1.0348 -2.1098 -0.2385
  149DC     O4' 4715  14.067   3.479   1.006  0.3192 -0.3824  0.1241
  149DC     C1' 4716  13.949   3.456   1.089  0.3503 -0.2435  0.5328
  149DC     H1' 4717  13.972   3.455   1.195  0.3902  0.5591  0.5395
  149DC      N1 4718  13.840   3.557   1.068  0.3384 -0.8627 -0.2017
  149DC      C6 4719  13.775   3.565   0.947 -0.0299  0.5266  0.6002
  149DC      H6 4720  13.803   3.500   0.865 -0.0230  0.0703  0.9549
  149DC      C5 4721  13.680   3.664   0.927 -0.1720  0.5664  0.0079
  149DC      H5 4722  13.637   3.672   0.828 -1.0608 -0.1796  0.3113
  149DC      C4 4723  13.652   3.744   1.041 -0.0930  0.3397  0.2279
  149DC      N4 4724  13.561   3.836   1.029  0.2742  0.2419 -0.0349
  149DC     H41 4725  13.510   3.847   0.942 -0.9480  1.6525  0.8160
  149DC     H42 4726  13.524   3.884   1.110 -1.5069 -0.1665 -0.5588
  149DC      N3 4727  13.723   3.736   1.158  0.4669  0.2127  0.2910
  149DC      C2 4728  13.816   3.641   1.173 -0.5048 -0.9336  0.0014
  149DC      O2 4729  13.876   3.631   1.281  0.4027 -0.6870 -0.0372
  149DC     C3' 4730  14.060   3.251   1.059  0.5593  0.1564 -0.3066
  149DC     H3' 4731  14.069   3.158   1.003  0.0739 -0.4494  0.5945
  149DC     C2' 4732  13.917   3.308   1.054 -0.4730  0.2228 -1.2542
  149DC    H2'1 4733  13.874   3.301   0.954 -2.9572  1.6999 -0.3745
  149DC    H2'2 4734  13.841   3.260   1.117 -1.6228  3.2332 -0.1366
  149DC     O3' 4735  14.105   3.236   1.196 -0.0598 -0.8403 -0.6337
  150DA       P 4736  14.056   3.110   1.285 -0.2636  0.5760  0.5499
  150DA     O1P 4737  14.161   3.079   1.386  0.0130 -0.1818 -0.3507
  150DA     O2P 4738  14.004   3.000   1.201  0.1804  0.2764  0.1071
  150DA     O5' 4739  13.933   3.174   1.358 -0.2264 -0.6836  0.2793
  150DA     C5' 4740  13.956   3.267   1.468  0.1529  0.5363  0.7403
  150DA    H5'1 4741  14.008   3.355   1.430  0.3288 -0.1981 -0.8186
  150DA    H5'2 4742  14.018   3.210   1.538 -0.2547  0.4705  1.0519
  150DA     C4' 4743  13.839   3.312   1.553 -0.0213 -0.2944  0.3756
  150DA     H4' 4744  13.876   3.359   1.644  0.9592  1.8015 -1.0331
  150DA     O4' 4745  13.749   3.408   1.487 -0.3104  0.8443  0.7583
  150DA     C1' 4746  13.625   3.347   1.485  0.5029  0.2839  0.0306
  150DA     H1' 4747  13.570   3.369   1.577  2.5570  1.0972  1.1234
  150DA      N9 4748  13.541   3.395   1.365  0.0112  0.1593  0.4771
  150DA      C8 4749  13.567   3.377   1.231 -0.2992  0.0929 -0.1679
  150DA      H8 4750  13.648   3.311   1.202  0.2265 -1.0139  3.3614
  150DA      N7 4751  13.499   3.445   1.144 -0.1853  0.0510  0.2090
  150DA      C5 4752  13.410   3.511   1.228 -0.5834  0.4855 -0.3274
  150DA      C6 4753  13.308   3.611   1.208  0.0300 -0.5817  0.6327
  150DA      N6 4754  13.269   3.661   1.093 -0.5918  0.1030  0.0588
  150DA     H61 4755  13.302   3.611   1.012 -0.6339  0.6856 -0.3203
  150DA     H62 4756  13.194   3.728   1.084  1.9646  2.9530 -1.8627
  150DA      N1 4757  13.243   3.661   1.310 -0.1129 -0.2142  0.2954
  150DA      C2 4758  13.274   3.620   1.434 -0.6494 -0.2072 -0.0009
  150DA      H2 4759  13.221   3.667   1.516  0.3858  1.0454 -0.0065
  150DA      N3 4760  13.367   3.533   1.474 -0.1063  0.1935 -0.7832
  150DA      C4 4761  13.436   3.483   1.362  0.6984  0.3753 -0.0385
  150DA     C3' 4762  13.754   3.189   1.587 -0.2888 -0.6876 -0.1995
  150DA     H3' 4763  13.807   3.094   1.583  1.9849  0.3511  2.0346
  150DA     C2' 4764  13.641   3.195   1.492 -0.0045 -0.3477  0.3083
  150DA    H2'1 4765  13.666   3.155   1.394 -1.1656  1.8328 -0.9287
  150DA    H2'2 4766  13.563   3.130   1.531  2.2057 -3.5924 -0.2317
  150DA     O3' 4767  13.708   3.212   1.718  0.3351 -0.0351  0.0574
  151DA       P 4768  13.674   3.080   1.809  0.0673 -0.1967  0.0251
  151DA     O1P 4769  13.626   3.135   1.936  0.0317  0.5753 -0.1050
  151DA     O2P 4770  13.795   3.003   1.805  0.1618  0.2408  0.3821
  151DA     O5' 4771  13.551   2.994   1.748  0.2013 -0.1022  0.1793
  151DA     C5' 4772  13.420   3.000   1.797  0.5809 -0.4180  0.2804
  151DA    H5'1 4773  13.422   2.984   1.905  2.0222  2.5577  0.8249
  151DA    H5'2 4774  13.366   2.923   1.742  1.6536 -0.8765 -0.1488
  151DA     C4' 4775  13.351   3.138   1.770 -0.0704  0.4864 -1.2366
  151DA     H4' 4776  13.410   3.220   1.813 -0.4807 -0.0589  0.4444
  151DA     O4' 4777  13.344   3.162   1.631  0.0408  0.2115  0.1234
  151DA     C1' 4778  13.248   3.263   1.604 -0.2932 -0.0094 -0.8231
  151DA     H1' 4779  13.301   3.358   1.602 -0.2856 -0.0032 -0.3348
  151DA      N9 4780  13.191   3.249   1.470  0.5792  0.2487 -0.1328
  151DA      C8 4781  13.247   3.184   1.361 -0.7441 -0.3094 -0.5018
  151DA      H8 4782  13.323   3.111   1.384  0.8641  0.8407 -1.9835
  151DA      N7 4783  13.198   3.208   1.249  0.2522 -0.2231  0.0929
  151DA      C5 4784  13.093   3.297   1.282 -0.4029 -0.5559 -0.2194
  151DA      C6 4785  12.998   3.377   1.208  0.3735  0.8836  0.3191
  151DA      N6 4786  12.980   3.374   1.076  0.0014 -0.2271  0.5644
  151DA     H61 4787  13.041   3.316   1.020 -1.4326 -2.0465  0.7836
  151DA     H62 4788  12.901   3.429   1.045 -1.2394 -0.9556  2.2988
  151DA      N1 4789  12.907   3.449   1.270  0.1236  0.1825  0.4370
  151DA      C2 4790  12.917   3.464   1.400  0.0121  0.1149  0.3446
  151DA      H2 4791  12.847   3.533   1.446  2.5883  2.3148  1.2220
  151DA      N3 4792  13.004   3.408   1.480 -0.0937 -0.1687  0.5349
  151DA      C4 4793  13.092   3.326   1.417 -0.0373  0.9359  0.3923
  151DA     C3' 4794  13.202   3.139   1.811 -0.1554  0.4813  0.3543
  151DA     H3' 4795  13.159   3.045   1.776 -0.4814  0.3090  1.1895
  151DA     C2' 4796  13.151   3.261   1.725  0.3394  0.4160 -0.4373
  151DA    H2'1 4797  13.050   3.229   1.701 -0.9740  3.3204  0.6886
  151DA    H2'2 4798  13.150   3.359   1.773  0.4545  1.2949 -2.1377
  151DA     O3' 4799  13.184   3.154   1.951  0.3607  0.9110  0.1642
  152DT       P 4800  13.072   3.071   2.029  0.2977 -0.3258 -0.3545
  152DT     O1P 4801  13.099   3.097   2.172  0.3938  0.2907  0.3953
  152DT     O2P 4802  13.069   2.930   1.983 -0.3078  0.1764  0.3978
  152DT     O5' 4803  12.936   3.149   1.987 -0.0845  0.1534 -0.1067
  152DT     C5' 4804  12.896   3.273   2.042 -0.1494 -0.3469  0.1580
  152DT    H5'1 4805  12.982   3.336   2.018 -0.0101 -0.5513  0.1155
  152DT    H5'2 4806  12.887   3.270   2.150  0.8239  0.2257  0.2719
  152DT     C4' 4807  12.769   3.332   1.986  1.0993 -0.2020  0.5551
  152DT     H4' 4808  12.741   3.427   2.031 -0.7232  0.4161 -1.7297
  152DT     O4' 4809  12.784   3.343   1.844  0.1559 -0.3150 -0.6065
  152DT     C1' 4810  12.668   3.288   1.776  0.5457 -0.1466 -0.3322
  152DT     H1' 4811  12.600   3.373   1.774  0.1559 -0.4122  0.8128
  152DT      N1 4812  12.695   3.224   1.644  0.4667  0.4012  0.2839
  152DT      C6 4813  12.798   3.136   1.622  0.0724 -0.0830  0.0609
  152DT      H6 4814  12.846   3.095   1.710 -0.2962 -1.2414 -0.2629
  152DT      C5 4815  12.836   3.095   1.494 -0.1944  0.2020 -1.1338
  152DT      C7 4816  12.938   2.987   1.477 -0.0725  0.1289  0.2462
  152DT     H71 4817  13.003   2.986   1.389  1.4427 -1.6975  1.3038
  152DT     H72 4818  13.013   2.991   1.556  1.8761  4.2626 -1.4963
  152DT     H73 4819  12.881   2.894   1.474 -0.0130  0.0930  0.2274
  152DT      C4 4820  12.767   3.157   1.379  0.3702  0.3651 -0.1537
  152DT      O4 4821  12.783   3.128   1.261 -0.6731  0.4244  0.5861
  152DT      N3 4822  12.668   3.242   1.407 -0.2670 -0.1241 -0.8239
  152DT      H3 4823  12.616   3.281   1.330  0.5585  0.6826 -0.9972
  152DT      C2 4824  12.628   3.274   1.534 -0.6400 -0.2181  0.2210
  152DT      O2 4825  12.527   3.340   1.546  0.3369 -0.6919  0.1074
  152DT     C3' 4826  12.645   3.237   2.014  0.1172  0.9487 -0.0563
  152DT     H3' 4827  12.674   3.158   2.084 -0.2941  1.1632  0.3638
  152DT     C2' 4828  12.622   3.183   1.875  0.3911 -0.6033  0.7918
  152DT    H2'1 4829  12.674   3.087   1.868  1.0394 -0.2960  1.2128
  152DT    H2'2 4830  12.515   3.166   1.862  0.2716  1.0824 -0.8088
  152DT     O3' 4831  12.533   3.309   2.064 -0.4053 -0.7303  0.4099
  153DA       P 4832  12.393   3.242   2.095 -0.3130 -0.1577 -0.0236
  153DA     O1P 4833  12.343   3.304   2.222 -0.8593 -0.1902 -0.3236
  153DA     O2P 4834  12.413   3.093   2.093  0.5726 -0.7920 -0.3133
  153DA     O5' 4835  12.296   3.289   1.978 -0.4460  0.0886  0.5372
  153DA     C5' 4836  12.293   3.427   1.948  0.0875 -0.0724  0.1772
  153DA    H5'1 4837  12.393   3.462   1.925 -0.0955  2.2771  2.4514
  153DA    H5'2 4838  12.252   3.483   2.032  1.1238 -1.5894  1.7674
  153DA     C4' 4839  12.202   3.468   1.828 -0.3577  0.2602  0.0718
  153DA     H4' 4840  12.199   3.573   1.798 -0.7688 -0.6254 -3.5374
  153DA     O4' 4841  12.261   3.423   1.707 -0.5740  0.7145 -0.4433
  153DA     C1' 4842  12.163   3.362   1.624  0.4204  0.3023 -0.3652
  153DA     H1' 4843  12.123   3.440   1.558 -1.3916 -0.3009 -0.0492
  153DA      N9 4844  12.220   3.254   1.544 -0.0264  0.6678 -0.1255
  153DA      C8 4845  12.292   3.146   1.592 -0.0669  0.0648 -0.3019
  153DA      H8 4846  12.312   3.129   1.697  2.3306 -0.0176 -0.7126
  153DA      N7 4847  12.341   3.068   1.494 -0.6656  0.4146 -0.0491
  153DA      C5 4848  12.285   3.129   1.373 -0.5915  0.3252 -0.0500
  153DA      C6 4849  12.299   3.101   1.234  0.4133  0.6358  0.0348
  153DA      N6 4850  12.381   3.004   1.187  0.4938 -0.5574  0.1843
  153DA     H61 4851  12.447   2.961   1.250 -0.6444 -1.9208  0.5048
  153DA     H62 4852  12.391   3.000   1.086  0.3722  1.7059  0.0285
  153DA      N1 4853  12.242   3.178   1.145 -0.3663  0.3578 -0.8120
  153DA      C2 4854  12.167   3.276   1.191 -0.1909 -0.3641 -0.1659
  153DA      H2 4855  12.122   3.341   1.118  1.4602 -1.9461 -2.7857
  153DA      N3 4856  12.148   3.316   1.317 -0.1003 -0.0185 -0.3631
  153DA      C4 4857  12.214   3.237   1.409 -0.5737 -0.5928  0.6426
  153DA     C3' 4858  12.055   3.421   1.827  0.4283  0.2936 -0.4077
  153DA     H3' 4859  12.015   3.388   1.922  1.6825 -0.4234 -0.1151
  153DA     C2' 4860  12.045   3.311   1.717 -0.5304  0.9431  0.4123
  153DA    H2'1 4861  12.073   3.214   1.758 -0.9776 -1.6310 -4.5577
  153DA    H2'2 4862  11.948   3.299   1.669 -1.1837  1.7686  1.4970
  153DA     O3' 4863  11.978   3.527   1.783 -0.4521 -0.0950 -0.3279
  154DT       P 4864  11.814   3.523   1.796  0.1857  0.0280  0.3586
  154DT     O1P 4865  11.759   3.661   1.837 -0.8983  0.1311  0.5521
  154DT     O2P 4866  11.770   3.409   1.876  0.2819  0.1420  0.0955
  154DT     O5' 4867  11.768   3.502   1.638  0.2374 -0.1180 -0.4837
  154DT     C5' 4868  11.768   3.603   1.542 -0.0543 -0.6005 -0.0903
  154DT    H5'1 4869  11.872   3.636   1.544 -0.5954  1.2721 -0.8381
  154DT    H5'2 4870  11.706   3.689   1.565  0.1614  0.0435 -1.7544
  154DT     C4' 4871  11.744   3.555   1.401  0.0357 -0.3673  0.1257
  154DT     H4' 4872  11.767   3.646   1.346  1.3056  0.1526  1.4584
  154DT     O4' 4873  11.820   3.442   1.366  0.0997  0.0237 -0.1871
  154DT     C1' 4874  11.733   3.351   1.306  0.2202 -0.1642 -0.7012
  154DT     H1' 4875  11.709   3.371   1.201 -4.2260 -1.3932 -0.1592
  154DT      N1 4876  11.801   3.216   1.316  0.7878  0.1858  0.0293
  154DT      C6 4877  11.823   3.155   1.434 -0.1409  0.0169  0.0672
  154DT      H6 4878  11.793   3.205   1.524 -1.0507  2.5936 -1.5520
  154DT      C5 4879  11.915   3.057   1.440 -0.5149  0.4301  0.3613
  154DT      C7 4880  11.964   3.008   1.573  0.0396  0.4717 -0.3790
  154DT     H71 4881  11.971   2.900   1.576 -2.6974  0.2080 -0.7755
  154DT     H72 4882  12.063   3.048   1.598 -0.4233  1.8076 -0.5600
  154DT     H73 4883  11.891   3.032   1.651  0.3667 -3.2908  1.2611
  154DT      C4 4884  11.969   2.985   1.325  0.2235 -0.3904 -0.2309
  154DT      O4 4885  12.058   2.896   1.317 -0.5578 -0.4793 -0.1226
  154DT      N3 4886  11.924   3.042   1.210  1.1439 -0.5194 -0.8781
  154DT      H3 4887  11.955   2.995   1.126 -1.1483  1.3341 -2.9169
  154DT      C2 4888  11.851   3.160   1.197 -0.5891 -0.7260  0.0630
  154DT      O2 4889  11.832   3.216   1.088 -0.3462  0.8743  0.0383
  154DT     C3' 4890  11.593   3.515   1.392 -0.3204  0.6298 -0.1417
  154DT     H3' 4891  11.542   3.527   1.488 -1.7883 -2.7967 -0.3499
  154DT     C2' 4892  11.603   3.367   1.384 -0.0262  0.7303  0.1222
  154DT    H2'1 4893  11.620   3.335   1.487 -1.5448 -2.9035 -0.6444
  154DT    H2'2 4894  11.519   3.314   1.341 -0.7622  1.0312  1.1374
  154DT     O3' 4895  11.541   3.580   1.283  0.1073 -0.6864 -0.0233
  155DC       P 4896  11.388   3.610   1.267  0.0645 -0.1935  0.2256
  155DC     O1P 4897  11.368   3.695   1.149  1.0394 -0.4172  0.0804
  155DC     O2P 4898  11.347   3.673   1.392  0.4019 -0.5174 -0.2206
  155DC     O5' 4899  11.318   3.472   1.240 -0.3848  0.4340 -0.1875
  155DC     C5' 4900  11.280   3.430   1.111 -0.6770  0.2448  0.7527
  155DC    H5'1 4901  11.216   3.507   1.068  1.4892  0.3205 -2.7919
  155DC    H5'2 4902  11.215   3.344   1.103  0.4155 -0.4277 -2.0644
  155DC     C4' 4903  11.392   3.409   1.013 -0.5056  0.2840 -0.5437
  155DC     H4' 4904  11.437   3.506   0.994  2.4614 -0.7319  0.7130
  155DC     O4' 4905  11.490   3.312   1.058  0.0882  0.0990  0.1054
  155DC     C1' 4906  11.496   3.193   0.978 -0.3284 -0.0822  0.0805
  155DC     H1' 4907  11.571   3.204   0.900 -0.8791 -0.7916 -0.5604
  155DC      N1 4908  11.523   3.065   1.051  0.0674 -0.0363  1.1077
  155DC      C6 4909  11.499   3.063   1.187 -0.4925 -0.3785 -0.2841
  155DC      H6 4910  11.447   3.141   1.239  0.1559  0.1166 -0.3689
  155DC      C5 4911  11.558   2.971   1.263  0.3746 -0.1360 -0.0022
  155DC      H5 4912  11.548   2.971   1.370  0.4689 -2.1455  0.0488
  155DC      C4 4913  11.641   2.872   1.191  0.3323  0.3616 -0.1788
  155DC      N4 4914  11.711   2.786   1.261  0.6898  0.5753  0.0966
  155DC     H41 4915  11.724   2.791   1.361  0.7713 -0.8160  0.1749
  155DC     H42 4916  11.767   2.728   1.200 -1.1042  1.3799 -2.4568
  155DC      N3 4917  11.665   2.876   1.066 -0.1635  0.3018  0.7103
  155DC      C2 4918  11.599   2.961   0.986 -0.4787 -0.0140 -0.7750
  155DC      O2 4919  11.619   2.947   0.868 -0.2156  0.0842 -0.5681
  155DC     C3' 4920  11.330   3.336   0.894 -0.1614 -0.2004 -0.0366
  155DC     H3' 4921  11.224   3.363   0.891  0.0799  0.7413 -0.7534
  155DC     C2' 4922  11.357   3.189   0.923  0.1311 -0.3962  0.0766
  155DC    H2'1 4923  11.288   3.155   1.000  0.5666  0.7592  0.9917
  155DC    H2'2 4924  11.350   3.124   0.835 -0.5622 -0.7280  0.3672
  155DC     O3' 4925  11.382   3.357   0.763 -0.6446 -0.0571 -0.4815
  156DC       P 4926  11.288   3.349   0.638 -0.0415  0.1357  0.0554
  156DC     O1P 4927  11.355   3.451   0.549  0.6274  0.2788 -0.0358
  156DC     O2P 4928  11.147   3.365   0.673 -0.7562 -0.4970 -0.1608
  156DC     O5' 4929  11.309   3.193   0.586  0.0704 -0.3727  0.2954
  156DC     C5' 4930  11.417   3.152   0.512 -0.1915  0.2528  0.4444
  156DC    H5'1 4931  11.510   3.167   0.568  0.0241  1.2419 -0.1490
  156DC    H5'2 4932  11.422   3.215   0.423  0.5336  1.3602  1.2375
  156DC     C4' 4933  11.411   2.999   0.487 -0.4669 -0.3481  0.2849
  156DC     H4' 4934  11.489   2.970   0.417 -0.6384  0.7699 -0.3912
  156DC     O4' 4935  11.440   2.937   0.608  0.2038 -0.1210 -0.1941
  156DC     C1' 4936  11.342   2.831   0.612  0.4591  0.4124 -0.6277
  156DC     H1' 4937  11.382   2.756   0.545  1.5626  0.8839 -0.5217
  156DC      N1 4938  11.329   2.783   0.753  0.8807  0.5739 -0.1564
  156DC      C6 4939  11.260   2.852   0.856 -0.8199 -0.0602  0.8547
  156DC      H6 4940  11.200   2.935   0.821  0.0723  0.0755 -0.4222
  156DC      C5 4941  11.267   2.811   0.983  0.0283 -0.1172  0.0699
  156DC      H5 4942  11.229   2.869   1.065  1.7044  0.3873  0.5385
  156DC      C4 4943  11.338   2.695   1.008 -0.9169  0.3604 -0.1491
  156DC      N4 4944  11.349   2.645   1.128  0.2460 -0.2084  0.5975
  156DC     H41 4945  11.311   2.699   1.204 -1.3233  1.2527 -1.1521
  156DC     H42 4946  11.406   2.561   1.132  2.0029  0.9121  0.1804
  156DC      N3 4947  11.410   2.629   0.914  0.0041  0.4856 -0.9643
  156DC      C2 4948  11.403   2.671   0.786  0.1779 -0.0710 -0.3988
  156DC      O2 4949  11.467   2.601   0.704  0.0572  0.3135 -0.4903
  156DC     C3' 4950  11.272   2.949   0.438  0.7080 -0.1229  0.8572
  156DC     H3' 4951  11.200   3.030   0.424 -0.1454 -0.3170  3.5597
  156DC     C2' 4952  11.215   2.886   0.557 -0.2148  0.3268  0.0113
  156DC    H2'1 4953  11.164   2.961   0.618 -0.3293  1.3389 -1.2753
  156DC    H2'2 4954  11.151   2.802   0.530 -0.4738  0.9136 -1.2685
  156DC     O3' 4955  11.277   2.840   0.345 -0.4909 -0.0965  0.5807
  157DA       P 4956  11.189   2.834   0.212  0.3799 -0.1113 -0.4675
  157DA     O1P 4957  11.269   2.908   0.109 -0.1409 -0.3562  0.5440
  157DA     O2P 4958  11.047   2.872   0.242 -0.5959  0.5395 -0.0197
  157DA     O5' 4959  11.195   2.677   0.175  0.2968 -0.5126 -0.7479
  157DA     C5' 4960  11.312   2.618   0.127  1.0805 -0.1445  0.5995
  157DA    H5'1 4961  11.401   2.673   0.157 -0.0169  2.3208 -0.3894
  157DA    H5'2 4962  11.310   2.635   0.019  1.5556  1.9338  0.8718
  157DA     C4' 4963  11.319   2.467   0.147 -0.0746  0.1994 -0.3774
  157DA     H4' 4964  11.405   2.441   0.086 -0.7082  2.5470 -2.4389
  157DA     O4' 4965  11.340   2.433   0.289  0.3156 -0.3231  0.0661
  157DA     C1' 4966  11.252   2.341   0.339  0.1262  0.5327 -0.1249
  157DA     H1' 4967  11.310   2.249   0.337  2.5284  1.9674 -1.4420
  157DA      N9 4968  11.210   2.391   0.472 -0.4971 -0.3259 -0.2877
  157DA      C8 4969  11.157   2.512   0.512  0.2745 -0.4890  0.2276
  157DA      H8 4970  11.129   2.594   0.448 -0.1174  2.7272  4.0978
  157DA      N7 4971  11.146   2.523   0.641 -0.1973 -0.2268 -0.1488
  157DA      C5 4972  11.203   2.405   0.688 -0.0937 -0.1529 -0.2394
  157DA      C6 4973  11.215   2.344   0.813  0.4245 -0.1223  0.2192
  157DA      N6 4974  11.187   2.395   0.934  0.4807  0.0702 -0.1178
  157DA     H61 4975  11.156   2.491   0.938  0.1224 -0.0551  0.1858
  157DA     H62 4976  11.178   2.335   1.015 -3.1993  1.4797  0.7412
  157DA      N1 4977  11.254   2.215   0.820  0.5454  0.3570 -0.7738
  157DA      C2 4978  11.287   2.147   0.712 -0.3323 -0.6487  0.3769
  157DA      H2 4979  11.327   2.048   0.729  2.6081  0.5340  1.0782
  157DA      N3 4980  11.270   2.190   0.586 -0.5352  0.6329  0.0433
  157DA      C4 4981  11.233   2.322   0.584  0.3039 -0.7105  0.1803
  157DA     C3' 4982  11.213   2.365   0.110  0.4758 -0.1868  0.3104
  157DA     H3' 4983  11.150   2.416   0.036 -0.7492 -0.2555  1.2680
  157DA     C2' 4984  11.136   2.349   0.236 -0.1188 -0.9460 -0.1535
  157DA    H2'1 4985  11.075   2.436   0.262  0.9781 -0.7098  1.8153
  157DA    H2'2 4986  11.084   2.253   0.235  3.8443 -3.3003 -0.3586
  157DA     O3' 4987  11.259   2.247   0.046 -0.5691  0.2120 -0.5923
  158DC       P 4988  11.161   2.150  10.634  0.2197 -0.2186  0.0471
  158DC     O1P 4989  11.245   2.068  10.547  0.1616 -0.0429  0.1143
  158DC     O2P 4990  11.046   2.221  10.577 -0.0176  0.3354 -0.1204
  158DC     O5' 4991  11.115   2.046   0.071 -0.0148 -0.1139 -0.9385
  158DC     C5' 4992  11.213   1.965   0.145 -0.1736  0.1571  1.0249
  158DC    H5'1 4993  11.294   2.033   0.171 -0.5074  2.6147 -3.4984
  158DC    H5'2 4994  11.257   1.895   0.075 -0.3367 -0.8946  1.9510
  158DC     C4' 4995  11.155   1.889   0.259 -0.0035  1.1370 -0.2086
  158DC     H4' 4996  11.223   1.812   0.297 -0.2432  1.3020  0.5653
  158DC     O4' 4997  11.142   1.969   0.376  0.0418  0.0563 -0.3476
  158DC     C1' 4998  11.019   1.928   0.437  0.1081  0.3787  0.6020
  158DC     H1' 4999  11.032   1.835   0.493  1.2387 -0.2249 -0.6195
  158DC      N1 5000  10.963   2.025   0.536  0.6264 -0.6689 -0.1918
  158DC      C6 5001  10.888   2.135   0.499 -0.6768  0.5793  0.2175
  158DC      H6 5002  10.874   2.144   0.392 -1.0576 -0.9295  0.1164
  158DC      C5 5003  10.839   2.223   0.592  0.0752 -0.1366  0.0487
  158DC      H5 5004  10.784   2.310   0.559 -1.9307 -1.1029  0.6517
  158DC      C4 5005  10.879   2.204   0.727 -0.1523 -0.1093  0.2339
  158DC      N4 5006  10.848   2.291   0.816 -0.0856 -0.6162  0.4963
  158DC     H41 5007  10.780   2.363   0.795  1.2593 -0.0258 -2.2401
  158DC     H42 5008  10.891   2.286   0.907 -0.6743  0.5287  0.8607
  158DC      N3 5009  10.948   2.099   0.766 -0.0711  0.3361  0.5186
  158DC      C2 5010  10.994   2.008   0.674  0.3453  0.5241  0.3591
  158DC      O2 5011  11.057   1.906   0.712  0.2105  0.0001  0.0925
  158DC     C3' 5012  11.020   1.820   0.230  0.9322 -0.6134 -0.3438
  158DC     H3' 5013  11.006   1.822   0.122 -1.4204  1.3521 -0.1002
  158DC     C2' 5014  10.929   1.905   0.315 -0.4714  0.1095  0.7346
  158DC    H2'1 5015  10.913   1.996   0.256 -0.4002 -0.5931 -0.3874
  158DC    H2'2 5016  10.835   1.860   0.347 -0.5753  0.1442  0.4781
  158DC     O3' 5017  11.017   1.682   0.277  0.1392  0.2306 -0.0464
  159DC       P 5018  10.928   1.570   0.207  0.4523  0.2507  0.5914
  159DC     O1P 5019  10.970   1.432   0.248 -0.1863 -0.7862  0.3098
  159DC     O2P 5020  10.928   1.600   0.062 -0.0789 -0.3611 -0.6357
  159DC     O5' 5021  10.778   1.605   0.265  0.2930  0.3314 -0.4346
  159DC     C5' 5022  10.715   1.524   0.366 -0.2561  0.6434  0.5941
  159DC    H5'1 5023  10.698   1.424   0.326  1.4220  0.9024 -0.9065
  159DC    H5'2 5024  10.615   1.561   0.389 -0.1478 -0.1436  2.5072
  159DC     C4' 5025  10.790   1.514   0.497  0.7672 -0.2783 -0.0155
  159DC     H4' 5026  10.892   1.478   0.485  0.9853 -0.6238  2.3878
  159DC     O4' 5027  10.806   1.642   0.555 -0.5731 -0.0175 -0.1987
  159DC     C1' 5028  10.740   1.656   0.682  0.1562 -0.0238  0.6645
  159DC     H1' 5029  10.820   1.645   0.755  1.5914  0.7961 -0.7374
  159DC      N1 5030  10.678   1.796   0.695 -0.3362 -0.4459 -0.3319
  159DC      C6 5031  10.632   1.858   0.585  0.5331  0.3767  0.0538
  159DC      H6 5032  10.624   1.809   0.488  1.9105 -1.1131  0.6411
  159DC      C5 5033  10.593   1.987   0.597  0.2391 -0.0255 -0.5829
  159DC      H5 5034  10.554   2.034   0.508  1.9158 -0.7881 -1.7885
  159DC      C4 5035  10.583   2.047   0.724  0.2433  0.0300 -0.8773
  159DC      N4 5036  10.543   2.168   0.734  0.4194 -0.0613 -0.2279
  159DC     H41 5037  10.526   2.215   0.646  2.0270 -0.4908 -0.8045
  159DC     H42 5038  10.530   2.212   0.824  2.3594 -1.4362  0.8028
  159DC      N3 5039  10.636   1.990   0.832 -0.1893 -0.2894  0.4466
  159DC      C2 5040  10.682   1.864   0.820  0.3824  0.4131 -1.0477
  159DC      O2 5041  10.719   1.807   0.923  0.3777  0.4097  0.5861
  159DC     C3' 5042  10.708   1.436   0.602  0.2687  0.1437  0.2312
  159DC     H3' 5043  10.632   1.378   0.551  1.0952 -2.9652  2.2675
  159DC     C2' 5044  10.642   1.544   0.684  0.3821  0.2213  0.4115
  159DC    H2'1 5045  10.549   1.575   0.635  0.7716 -2.1381 -2.1059
  159DC    H2'2 5046  10.623   1.512   0.786  2.5838 -0.9688  0.5149
  159DC     O3' 5047  10.803   1.360   0.682 -0.3541 -0.3080 -0.2099
  160DT       P 5048  10.765   1.225   0.749 -0.0358 -0.2126  0.1157
  160DT     O1P 5049  10.888   1.150   0.772  0.2931 -0.2643  0.5878
  160DT     O2P 5050  10.654   1.158   0.680  0.0595 -0.0474  0.2144
  160DT     O5' 5051  10.707   1.284   0.883 -0.2084  0.2575  0.3506
  160DT     C5' 5052  10.782   1.353   0.982 -0.2037  0.0737  0.5028
  160DT    H5'1 5053  10.830   1.436   0.930 -0.0880 -0.7117 -0.6694
  160DT    H5'2 5054  10.864   1.288   1.012  1.5675  1.0254 -1.9798
  160DT     C4' 5055  10.690   1.393   1.094  0.4210  0.7299 -0.2219
  160DT     H4' 5056  10.747   1.384   1.187 -2.7508 -1.0932  1.7073
  160DT     O4' 5057  10.631   1.525   1.068  0.2669 -0.0513  0.1492
  160DT     C1' 5058  10.490   1.520   1.099 -0.3924 -0.8032 -0.4863
  160DT     H1' 5059  10.477   1.529   1.206 -1.9032 -2.1154 -0.5252
  160DT      N1 5060  10.416   1.635   1.039 -0.1245 -0.0719  0.3753
  160DT      C6 5061  10.381   1.640   0.902  0.1963  0.0998  0.0315
  160DT      H6 5062  10.387   1.555   0.836 -1.5698  0.0190 -0.0852
  160DT      C5 5063  10.356   1.762   0.850 -0.3300 -0.2017 -0.3820
  160DT      C7 5064  10.305   1.762   0.709  0.1749 -0.3904  0.4528
  160DT     H71 5065  10.378   1.781   0.630 -0.7235 -2.3339 -0.9285
  160DT     H72 5066  10.269   1.661   0.691  2.1193 -1.9471  4.2946
  160DT     H73 5067  10.227   1.836   0.688  1.1310 -0.1961 -3.0272
  160DT      C4 5068  10.344   1.883   0.934 -0.0256  0.3061  0.0836
  160DT      O4 5069  10.321   1.996   0.892  0.3047 -0.5976  0.1524
  160DT      N3 5070  10.366   1.866   1.067  0.2490  0.3856 -0.0846
  160DT      H3 5071  10.365   1.945   1.130  3.4370  0.0043  0.6269
  160DT      C2 5072  10.405   1.751   1.125  0.8535  0.4161 -0.3840
  160DT      O2 5073  10.430   1.754   1.245  0.1449 -0.1189  0.6485
  160DT     C3' 5074  10.577   1.298   1.125  0.5818  0.8027  0.1667
  160DT     H3' 5075  10.598   1.206   1.070  2.1198  0.7461  0.7951
  160DT     C2' 5076  10.458   1.375   1.065  0.2602 -1.3943  0.8391
  160DT    H2'1 5077  10.451   1.352   0.959 -2.0143 -2.8777  1.2363
  160DT    H2'2 5078  10.360   1.358   1.110 -1.0566  3.9450  0.6873
  160DT     O3' 5079  10.575   1.256   1.263  0.5523 -0.0784  0.0374
  161DG       P 5080  10.460   1.152   1.308  0.2238 -0.4835 -0.2937
  161DG     O1P 5081  10.504   1.102   1.442  0.1608  0.2873 -0.3353
  161DG     O2P 5082  10.459   1.052   1.201 -0.2667  0.3626 -0.8072
  161DG     O5' 5083  10.332   1.243   1.319 -0.2026 -0.3029 -0.5035
  161DG     C5' 5084  10.307   1.335   1.428  0.2719 -0.8248  0.1716
  161DG    H5'1 5085  10.389   1.405   1.439 -1.2042  0.6259  3.0522
  161DG    H5'2 5086  10.288   1.272   1.515  0.4748 -1.0656  0.0422
  161DG     C4' 5087  10.181   1.423   1.406 -0.2816  0.5114  0.0006
  161DG     H4' 5088  10.165   1.469   1.504 -0.6940 -0.3571  0.3461
  161DG     O4' 5089  10.195   1.528   1.310 -0.7285  0.6071 -0.3082
  161DG     C1' 5090  10.071   1.533   1.245 -0.0187  0.4119  0.1844
  161DG     H1' 5091   9.996   1.583   1.306 -2.4676  1.1614 -3.1736
  161DG      N9 5092  10.067   1.599   1.111 -0.0526  0.0303 -0.4443
  161DG      C8 5093  10.066   1.544   0.985 -0.4187 -0.1047  0.0281
  161DG      H8 5094  10.101   1.443   0.967 -0.5304 -0.2807  0.7635
  161DG      N7 5095  10.033   1.632   0.894 -0.3591 -0.3249  0.1095
  161DG      C5 5096  10.019   1.754   0.962 -0.4840  0.0913  0.1451
  161DG      C6 5097   9.994   1.889   0.916  0.0445 -0.5076  0.3383
  161DG      O6 5098   9.995   1.938   0.805 -0.0081 -0.2511 -0.1716
  161DG      N1 5099   9.981   1.977   1.021 -0.2896  0.6456 -0.3532
  161DG      H1 5100   9.971   2.075   0.999  0.2403  0.6011 -0.8326
  161DG      C2 5101   9.993   1.944   1.153 -0.1639  0.3385  0.5960
  161DG      N2 5102  10.005   2.044   1.233  0.6846  0.9438 -0.3847
  161DG     H21 5103   9.990   2.135   1.191 -0.6888  0.0168 -2.1022
  161DG     H22 5104  10.032   2.027   1.328  0.3359  0.5471 -0.3512
  161DG      N3 5105  10.016   1.823   1.203  0.4517  0.1771 -0.3895
  161DG      C4 5106  10.025   1.730   1.102 -0.2681 -0.3742  0.2798
  161DG     C3' 5107  10.059   1.336   1.381  0.5425 -0.0753 -0.6724
  161DG     H3' 5108  10.089   1.232   1.396 -2.5486 -1.1823 -1.4509
  161DG     C2' 5109  10.043   1.382   1.234  0.2449  0.1611 -0.7402
  161DG    H2'1 5110  10.114   1.342   1.162  1.9122  2.8381 -0.6832
  161DG    H2'2 5111   9.941   1.357   1.203  0.4124 -1.3525 -0.1703
  161DG     O3' 5112   9.958   1.384   1.472  0.1548 -0.5505 -0.4042
  162DC       P 5113   9.890   1.286   1.576  0.1279 -0.0830  0.6376
  162DC     O1P 5114   9.994   1.210   1.646 -0.4684  0.0065  0.8650
  162DC     O2P 5115   9.771   1.227   1.504 -0.6558  0.0626 -0.1628
  162DC     O5' 5116   9.836   1.400   1.673 -0.2756  0.1527 -0.3635
  162DC     C5' 5117   9.927   1.487   1.743  0.2735 -0.2089  0.0938
  162DC    H5'1 5118  10.028   1.455   1.720 -0.2499 -0.2762 -2.4104
  162DC    H5'2 5119   9.909   1.471   1.850  2.0110 -1.2434  0.2694
  162DC     C4' 5120   9.901   1.638   1.726 -0.1148  0.0939 -0.0308
  162DC     H4' 5121   9.980   1.695   1.774  1.8416 -0.9947 -1.7597
  162DC     O4' 5122   9.904   1.673   1.585 -0.0148 -0.2675 -0.6328
  162DC     C1' 5123   9.793   1.750   1.558  0.7341  0.3754 -0.1369
  162DC     H1' 5124   9.810   1.856   1.577 -0.2621  0.5692 -0.2342
  162DC      N1 5125   9.750   1.738   1.421  0.0864  0.7950 -0.3988
  162DC      C6 5126   9.739   1.617   1.371  0.5486  0.7796 -0.1537
  162DC      H6 5127   9.753   1.536   1.442 -3.3670  1.3327  1.5121
  162DC      C5 5128   9.694   1.595   1.247  0.2723  0.0908 -0.4098
  162DC      H5 5129   9.697   1.492   1.215  1.4339 -0.9698  2.7662
  162DC      C4 5130   9.658   1.719   1.175 -1.0231  0.1880 -0.3102
  162DC      N4 5131   9.629   1.714   1.052  0.2040  0.5796  0.0452
  162DC     H41 5132   9.641   1.632   0.995 -2.1737  0.4068 -0.2852
  162DC     H42 5133   9.637   1.798   0.997 -1.5878  1.1399  0.5774
  162DC      N3 5134   9.671   1.840   1.227 -0.1832 -0.2296  0.5595
  162DC      C2 5135   9.715   1.852   1.355  0.0352  0.4831 -0.2672
  162DC      O2 5136   9.708   1.973   1.402  0.3959  0.8279  0.3554
  162DC     C3' 5137   9.764   1.679   1.782 -0.0623  0.2520  0.1954
  162DC     H3' 5138   9.729   1.589   1.834  1.4523  0.2634  1.3076
  162DC     C2' 5139   9.691   1.700   1.657 -0.2704 -0.6585  0.9709
  162DC    H2'1 5140   9.638   1.609   1.627 -1.1562 -0.1648  1.0118
  162DC    H2'2 5141   9.622   1.784   1.658 -0.6798 -0.6462 -4.0291
  162DC     O3' 5142   9.762   1.801   1.849 -0.7675 -1.5275 -0.5911
  163DA       P 5143   9.662   1.837   1.969 -0.0622 -0.1823  0.1070
  163DA     O1P 5144   9.740   1.892   2.085 -0.0850  0.2460  0.0548
  163DA     O2P 5145   9.576   1.723   1.988 -0.2617  0.1543  0.6422
  163DA     O5' 5146   9.574   1.953   1.901  0.1755  0.2171  0.1454
  163DA     C5' 5147   9.635   2.081   1.884 -0.5129  0.4445 -0.1895
  163DA    H5'1 5148   9.723   2.058   1.825 -1.5662 -0.3590 -1.5091
  163DA    H5'2 5149   9.661   2.123   1.981 -1.1395  1.0129 -0.2592
  163DA     C4' 5150   9.543   2.180   1.818  0.3462 -0.1562  0.3204
  163DA     H4' 5151   9.602   2.272   1.823  1.0542 -0.2398 -3.5911
  163DA     O4' 5152   9.536   2.144   1.682 -0.3976  0.6876 -0.1904
  163DA     C1' 5153   9.406   2.127   1.630  0.3180  0.3788  0.2838
  163DA     H1' 5154   9.372   2.218   1.582  0.6868  0.4354  0.1282
  163DA      N9 5155   9.397   2.011   1.536  0.1354  0.4613  0.6515
  163DA      C8 5156   9.411   1.875   1.559  0.1470  0.7431 -0.5904
  163DA      H8 5157   9.431   1.828   1.653 -0.6271  0.1908 -0.6922
  163DA      N7 5158   9.389   1.802   1.457 -0.0775 -0.1756  0.3454
  163DA      C5 5159   9.356   1.891   1.352  0.0860 -0.4106  0.7605
  163DA      C6 5160   9.318   1.876   1.214  0.0682  0.0842 -0.4144
  163DA      N6 5161   9.318   1.760   1.151  0.0208  0.0648 -0.8127
  163DA     H61 5162   9.324   1.679   1.211 -1.4630  1.2856  1.0665
  163DA     H62 5163   9.307   1.762   1.050  1.3762  0.5372 -0.9779
  163DA      N1 5164   9.309   1.985   1.141 -0.0581  0.1347  0.0608
  163DA      C2 5165   9.316   2.106   1.204  0.7241  0.1731  0.4789
  163DA      H2 5166   9.291   2.187   1.136 -1.0912 -0.6557  0.0811
  163DA      N3 5167   9.342   2.132   1.331 -0.4286  0.0278  0.3908
  163DA      C4 5168   9.364   2.020   1.400  0.3871  0.3574 -0.1189
  163DA     C3' 5169   9.393   2.186   1.864 -0.5320 -0.1868  0.2772
  163DA     H3' 5170   9.381   2.144   1.964 -0.2106  2.3724  1.4721
  163DA     C2' 5171   9.318   2.107   1.752 -0.2712 -0.6478  0.3060
  163DA    H2'1 5172   9.331   2.002   1.776  1.4483 -1.4264 -3.2859
  163DA    H2'2 5173   9.214   2.132   1.734 -0.6676 -1.9746  0.6591
  163DA     O3' 5174   9.358   2.326   1.857  0.2852  0.5124  0.0098
  164DG       P 5175   9.211   2.371   1.899 -0.2544  0.1893 -0.3054
  164DG     O1P 5176   9.230   2.494   1.971  0.1981  0.3023  0.1256
  164DG     O2P 5177   9.140   2.256   1.955 -0.9435 -0.3952 -0.1820
  164DG     O5' 5178   9.144   2.406   1.761 -0.4808  0.0381  0.2730
  164DG     C5' 5179   9.202   2.507   1.677  0.2413  0.8657 -0.1519
  164DG    H5'1 5180   9.311   2.514   1.675  0.1678  2.9274  0.5639
  164DG    H5'2 5181   9.181   2.606   1.716 -0.8525  1.2418 -1.6067
  164DG     C4' 5182   9.137   2.508   1.541 -0.2693  0.3729 -0.2446
  164DG     H4' 5183   9.177   2.595   1.487  0.3991  1.1388  1.4283
  164DG     O4' 5184   9.160   2.392   1.461 -0.4846 -0.0158  0.8836
  164DG     C1' 5185   9.039   2.352   1.402  0.0607 -0.2647  0.5110
  164DG     H1' 5186   9.009   2.402   1.310 -1.2272 -0.2586  0.9246
  164DG      N9 5187   9.034   2.207   1.377 -0.1242  0.3007 -0.6116
  164DG      C8 5188   9.038   2.107   1.472  1.0000  0.6305 -0.3606
  164DG      H8 5189   9.059   2.133   1.575 -1.1645  0.1244  0.2786
  164DG      N7 5190   9.034   1.982   1.423 -0.0622  0.0704 -0.2818
  164DG      C5 5191   9.024   2.007   1.285  0.8930  0.0840  0.1724
  164DG      C6 5192   8.998   1.916   1.175 -0.6686 -0.2881 -0.1025
  164DG      O6 5193   8.995   1.793   1.182 -0.3336 -0.1684 -0.4771
  164DG      N1 5194   9.002   1.980   1.055 -0.1644  0.3127  0.7464
  164DG      H1 5195   8.999   1.919   0.975  2.0637 -0.4424  1.1559
  164DG      C2 5196   9.010   2.111   1.032  1.2272  0.0163  0.1161
  164DG      N2 5197   8.969   2.151   0.913  0.6752  0.0797  0.1381
  164DG     H21 5198   8.959   2.091   0.832  0.8837 -1.3851  1.1482
  164DG     H22 5199   8.955   2.250   0.903  0.6428 -0.0124 -0.8415
  164DG      N3 5200   9.010   2.199   1.134 -0.0665  0.1828 -0.1112
  164DG      C4 5201   9.026   2.140   1.256 -0.1634 -0.1198 -0.0210
  164DG     C3' 5202   8.984   2.526   1.546  0.0552 -0.3489 -0.3534
  164DG     H3' 5203   8.963   2.551   1.650  3.3067  1.8708 -0.0799
  164DG     C2' 5204   8.933   2.386   1.502 -0.0923 -0.2870  0.3266
  164DG    H2'1 5205   8.943   2.321   1.589  2.1848  2.4772  2.3327
  164DG    H2'2 5206   8.832   2.381   1.461 -1.4024  0.2445  3.2292
  164DG     O3' 5207   8.944   2.630   1.467 -0.0728  0.1945 -0.3833
  165DA       P 5208   8.792   2.659   1.434  0.2225 -0.0074  0.1565
  165DA     O1P 5209   8.774   2.806   1.408 -0.2706  0.1834  0.1249
  165DA     O2P 5210   8.703   2.588   1.531  0.1003  0.3616 -0.0046
  165DA     O5' 5211   8.770   2.585   1.292 -0.1243 -0.0913  0.0752
  165DA     C5' 5212   8.821   2.642   1.167  0.0278  0.4616 -0.9759
  165DA    H5'1 5213   8.923   2.605   1.154  0.0864 -0.3764  1.3158
  165DA    H5'2 5214   8.827   2.751   1.170 -0.1784  0.4530  0.3347
  165DA     C4' 5215   8.741   2.599   1.046  0.1664  0.3452  0.0349
  165DA     H4' 5216   8.777   2.645   0.954 -0.7915  0.3175 -0.3675
  165DA     O4' 5217   8.755   2.457   1.024 -0.3246 -0.4153 -0.7298
  165DA     C1' 5218   8.630   2.393   1.032 -0.2767 -0.3109  0.1814
  165DA     H1' 5219   8.605   2.365   0.930  2.1773 -0.2949 -0.4811
  165DA      N9 5220   8.658   2.281   1.121  0.6165  1.1561  0.6213
  165DA      C8 5221   8.647   2.263   1.260 -0.3424 -0.2587 -0.6875
  165DA      H8 5222   8.642   2.351   1.324 -0.2919 -1.5044  1.1137
  165DA      N7 5223   8.663   2.142   1.311 -0.0434  0.2404  0.4507
  165DA      C5 5224   8.674   2.066   1.195 -0.0942  0.4916  0.5026
  165DA      C6 5225   8.698   1.933   1.178 -0.2140 -0.0904  0.0831
  165DA      N6 5226   8.699   1.844   1.271 -0.2941  0.8460 -0.2857
  165DA     H61 5227   8.726   1.874   1.364  1.6469 -0.9765 -0.1868
  165DA     H62 5228   8.718   1.748   1.248  0.7096  1.2435 -1.2290
  165DA      N1 5229   8.704   1.882   1.057  0.2606  0.6602  0.2466
  165DA      C2 5230   8.691   1.963   0.955  0.2829  0.7725  0.1858
  165DA      H2 5231   8.699   1.917   0.857 -1.7612 -1.5276  1.0034
  165DA      N3 5232   8.670   2.094   0.956  0.2710  0.2503 -0.5638
  165DA      C4 5233   8.663   2.145   1.083  0.2544  0.3563 -0.1554
  165DA     C3' 5234   8.589   2.630   1.046 -0.0176  0.2454  0.1400
  165DA     H3' 5235   8.566   2.712   1.113 -2.7463 -1.4583  1.4689
  165DA     C2' 5236   8.534   2.496   1.095 -0.4562  0.4281  0.8688
  165DA    H2'1 5237   8.552   2.497   1.202  0.5913 -0.9920  0.7324
  165DA    H2'2 5238   8.427   2.487   1.078 -0.3995  1.9661 -0.5677
  165DA     O3' 5239   8.548   2.660   0.913  0.6606  0.4812 -0.4325
  166DT       P 5240   8.399   2.700   0.884  0.4305 -0.4436 -0.2699
  166DT     O1P 5241   8.407   2.804   0.773 -0.3393  0.4666 -0.1633
  166DT     O2P 5242   8.339   2.744   1.013  0.1285  0.2322  0.3067
  166DT     O5' 5243   8.325   2.567   0.829 -0.3847  0.4455  0.4948
  166DT     C5' 5244   8.389   2.486   0.728  0.0384 -0.6861 -0.6526
  166DT    H5'1 5245   8.493   2.485   0.760 -1.1984 -0.2656  4.3504
  166DT    H5'2 5246   8.373   2.524   0.627 -0.1456 -0.5307 -0.5671
  166DT     C4' 5247   8.337   2.344   0.732 -0.1730 -0.0558 -0.2896
  166DT     H4' 5248   8.381   2.285   0.652 -0.1112 -0.4596  0.0364
  166DT     O4' 5249   8.375   2.264   0.841 -0.5189  0.3467  0.0257
  166DT     C1' 5250   8.282   2.158   0.845  0.1877  0.2098 -0.3253
  166DT     H1' 5251   8.296   2.087   0.763 -1.2894 -1.3901  0.7489
  166DT      N1 5252   8.288   2.090   0.978  0.3601  0.2125  0.0439
  166DT      C6 5253   8.273   2.158   1.093  0.2509 -0.9089 -0.6419
  166DT      H6 5254   8.242   2.261   1.083  1.2507 -0.6787 -1.4178
  166DT      C5 5255   8.311   2.107   1.213 -0.1144 -0.4458 -0.1008
  166DT      C7 5256   8.301   2.200   1.332 -0.2849  0.1885 -0.2936
  166DT     H71 5257   8.291   2.305   1.307  0.5204  0.3657  0.0677
  166DT     H72 5258   8.217   2.168   1.394 -1.4164  1.5774 -1.0507
  166DT     H73 5259   8.395   2.182   1.384 -0.4209 -2.1683 -0.7605
  166DT      C4 5260   8.365   1.971   1.218 -0.2048 -0.0770 -0.5220
  166DT      O4 5261   8.411   1.919   1.324 -0.0604 -0.3321 -0.6076
  166DT      N3 5262   8.358   1.902   1.099  0.4022  0.4377  0.2293
  166DT      H3 5263   8.400   1.811   1.098 -0.4719  0.0185  0.5915
  166DT      C2 5264   8.326   1.958   0.981  0.8905 -0.0629  0.3817
  166DT      O2 5265   8.341   1.894   0.879  0.3750 -0.0940 -0.3537
  166DT     C3' 5266   8.187   2.338   0.705  0.0524  0.3742 -0.2784
  166DT     H3' 5267   8.142   2.431   0.740 -0.4350  0.3298 -0.7632
  166DT     C2' 5268   8.151   2.220   0.806  0.0808 -0.5683  0.6170
  166DT    H2'1 5269   8.083   2.250   0.885  0.9421 -1.1651  1.6083
  166DT    H2'2 5270   8.097   2.150   0.742  0.5331  1.2638 -1.9313
  166DT     O3' 5271   8.158   2.305   0.567 -0.0688 -0.0226  0.0184
  167DT       P 5272   8.008   2.319   0.506 -0.1655  0.1141 -0.0341
  167DT     O1P 5273   8.013   2.371   0.367  0.2472 -0.3060  0.1685
  167DT     O2P 5274   7.921   2.386   0.606 -0.2274 -0.5742  0.1754
  167DT     O5' 5275   7.950   2.170   0.493 -0.0027  0.2203  0.2009
  167DT     C5' 5276   8.008   2.065   0.411  0.7466  0.3412  0.1001
  167DT    H5'1 5277   8.115   2.079   0.427  0.4735 -0.5758  3.5756
  167DT    H5'2 5278   7.974   2.066   0.308  2.1044 -0.4730 -0.3914
  167DT     C4' 5279   7.980   1.932   0.483  0.0440 -0.0958 -0.7188
  167DT     H4' 5280   8.007   1.857   0.409 -3.2632 -2.4062  0.1740
  167DT     O4' 5281   8.050   1.917   0.608 -0.5695  0.2901  0.5406
  167DT     C1' 5282   7.953   1.854   0.693  0.2358 -0.1823  1.3089
  167DT     H1' 5283   7.950   1.749   0.666 -1.6663  0.0841  0.2608
  167DT      N1 5284   7.970   1.867   0.840  0.1636 -0.5074  0.8039
  167DT      C6 5285   7.945   1.983   0.913 -0.4999 -0.7402 -0.0478
  167DT      H6 5286   7.907   2.073   0.866 -0.5100 -0.3356  0.7262
  167DT      C5 5287   7.964   1.988   1.050  0.4555  1.1082 -0.6732
  167DT      C7 5288   7.929   2.116   1.125 -0.1157  0.2759 -0.6540
  167DT     H71 5289   7.861   2.086   1.206  2.2862 -2.2370  0.6130
  167DT     H72 5290   8.014   2.169   1.166 -0.5093  1.2038 -1.0121
  167DT     H73 5291   7.878   2.184   1.057 -1.1393 -0.6338 -0.8353
  167DT      C4 5292   8.013   1.868   1.126  0.1499 -0.4941  0.9140
  167DT      O4 5293   8.031   1.864   1.246  0.2337  0.3066 -0.6494
  167DT      N3 5294   8.032   1.759   1.048  0.3675  0.8735  0.2926
  167DT      H3 5295   8.077   1.680   1.094 -0.4211  1.1285  1.5285
  167DT      C2 5296   8.015   1.754   0.910  0.7933  0.2233  0.0277
  167DT      O2 5297   8.025   1.645   0.863  0.1571 -0.2731  0.1764
  167DT     C3' 5298   7.833   1.899   0.506  0.6143 -0.5784  0.9801
  167DT     H3' 5299   7.776   1.976   0.455  0.6667 -1.2914 -0.1939
  167DT     C2' 5300   7.829   1.921   0.655  0.5383 -0.3568  0.9058
  167DT    H2'1 5301   7.829   2.028   0.672 -0.0147 -0.0059 -1.0016
  167DT    H2'2 5302   7.735   1.882   0.694 -0.8217  0.9161 -0.9234
  167DT     O3' 5303   7.786   1.766   0.474  0.1219  0.4437  0.2995
  168DC       P 5304   7.631   1.725   0.476 -0.3964 -0.0755 -0.1466
  168DC     O1P 5305   7.607   1.658   0.347  0.1752 -0.1432 -0.0112
  168DC     O2P 5306   7.545   1.842   0.508 -0.2751  0.0289  0.5263
  168DC     O5' 5307   7.610   1.626   0.592  0.1694  0.6786  0.4123
  168DC     C5' 5308   7.652   1.496   0.586  0.1594  0.2628  0.0531
  168DC    H5'1 5309   7.755   1.475   0.559  0.0485 -2.1249  1.2271
  168DC    H5'2 5310   7.582   1.444   0.521 -1.4651  1.5477  0.6897
  168DC     C4' 5311   7.633   1.423   0.719 -0.2055 -0.7937  0.0049
  168DC     H4' 5312   7.675   1.325   0.696  1.2906 -0.1648 -0.0807
  168DC     O4' 5313   7.713   1.471   0.827 -0.0553 -0.0380  0.1464
  168DC     C1' 5314   7.631   1.468   0.947  0.1974 -0.5196 -0.0824
  168DC     H1' 5315   7.616   1.366   0.982 -0.3337 -0.7805 -1.0382
  168DC      N1 5316   7.686   1.560   1.048 -0.1258 -0.2292  0.0948
  168DC      C6 5317   7.682   1.694   1.028  0.2883 -0.6322 -0.1168
  168DC      H6 5318   7.636   1.745   0.945 -1.6946  1.3224  2.0212
  168DC      C5 5319   7.708   1.768   1.140  0.2820  0.2659 -0.2989
  168DC      H5 5320   7.701   1.876   1.135  1.2291  0.5397  2.5984
  168DC      C4 5321   7.746   1.708   1.261 -0.5360  0.9066  0.4269
  168DC      N4 5322   7.774   1.786   1.365  0.3324 -0.0612 -0.3916
  168DC     H41 5323   7.782   1.886   1.360 -0.0960  0.0491  0.8614
  168DC     H42 5324   7.794   1.743   1.454  0.1626  0.5863 -0.0389
  168DC      N3 5325   7.751   1.579   1.276 -0.3296 -0.3168 -0.4225
  168DC      C2 5326   7.734   1.503   1.169  0.1272 -1.1023  0.5446
  168DC      O2 5327   7.747   1.383   1.171  0.1737 -0.1765  0.3826
  168DC     C3' 5328   7.490   1.425   0.757  0.4352 -0.3555 -1.4202
  168DC     H3' 5329   7.430   1.474   0.680  0.8779 -1.3712 -2.4391
  168DC     C2' 5330   7.497   1.501   0.890  0.1764 -0.6595  0.8118
  168DC    H2'1 5331   7.493   1.606   0.859  1.4231 -0.9232 -0.3383
  168DC    H2'2 5332   7.418   1.483   0.964 -0.6985  1.8082  0.5787
  168DC     O3' 5333   7.447   1.295   0.773 -0.1347 -0.1381 -0.5365
  169DT       P 5334   7.296   1.254   0.826  0.0726 -0.3151 -0.1819
  169DT     O1P 5335   7.277   1.113   0.789  0.3344 -0.5799  0.4396
  169DT     O2P 5336   7.194   1.358   0.789 -0.4164  0.6310  0.5463
  169DT     O5' 5337   7.309   1.262   0.980  0.0785  0.5614 -0.1865
  169DT     C5' 5338   7.381   1.163   1.053  0.0526  0.2099  0.2754
  169DT    H5'1 5339   7.486   1.153   1.027 -0.5083 -5.0482 -1.3414
  169DT    H5'2 5340   7.335   1.067   1.028 -0.8342  1.0128 -1.3952
  169DT     C4' 5341   7.381   1.204   1.199  0.0052  0.4440 -0.0110
  169DT     H4' 5342   7.440   1.140   1.265 -0.3450  0.0563 -0.0660
  169DT     O4' 5343   7.434   1.339   1.219 -0.1905 -0.2493 -0.6838
  169DT     C1' 5344   7.399   1.382   1.349 -0.8415  0.9675 -0.0052
  169DT     H1' 5345   7.456   1.325   1.423 -2.0406  0.3240  0.4470
  169DT      N1 5346   7.423   1.524   1.368  0.6734 -0.8156 -0.4230
  169DT      C6 5347   7.397   1.611   1.262  0.2852  0.7989 -0.2331
  169DT      H6 5348   7.352   1.562   1.177 -0.2047 -2.1949  1.5905
  169DT      C5 5349   7.397   1.742   1.278  0.2977  0.1488  0.0768
  169DT      C7 5350   7.362   1.826   1.161  0.3208  0.7564  0.0026
  169DT     H71 5351   7.323   1.756   1.086 -0.9928  1.3308  0.1124
  169DT     H72 5352   7.270   1.885   1.166 -0.0669  0.1867 -0.2323
  169DT     H73 5353   7.445   1.886   1.125  2.1435 -0.8954  1.2309
  169DT      C4 5354   7.446   1.810   1.396  0.4420  0.2623  0.2610
  169DT      O4 5355   7.464   1.930   1.418  0.2498 -0.2834 -0.2146
  169DT      N3 5356   7.480   1.721   1.501  0.1781  0.5086  0.0134
  169DT      H3 5357   7.514   1.768   1.583  1.2539 -0.8399  0.3904
  169DT      C2 5358   7.459   1.582   1.491 -0.7130 -0.0362  0.4568
  169DT      O2 5359   7.470   1.515   1.595  0.3107  0.2025  0.1165
  169DT     C3' 5360   7.242   1.210   1.259 -0.5720  0.1557  0.1427
  169DT     H3' 5361   7.169   1.234   1.183  0.1511  0.8706 -0.3450
  169DT     C2' 5362   7.251   1.326   1.359 -0.3828 -0.4364  0.3377
  169DT    H2'1 5363   7.169   1.398   1.347 -0.7646 -0.9959 -0.4770
  169DT    H2'2 5364   7.235   1.288   1.460 -0.9079 -0.8268  0.1098
  169DT     O3' 5365   7.235   1.082   1.327  0.3926 -0.0821  0.2251
  170DA       P 5366   7.103   1.020   1.390  0.0344 -0.2164  0.2526
  170DA     O1P 5367   7.125   0.874   1.407 -0.0288  0.3254  0.1783
  170DA     O2P 5368   6.994   1.068   1.306 -0.4450  0.6455 -0.4152
  170DA     O5' 5369   7.082   1.082   1.536 -0.5152 -0.2319 -0.2602
  170DA     C5' 5370   7.162   1.042   1.644  0.3507 -0.5782 -0.1340
  170DA    H5'1 5371   7.267   1.046   1.614  0.5150  1.3156  0.5511
  170DA    H5'2 5372   7.133   0.940   1.671  0.6951  0.1370  3.4240
  170DA     C4' 5373   7.142   1.140   1.766 -0.4329  1.1038 -0.0778
  170DA     H4' 5374   7.200   1.098   1.848 -0.5851  0.3972 -0.3219
  170DA     O4' 5375   7.193   1.269   1.736  0.4751  0.0122  0.5729
  170DA     C1' 5376   7.126   1.363   1.807 -0.7477 -0.5730 -0.4017
  170DA     H1' 5377   7.155   1.374   1.912 -0.5033  3.1338 -0.7254
  170DA      N9 5378   7.138   1.499   1.751 -0.2888 -0.1220  0.3613
  170DA      C8 5379   7.097   1.547   1.628 -0.0292 -0.4931  0.6025
  170DA      H8 5380   7.059   1.487   1.547  0.4717 -0.7743  0.5714
  170DA      N7 5381   7.145   1.670   1.601  0.7641  0.1333  0.3402
  170DA      C5 5382   7.196   1.707   1.723 -0.0157 -0.7160  0.0455
  170DA      C6 5383   7.253   1.825   1.773  0.8119  0.2264 -0.2682
  170DA      N6 5384   7.264   1.941   1.707 -0.5811  0.6060  0.4694
  170DA     H61 5385   7.256   1.937   1.606  0.3097  0.7560  0.3821
  170DA     H62 5386   7.315   2.017   1.750  2.2832 -1.0053  0.1945
  170DA      N1 5387   7.289   1.838   1.905 -0.1852  0.9599 -0.0497
  170DA      C2 5388   7.271   1.736   1.988 -0.4200 -0.5021  0.5415
  170DA      H2 5389   7.302   1.744   2.092 -2.2717 -0.3630  1.1259
  170DA      N3 5390   7.230   1.617   1.949  0.3441 -0.2931 -0.3314
  170DA      C4 5391   7.198   1.607   1.815 -0.1218 -0.8705 -0.2245
  170DA     C3' 5392   6.995   1.162   1.804  0.0808 -0.7453  0.2311
  170DA     H3' 5393   6.925   1.114   1.736 -2.0223 -0.8873  2.3619
  170DA     C2' 5394   6.985   1.311   1.789 -0.2236 -0.6257 -0.1961
  170DA    H2'1 5395   6.956   1.333   1.686 -0.2914 -1.9645 -0.4703
  170DA    H2'2 5396   6.908   1.362   1.848 -1.6978 -0.9840 -1.7187
  170DA     O3' 5397   6.967   1.123   1.937  0.0668  0.1715  1.3095
  171DC       P 5398   6.820   1.125   1.994 -0.3466 -0.4232 -0.4220
  171DC     O1P 5399   6.826   1.021   2.098 -0.1412  0.2824 -0.6033
  171DC     O2P 5400   6.728   1.101   1.884  0.3188 -0.5440 -0.1942
  171DC     O5' 5401   6.804   1.274   2.053  0.2047  0.0444  0.5537
  171DC     C5' 5402   6.875   1.323   2.169  0.2848  0.0766 -0.3023
  171DC    H5'1 5403   6.982   1.307   2.158  0.5864  1.3538  0.6487
  171DC    H5'2 5404   6.843   1.274   2.261 -0.9873 -0.3991 -0.9730
  171DC     C4' 5405   6.849   1.467   2.200  0.5276 -0.1943  0.0546
  171DC     H4' 5406   6.895   1.485   2.297  0.7125 -1.6159  0.2475
  171DC     O4' 5407   6.900   1.542   2.089  0.4448 -0.5296 -1.1707
  171DC     C1' 5408   6.822   1.660   2.081  0.2936 -0.0841  0.5269
  171DC     H1' 5409   6.829   1.725   2.168 -3.0721  1.3025 -0.0755
  171DC      N1 5410   6.857   1.740   1.960 -0.3762 -0.4852  0.3421
  171DC      C6 5411   6.811   1.705   1.836  0.0443 -0.0520 -0.4811
  171DC      H6 5412   6.769   1.607   1.816  1.7421 -0.7041 -1.0060
  171DC      C5 5413   6.843   1.777   1.728 -0.6054  0.2856  0.3429
  171DC      H5 5414   6.815   1.747   1.628 -1.2382 -0.3099  0.6886
  171DC      C4 5415   6.920   1.890   1.752  0.2465 -0.8909 -0.0840
  171DC      N4 5416   6.940   1.975   1.656  0.3727 -1.1761 -0.1585
  171DC     H41 5417   6.889   1.971   1.569 -1.3310  0.1698  0.7173
  171DC     H42 5418   6.999   2.053   1.684 -3.6738  1.9222  0.6265
  171DC      N3 5419   6.965   1.930   1.866 -0.5113  0.0979  0.4045
  171DC      C2 5420   6.945   1.854   1.972  0.5968  0.0813 -0.0556
  171DC      O2 5421   7.012   1.882   2.076 -0.0677  0.0011  0.1292
  171DC     C3' 5422   6.703   1.502   2.214  0.0289 -1.0441 -0.3622
  171DC     H3' 5423   6.654   1.405   2.217 -1.3165 -0.4121  3.1768
  171DC     C2' 5424   6.681   1.601   2.097  0.7196  0.6683  0.2561
  171DC    H2'1 5425   6.651   1.545   2.008  2.2152 -1.8399  1.1938
  171DC    H2'2 5426   6.611   1.679   2.124  0.7096  0.4999  0.7167
  171DC     O3' 5427   6.691   1.575   2.339  0.1342  0.3140 -0.1594
  172DC       P 5428   6.540   1.587   2.408 -0.4525  0.2402 -0.4792
  172DC     O1P 5429   6.562   1.589   2.555  0.2894  0.6683  0.3417
  172DC     O2P 5430   6.467   1.472   2.347  0.0491 -0.0368  0.6871
  172DC     O5' 5431   6.484   1.726   2.353  0.2708 -0.0490 -0.0117
  172DC     C5' 5432   6.523   1.852   2.404 -0.6755 -0.4509 -0.6352
  172DC    H5'1 5433   6.478   1.862   2.503 -1.0679 -0.2237 -0.8312
  172DC    H5'2 5434   6.462   1.921   2.344  1.2896 -0.1561 -2.4012
  172DC     C4' 5435   6.669   1.891   2.401  0.0594 -0.1229 -0.0945
  172DC     H4' 5436   6.716   1.815   2.462 -1.1947 -1.1587 -0.3736
  172DC     O4' 5437   6.711   1.895   2.264 -0.2469 -0.0355  0.1797
  172DC     C1' 5438   6.739   2.032   2.241 -0.5233 -0.4712  0.7816
  172DC     H1' 5439   6.843   2.061   2.256 -0.2116 -1.2364  0.1411
  172DC      N1 5440   6.726   2.066   2.093  0.2165 -0.2104  0.0668
  172DC      C6 5441   6.647   1.994   2.005 -0.1420 -0.3406  0.2807
  172DC      H6 5442   6.590   1.908   2.038 -0.3133 -1.0688 -1.7688
  172DC      C5 5443   6.626   2.028   1.875 -0.4262  0.3125  0.3981
  172DC      H5 5444   6.563   1.968   1.811  0.9965 -0.7613 -0.0200
  172DC      C4 5445   6.691   2.151   1.831 -0.3609  0.5016 -0.6935
  172DC      N4 5446   6.666   2.205   1.714  0.3869 -0.6152 -0.1074
  172DC     H41 5447   6.613   2.155   1.644 -1.2875 -0.9054  1.2965
  172DC     H42 5448   6.724   2.282   1.683 -0.3771  0.1852  0.3900
  172DC      N3 5449   6.763   2.226   1.914  0.3617  0.0976  0.1020
  172DC      C2 5450   6.784   2.184   2.044 -0.0384  0.1792  0.0620
  172DC      O2 5451   6.851   2.256   2.113 -1.4390  0.1641  0.1471
  172DC     C3' 5452   6.686   2.033   2.452  0.5487 -1.1910 -0.1461
  172DC     H3' 5453   6.617   2.056   2.533  1.5392  0.4668  0.2714
  172DC     C2' 5454   6.656   2.118   2.332 -0.2762 -0.8006 -0.0686
  172DC    H2'1 5455   6.551   2.105   2.305 -0.2020 -0.6011 -0.4605
  172DC    H2'2 5456   6.689   2.222   2.336 -2.1669 -0.1867  0.4832
  172DC     O3' 5457   6.816   2.064   2.491  0.1312  0.3933 -0.6813
  173DA       P 5458   6.844   2.163   2.609 -0.0169  0.1075  0.2995
  173DA     O1P 5459   6.993   2.176   2.614  0.1234 -0.7166 -0.1456
  173DA     O2P 5460   6.773   2.108   2.722  0.2499 -0.1956 -0.1688
  173DA     O5' 5461   6.786   2.298   2.562 -0.2168  0.5097  0.0451
  173DA     C5' 5462   6.665   2.346   2.611 -0.3369 -0.1642 -0.6273
  173DA    H5'1 5463   6.666   2.356   2.720 -2.1069  1.6035 -0.7278
  173DA    H5'2 5464   6.585   2.281   2.576 -2.2064  1.1350  1.0218
  173DA     C4' 5465   6.649   2.491   2.561 -0.8705 -0.2338 -0.0548
  173DA     H4' 5466   6.728   2.556   2.596 -2.1060  0.5507  1.4001
  173DA     O4' 5467   6.636   2.484   2.414 -0.1138 -0.0503 -0.3757
  173DA     C1' 5468   6.514   2.547   2.375 -0.4113  0.9351  0.8655
  173DA     H1' 5469   6.533   2.654   2.374  0.6464  0.8222 -2.0033
  173DA      N9 5470   6.476   2.491   2.246 -0.5191  0.2829 -0.9640
  173DA      C8 5471   6.385   2.389   2.218  0.5592  0.1197  0.1156
  173DA      H8 5472   6.333   2.331   2.292 -0.9091  0.8379 -0.3087
  173DA      N7 5473   6.377   2.362   2.089  0.4838 -0.4478  0.0150
  173DA      C5 5474   6.455   2.459   2.029  0.0066  0.7578 -0.6047
  173DA      C6 5475   6.492   2.494   1.894  0.3732  0.8276 -0.3385
  173DA      N6 5476   6.439   2.445   1.780 -0.5227 -0.0126  0.0183
  173DA     H61 5477   6.369   2.372   1.780 -2.6843  1.9138  0.9386
  173DA     H62 5478   6.459   2.487   1.691  1.4055 -2.5998 -0.8848
  173DA      N1 5479   6.578   2.591   1.869  0.0040 -0.5110 -0.3140
  173DA      C2 5480   6.629   2.660   1.975  0.1564  0.2047  0.3744
  173DA      H2 5481   6.701   2.736   1.949  3.3121 -2.5652  0.3256
  173DA      N3 5482   6.605   2.640   2.103  0.0342 -0.2002 -0.0590
  173DA      C4 5483   6.513   2.536   2.126 -0.0586 -0.1868  0.4239
  173DA     C3' 5484   6.525   2.544   2.613  0.3236  0.5296  0.9174
  173DA     H3' 5485   6.475   2.504   2.701 -0.2576  1.4507  1.0150
  173DA     C2' 5486   6.430   2.514   2.500  0.9176  0.2569 -1.0017
  173DA    H2'1 5487   6.406   2.408   2.506  0.7346  0.3822  1.8181
  173DA    H2'2 5488   6.342   2.578   2.504 -0.0251 -1.0468  0.6063
  173DA     O3' 5489   6.526   2.685   2.618 -0.6628 -0.0335  0.7440
  174DA       P 5490   6.492   2.768   2.743  0.1286  0.2758 -0.3350
  174DA     O1P 5491   6.565   2.722   2.863 -0.3428 -0.3129  0.1015
  174DA     O2P 5492   6.348   2.803   2.740  0.0348  0.0875  0.2436
  174DA     O5' 5493   6.564   2.906   2.712  0.3789  0.0913 -0.1237
  174DA     C5' 5494   6.709   2.914   2.699  0.3476 -0.5571  0.0006
  174DA    H5'1 5495   6.747   2.815   2.676 -0.7176 -1.1084  0.4923
  174DA    H5'2 5496   6.751   2.943   2.795 -0.7404 -1.0573  0.6565
  174DA     C4' 5497   6.752   3.016   2.594  0.5789 -0.8235  0.3727
  174DA     H4' 5498   6.859   3.029   2.615  0.9690 -2.2191 -0.6084
  174DA     O4' 5499   6.721   2.973   2.458  0.0627  0.2698 -0.0566
  174DA     C1' 5500   6.624   3.059   2.401  0.2842  0.8721  0.1849
  174DA     H1' 5501   6.685   3.118   2.333  0.2574  2.2944  1.3489
  174DA      N9 5502   6.522   2.974   2.327 -0.4587  0.3987 -0.4679
  174DA      C8 5503   6.433   2.888   2.381  0.0352  0.3273 -0.3660
  174DA      H8 5504   6.422   2.873   2.487 -0.0104  2.8976  0.0373
  174DA      N7 5505   6.344   2.835   2.297  0.6460 -0.3640  0.4019
  174DA      C5 5506   6.394   2.885   2.173  0.5290  0.0386 -0.2896
  174DA      C6 5507   6.361   2.858   2.045 -0.1834  0.3056  0.2613
  174DA      N6 5508   6.258   2.786   2.007 -0.3738  0.4864 -0.2919
  174DA     H61 5509   6.182   2.762   2.068  0.4971 -0.9740  0.2932
  174DA     H62 5510   6.251   2.769   1.907 -1.1262  1.7196 -0.4640
  174DA      N1 5511   6.430   2.910   1.945 -0.4201  0.3781  0.5198
  174DA      C2 5512   6.535   2.987   1.976  0.1117 -0.4017 -0.3602
  174DA      H2 5513   6.576   3.031   1.887 -3.2328 -0.3798 -2.0495
  174DA      N3 5514   6.579   3.018   2.099  0.2886 -0.1781  0.0146
  174DA      C4 5515   6.506   2.962   2.197  0.3468  0.1059 -0.1547
  174DA     C3' 5516   6.695   3.157   2.603  0.3127  0.0071  0.3087
  174DA     H3' 5517   6.659   3.178   2.703 -0.7243  2.6672 -0.5297
  174DA     C2' 5518   6.569   3.148   2.519 -0.1964 -0.6746 -0.0321
  174DA    H2'1 5519   6.494   3.089   2.572  0.6918 -1.9156 -0.1151
  174DA    H2'2 5520   6.523   3.242   2.489  2.9614  0.9582 -0.0470
  174DA     O3' 5521   6.795   3.241   2.554  0.4396  0.5810  0.0766
  175DA       P 5522   6.768   3.392   2.540 -0.2908 -0.1145 -0.0765
  175DA     O1P 5523   6.899   3.457   2.562  0.0332 -0.2637 -0.0043
  175DA     O2P 5524   6.655   3.434   2.630 -1.1492  0.2277 -0.3436
  175DA     O5' 5525   6.728   3.423   2.390 -0.3568 -0.5178  0.7511
  175DA     C5' 5526   6.825   3.404   2.283  0.2878 -1.1794  0.0973
  175DA    H5'1 5527   6.850   3.298   2.283  1.1089 -1.0282  2.4460
  175DA    H5'2 5528   6.916   3.457   2.311 -0.5169  0.3556 -0.0953
  175DA     C4' 5529   6.791   3.442   2.138 -0.4368 -0.6275  0.1736
  175DA     H4' 5530   6.881   3.428   2.078  0.6278 -0.1197  1.5716
  175DA     O4' 5531   6.694   3.353   2.103  0.0003 -0.0895  0.6736
  175DA     C1' 5532   6.576   3.422   2.071  0.5781  0.4761 -0.3283
  175DA     H1' 5533   6.554   3.427   1.965 -2.7615  2.3905  0.3408
  175DA      N9 5534   6.455   3.344   2.127 -0.0173  0.2442  0.3505
  175DA      C8 5535   6.421   3.324   2.257 -0.1117  0.0046  0.4595
  175DA      H8 5536   6.466   3.371   2.343  0.0366 -0.4998  0.6595
  175DA      N7 5537   6.318   3.244   2.272  0.1511  0.2534  0.1362
  175DA      C5 5538   6.279   3.216   2.140 -0.3991  0.2835  0.3644
  175DA      C6 5539   6.183   3.136   2.068 -0.1039 -0.0423 -0.9400
  175DA      N6 5540   6.096   3.062   2.125 -0.1344  0.4085 -0.2249
  175DA     H61 5541   6.101   3.055   2.226 -0.8608  1.7155 -0.0706
  175DA     H62 5542   6.031   3.003   2.075 -1.2055 -0.6119  2.1880
  175DA      N1 5543   6.172   3.135   1.934  0.4053  0.5016 -0.3796
  175DA      C2 5544   6.256   3.203   1.870 -0.8220 -0.1194  0.2156
  175DA      H2 5545   6.246   3.191   1.764 -1.2617  1.8324 -0.0058
  175DA      N3 5546   6.360   3.276   1.912 -0.3042 -0.0747  0.3317
  175DA      C4 5547   6.361   3.282   2.048  0.5380  0.6382  0.0132
  175DA     C3' 5548   6.736   3.578   2.119  0.4112  0.3498 -0.6160
  175DA     H3' 5549   6.777   3.650   2.189 -1.6164  1.8446 -0.8638
  175DA     C2' 5550   6.588   3.556   2.130  0.4767 -0.0107  0.0434
  175DA    H2'1 5551   6.569   3.561   2.238  0.3242 -3.3552  0.2765
  175DA    H2'2 5552   6.536   3.630   2.070  0.5289 -1.1279 -1.4596
  175DA     O3' 5553   6.783   3.600   1.979  0.3023 -0.5493 -0.1956
  176DA       P 5554   6.787   3.740   1.904  0.2028  0.7727  0.0537
  176DA     O1P 5555   6.856   3.731   1.776  0.1753  0.1081  0.0568
  176DA     O2P 5556   6.831   3.836   2.004  0.3452 -0.4522 -0.5718
  176DA     O5' 5557   6.634   3.758   1.870  0.4961 -0.1800  0.0232
  176DA     C5' 5558   6.586   3.704   1.749  0.7041 -0.2782  0.0908
  176DA    H5'1 5559   6.600   3.596   1.742 -0.1457 -0.4183  0.4039
  176DA    H5'2 5560   6.629   3.749   1.659 -0.0730  0.6083  0.1385
  176DA     C4' 5561   6.427   3.717   1.735 -0.7099  0.6940 -0.0016
  176DA     H4' 5562   6.392   3.697   1.634  0.5360 -0.6910 -0.2051
  176DA     O4' 5563   6.361   3.628   1.822  0.0734 -0.5412 -0.0791
  176DA     C1' 5564   6.257   3.698   1.884  0.7305 -0.1443  0.2370
  176DA     H1' 5565   6.180   3.702   1.807  0.2668 -0.9941  0.6472
  176DA      N9 5566   6.207   3.621   1.990 -0.5557 -0.0766 -0.5759
  176DA      C8 5567   6.241   3.634   2.120 -0.1481 -0.2471 -0.6577
  176DA      H8 5568   6.307   3.707   2.163 -1.8103  1.3282 -0.6531
  176DA      N7 5569   6.167   3.555   2.200 -0.0474 -0.0252  0.6114
  176DA      C5 5570   6.084   3.490   2.114  0.2310  0.2557  0.1549
  176DA      C6 5571   5.984   3.391   2.133  0.1597  0.6543 -0.4281
  176DA      N6 5572   5.949   3.341   2.252  0.9204 -0.0289 -0.6004
  176DA     H61 5573   5.981   3.395   2.331 -1.4318  1.0457 -0.2792
  176DA     H62 5574   5.876   3.271   2.255  1.5124 -0.6214  1.1113
  176DA      N1 5575   5.924   3.340   2.030  0.2359  0.3570  0.5640
  176DA      C2 5576   5.960   3.388   1.911  0.4599  0.1697  0.2018
  176DA      H2 5577   5.912   3.336   1.829  1.0373 -1.7527  1.0309
  176DA      N3 5578   6.056   3.469   1.871 -0.1276  0.3192 -0.5045
  176DA      C4 5579   6.112   3.518   1.984 -1.0553  0.4771  0.6171
  176DA     C3' 5580   6.389   3.862   1.776 -0.0805 -0.1140  0.1181
  176DA     H3' 5581   6.478   3.923   1.791 -0.1687  0.2994 -0.9995
  176DA     C2' 5582   6.317   3.832   1.905  0.1835 -0.0077  0.1258
  176DA    H2'1 5583   6.392   3.825   1.983  1.4501 -3.4484 -1.2341
  176DA    H2'2 5584   6.247   3.910   1.938  0.2289 -0.5625  1.5778
  176DA     O3' 5585   6.293   3.904   1.683  0.3916 -0.2217  0.0154
  177DG       P 5586   6.325   4.033   1.594 -0.0283 -0.2560 -0.0746
  177DG     O1P 5587   6.439   4.010   1.501 -0.5147 -0.2625 -0.1210
  177DG     O2P 5588   6.319   4.146   1.686  0.6327 -0.2509 -0.5832
  177DG     O5' 5589   6.184   4.038   1.506  0.3665  0.0830 -0.0416
  177DG     C5' 5590   6.158   3.956   1.390  0.7830  0.8487 -0.9816
  177DG    H5'1 5591   6.186   3.853   1.414  2.7627  1.3623 -0.9214
  177DG    H5'2 5592   6.211   3.991   1.302  0.4613 -0.0715 -1.5478
  177DG     C4' 5593   6.008   3.946   1.368 -0.4970  0.0956  0.3499
  177DG     H4' 5594   6.005   3.910   1.265  1.4436  2.0083 -0.4560
  177DG     O4' 5595   5.944   3.850   1.456  0.1311  0.2073 -0.3498
  177DG     C1' 5596   5.845   3.919   1.538 -0.4245 -0.4486  0.1221
  177DG     H1' 5597   5.747   3.888   1.503 -0.5917 -0.3935  0.5397
  177DG      N9 5598   5.863   3.876   1.685  0.6392  0.8861  0.0220
  177DG      C8 5599   5.977   3.886   1.761  0.5483  0.1107 -0.3312
  177DG      H8 5600   6.063   3.949   1.739  0.7468 -0.3307 -0.8430
  177DG      N7 5601   5.968   3.830   1.882  0.1375  0.3580 -0.1028
  177DG      C5 5602   5.849   3.764   1.874  0.1132  0.2783 -0.1578
  177DG      C6 5603   5.779   3.682   1.975 -0.3830 -0.1003  0.4240
  177DG      O6 5604   5.812   3.653   2.086  0.1495 -0.7066 -0.0327
  177DG      N1 5605   5.647   3.649   1.934  0.4575  0.0280 -0.0776
  177DG      H1 5606   5.583   3.594   1.991 -2.1502  2.0527 -0.8527
  177DG      C2 5607   5.598   3.679   1.810 -0.2898  0.1804 -0.1822
  177DG      N2 5608   5.484   3.621   1.777  0.0965 -0.3713  0.2269
  177DG     H21 5609   5.454   3.540   1.829  0.0754  0.0606  0.8879
  177DG     H22 5610   5.443   3.646   1.687 -1.7578  2.2306  1.6628
  177DG      N3 5611   5.661   3.747   1.715  0.3188  0.4255  0.8090
  177DG      C4 5612   5.787   3.784   1.749 -0.4149  0.6417 -0.7877
  177DG     C3' 5613   5.939   4.076   1.377  0.4144 -0.1464  0.7632
  177DG     H3' 5614   6.003   4.162   1.354 -1.6180  0.7941 -1.9042
  177DG     C2' 5615   5.875   4.070   1.516 -0.3849 -0.4084  0.9925
  177DG    H2'1 5616   5.952   4.114   1.579 -1.1199 -0.4270  1.9375
  177DG    H2'2 5617   5.782   4.126   1.517 -0.4818 -0.4676 -0.9768
  177DG     O3' 5618   5.856   4.068   1.259  0.0912  0.2096 -0.2596
  178DT       P 5619   5.770   4.189   1.209  0.3494 -0.3034  0.5970
  178DT     O1P 5620   5.782   4.204   1.064  0.7531  0.7405  0.5107
  178DT     O2P 5621   5.802   4.300   1.297 -0.0982 -0.1958  0.0980
  178DT     O5' 5622   5.632   4.146   1.253  0.3834  0.3528 -0.4171
  178DT     C5' 5623   5.578   4.017   1.236  0.2187  0.2489 -1.0043
  178DT    H5'1 5624   5.646   3.942   1.276 -0.5595  0.4460  0.7989
  178DT    H5'2 5625   5.542   3.998   1.135 -3.2819 -2.3605  0.5325
  178DT     C4' 5626   5.452   3.991   1.320  0.6230 -0.0063  0.4511
  178DT     H4' 5627   5.417   3.892   1.291 -0.2676  0.6492 -0.7859
  178DT     O4' 5628   5.495   3.973   1.452 -0.3042 -0.2289 -0.5411
  178DT     C1' 5629   5.398   4.031   1.540 -0.1647  0.1326  0.2555
  178DT     H1' 5630   5.313   3.963   1.545  0.1817 -0.2896  0.4531
  178DT      N1 5631   5.447   4.054   1.676 -0.3547  0.1986  0.5589
  178DT      C6 5632   5.560   4.132   1.699 -0.5840 -0.7656  0.0124
  178DT      H6 5633   5.605   4.195   1.625  1.0669 -0.4548  1.2273
  178DT      C5 5634   5.623   4.125   1.819 -0.2964 -0.0682 -0.9463
  178DT      C7 5635   5.746   4.206   1.839  0.3222 -0.0750  0.5706
  178DT     H71 5636   5.832   4.141   1.851  1.3606  0.7980 -1.4968
  178DT     H72 5637   5.761   4.273   1.753 -2.3072  2.0067  1.5784
  178DT     H73 5638   5.738   4.273   1.925  0.9609  0.5113  0.1877
  178DT      C4 5639   5.572   4.043   1.928 -0.0161 -0.4867 -0.5039
  178DT      O4 5640   5.635   4.020   2.036  0.4269  0.4731  0.8756
  178DT      N3 5641   5.455   3.980   1.899 -0.0735 -0.0064  0.2979
  178DT      H3 5642   5.410   3.918   1.965  2.1130 -0.7447  1.1772
  178DT      C2 5643   5.392   3.984   1.782 -0.3521  0.1715  0.0959
  178DT      O2 5644   5.285   3.924   1.776  0.1325 -0.0551 -0.1153
  178DT     C3' 5645   5.337   4.092   1.319  0.0286  0.2369 -0.5344
  178DT     H3' 5646   5.335   4.157   1.231  2.8346  2.2553  0.7293
  178DT     C2' 5647   5.352   4.155   1.456 -0.1305  0.4082  0.7044
  178DT    H2'1 5648   5.426   4.235   1.457 -0.4720  0.7290  0.4671
  178DT    H2'2 5649   5.259   4.205   1.483 -0.5213  0.8208 -1.3154
  178DT     O3' 5650   5.209   4.022   1.326  0.4435 -0.6287 -0.7119
  179DG       P 5651   5.081   4.097   1.280  0.1130  0.3263  0.7034
  179DG     O1P 5652   5.035   4.014   1.158  0.4922 -0.7886  0.1319
  179DG     O2P 5653   5.113   4.235   1.257 -0.3025  0.5490  0.1627
  179DG     O5' 5654   4.983   4.077   1.406  0.0105  0.1467  0.6816
  179DG     C5' 5655   4.926   3.947   1.436  0.8275  0.4828  0.5187
  179DG    H5'1 5656   5.007   3.874   1.437  2.0925  1.8533  1.5948
  179DG    H5'2 5657   4.852   3.920   1.362  0.5014 -1.9851  1.6333
  179DG     C4' 5658   4.850   3.945   1.569  0.1524  0.0966 -0.3173
  179DG     H4' 5659   4.804   3.846   1.573  1.1582 -0.3938 -0.2408
  179DG     O4' 5660   4.924   3.959   1.684  0.2945 -0.5840  0.0656
  179DG     C1' 5661   4.888   4.078   1.752 -0.3586 -0.2953  0.6140
  179DG     H1' 5662   4.820   4.065   1.837 -0.4901 -0.1898  0.5248
  179DG      N9 5663   5.014   4.137   1.802  0.3416 -0.0881 -0.3301
  179DG      C8 5664   5.118   4.198   1.735  0.0816  0.0091  0.8438
  179DG      H8 5665   5.111   4.210   1.627 -0.0694  2.8693  1.0886
  179DG      N7 5666   5.226   4.234   1.802  0.2646  0.6879  0.1896
  179DG      C5 5667   5.184   4.202   1.931  0.1827  0.2295 -0.2930
  179DG      C6 5668   5.248   4.215   2.057 -0.3253  0.1854  1.0812
  179DG      O6 5669   5.355   4.266   2.081  0.3223 -0.2107  0.4578
  179DG      N1 5670   5.179   4.164   2.169 -0.2442 -0.0802  0.1629
  179DG      H1 5671   5.227   4.166   2.258  0.0281 -1.9459  0.0963
  179DG      C2 5672   5.066   4.092   2.154 -0.5160  0.4892  0.1397
  179DG      N2 5673   5.026   4.045   2.266  0.0968 -0.0092 -0.4460
  179DG     H21 5674   5.098   4.045   2.337 -0.4521  2.3176  0.1945
  179DG     H22 5675   4.949   3.980   2.261  1.3240 -1.5715  0.0010
  179DG      N3 5676   5.003   4.081   2.042 -0.0870  0.4264  0.2509
  179DG      C4 5677   5.064   4.133   1.929  0.3731 -0.4590 -0.3223
  179DG     C3' 5678   4.746   4.051   1.568 -0.5830 -0.6553 -0.1484
  179DG     H3' 5679   4.726   4.085   1.466 -4.8928 -1.3544  0.2849
  179DG     C2' 5680   4.819   4.161   1.647 -0.2864  0.6435 -0.5585
  179DG    H2'1 5681   4.890   4.213   1.583 -0.0106  0.2989 -0.5336
  179DG    H2'2 5682   4.753   4.227   1.703  0.6128  0.1059  1.2206
  179DG     O3' 5683   4.615   4.012   1.610 -0.2676  0.0480  0.2256
  180DT       P 5684   4.486   4.114   1.613  0.5227 -0.1035 -0.2677
  180DT     O1P 5685   4.357   4.038   1.605 -0.3019 -0.3408 -0.2601
  180DT     O2P 5686   4.506   4.228   1.523  0.3200  0.4913 -0.4770
  180DT     O5' 5687   4.497   4.169   1.768 -0.2193 -0.1948  0.3994
  180DT     C5' 5688   4.469   4.090   1.882 -0.5101 -0.2738  0.6587
  180DT    H5'1 5689   4.523   3.996   1.870 -1.2710 -0.7161  0.5898
  180DT    H5'2 5690   4.361   4.075   1.880 -0.4870 -0.3780 -0.2193
  180DT     C4' 5691   4.499   4.151   2.019  0.8111  0.1743  0.0156
  180DT     H4' 5692   4.464   4.081   2.095  0.3200  0.8298  0.4033
  180DT     O4' 5693   4.633   4.184   2.032 -0.3326  0.0234 -0.1076
  180DT     C1' 5694   4.644   4.316   2.076  0.1666  0.1399 -0.2531
  180DT     H1' 5695   4.622   4.323   2.183 -0.2271  1.2364 -0.3909
  180DT      N1 5696   4.783   4.366   2.052 -0.4179  0.1688 -0.3308
  180DT      C6 5697   4.828   4.415   1.929  0.2580  0.0330 -0.3398
  180DT      H6 5698   4.760   4.410   1.846 -0.5593  2.5228  0.1049
  180DT      C5 5699   4.945   4.473   1.917 -0.4958 -0.5556  0.0641
  180DT      C7 5700   4.993   4.526   1.781 -0.3930 -0.5231 -0.0426
  180DT     H71 5701   5.017   4.631   1.798 -0.7024 -0.6660  1.5048
  180DT     H72 5702   5.076   4.470   1.737 -0.5927  0.0532 -1.1824
  180DT     H73 5703   4.900   4.513   1.725  0.0216 -1.4652 -0.5389
  180DT      C4 5704   5.039   4.495   2.024  0.2706 -0.4001  1.0453
  180DT      O4 5705   5.149   4.544   2.016  0.6943  0.0672  0.2658
  180DT      N3 5706   4.985   4.446   2.143 -0.5967 -0.2355 -0.5004
  180DT      H3 5707   5.044   4.462   2.224  0.1109 -0.8504 -0.8817
  180DT      C2 5708   4.863   4.385   2.161 -0.3743 -0.8254 -0.3749
  180DT      O2 5709   4.827   4.359   2.275 -0.1492 -0.3906  0.1299
  180DT     C3' 5710   4.424   4.287   2.042  0.5264 -0.1385  0.1464
  180DT     H3' 5711   4.337   4.300   1.978  0.4489 -2.0446 -0.1760
  180DT     C2' 5712   4.533   4.400   2.018  1.2753 -0.2945 -0.4306
  180DT    H2'1 5713   4.547   4.421   1.912 -0.7974  0.6359 -0.5680
  180DT    H2'2 5714   4.507   4.486   2.079 -0.1394 -1.6645  1.0033
  180DT     O3' 5715   4.392   4.295   2.181  0.0419 -0.2785 -0.4837
  181DA       P 5716   4.245   4.336   2.239 -0.4648 -0.0756  0.5000
  181DA     O1P 5717   4.168   4.216   2.273  0.1743  0.5504  0.0683
  181DA     O2P 5718   4.185   4.444   2.155 -0.0516  0.2575 -0.3373
  181DA     O5' 5719   4.298   4.405   2.368 -0.1338  0.7244 -0.7163
  181DA     C5' 5720   4.355   4.333   2.474 -0.0584  0.4139  0.4622
  181DA    H5'1 5721   4.410   4.250   2.428  0.0127  0.9388 -0.4368
  181DA    H5'2 5722   4.268   4.299   2.531 -1.3991  1.1525 -1.0454
  181DA     C4' 5723   4.446   4.410   2.564 -0.3764  0.7559 -0.1510
  181DA     H4' 5724   4.476   4.351   2.650  1.1035  1.3517 -0.2298
  181DA     O4' 5725   4.560   4.440   2.492 -0.0448  0.0344  0.1636
  181DA     C1' 5726   4.602   4.577   2.517 -0.1774 -0.4062  0.9114
  181DA     H1' 5727   4.656   4.583   2.612  1.6665 -0.5411 -0.0728
  181DA      N9 5728   4.696   4.631   2.407  0.3131 -0.5567 -0.0811
  181DA      C8 5729   4.669   4.645   2.275  0.1068  0.1602 -0.1747
  181DA      H8 5730   4.571   4.624   2.236  0.3822 -0.9614 -0.3179
  181DA      N7 5731   4.764   4.687   2.198 -0.7100 -0.3538 -0.3715
  181DA      C5 5732   4.866   4.711   2.292 -0.1578 -0.0499  0.4314
  181DA      C6 5733   5.000   4.766   2.284  0.3115 -0.4688  0.2989
  181DA      N6 5734   5.053   4.815   2.173 -0.0100 -0.2170 -0.6885
  181DA     H61 5735   4.990   4.815   2.095 -1.6031 -0.2260  0.5549
  181DA     H62 5736   5.133   4.876   2.179  1.0101 -1.5793  4.3580
  181DA      N1 5737   5.081   4.787   2.389  0.5893  0.3227 -0.2822
  181DA      C2 5738   5.025   4.757   2.510 -0.3779  0.7340 -0.9161
  181DA      H2 5739   5.091   4.774   2.593  2.2667 -2.9181 -2.0273
  181DA      N3 5740   4.902   4.704   2.533  0.2215  0.8409 -0.3758
  181DA      C4 5741   4.828   4.678   2.421 -0.1734 -0.6329 -0.0166
  181DA     C3' 5742   4.389   4.541   2.621 -0.0563  0.2062  0.5375
  181DA     H3' 5743   4.283   4.547   2.600  0.0204  0.3094  0.1699
  181DA     C2' 5744   4.464   4.642   2.528 -0.1043  0.8702 -0.2685
  181DA    H2'1 5745   4.419   4.652   2.430 -0.1519 -0.8396 -0.4615
  181DA    H2'2 5746   4.457   4.740   2.575  0.0783  1.8324 -2.1355
  181DA     O3' 5747   4.418   4.563   2.759 -0.1248 -0.2228 -0.4577
  182DT       P 5748   4.361   4.690   2.849  0.2107 -0.0087  0.0073
  182DT     O1P 5749   4.336   4.640   2.987  0.1177 -0.0135 -0.6346
  182DT     O2P 5750   4.252   4.751   2.773  0.0251  0.5567  0.3142
  182DT     O5' 5751   4.495   4.792   2.851  0.8854 -0.5194  0.1503
  182DT     C5' 5752   4.621   4.744   2.903 -0.1181  0.3015 -0.3535
  182DT    H5'1 5753   4.671   4.677   2.834 -2.0554 -0.5291 -0.9896
  182DT    H5'2 5754   4.617   4.690   2.998  2.8818 -2.1542 -1.4288
  182DT     C4' 5755   4.723   4.855   2.917  0.5910 -0.3592  0.2803
  182DT     H4' 5756   4.792   4.825   2.995  1.5689 -2.6754 -1.3602
  182DT     O4' 5757   4.787   4.865   2.791  0.1129 -0.2166 -0.4648
  182DT     C1' 5758   4.826   4.999   2.768  0.4344  0.6015 -0.3203
  182DT     H1' 5759   4.914   5.017   2.829 -0.5120  0.7102  1.0839
  182DT      N1 5760   4.846   5.017   2.624  0.6797  0.2906  0.1161
  182DT      C6 5761   4.736   4.998   2.535  0.1016  0.5240  0.2396
  182DT      H6 5762   4.644   4.956   2.575 -0.4492 -0.8309 -2.2432
  182DT      C5 5763   4.748   5.031   2.403  0.5694  0.4144 -0.2638
  182DT      C7 5764   4.636   4.995   2.317  0.0422  0.0481 -0.0589
  182DT     H71 5765   4.669   4.910   2.257 -0.2080 -1.2565  1.5653
  182DT     H72 5766   4.544   4.965   2.369 -0.4765  0.6418 -0.6166
  182DT     H73 5767   4.621   5.087   2.261  0.3657  0.5277  0.6253
  182DT      C4 5768   4.874   5.086   2.350 -0.1756  0.3569  0.3144
  182DT      O4 5769   4.898   5.099   2.229  0.1209 -0.5157 -0.2038
  182DT      N3 5770   4.974   5.102   2.447  0.1971  1.0565 -0.0525
  182DT      H3 5771   5.063   5.139   2.417  0.5839  0.3718  0.2391
  182DT      C2 5772   4.956   5.086   2.580 -0.1232 -0.2995  0.0729
  182DT      O2 5773   5.044   5.124   2.657 -0.3755 -1.0739 -0.4031
  182DT     C3' 5774   4.684   4.997   2.957  0.7095  0.2294  0.2434
  182DT     H3' 5775   4.582   5.000   2.995  1.6979 -0.5018  3.2305
  182DT     C2' 5776   4.709   5.083   2.833  0.0855  0.2017  0.1455
  182DT    H2'1 5777   4.620   5.096   2.770  0.5509 -2.9173 -1.3318
  182DT    H2'2 5778   4.745   5.181   2.865 -1.3435  0.8470 -0.1204
  182DT     O3' 5779   4.771   5.028   3.062 -0.2002 -0.5241 -0.0055
  183DT       P 5780   4.762   5.162   3.143 -0.3309 -0.0822  0.1142
  183DT     O1P 5781   4.812   5.141   3.281  0.0937  0.0840 -0.6579
  183DT     O2P 5782   4.627   5.219   3.120  0.0551  0.3224 -0.1440
  183DT     O5' 5783   4.867   5.258   3.073  0.4133 -0.0134  1.0015
  183DT     C5' 5784   5.006   5.223   3.075  0.8978  0.0748  0.0043
  183DT    H5'1 5785   5.026   5.140   3.008  1.6772  2.3360 -2.7742
  183DT    H5'2 5786   5.026   5.207   3.181  2.7715  2.0863  0.0323
  183DT     C4' 5787   5.090   5.343   3.029 -0.7615  0.7021 -0.4136
  183DT     H4' 5788   5.191   5.324   3.066 -0.5075 -0.0361 -1.4347
  183DT     O4' 5789   5.096   5.336   2.891 -0.3481 -0.3768 -0.1501
  183DT     C1' 5790   5.062   5.461   2.830  0.1753 -0.7728 -0.2240
  183DT     H1' 5791   5.158   5.510   2.813  0.2412  0.2818  2.7367
  183DT      N1 5792   4.991   5.443   2.696  0.0397 -0.1056 -0.3782
  183DT      C6 5793   4.863   5.379   2.681  0.9055 -0.9224  0.2923
  183DT      H6 5794   4.816   5.353   2.774  2.3050 -1.7246  0.8093
  183DT      C5 5795   4.802   5.374   2.559  0.4444  0.1505 -0.3164
  183DT      C7 5796   4.654   5.332   2.550 -0.5664 -0.1400 -0.0071
[truncated: 17,020,262 more chars]
