# Supplementary material for: Redox-Based Defect Detection in Packed DNA: Insights from Hybrid Quantum Mechanical/Molecular Mechanics Molecular Dynamics Simulations
Source: J Chem Theory Comput. 2023 Nov 14;19(22):8434–45. doi: 10.1021/acs.jctc.3c01013 (PMC10687876; doi:10.1021/acs.jctc.3c01013)
Supplement: Supplementary file 2 — ct3c01013_si_002.zip [file ct3c01013_si_002.zip › packed_dna_8oxog-main/classical_MD/8oxoG_reg1/8oxoG_reduced_reg1/8oxoG_red_reg1_topology/topol_Protein_chain_X3.itp]

;
;	File 'topol_Protein_chain_X3.itp' was generated
;	By user: pdiamant (1076)
;	On host: lcbcpc57
;	At date: Tue Dec  3 15:16:00 2019
;
;	This is a include topology file
;
;	Created by:
;	                    :-) GROMACS - gmx pdb2gmx, 2019.4 (-:
;	
;	Executable:   /software/gromacs/2019.4/gcc-8.3.0/bin/gmx_mpi
;	Data prefix:  /software/gromacs/2019.4/gcc-8.3.0
;	Working dir:  /share/lcbcsrv5/lcbcdata/pdiamant/12_NCP_REDOX/4_8og_1/0_setup
;	Command line:
;	  gmx_mpi pdb2gmx -f in_no_h.pdb -ff amber14sb_parmbsc1 -o ncp.gro -water tip3p
;	Force field was read from current directory or a relative path - path added.
;

[ moleculetype ]
; Name            nrexcl
Protein_chain_X3     3

[ atoms ]
;   nr       type  resnr residue  atom   cgnr     charge       mass  typeB    chargeB      massB
; residue 293 PRO rtp NPRO q +1.0
     1         N3    293    PRO      N      1     -0.202      14.01
     2          H    293    PRO     H1      2      0.312      1.008
     3          H    293    PRO     H2      3      0.312      1.008
     4         CT    293    PRO     CD      4     -0.012      12.01
     5         HP    293    PRO    HD1      5        0.1      1.008
     6         HP    293    PRO    HD2      6        0.1      1.008
     7         CT    293    PRO     CG      7     -0.121      12.01
     8         HC    293    PRO    HG1      8        0.1      1.008
     9         HC    293    PRO    HG2      9        0.1      1.008
    10         CT    293    PRO     CB     10     -0.115      12.01
    11         HC    293    PRO    HB1     11        0.1      1.008
    12         HC    293    PRO    HB2     12        0.1      1.008
    13         CX    293    PRO     CA     13        0.1      12.01
    14         HP    293    PRO     HA     14        0.1      1.008
    15          C    293    PRO      C     15      0.526      12.01
    16          O    293    PRO      O     16       -0.5         16   ; qtot 1
; residue 294 HIE rtp HIE  q  0.0
    17          N    294    HIE      N     17    -0.4157      14.01
    18          H    294    HIE      H     18     0.2719      1.008
    19         CX    294    HIE     CA     19    -0.0581      12.01
    20         H1    294    HIE     HA     20      0.136      1.008
    21         CT    294    HIE     CB     21    -0.0074      12.01
    22         HC    294    HIE    HB1     22     0.0367      1.008
    23         HC    294    HIE    HB2     23     0.0367      1.008
    24         CC    294    HIE     CG     24     0.1868      12.01
    25         NB    294    HIE    ND1     25    -0.5432      14.01
    26         CR    294    HIE    CE1     26     0.1635      12.01
    27         H5    294    HIE    HE1     27     0.1435      1.008
    28         NA    294    HIE    NE2     28    -0.2795      14.01
    29          H    294    HIE    HE2     29     0.3339      1.008
    30         CW    294    HIE    CD2     30    -0.2207      12.01
    31         H4    294    HIE    HD2     31     0.1862      1.008
    32          C    294    HIE      C     32     0.5973      12.01
    33          O    294    HIE      O     33    -0.5679         16   ; qtot 1
; residue 295 ARG rtp ARG  q +1.0
    34          N    295    ARG      N     34    -0.3479      14.01
    35          H    295    ARG      H     35     0.2747      1.008
    36         CX    295    ARG     CA     36    -0.2637      12.01
    37         H1    295    ARG     HA     37      0.156      1.008
    38         C8    295    ARG     CB     38    -0.0007      12.01
    39         HC    295    ARG    HB1     39     0.0327      1.008
    40         HC    295    ARG    HB2     40     0.0327      1.008
    41         C8    295    ARG     CG     41      0.039      12.01
    42         HC    295    ARG    HG1     42     0.0285      1.008
    43         HC    295    ARG    HG2     43     0.0285      1.008
    44         C8    295    ARG     CD     44     0.0486      12.01
    45         H1    295    ARG    HD1     45     0.0687      1.008
    46         H1    295    ARG    HD2     46     0.0687      1.008
    47         N2    295    ARG     NE     47    -0.5295      14.01
    48          H    295    ARG     HE     48     0.3456      1.008
    49         CA    295    ARG     CZ     49     0.8076      12.01
    50         N2    295    ARG    NH1     50    -0.8627      14.01
    51          H    295    ARG   HH11     51     0.4478      1.008
    52          H    295    ARG   HH12     52     0.4478      1.008
    53         N2    295    ARG    NH2     53    -0.8627      14.01
    54          H    295    ARG   HH21     54     0.4478      1.008
    55          H    295    ARG   HH22     55     0.4478      1.008
    56          C    295    ARG      C     56     0.7341      12.01
    57          O    295    ARG      O     57    -0.5894         16   ; qtot 2
; residue 296 TYR rtp TYR  q  0.0
    58          N    296    TYR      N     58    -0.4157      14.01
    59          H    296    TYR      H     59     0.2719      1.008
    60         CX    296    TYR     CA     60    -0.0014      12.01
    61         H1    296    TYR     HA     61     0.0876      1.008
    62         CT    296    TYR     CB     62    -0.0152      12.01
    63         HC    296    TYR    HB1     63     0.0295      1.008
    64         HC    296    TYR    HB2     64     0.0295      1.008
    65         CA    296    TYR     CG     65    -0.0011      12.01
    66         CA    296    TYR    CD1     66    -0.1906      12.01
    67         HA    296    TYR    HD1     67     0.1699      1.008
    68         CA    296    TYR    CE1     68    -0.2341      12.01
    69         HA    296    TYR    HE1     69     0.1656      1.008
    70          C    296    TYR     CZ     70     0.3226      12.01
    71         OH    296    TYR     OH     71    -0.5579         16
    72         HO    296    TYR     HH     72     0.3992      1.008
    73         CA    296    TYR    CE2     73    -0.2341      12.01
    74         HA    296    TYR    HE2     74     0.1656      1.008
    75         CA    296    TYR    CD2     75    -0.1906      12.01
    76         HA    296    TYR    HD2     76     0.1699      1.008
    77          C    296    TYR      C     77     0.5973      12.01
    78          O    296    TYR      O     78    -0.5679         16   ; qtot 2
; residue 297 ARG rtp ARG  q +1.0
    79          N    297    ARG      N     79    -0.3479      14.01
    80          H    297    ARG      H     80     0.2747      1.008
    81         CX    297    ARG     CA     81    -0.2637      12.01
    82         H1    297    ARG     HA     82      0.156      1.008
    83         C8    297    ARG     CB     83    -0.0007      12.01
    84         HC    297    ARG    HB1     84     0.0327      1.008
    85         HC    297    ARG    HB2     85     0.0327      1.008
    86         C8    297    ARG     CG     86      0.039      12.01
    87         HC    297    ARG    HG1     87     0.0285      1.008
    88         HC    297    ARG    HG2     88     0.0285      1.008
    89         C8    297    ARG     CD     89     0.0486      12.01
    90         H1    297    ARG    HD1     90     0.0687      1.008
    91         H1    297    ARG    HD2     91     0.0687      1.008
    92         N2    297    ARG     NE     92    -0.5295      14.01
    93          H    297    ARG     HE     93     0.3456      1.008
    94         CA    297    ARG     CZ     94     0.8076      12.01
    95         N2    297    ARG    NH1     95    -0.8627      14.01
    96          H    297    ARG   HH11     96     0.4478      1.008
    97          H    297    ARG   HH12     97     0.4478      1.008
    98         N2    297    ARG    NH2     98    -0.8627      14.01
    99          H    297    ARG   HH21     99     0.4478      1.008
   100          H    297    ARG   HH22    100     0.4478      1.008
   101          C    297    ARG      C    101     0.7341      12.01
   102          O    297    ARG      O    102    -0.5894         16   ; qtot 3
; residue 298 PRO rtp PRO  q  0.0
   103          N    298    PRO      N    103    -0.2548      14.01
   104         CT    298    PRO     CD    104     0.0192      12.01
   105         H1    298    PRO    HD1    105     0.0391      1.008
   106         H1    298    PRO    HD2    106     0.0391      1.008
   107         CT    298    PRO     CG    107     0.0189      12.01
   108         HC    298    PRO    HG1    108     0.0213      1.008
   109         HC    298    PRO    HG2    109     0.0213      1.008
   110         CT    298    PRO     CB    110     -0.007      12.01
   111         HC    298    PRO    HB1    111     0.0253      1.008
   112         HC    298    PRO    HB2    112     0.0253      1.008
   113         CX    298    PRO     CA    113    -0.0266      12.01
   114         H1    298    PRO     HA    114     0.0641      1.008
   115          C    298    PRO      C    115     0.5896      12.01
   116          O    298    PRO      O    116    -0.5748         16   ; qtot 3
; residue 299 GLY rtp GLY  q  0.0
   117          N    299    GLY      N    117    -0.4157      14.01
   118          H    299    GLY      H    118     0.2719      1.008
   119         CX    299    GLY     CA    119    -0.0252      12.01
   120         H1    299    GLY    HA1    120     0.0698      1.008
   121         H1    299    GLY    HA2    121     0.0698      1.008
   122          C    299    GLY      C    122     0.5973      12.01
   123          O    299    GLY      O    123    -0.5679         16   ; qtot 3
; residue 300 THR rtp THR  q  0.0
   124          N    300    THR      N    124    -0.4157      14.01
   125          H    300    THR      H    125     0.2719      1.008
   126         CX    300    THR     CA    126    -0.0389      12.01
   127         H1    300    THR     HA    127     0.1007      1.008
   128         3C    300    THR     CB    128     0.3654      12.01
   129         H1    300    THR     HB    129     0.0043      1.008
   130         CT    300    THR    CG2    130    -0.2438      12.01
   131         HC    300    THR   HG21    131     0.0642      1.008
   132         HC    300    THR   HG22    132     0.0642      1.008
   133         HC    300    THR   HG23    133     0.0642      1.008
   134         OH    300    THR    OG1    134    -0.6761         16
   135         HO    300    THR    HG1    135     0.4102      1.008
   136          C    300    THR      C    136     0.5973      12.01
   137          O    300    THR      O    137    -0.5679         16   ; qtot 3
; residue 301 VAL rtp VAL  q  0.0
   138          N    301    VAL      N    138    -0.4157      14.01
   139          H    301    VAL      H    139     0.2719      1.008
   140         CX    301    VAL     CA    140    -0.0875      12.01
   141         H1    301    VAL     HA    141     0.0969      1.008
   142         3C    301    VAL     CB    142     0.2985      12.01
   143         HC    301    VAL     HB    143    -0.0297      1.008
   144         CT    301    VAL    CG1    144    -0.3192      12.01
   145         HC    301    VAL   HG11    145     0.0791      1.008
   146         HC    301    VAL   HG12    146     0.0791      1.008
   147         HC    301    VAL   HG13    147     0.0791      1.008
   148         CT    301    VAL    CG2    148    -0.3192      12.01
   149         HC    301    VAL   HG21    149     0.0791      1.008
   150         HC    301    VAL   HG22    150     0.0791      1.008
   151         HC    301    VAL   HG23    151     0.0791      1.008
   152          C    301    VAL      C    152     0.5973      12.01
   153          O    301    VAL      O    153    -0.5679         16   ; qtot 3
; residue 302 ALA rtp ALA  q  0.0
   154          N    302    ALA      N    154    -0.4157      14.01
   155          H    302    ALA      H    155     0.2719      1.008
   156         CX    302    ALA     CA    156     0.0337      12.01
   157         H1    302    ALA     HA    157     0.0823      1.008
   158         CT    302    ALA     CB    158    -0.1825      12.01
   159         HC    302    ALA    HB1    159     0.0603      1.008
   160         HC    302    ALA    HB2    160     0.0603      1.008
   161         HC    302    ALA    HB3    161     0.0603      1.008
   162          C    302    ALA      C    162     0.5973      12.01
   163          O    302    ALA      O    163    -0.5679         16   ; qtot 3
; residue 303 LEU rtp LEU  q  0.0
   164          N    303    LEU      N    164    -0.4157      14.01
   165          H    303    LEU      H    165     0.2719      1.008
   166         CX    303    LEU     CA    166    -0.0518      12.01
   167         H1    303    LEU     HA    167     0.0922      1.008
   168         2C    303    LEU     CB    168    -0.1102      12.01
   169         HC    303    LEU    HB1    169     0.0457      1.008
   170         HC    303    LEU    HB2    170     0.0457      1.008
   171         3C    303    LEU     CG    171     0.3531      12.01
   172         HC    303    LEU     HG    172    -0.0361      1.008
   173         CT    303    LEU    CD1    173    -0.4121      12.01
   174         HC    303    LEU   HD11    174        0.1      1.008
   175         HC    303    LEU   HD12    175        0.1      1.008
   176         HC    303    LEU   HD13    176        0.1      1.008
   177         CT    303    LEU    CD2    177    -0.4121      12.01
   178         HC    303    LEU   HD21    178        0.1      1.008
   179         HC    303    LEU   HD22    179        0.1      1.008
   180         HC    303    LEU   HD23    180        0.1      1.008
   181          C    303    LEU      C    181     0.5973      12.01
   182          O    303    LEU      O    182    -0.5679         16   ; qtot 3
; residue 304 ARG rtp ARG  q +1.0
   183          N    304    ARG      N    183    -0.3479      14.01
   184          H    304    ARG      H    184     0.2747      1.008
   185         CX    304    ARG     CA    185    -0.2637      12.01
   186         H1    304    ARG     HA    186      0.156      1.008
   187         C8    304    ARG     CB    187    -0.0007      12.01
   188         HC    304    ARG    HB1    188     0.0327      1.008
   189         HC    304    ARG    HB2    189     0.0327      1.008
   190         C8    304    ARG     CG    190      0.039      12.01
   191         HC    304    ARG    HG1    191     0.0285      1.008
   192         HC    304    ARG    HG2    192     0.0285      1.008
   193         C8    304    ARG     CD    193     0.0486      12.01
   194         H1    304    ARG    HD1    194     0.0687      1.008
   195         H1    304    ARG    HD2    195     0.0687      1.008
   196         N2    304    ARG     NE    196    -0.5295      14.01
   197          H    304    ARG     HE    197     0.3456      1.008
   198         CA    304    ARG     CZ    198     0.8076      12.01
   199         N2    304    ARG    NH1    199    -0.8627      14.01
   200          H    304    ARG   HH11    200     0.4478      1.008
   201          H    304    ARG   HH12    201     0.4478      1.008
   202         N2    304    ARG    NH2    202    -0.8627      14.01
   203          H    304    ARG   HH21    203     0.4478      1.008
   204          H    304    ARG   HH22    204     0.4478      1.008
   205          C    304    ARG      C    205     0.7341      12.01
   206          O    304    ARG      O    206    -0.5894         16   ; qtot 4
; residue 305 GLU rtp GLU  q -1.0
   207          N    305    GLU      N    207    -0.5163      14.01
   208          H    305    GLU      H    208     0.2936      1.008
   209         CX    305    GLU     CA    209     0.0397      12.01
   210         H1    305    GLU     HA    210     0.1105      1.008
   211         2C    305    GLU     CB    211      0.056      12.01
   212         HC    305    GLU    HB1    212    -0.0173      1.008
   213         HC    305    GLU    HB2    213    -0.0173      1.008
   214         2C    305    GLU     CG    214     0.0136      12.01
   215         HC    305    GLU    HG1    215    -0.0425      1.008
   216         HC    305    GLU    HG2    216    -0.0425      1.008
   217         CO    305    GLU     CD    217     0.8054      12.01
   218         O2    305    GLU    OE1    218    -0.8188         16
   219         O2    305    GLU    OE2    219    -0.8188         16
   220          C    305    GLU      C    220     0.5366      12.01
   221          O    305    GLU      O    221    -0.5819         16   ; qtot 3
; residue 306 ILE rtp ILE  q  0.0
   222          N    306    ILE      N    222    -0.4157      14.01
   223          H    306    ILE      H    223     0.2719      1.008
   224         CX    306    ILE     CA    224    -0.0597      12.01
   225         H1    306    ILE     HA    225     0.0869      1.008
   226         3C    306    ILE     CB    226     0.1303      12.01
   227         HC    306    ILE     HB    227     0.0187      1.008
   228         CT    306    ILE    CG2    228    -0.3204      12.01
   229         HC    306    ILE   HG21    229     0.0882      1.008
   230         HC    306    ILE   HG22    230     0.0882      1.008
   231         HC    306    ILE   HG23    231     0.0882      1.008
   232         2C    306    ILE    CG1    232     -0.043      12.01
   233         HC    306    ILE   HG11    233     0.0236      1.008
   234         HC    306    ILE   HG12    234     0.0236      1.008
   235         CT    306    ILE     CD    235     -0.066      12.01
   236         HC    306    ILE    HD1    236     0.0186      1.008
   237         HC    306    ILE    HD2    237     0.0186      1.008
   238         HC    306    ILE    HD3    238     0.0186      1.008
   239          C    306    ILE      C    239     0.5973      12.01
   240          O    306    ILE      O    240    -0.5679         16   ; qtot 3
; residue 307 ARG rtp ARG  q +1.0
   241          N    307    ARG      N    241    -0.3479      14.01
   242          H    307    ARG      H    242     0.2747      1.008
   243         CX    307    ARG     CA    243    -0.2637      12.01
   244         H1    307    ARG     HA    244      0.156      1.008
   245         C8    307    ARG     CB    245    -0.0007      12.01
   246         HC    307    ARG    HB1    246     0.0327      1.008
   247         HC    307    ARG    HB2    247     0.0327      1.008
   248         C8    307    ARG     CG    248      0.039      12.01
   249         HC    307    ARG    HG1    249     0.0285      1.008
   250         HC    307    ARG    HG2    250     0.0285      1.008
   251         C8    307    ARG     CD    251     0.0486      12.01
   252         H1    307    ARG    HD1    252     0.0687      1.008
   253         H1    307    ARG    HD2    253     0.0687      1.008
   254         N2    307    ARG     NE    254    -0.5295      14.01
   255          H    307    ARG     HE    255     0.3456      1.008
   256         CA    307    ARG     CZ    256     0.8076      12.01
   257         N2    307    ARG    NH1    257    -0.8627      14.01
   258          H    307    ARG   HH11    258     0.4478      1.008
   259          H    307    ARG   HH12    259     0.4478      1.008
   260         N2    307    ARG    NH2    260    -0.8627      14.01
   261          H    307    ARG   HH21    261     0.4478      1.008
   262          H    307    ARG   HH22    262     0.4478      1.008
   263          C    307    ARG      C    263     0.7341      12.01
   264          O    307    ARG      O    264    -0.5894         16   ; qtot 4
; residue 308 ARG rtp ARG  q +1.0
   265          N    308    ARG      N    265    -0.3479      14.01
   266          H    308    ARG      H    266     0.2747      1.008
   267         CX    308    ARG     CA    267    -0.2637      12.01
   268         H1    308    ARG     HA    268      0.156      1.008
   269         C8    308    ARG     CB    269    -0.0007      12.01
   270         HC    308    ARG    HB1    270     0.0327      1.008
   271         HC    308    ARG    HB2    271     0.0327      1.008
   272         C8    308    ARG     CG    272      0.039      12.01
   273         HC    308    ARG    HG1    273     0.0285      1.008
   274         HC    308    ARG    HG2    274     0.0285      1.008
   275         C8    308    ARG     CD    275     0.0486      12.01
   276         H1    308    ARG    HD1    276     0.0687      1.008
   277         H1    308    ARG    HD2    277     0.0687      1.008
   278         N2    308    ARG     NE    278    -0.5295      14.01
   279          H    308    ARG     HE    279     0.3456      1.008
   280         CA    308    ARG     CZ    280     0.8076      12.01
   281         N2    308    ARG    NH1    281    -0.8627      14.01
   282          H    308    ARG   HH11    282     0.4478      1.008
   283          H    308    ARG   HH12    283     0.4478      1.008
   284         N2    308    ARG    NH2    284    -0.8627      14.01
   285          H    308    ARG   HH21    285     0.4478      1.008
   286          H    308    ARG   HH22    286     0.4478      1.008
   287          C    308    ARG      C    287     0.7341      12.01
   288          O    308    ARG      O    288    -0.5894         16   ; qtot 5
; residue 309 TYR rtp TYR  q  0.0
   289          N    309    TYR      N    289    -0.4157      14.01
   290          H    309    TYR      H    290     0.2719      1.008
   291         CX    309    TYR     CA    291    -0.0014      12.01
   292         H1    309    TYR     HA    292     0.0876      1.008
   293         CT    309    TYR     CB    293    -0.0152      12.01
   294         HC    309    TYR    HB1    294     0.0295      1.008
   295         HC    309    TYR    HB2    295     0.0295      1.008
   296         CA    309    TYR     CG    296    -0.0011      12.01
   297         CA    309    TYR    CD1    297    -0.1906      12.01
   298         HA    309    TYR    HD1    298     0.1699      1.008
   299         CA    309    TYR    CE1    299    -0.2341      12.01
   300         HA    309    TYR    HE1    300     0.1656      1.008
   301          C    309    TYR     CZ    301     0.3226      12.01
   302         OH    309    TYR     OH    302    -0.5579         16
   303         HO    309    TYR     HH    303     0.3992      1.008
   304         CA    309    TYR    CE2    304    -0.2341      12.01
   305         HA    309    TYR    HE2    305     0.1656      1.008
   306         CA    309    TYR    CD2    306    -0.1906      12.01
   307         HA    309    TYR    HD2    307     0.1699      1.008
   308          C    309    TYR      C    308     0.5973      12.01
   309          O    309    TYR      O    309    -0.5679         16   ; qtot 5
; residue 310 GLN rtp GLN  q  0.0
   310          N    310    GLN      N    310    -0.4157      14.01
   311          H    310    GLN      H    311     0.2719      1.008
   312         CX    310    GLN     CA    312    -0.0031      12.01
   313         H1    310    GLN     HA    313      0.085      1.008
   314         2C    310    GLN     CB    314    -0.0036      12.01
   315         HC    310    GLN    HB1    315     0.0171      1.008
   316         HC    310    GLN    HB2    316     0.0171      1.008
   317         2C    310    GLN     CG    317    -0.0645      12.01
   318         HC    310    GLN    HG1    318     0.0352      1.008
   319         HC    310    GLN    HG2    319     0.0352      1.008
   320          C    310    GLN     CD    320     0.6951      12.01
   321          O    310    GLN    OE1    321    -0.6086         16
   322          N    310    GLN    NE2    322    -0.9407      14.01
   323          H    310    GLN   HE21    323     0.4251      1.008
   324          H    310    GLN   HE22    324     0.4251      1.008
   325          C    310    GLN      C    325     0.5973      12.01
   326          O    310    GLN      O    326    -0.5679         16   ; qtot 5
; residue 311 LYS rtp LYS  q +1.0
   327          N    311    LYS      N    327    -0.3479      14.01
   328          H    311    LYS      H    328     0.2747      1.008
   329         CX    311    LYS     CA    329      -0.24      12.01
   330         H1    311    LYS     HA    330     0.1426      1.008
   331         C8    311    LYS     CB    331    -0.0094      12.01
   332         HC    311    LYS    HB1    332     0.0362      1.008
   333         HC    311    LYS    HB2    333     0.0362      1.008
   334         C8    311    LYS     CG    334     0.0187      12.01
   335         HC    311    LYS    HG1    335     0.0103      1.008
   336         HC    311    LYS    HG2    336     0.0103      1.008
   337         C8    311    LYS     CD    337    -0.0479      12.01
   338         HC    311    LYS    HD1    338     0.0621      1.008
   339         HC    311    LYS    HD2    339     0.0621      1.008
   340         C8    311    LYS     CE    340    -0.0143      12.01
   341         HP    311    LYS    HE1    341     0.1135      1.008
   342         HP    311    LYS    HE2    342     0.1135      1.008
   343         N3    311    LYS     NZ    343    -0.3854      14.01
   344          H    311    LYS    HZ1    344       0.34      1.008
   345          H    311    LYS    HZ2    345       0.34      1.008
   346          H    311    LYS    HZ3    346       0.34      1.008
   347          C    311    LYS      C    347     0.7341      12.01
   348          O    311    LYS      O    348    -0.5894         16   ; qtot 6
; residue 312 SER rtp SER  q  0.0
   349          N    312    SER      N    349    -0.4157      14.01
   350          H    312    SER      H    350     0.2719      1.008
   351         CX    312    SER     CA    351    -0.0249      12.01
   352         H1    312    SER     HA    352     0.0843      1.008
   353         2C    312    SER     CB    353     0.2117      12.01
   354         H1    312    SER    HB1    354     0.0352      1.008
   355         H1    312    SER    HB2    355     0.0352      1.008
   356         OH    312    SER     OG    356    -0.6546         16
   357         HO    312    SER     HG    357     0.4275      1.008
   358          C    312    SER      C    358     0.5973      12.01
   359          O    312    SER      O    359    -0.5679         16   ; qtot 6
; residue 313 THR rtp THR  q  0.0
   360          N    313    THR      N    360    -0.4157      14.01
   361          H    313    THR      H    361     0.2719      1.008
   362         CX    313    THR     CA    362    -0.0389      12.01
   363         H1    313    THR     HA    363     0.1007      1.008
   364         3C    313    THR     CB    364     0.3654      12.01
   365         H1    313    THR     HB    365     0.0043      1.008
   366         CT    313    THR    CG2    366    -0.2438      12.01
   367         HC    313    THR   HG21    367     0.0642      1.008
   368         HC    313    THR   HG22    368     0.0642      1.008
   369         HC    313    THR   HG23    369     0.0642      1.008
   370         OH    313    THR    OG1    370    -0.6761         16
   371         HO    313    THR    HG1    371     0.4102      1.008
   372          C    313    THR      C    372     0.5973      12.01
   373          O    313    THR      O    373    -0.5679         16   ; qtot 6
; residue 314 GLU rtp GLU  q -1.0
   374          N    314    GLU      N    374    -0.5163      14.01
   375          H    314    GLU      H    375     0.2936      1.008
   376         CX    314    GLU     CA    376     0.0397      12.01
   377         H1    314    GLU     HA    377     0.1105      1.008
   378         2C    314    GLU     CB    378      0.056      12.01
   379         HC    314    GLU    HB1    379    -0.0173      1.008
   380         HC    314    GLU    HB2    380    -0.0173      1.008
   381         2C    314    GLU     CG    381     0.0136      12.01
   382         HC    314    GLU    HG1    382    -0.0425      1.008
   383         HC    314    GLU    HG2    383    -0.0425      1.008
   384         CO    314    GLU     CD    384     0.8054      12.01
   385         O2    314    GLU    OE1    385    -0.8188         16
   386         O2    314    GLU    OE2    386    -0.8188         16
   387          C    314    GLU      C    387     0.5366      12.01
   388          O    314    GLU      O    388    -0.5819         16   ; qtot 5
; residue 315 LEU rtp LEU  q  0.0
   389          N    315    LEU      N    389    -0.4157      14.01
   390          H    315    LEU      H    390     0.2719      1.008
   391         CX    315    LEU     CA    391    -0.0518      12.01
   392         H1    315    LEU     HA    392     0.0922      1.008
   393         2C    315    LEU     CB    393    -0.1102      12.01
   394         HC    315    LEU    HB1    394     0.0457      1.008
   395         HC    315    LEU    HB2    395     0.0457      1.008
   396         3C    315    LEU     CG    396     0.3531      12.01
   397         HC    315    LEU     HG    397    -0.0361      1.008
   398         CT    315    LEU    CD1    398    -0.4121      12.01
   399         HC    315    LEU   HD11    399        0.1      1.008
   400         HC    315    LEU   HD12    400        0.1      1.008
   401         HC    315    LEU   HD13    401        0.1      1.008
   402         CT    315    LEU    CD2    402    -0.4121      12.01
   403         HC    315    LEU   HD21    403        0.1      1.008
   404         HC    315    LEU   HD22    404        0.1      1.008
   405         HC    315    LEU   HD23    405        0.1      1.008
   406          C    315    LEU      C    406     0.5973      12.01
   407          O    315    LEU      O    407    -0.5679         16   ; qtot 5
; residue 316 LEU rtp LEU  q  0.0
   408          N    316    LEU      N    408    -0.4157      14.01
   409          H    316    LEU      H    409     0.2719      1.008
   410         CX    316    LEU     CA    410    -0.0518      12.01
   411         H1    316    LEU     HA    411     0.0922      1.008
   412         2C    316    LEU     CB    412    -0.1102      12.01
   413         HC    316    LEU    HB1    413     0.0457      1.008
   414         HC    316    LEU    HB2    414     0.0457      1.008
   415         3C    316    LEU     CG    415     0.3531      12.01
   416         HC    316    LEU     HG    416    -0.0361      1.008
   417         CT    316    LEU    CD1    417    -0.4121      12.01
   418         HC    316    LEU   HD11    418        0.1      1.008
   419         HC    316    LEU   HD12    419        0.1      1.008
   420         HC    316    LEU   HD13    420        0.1      1.008
   421         CT    316    LEU    CD2    421    -0.4121      12.01
   422         HC    316    LEU   HD21    422        0.1      1.008
   423         HC    316    LEU   HD22    423        0.1      1.008
   424         HC    316    LEU   HD23    424        0.1      1.008
   425          C    316    LEU      C    425     0.5973      12.01
   426          O    316    LEU      O    426    -0.5679         16   ; qtot 5
; residue 317 ILE rtp ILE  q  0.0
   427          N    317    ILE      N    427    -0.4157      14.01
   428          H    317    ILE      H    428     0.2719      1.008
   429         CX    317    ILE     CA    429    -0.0597      12.01
   430         H1    317    ILE     HA    430     0.0869      1.008
   431         3C    317    ILE     CB    431     0.1303      12.01
   432         HC    317    ILE     HB    432     0.0187      1.008
   433         CT    317    ILE    CG2    433    -0.3204      12.01
   434         HC    317    ILE   HG21    434     0.0882      1.008
   435         HC    317    ILE   HG22    435     0.0882      1.008
   436         HC    317    ILE   HG23    436     0.0882      1.008
   437         2C    317    ILE    CG1    437     -0.043      12.01
   438         HC    317    ILE   HG11    438     0.0236      1.008
   439         HC    317    ILE   HG12    439     0.0236      1.008
   440         CT    317    ILE     CD    440     -0.066      12.01
   441         HC    317    ILE    HD1    441     0.0186      1.008
   442         HC    317    ILE    HD2    442     0.0186      1.008
   443         HC    317    ILE    HD3    443     0.0186      1.008
   444          C    317    ILE      C    444     0.5973      12.01
   445          O    317    ILE      O    445    -0.5679         16   ; qtot 5
; residue 318 ARG rtp ARG  q +1.0
   446          N    318    ARG      N    446    -0.3479      14.01
   447          H    318    ARG      H    447     0.2747      1.008
   448         CX    318    ARG     CA    448    -0.2637      12.01
   449         H1    318    ARG     HA    449      0.156      1.008
   450         C8    318    ARG     CB    450    -0.0007      12.01
   451         HC    318    ARG    HB1    451     0.0327      1.008
   452         HC    318    ARG    HB2    452     0.0327      1.008
   453         C8    318    ARG     CG    453      0.039      12.01
   454         HC    318    ARG    HG1    454     0.0285      1.008
   455         HC    318    ARG    HG2    455     0.0285      1.008
   456         C8    318    ARG     CD    456     0.0486      12.01
   457         H1    318    ARG    HD1    457     0.0687      1.008
   458         H1    318    ARG    HD2    458     0.0687      1.008
   459         N2    318    ARG     NE    459    -0.5295      14.01
   460          H    318    ARG     HE    460     0.3456      1.008
   461         CA    318    ARG     CZ    461     0.8076      12.01
   462         N2    318    ARG    NH1    462    -0.8627      14.01
   463          H    318    ARG   HH11    463     0.4478      1.008
   464          H    318    ARG   HH12    464     0.4478      1.008
   465         N2    318    ARG    NH2    465    -0.8627      14.01
   466          H    318    ARG   HH21    466     0.4478      1.008
   467          H    318    ARG   HH22    467     0.4478      1.008
   468          C    318    ARG      C    468     0.7341      12.01
   469          O    318    ARG      O    469    -0.5894         16   ; qtot 6
; residue 319 LYS rtp LYS  q +1.0
   470          N    319    LYS      N    470    -0.3479      14.01
   471          H    319    LYS      H    471     0.2747      1.008
   472         CX    319    LYS     CA    472      -0.24      12.01
   473         H1    319    LYS     HA    473     0.1426      1.008
   474         C8    319    LYS     CB    474    -0.0094      12.01
   475         HC    319    LYS    HB1    475     0.0362      1.008
   476         HC    319    LYS    HB2    476     0.0362      1.008
   477         C8    319    LYS     CG    477     0.0187      12.01
   478         HC    319    LYS    HG1    478     0.0103      1.008
   479         HC    319    LYS    HG2    479     0.0103      1.008
   480         C8    319    LYS     CD    480    -0.0479      12.01
   481         HC    319    LYS    HD1    481     0.0621      1.008
   482         HC    319    LYS    HD2    482     0.0621      1.008
   483         C8    319    LYS     CE    483    -0.0143      12.01
   484         HP    319    LYS    HE1    484     0.1135      1.008
   485         HP    319    LYS    HE2    485     0.1135      1.008
   486         N3    319    LYS     NZ    486    -0.3854      14.01
   487          H    319    LYS    HZ1    487       0.34      1.008
   488          H    319    LYS    HZ2    488       0.34      1.008
   489          H    319    LYS    HZ3    489       0.34      1.008
   490          C    319    LYS      C    490     0.7341      12.01
   491          O    319    LYS      O    491    -0.5894         16   ; qtot 7
; residue 320 LEU rtp LEU  q  0.0
   492          N    320    LEU      N    492    -0.4157      14.01
   493          H    320    LEU      H    493     0.2719      1.008
   494         CX    320    LEU     CA    494    -0.0518      12.01
   495         H1    320    LEU     HA    495     0.0922      1.008
   496         2C    320    LEU     CB    496    -0.1102      12.01
   497         HC    320    LEU    HB1    497     0.0457      1.008
   498         HC    320    LEU    HB2    498     0.0457      1.008
   499         3C    320    LEU     CG    499     0.3531      12.01
   500         HC    320    LEU     HG    500    -0.0361      1.008
   501         CT    320    LEU    CD1    501    -0.4121      12.01
   502         HC    320    LEU   HD11    502        0.1      1.008
   503         HC    320    LEU   HD12    503        0.1      1.008
   504         HC    320    LEU   HD13    504        0.1      1.008
   505         CT    320    LEU    CD2    505    -0.4121      12.01
   506         HC    320    LEU   HD21    506        0.1      1.008
   507         HC    320    LEU   HD22    507        0.1      1.008
   508         HC    320    LEU   HD23    508        0.1      1.008
   509          C    320    LEU      C    509     0.5973      12.01
   510          O    320    LEU      O    510    -0.5679         16   ; qtot 7
; residue 321 PRO rtp PRO  q  0.0
   511          N    321    PRO      N    511    -0.2548      14.01
   512         CT    321    PRO     CD    512     0.0192      12.01
   513         H1    321    PRO    HD1    513     0.0391      1.008
   514         H1    321    PRO    HD2    514     0.0391      1.008
   515         CT    321    PRO     CG    515     0.0189      12.01
   516         HC    321    PRO    HG1    516     0.0213      1.008
   517         HC    321    PRO    HG2    517     0.0213      1.008
   518         CT    321    PRO     CB    518     -0.007      12.01
   519         HC    321    PRO    HB1    519     0.0253      1.008
   520         HC    321    PRO    HB2    520     0.0253      1.008
   521         CX    321    PRO     CA    521    -0.0266      12.01
   522         H1    321    PRO     HA    522     0.0641      1.008
   523          C    321    PRO      C    523     0.5896      12.01
   524          O    321    PRO      O    524    -0.5748         16   ; qtot 7
; residue 322 PHE rtp PHE  q  0.0
   525          N    322    PHE      N    525    -0.4157      14.01
   526          H    322    PHE      H    526     0.2719      1.008
   527         CX    322    PHE     CA    527    -0.0024      12.01
   528         H1    322    PHE     HA    528     0.0978      1.008
   529         CT    322    PHE     CB    529    -0.0343      12.01
   530         HC    322    PHE    HB1    530     0.0295      1.008
   531         HC    322    PHE    HB2    531     0.0295      1.008
   532         CA    322    PHE     CG    532     0.0118      12.01
   533         CA    322    PHE    CD1    533    -0.1256      12.01
   534         HA    322    PHE    HD1    534      0.133      1.008
   535         CA    322    PHE    CE1    535    -0.1704      12.01
   536         HA    322    PHE    HE1    536      0.143      1.008
   537         CA    322    PHE     CZ    537    -0.1072      12.01
   538         HA    322    PHE     HZ    538     0.1297      1.008
   539         CA    322    PHE    CE2    539    -0.1704      12.01
   540         HA    322    PHE    HE2    540      0.143      1.008
   541         CA    322    PHE    CD2    541    -0.1256      12.01
   542         HA    322    PHE    HD2    542      0.133      1.008
   543          C    322    PHE      C    543     0.5973      12.01
   544          O    322    PHE      O    544    -0.5679         16   ; qtot 7
; residue 323 GLN rtp GLN  q  0.0
   545          N    323    GLN      N    545    -0.4157      14.01
   546          H    323    GLN      H    546     0.2719      1.008
   547         CX    323    GLN     CA    547    -0.0031      12.01
   548         H1    323    GLN     HA    548      0.085      1.008
   549         2C    323    GLN     CB    549    -0.0036      12.01
   550         HC    323    GLN    HB1    550     0.0171      1.008
   551         HC    323    GLN    HB2    551     0.0171      1.008
   552         2C    323    GLN     CG    552    -0.0645      12.01
   553         HC    323    GLN    HG1    553     0.0352      1.008
   554         HC    323    GLN    HG2    554     0.0352      1.008
   555          C    323    GLN     CD    555     0.6951      12.01
   556          O    323    GLN    OE1    556    -0.6086         16
   557          N    323    GLN    NE2    557    -0.9407      14.01
   558          H    323    GLN   HE21    558     0.4251      1.008
   559          H    323    GLN   HE22    559     0.4251      1.008
   560          C    323    GLN      C    560     0.5973      12.01
   561          O    323    GLN      O    561    -0.5679         16   ; qtot 7
; residue 324 ARG rtp ARG  q +1.0
   562          N    324    ARG      N    562    -0.3479      14.01
   563          H    324    ARG      H    563     0.2747      1.008
   564         CX    324    ARG     CA    564    -0.2637      12.01
   565         H1    324    ARG     HA    565      0.156      1.008
   566         C8    324    ARG     CB    566    -0.0007      12.01
   567         HC    324    ARG    HB1    567     0.0327      1.008
   568         HC    324    ARG    HB2    568     0.0327      1.008
   569         C8    324    ARG     CG    569      0.039      12.01
   570         HC    324    ARG    HG1    570     0.0285      1.008
   571         HC    324    ARG    HG2    571     0.0285      1.008
   572         C8    324    ARG     CD    572     0.0486      12.01
   573         H1    324    ARG    HD1    573     0.0687      1.008
   574         H1    324    ARG    HD2    574     0.0687      1.008
   575         N2    324    ARG     NE    575    -0.5295      14.01
   576          H    324    ARG     HE    576     0.3456      1.008
   577         CA    324    ARG     CZ    577     0.8076      12.01
   578         N2    324    ARG    NH1    578    -0.8627      14.01
   579          H    324    ARG   HH11    579     0.4478      1.008
   580          H    324    ARG   HH12    580     0.4478      1.008
   581         N2    324    ARG    NH2    581    -0.8627      14.01
   582          H    324    ARG   HH21    582     0.4478      1.008
   583          H    324    ARG   HH22    583     0.4478      1.008
   584          C    324    ARG      C    584     0.7341      12.01
   585          O    324    ARG      O    585    -0.5894         16   ; qtot 8
; residue 325 LEU rtp LEU  q  0.0
   586          N    325    LEU      N    586    -0.4157      14.01
   587          H    325    LEU      H    587     0.2719      1.008
   588         CX    325    LEU     CA    588    -0.0518      12.01
   589         H1    325    LEU     HA    589     0.0922      1.008
   590         2C    325    LEU     CB    590    -0.1102      12.01
   591         HC    325    LEU    HB1    591     0.0457      1.008
   592         HC    325    LEU    HB2    592     0.0457      1.008
   593         3C    325    LEU     CG    593     0.3531      12.01
   594         HC    325    LEU     HG    594    -0.0361      1.008
   595         CT    325    LEU    CD1    595    -0.4121      12.01
   596         HC    325    LEU   HD11    596        0.1      1.008
   597         HC    325    LEU   HD12    597        0.1      1.008
   598         HC    325    LEU   HD13    598        0.1      1.008
   599         CT    325    LEU    CD2    599    -0.4121      12.01
   600         HC    325    LEU   HD21    600        0.1      1.008
   601         HC    325    LEU   HD22    601        0.1      1.008
   602         HC    325    LEU   HD23    602        0.1      1.008
   603          C    325    LEU      C    603     0.5973      12.01
   604          O    325    LEU      O    604    -0.5679         16   ; qtot 8
; residue 326 VAL rtp VAL  q  0.0
   605          N    326    VAL      N    605    -0.4157      14.01
   606          H    326    VAL      H    606     0.2719      1.008
   607         CX    326    VAL     CA    607    -0.0875      12.01
   608         H1    326    VAL     HA    608     0.0969      1.008
   609         3C    326    VAL     CB    609     0.2985      12.01
   610         HC    326    VAL     HB    610    -0.0297      1.008
   611         CT    326    VAL    CG1    611    -0.3192      12.01
   612         HC    326    VAL   HG11    612     0.0791      1.008
   613         HC    326    VAL   HG12    613     0.0791      1.008
   614         HC    326    VAL   HG13    614     0.0791      1.008
   615         CT    326    VAL    CG2    615    -0.3192      12.01
   616         HC    326    VAL   HG21    616     0.0791      1.008
   617         HC    326    VAL   HG22    617     0.0791      1.008
   618         HC    326    VAL   HG23    618     0.0791      1.008
   619          C    326    VAL      C    619     0.5973      12.01
   620          O    326    VAL      O    620    -0.5679         16   ; qtot 8
; residue 327 ARG rtp ARG  q +1.0
   621          N    327    ARG      N    621    -0.3479      14.01
   622          H    327    ARG      H    622     0.2747      1.008
   623         CX    327    ARG     CA    623    -0.2637      12.01
   624         H1    327    ARG     HA    624      0.156      1.008
   625         C8    327    ARG     CB    625    -0.0007      12.01
   626         HC    327    ARG    HB1    626     0.0327      1.008
   627         HC    327    ARG    HB2    627     0.0327      1.008
   628         C8    327    ARG     CG    628      0.039      12.01
   629         HC    327    ARG    HG1    629     0.0285      1.008
   630         HC    327    ARG    HG2    630     0.0285      1.008
   631         C8    327    ARG     CD    631     0.0486      12.01
   632         H1    327    ARG    HD1    632     0.0687      1.008
   633         H1    327    ARG    HD2    633     0.0687      1.008
   634         N2    327    ARG     NE    634    -0.5295      14.01
   635          H    327    ARG     HE    635     0.3456      1.008
   636         CA    327    ARG     CZ    636     0.8076      12.01
   637         N2    327    ARG    NH1    637    -0.8627      14.01
   638          H    327    ARG   HH11    638     0.4478      1.008
   639          H    327    ARG   HH12    639     0.4478      1.008
   640         N2    327    ARG    NH2    640    -0.8627      14.01
   641          H    327    ARG   HH21    641     0.4478      1.008
   642          H    327    ARG   HH22    642     0.4478      1.008
   643          C    327    ARG      C    643     0.7341      12.01
   644          O    327    ARG      O    644    -0.5894         16   ; qtot 9
; residue 328 GLU rtp GLU  q -1.0
   645          N    328    GLU      N    645    -0.5163      14.01
   646          H    328    GLU      H    646     0.2936      1.008
   647         CX    328    GLU     CA    647     0.0397      12.01
   648         H1    328    GLU     HA    648     0.1105      1.008
   649         2C    328    GLU     CB    649      0.056      12.01
   650         HC    328    GLU    HB1    650    -0.0173      1.008
   651         HC    328    GLU    HB2    651    -0.0173      1.008
   652         2C    328    GLU     CG    652     0.0136      12.01
   653         HC    328    GLU    HG1    653    -0.0425      1.008
   654         HC    328    GLU    HG2    654    -0.0425      1.008
   655         CO    328    GLU     CD    655     0.8054      12.01
   656         O2    328    GLU    OE1    656    -0.8188         16
   657         O2    328    GLU    OE2    657    -0.8188         16
   658          C    328    GLU      C    658     0.5366      12.01
   659          O    328    GLU      O    659    -0.5819         16   ; qtot 8
; residue 329 ILE rtp ILE  q  0.0
   660          N    329    ILE      N    660    -0.4157      14.01
   661          H    329    ILE      H    661     0.2719      1.008
   662         CX    329    ILE     CA    662    -0.0597      12.01
   663         H1    329    ILE     HA    663     0.0869      1.008
   664         3C    329    ILE     CB    664     0.1303      12.01
   665         HC    329    ILE     HB    665     0.0187      1.008
   666         CT    329    ILE    CG2    666    -0.3204      12.01
   667         HC    329    ILE   HG21    667     0.0882      1.008
   668         HC    329    ILE   HG22    668     0.0882      1.008
   669         HC    329    ILE   HG23    669     0.0882      1.008
   670         2C    329    ILE    CG1    670     -0.043      12.01
   671         HC    329    ILE   HG11    671     0.0236      1.008
   672         HC    329    ILE   HG12    672     0.0236      1.008
   673         CT    329    ILE     CD    673     -0.066      12.01
   674         HC    329    ILE    HD1    674     0.0186      1.008
   675         HC    329    ILE    HD2    675     0.0186      1.008
   676         HC    329    ILE    HD3    676     0.0186      1.008
   677          C    329    ILE      C    677     0.5973      12.01
   678          O    329    ILE      O    678    -0.5679         16   ; qtot 8
; residue 330 ALA rtp ALA  q  0.0
   679          N    330    ALA      N    679    -0.4157      14.01
   680          H    330    ALA      H    680     0.2719      1.008
   681         CX    330    ALA     CA    681     0.0337      12.01
   682         H1    330    ALA     HA    682     0.0823      1.008
   683         CT    330    ALA     CB    683    -0.1825      12.01
   684         HC    330    ALA    HB1    684     0.0603      1.008
   685         HC    330    ALA    HB2    685     0.0603      1.008
   686         HC    330    ALA    HB3    686     0.0603      1.008
   687          C    330    ALA      C    687     0.5973      12.01
   688          O    330    ALA      O    688    -0.5679         16   ; qtot 8
; residue 331 GLN rtp GLN  q  0.0
   689          N    331    GLN      N    689    -0.4157      14.01
   690          H    331    GLN      H    690     0.2719      1.008
   691         CX    331    GLN     CA    691    -0.0031      12.01
   692         H1    331    GLN     HA    692      0.085      1.008
   693         2C    331    GLN     CB    693    -0.0036      12.01
   694         HC    331    GLN    HB1    694     0.0171      1.008
   695         HC    331    GLN    HB2    695     0.0171      1.008
   696         2C    331    GLN     CG    696    -0.0645      12.01
   697         HC    331    GLN    HG1    697     0.0352      1.008
   698         HC    331    GLN    HG2    698     0.0352      1.008
   699          C    331    GLN     CD    699     0.6951      12.01
   700          O    331    GLN    OE1    700    -0.6086         16
   701          N    331    GLN    NE2    701    -0.9407      14.01
   702          H    331    GLN   HE21    702     0.4251      1.008
   703          H    331    GLN   HE22    703     0.4251      1.008
   704          C    331    GLN      C    704     0.5973      12.01
   705          O    331    GLN      O    705    -0.5679         16   ; qtot 8
; residue 332 ASP rtp ASP  q -1.0
   706          N    332    ASP      N    706    -0.5163      14.01
   707          H    332    ASP      H    707     0.2936      1.008
   708         CX    332    ASP     CA    708     0.0381      12.01
   709         H1    332    ASP     HA    709      0.088      1.008
   710         2C    332    ASP     CB    710    -0.0303      12.01
   711         HC    332    ASP    HB1    711    -0.0122      1.008
   712         HC    332    ASP    HB2    712    -0.0122      1.008
   713         CO    332    ASP     CG    713     0.7994      12.01
   714         O2    332    ASP    OD1    714    -0.8014         16
   715         O2    332    ASP    OD2    715    -0.8014         16
   716          C    332    ASP      C    716     0.5366      12.01
   717          O    332    ASP      O    717    -0.5819         16   ; qtot 7
; residue 333 PHE rtp PHE  q  0.0
   718          N    333    PHE      N    718    -0.4157      14.01
   719          H    333    PHE      H    719     0.2719      1.008
   720         CX    333    PHE     CA    720    -0.0024      12.01
   721         H1    333    PHE     HA    721     0.0978      1.008
   722         CT    333    PHE     CB    722    -0.0343      12.01
   723         HC    333    PHE    HB1    723     0.0295      1.008
   724         HC    333    PHE    HB2    724     0.0295      1.008
   725         CA    333    PHE     CG    725     0.0118      12.01
   726         CA    333    PHE    CD1    726    -0.1256      12.01
   727         HA    333    PHE    HD1    727      0.133      1.008
   728         CA    333    PHE    CE1    728    -0.1704      12.01
   729         HA    333    PHE    HE1    729      0.143      1.008
   730         CA    333    PHE     CZ    730    -0.1072      12.01
   731         HA    333    PHE     HZ    731     0.1297      1.008
   732         CA    333    PHE    CE2    732    -0.1704      12.01
   733         HA    333    PHE    HE2    733      0.143      1.008
   734         CA    333    PHE    CD2    734    -0.1256      12.01
   735         HA    333    PHE    HD2    735      0.133      1.008
   736          C    333    PHE      C    736     0.5973      12.01
   737          O    333    PHE      O    737    -0.5679         16   ; qtot 7
; residue 334 LYS rtp LYS  q +1.0
   738          N    334    LYS      N    738    -0.3479      14.01
   739          H    334    LYS      H    739     0.2747      1.008
   740         CX    334    LYS     CA    740      -0.24      12.01
   741         H1    334    LYS     HA    741     0.1426      1.008
   742         C8    334    LYS     CB    742    -0.0094      12.01
   743         HC    334    LYS    HB1    743     0.0362      1.008
   744         HC    334    LYS    HB2    744     0.0362      1.008
   745         C8    334    LYS     CG    745     0.0187      12.01
   746         HC    334    LYS    HG1    746     0.0103      1.008
   747         HC    334    LYS    HG2    747     0.0103      1.008
   748         C8    334    LYS     CD    748    -0.0479      12.01
   749         HC    334    LYS    HD1    749     0.0621      1.008
   750         HC    334    LYS    HD2    750     0.0621      1.008
   751         C8    334    LYS     CE    751    -0.0143      12.01
   752         HP    334    LYS    HE1    752     0.1135      1.008
   753         HP    334    LYS    HE2    753     0.1135      1.008
   754         N3    334    LYS     NZ    754    -0.3854      14.01
   755          H    334    LYS    HZ1    755       0.34      1.008
   756          H    334    LYS    HZ2    756       0.34      1.008
   757          H    334    LYS    HZ3    757       0.34      1.008
   758          C    334    LYS      C    758     0.7341      12.01
   759          O    334    LYS      O    759    -0.5894         16   ; qtot 8
; residue 335 THR rtp THR  q  0.0
   760          N    335    THR      N    760    -0.4157      14.01
   761          H    335    THR      H    761     0.2719      1.008
   762         CX    335    THR     CA    762    -0.0389      12.01
   763         H1    335    THR     HA    763     0.1007      1.008
   764         3C    335    THR     CB    764     0.3654      12.01
   765         H1    335    THR     HB    765     0.0043      1.008
   766         CT    335    THR    CG2    766    -0.2438      12.01
   767         HC    335    THR   HG21    767     0.0642      1.008
   768         HC    335    THR   HG22    768     0.0642      1.008
   769         HC    335    THR   HG23    769     0.0642      1.008
   770         OH    335    THR    OG1    770    -0.6761         16
   771         HO    335    THR    HG1    771     0.4102      1.008
   772          C    335    THR      C    772     0.5973      12.01
   773          O    335    THR      O    773    -0.5679         16   ; qtot 8
; residue 336 ASP rtp ASP  q -1.0
   774          N    336    ASP      N    774    -0.5163      14.01
   775          H    336    ASP      H    775     0.2936      1.008
   776         CX    336    ASP     CA    776     0.0381      12.01
   777         H1    336    ASP     HA    777      0.088      1.008
   778         2C    336    ASP     CB    778    -0.0303      12.01
   779         HC    336    ASP    HB1    779    -0.0122      1.008
   780         HC    336    ASP    HB2    780    -0.0122      1.008
   781         CO    336    ASP     CG    781     0.7994      12.01
   782         O2    336    ASP    OD1    782    -0.8014         16
   783         O2    336    ASP    OD2    783    -0.8014         16
   784          C    336    ASP      C    784     0.5366      12.01
   785          O    336    ASP      O    785    -0.5819         16   ; qtot 7
; residue 337 LEU rtp LEU  q  0.0
   786          N    337    LEU      N    786    -0.4157      14.01
   787          H    337    LEU      H    787     0.2719      1.008
   788         CX    337    LEU     CA    788    -0.0518      12.01
   789         H1    337    LEU     HA    789     0.0922      1.008
   790         2C    337    LEU     CB    790    -0.1102      12.01
   791         HC    337    LEU    HB1    791     0.0457      1.008
   792         HC    337    LEU    HB2    792     0.0457      1.008
   793         3C    337    LEU     CG    793     0.3531      12.01
   794         HC    337    LEU     HG    794    -0.0361      1.008
   795         CT    337    LEU    CD1    795    -0.4121      12.01
   796         HC    337    LEU   HD11    796        0.1      1.008
   797         HC    337    LEU   HD12    797        0.1      1.008
   798         HC    337    LEU   HD13    798        0.1      1.008
   799         CT    337    LEU    CD2    799    -0.4121      12.01
   800         HC    337    LEU   HD21    800        0.1      1.008
   801         HC    337    LEU   HD22    801        0.1      1.008
   802         HC    337    LEU   HD23    802        0.1      1.008
   803          C    337    LEU      C    803     0.5973      12.01
   804          O    337    LEU      O    804    -0.5679         16   ; qtot 7
; residue 338 ARG rtp ARG  q +1.0
   805          N    338    ARG      N    805    -0.3479      14.01
   806          H    338    ARG      H    806     0.2747      1.008
   807         CX    338    ARG     CA    807    -0.2637      12.01
   808         H1    338    ARG     HA    808      0.156      1.008
   809         C8    338    ARG     CB    809    -0.0007      12.01
   810         HC    338    ARG    HB1    810     0.0327      1.008
   811         HC    338    ARG    HB2    811     0.0327      1.008
   812         C8    338    ARG     CG    812      0.039      12.01
   813         HC    338    ARG    HG1    813     0.0285      1.008
   814         HC    338    ARG    HG2    814     0.0285      1.008
   815         C8    338    ARG     CD    815     0.0486      12.01
   816         H1    338    ARG    HD1    816     0.0687      1.008
   817         H1    338    ARG    HD2    817     0.0687      1.008
   818         N2    338    ARG     NE    818    -0.5295      14.01
   819          H    338    ARG     HE    819     0.3456      1.008
   820         CA    338    ARG     CZ    820     0.8076      12.01
   821         N2    338    ARG    NH1    821    -0.8627      14.01
   822          H    338    ARG   HH11    822     0.4478      1.008
   823          H    338    ARG   HH12    823     0.4478      1.008
   824         N2    338    ARG    NH2    824    -0.8627      14.01
   825          H    338    ARG   HH21    825     0.4478      1.008
   826          H    338    ARG   HH22    826     0.4478      1.008
   827          C    338    ARG      C    827     0.7341      12.01
   828          O    338    ARG      O    828    -0.5894         16   ; qtot 8
; residue 339 PHE rtp PHE  q  0.0
   829          N    339    PHE      N    829    -0.4157      14.01
   830          H    339    PHE      H    830     0.2719      1.008
   831         CX    339    PHE     CA    831    -0.0024      12.01
   832         H1    339    PHE     HA    832     0.0978      1.008
   833         CT    339    PHE     CB    833    -0.0343      12.01
   834         HC    339    PHE    HB1    834     0.0295      1.008
   835         HC    339    PHE    HB2    835     0.0295      1.008
   836         CA    339    PHE     CG    836     0.0118      12.01
   837         CA    339    PHE    CD1    837    -0.1256      12.01
   838         HA    339    PHE    HD1    838      0.133      1.008
   839         CA    339    PHE    CE1    839    -0.1704      12.01
   840         HA    339    PHE    HE1    840      0.143      1.008
   841         CA    339    PHE     CZ    841    -0.1072      12.01
   842         HA    339    PHE     HZ    842     0.1297      1.008
   843         CA    339    PHE    CE2    843    -0.1704      12.01
   844         HA    339    PHE    HE2    844      0.143      1.008
   845         CA    339    PHE    CD2    845    -0.1256      12.01
   846         HA    339    PHE    HD2    846      0.133      1.008
   847          C    339    PHE      C    847     0.5973      12.01
   848          O    339    PHE      O    848    -0.5679         16   ; qtot 8
; residue 340 GLN rtp GLN  q  0.0
   849          N    340    GLN      N    849    -0.4157      14.01
   850          H    340    GLN      H    850     0.2719      1.008
   851         CX    340    GLN     CA    851    -0.0031      12.01
   852         H1    340    GLN     HA    852      0.085      1.008
   853         2C    340    GLN     CB    853    -0.0036      12.01
   854         HC    340    GLN    HB1    854     0.0171      1.008
   855         HC    340    GLN    HB2    855     0.0171      1.008
   856         2C    340    GLN     CG    856    -0.0645      12.01
   857         HC    340    GLN    HG1    857     0.0352      1.008
   858         HC    340    GLN    HG2    858     0.0352      1.008
   859          C    340    GLN     CD    859     0.6951      12.01
   860          O    340    GLN    OE1    860    -0.6086         16
   861          N    340    GLN    NE2    861    -0.9407      14.01
   862          H    340    GLN   HE21    862     0.4251      1.008
   863          H    340    GLN   HE22    863     0.4251      1.008
   864          C    340    GLN      C    864     0.5973      12.01
   865          O    340    GLN      O    865    -0.5679         16   ; qtot 8
; residue 341 SER rtp SER  q  0.0
   866          N    341    SER      N    866    -0.4157      14.01
   867          H    341    SER      H    867     0.2719      1.008
   868         CX    341    SER     CA    868    -0.0249      12.01
   869         H1    341    SER     HA    869     0.0843      1.008
   870         2C    341    SER     CB    870     0.2117      12.01
   871         H1    341    SER    HB1    871     0.0352      1.008
   872         H1    341    SER    HB2    872     0.0352      1.008
   873         OH    341    SER     OG    873    -0.6546         16
   874         HO    341    SER     HG    874     0.4275      1.008
   875          C    341    SER      C    875     0.5973      12.01
   876          O    341    SER      O    876    -0.5679         16   ; qtot 8
; residue 342 SER rtp SER  q  0.0
   877          N    342    SER      N    877    -0.4157      14.01
   878          H    342    SER      H    878     0.2719      1.008
   879         CX    342    SER     CA    879    -0.0249      12.01
   880         H1    342    SER     HA    880     0.0843      1.008
   881         2C    342    SER     CB    881     0.2117      12.01
   882         H1    342    SER    HB1    882     0.0352      1.008
   883         H1    342    SER    HB2    883     0.0352      1.008
   884         OH    342    SER     OG    884    -0.6546         16
   885         HO    342    SER     HG    885     0.4275      1.008
   886          C    342    SER      C    886     0.5973      12.01
   887          O    342    SER      O    887    -0.5679         16   ; qtot 8
; residue 343 ALA rtp ALA  q  0.0
   888          N    343    ALA      N    888    -0.4157      14.01
   889          H    343    ALA      H    889     0.2719      1.008
   890         CX    343    ALA     CA    890     0.0337      12.01
   891         H1    343    ALA     HA    891     0.0823      1.008
   892         CT    343    ALA     CB    892    -0.1825      12.01
   893         HC    343    ALA    HB1    893     0.0603      1.008
   894         HC    343    ALA    HB2    894     0.0603      1.008
   895         HC    343    ALA    HB3    895     0.0603      1.008
   896          C    343    ALA      C    896     0.5973      12.01
   897          O    343    ALA      O    897    -0.5679         16   ; qtot 8
; residue 344 VAL rtp VAL  q  0.0
   898          N    344    VAL      N    898    -0.4157      14.01
   899          H    344    VAL      H    899     0.2719      1.008
   900         CX    344    VAL     CA    900    -0.0875      12.01
   901         H1    344    VAL     HA    901     0.0969      1.008
   902         3C    344    VAL     CB    902     0.2985      12.01
   903         HC    344    VAL     HB    903    -0.0297      1.008
   904         CT    344    VAL    CG1    904    -0.3192      12.01
   905         HC    344    VAL   HG11    905     0.0791      1.008
   906         HC    344    VAL   HG12    906     0.0791      1.008
   907         HC    344    VAL   HG13    907     0.0791      1.008
   908         CT    344    VAL    CG2    908    -0.3192      12.01
   909         HC    344    VAL   HG21    909     0.0791      1.008
   910         HC    344    VAL   HG22    910     0.0791      1.008
   911         HC    344    VAL   HG23    911     0.0791      1.008
   912          C    344    VAL      C    912     0.5973      12.01
   913          O    344    VAL      O    913    -0.5679         16   ; qtot 8
; residue 345 MET rtp MET  q  0.0
   914          N    345    MET      N    914    -0.4157      14.01
   915          H    345    MET      H    915     0.2719      1.008
   916         CX    345    MET     CA    916    -0.0237      12.01
   917         H1    345    MET     HA    917      0.088      1.008
   918         2C    345    MET     CB    918     0.0342      12.01
   919         HC    345    MET    HB1    919     0.0241      1.008
   920         HC    345    MET    HB2    920     0.0241      1.008
   921         2C    345    MET     CG    921     0.0018      12.01
   922         H1    345    MET    HG1    922      0.044      1.008
   923         H1    345    MET    HG2    923      0.044      1.008
   924          S    345    MET     SD    924    -0.2737      32.06
   925         CT    345    MET     CE    925    -0.0536      12.01
   926         H1    345    MET    HE1    926     0.0684      1.008
   927         H1    345    MET    HE2    927     0.0684      1.008
   928         H1    345    MET    HE3    928     0.0684      1.008
   929          C    345    MET      C    929     0.5973      12.01
   930          O    345    MET      O    930    -0.5679         16   ; qtot 8
; residue 346 ALA rtp ALA  q  0.0
   931          N    346    ALA      N    931    -0.4157      14.01
   932          H    346    ALA      H    932     0.2719      1.008
   933         CX    346    ALA     CA    933     0.0337      12.01
   934         H1    346    ALA     HA    934     0.0823      1.008
   935         CT    346    ALA     CB    935    -0.1825      12.01
   936         HC    346    ALA    HB1    936     0.0603      1.008
   937         HC    346    ALA    HB2    937     0.0603      1.008
   938         HC    346    ALA    HB3    938     0.0603      1.008
   939          C    346    ALA      C    939     0.5973      12.01
   940          O    346    ALA      O    940    -0.5679         16   ; qtot 8
; residue 347 LEU rtp LEU  q  0.0
   941          N    347    LEU      N    941    -0.4157      14.01
   942          H    347    LEU      H    942     0.2719      1.008
   943         CX    347    LEU     CA    943    -0.0518      12.01
   944         H1    347    LEU     HA    944     0.0922      1.008
   945         2C    347    LEU     CB    945    -0.1102      12.01
   946         HC    347    LEU    HB1    946     0.0457      1.008
   947         HC    347    LEU    HB2    947     0.0457      1.008
   948         3C    347    LEU     CG    948     0.3531      12.01
   949         HC    347    LEU     HG    949    -0.0361      1.008
   950         CT    347    LEU    CD1    950    -0.4121      12.01
   951         HC    347    LEU   HD11    951        0.1      1.008
   952         HC    347    LEU   HD12    952        0.1      1.008
   953         HC    347    LEU   HD13    953        0.1      1.008
   954         CT    347    LEU    CD2    954    -0.4121      12.01
   955         HC    347    LEU   HD21    955        0.1      1.008
   956         HC    347    LEU   HD22    956        0.1      1.008
   957         HC    347    LEU   HD23    957        0.1      1.008
   958          C    347    LEU      C    958     0.5973      12.01
   959          O    347    LEU      O    959    -0.5679         16   ; qtot 8
; residue 348 GLN rtp GLN  q  0.0
   960          N    348    GLN      N    960    -0.4157      14.01
   961          H    348    GLN      H    961     0.2719      1.008
   962         CX    348    GLN     CA    962    -0.0031      12.01
   963         H1    348    GLN     HA    963      0.085      1.008
   964         2C    348    GLN     CB    964    -0.0036      12.01
   965         HC    348    GLN    HB1    965     0.0171      1.008
   966         HC    348    GLN    HB2    966     0.0171      1.008
   967         2C    348    GLN     CG    967    -0.0645      12.01
   968         HC    348    GLN    HG1    968     0.0352      1.008
   969         HC    348    GLN    HG2    969     0.0352      1.008
   970          C    348    GLN     CD    970     0.6951      12.01
   971          O    348    GLN    OE1    971    -0.6086         16
   972          N    348    GLN    NE2    972    -0.9407      14.01
   973          H    348    GLN   HE21    973     0.4251      1.008
   974          H    348    GLN   HE22    974     0.4251      1.008
   975          C    348    GLN      C    975     0.5973      12.01
   976          O    348    GLN      O    976    -0.5679         16   ; qtot 8
; residue 349 GLU rtp GLU  q -1.0
   977          N    349    GLU      N    977    -0.5163      14.01
   978          H    349    GLU      H    978     0.2936      1.008
   979         CX    349    GLU     CA    979     0.0397      12.01
   980         H1    349    GLU     HA    980     0.1105      1.008
   981         2C    349    GLU     CB    981      0.056      12.01
   982         HC    349    GLU    HB1    982    -0.0173      1.008
   983         HC    349    GLU    HB2    983    -0.0173      1.008
   984         2C    349    GLU     CG    984     0.0136      12.01
   985         HC    349    GLU    HG1    985    -0.0425      1.008
   986         HC    349    GLU    HG2    986    -0.0425      1.008
   987         CO    349    GLU     CD    987     0.8054      12.01
   988         O2    349    GLU    OE1    988    -0.8188         16
   989         O2    349    GLU    OE2    989    -0.8188         16
   990          C    349    GLU      C    990     0.5366      12.01
   991          O    349    GLU      O    991    -0.5819         16   ; qtot 7
; residue 350 ALA rtp ALA  q  0.0
   992          N    350    ALA      N    992    -0.4157      14.01
   993          H    350    ALA      H    993     0.2719      1.008
   994         CX    350    ALA     CA    994     0.0337      12.01
   995         H1    350    ALA     HA    995     0.0823      1.008
   996         CT    350    ALA     CB    996    -0.1825      12.01
   997         HC    350    ALA    HB1    997     0.0603      1.008
   998         HC    350    ALA    HB2    998     0.0603      1.008
   999         HC    350    ALA    HB3    999     0.0603      1.008
  1000          C    350    ALA      C   1000     0.5973      12.01
  1001          O    350    ALA      O   1001    -0.5679         16   ; qtot 7
; residue 351 SER rtp SER  q  0.0
  1002          N    351    SER      N   1002    -0.4157      14.01
  1003          H    351    SER      H   1003     0.2719      1.008
  1004         CX    351    SER     CA   1004    -0.0249      12.01
  1005         H1    351    SER     HA   1005     0.0843      1.008
  1006         2C    351    SER     CB   1006     0.2117      12.01
  1007         H1    351    SER    HB1   1007     0.0352      1.008
  1008         H1    351    SER    HB2   1008     0.0352      1.008
  1009         OH    351    SER     OG   1009    -0.6546         16
  1010         HO    351    SER     HG   1010     0.4275      1.008
  1011          C    351    SER      C   1011     0.5973      12.01
  1012          O    351    SER      O   1012    -0.5679         16   ; qtot 7
; residue 352 GLU rtp GLU  q -1.0
  1013          N    352    GLU      N   1013    -0.5163      14.01
  1014          H    352    GLU      H   1014     0.2936      1.008
  1015         CX    352    GLU     CA   1015     0.0397      12.01
  1016         H1    352    GLU     HA   1016     0.1105      1.008
  1017         2C    352    GLU     CB   1017      0.056      12.01
  1018         HC    352    GLU    HB1   1018    -0.0173      1.008
  1019         HC    352    GLU    HB2   1019    -0.0173      1.008
  1020         2C    352    GLU     CG   1020     0.0136      12.01
  1021         HC    352    GLU    HG1   1021    -0.0425      1.008
  1022         HC    352    GLU    HG2   1022    -0.0425      1.008
  1023         CO    352    GLU     CD   1023     0.8054      12.01
  1024         O2    352    GLU    OE1   1024    -0.8188         16
  1025         O2    352    GLU    OE2   1025    -0.8188         16
  1026          C    352    GLU      C   1026     0.5366      12.01
  1027          O    352    GLU      O   1027    -0.5819         16   ; qtot 6
; residue 353 ALA rtp ALA  q  0.0
  1028          N    353    ALA      N   1028    -0.4157      14.01
  1029          H    353    ALA      H   1029     0.2719      1.008
  1030         CX    353    ALA     CA   1030     0.0337      12.01
  1031         H1    353    ALA     HA   1031     0.0823      1.008
  1032         CT    353    ALA     CB   1032    -0.1825      12.01
  1033         HC    353    ALA    HB1   1033     0.0603      1.008
  1034         HC    353    ALA    HB2   1034     0.0603      1.008
  1035         HC    353    ALA    HB3   1035     0.0603      1.008
  1036          C    353    ALA      C   1036     0.5973      12.01
  1037          O    353    ALA      O   1037    -0.5679         16   ; qtot 6
; residue 354 TYR rtp TYR  q  0.0
  1038          N    354    TYR      N   1038    -0.4157      14.01
  1039          H    354    TYR      H   1039     0.2719      1.008
  1040         CX    354    TYR     CA   1040    -0.0014      12.01
  1041         H1    354    TYR     HA   1041     0.0876      1.008
  1042         CT    354    TYR     CB   1042    -0.0152      12.01
  1043         HC    354    TYR    HB1   1043     0.0295      1.008
  1044         HC    354    TYR    HB2   1044     0.0295      1.008
  1045         CA    354    TYR     CG   1045    -0.0011      12.01
  1046         CA    354    TYR    CD1   1046    -0.1906      12.01
  1047         HA    354    TYR    HD1   1047     0.1699      1.008
  1048         CA    354    TYR    CE1   1048    -0.2341      12.01
  1049         HA    354    TYR    HE1   1049     0.1656      1.008
  1050          C    354    TYR     CZ   1050     0.3226      12.01
  1051         OH    354    TYR     OH   1051    -0.5579         16
  1052         HO    354    TYR     HH   1052     0.3992      1.008
  1053         CA    354    TYR    CE2   1053    -0.2341      12.01
  1054         HA    354    TYR    HE2   1054     0.1656      1.008
  1055         CA    354    TYR    CD2   1055    -0.1906      12.01
  1056         HA    354    TYR    HD2   1056     0.1699      1.008
  1057          C    354    TYR      C   1057     0.5973      12.01
  1058          O    354    TYR      O   1058    -0.5679         16   ; qtot 6
; residue 355 LEU rtp LEU  q  0.0
  1059          N    355    LEU      N   1059    -0.4157      14.01
  1060          H    355    LEU      H   1060     0.2719      1.008
  1061         CX    355    LEU     CA   1061    -0.0518      12.01
  1062         H1    355    LEU     HA   1062     0.0922      1.008
  1063         2C    355    LEU     CB   1063    -0.1102      12.01
  1064         HC    355    LEU    HB1   1064     0.0457      1.008
  1065         HC    355    LEU    HB2   1065     0.0457      1.008
  1066         3C    355    LEU     CG   1066     0.3531      12.01
  1067         HC    355    LEU     HG   1067    -0.0361      1.008
  1068         CT    355    LEU    CD1   1068    -0.4121      12.01
  1069         HC    355    LEU   HD11   1069        0.1      1.008
  1070         HC    355    LEU   HD12   1070        0.1      1.008
  1071         HC    355    LEU   HD13   1071        0.1      1.008
  1072         CT    355    LEU    CD2   1072    -0.4121      12.01
  1073         HC    355    LEU   HD21   1073        0.1      1.008
  1074         HC    355    LEU   HD22   1074        0.1      1.008
  1075         HC    355    LEU   HD23   1075        0.1      1.008
  1076          C    355    LEU      C   1076     0.5973      12.01
  1077          O    355    LEU      O   1077    -0.5679         16   ; qtot 6
; residue 356 VAL rtp VAL  q  0.0
  1078          N    356    VAL      N   1078    -0.4157      14.01
  1079          H    356    VAL      H   1079     0.2719      1.008
  1080         CX    356    VAL     CA   1080    -0.0875      12.01
  1081         H1    356    VAL     HA   1081     0.0969      1.008
  1082         3C    356    VAL     CB   1082     0.2985      12.01
  1083         HC    356    VAL     HB   1083    -0.0297      1.008
  1084         CT    356    VAL    CG1   1084    -0.3192      12.01
  1085         HC    356    VAL   HG11   1085     0.0791      1.008
  1086         HC    356    VAL   HG12   1086     0.0791      1.008
  1087         HC    356    VAL   HG13   1087     0.0791      1.008
  1088         CT    356    VAL    CG2   1088    -0.3192      12.01
  1089         HC    356    VAL   HG21   1089     0.0791      1.008
  1090         HC    356    VAL   HG22   1090     0.0791      1.008
  1091         HC    356    VAL   HG23   1091     0.0791      1.008
  1092          C    356    VAL      C   1092     0.5973      12.01
  1093          O    356    VAL      O   1093    -0.5679         16   ; qtot 6
; residue 357 ALA rtp ALA  q  0.0
  1094          N    357    ALA      N   1094    -0.4157      14.01
  1095          H    357    ALA      H   1095     0.2719      1.008
  1096         CX    357    ALA     CA   1096     0.0337      12.01
  1097         H1    357    ALA     HA   1097     0.0823      1.008
  1098         CT    357    ALA     CB   1098    -0.1825      12.01
  1099         HC    357    ALA    HB1   1099     0.0603      1.008
  1100         HC    357    ALA    HB2   1100     0.0603      1.008
  1101         HC    357    ALA    HB3   1101     0.0603      1.008
  1102          C    357    ALA      C   1102     0.5973      12.01
  1103          O    357    ALA      O   1103    -0.5679         16   ; qtot 6
; residue 358 LEU rtp LEU  q  0.0
  1104          N    358    LEU      N   1104    -0.4157      14.01
  1105          H    358    LEU      H   1105     0.2719      1.008
  1106         CX    358    LEU     CA   1106    -0.0518      12.01
  1107         H1    358    LEU     HA   1107     0.0922      1.008
  1108         2C    358    LEU     CB   1108    -0.1102      12.01
  1109         HC    358    LEU    HB1   1109     0.0457      1.008
  1110         HC    358    LEU    HB2   1110     0.0457      1.008
  1111         3C    358    LEU     CG   1111     0.3531      12.01
  1112         HC    358    LEU     HG   1112    -0.0361      1.008
  1113         CT    358    LEU    CD1   1113    -0.4121      12.01
  1114         HC    358    LEU   HD11   1114        0.1      1.008
  1115         HC    358    LEU   HD12   1115        0.1      1.008
  1116         HC    358    LEU   HD13   1116        0.1      1.008
  1117         CT    358    LEU    CD2   1117    -0.4121      12.01
  1118         HC    358    LEU   HD21   1118        0.1      1.008
  1119         HC    358    LEU   HD22   1119        0.1      1.008
  1120         HC    358    LEU   HD23   1120        0.1      1.008
  1121          C    358    LEU      C   1121     0.5973      12.01
  1122          O    358    LEU      O   1122    -0.5679         16   ; qtot 6
; residue 359 PHE rtp PHE  q  0.0
  1123          N    359    PHE      N   1123    -0.4157      14.01
  1124          H    359    PHE      H   1124     0.2719      1.008
  1125         CX    359    PHE     CA   1125    -0.0024      12.01
  1126         H1    359    PHE     HA   1126     0.0978      1.008
  1127         CT    359    PHE     CB   1127    -0.0343      12.01
  1128         HC    359    PHE    HB1   1128     0.0295      1.008
  1129         HC    359    PHE    HB2   1129     0.0295      1.008
  1130         CA    359    PHE     CG   1130     0.0118      12.01
  1131         CA    359    PHE    CD1   1131    -0.1256      12.01
  1132         HA    359    PHE    HD1   1132      0.133      1.008
  1133         CA    359    PHE    CE1   1133    -0.1704      12.01
  1134         HA    359    PHE    HE1   1134      0.143      1.008
  1135         CA    359    PHE     CZ   1135    -0.1072      12.01
  1136         HA    359    PHE     HZ   1136     0.1297      1.008
  1137         CA    359    PHE    CE2   1137    -0.1704      12.01
  1138         HA    359    PHE    HE2   1138      0.143      1.008
  1139         CA    359    PHE    CD2   1139    -0.1256      12.01
  1140         HA    359    PHE    HD2   1140      0.133      1.008
  1141          C    359    PHE      C   1141     0.5973      12.01
  1142          O    359    PHE      O   1142    -0.5679         16   ; qtot 6
; residue 360 GLU rtp GLU  q -1.0
  1143          N    360    GLU      N   1143    -0.5163      14.01
  1144          H    360    GLU      H   1144     0.2936      1.008
  1145         CX    360    GLU     CA   1145     0.0397      12.01
  1146         H1    360    GLU     HA   1146     0.1105      1.008
  1147         2C    360    GLU     CB   1147      0.056      12.01
  1148         HC    360    GLU    HB1   1148    -0.0173      1.008
  1149         HC    360    GLU    HB2   1149    -0.0173      1.008
  1150         2C    360    GLU     CG   1150     0.0136      12.01
  1151         HC    360    GLU    HG1   1151    -0.0425      1.008
  1152         HC    360    GLU    HG2   1152    -0.0425      1.008
  1153         CO    360    GLU     CD   1153     0.8054      12.01
  1154         O2    360    GLU    OE1   1154    -0.8188         16
  1155         O2    360    GLU    OE2   1155    -0.8188         16
  1156          C    360    GLU      C   1156     0.5366      12.01
  1157          O    360    GLU      O   1157    -0.5819         16   ; qtot 5
; residue 361 ASP rtp ASP  q -1.0
  1158          N    361    ASP      N   1158    -0.5163      14.01
  1159          H    361    ASP      H   1159     0.2936      1.008
  1160         CX    361    ASP     CA   1160     0.0381      12.01
  1161         H1    361    ASP     HA   1161      0.088      1.008
  1162         2C    361    ASP     CB   1162    -0.0303      12.01
  1163         HC    361    ASP    HB1   1163    -0.0122      1.008
  1164         HC    361    ASP    HB2   1164    -0.0122      1.008
  1165         CO    361    ASP     CG   1165     0.7994      12.01
  1166         O2    361    ASP    OD1   1166    -0.8014         16
  1167         O2    361    ASP    OD2   1167    -0.8014         16
  1168          C    361    ASP      C   1168     0.5366      12.01
  1169          O    361    ASP      O   1169    -0.5819         16   ; qtot 4
; residue 362 THR rtp THR  q  0.0
  1170          N    362    THR      N   1170    -0.4157      14.01
  1171          H    362    THR      H   1171     0.2719      1.008
  1172         CX    362    THR     CA   1172    -0.0389      12.01
  1173         H1    362    THR     HA   1173     0.1007      1.008
  1174         3C    362    THR     CB   1174     0.3654      12.01
  1175         H1    362    THR     HB   1175     0.0043      1.008
  1176         CT    362    THR    CG2   1176    -0.2438      12.01
  1177         HC    362    THR   HG21   1177     0.0642      1.008
  1178         HC    362    THR   HG22   1178     0.0642      1.008
  1179         HC    362    THR   HG23   1179     0.0642      1.008
  1180         OH    362    THR    OG1   1180    -0.6761         16
  1181         HO    362    THR    HG1   1181     0.4102      1.008
  1182          C    362    THR      C   1182     0.5973      12.01
  1183          O    362    THR      O   1183    -0.5679         16   ; qtot 4
; residue 363 ASN rtp ASN  q  0.0
  1184          N    363    ASN      N   1184    -0.4157      14.01
  1185          H    363    ASN      H   1185     0.2719      1.008
  1186         CX    363    ASN     CA   1186     0.0143      12.01
  1187         H1    363    ASN     HA   1187     0.1048      1.008
  1188         2C    363    ASN     CB   1188    -0.2041      12.01
  1189         HC    363    ASN    HB1   1189     0.0797      1.008
  1190         HC    363    ASN    HB2   1190     0.0797      1.008
  1191          C    363    ASN     CG   1191      0.713      12.01
  1192          O    363    ASN    OD1   1192    -0.5931         16
  1193          N    363    ASN    ND2   1193    -0.9191      14.01
  1194          H    363    ASN   HD21   1194     0.4196      1.008
  1195          H    363    ASN   HD22   1195     0.4196      1.008
  1196          C    363    ASN      C   1196     0.5973      12.01
  1197          O    363    ASN      O   1197    -0.5679         16   ; qtot 4
; residue 364 LEU rtp LEU  q  0.0
  1198          N    364    LEU      N   1198    -0.4157      14.01
  1199          H    364    LEU      H   1199     0.2719      1.008
  1200         CX    364    LEU     CA   1200    -0.0518      12.01
  1201         H1    364    LEU     HA   1201     0.0922      1.008
  1202         2C    364    LEU     CB   1202    -0.1102      12.01
  1203         HC    364    LEU    HB1   1203     0.0457      1.008
  1204         HC    364    LEU    HB2   1204     0.0457      1.008
  1205         3C    364    LEU     CG   1205     0.3531      12.01
  1206         HC    364    LEU     HG   1206    -0.0361      1.008
  1207         CT    364    LEU    CD1   1207    -0.4121      12.01
  1208         HC    364    LEU   HD11   1208        0.1      1.008
  1209         HC    364    LEU   HD12   1209        0.1      1.008
  1210         HC    364    LEU   HD13   1210        0.1      1.008
  1211         CT    364    LEU    CD2   1211    -0.4121      12.01
  1212         HC    364    LEU   HD21   1212        0.1      1.008
  1213         HC    364    LEU   HD22   1213        0.1      1.008
  1214         HC    364    LEU   HD23   1214        0.1      1.008
  1215          C    364    LEU      C   1215     0.5973      12.01
  1216          O    364    LEU      O   1216    -0.5679         16   ; qtot 4
; residue 365 CYS rtp CYS  q  0.0
  1217          N    365    CYS      N   1217    -0.4157      14.01
  1218          H    365    CYS      H   1218     0.2719      1.008
  1219         CX    365    CYS     CA   1219     0.0213      12.01
  1220         H1    365    CYS     HA   1220     0.1124      1.008
  1221         2C    365    CYS     CB   1221    -0.1231      12.01
  1222         H1    365    CYS    HB1   1222     0.1112      1.008
  1223         H1    365    CYS    HB2   1223     0.1112      1.008
  1224         SH    365    CYS     SG   1224    -0.3119      32.06
  1225         HS    365    CYS     HG   1225     0.1933      1.008
  1226          C    365    CYS      C   1226     0.5973      12.01
  1227          O    365    CYS      O   1227    -0.5679         16   ; qtot 4
; residue 366 ALA rtp ALA  q  0.0
  1228          N    366    ALA      N   1228    -0.4157      14.01
  1229          H    366    ALA      H   1229     0.2719      1.008
  1230         CX    366    ALA     CA   1230     0.0337      12.01
  1231         H1    366    ALA     HA   1231     0.0823      1.008
  1232         CT    366    ALA     CB   1232    -0.1825      12.01
  1233         HC    366    ALA    HB1   1233     0.0603      1.008
  1234         HC    366    ALA    HB2   1234     0.0603      1.008
  1235         HC    366    ALA    HB3   1235     0.0603      1.008
  1236          C    366    ALA      C   1236     0.5973      12.01
  1237          O    366    ALA      O   1237    -0.5679         16   ; qtot 4
; residue 367 ILE rtp ILE  q  0.0
  1238          N    367    ILE      N   1238    -0.4157      14.01
  1239          H    367    ILE      H   1239     0.2719      1.008
  1240         CX    367    ILE     CA   1240    -0.0597      12.01
  1241         H1    367    ILE     HA   1241     0.0869      1.008
  1242         3C    367    ILE     CB   1242     0.1303      12.01
  1243         HC    367    ILE     HB   1243     0.0187      1.008
  1244         CT    367    ILE    CG2   1244    -0.3204      12.01
  1245         HC    367    ILE   HG21   1245     0.0882      1.008
  1246         HC    367    ILE   HG22   1246     0.0882      1.008
  1247         HC    367    ILE   HG23   1247     0.0882      1.008
  1248         2C    367    ILE    CG1   1248     -0.043      12.01
  1249         HC    367    ILE   HG11   1249     0.0236      1.008
  1250         HC    367    ILE   HG12   1250     0.0236      1.008
  1251         CT    367    ILE     CD   1251     -0.066      12.01
  1252         HC    367    ILE    HD1   1252     0.0186      1.008
  1253         HC    367    ILE    HD2   1253     0.0186      1.008
  1254         HC    367    ILE    HD3   1254     0.0186      1.008
  1255          C    367    ILE      C   1255     0.5973      12.01
  1256          O    367    ILE      O   1256    -0.5679         16   ; qtot 4
; residue 368 HIE rtp HIE  q  0.0
  1257          N    368    HIE      N   1257    -0.4157      14.01
  1258          H    368    HIE      H   1258     0.2719      1.008
  1259         CX    368    HIE     CA   1259    -0.0581      12.01
  1260         H1    368    HIE     HA   1260      0.136      1.008
  1261         CT    368    HIE     CB   1261    -0.0074      12.01
  1262         HC    368    HIE    HB1   1262     0.0367      1.008
  1263         HC    368    HIE    HB2   1263     0.0367      1.008
  1264         CC    368    HIE     CG   1264     0.1868      12.01
  1265         NB    368    HIE    ND1   1265    -0.5432      14.01
  1266         CR    368    HIE    CE1   1266     0.1635      12.01
  1267         H5    368    HIE    HE1   1267     0.1435      1.008
  1268         NA    368    HIE    NE2   1268    -0.2795      14.01
  1269          H    368    HIE    HE2   1269     0.3339      1.008
  1270         CW    368    HIE    CD2   1270    -0.2207      12.01
  1271         H4    368    HIE    HD2   1271     0.1862      1.008
  1272          C    368    HIE      C   1272     0.5973      12.01
  1273          O    368    HIE      O   1273    -0.5679         16   ; qtot 4
; residue 369 ALA rtp ALA  q  0.0
  1274          N    369    ALA      N   1274    -0.4157      14.01
  1275          H    369    ALA      H   1275     0.2719      1.008
  1276         CX    369    ALA     CA   1276     0.0337      12.01
  1277         H1    369    ALA     HA   1277     0.0823      1.008
  1278         CT    369    ALA     CB   1278    -0.1825      12.01
  1279         HC    369    ALA    HB1   1279     0.0603      1.008
  1280         HC    369    ALA    HB2   1280     0.0603      1.008
  1281         HC    369    ALA    HB3   1281     0.0603      1.008
  1282          C    369    ALA      C   1282     0.5973      12.01
  1283          O    369    ALA      O   1283    -0.5679         16   ; qtot 4
; residue 370 LYS rtp LYS  q +1.0
  1284          N    370    LYS      N   1284    -0.3479      14.01
  1285          H    370    LYS      H   1285     0.2747      1.008
  1286         CX    370    LYS     CA   1286      -0.24      12.01
  1287         H1    370    LYS     HA   1287     0.1426      1.008
  1288         C8    370    LYS     CB   1288    -0.0094      12.01
  1289         HC    370    LYS    HB1   1289     0.0362      1.008
  1290         HC    370    LYS    HB2   1290     0.0362      1.008
  1291         C8    370    LYS     CG   1291     0.0187      12.01
  1292         HC    370    LYS    HG1   1292     0.0103      1.008
  1293         HC    370    LYS    HG2   1293     0.0103      1.008
  1294         C8    370    LYS     CD   1294    -0.0479      12.01
  1295         HC    370    LYS    HD1   1295     0.0621      1.008
  1296         HC    370    LYS    HD2   1296     0.0621      1.008
  1297         C8    370    LYS     CE   1297    -0.0143      12.01
  1298         HP    370    LYS    HE1   1298     0.1135      1.008
  1299         HP    370    LYS    HE2   1299     0.1135      1.008
  1300         N3    370    LYS     NZ   1300    -0.3854      14.01
  1301          H    370    LYS    HZ1   1301       0.34      1.008
  1302          H    370    LYS    HZ2   1302       0.34      1.008
  1303          H    370    LYS    HZ3   1303       0.34      1.008
  1304          C    370    LYS      C   1304     0.7341      12.01
  1305          O    370    LYS      O   1305    -0.5894         16   ; qtot 5
; residue 371 ARG rtp ARG  q +1.0
  1306          N    371    ARG      N   1306    -0.3479      14.01
  1307          H    371    ARG      H   1307     0.2747      1.008
  1308         CX    371    ARG     CA   1308    -0.2637      12.01
  1309         H1    371    ARG     HA   1309      0.156      1.008
  1310         C8    371    ARG     CB   1310    -0.0007      12.01
  1311         HC    371    ARG    HB1   1311     0.0327      1.008
  1312         HC    371    ARG    HB2   1312     0.0327      1.008
  1313         C8    371    ARG     CG   1313      0.039      12.01
  1314         HC    371    ARG    HG1   1314     0.0285      1.008
  1315         HC    371    ARG    HG2   1315     0.0285      1.008
  1316         C8    371    ARG     CD   1316     0.0486      12.01
  1317         H1    371    ARG    HD1   1317     0.0687      1.008
  1318         H1    371    ARG    HD2   1318     0.0687      1.008
  1319         N2    371    ARG     NE   1319    -0.5295      14.01
  1320          H    371    ARG     HE   1320     0.3456      1.008
  1321         CA    371    ARG     CZ   1321     0.8076      12.01
  1322         N2    371    ARG    NH1   1322    -0.8627      14.01
  1323          H    371    ARG   HH11   1323     0.4478      1.008
  1324          H    371    ARG   HH12   1324     0.4478      1.008
  1325         N2    371    ARG    NH2   1325    -0.8627      14.01
  1326          H    371    ARG   HH21   1326     0.4478      1.008
  1327          H    371    ARG   HH22   1327     0.4478      1.008
  1328          C    371    ARG      C   1328     0.7341      12.01
  1329          O    371    ARG      O   1329    -0.5894         16   ; qtot 6
; residue 372 VAL rtp VAL  q  0.0
  1330          N    372    VAL      N   1330    -0.4157      14.01
  1331          H    372    VAL      H   1331     0.2719      1.008
  1332         CX    372    VAL     CA   1332    -0.0875      12.01
  1333         H1    372    VAL     HA   1333     0.0969      1.008
  1334         3C    372    VAL     CB   1334     0.2985      12.01
  1335         HC    372    VAL     HB   1335    -0.0297      1.008
  1336         CT    372    VAL    CG1   1336    -0.3192      12.01
  1337         HC    372    VAL   HG11   1337     0.0791      1.008
  1338         HC    372    VAL   HG12   1338     0.0791      1.008
  1339         HC    372    VAL   HG13   1339     0.0791      1.008
  1340         CT    372    VAL    CG2   1340    -0.3192      12.01
  1341         HC    372    VAL   HG21   1341     0.0791      1.008
  1342         HC    372    VAL   HG22   1342     0.0791      1.008
  1343         HC    372    VAL   HG23   1343     0.0791      1.008
  1344          C    372    VAL      C   1344     0.5973      12.01
  1345          O    372    VAL      O   1345    -0.5679         16   ; qtot 6
; residue 373 THR rtp THR  q  0.0
  1346          N    373    THR      N   1346    -0.4157      14.01
  1347          H    373    THR      H   1347     0.2719      1.008
  1348         CX    373    THR     CA   1348    -0.0389      12.01
  1349         H1    373    THR     HA   1349     0.1007      1.008
  1350         3C    373    THR     CB   1350     0.3654      12.01
  1351         H1    373    THR     HB   1351     0.0043      1.008
  1352         CT    373    THR    CG2   1352    -0.2438      12.01
  1353         HC    373    THR   HG21   1353     0.0642      1.008
  1354         HC    373    THR   HG22   1354     0.0642      1.008
  1355         HC    373    THR   HG23   1355     0.0642      1.008
  1356         OH    373    THR    OG1   1356    -0.6761         16
  1357         HO    373    THR    HG1   1357     0.4102      1.008
  1358          C    373    THR      C   1358     0.5973      12.01
  1359          O    373    THR      O   1359    -0.5679         16   ; qtot 6
; residue 374 ILE rtp ILE  q  0.0
  1360          N    374    ILE      N   1360    -0.4157      14.01
  1361          H    374    ILE      H   1361     0.2719      1.008
  1362         CX    374    ILE     CA   1362    -0.0597      12.01
  1363         H1    374    ILE     HA   1363     0.0869      1.008
  1364         3C    374    ILE     CB   1364     0.1303      12.01
  1365         HC    374    ILE     HB   1365     0.0187      1.008
  1366         CT    374    ILE    CG2   1366    -0.3204      12.01
  1367         HC    374    ILE   HG21   1367     0.0882      1.008
  1368         HC    374    ILE   HG22   1368     0.0882      1.008
  1369         HC    374    ILE   HG23   1369     0.0882      1.008
  1370         2C    374    ILE    CG1   1370     -0.043      12.01
  1371         HC    374    ILE   HG11   1371     0.0236      1.008
  1372         HC    374    ILE   HG12   1372     0.0236      1.008
  1373         CT    374    ILE     CD   1373     -0.066      12.01
  1374         HC    374    ILE    HD1   1374     0.0186      1.008
  1375         HC    374    ILE    HD2   1375     0.0186      1.008
  1376         HC    374    ILE    HD3   1376     0.0186      1.008
  1377          C    374    ILE      C   1377     0.5973      12.01
  1378          O    374    ILE      O   1378    -0.5679         16   ; qtot 6
; residue 375 MET rtp MET  q  0.0
  1379          N    375    MET      N   1379    -0.4157      14.01
  1380          H    375    MET      H   1380     0.2719      1.008
  1381         CX    375    MET     CA   1381    -0.0237      12.01
  1382         H1    375    MET     HA   1382      0.088      1.008
  1383         2C    375    MET     CB   1383     0.0342      12.01
  1384         HC    375    MET    HB1   1384     0.0241      1.008
  1385         HC    375    MET    HB2   1385     0.0241      1.008
  1386         2C    375    MET     CG   1386     0.0018      12.01
  1387         H1    375    MET    HG1   1387      0.044      1.008
  1388         H1    375    MET    HG2   1388      0.044      1.008
  1389          S    375    MET     SD   1389    -0.2737      32.06
  1390         CT    375    MET     CE   1390    -0.0536      12.01
  1391         H1    375    MET    HE1   1391     0.0684      1.008
  1392         H1    375    MET    HE2   1392     0.0684      1.008
  1393         H1    375    MET    HE3   1393     0.0684      1.008
  1394          C    375    MET      C   1394     0.5973      12.01
  1395          O    375    MET      O   1395    -0.5679         16   ; qtot 6
; residue 376 PRO rtp PRO  q  0.0
  1396          N    376    PRO      N   1396    -0.2548      14.01
  1397         CT    376    PRO     CD   1397     0.0192      12.01
  1398         H1    376    PRO    HD1   1398     0.0391      1.008
  1399         H1    376    PRO    HD2   1399     0.0391      1.008
  1400         CT    376    PRO     CG   1400     0.0189      12.01
  1401         HC    376    PRO    HG1   1401     0.0213      1.008
  1402         HC    376    PRO    HG2   1402     0.0213      1.008
  1403         CT    376    PRO     CB   1403     -0.007      12.01
  1404         HC    376    PRO    HB1   1404     0.0253      1.008
  1405         HC    376    PRO    HB2   1405     0.0253      1.008
  1406         CX    376    PRO     CA   1406    -0.0266      12.01
  1407         H1    376    PRO     HA   1407     0.0641      1.008
  1408          C    376    PRO      C   1408     0.5896      12.01
  1409          O    376    PRO      O   1409    -0.5748         16   ; qtot 6
; residue 377 LYS rtp LYS  q +1.0
  1410          N    377    LYS      N   1410    -0.3479      14.01
  1411          H    377    LYS      H   1411     0.2747      1.008
  1412         CX    377    LYS     CA   1412      -0.24      12.01
  1413         H1    377    LYS     HA   1413     0.1426      1.008
  1414         C8    377    LYS     CB   1414    -0.0094      12.01
  1415         HC    377    LYS    HB1   1415     0.0362      1.008
  1416         HC    377    LYS    HB2   1416     0.0362      1.008
  1417         C8    377    LYS     CG   1417     0.0187      12.01
  1418         HC    377    LYS    HG1   1418     0.0103      1.008
  1419         HC    377    LYS    HG2   1419     0.0103      1.008
  1420         C8    377    LYS     CD   1420    -0.0479      12.01
  1421         HC    377    LYS    HD1   1421     0.0621      1.008
  1422         HC    377    LYS    HD2   1422     0.0621      1.008
  1423         C8    377    LYS     CE   1423    -0.0143      12.01
  1424         HP    377    LYS    HE1   1424     0.1135      1.008
  1425         HP    377    LYS    HE2   1425     0.1135      1.008
  1426         N3    377    LYS     NZ   1426    -0.3854      14.01
  1427          H    377    LYS    HZ1   1427       0.34      1.008
  1428          H    377    LYS    HZ2   1428       0.34      1.008
  1429          H    377    LYS    HZ3   1429       0.34      1.008
  1430          C    377    LYS      C   1430     0.7341      12.01
  1431          O    377    LYS      O   1431    -0.5894         16   ; qtot 7
; residue 378 ASP rtp ASP  q -1.0
  1432          N    378    ASP      N   1432    -0.5163      14.01
  1433          H    378    ASP      H   1433     0.2936      1.008
  1434         CX    378    ASP     CA   1434     0.0381      12.01
  1435         H1    378    ASP     HA   1435      0.088      1.008
  1436         2C    378    ASP     CB   1436    -0.0303      12.01
  1437         HC    378    ASP    HB1   1437    -0.0122      1.008
  1438         HC    378    ASP    HB2   1438    -0.0122      1.008
  1439         CO    378    ASP     CG   1439     0.7994      12.01
  1440         O2    378    ASP    OD1   1440    -0.8014         16
  1441         O2    378    ASP    OD2   1441    -0.8014         16
  1442          C    378    ASP      C   1442     0.5366      12.01
  1443          O    378    ASP      O   1443    -0.5819         16   ; qtot 6
; residue 379 ILE rtp ILE  q  0.0
  1444          N    379    ILE      N   1444    -0.4157      14.01
  1445          H    379    ILE      H   1445     0.2719      1.008
  1446         CX    379    ILE     CA   1446    -0.0597      12.01
  1447         H1    379    ILE     HA   1447     0.0869      1.008
  1448         3C    379    ILE     CB   1448     0.1303      12.01
  1449         HC    379    ILE     HB   1449     0.0187      1.008
  1450         CT    379    ILE    CG2   1450    -0.3204      12.01
  1451         HC    379    ILE   HG21   1451     0.0882      1.008
  1452         HC    379    ILE   HG22   1452     0.0882      1.008
  1453         HC    379    ILE   HG23   1453     0.0882      1.008
  1454         2C    379    ILE    CG1   1454     -0.043      12.01
  1455         HC    379    ILE   HG11   1455     0.0236      1.008
  1456         HC    379    ILE   HG12   1456     0.0236      1.008
  1457         CT    379    ILE     CD   1457     -0.066      12.01
  1458         HC    379    ILE    HD1   1458     0.0186      1.008
  1459         HC    379    ILE    HD2   1459     0.0186      1.008
  1460         HC    379    ILE    HD3   1460     0.0186      1.008
  1461          C    379    ILE      C   1461     0.5973      12.01
  1462          O    379    ILE      O   1462    -0.5679         16   ; qtot 6
; residue 380 GLN rtp GLN  q  0.0
  1463          N    380    GLN      N   1463    -0.4157      14.01
  1464          H    380    GLN      H   1464     0.2719      1.008
  1465         CX    380    GLN     CA   1465    -0.0031      12.01
  1466         H1    380    GLN     HA   1466      0.085      1.008
  1467         2C    380    GLN     CB   1467    -0.0036      12.01
  1468         HC    380    GLN    HB1   1468     0.0171      1.008
  1469         HC    380    GLN    HB2   1469     0.0171      1.008
  1470         2C    380    GLN     CG   1470    -0.0645      12.01
  1471         HC    380    GLN    HG1   1471     0.0352      1.008
  1472         HC    380    GLN    HG2   1472     0.0352      1.008
  1473          C    380    GLN     CD   1473     0.6951      12.01
  1474          O    380    GLN    OE1   1474    -0.6086         16
  1475          N    380    GLN    NE2   1475    -0.9407      14.01
  1476          H    380    GLN   HE21   1476     0.4251      1.008
  1477          H    380    GLN   HE22   1477     0.4251      1.008
  1478          C    380    GLN      C   1478     0.5973      12.01
  1479          O    380    GLN      O   1479    -0.5679         16   ; qtot 6
; residue 381 LEU rtp LEU  q  0.0
  1480          N    381    LEU      N   1480    -0.4157      14.01
  1481          H    381    LEU      H   1481     0.2719      1.008
  1482         CX    381    LEU     CA   1482    -0.0518      12.01
  1483         H1    381    LEU     HA   1483     0.0922      1.008
  1484         2C    381    LEU     CB   1484    -0.1102      12.01
  1485         HC    381    LEU    HB1   1485     0.0457      1.008
  1486         HC    381    LEU    HB2   1486     0.0457      1.008
  1487         3C    381    LEU     CG   1487     0.3531      12.01
  1488         HC    381    LEU     HG   1488    -0.0361      1.008
  1489         CT    381    LEU    CD1   1489    -0.4121      12.01
  1490         HC    381    LEU   HD11   1490        0.1      1.008
  1491         HC    381    LEU   HD12   1491        0.1      1.008
  1492         HC    381    LEU   HD13   1492        0.1      1.008
  1493         CT    381    LEU    CD2   1493    -0.4121      12.01
  1494         HC    381    LEU   HD21   1494        0.1      1.008
  1495         HC    381    LEU   HD22   1495        0.1      1.008
  1496         HC    381    LEU   HD23   1496        0.1      1.008
  1497          C    381    LEU      C   1497     0.5973      12.01
  1498          O    381    LEU      O   1498    -0.5679         16   ; qtot 6
; residue 382 ALA rtp ALA  q  0.0
  1499          N    382    ALA      N   1499    -0.4157      14.01
  1500          H    382    ALA      H   1500     0.2719      1.008
  1501         CX    382    ALA     CA   1501     0.0337      12.01
  1502         H1    382    ALA     HA   1502     0.0823      1.008
  1503         CT    382    ALA     CB   1503    -0.1825      12.01
  1504         HC    382    ALA    HB1   1504     0.0603      1.008
  1505         HC    382    ALA    HB2   1505     0.0603      1.008
  1506         HC    382    ALA    HB3   1506     0.0603      1.008
  1507          C    382    ALA      C   1507     0.5973      12.01
  1508          O    382    ALA      O   1508    -0.5679         16   ; qtot 6
; residue 383 ARG rtp ARG  q +1.0
  1509          N    383    ARG      N   1509    -0.3479      14.01
  1510          H    383    ARG      H   1510     0.2747      1.008
  1511         CX    383    ARG     CA   1511    -0.2637      12.01
  1512         H1    383    ARG     HA   1512      0.156      1.008
  1513         C8    383    ARG     CB   1513    -0.0007      12.01
  1514         HC    383    ARG    HB1   1514     0.0327      1.008
  1515         HC    383    ARG    HB2   1515     0.0327      1.008
  1516         C8    383    ARG     CG   1516      0.039      12.01
  1517         HC    383    ARG    HG1   1517     0.0285      1.008
  1518         HC    383    ARG    HG2   1518     0.0285      1.008
  1519         C8    383    ARG     CD   1519     0.0486      12.01
  1520         H1    383    ARG    HD1   1520     0.0687      1.008
  1521         H1    383    ARG    HD2   1521     0.0687      1.008
  1522         N2    383    ARG     NE   1522    -0.5295      14.01
  1523          H    383    ARG     HE   1523     0.3456      1.008
  1524         CA    383    ARG     CZ   1524     0.8076      12.01
  1525         N2    383    ARG    NH1   1525    -0.8627      14.01
  1526          H    383    ARG   HH11   1526     0.4478      1.008
  1527          H    383    ARG   HH12   1527     0.4478      1.008
  1528         N2    383    ARG    NH2   1528    -0.8627      14.01
  1529          H    383    ARG   HH21   1529     0.4478      1.008
  1530          H    383    ARG   HH22   1530     0.4478      1.008
  1531          C    383    ARG      C   1531     0.7341      12.01
  1532          O    383    ARG      O   1532    -0.5894         16   ; qtot 7
; residue 384 ARG rtp ARG  q +1.0
  1533          N    384    ARG      N   1533    -0.3479      14.01
  1534          H    384    ARG      H   1534     0.2747      1.008
  1535         CX    384    ARG     CA   1535    -0.2637      12.01
  1536         H1    384    ARG     HA   1536      0.156      1.008
  1537         C8    384    ARG     CB   1537    -0.0007      12.01
  1538         HC    384    ARG    HB1   1538     0.0327      1.008
  1539         HC    384    ARG    HB2   1539     0.0327      1.008
  1540         C8    384    ARG     CG   1540      0.039      12.01
  1541         HC    384    ARG    HG1   1541     0.0285      1.008
  1542         HC    384    ARG    HG2   1542     0.0285      1.008
  1543         C8    384    ARG     CD   1543     0.0486      12.01
  1544         H1    384    ARG    HD1   1544     0.0687      1.008
  1545         H1    384    ARG    HD2   1545     0.0687      1.008
  1546         N2    384    ARG     NE   1546    -0.5295      14.01
  1547          H    384    ARG     HE   1547     0.3456      1.008
  1548         CA    384    ARG     CZ   1548     0.8076      12.01
  1549         N2    384    ARG    NH1   1549    -0.8627      14.01
  1550          H    384    ARG   HH11   1550     0.4478      1.008
  1551          H    384    ARG   HH12   1551     0.4478      1.008
  1552         N2    384    ARG    NH2   1552    -0.8627      14.01
  1553          H    384    ARG   HH21   1553     0.4478      1.008
  1554          H    384    ARG   HH22   1554     0.4478      1.008
  1555          C    384    ARG      C   1555     0.7341      12.01
  1556          O    384    ARG      O   1556    -0.5894         16   ; qtot 8
; residue 385 ILE rtp ILE  q  0.0
  1557          N    385    ILE      N   1557    -0.4157      14.01
  1558          H    385    ILE      H   1558     0.2719      1.008
  1559         CX    385    ILE     CA   1559    -0.0597      12.01
  1560         H1    385    ILE     HA   1560     0.0869      1.008
  1561         3C    385    ILE     CB   1561     0.1303      12.01
  1562         HC    385    ILE     HB   1562     0.0187      1.008
  1563         CT    385    ILE    CG2   1563    -0.3204      12.01
  1564         HC    385    ILE   HG21   1564     0.0882      1.008
  1565         HC    385    ILE   HG22   1565     0.0882      1.008
  1566         HC    385    ILE   HG23   1566     0.0882      1.008
  1567         2C    385    ILE    CG1   1567     -0.043      12.01
  1568         HC    385    ILE   HG11   1568     0.0236      1.008
  1569         HC    385    ILE   HG12   1569     0.0236      1.008
  1570         CT    385    ILE     CD   1570     -0.066      12.01
  1571         HC    385    ILE    HD1   1571     0.0186      1.008
  1572         HC    385    ILE    HD2   1572     0.0186      1.008
  1573         HC    385    ILE    HD3   1573     0.0186      1.008
  1574          C    385    ILE      C   1574     0.5973      12.01
  1575          O    385    ILE      O   1575    -0.5679         16   ; qtot 8
; residue 386 ARG rtp ARG  q +1.0
  1576          N    386    ARG      N   1576    -0.3479      14.01
  1577          H    386    ARG      H   1577     0.2747      1.008
  1578         CX    386    ARG     CA   1578    -0.2637      12.01
  1579         H1    386    ARG     HA   1579      0.156      1.008
  1580         C8    386    ARG     CB   1580    -0.0007      12.01
  1581         HC    386    ARG    HB1   1581     0.0327      1.008
  1582         HC    386    ARG    HB2   1582     0.0327      1.008
  1583         C8    386    ARG     CG   1583      0.039      12.01
  1584         HC    386    ARG    HG1   1584     0.0285      1.008
  1585         HC    386    ARG    HG2   1585     0.0285      1.008
  1586         C8    386    ARG     CD   1586     0.0486      12.01
  1587         H1    386    ARG    HD1   1587     0.0687      1.008
  1588         H1    386    ARG    HD2   1588     0.0687      1.008
  1589         N2    386    ARG     NE   1589    -0.5295      14.01
  1590          H    386    ARG     HE   1590     0.3456      1.008
  1591         CA    386    ARG     CZ   1591     0.8076      12.01
  1592         N2    386    ARG    NH1   1592    -0.8627      14.01
  1593          H    386    ARG   HH11   1593     0.4478      1.008
  1594          H    386    ARG   HH12   1594     0.4478      1.008
  1595         N2    386    ARG    NH2   1595    -0.8627      14.01
  1596          H    386    ARG   HH21   1596     0.4478      1.008
  1597          H    386    ARG   HH22   1597     0.4478      1.008
  1598          C    386    ARG      C   1598     0.7341      12.01
  1599          O    386    ARG      O   1599    -0.5894         16   ; qtot 9
; residue 387 GLY rtp GLY  q  0.0
  1600          N    387    GLY      N   1600    -0.4157      14.01
  1601          H    387    GLY      H   1601     0.2719      1.008
  1602         CX    387    GLY     CA   1602    -0.0252      12.01
  1603         H1    387    GLY    HA1   1603     0.0698      1.008
  1604         H1    387    GLY    HA2   1604     0.0698      1.008
  1605          C    387    GLY      C   1605     0.5973      12.01
  1606          O    387    GLY      O   1606    -0.5679         16   ; qtot 9
; residue 388 GLU rtp GLU  q -1.0
  1607          N    388    GLU      N   1607    -0.5163      14.01
  1608          H    388    GLU      H   1608     0.2936      1.008
  1609         CX    388    GLU     CA   1609     0.0397      12.01
  1610         H1    388    GLU     HA   1610     0.1105      1.008
  1611         2C    388    GLU     CB   1611      0.056      12.01
  1612         HC    388    GLU    HB1   1612    -0.0173      1.008
  1613         HC    388    GLU    HB2   1613    -0.0173      1.008
  1614         2C    388    GLU     CG   1614     0.0136      12.01
  1615         HC    388    GLU    HG1   1615    -0.0425      1.008
  1616         HC    388    GLU    HG2   1616    -0.0425      1.008
  1617         CO    388    GLU     CD   1617     0.8054      12.01
  1618         O2    388    GLU    OE1   1618    -0.8188         16
  1619         O2    388    GLU    OE2   1619    -0.8188         16
  1620          C    388    GLU      C   1620     0.5366      12.01
  1621          O    388    GLU      O   1621    -0.5819         16   ; qtot 8
; residue 389 ARG rtp ARG  q +1.0
  1622          N    389    ARG      N   1622    -0.3479      14.01
  1623          H    389    ARG      H   1623     0.2747      1.008
  1624         CX    389    ARG     CA   1624    -0.2637      12.01
  1625         H1    389    ARG     HA   1625      0.156      1.008
  1626         C8    389    ARG     CB   1626    -0.0007      12.01
  1627         HC    389    ARG    HB1   1627     0.0327      1.008
  1628         HC    389    ARG    HB2   1628     0.0327      1.008
  1629         C8    389    ARG     CG   1629      0.039      12.01
  1630         HC    389    ARG    HG1   1630     0.0285      1.008
  1631         HC    389    ARG    HG2   1631     0.0285      1.008
  1632         C8    389    ARG     CD   1632     0.0486      12.01
  1633         H1    389    ARG    HD1   1633     0.0687      1.008
  1634         H1    389    ARG    HD2   1634     0.0687      1.008
  1635         N2    389    ARG     NE   1635    -0.5295      14.01
  1636          H    389    ARG     HE   1636     0.3456      1.008
  1637         CA    389    ARG     CZ   1637     0.8076      12.01
  1638         N2    389    ARG    NH1   1638    -0.8627      14.01
  1639          H    389    ARG   HH11   1639     0.4478      1.008
  1640          H    389    ARG   HH12   1640     0.4478      1.008
  1641         N2    389    ARG    NH2   1641    -0.8627      14.01
  1642          H    389    ARG   HH21   1642     0.4478      1.008
  1643          H    389    ARG   HH22   1643     0.4478      1.008
  1644          C    389    ARG      C   1644     0.7341      12.01
  1645          O    389    ARG      O   1645    -0.5894         16   ; qtot 9
; residue 390 ALA rtp CALA q -1.0
  1646          N    390    ALA      N   1646    -0.3821      14.01
  1647          H    390    ALA      H   1647     0.2681      1.008
  1648         CX    390    ALA     CA   1648    -0.1747      12.01
  1649         H1    390    ALA     HA   1649     0.1067      1.008
  1650         CT    390    ALA     CB   1650    -0.2093      12.01
  1651         HC    390    ALA    HB1   1651     0.0764      1.008
  1652         HC    390    ALA    HB2   1652     0.0764      1.008
  1653         HC    390    ALA    HB3   1653     0.0764      1.008
  1654          C    390    ALA      C   1654     0.7731      12.01
  1655         O2    390    ALA    OC1   1655    -0.8055         16
  1656         O2    390    ALA    OC2   1656    -0.8055         16   ; qtot 8

[ bonds ]
;  ai    aj funct            c0            c1            c2            c3
    1     2     1 
    1     3     1 
    1     4     1 
    1    13     1 
    4     5     1 
    4     6     1 
    4     7     1 
    7     8     1 
    7     9     1 
    7    10     1 
   10    11     1 
   10    12     1 
   10    13     1 
   13    14     1 
   13    15     1 
   15    16     1 
   15    17     1 
   17    18     1 
   17    19     1 
   19    20     1 
   19    21     1 
   19    32     1 
   21    22     1 
   21    23     1 
   21    24     1 
   24    25     1 
   24    30     1 
   25    26     1 
   26    27     1 
   26    28     1 
   28    29     1 
   28    30     1 
   30    31     1 
   32    33     1 
   32    34     1 
   34    35     1 
   34    36     1 
   36    37     1 
   36    38     1 
   36    56     1 
   38    39     1 
   38    40     1 
   38    41     1 
   41    42     1 
   41    43     1 
   41    44     1 
   44    45     1 
   44    46     1 
   44    47     1 
   47    48     1 
   47    49     1 
   49    50     1 
   49    53     1 
   50    51     1 
   50    52     1 
   53    54     1 
   53    55     1 
   56    57     1 
   56    58     1 
   58    59     1 
   58    60     1 
   60    61     1 
   60    62     1 
   60    77     1 
   62    63     1 
   62    64     1 
   62    65     1 
   65    66     1 
   65    75     1 
   66    67     1 
   66    68     1 
   68    69     1 
   68    70     1 
   70    71     1 
   70    73     1 
   71    72     1 
   73    74     1 
   73    75     1 
   75    76     1 
   77    78     1 
   77    79     1 
   79    80     1 
   79    81     1 
   81    82     1 
   81    83     1 
   81   101     1 
   83    84     1 
   83    85     1 
   83    86     1 
   86    87     1 
   86    88     1 
   86    89     1 
   89    90     1 
   89    91     1 
   89    92     1 
   92    93     1 
   92    94     1 
   94    95     1 
   94    98     1 
   95    96     1 
   95    97     1 
   98    99     1 
   98   100     1 
  101   102     1 
  101   103     1 
  103   104     1 
  103   113     1 
  104   105     1 
  104   106     1 
  104   107     1 
  107   108     1 
  107   109     1 
  107   110     1 
  110   111     1 
  110   112     1 
  110   113     1 
  113   114     1 
  113   115     1 
  115   116     1 
  115   117     1 
  117   118     1 
  117   119     1 
  119   120     1 
  119   121     1 
  119   122     1 
  122   123     1 
  122   124     1 
  124   125     1 
  124   126     1 
  126   127     1 
  126   128     1 
  126   136     1 
  128   129     1 
  128   130     1 
  128   134     1 
  130   131     1 
  130   132     1 
  130   133     1 
  134   135     1 
  136   137     1 
  136   138     1 
  138   139     1 
  138   140     1 
  140   141     1 
  140   142     1 
  140   152     1 
  142   143     1 
  142   144     1 
  142   148     1 
  144   145     1 
  144   146     1 
  144   147     1 
  148   149     1 
  148   150     1 
  148   151     1 
  152   153     1 
  152   154     1 
  154   155     1 
  154   156     1 
  156   157     1 
  156   158     1 
  156   162     1 
  158   159     1 
  158   160     1 
  158   161     1 
  162   163     1 
  162   164     1 
  164   165     1 
  164   166     1 
  166   167     1 
  166   168     1 
  166   181     1 
  168   169     1 
  168   170     1 
  168   171     1 
  171   172     1 
  171   173     1 
  171   177     1 
  173   174     1 
  173   175     1 
  173   176     1 
  177   178     1 
  177   179     1 
  177   180     1 
  181   182     1 
  181   183     1 
  183   184     1 
  183   185     1 
  185   186     1 
  185   187     1 
  185   205     1 
  187   188     1 
  187   189     1 
  187   190     1 
  190   191     1 
  190   192     1 
  190   193     1 
  193   194     1 
  193   195     1 
  193   196     1 
  196   197     1 
  196   198     1 
  198   199     1 
  198   202     1 
  199   200     1 
  199   201     1 
  202   203     1 
  202   204     1 
  205   206     1 
  205   207     1 
  207   208     1 
  207   209     1 
  209   210     1 
  209   211     1 
  209   220     1 
  211   212     1 
  211   213     1 
  211   214     1 
  214   215     1 
  214   216     1 
  214   217     1 
  217   218     1 
  217   219     1 
  220   221     1 
  220   222     1 
  222   223     1 
  222   224     1 
  224   225     1 
  224   226     1 
  224   239     1 
  226   227     1 
  226   228     1 
  226   232     1 
  228   229     1 
  228   230     1 
  228   231     1 
  232   233     1 
  232   234     1 
  232   235     1 
  235   236     1 
  235   237     1 
  235   238     1 
  239   240     1 
  239   241     1 
  241   242     1 
  241   243     1 
  243   244     1 
  243   245     1 
  243   263     1 
  245   246     1 
  245   247     1 
  245   248     1 
  248   249     1 
  248   250     1 
  248   251     1 
  251   252     1 
  251   253     1 
  251   254     1 
  254   255     1 
  254   256     1 
  256   257     1 
  256   260     1 
  257   258     1 
  257   259     1 
  260   261     1 
  260   262     1 
  263   264     1 
  263   265     1 
  265   266     1 
  265   267     1 
  267   268     1 
  267   269     1 
  267   287     1 
  269   270     1 
  269   271     1 
  269   272     1 
  272   273     1 
  272   274     1 
  272   275     1 
  275   276     1 
  275   277     1 
  275   278     1 
  278   279     1 
  278   280     1 
  280   281     1 
  280   284     1 
  281   282     1 
  281   283     1 
  284   285     1 
  284   286     1 
  287   288     1 
  287   289     1 
  289   290     1 
  289   291     1 
  291   292     1 
  291   293     1 
  291   308     1 
  293   294     1 
  293   295     1 
  293   296     1 
  296   297     1 
  296   306     1 
  297   298     1 
  297   299     1 
  299   300     1 
  299   301     1 
  301   302     1 
  301   304     1 
  302   303     1 
  304   305     1 
  304   306     1 
  306   307     1 
  308   309     1 
  308   310     1 
  310   311     1 
  310   312     1 
  312   313     1 
  312   314     1 
  312   325     1 
  314   315     1 
  314   316     1 
  314   317     1 
  317   318     1 
  317   319     1 
  317   320     1 
  320   321     1 
  320   322     1 
  322   323     1 
  322   324     1 
  325   326     1 
  325   327     1 
  327   328     1 
  327   329     1 
  329   330     1 
  329   331     1 
  329   347     1 
  331   332     1 
  331   333     1 
  331   334     1 
  334   335     1 
  334   336     1 
  334   337     1 
  337   338     1 
  337   339     1 
  337   340     1 
  340   341     1 
  340   342     1 
  340   343     1 
  343   344     1 
  343   345     1 
  343   346     1 
  347   348     1 
  347   349     1 
  349   350     1 
  349   351     1 
  351   352     1 
  351   353     1 
  351   358     1 
  353   354     1 
  353   355     1 
  353   356     1 
  356   357     1 
  358   359     1 
  358   360     1 
  360   361     1 
  360   362     1 
  362   363     1 
  362   364     1 
  362   372     1 
  364   365     1 
  364   366     1 
  364   370     1 
  366   367     1 
  366   368     1 
  366   369     1 
  370   371     1 
  372   373     1 
  372   374     1 
  374   375     1 
  374   376     1 
  376   377     1 
  376   378     1 
  376   387     1 
  378   379     1 
  378   380     1 
  378   381     1 
  381   382     1 
  381   383     1 
  381   384     1 
  384   385     1 
  384   386     1 
  387   388     1 
  387   389     1 
  389   390     1 
  389   391     1 
  391   392     1 
  391   393     1 
  391   406     1 
  393   394     1 
  393   395     1 
  393   396     1 
  396   397     1 
  396   398     1 
  396   402     1 
  398   399     1 
  398   400     1 
  398   401     1 
  402   403     1 
  402   404     1 
  402   405     1 
  406   407     1 
  406   408     1 
  408   409     1 
  408   410     1 
  410   411     1 
  410   412     1 
  410   425     1 
  412   413     1 
  412   414     1 
  412   415     1 
  415   416     1 
  415   417     1 
  415   421     1 
  417   418     1 
  417   419     1 
  417   420     1 
  421   422     1 
  421   423     1 
  421   424     1 
  425   426     1 
  425   427     1 
  427   428     1 
  427   429     1 
  429   430     1 
  429   431     1 
  429   444     1 
  431   432     1 
  431   433     1 
  431   437     1 
  433   434     1 
  433   435     1 
  433   436     1 
  437   438     1 
  437   439     1 
  437   440     1 
  440   441     1 
  440   442     1 
  440   443     1 
  444   445     1 
  444   446     1 
  446   447     1 
  446   448     1 
  448   449     1 
  448   450     1 
  448   468     1 
  450   451     1 
  450   452     1 
  450   453     1 
  453   454     1 
  453   455     1 
  453   456     1 
  456   457     1 
  456   458     1 
  456   459     1 
  459   460     1 
  459   461     1 
  461   462     1 
  461   465     1 
  462   463     1 
  462   464     1 
  465   466     1 
  465   467     1 
  468   469     1 
  468   470     1 
  470   471     1 
  470   472     1 
  472   473     1 
  472   474     1 
  472   490     1 
  474   475     1 
  474   476     1 
  474   477     1 
  477   478     1 
  477   479     1 
  477   480     1 
  480   481     1 
  480   482     1 
  480   483     1 
  483   484     1 
  483   485     1 
  483   486     1 
  486   487     1 
  486   488     1 
  486   489     1 
  490   491     1 
  490   492     1 
  492   493     1 
  492   494     1 
  494   495     1 
  494   496     1 
  494   509     1 
  496   497     1 
  496   498     1 
  496   499     1 
  499   500     1 
  499   501     1 
  499   505     1 
  501   502     1 
  501   503     1 
  501   504     1 
  505   506     1 
  505   507     1 
  505   508     1 
  509   510     1 
  509   511     1 
  511   512     1 
  511   521     1 
  512   513     1 
  512   514     1 
  512   515     1 
  515   516     1 
  515   517     1 
  515   518     1 
  518   519     1 
  518   520     1 
  518   521     1 
  521   522     1 
  521   523     1 
  523   524     1 
  523   525     1 
  525   526     1 
  525   527     1 
  527   528     1 
  527   529     1 
  527   543     1 
  529   530     1 
  529   531     1 
  529   532     1 
  532   533     1 
  532   541     1 
  533   534     1 
  533   535     1 
  535   536     1 
  535   537     1 
  537   538     1 
  537   539     1 
  539   540     1 
  539   541     1 
  541   542     1 
  543   544     1 
  543   545     1 
  545   546     1 
  545   547     1 
  547   548     1 
  547   549     1 
  547   560     1 
  549   550     1 
  549   551     1 
  549   552     1 
  552   553     1 
  552   554     1 
  552   555     1 
  555   556     1 
  555   557     1 
  557   558     1 
  557   559     1 
  560   561     1 
  560   562     1 
  562   563     1 
  562   564     1 
  564   565     1 
  564   566     1 
  564   584     1 
  566   567     1 
  566   568     1 
  566   569     1 
  569   570     1 
  569   571     1 
  569   572     1 
  572   573     1 
  572   574     1 
  572   575     1 
  575   576     1 
  575   577     1 
  577   578     1 
  577   581     1 
  578   579     1 
  578   580     1 
  581   582     1 
  581   583     1 
  584   585     1 
  584   586     1 
  586   587     1 
  586   588     1 
  588   589     1 
  588   590     1 
  588   603     1 
  590   591     1 
  590   592     1 
  590   593     1 
  593   594     1 
  593   595     1 
  593   599     1 
  595   596     1 
  595   597     1 
  595   598     1 
  599   600     1 
  599   601     1 
  599   602     1 
  603   604     1 
  603   605     1 
  605   606     1 
  605   607     1 
  607   608     1 
  607   609     1 
  607   619     1 
  609   610     1 
  609   611     1 
  609   615     1 
  611   612     1 
  611   613     1 
  611   614     1 
  615   616     1 
  615   617     1 
  615   618     1 
  619   620     1 
  619   621     1 
  621   622     1 
  621   623     1 
  623   624     1 
  623   625     1 
  623   643     1 
  625   626     1 
  625   627     1 
  625   628     1 
  628   629     1 
  628   630     1 
  628   631     1 
  631   632     1 
  631   633     1 
  631   634     1 
  634   635     1 
  634   636     1 
  636   637     1 
  636   640     1 
  637   638     1 
  637   639     1 
  640   641     1 
  640   642     1 
  643   644     1 
  643   645     1 
  645   646     1 
  645   647     1 
  647   648     1 
  647   649     1 
  647   658     1 
  649   650     1 
  649   651     1 
  649   652     1 
  652   653     1 
  652   654     1 
  652   655     1 
  655   656     1 
  655   657     1 
  658   659     1 
  658   660     1 
  660   661     1 
  660   662     1 
  662   663     1 
  662   664     1 
  662   677     1 
  664   665     1 
  664   666     1 
  664   670     1 
  666   667     1 
  666   668     1 
  666   669     1 
  670   671     1 
  670   672     1 
  670   673     1 
  673   674     1 
  673   675     1 
  673   676     1 
  677   678     1 
  677   679     1 
  679   680     1 
  679   681     1 
  681   682     1 
  681   683     1 
  681   687     1 
  683   684     1 
  683   685     1 
  683   686     1 
  687   688     1 
  687   689     1 
  689   690     1 
  689   691     1 
  691   692     1 
  691   693     1 
  691   704     1 
  693   694     1 
  693   695     1 
  693   696     1 
  696   697     1 
  696   698     1 
  696   699     1 
  699   700     1 
  699   701     1 
  701   702     1 
  701   703     1 
  704   705     1 
  704   706     1 
  706   707     1 
  706   708     1 
  708   709     1 
  708   710     1 
  708   716     1 
  710   711     1 
  710   712     1 
  710   713     1 
  713   714     1 
  713   715     1 
  716   717     1 
  716   718     1 
  718   719     1 
  718   720     1 
  720   721     1 
  720   722     1 
  720   736     1 
  722   723     1 
  722   724     1 
  722   725     1 
  725   726     1 
  725   734     1 
  726   727     1 
  726   728     1 
  728   729     1 
  728   730     1 
  730   731     1 
  730   732     1 
  732   733     1 
  732   734     1 
  734   735     1 
  736   737     1 
  736   738     1 
  738   739     1 
  738   740     1 
  740   741     1 
  740   742     1 
  740   758     1 
  742   743     1 
  742   744     1 
  742   745     1 
  745   746     1 
  745   747     1 
  745   748     1 
  748   749     1 
  748   750     1 
  748   751     1 
  751   752     1 
  751   753     1 
  751   754     1 
  754   755     1 
  754   756     1 
  754   757     1 
  758   759     1 
  758   760     1 
  760   761     1 
  760   762     1 
  762   763     1 
  762   764     1 
  762   772     1 
  764   765     1 
  764   766     1 
  764   770     1 
  766   767     1 
  766   768     1 
  766   769     1 
  770   771     1 
  772   773     1 
  772   774     1 
  774   775     1 
  774   776     1 
  776   777     1 
  776   778     1 
  776   784     1 
  778   779     1 
  778   780     1 
  778   781     1 
  781   782     1 
  781   783     1 
  784   785     1 
  784   786     1 
  786   787     1 
  786   788     1 
  788   789     1 
  788   790     1 
  788   803     1 
  790   791     1 
  790   792     1 
  790   793     1 
  793   794     1 
  793   795     1 
  793   799     1 
  795   796     1 
  795   797     1 
  795   798     1 
  799   800     1 
  799   801     1 
  799   802     1 
  803   804     1 
  803   805     1 
  805   806     1 
  805   807     1 
  807   808     1 
  807   809     1 
  807   827     1 
  809   810     1 
  809   811     1 
  809   812     1 
  812   813     1 
  812   814     1 
  812   815     1 
  815   816     1 
  815   817     1 
  815   818     1 
  818   819     1 
  818   820     1 
  820   821     1 
  820   824     1 
  821   822     1 
  821   823     1 
  824   825     1 
  824   826     1 
  827   828     1 
  827   829     1 
  829   830     1 
  829   831     1 
  831   832     1 
  831   833     1 
  831   847     1 
  833   834     1 
  833   835     1 
  833   836     1 
  836   837     1 
  836   845     1 
  837   838     1 
  837   839     1 
  839   840     1 
  839   841     1 
  841   842     1 
  841   843     1 
  843   844     1 
  843   845     1 
  845   846     1 
  847   848     1 
  847   849     1 
  849   850     1 
  849   851     1 
  851   852     1 
  851   853     1 
  851   864     1 
  853   854     1 
  853   855     1 
  853   856     1 
  856   857     1 
  856   858     1 
  856   859     1 
  859   860     1 
  859   861     1 
  861   862     1 
  861   863     1 
  864   865     1 
  864   866     1 
  866   867     1 
  866   868     1 
  868   869     1 
  868   870     1 
  868   875     1 
  870   871     1 
  870   872     1 
  870   873     1 
  873   874     1 
  875   876     1 
  875   877     1 
  877   878     1 
  877   879     1 
  879   880     1 
  879   881     1 
  879   886     1 
  881   882     1 
  881   883     1 
  881   884     1 
  884   885     1 
  886   887     1 
  886   888     1 
  888   889     1 
  888   890     1 
  890   891     1 
  890   892     1 
  890   896     1 
  892   893     1 
  892   894     1 
  892   895     1 
  896   897     1 
  896   898     1 
  898   899     1 
  898   900     1 
  900   901     1 
  900   902     1 
  900   912     1 
  902   903     1 
  902   904     1 
  902   908     1 
  904   905     1 
  904   906     1 
  904   907     1 
  908   909     1 
  908   910     1 
  908   911     1 
  912   913     1 
  912   914     1 
  914   915     1 
  914   916     1 
  916   917     1 
  916   918     1 
  916   929     1 
  918   919     1 
  918   920     1 
  918   921     1 
  921   922     1 
  921   923     1 
  921   924     1 
  924   925     1 
  925   926     1 
  925   927     1 
  925   928     1 
  929   930     1 
  929   931     1 
  931   932     1 
  931   933     1 
  933   934     1 
  933   935     1 
  933   939     1 
  935   936     1 
  935   937     1 
  935   938     1 
  939   940     1 
  939   941     1 
  941   942     1 
  941   943     1 
  943   944     1 
  943   945     1 
  943   958     1 
  945   946     1 
  945   947     1 
  945   948     1 
  948   949     1 
  948   950     1 
  948   954     1 
  950   951     1 
  950   952     1 
  950   953     1 
  954   955     1 
  954   956     1 
  954   957     1 
  958   959     1 
  958   960     1 
  960   961     1 
  960   962     1 
  962   963     1 
  962   964     1 
  962   975     1 
  964   965     1 
  964   966     1 
  964   967     1 
  967   968     1 
  967   969     1 
  967   970     1 
  970   971     1 
  970   972     1 
  972   973     1 
  972   974     1 
  975   976     1 
  975   977     1 
  977   978     1 
  977   979     1 
  979   980     1 
  979   981     1 
  979   990     1 
  981   982     1 
  981   983     1 
  981   984     1 
  984   985     1 
  984   986     1 
  984   987     1 
  987   988     1 
  987   989     1 
  990   991     1 
  990   992     1 
  992   993     1 
  992   994     1 
  994   995     1 
  994   996     1 
  994  1000     1 
  996   997     1 
  996   998     1 
  996   999     1 
 1000  1001     1 
 1000  1002     1 
 1002  1003     1 
 1002  1004     1 
 1004  1005     1 
 1004  1006     1 
 1004  1011     1 
 1006  1007     1 
 1006  1008     1 
 1006  1009     1 
 1009  1010     1 
 1011  1012     1 
 1011  1013     1 
 1013  1014     1 
 1013  1015     1 
 1015  1016     1 
 1015  1017     1 
 1015  1026     1 
 1017  1018     1 
 1017  1019     1 
 1017  1020     1 
 1020  1021     1 
 1020  1022     1 
 1020  1023     1 
 1023  1024     1 
 1023  1025     1 
 1026  1027     1 
 1026  1028     1 
 1028  1029     1 
 1028  1030     1 
 1030  1031     1 
 1030  1032     1 
 1030  1036     1 
 1032  1033     1 
 1032  1034     1 
 1032  1035     1 
 1036  1037     1 
 1036  1038     1 
 1038  1039     1 
 1038  1040     1 
 1040  1041     1 
 1040  1042     1 
 1040  1057     1 
 1042  1043     1 
 1042  1044     1 
 1042  1045     1 
 1045  1046     1 
 1045  1055     1 
 1046  1047     1 
 1046  1048     1 
 1048  1049     1 
 1048  1050     1 
 1050  1051     1 
 1050  1053     1 
 1051  1052     1 
 1053  1054     1 
 1053  1055     1 
 1055  1056     1 
 1057  1058     1 
 1057  1059     1 
 1059  1060     1 
 1059  1061     1 
 1061  1062     1 
 1061  1063     1 
 1061  1076     1 
 1063  1064     1 
 1063  1065     1 
 1063  1066     1 
 1066  1067     1 
 1066  1068     1 
 1066  1072     1 
 1068  1069     1 
 1068  1070     1 
 1068  1071     1 
 1072  1073     1 
 1072  1074     1 
 1072  1075     1 
 1076  1077     1 
 1076  1078     1 
 1078  1079     1 
 1078  1080     1 
 1080  1081     1 
 1080  1082     1 
 1080  1092     1 
 1082  1083     1 
 1082  1084     1 
 1082  1088     1 
 1084  1085     1 
 1084  1086     1 
 1084  1087     1 
 1088  1089     1 
 1088  1090     1 
 1088  1091     1 
 1092  1093     1 
 1092  1094     1 
 1094  1095     1 
 1094  1096     1 
 1096  1097     1 
 1096  1098     1 
 1096  1102     1 
 1098  1099     1 
 1098  1100     1 
 1098  1101     1 
 1102  1103     1 
 1102  1104     1 
 1104  1105     1 
 1104  1106     1 
 1106  1107     1 
 1106  1108     1 
 1106  1121     1 
 1108  1109     1 
 1108  1110     1 
 1108  1111     1 
 1111  1112     1 
 1111  1113     1 
 1111  1117     1 
 1113  1114     1 
 1113  1115     1 
 1113  1116     1 
 1117  1118     1 
 1117  1119     1 
 1117  1120     1 
 1121  1122     1 
 1121  1123     1 
 1123  1124     1 
 1123  1125     1 
 1125  1126     1 
 1125  1127     1 
 1125  1141     1 
 1127  1128     1 
 1127  1129     1 
 1127  1130     1 
 1130  1131     1 
 1130  1139     1 
 1131  1132     1 
 1131  1133     1 
 1133  1134     1 
 1133  1135     1 
 1135  1136     1 
 1135  1137     1 
 1137  1138     1 
 1137  1139     1 
 1139  1140     1 
 1141  1142     1 
 1141  1143     1 
 1143  1144     1 
 1143  1145     1 
 1145  1146     1 
 1145  1147     1 
 1145  1156     1 
 1147  1148     1 
 1147  1149     1 
 1147  1150     1 
 1150  1151     1 
 1150  1152     1 
 1150  1153     1 
 1153  1154     1 
 1153  1155     1 
 1156  1157     1 
 1156  1158     1 
 1158  1159     1 
 1158  1160     1 
 1160  1161     1 
 1160  1162     1 
 1160  1168     1 
 1162  1163     1 
 1162  1164     1 
 1162  1165     1 
 1165  1166     1 
 1165  1167     1 
 1168  1169     1 
 1168  1170     1 
 1170  1171     1 
 1170  1172     1 
 1172  1173     1 
 1172  1174     1 
 1172  1182     1 
 1174  1175     1 
 1174  1176     1 
 1174  1180     1 
 1176  1177     1 
 1176  1178     1 
 1176  1179     1 
 1180  1181     1 
 1182  1183     1 
 1182  1184     1 
 1184  1185     1 
 1184  1186     1 
 1186  1187     1 
 1186  1188     1 
 1186  1196     1 
 1188  1189     1 
 1188  1190     1 
 1188  1191     1 
 1191  1192     1 
 1191  1193     1 
 1193  1194     1 
 1193  1195     1 
 1196  1197     1 
 1196  1198     1 
 1198  1199     1 
 1198  1200     1 
 1200  1201     1 
 1200  1202     1 
 1200  1215     1 
 1202  1203     1 
 1202  1204     1 
 1202  1205     1 
 1205  1206     1 
 1205  1207     1 
 1205  1211     1 
 1207  1208     1 
 1207  1209     1 
 1207  1210     1 
 1211  1212     1 
 1211  1213     1 
 1211  1214     1 
 1215  1216     1 
 1215  1217     1 
 1217  1218     1 
 1217  1219     1 
 1219  1220     1 
 1219  1221     1 
 1219  1226     1 
 1221  1222     1 
 1221  1223     1 
 1221  1224     1 
 1224  1225     1 
 1226  1227     1 
 1226  1228     1 
 1228  1229     1 
 1228  1230     1 
 1230  1231     1 
 1230  1232     1 
 1230  1236     1 
 1232  1233     1 
 1232  1234     1 
 1232  1235     1 
 1236  1237     1 
 1236  1238     1 
 1238  1239     1 
 1238  1240     1 
 1240  1241     1 
 1240  1242     1 
 1240  1255     1 
 1242  1243     1 
 1242  1244     1 
 1242  1248     1 
 1244  1245     1 
 1244  1246     1 
 1244  1247     1 
 1248  1249     1 
 1248  1250     1 
 1248  1251     1 
 1251  1252     1 
 1251  1253     1 
 1251  1254     1 
 1255  1256     1 
 1255  1257     1 
 1257  1258     1 
 1257  1259     1 
 1259  1260     1 
 1259  1261     1 
 1259  1272     1 
 1261  1262     1 
 1261  1263     1 
 1261  1264     1 
 1264  1265     1 
 1264  1270     1 
 1265  1266     1 
 1266  1267     1 
 1266  1268     1 
 1268  1269     1 
 1268  1270     1 
 1270  1271     1 
 1272  1273     1 
 1272  1274     1 
 1274  1275     1 
 1274  1276     1 
 1276  1277     1 
 1276  1278     1 
 1276  1282     1 
 1278  1279     1 
 1278  1280     1 
 1278  1281     1 
 1282  1283     1 
 1282  1284     1 
 1284  1285     1 
 1284  1286     1 
 1286  1287     1 
 1286  1288     1 
 1286  1304     1 
 1288  1289     1 
 1288  1290     1 
 1288  1291     1 
 1291  1292     1 
 1291  1293     1 
 1291  1294     1 
 1294  1295     1 
 1294  1296     1 
 1294  1297     1 
 1297  1298     1 
 1297  1299     1 
 1297  1300     1 
 1300  1301     1 
 1300  1302     1 
 1300  1303     1 
 1304  1305     1 
 1304  1306     1 
 1306  1307     1 
 1306  1308     1 
 1308  1309     1 
 1308  1310     1 
 1308  1328     1 
 1310  1311     1 
 1310  1312     1 
 1310  1313     1 
 1313  1314     1 
 1313  1315     1 
 1313  1316     1 
 1316  1317     1 
 1316  1318     1 
 1316  1319     1 
 1319  1320     1 
 1319  1321     1 
 1321  1322     1 
 1321  1325     1 
 1322  1323     1 
 1322  1324     1 
 1325  1326     1 
 1325  1327     1 
 1328  1329     1 
 1328  1330     1 
 1330  1331     1 
 1330  1332     1 
 1332  1333     1 
 1332  1334     1 
 1332  1344     1 
 1334  1335     1 
 1334  1336     1 
 1334  1340     1 
 1336  1337     1 
 1336  1338     1 
 1336  1339     1 
 1340  1341     1 
 1340  1342     1 
 1340  1343     1 
 1344  1345     1 
 1344  1346     1 
 1346  1347     1 
 1346  1348     1 
 1348  1349     1 
 1348  1350     1 
 1348  1358     1 
 1350  1351     1 
 1350  1352     1 
 1350  1356     1 
 1352  1353     1 
 1352  1354     1 
 1352  1355     1 
 1356  1357     1 
 1358  1359     1 
 1358  1360     1 
 1360  1361     1 
 1360  1362     1 
 1362  1363     1 
 1362  1364     1 
 1362  1377     1 
 1364  1365     1 
 1364  1366     1 
 1364  1370     1 
 1366  1367     1 
 1366  1368     1 
 1366  1369     1 
 1370  1371     1 
 1370  1372     1 
 1370  1373     1 
 1373  1374     1 
 1373  1375     1 
 1373  1376     1 
 1377  1378     1 
 1377  1379     1 
 1379  1380     1 
 1379  1381     1 
 1381  1382     1 
 1381  1383     1 
 1381  1394     1 
 1383  1384     1 
 1383  1385     1 
 1383  1386     1 
 1386  1387     1 
 1386  1388     1 
 1386  1389     1 
 1389  1390     1 
 1390  1391     1 
 1390  1392     1 
 1390  1393     1 
 1394  1395     1 
 1394  1396     1 
 1396  1397     1 
 1396  1406     1 
 1397  1398     1 
 1397  1399     1 
 1397  1400     1 
 1400  1401     1 
 1400  1402     1 
 1400  1403     1 
 1403  1404     1 
 1403  1405     1 
 1403  1406     1 
 1406  1407     1 
 1406  1408     1 
 1408  1409     1 
 1408  1410     1 
 1410  1411     1 
 1410  1412     1 
 1412  1413     1 
 1412  1414     1 
 1412  1430     1 
 1414  1415     1 
 1414  1416     1 
 1414  1417     1 
 1417  1418     1 
 1417  1419     1 
 1417  1420     1 
 1420  1421     1 
 1420  1422     1 
 1420  1423     1 
 1423  1424     1 
 1423  1425     1 
 1423  1426     1 
 1426  1427     1 
 1426  1428     1 
 1426  1429     1 
 1430  1431     1 
 1430  1432     1 
 1432  1433     1 
 1432  1434     1 
 1434  1435     1 
 1434  1436     1 
 1434  1442     1 
 1436  1437     1 
 1436  1438     1 
 1436  1439     1 
 1439  1440     1 
 1439  1441     1 
 1442  1443     1 
 1442  1444     1 
 1444  1445     1 
 1444  1446     1 
 1446  1447     1 
 1446  1448     1 
 1446  1461     1 
 1448  1449     1 
 1448  1450     1 
 1448  1454     1 
 1450  1451     1 
 1450  1452     1 
 1450  1453     1 
 1454  1455     1 
 1454  1456     1 
 1454  1457     1 
 1457  1458     1 
 1457  1459     1 
 1457  1460     1 
 1461  1462     1 
 1461  1463     1 
 1463  1464     1 
 1463  1465     1 
 1465  1466     1 
 1465  1467     1 
 1465  1478     1 
 1467  1468     1 
 1467  1469     1 
 1467  1470     1 
 1470  1471     1 
 1470  1472     1 
 1470  1473     1 
 1473  1474     1 
 1473  1475     1 
 1475  1476     1 
 1475  1477     1 
 1478  1479     1 
 1478  1480     1 
 1480  1481     1 
 1480  1482     1 
 1482  1483     1 
 1482  1484     1 
 1482  1497     1 
 1484  1485     1 
 1484  1486     1 
 1484  1487     1 
 1487  1488     1 
 1487  1489     1 
 1487  1493     1 
 1489  1490     1 
 1489  1491     1 
 1489  1492     1 
 1493  1494     1 
 1493  1495     1 
 1493  1496     1 
 1497  1498     1 
 1497  1499     1 
 1499  1500     1 
 1499  1501     1 
 1501  1502     1 
 1501  1503     1 
 1501  1507     1 
 1503  1504     1 
 1503  1505     1 
 1503  1506     1 
 1507  1508     1 
 1507  1509     1 
 1509  1510     1 
 1509  1511     1 
 1511  1512     1 
 1511  1513     1 
 1511  1531     1 
 1513  1514     1 
 1513  1515     1 
 1513  1516     1 
 1516  1517     1 
 1516  1518     1 
 1516  1519     1 
 1519  1520     1 
 1519  1521     1 
 1519  1522     1 
 1522  1523     1 
 1522  1524     1 
 1524  1525     1 
 1524  1528     1 
 1525  1526     1 
 1525  1527     1 
 1528  1529     1 
 1528  1530     1 
 1531  1532     1 
 1531  1533     1 
 1533  1534     1 
 1533  1535     1 
 1535  1536     1 
 1535  1537     1 
 1535  1555     1 
 1537  1538     1 
 1537  1539     1 
 1537  1540     1 
 1540  1541     1 
 1540  1542     1 
 1540  1543     1 
 1543  1544     1 
 1543  1545     1 
 1543  1546     1 
 1546  1547     1 
 1546  1548     1 
 1548  1549     1 
 1548  1552     1 
 1549  1550     1 
 1549  1551     1 
 1552  1553     1 
 1552  1554     1 
 1555  1556     1 
 1555  1557     1 
 1557  1558     1 
 1557  1559     1 
 1559  1560     1 
 1559  1561     1 
 1559  1574     1 
 1561  1562     1 
 1561  1563     1 
 1561  1567     1 
 1563  1564     1 
 1563  1565     1 
 1563  1566     1 
 1567  1568     1 
 1567  1569     1 
 1567  1570     1 
 1570  1571     1 
 1570  1572     1 
 1570  1573     1 
 1574  1575     1 
 1574  1576     1 
 1576  1577     1 
 1576  1578     1 
 1578  1579     1 
 1578  1580     1 
 1578  1598     1 
 1580  1581     1 
 1580  1582     1 
 1580  1583     1 
 1583  1584     1 
 1583  1585     1 
 1583  1586     1 
 1586  1587     1 
 1586  1588     1 
 1586  1589     1 
 1589  1590     1 
 1589  1591     1 
 1591  1592     1 
 1591  1595     1 
 1592  1593     1 
 1592  1594     1 
 1595  1596     1 
 1595  1597     1 
 1598  1599     1 
 1598  1600     1 
 1600  1601     1 
 1600  1602     1 
 1602  1603     1 
 1602  1604     1 
 1602  1605     1 
 1605  1606     1 
 1605  1607     1 
 1607  1608     1 
 1607  1609     1 
 1609  1610     1 
 1609  1611     1 
 1609  1620     1 
 1611  1612     1 
 1611  1613     1 
 1611  1614     1 
 1614  1615     1 
 1614  1616     1 
 1614  1617     1 
 1617  1618     1 
 1617  1619     1 
 1620  1621     1 
 1620  1622     1 
 1622  1623     1 
 1622  1624     1 
 1624  1625     1 
 1624  1626     1 
 1624  1644     1 
 1626  1627     1 
 1626  1628     1 
 1626  1629     1 
 1629  1630     1 
 1629  1631     1 
 1629  1632     1 
 1632  1633     1 
 1632  1634     1 
 1632  1635     1 
 1635  1636     1 
 1635  1637     1 
 1637  1638     1 
 1637  1641     1 
 1638  1639     1 
 1638  1640     1 
 1641  1642     1 
 1641  1643     1 
 1644  1645     1 
 1644  1646     1 
 1646  1647     1 
 1646  1648     1 
 1648  1649     1 
 1648  1650     1 
 1648  1654     1 
 1650  1651     1 
 1650  1652     1 
 1650  1653     1 
 1654  1655     1 
 1654  1656     1 

[ pairs ]
;  ai    aj funct            c0            c1            c2            c3
    1     8     1 
    1     9     1 
    1    11     1 
    1    12     1 
    1    16     1 
    1    17     1 
    2     5     1 
    2     6     1 
    2     7     1 
    2    10     1 
    2    14     1 
    2    15     1 
    3     5     1 
    3     6     1 
    3     7     1 
    3    10     1 
    3    14     1 
    3    15     1 
    4    11     1 
    4    12     1 
    4    14     1 
    4    15     1 
    5     8     1 
    5     9     1 
    5    10     1 
    5    13     1 
    6     8     1 
    6     9     1 
    6    10     1 
    6    13     1 
    7    14     1 
    7    15     1 
    8    11     1 
    8    12     1 
    8    13     1 
    9    11     1 
    9    12     1 
    9    13     1 
   10    16     1 
   10    17     1 
   11    14     1 
   11    15     1 
   12    14     1 
   12    15     1 
   13    18     1 
   13    19     1 
   14    16     1 
   14    17     1 
   15    20     1 
   15    21     1 
   15    32     1 
   16    18     1 
   16    19     1 
   17    22     1 
   17    23     1 
   17    24     1 
   17    33     1 
   17    34     1 
   18    20     1 
   18    21     1 
   18    32     1 
   19    25     1 
   19    30     1 
   19    35     1 
   19    36     1 
   20    22     1 
   20    23     1 
   20    24     1 
   20    33     1 
   20    34     1 
   21    26     1 
   21    28     1 
   21    31     1 
   21    33     1 
   21    34     1 
   22    25     1 
   22    30     1 
   22    32     1 
   23    25     1 
   23    30     1 
   23    32     1 
   24    27     1 
   24    29     1 
   24    32     1 
   25    29     1 
   25    31     1 
   26    31     1 
   27    29     1 
   27    30     1 
   29    31     1 
   32    37     1 
   32    38     1 
   32    56     1 
   33    35     1 
   33    36     1 
   34    39     1 
   34    40     1 
   34    41     1 
   34    57     1 
   34    58     1 
   35    37     1 
   35    38     1 
   35    56     1 
   36    42     1 
   36    43     1 
   36    44     1 
   36    59     1 
   36    60     1 
   37    39     1 
   37    40     1 
   37    41     1 
   37    57     1 
   37    58     1 
   38    45     1 
   38    46     1 
   38    47     1 
   38    57     1 
   38    58     1 
   39    42     1 
   39    43     1 
   39    44     1 
   39    56     1 
   40    42     1 
   40    43     1 
   40    44     1 
   40    56     1 
   41    48     1 
   41    49     1 
   41    56     1 
   42    45     1 
   42    46     1 
   42    47     1 
   43    45     1 
   43    46     1 
   43    47     1 
   44    50     1 
   44    53     1 
   45    48     1 
   45    49     1 
   46    48     1 
   46    49     1 
   47    51     1 
   47    52     1 
   47    54     1 
   47    55     1 
   48    50     1 
   48    53     1 
   50    54     1 
   50    55     1 
   51    53     1 
   52    53     1 
   56    61     1 
   56    62     1 
   56    77     1 
   57    59     1 
   57    60     1 
   58    63     1 
   58    64     1 
   58    65     1 
   58    78     1 
   58    79     1 
   59    61     1 
   59    62     1 
   59    77     1 
   60    66     1 
   60    75     1 
   60    80     1 
   60    81     1 
   61    63     1 
   61    64     1 
   61    65     1 
   61    78     1 
   61    79     1 
   62    67     1 
   62    68     1 
   62    73     1 
   62    76     1 
   62    78     1 
   62    79     1 
   63    66     1 
   63    75     1 
   63    77     1 
   64    66     1 
   64    75     1 
   64    77     1 
   65    69     1 
   65    70     1 
   65    74     1 
   65    77     1 
   66    71     1 
   66    73     1 
   66    76     1 
   67    69     1 
   67    70     1 
   67    75     1 
   68    72     1 
   68    74     1 
   68    75     1 
   69    71     1 
   69    73     1 
   70    76     1 
   71    74     1 
   71    75     1 
   72    73     1 
   74    76     1 
   77    82     1 
   77    83     1 
   77   101     1 
   78    80     1 
   78    81     1 
   79    84     1 
   79    85     1 
   79    86     1 
   79   102     1 
   79   103     1 
   80    82     1 
   80    83     1 
   80   101     1 
   81    87     1 
   81    88     1 
   81    89     1 
   81   104     1 
   81   113     1 
   82    84     1 
   82    85     1 
   82    86     1 
   82   102     1 
   82   103     1 
   83    90     1 
   83    91     1 
   83    92     1 
   83   102     1 
   83   103     1 
   84    87     1 
   84    88     1 
   84    89     1 
   84   101     1 
   85    87     1 
   85    88     1 
   85    89     1 
   85   101     1 
   86    93     1 
   86    94     1 
   86   101     1 
   87    90     1 
   87    91     1 
   87    92     1 
   88    90     1 
   88    91     1 
   88    92     1 
   89    95     1 
   89    98     1 
   90    93     1 
   90    94     1 
   91    93     1 
   91    94     1 
   92    96     1 
   92    97     1 
   92    99     1 
   92   100     1 
   93    95     1 
   93    98     1 
   95    99     1 
   95   100     1 
   96    98     1 
   97    98     1 
  101   105     1 
  101   106     1 
  101   107     1 
  101   110     1 
  101   114     1 
  101   115     1 
  102   104     1 
  102   113     1 
  103   108     1 
  103   109     1 
  103   111     1 
  103   112     1 
  103   116     1 
  103   117     1 
  104   111     1 
  104   112     1 
  104   114     1 
  104   115     1 
  105   108     1 
  105   109     1 
  105   110     1 
  105   113     1 
  106   108     1 
  106   109     1 
  106   110     1 
  106   113     1 
  107   114     1 
  107   115     1 
  108   111     1 
  108   112     1 
  108   113     1 
  109   111     1 
  109   112     1 
  109   113     1 
  110   116     1 
  110   117     1 
  111   114     1 
  111   115     1 
  112   114     1 
  112   115     1 
  113   118     1 
  113   119     1 
  114   116     1 
  114   117     1 
  115   120     1 
  115   121     1 
  115   122     1 
  116   118     1 
  116   119     1 
  117   123     1 
  117   124     1 
  118   120     1 
  118   121     1 
  118   122     1 
  119   125     1 
  119   126     1 
  120   123     1 
  120   124     1 
  121   123     1 
  121   124     1 
  122   127     1 
  122   128     1 
  122   136     1 
  123   125     1 
  123   126     1 
  124   129     1 
  124   130     1 
  124   134     1 
  124   137     1 
  124   138     1 
  125   127     1 
  125   128     1 
  125   136     1 
  126   131     1 
  126   132     1 
  126   133     1 
  126   135     1 
  126   139     1 
  126   140     1 
  127   129     1 
  127   130     1 
  127   134     1 
  127   137     1 
  127   138     1 
  128   137     1 
  128   138     1 
  129   131     1 
  129   132     1 
  129   133     1 
  129   135     1 
  129   136     1 
  130   135     1 
  130   136     1 
  131   134     1 
  132   134     1 
  133   134     1 
  134   136     1 
  136   141     1 
  136   142     1 
  136   152     1 
  137   139     1 
  137   140     1 
  138   143     1 
  138   144     1 
  138   148     1 
  138   153     1 
  138   154     1 
  139   141     1 
  139   142     1 
  139   152     1 
  140   145     1 
  140   146     1 
  140   147     1 
  140   149     1 
  140   150     1 
  140   151     1 
  140   155     1 
  140   156     1 
  141   143     1 
  141   144     1 
  141   148     1 
  141   153     1 
  141   154     1 
  142   153     1 
  142   154     1 
  143   145     1 
  143   146     1 
  143   147     1 
  143   149     1 
  143   150     1 
  143   151     1 
  143   152     1 
  144   149     1 
  144   150     1 
  144   151     1 
  144   152     1 
  145   148     1 
  146   148     1 
  147   148     1 
  148   152     1 
  152   157     1 
  152   158     1 
  152   162     1 
  153   155     1 
  153   156     1 
  154   159     1 
  154   160     1 
  154   161     1 
  154   163     1 
  154   164     1 
  155   157     1 
  155   158     1 
  155   162     1 
  156   165     1 
  156   166     1 
  157   159     1 
  157   160     1 
  157   161     1 
  157   163     1 
  157   164     1 
  158   163     1 
  158   164     1 
  159   162     1 
  160   162     1 
  161   162     1 
  162   167     1 
  162   168     1 
  162   181     1 
  163   165     1 
  163   166     1 
  164   169     1 
  164   170     1 
  164   171     1 
  164   182     1 
  164   183     1 
  165   167     1 
  165   168     1 
  165   181     1 
  166   172     1 
  166   173     1 
  166   177     1 
  166   184     1 
  166   185     1 
  167   169     1 
  167   170     1 
  167   171     1 
  167   182     1 
  167   183     1 
  168   174     1 
  168   175     1 
  168   176     1 
  168   178     1 
  168   179     1 
  168   180     1 
  168   182     1 
  168   183     1 
  169   172     1 
  169   173     1 
  169   177     1 
  169   181     1 
  170   172     1 
  170   173     1 
  170   177     1 
  170   181     1 
  171   181     1 
  172   174     1 
  172   175     1 
  172   176     1 
  172   178     1 
  172   179     1 
  172   180     1 
  173   178     1 
  173   179     1 
  173   180     1 
  174   177     1 
  175   177     1 
  176   177     1 
  181   186     1 
  181   187     1 
  181   205     1 
  182   184     1 
  182   185     1 
  183   188     1 
  183   189     1 
  183   190     1 
  183   206     1 
  183   207     1 
  184   186     1 
  184   187     1 
  184   205     1 
  185   191     1 
  185   192     1 
  185   193     1 
  185   208     1 
  185   209     1 
  186   188     1 
  186   189     1 
  186   190     1 
  186   206     1 
  186   207     1 
  187   194     1 
  187   195     1 
  187   196     1 
  187   206     1 
  187   207     1 
  188   191     1 
  188   192     1 
  188   193     1 
  188   205     1 
  189   191     1 
  189   192     1 
  189   193     1 
  189   205     1 
  190   197     1 
  190   198     1 
  190   205     1 
  191   194     1 
  191   195     1 
  191   196     1 
  192   194     1 
  192   195     1 
  192   196     1 
  193   199     1 
  193   202     1 
  194   197     1 
  194   198     1 
  195   197     1 
  195   198     1 
  196   200     1 
  196   201     1 
  196   203     1 
  196   204     1 
  197   199     1 
  197   202     1 
  199   203     1 
  199   204     1 
  200   202     1 
  201   202     1 
  205   210     1 
  205   211     1 
  205   220     1 
  206   208     1 
  206   209     1 
  207   212     1 
  207   213     1 
  207   214     1 
  207   221     1 
  207   222     1 
  208   210     1 
  208   211     1 
  208   220     1 
  209   215     1 
  209   216     1 
  209   217     1 
  209   223     1 
  209   224     1 
  210   212     1 
  210   213     1 
  210   214     1 
  210   221     1 
  210   222     1 
  211   218     1 
  211   219     1 
  211   221     1 
  211   222     1 
  212   215     1 
  212   216     1 
  212   217     1 
  212   220     1 
  213   215     1 
  213   216     1 
  213   217     1 
  213   220     1 
  214   220     1 
  215   218     1 
  215   219     1 
  216   218     1 
  216   219     1 
  220   225     1 
  220   226     1 
  220   239     1 
  221   223     1 
  221   224     1 
  222   227     1 
  222   228     1 
  222   232     1 
  222   240     1 
  222   241     1 
  223   225     1 
  223   226     1 
  223   239     1 
  224   229     1 
  224   230     1 
  224   231     1 
  224   233     1 
  224   234     1 
  224   235     1 
  224   242     1 
  224   243     1 
  225   227     1 
  225   228     1 
  225   232     1 
  225   240     1 
  225   241     1 
  226   236     1 
  226   237     1 
  226   238     1 
  226   240     1 
  226   241     1 
  227   229     1 
  227   230     1 
  227   231     1 
  227   233     1 
  227   234     1 
  227   235     1 
  227   239     1 
  228   233     1 
  228   234     1 
  228   235     1 
  228   239     1 
  229   232     1 
  230   232     1 
  231   232     1 
  232   239     1 
  233   236     1 
  233   237     1 
  233   238     1 
  234   236     1 
  234   237     1 
  234   238     1 
  239   244     1 
  239   245     1 
  239   263     1 
  240   242     1 
  240   243     1 
  241   246     1 
  241   247     1 
  241   248     1 
  241   264     1 
  241   265     1 
  242   244     1 
  242   245     1 
  242   263     1 
  243   249     1 
  243   250     1 
  243   251     1 
  243   266     1 
  243   267     1 
  244   246     1 
  244   247     1 
  244   248     1 
  244   264     1 
  244   265     1 
  245   252     1 
  245   253     1 
  245   254     1 
  245   264     1 
  245   265     1 
  246   249     1 
  246   250     1 
  246   251     1 
  246   263     1 
  247   249     1 
  247   250     1 
  247   251     1 
  247   263     1 
  248   255     1 
  248   256     1 
  248   263     1 
  249   252     1 
  249   253     1 
  249   254     1 
  250   252     1 
  250   253     1 
  250   254     1 
  251   257     1 
  251   260     1 
  252   255     1 
  252   256     1 
  253   255     1 
  253   256     1 
  254   258     1 
  254   259     1 
  254   261     1 
  254   262     1 
  255   257     1 
  255   260     1 
  257   261     1 
  257   262     1 
  258   260     1 
  259   260     1 
  263   268     1 
  263   269     1 
  263   287     1 
  264   266     1 
  264   267     1 
  265   270     1 
  265   271     1 
  265   272     1 
  265   288     1 
  265   289     1 
  266   268     1 
  266   269     1 
  266   287     1 
  267   273     1 
  267   274     1 
  267   275     1 
  267   290     1 
  267   291     1 
  268   270     1 
  268   271     1 
  268   272     1 
  268   288     1 
  268   289     1 
  269   276     1 
  269   277     1 
  269   278     1 
  269   288     1 
  269   289     1 
  270   273     1 
  270   274     1 
  270   275     1 
  270   287     1 
  271   273     1 
  271   274     1 
  271   275     1 
  271   287     1 
  272   279     1 
  272   280     1 
  272   287     1 
  273   276     1 
  273   277     1 
  273   278     1 
  274   276     1 
  274   277     1 
  274   278     1 
  275   281     1 
  275   284     1 
  276   279     1 
  276   280     1 
  277   279     1 
  277   280     1 
  278   282     1 
  278   283     1 
  278   285     1 
  278   286     1 
  279   281     1 
  279   284     1 
  281   285     1 
  281   286     1 
  282   284     1 
  283   284     1 
  287   292     1 
  287   293     1 
  287   308     1 
  288   290     1 
  288   291     1 
  289   294     1 
  289   295     1 
  289   296     1 
  289   309     1 
  289   310     1 
  290   292     1 
  290   293     1 
  290   308     1 
  291   297     1 
  291   306     1 
  291   311     1 
  291   312     1 
  292   294     1 
  292   295     1 
  292   296     1 
  292   309     1 
  292   310     1 
  293   298     1 
  293   299     1 
  293   304     1 
  293   307     1 
  293   309     1 
  293   310     1 
  294   297     1 
  294   306     1 
  294   308     1 
  295   297     1 
  295   306     1 
  295   308     1 
  296   300     1 
  296   301     1 
  296   305     1 
  296   308     1 
  297   302     1 
  297   304     1 
  297   307     1 
  298   300     1 
  298   301     1 
  298   306     1 
  299   303     1 
  299   305     1 
  299   306     1 
  300   302     1 
  300   304     1 
  301   307     1 
  302   305     1 
  302   306     1 
  303   304     1 
  305   307     1 
  308   313     1 
  308   314     1 
  308   325     1 
  309   311     1 
  309   312     1 
  310   315     1 
  310   316     1 
  310   317     1 
  310   326     1 
  310   327     1 
  311   313     1 
  311   314     1 
  311   325     1 
  312   318     1 
  312   319     1 
  312   320     1 
  312   328     1 
  312   329     1 
  313   315     1 
  313   316     1 
  313   317     1 
  313   326     1 
  313   327     1 
  314   321     1 
  314   322     1 
  314   326     1 
  314   327     1 
  315   318     1 
  315   319     1 
  315   320     1 
  315   325     1 
  316   318     1 
  316   319     1 
  316   320     1 
  316   325     1 
  317   323     1 
  317   324     1 
  317   325     1 
  318   321     1 
  318   322     1 
  319   321     1 
  319   322     1 
  321   323     1 
  321   324     1 
  325   330     1 
  325   331     1 
  325   347     1 
  326   328     1 
  326   329     1 
  327   332     1 
  327   333     1 
  327   334     1 
  327   348     1 
  327   349     1 
  328   330     1 
  328   331     1 
  328   347     1 
  329   335     1 
  329   336     1 
  329   337     1 
  329   350     1 
  329   351     1 
  330   332     1 
  330   333     1 
  330   334     1 
  330   348     1 
  330   349     1 
  331   338     1 
  331   339     1 
  331   340     1 
  331   348     1 
  331   349     1 
  332   335     1 
  332   336     1 
  332   337     1 
  332   347     1 
  333   335     1 
  333   336     1 
  333   337     1 
  333   347     1 
  334   341     1 
  334   342     1 
  334   343     1 
  334   347     1 
  335   338     1 
  335   339     1 
  335   340     1 
  336   338     1 
  336   339     1 
  336   340     1 
  337   344     1 
  337   345     1 
  337   346     1 
  338   341     1 
  338   342     1 
  338   343     1 
  339   341     1 
  339   342     1 
  339   343     1 
  341   344     1 
  341   345     1 
  341   346     1 
  342   344     1 
  342   345     1 
  342   346     1 
  347   352     1 
  347   353     1 
  347   358     1 
  348   350     1 
  348   351     1 
  349   354     1 
  349   355     1 
  349   356     1 
  349   359     1 
  349   360     1 
  350   352     1 
  350   353     1 
  350   358     1 
  351   357     1 
  351   361     1 
  351   362     1 
  352   354     1 
  352   355     1 
  352   356     1 
  352   359     1 
  352   360     1 
  353   359     1 
  353   360     1 
  354   357     1 
  354   358     1 
  355   357     1 
  355   358     1 
  356   358     1 
  358   363     1 
  358   364     1 
  358   372     1 
  359   361     1 
  359   362     1 
  360   365     1 
  360   366     1 
  360   370     1 
  360   373     1 
  360   374     1 
  361   363     1 
  361   364     1 
  361   372     1 
  362   367     1 
  362   368     1 
  362   369     1 
  362   371     1 
  362   375     1 
  362   376     1 
  363   365     1 
  363   366     1 
  363   370     1 
  363   373     1 
  363   374     1 
  364   373     1 
  364   374     1 
  365   367     1 
  365   368     1 
  365   369     1 
  365   371     1 
  365   372     1 
  366   371     1 
  366   372     1 
  367   370     1 
  368   370     1 
  369   370     1 
  370   372     1 
  372   377     1 
  372   378     1 
  372   387     1 
  373   375     1 
  373   376     1 
  374   379     1 
  374   380     1 
  374   381     1 
  374   388     1 
  374   389     1 
  375   377     1 
  375   378     1 
  375   387     1 
  376   382     1 
  376   383     1 
  376   384     1 
  376   390     1 
  376   391     1 
  377   379     1 
  377   380     1 
  377   381     1 
  377   388     1 
  377   389     1 
  378   385     1 
  378   386     1 
  378   388     1 
  378   389     1 
  379   382     1 
  379   383     1 
  379   384     1 
  379   387     1 
  380   382     1 
  380   383     1 
  380   384     1 
  380   387     1 
  381   387     1 
  382   385     1 
  382   386     1 
  383   385     1 
  383   386     1 
  387   392     1 
  387   393     1 
  387   406     1 
  388   390     1 
  388   391     1 
  389   394     1 
  389   395     1 
  389   396     1 
  389   407     1 
  389   408     1 
  390   392     1 
  390   393     1 
  390   406     1 
  391   397     1 
  391   398     1 
  391   402     1 
  391   409     1 
  391   410     1 
  392   394     1 
  392   395     1 
  392   396     1 
  392   407     1 
  392   408     1 
  393   399     1 
  393   400     1 
  393   401     1 
  393   403     1 
  393   404     1 
  393   405     1 
  393   407     1 
  393   408     1 
  394   397     1 
  394   398     1 
  394   402     1 
  394   406     1 
  395   397     1 
  395   398     1 
  395   402     1 
  395   406     1 
  396   406     1 
  397   399     1 
  397   400     1 
  397   401     1 
  397   403     1 
  397   404     1 
  397   405     1 
  398   403     1 
  398   404     1 
  398   405     1 
  399   402     1 
  400   402     1 
  401   402     1 
  406   411     1 
  406   412     1 
  406   425     1 
  407   409     1 
  407   410     1 
  408   413     1 
  408   414     1 
  408   415     1 
  408   426     1 
  408   427     1 
  409   411     1 
  409   412     1 
  409   425     1 
  410   416     1 
  410   417     1 
  410   421     1 
  410   428     1 
  410   429     1 
  411   413     1 
  411   414     1 
  411   415     1 
  411   426     1 
  411   427     1 
  412   418     1 
  412   419     1 
  412   420     1 
  412   422     1 
  412   423     1 
  412   424     1 
  412   426     1 
  412   427     1 
  413   416     1 
  413   417     1 
  413   421     1 
  413   425     1 
  414   416     1 
  414   417     1 
  414   421     1 
  414   425     1 
  415   425     1 
  416   418     1 
  416   419     1 
  416   420     1 
  416   422     1 
  416   423     1 
  416   424     1 
  417   422     1 
  417   423     1 
  417   424     1 
  418   421     1 
  419   421     1 
  420   421     1 
  425   430     1 
  425   431     1 
  425   444     1 
  426   428     1 
  426   429     1 
  427   432     1 
  427   433     1 
  427   437     1 
  427   445     1 
  427   446     1 
  428   430     1 
  428   431     1 
  428   444     1 
  429   434     1 
  429   435     1 
  429   436     1 
  429   438     1 
  429   439     1 
  429   440     1 
  429   447     1 
  429   448     1 
  430   432     1 
  430   433     1 
  430   437     1 
  430   445     1 
  430   446     1 
  431   441     1 
  431   442     1 
  431   443     1 
  431   445     1 
  431   446     1 
  432   434     1 
  432   435     1 
  432   436     1 
  432   438     1 
  432   439     1 
  432   440     1 
  432   444     1 
  433   438     1 
  433   439     1 
  433   440     1 
  433   444     1 
  434   437     1 
  435   437     1 
  436   437     1 
  437   444     1 
  438   441     1 
  438   442     1 
  438   443     1 
  439   441     1 
  439   442     1 
  439   443     1 
  444   449     1 
  444   450     1 
  444   468     1 
  445   447     1 
  445   448     1 
  446   451     1 
  446   452     1 
  446   453     1 
  446   469     1 
  446   470     1 
  447   449     1 
  447   450     1 
  447   468     1 
  448   454     1 
  448   455     1 
  448   456     1 
  448   471     1 
  448   472     1 
  449   451     1 
  449   452     1 
  449   453     1 
  449   469     1 
  449   470     1 
  450   457     1 
  450   458     1 
  450   459     1 
  450   469     1 
  450   470     1 
  451   454     1 
  451   455     1 
  451   456     1 
  451   468     1 
  452   454     1 
  452   455     1 
  452   456     1 
  452   468     1 
  453   460     1 
  453   461     1 
  453   468     1 
  454   457     1 
  454   458     1 
  454   459     1 
  455   457     1 
  455   458     1 
  455   459     1 
  456   462     1 
  456   465     1 
  457   460     1 
  457   461     1 
  458   460     1 
  458   461     1 
  459   463     1 
  459   464     1 
  459   466     1 
  459   467     1 
  460   462     1 
  460   465     1 
  462   466     1 
  462   467     1 
  463   465     1 
  464   465     1 
  468   473     1 
  468   474     1 
  468   490     1 
  469   471     1 
  469   472     1 
  470   475     1 
  470   476     1 
  470   477     1 
  470   491     1 
  470   492     1 
  471   473     1 
  471   474     1 
  471   490     1 
  472   478     1 
  472   479     1 
  472   480     1 
  472   493     1 
  472   494     1 
  473   475     1 
  473   476     1 
  473   477     1 
  473   491     1 
  473   492     1 
  474   481     1 
  474   482     1 
  474   483     1 
  474   491     1 
  474   492     1 
  475   478     1 
  475   479     1 
  475   480     1 
  475   490     1 
  476   478     1 
  476   479     1 
  476   480     1 
  476   490     1 
  477   484     1 
  477   485     1 
  477   486     1 
  477   490     1 
  478   481     1 
  478   482     1 
  478   483     1 
  479   481     1 
  479   482     1 
  479   483     1 
  480   487     1 
  480   488     1 
  480   489     1 
  481   484     1 
  481   485     1 
  481   486     1 
  482   484     1 
  482   485     1 
  482   486     1 
  484   487     1 
  484   488     1 
  484   489     1 
  485   487     1 
  485   488     1 
  485   489     1 
  490   495     1 
  490   496     1 
  490   509     1 
  491   493     1 
  491   494     1 
  492   497     1 
  492   498     1 
  492   499     1 
  492   510     1 
  492   511     1 
  493   495     1 
  493   496     1 
  493   509     1 
  494   500     1 
  494   501     1 
  494   505     1 
  494   512     1 
  494   521     1 
  495   497     1 
  495   498     1 
  495   499     1 
  495   510     1 
  495   511     1 
  496   502     1 
  496   503     1 
  496   504     1 
  496   506     1 
  496   507     1 
  496   508     1 
  496   510     1 
  496   511     1 
  497   500     1 
  497   501     1 
  497   505     1 
  497   509     1 
  498   500     1 
  498   501     1 
  498   505     1 
  498   509     1 
  499   509     1 
  500   502     1 
  500   503     1 
  500   504     1 
  500   506     1 
  500   507     1 
  500   508     1 
  501   506     1 
  501   507     1 
  501   508     1 
  502   505     1 
  503   505     1 
  504   505     1 
  509   513     1 
  509   514     1 
  509   515     1 
  509   518     1 
  509   522     1 
  509   523     1 
  510   512     1 
  510   521     1 
  511   516     1 
  511   517     1 
  511   519     1 
  511   520     1 
  511   524     1 
  511   525     1 
  512   519     1 
  512   520     1 
  512   522     1 
  512   523     1 
  513   516     1 
  513   517     1 
  513   518     1 
  513   521     1 
  514   516     1 
  514   517     1 
  514   518     1 
  514   521     1 
  515   522     1 
  515   523     1 
  516   519     1 
  516   520     1 
  516   521     1 
  517   519     1 
  517   520     1 
  517   521     1 
  518   524     1 
  518   525     1 
  519   522     1 
  519   523     1 
  520   522     1 
  520   523     1 
  521   526     1 
  521   527     1 
  522   524     1 
  522   525     1 
  523   528     1 
  523   529     1 
  523   543     1 
  524   526     1 
  524   527     1 
  525   530     1 
  525   531     1 
  525   532     1 
  525   544     1 
  525   545     1 
  526   528     1 
  526   529     1 
  526   543     1 
  527   533     1 
  527   541     1 
  527   546     1 
  527   547     1 
  528   530     1 
  528   531     1 
  528   532     1 
  528   544     1 
  528   545     1 
  529   534     1 
  529   535     1 
  529   539     1 
  529   542     1 
  529   544     1 
  529   545     1 
  530   533     1 
  530   541     1 
  530   543     1 
  531   533     1 
  531   541     1 
  531   543     1 
  532   536     1 
  532   537     1 
  532   540     1 
  532   543     1 
  533   538     1 
  533   539     1 
  533   542     1 
  534   536     1 
  534   537     1 
  534   541     1 
  535   540     1 
  535   541     1 
  536   538     1 
  536   539     1 
  537   542     1 
  538   540     1 
  538   541     1 
  540   542     1 
  543   548     1 
  543   549     1 
  543   560     1 
  544   546     1 
  544   547     1 
  545   550     1 
  545   551     1 
  545   552     1 
  545   561     1 
  545   562     1 
  546   548     1 
  546   549     1 
  546   560     1 
  547   553     1 
  547   554     1 
  547   555     1 
  547   563     1 
  547   564     1 
  548   550     1 
  548   551     1 
  548   552     1 
  548   561     1 
  548   562     1 
  549   556     1 
  549   557     1 
  549   561     1 
  549   562     1 
  550   553     1 
  550   554     1 
  550   555     1 
  550   560     1 
  551   553     1 
  551   554     1 
  551   555     1 
  551   560     1 
  552   558     1 
  552   559     1 
  552   560     1 
  553   556     1 
  553   557     1 
  554   556     1 
  554   557     1 
  556   558     1 
  556   559     1 
  560   565     1 
  560   566     1 
  560   584     1 
  561   563     1 
  561   564     1 
  562   567     1 
  562   568     1 
  562   569     1 
  562   585     1 
  562   586     1 
  563   565     1 
  563   566     1 
  563   584     1 
  564   570     1 
  564   571     1 
  564   572     1 
  564   587     1 
  564   588     1 
  565   567     1 
  565   568     1 
  565   569     1 
  565   585     1 
  565   586     1 
  566   573     1 
  566   574     1 
  566   575     1 
  566   585     1 
  566   586     1 
  567   570     1 
  567   571     1 
  567   572     1 
  567   584     1 
  568   570     1 
  568   571     1 
  568   572     1 
  568   584     1 
  569   576     1 
  569   577     1 
  569   584     1 
  570   573     1 
  570   574     1 
  570   575     1 
  571   573     1 
  571   574     1 
  571   575     1 
  572   578     1 
  572   581     1 
  573   576     1 
  573   577     1 
  574   576     1 
  574   577     1 
  575   579     1 
  575   580     1 
  575   582     1 
  575   583     1 
  576   578     1 
  576   581     1 
  578   582     1 
  578   583     1 
  579   581     1 
  580   581     1 
  584   589     1 
  584   590     1 
  584   603     1 
  585   587     1 
  585   588     1 
  586   591     1 
  586   592     1 
  586   593     1 
  586   604     1 
  586   605     1 
  587   589     1 
  587   590     1 
  587   603     1 
  588   594     1 
  588   595     1 
  588   599     1 
  588   606     1 
  588   607     1 
  589   591     1 
  589   592     1 
  589   593     1 
  589   604     1 
  589   605     1 
  590   596     1 
  590   597     1 
  590   598     1 
  590   600     1 
  590   601     1 
  590   602     1 
  590   604     1 
  590   605     1 
  591   594     1 
  591   595     1 
  591   599     1 
  591   603     1 
  592   594     1 
  592   595     1 
  592   599     1 
  592   603     1 
  593   603     1 
  594   596     1 
  594   597     1 
  594   598     1 
  594   600     1 
  594   601     1 
  594   602     1 
  595   600     1 
  595   601     1 
  595   602     1 
  596   599     1 
  597   599     1 
  598   599     1 
  603   608     1 
  603   609     1 
  603   619     1 
  604   606     1 
  604   607     1 
  605   610     1 
  605   611     1 
  605   615     1 
  605   620     1 
  605   621     1 
  606   608     1 
  606   609     1 
  606   619     1 
  607   612     1 
  607   613     1 
  607   614     1 
  607   616     1 
  607   617     1 
  607   618     1 
  607   622     1 
  607   623     1 
  608   610     1 
  608   611     1 
  608   615     1 
  608   620     1 
  608   621     1 
  609   620     1 
  609   621     1 
  610   612     1 
  610   613     1 
  610   614     1 
  610   616     1 
  610   617     1 
  610   618     1 
  610   619     1 
  611   616     1 
  611   617     1 
  611   618     1 
  611   619     1 
  612   615     1 
  613   615     1 
  614   615     1 
  615   619     1 
  619   624     1 
  619   625     1 
  619   643     1 
  620   622     1 
  620   623     1 
  621   626     1 
  621   627     1 
  621   628     1 
  621   644     1 
  621   645     1 
  622   624     1 
  622   625     1 
  622   643     1 
  623   629     1 
  623   630     1 
  623   631     1 
  623   646     1 
  623   647     1 
  624   626     1 
  624   627     1 
  624   628     1 
  624   644     1 
  624   645     1 
  625   632     1 
  625   633     1 
  625   634     1 
  625   644     1 
  625   645     1 
  626   629     1 
  626   630     1 
  626   631     1 
  626   643     1 
  627   629     1 
  627   630     1 
  627   631     1 
  627   643     1 
  628   635     1 
  628   636     1 
  628   643     1 
  629   632     1 
  629   633     1 
  629   634     1 
  630   632     1 
  630   633     1 
  630   634     1 
  631   637     1 
  631   640     1 
  632   635     1 
  632   636     1 
  633   635     1 
  633   636     1 
  634   638     1 
  634   639     1 
  634   641     1 
  634   642     1 
  635   637     1 
  635   640     1 
  637   641     1 
  637   642     1 
  638   640     1 
  639   640     1 
  643   648     1 
  643   649     1 
  643   658     1 
  644   646     1 
  644   647     1 
  645   650     1 
  645   651     1 
  645   652     1 
  645   659     1 
  645   660     1 
  646   648     1 
  646   649     1 
  646   658     1 
  647   653     1 
  647   654     1 
  647   655     1 
  647   661     1 
  647   662     1 
  648   650     1 
  648   651     1 
  648   652     1 
  648   659     1 
  648   660     1 
  649   656     1 
  649   657     1 
  649   659     1 
  649   660     1 
  650   653     1 
  650   654     1 
  650   655     1 
  650   658     1 
  651   653     1 
  651   654     1 
  651   655     1 
  651   658     1 
  652   658     1 
  653   656     1 
  653   657     1 
  654   656     1 
  654   657     1 
  658   663     1 
  658   664     1 
  658   677     1 
  659   661     1 
  659   662     1 
  660   665     1 
  660   666     1 
  660   670     1 
  660   678     1 
  660   679     1 
  661   663     1 
  661   664     1 
  661   677     1 
  662   667     1 
  662   668     1 
  662   669     1 
  662   671     1 
  662   672     1 
  662   673     1 
  662   680     1 
  662   681     1 
  663   665     1 
  663   666     1 
  663   670     1 
  663   678     1 
  663   679     1 
  664   674     1 
  664   675     1 
  664   676     1 
  664   678     1 
  664   679     1 
  665   667     1 
  665   668     1 
  665   669     1 
  665   671     1 
  665   672     1 
  665   673     1 
  665   677     1 
  666   671     1 
  666   672     1 
  666   673     1 
  666   677     1 
  667   670     1 
  668   670     1 
  669   670     1 
  670   677     1 
  671   674     1 
  671   675     1 
  671   676     1 
  672   674     1 
  672   675     1 
  672   676     1 
  677   682     1 
  677   683     1 
  677   687     1 
  678   680     1 
  678   681     1 
  679   684     1 
  679   685     1 
  679   686     1 
  679   688     1 
  679   689     1 
  680   682     1 
  680   683     1 
  680   687     1 
  681   690     1 
  681   691     1 
  682   684     1 
  682   685     1 
  682   686     1 
  682   688     1 
  682   689     1 
  683   688     1 
  683   689     1 
  684   687     1 
  685   687     1 
  686   687     1 
  687   692     1 
  687   693     1 
  687   704     1 
  688   690     1 
  688   691     1 
  689   694     1 
  689   695     1 
  689   696     1 
  689   705     1 
  689   706     1 
  690   692     1 
  690   693     1 
  690   704     1 
  691   697     1 
  691   698     1 
  691   699     1 
  691   707     1 
  691   708     1 
  692   694     1 
  692   695     1 
  692   696     1 
  692   705     1 
  692   706     1 
  693   700     1 
  693   701     1 
  693   705     1 
  693   706     1 
  694   697     1 
  694   698     1 
  694   699     1 
  694   704     1 
  695   697     1 
  695   698     1 
  695   699     1 
  695   704     1 
  696   702     1 
  696   703     1 
  696   704     1 
  697   700     1 
  697   701     1 
  698   700     1 
  698   701     1 
  700   702     1 
  700   703     1 
  704   709     1 
  704   710     1 
  704   716     1 
  705   707     1 
  705   708     1 
  706   711     1 
  706   712     1 
  706   713     1 
  706   717     1 
  706   718     1 
  707   709     1 
  707   710     1 
  707   716     1 
  708   714     1 
  708   715     1 
  708   719     1 
  708   720     1 
  709   711     1 
  709   712     1 
  709   713     1 
  709   717     1 
  709   718     1 
  710   717     1 
  710   718     1 
  711   714     1 
  711   715     1 
  711   716     1 
  712   714     1 
  712   715     1 
  712   716     1 
  713   716     1 
  716   721     1 
  716   722     1 
  716   736     1 
  717   719     1 
  717   720     1 
  718   723     1 
  718   724     1 
  718   725     1 
  718   737     1 
  718   738     1 
  719   721     1 
  719   722     1 
  719   736     1 
  720   726     1 
  720   734     1 
  720   739     1 
  720   740     1 
  721   723     1 
  721   724     1 
  721   725     1 
  721   737     1 
  721   738     1 
  722   727     1 
  722   728     1 
  722   732     1 
  722   735     1 
  722   737     1 
  722   738     1 
  723   726     1 
  723   734     1 
  723   736     1 
  724   726     1 
  724   734     1 
  724   736     1 
  725   729     1 
  725   730     1 
  725   733     1 
  725   736     1 
  726   731     1 
  726   732     1 
  726   735     1 
  727   729     1 
  727   730     1 
  727   734     1 
  728   733     1 
  728   734     1 
  729   731     1 
  729   732     1 
  730   735     1 
  731   733     1 
  731   734     1 
  733   735     1 
  736   741     1 
  736   742     1 
  736   758     1 
  737   739     1 
  737   740     1 
  738   743     1 
  738   744     1 
  738   745     1 
  738   759     1 
  738   760     1 
  739   741     1 
  739   742     1 
  739   758     1 
  740   746     1 
  740   747     1 
  740   748     1 
  740   761     1 
  740   762     1 
  741   743     1 
  741   744     1 
  741   745     1 
  741   759     1 
  741   760     1 
  742   749     1 
  742   750     1 
  742   751     1 
  742   759     1 
  742   760     1 
  743   746     1 
  743   747     1 
  743   748     1 
  743   758     1 
  744   746     1 
  744   747     1 
  744   748     1 
  744   758     1 
  745   752     1 
  745   753     1 
  745   754     1 
  745   758     1 
  746   749     1 
  746   750     1 
  746   751     1 
  747   749     1 
  747   750     1 
  747   751     1 
  748   755     1 
  748   756     1 
  748   757     1 
  749   752     1 
  749   753     1 
  749   754     1 
  750   752     1 
  750   753     1 
  750   754     1 
  752   755     1 
  752   756     1 
  752   757     1 
  753   755     1 
  753   756     1 
  753   757     1 
  758   763     1 
  758   764     1 
  758   772     1 
  759   761     1 
  759   762     1 
  760   765     1 
  760   766     1 
  760   770     1 
  760   773     1 
  760   774     1 
  761   763     1 
  761   764     1 
  761   772     1 
  762   767     1 
  762   768     1 
  762   769     1 
  762   771     1 
  762   775     1 
  762   776     1 
  763   765     1 
  763   766     1 
  763   770     1 
  763   773     1 
  763   774     1 
  764   773     1 
  764   774     1 
  765   767     1 
  765   768     1 
  765   769     1 
  765   771     1 
  765   772     1 
  766   771     1 
  766   772     1 
  767   770     1 
  768   770     1 
  769   770     1 
  770   772     1 
  772   777     1 
  772   778     1 
  772   784     1 
  773   775     1 
  773   776     1 
  774   779     1 
  774   780     1 
  774   781     1 
  774   785     1 
  774   786     1 
  775   777     1 
  775   778     1 
  775   784     1 
  776   782     1 
  776   783     1 
  776   787     1 
  776   788     1 
  777   779     1 
  777   780     1 
  777   781     1 
  777   785     1 
  777   786     1 
  778   785     1 
  778   786     1 
  779   782     1 
  779   783     1 
  779   784     1 
  780   782     1 
  780   783     1 
  780   784     1 
  781   784     1 
  784   789     1 
  784   790     1 
  784   803     1 
  785   787     1 
  785   788     1 
  786   791     1 
  786   792     1 
  786   793     1 
  786   804     1 
  786   805     1 
  787   789     1 
  787   790     1 
  787   803     1 
  788   794     1 
  788   795     1 
  788   799     1 
  788   806     1 
  788   807     1 
  789   791     1 
  789   792     1 
  789   793     1 
  789   804     1 
  789   805     1 
  790   796     1 
  790   797     1 
  790   798     1 
  790   800     1 
  790   801     1 
  790   802     1 
  790   804     1 
  790   805     1 
  791   794     1 
  791   795     1 
  791   799     1 
  791   803     1 
  792   794     1 
  792   795     1 
  792   799     1 
  792   803     1 
  793   803     1 
  794   796     1 
  794   797     1 
  794   798     1 
  794   800     1 
  794   801     1 
  794   802     1 
  795   800     1 
  795   801     1 
  795   802     1 
  796   799     1 
  797   799     1 
  798   799     1 
  803   808     1 
  803   809     1 
  803   827     1 
  804   806     1 
  804   807     1 
  805   810     1 
  805   811     1 
  805   812     1 
  805   828     1 
  805   829     1 
  806   808     1 
  806   809     1 
  806   827     1 
  807   813     1 
  807   814     1 
  807   815     1 
  807   830     1 
  807   831     1 
  808   810     1 
  808   811     1 
  808   812     1 
  808   828     1 
  808   829     1 
  809   816     1 
  809   817     1 
  809   818     1 
  809   828     1 
  809   829     1 
  810   813     1 
  810   814     1 
  810   815     1 
  810   827     1 
  811   813     1 
  811   814     1 
  811   815     1 
  811   827     1 
  812   819     1 
  812   820     1 
  812   827     1 
  813   816     1 
  813   817     1 
  813   818     1 
  814   816     1 
  814   817     1 
  814   818     1 
  815   821     1 
  815   824     1 
  816   819     1 
  816   820     1 
  817   819     1 
  817   820     1 
  818   822     1 
  818   823     1 
  818   825     1 
  818   826     1 
  819   821     1 
  819   824     1 
  821   825     1 
  821   826     1 
  822   824     1 
  823   824     1 
  827   832     1 
  827   833     1 
  827   847     1 
  828   830     1 
  828   831     1 
  829   834     1 
  829   835     1 
  829   836     1 
  829   848     1 
  829   849     1 
  830   832     1 
  830   833     1 
  830   847     1 
  831   837     1 
  831   845     1 
  831   850     1 
  831   851     1 
  832   834     1 
  832   835     1 
  832   836     1 
  832   848     1 
  832   849     1 
  833   838     1 
  833   839     1 
  833   843     1 
  833   846     1 
  833   848     1 
  833   849     1 
  834   837     1 
  834   845     1 
  834   847     1 
  835   837     1 
  835   845     1 
  835   847     1 
  836   840     1 
  836   841     1 
  836   844     1 
  836   847     1 
  837   842     1 
  837   843     1 
  837   846     1 
  838   840     1 
  838   841     1 
  838   845     1 
  839   844     1 
  839   845     1 
  840   842     1 
  840   843     1 
  841   846     1 
  842   844     1 
  842   845     1 
  844   846     1 
  847   852     1 
  847   853     1 
  847   864     1 
  848   850     1 
  848   851     1 
  849   854     1 
  849   855     1 
  849   856     1 
  849   865     1 
  849   866     1 
  850   852     1 
  850   853     1 
  850   864     1 
  851   857     1 
  851   858     1 
  851   859     1 
  851   867     1 
  851   868     1 
  852   854     1 
  852   855     1 
  852   856     1 
  852   865     1 
  852   866     1 
  853   860     1 
  853   861     1 
  853   865     1 
  853   866     1 
  854   857     1 
  854   858     1 
  854   859     1 
  854   864     1 
  855   857     1 
  855   858     1 
  855   859     1 
  855   864     1 
  856   862     1 
  856   863     1 
  856   864     1 
  857   860     1 
  857   861     1 
  858   860     1 
  858   861     1 
  860   862     1 
  860   863     1 
  864   869     1 
  864   870     1 
  864   875     1 
  865   867     1 
  865   868     1 
  866   871     1 
  866   872     1 
  866   873     1 
  866   876     1 
  866   877     1 
  867   869     1 
  867   870     1 
  867   875     1 
  868   874     1 
  868   878     1 
  868   879     1 
  869   871     1 
  869   872     1 
  869   873     1 
  869   876     1 
  869   877     1 
  870   876     1 
  870   877     1 
  871   874     1 
  871   875     1 
  872   874     1 
  872   875     1 
  873   875     1 
  875   880     1 
  875   881     1 
  875   886     1 
  876   878     1 
  876   879     1 
  877   882     1 
  877   883     1 
  877   884     1 
  877   887     1 
  877   888     1 
  878   880     1 
  878   881     1 
  878   886     1 
  879   885     1 
  879   889     1 
  879   890     1 
  880   882     1 
  880   883     1 
  880   884     1 
  880   887     1 
  880   888     1 
  881   887     1 
  881   888     1 
  882   885     1 
  882   886     1 
  883   885     1 
  883   886     1 
  884   886     1 
  886   891     1 
  886   892     1 
  886   896     1 
  887   889     1 
  887   890     1 
  888   893     1 
  888   894     1 
  888   895     1 
  888   897     1 
  888   898     1 
  889   891     1 
  889   892     1 
  889   896     1 
  890   899     1 
  890   900     1 
  891   893     1 
  891   894     1 
  891   895     1 
  891   897     1 
  891   898     1 
  892   897     1 
  892   898     1 
  893   896     1 
  894   896     1 
  895   896     1 
  896   901     1 
  896   902     1 
  896   912     1 
  897   899     1 
  897   900     1 
  898   903     1 
  898   904     1 
  898   908     1 
  898   913     1 
  898   914     1 
  899   901     1 
  899   902     1 
  899   912     1 
  900   905     1 
  900   906     1 
  900   907     1 
  900   909     1 
  900   910     1 
  900   911     1 
  900   915     1 
  900   916     1 
  901   903     1 
  901   904     1 
  901   908     1 
  901   913     1 
  901   914     1 
  902   913     1 
  902   914     1 
  903   905     1 
  903   906     1 
  903   907     1 
  903   909     1 
  903   910     1 
  903   911     1 
  903   912     1 
  904   909     1 
  904   910     1 
  904   911     1 
  904   912     1 
  905   908     1 
  906   908     1 
  907   908     1 
  908   912     1 
  912   917     1 
  912   918     1 
  912   929     1 
  913   915     1 
  913   916     1 
  914   919     1 
  914   920     1 
  914   921     1 
  914   930     1 
  914   931     1 
  915   917     1 
  915   918     1 
  915   929     1 
  916   922     1 
  916   923     1 
  916   924     1 
  916   932     1 
  916   933     1 
  917   919     1 
  917   920     1 
  917   921     1 
  917   930     1 
  917   931     1 
  918   925     1 
  918   930     1 
  918   931     1 
  919   922     1 
  919   923     1 
  919   924     1 
  919   929     1 
  920   922     1 
  920   923     1 
  920   924     1 
  920   929     1 
  921   926     1 
  921   927     1 
  921   928     1 
  921   929     1 
  922   925     1 
  923   925     1 
  929   934     1 
  929   935     1 
  929   939     1 
  930   932     1 
  930   933     1 
  931   936     1 
  931   937     1 
  931   938     1 
  931   940     1 
  931   941     1 
  932   934     1 
  932   935     1 
  932   939     1 
  933   942     1 
  933   943     1 
  934   936     1 
  934   937     1 
  934   938     1 
  934   940     1 
  934   941     1 
  935   940     1 
  935   941     1 
  936   939     1 
  937   939     1 
  938   939     1 
  939   944     1 
  939   945     1 
  939   958     1 
  940   942     1 
  940   943     1 
  941   946     1 
  941   947     1 
  941   948     1 
  941   959     1 
  941   960     1 
  942   944     1 
  942   945     1 
  942   958     1 
  943   949     1 
  943   950     1 
  943   954     1 
  943   961     1 
  943   962     1 
  944   946     1 
  944   947     1 
  944   948     1 
  944   959     1 
  944   960     1 
  945   951     1 
  945   952     1 
  945   953     1 
  945   955     1 
  945   956     1 
  945   957     1 
  945   959     1 
  945   960     1 
  946   949     1 
  946   950     1 
  946   954     1 
  946   958     1 
  947   949     1 
  947   950     1 
  947   954     1 
  947   958     1 
  948   958     1 
  949   951     1 
  949   952     1 
  949   953     1 
  949   955     1 
  949   956     1 
  949   957     1 
  950   955     1 
  950   956     1 
  950   957     1 
  951   954     1 
  952   954     1 
  953   954     1 
  958   963     1 
  958   964     1 
  958   975     1 
  959   961     1 
  959   962     1 
  960   965     1 
  960   966     1 
  960   967     1 
  960   976     1 
  960   977     1 
  961   963     1 
  961   964     1 
  961   975     1 
  962   968     1 
  962   969     1 
  962   970     1 
  962   978     1 
  962   979     1 
  963   965     1 
  963   966     1 
  963   967     1 
  963   976     1 
  963   977     1 
  964   971     1 
  964   972     1 
  964   976     1 
  964   977     1 
  965   968     1 
  965   969     1 
  965   970     1 
  965   975     1 
  966   968     1 
  966   969     1 
  966   970     1 
  966   975     1 
  967   973     1 
  967   974     1 
  967   975     1 
  968   971     1 
  968   972     1 
  969   971     1 
  969   972     1 
  971   973     1 
  971   974     1 
  975   980     1 
  975   981     1 
  975   990     1 
  976   978     1 
  976   979     1 
  977   982     1 
  977   983     1 
  977   984     1 
  977   991     1 
  977   992     1 
  978   980     1 
  978   981     1 
  978   990     1 
  979   985     1 
  979   986     1 
  979   987     1 
  979   993     1 
  979   994     1 
  980   982     1 
  980   983     1 
  980   984     1 
  980   991     1 
  980   992     1 
  981   988     1 
  981   989     1 
  981   991     1 
  981   992     1 
  982   985     1 
  982   986     1 
  982   987     1 
  982   990     1 
  983   985     1 
  983   986     1 
  983   987     1 
  983   990     1 
  984   990     1 
  985   988     1 
  985   989     1 
  986   988     1 
  986   989     1 
  990   995     1 
  990   996     1 
  990  1000     1 
  991   993     1 
  991   994     1 
  992   997     1 
  992   998     1 
  992   999     1 
  992  1001     1 
  992  1002     1 
  993   995     1 
  993   996     1 
  993  1000     1 
  994  1003     1 
  994  1004     1 
  995   997     1 
  995   998     1 
  995   999     1 
  995  1001     1 
  995  1002     1 
  996  1001     1 
  996  1002     1 
  997  1000     1 
  998  1000     1 
  999  1000     1 
 1000  1005     1 
 1000  1006     1 
 1000  1011     1 
 1001  1003     1 
 1001  1004     1 
 1002  1007     1 
 1002  1008     1 
 1002  1009     1 
 1002  1012     1 
 1002  1013     1 
 1003  1005     1 
 1003  1006     1 
 1003  1011     1 
 1004  1010     1 
 1004  1014     1 
 1004  1015     1 
 1005  1007     1 
 1005  1008     1 
 1005  1009     1 
 1005  1012     1 
 1005  1013     1 
 1006  1012     1 
 1006  1013     1 
 1007  1010     1 
 1007  1011     1 
 1008  1010     1 
 1008  1011     1 
 1009  1011     1 
 1011  1016     1 
 1011  1017     1 
 1011  1026     1 
 1012  1014     1 
 1012  1015     1 
 1013  1018     1 
 1013  1019     1 
 1013  1020     1 
 1013  1027     1 
 1013  1028     1 
 1014  1016     1 
 1014  1017     1 
 1014  1026     1 
 1015  1021     1 
 1015  1022     1 
 1015  1023     1 
 1015  1029     1 
 1015  1030     1 
 1016  1018     1 
 1016  1019     1 
 1016  1020     1 
 1016  1027     1 
 1016  1028     1 
 1017  1024     1 
 1017  1025     1 
 1017  1027     1 
 1017  1028     1 
 1018  1021     1 
 1018  1022     1 
 1018  1023     1 
 1018  1026     1 
 1019  1021     1 
 1019  1022     1 
 1019  1023     1 
 1019  1026     1 
 1020  1026     1 
 1021  1024     1 
 1021  1025     1 
 1022  1024     1 
 1022  1025     1 
 1026  1031     1 
 1026  1032     1 
 1026  1036     1 
 1027  1029     1 
 1027  1030     1 
 1028  1033     1 
 1028  1034     1 
 1028  1035     1 
 1028  1037     1 
 1028  1038     1 
 1029  1031     1 
 1029  1032     1 
 1029  1036     1 
 1030  1039     1 
 1030  1040     1 
 1031  1033     1 
 1031  1034     1 
 1031  1035     1 
 1031  1037     1 
 1031  1038     1 
 1032  1037     1 
 1032  1038     1 
 1033  1036     1 
 1034  1036     1 
 1035  1036     1 
 1036  1041     1 
 1036  1042     1 
 1036  1057     1 
 1037  1039     1 
 1037  1040     1 
 1038  1043     1 
 1038  1044     1 
 1038  1045     1 
 1038  1058     1 
 1038  1059     1 
 1039  1041     1 
 1039  1042     1 
 1039  1057     1 
 1040  1046     1 
 1040  1055     1 
 1040  1060     1 
 1040  1061     1 
 1041  1043     1 
 1041  1044     1 
 1041  1045     1 
 1041  1058     1 
 1041  1059     1 
 1042  1047     1 
 1042  1048     1 
 1042  1053     1 
 1042  1056     1 
 1042  1058     1 
 1042  1059     1 
 1043  1046     1 
 1043  1055     1 
 1043  1057     1 
 1044  1046     1 
 1044  1055     1 
 1044  1057     1 
 1045  1049     1 
 1045  1050     1 
 1045  1054     1 
 1045  1057     1 
 1046  1051     1 
 1046  1053     1 
 1046  1056     1 
 1047  1049     1 
 1047  1050     1 
 1047  1055     1 
 1048  1052     1 
 1048  1054     1 
 1048  1055     1 
 1049  1051     1 
 1049  1053     1 
 1050  1056     1 
 1051  1054     1 
 1051  1055     1 
 1052  1053     1 
 1054  1056     1 
 1057  1062     1 
 1057  1063     1 
 1057  1076     1 
 1058  1060     1 
 1058  1061     1 
 1059  1064     1 
 1059  1065     1 
 1059  1066     1 
 1059  1077     1 
 1059  1078     1 
 1060  1062     1 
 1060  1063     1 
 1060  1076     1 
 1061  1067     1 
 1061  1068     1 
 1061  1072     1 
 1061  1079     1 
 1061  1080     1 
 1062  1064     1 
 1062  1065     1 
 1062  1066     1 
 1062  1077     1 
 1062  1078     1 
 1063  1069     1 
 1063  1070     1 
 1063  1071     1 
 1063  1073     1 
 1063  1074     1 
 1063  1075     1 
 1063  1077     1 
 1063  1078     1 
 1064  1067     1 
 1064  1068     1 
 1064  1072     1 
 1064  1076     1 
 1065  1067     1 
 1065  1068     1 
 1065  1072     1 
 1065  1076     1 
 1066  1076     1 
 1067  1069     1 
 1067  1070     1 
 1067  1071     1 
 1067  1073     1 
 1067  1074     1 
 1067  1075     1 
 1068  1073     1 
 1068  1074     1 
 1068  1075     1 
 1069  1072     1 
 1070  1072     1 
 1071  1072     1 
 1076  1081     1 
 1076  1082     1 
 1076  1092     1 
 1077  1079     1 
 1077  1080     1 
 1078  1083     1 
 1078  1084     1 
 1078  1088     1 
 1078  1093     1 
 1078  1094     1 
 1079  1081     1 
 1079  1082     1 
 1079  1092     1 
 1080  1085     1 
 1080  1086     1 
 1080  1087     1 
 1080  1089     1 
 1080  1090     1 
 1080  1091     1 
 1080  1095     1 
 1080  1096     1 
 1081  1083     1 
 1081  1084     1 
 1081  1088     1 
 1081  1093     1 
 1081  1094     1 
 1082  1093     1 
 1082  1094     1 
 1083  1085     1 
 1083  1086     1 
 1083  1087     1 
 1083  1089     1 
 1083  1090     1 
 1083  1091     1 
 1083  1092     1 
 1084  1089     1 
 1084  1090     1 
 1084  1091     1 
 1084  1092     1 
 1085  1088     1 
 1086  1088     1 
 1087  1088     1 
 1088  1092     1 
 1092  1097     1 
 1092  1098     1 
 1092  1102     1 
 1093  1095     1 
 1093  1096     1 
 1094  1099     1 
 1094  1100     1 
 1094  1101     1 
 1094  1103     1 
 1094  1104     1 
 1095  1097     1 
 1095  1098     1 
 1095  1102     1 
 1096  1105     1 
 1096  1106     1 
 1097  1099     1 
 1097  1100     1 
 1097  1101     1 
 1097  1103     1 
 1097  1104     1 
 1098  1103     1 
 1098  1104     1 
 1099  1102     1 
 1100  1102     1 
 1101  1102     1 
 1102  1107     1 
 1102  1108     1 
 1102  1121     1 
 1103  1105     1 
 1103  1106     1 
 1104  1109     1 
 1104  1110     1 
 1104  1111     1 
 1104  1122     1 
 1104  1123     1 
 1105  1107     1 
 1105  1108     1 
 1105  1121     1 
 1106  1112     1 
 1106  1113     1 
 1106  1117     1 
 1106  1124     1 
 1106  1125     1 
 1107  1109     1 
 1107  1110     1 
 1107  1111     1 
 1107  1122     1 
 1107  1123     1 
 1108  1114     1 
 1108  1115     1 
 1108  1116     1 
 1108  1118     1 
 1108  1119     1 
 1108  1120     1 
 1108  1122     1 
 1108  1123     1 
 1109  1112     1 
 1109  1113     1 
 1109  1117     1 
 1109  1121     1 
 1110  1112     1 
 1110  1113     1 
 1110  1117     1 
 1110  1121     1 
 1111  1121     1 
 1112  1114     1 
 1112  1115     1 
 1112  1116     1 
 1112  1118     1 
 1112  1119     1 
 1112  1120     1 
 1113  1118     1 
 1113  1119     1 
 1113  1120     1 
 1114  1117     1 
 1115  1117     1 
 1116  1117     1 
 1121  1126     1 
 1121  1127     1 
 1121  1141     1 
 1122  1124     1 
 1122  1125     1 
 1123  1128     1 
 1123  1129     1 
 1123  1130     1 
 1123  1142     1 
 1123  1143     1 
 1124  1126     1 
 1124  1127     1 
 1124  1141     1 
 1125  1131     1 
 1125  1139     1 
 1125  1144     1 
 1125  1145     1 
 1126  1128     1 
 1126  1129     1 
 1126  1130     1 
 1126  1142     1 
 1126  1143     1 
 1127  1132     1 
 1127  1133     1 
 1127  1137     1 
 1127  1140     1 
 1127  1142     1 
 1127  1143     1 
 1128  1131     1 
 1128  1139     1 
 1128  1141     1 
 1129  1131     1 
 1129  1139     1 
 1129  1141     1 
 1130  1134     1 
 1130  1135     1 
 1130  1138     1 
 1130  1141     1 
 1131  1136     1 
 1131  1137     1 
 1131  1140     1 
 1132  1134     1 
 1132  1135     1 
 1132  1139     1 
 1133  1138     1 
 1133  1139     1 
 1134  1136     1 
 1134  1137     1 
 1135  1140     1 
 1136  1138     1 
 1136  1139     1 
 1138  1140     1 
 1141  1146     1 
 1141  1147     1 
 1141  1156     1 
 1142  1144     1 
 1142  1145     1 
 1143  1148     1 
 1143  1149     1 
 1143  1150     1 
 1143  1157     1 
 1143  1158     1 
 1144  1146     1 
 1144  1147     1 
 1144  1156     1 
 1145  1151     1 
 1145  1152     1 
 1145  1153     1 
 1145  1159     1 
 1145  1160     1 
 1146  1148     1 
 1146  1149     1 
 1146  1150     1 
 1146  1157     1 
 1146  1158     1 
 1147  1154     1 
 1147  1155     1 
 1147  1157     1 
 1147  1158     1 
 1148  1151     1 
 1148  1152     1 
 1148  1153     1 
 1148  1156     1 
 1149  1151     1 
 1149  1152     1 
 1149  1153     1 
 1149  1156     1 
 1150  1156     1 
 1151  1154     1 
 1151  1155     1 
 1152  1154     1 
 1152  1155     1 
 1156  1161     1 
 1156  1162     1 
 1156  1168     1 
 1157  1159     1 
 1157  1160     1 
 1158  1163     1 
 1158  1164     1 
 1158  1165     1 
 1158  1169     1 
 1158  1170     1 
 1159  1161     1 
 1159  1162     1 
 1159  1168     1 
 1160  1166     1 
 1160  1167     1 
 1160  1171     1 
 1160  1172     1 
 1161  1163     1 
 1161  1164     1 
 1161  1165     1 
 1161  1169     1 
 1161  1170     1 
 1162  1169     1 
 1162  1170     1 
 1163  1166     1 
 1163  1167     1 
 1163  1168     1 
 1164  1166     1 
 1164  1167     1 
 1164  1168     1 
 1165  1168     1 
 1168  1173     1 
 1168  1174     1 
 1168  1182     1 
 1169  1171     1 
 1169  1172     1 
 1170  1175     1 
 1170  1176     1 
 1170  1180     1 
 1170  1183     1 
 1170  1184     1 
 1171  1173     1 
 1171  1174     1 
 1171  1182     1 
 1172  1177     1 
 1172  1178     1 
 1172  1179     1 
 1172  1181     1 
 1172  1185     1 
 1172  1186     1 
 1173  1175     1 
 1173  1176     1 
 1173  1180     1 
 1173  1183     1 
 1173  1184     1 
 1174  1183     1 
 1174  1184     1 
 1175  1177     1 
 1175  1178     1 
 1175  1179     1 
 1175  1181     1 
 1175  1182     1 
 1176  1181     1 
 1176  1182     1 
 1177  1180     1 
 1178  1180     1 
 1179  1180     1 
 1180  1182     1 
 1182  1187     1 
 1182  1188     1 
 1182  1196     1 
 1183  1185     1 
 1183  1186     1 
 1184  1189     1 
 1184  1190     1 
 1184  1191     1 
 1184  1197     1 
 1184  1198     1 
 1185  1187     1 
 1185  1188     1 
 1185  1196     1 
 1186  1192     1 
 1186  1193     1 
 1186  1199     1 
 1186  1200     1 
 1187  1189     1 
 1187  1190     1 
 1187  1191     1 
 1187  1197     1 
 1187  1198     1 
 1188  1194     1 
 1188  1195     1 
 1188  1197     1 
 1188  1198     1 
 1189  1192     1 
 1189  1193     1 
 1189  1196     1 
 1190  1192     1 
 1190  1193     1 
 1190  1196     1 
 1191  1196     1 
 1192  1194     1 
 1192  1195     1 
 1196  1201     1 
 1196  1202     1 
 1196  1215     1 
 1197  1199     1 
 1197  1200     1 
 1198  1203     1 
 1198  1204     1 
 1198  1205     1 
 1198  1216     1 
 1198  1217     1 
 1199  1201     1 
 1199  1202     1 
 1199  1215     1 
 1200  1206     1 
 1200  1207     1 
 1200  1211     1 
 1200  1218     1 
 1200  1219     1 
 1201  1203     1 
 1201  1204     1 
 1201  1205     1 
 1201  1216     1 
 1201  1217     1 
 1202  1208     1 
 1202  1209     1 
 1202  1210     1 
 1202  1212     1 
 1202  1213     1 
 1202  1214     1 
 1202  1216     1 
 1202  1217     1 
 1203  1206     1 
 1203  1207     1 
 1203  1211     1 
 1203  1215     1 
 1204  1206     1 
 1204  1207     1 
 1204  1211     1 
 1204  1215     1 
 1205  1215     1 
 1206  1208     1 
 1206  1209     1 
 1206  1210     1 
 1206  1212     1 
 1206  1213     1 
 1206  1214     1 
 1207  1212     1 
 1207  1213     1 
 1207  1214     1 
 1208  1211     1 
 1209  1211     1 
 1210  1211     1 
 1215  1220     1 
 1215  1221     1 
 1215  1226     1 
 1216  1218     1 
 1216  1219     1 
 1217  1222     1 
 1217  1223     1 
 1217  1224     1 
 1217  1227     1 
 1217  1228     1 
 1218  1220     1 
 1218  1221     1 
 1218  1226     1 
 1219  1225     1 
 1219  1229     1 
 1219  1230     1 
 1220  1222     1 
 1220  1223     1 
 1220  1224     1 
 1220  1227     1 
 1220  1228     1 
 1221  1227     1 
 1221  1228     1 
 1222  1225     1 
 1222  1226     1 
 1223  1225     1 
 1223  1226     1 
 1224  1226     1 
 1226  1231     1 
 1226  1232     1 
 1226  1236     1 
 1227  1229     1 
 1227  1230     1 
 1228  1233     1 
 1228  1234     1 
 1228  1235     1 
 1228  1237     1 
 1228  1238     1 
 1229  1231     1 
 1229  1232     1 
 1229  1236     1 
 1230  1239     1 
 1230  1240     1 
 1231  1233     1 
 1231  1234     1 
 1231  1235     1 
 1231  1237     1 
 1231  1238     1 
 1232  1237     1 
 1232  1238     1 
 1233  1236     1 
 1234  1236     1 
 1235  1236     1 
 1236  1241     1 
 1236  1242     1 
 1236  1255     1 
 1237  1239     1 
 1237  1240     1 
 1238  1243     1 
 1238  1244     1 
 1238  1248     1 
 1238  1256     1 
 1238  1257     1 
 1239  1241     1 
 1239  1242     1 
 1239  1255     1 
 1240  1245     1 
 1240  1246     1 
 1240  1247     1 
 1240  1249     1 
 1240  1250     1 
 1240  1251     1 
 1240  1258     1 
 1240  1259     1 
 1241  1243     1 
 1241  1244     1 
 1241  1248     1 
 1241  1256     1 
 1241  1257     1 
 1242  1252     1 
 1242  1253     1 
 1242  1254     1 
 1242  1256     1 
 1242  1257     1 
 1243  1245     1 
 1243  1246     1 
 1243  1247     1 
 1243  1249     1 
 1243  1250     1 
 1243  1251     1 
 1243  1255     1 
 1244  1249     1 
 1244  1250     1 
 1244  1251     1 
 1244  1255     1 
 1245  1248     1 
 1246  1248     1 
 1247  1248     1 
 1248  1255     1 
 1249  1252     1 
 1249  1253     1 
 1249  1254     1 
 1250  1252     1 
 1250  1253     1 
 1250  1254     1 
 1255  1260     1 
 1255  1261     1 
 1255  1272     1 
 1256  1258     1 
 1256  1259     1 
 1257  1262     1 
 1257  1263     1 
 1257  1264     1 
 1257  1273     1 
 1257  1274     1 
 1258  1260     1 
 1258  1261     1 
 1258  1272     1 
 1259  1265     1 
 1259  1270     1 
 1259  1275     1 
 1259  1276     1 
 1260  1262     1 
 1260  1263     1 
 1260  1264     1 
 1260  1273     1 
 1260  1274     1 
 1261  1266     1 
 1261  1268     1 
 1261  1271     1 
 1261  1273     1 
 1261  1274     1 
 1262  1265     1 
 1262  1270     1 
 1262  1272     1 
 1263  1265     1 
 1263  1270     1 
 1263  1272     1 
 1264  1267     1 
 1264  1269     1 
 1264  1272     1 
 1265  1269     1 
 1265  1271     1 
 1266  1271     1 
 1267  1269     1 
 1267  1270     1 
 1269  1271     1 
 1272  1277     1 
 1272  1278     1 
 1272  1282     1 
 1273  1275     1 
 1273  1276     1 
 1274  1279     1 
 1274  1280     1 
 1274  1281     1 
 1274  1283     1 
 1274  1284     1 
 1275  1277     1 
 1275  1278     1 
 1275  1282     1 
 1276  1285     1 
 1276  1286     1 
 1277  1279     1 
 1277  1280     1 
 1277  1281     1 
 1277  1283     1 
 1277  1284     1 
 1278  1283     1 
 1278  1284     1 
 1279  1282     1 
 1280  1282     1 
 1281  1282     1 
 1282  1287     1 
 1282  1288     1 
 1282  1304     1 
 1283  1285     1 
 1283  1286     1 
 1284  1289     1 
 1284  1290     1 
 1284  1291     1 
 1284  1305     1 
 1284  1306     1 
 1285  1287     1 
 1285  1288     1 
 1285  1304     1 
 1286  1292     1 
 1286  1293     1 
 1286  1294     1 
 1286  1307     1 
 1286  1308     1 
 1287  1289     1 
 1287  1290     1 
 1287  1291     1 
 1287  1305     1 
 1287  1306     1 
 1288  1295     1 
 1288  1296     1 
 1288  1297     1 
 1288  1305     1 
 1288  1306     1 
 1289  1292     1 
 1289  1293     1 
 1289  1294     1 
 1289  1304     1 
 1290  1292     1 
 1290  1293     1 
 1290  1294     1 
 1290  1304     1 
 1291  1298     1 
 1291  1299     1 
 1291  1300     1 
 1291  1304     1 
 1292  1295     1 
 1292  1296     1 
 1292  1297     1 
 1293  1295     1 
 1293  1296     1 
 1293  1297     1 
 1294  1301     1 
 1294  1302     1 
 1294  1303     1 
 1295  1298     1 
 1295  1299     1 
 1295  1300     1 
 1296  1298     1 
 1296  1299     1 
 1296  1300     1 
 1298  1301     1 
 1298  1302     1 
 1298  1303     1 
 1299  1301     1 
 1299  1302     1 
 1299  1303     1 
 1304  1309     1 
 1304  1310     1 
 1304  1328     1 
 1305  1307     1 
 1305  1308     1 
 1306  1311     1 
 1306  1312     1 
 1306  1313     1 
 1306  1329     1 
 1306  1330     1 
 1307  1309     1 
 1307  1310     1 
 1307  1328     1 
 1308  1314     1 
 1308  1315     1 
 1308  1316     1 
 1308  1331     1 
 1308  1332     1 
 1309  1311     1 
 1309  1312     1 
 1309  1313     1 
 1309  1329     1 
 1309  1330     1 
 1310  1317     1 
 1310  1318     1 
 1310  1319     1 
 1310  1329     1 
 1310  1330     1 
 1311  1314     1 
 1311  1315     1 
 1311  1316     1 
 1311  1328     1 
 1312  1314     1 
 1312  1315     1 
 1312  1316     1 
 1312  1328     1 
 1313  1320     1 
 1313  1321     1 
 1313  1328     1 
 1314  1317     1 
 1314  1318     1 
 1314  1319     1 
 1315  1317     1 
 1315  1318     1 
 1315  1319     1 
 1316  1322     1 
 1316  1325     1 
 1317  1320     1 
 1317  1321     1 
 1318  1320     1 
 1318  1321     1 
 1319  1323     1 
 1319  1324     1 
 1319  1326     1 
 1319  1327     1 
 1320  1322     1 
 1320  1325     1 
 1322  1326     1 
 1322  1327     1 
 1323  1325     1 
 1324  1325     1 
 1328  1333     1 
 1328  1334     1 
 1328  1344     1 
 1329  1331     1 
 1329  1332     1 
 1330  1335     1 
 1330  1336     1 
 1330  1340     1 
 1330  1345     1 
 1330  1346     1 
 1331  1333     1 
 1331  1334     1 
 1331  1344     1 
 1332  1337     1 
 1332  1338     1 
 1332  1339     1 
 1332  1341     1 
 1332  1342     1 
 1332  1343     1 
 1332  1347     1 
 1332  1348     1 
 1333  1335     1 
 1333  1336     1 
 1333  1340     1 
 1333  1345     1 
 1333  1346     1 
 1334  1345     1 
 1334  1346     1 
 1335  1337     1 
 1335  1338     1 
 1335  1339     1 
 1335  1341     1 
 1335  1342     1 
 1335  1343     1 
 1335  1344     1 
 1336  1341     1 
 1336  1342     1 
 1336  1343     1 
 1336  1344     1 
 1337  1340     1 
 1338  1340     1 
 1339  1340     1 
 1340  1344     1 
 1344  1349     1 
 1344  1350     1 
 1344  1358     1 
 1345  1347     1 
 1345  1348     1 
 1346  1351     1 
 1346  1352     1 
 1346  1356     1 
 1346  1359     1 
 1346  1360     1 
 1347  1349     1 
 1347  1350     1 
 1347  1358     1 
 1348  1353     1 
 1348  1354     1 
 1348  1355     1 
 1348  1357     1 
 1348  1361     1 
 1348  1362     1 
 1349  1351     1 
 1349  1352     1 
 1349  1356     1 
 1349  1359     1 
 1349  1360     1 
 1350  1359     1 
 1350  1360     1 
 1351  1353     1 
 1351  1354     1 
 1351  1355     1 
 1351  1357     1 
 1351  1358     1 
 1352  1357     1 
 1352  1358     1 
 1353  1356     1 
 1354  1356     1 
 1355  1356     1 
 1356  1358     1 
 1358  1363     1 
 1358  1364     1 
 1358  1377     1 
 1359  1361     1 
 1359  1362     1 
 1360  1365     1 
 1360  1366     1 
 1360  1370     1 
 1360  1378     1 
 1360  1379     1 
 1361  1363     1 
 1361  1364     1 
 1361  1377     1 
 1362  1367     1 
 1362  1368     1 
 1362  1369     1 
 1362  1371     1 
 1362  1372     1 
 1362  1373     1 
 1362  1380     1 
 1362  1381     1 
 1363  1365     1 
 1363  1366     1 
 1363  1370     1 
 1363  1378     1 
 1363  1379     1 
 1364  1374     1 
 1364  1375     1 
 1364  1376     1 
 1364  1378     1 
 1364  1379     1 
 1365  1367     1 
 1365  1368     1 
 1365  1369     1 
 1365  1371     1 
 1365  1372     1 
 1365  1373     1 
 1365  1377     1 
 1366  1371     1 
 1366  1372     1 
 1366  1373     1 
 1366  1377     1 
 1367  1370     1 
 1368  1370     1 
 1369  1370     1 
 1370  1377     1 
 1371  1374     1 
 1371  1375     1 
 1371  1376     1 
 1372  1374     1 
 1372  1375     1 
 1372  1376     1 
 1377  1382     1 
 1377  1383     1 
 1377  1394     1 
 1378  1380     1 
 1378  1381     1 
 1379  1384     1 
 1379  1385     1 
 1379  1386     1 
 1379  1395     1 
 1379  1396     1 
 1380  1382     1 
 1380  1383     1 
 1380  1394     1 
 1381  1387     1 
 1381  1388     1 
 1381  1389     1 
 1381  1397     1 
 1381  1406     1 
 1382  1384     1 
 1382  1385     1 
 1382  1386     1 
 1382  1395     1 
 1382  1396     1 
 1383  1390     1 
 1383  1395     1 
 1383  1396     1 
 1384  1387     1 
 1384  1388     1 
 1384  1389     1 
 1384  1394     1 
 1385  1387     1 
 1385  1388     1 
 1385  1389     1 
 1385  1394     1 
 1386  1391     1 
 1386  1392     1 
 1386  1393     1 
 1386  1394     1 
 1387  1390     1 
 1388  1390     1 
 1394  1398     1 
 1394  1399     1 
 1394  1400     1 
 1394  1403     1 
 1394  1407     1 
 1394  1408     1 
 1395  1397     1 
 1395  1406     1 
 1396  1401     1 
 1396  1402     1 
 1396  1404     1 
 1396  1405     1 
 1396  1409     1 
 1396  1410     1 
 1397  1404     1 
 1397  1405     1 
 1397  1407     1 
 1397  1408     1 
 1398  1401     1 
 1398  1402     1 
 1398  1403     1 
 1398  1406     1 
 1399  1401     1 
 1399  1402     1 
 1399  1403     1 
 1399  1406     1 
 1400  1407     1 
 1400  1408     1 
 1401  1404     1 
 1401  1405     1 
 1401  1406     1 
 1402  1404     1 
 1402  1405     1 
 1402  1406     1 
 1403  1409     1 
 1403  1410     1 
 1404  1407     1 
 1404  1408     1 
 1405  1407     1 
 1405  1408     1 
 1406  1411     1 
 1406  1412     1 
 1407  1409     1 
 1407  1410     1 
 1408  1413     1 
 1408  1414     1 
 1408  1430     1 
 1409  1411     1 
 1409  1412     1 
 1410  1415     1 
 1410  1416     1 
 1410  1417     1 
 1410  1431     1 
 1410  1432     1 
 1411  1413     1 
 1411  1414     1 
 1411  1430     1 
 1412  1418     1 
 1412  1419     1 
 1412  1420     1 
 1412  1433     1 
 1412  1434     1 
 1413  1415     1 
 1413  1416     1 
 1413  1417     1 
 1413  1431     1 
 1413  1432     1 
 1414  1421     1 
 1414  1422     1 
 1414  1423     1 
 1414  1431     1 
 1414  1432     1 
 1415  1418     1 
 1415  1419     1 
 1415  1420     1 
 1415  1430     1 
 1416  1418     1 
 1416  1419     1 
 1416  1420     1 
 1416  1430     1 
 1417  1424     1 
 1417  1425     1 
 1417  1426     1 
 1417  1430     1 
 1418  1421     1 
 1418  1422     1 
 1418  1423     1 
 1419  1421     1 
 1419  1422     1 
 1419  1423     1 
 1420  1427     1 
 1420  1428     1 
 1420  1429     1 
 1421  1424     1 
 1421  1425     1 
 1421  1426     1 
 1422  1424     1 
 1422  1425     1 
 1422  1426     1 
 1424  1427     1 
 1424  1428     1 
 1424  1429     1 
 1425  1427     1 
 1425  1428     1 
 1425  1429     1 
 1430  1435     1 
 1430  1436     1 
 1430  1442     1 
 1431  1433     1 
 1431  1434     1 
 1432  1437     1 
 1432  1438     1 
 1432  1439     1 
 1432  1443     1 
 1432  1444     1 
 1433  1435     1 
 1433  1436     1 
 1433  1442     1 
 1434  1440     1 
 1434  1441     1 
 1434  1445     1 
 1434  1446     1 
 1435  1437     1 
 1435  1438     1 
 1435  1439     1 
 1435  1443     1 
 1435  1444     1 
 1436  1443     1 
 1436  1444     1 
 1437  1440     1 
 1437  1441     1 
 1437  1442     1 
 1438  1440     1 
 1438  1441     1 
 1438  1442     1 
 1439  1442     1 
 1442  1447     1 
 1442  1448     1 
 1442  1461     1 
 1443  1445     1 
 1443  1446     1 
 1444  1449     1 
 1444  1450     1 
 1444  1454     1 
 1444  1462     1 
 1444  1463     1 
 1445  1447     1 
 1445  1448     1 
 1445  1461     1 
 1446  1451     1 
 1446  1452     1 
 1446  1453     1 
 1446  1455     1 
 1446  1456     1 
 1446  1457     1 
 1446  1464     1 
 1446  1465     1 
 1447  1449     1 
 1447  1450     1 
 1447  1454     1 
 1447  1462     1 
 1447  1463     1 
 1448  1458     1 
 1448  1459     1 
 1448  1460     1 
 1448  1462     1 
 1448  1463     1 
 1449  1451     1 
 1449  1452     1 
 1449  1453     1 
 1449  1455     1 
 1449  1456     1 
 1449  1457     1 
 1449  1461     1 
 1450  1455     1 
 1450  1456     1 
 1450  1457     1 
 1450  1461     1 
 1451  1454     1 
 1452  1454     1 
 1453  1454     1 
 1454  1461     1 
 1455  1458     1 
 1455  1459     1 
 1455  1460     1 
 1456  1458     1 
 1456  1459     1 
 1456  1460     1 
 1461  1466     1 
 1461  1467     1 
 1461  1478     1 
 1462  1464     1 
 1462  1465     1 
 1463  1468     1 
 1463  1469     1 
 1463  1470     1 
 1463  1479     1 
 1463  1480     1 
 1464  1466     1 
 1464  1467     1 
 1464  1478     1 
 1465  1471     1 
 1465  1472     1 
 1465  1473     1 
 1465  1481     1 
 1465  1482     1 
 1466  1468     1 
 1466  1469     1 
 1466  1470     1 
 1466  1479     1 
 1466  1480     1 
 1467  1474     1 
 1467  1475     1 
 1467  1479     1 
 1467  1480     1 
 1468  1471     1 
 1468  1472     1 
 1468  1473     1 
 1468  1478     1 
 1469  1471     1 
 1469  1472     1 
 1469  1473     1 
 1469  1478     1 
 1470  1476     1 
 1470  1477     1 
 1470  1478     1 
 1471  1474     1 
 1471  1475     1 
 1472  1474     1 
 1472  1475     1 
 1474  1476     1 
 1474  1477     1 
 1478  1483     1 
 1478  1484     1 
 1478  1497     1 
 1479  1481     1 
 1479  1482     1 
 1480  1485     1 
 1480  1486     1 
 1480  1487     1 
 1480  1498     1 
 1480  1499     1 
 1481  1483     1 
 1481  1484     1 
 1481  1497     1 
 1482  1488     1 
 1482  1489     1 
 1482  1493     1 
 1482  1500     1 
 1482  1501     1 
 1483  1485     1 
 1483  1486     1 
 1483  1487     1 
 1483  1498     1 
 1483  1499     1 
 1484  1490     1 
 1484  1491     1 
 1484  1492     1 
 1484  1494     1 
 1484  1495     1 
 1484  1496     1 
 1484  1498     1 
 1484  1499     1 
 1485  1488     1 
 1485  1489     1 
 1485  1493     1 
 1485  1497     1 
 1486  1488     1 
 1486  1489     1 
 1486  1493     1 
 1486  1497     1 
 1487  1497     1 
 1488  1490     1 
 1488  1491     1 
 1488  1492     1 
 1488  1494     1 
 1488  1495     1 
 1488  1496     1 
 1489  1494     1 
 1489  1495     1 
 1489  1496     1 
 1490  1493     1 
 1491  1493     1 
 1492  1493     1 
 1497  1502     1 
 1497  1503     1 
 1497  1507     1 
 1498  1500     1 
 1498  1501     1 
 1499  1504     1 
 1499  1505     1 
 1499  1506     1 
 1499  1508     1 
 1499  1509     1 
 1500  1502     1 
 1500  1503     1 
 1500  1507     1 
 1501  1510     1 
 1501  1511     1 
 1502  1504     1 
 1502  1505     1 
 1502  1506     1 
 1502  1508     1 
 1502  1509     1 
 1503  1508     1 
 1503  1509     1 
 1504  1507     1 
 1505  1507     1 
 1506  1507     1 
 1507  1512     1 
 1507  1513     1 
 1507  1531     1 
 1508  1510     1 
 1508  1511     1 
 1509  1514     1 
 1509  1515     1 
 1509  1516     1 
 1509  1532     1 
 1509  1533     1 
 1510  1512     1 
 1510  1513     1 
 1510  1531     1 
 1511  1517     1 
 1511  1518     1 
 1511  1519     1 
 1511  1534     1 
 1511  1535     1 
 1512  1514     1 
 1512  1515     1 
 1512  1516     1 
 1512  1532     1 
 1512  1533     1 
 1513  1520     1 
 1513  1521     1 
 1513  1522     1 
 1513  1532     1 
 1513  1533     1 
 1514  1517     1 
 1514  1518     1 
 1514  1519     1 
 1514  1531     1 
 1515  1517     1 
 1515  1518     1 
 1515  1519     1 
 1515  1531     1 
 1516  1523     1 
 1516  1524     1 
 1516  1531     1 
 1517  1520     1 
 1517  1521     1 
 1517  1522     1 
 1518  1520     1 
 1518  1521     1 
 1518  1522     1 
 1519  1525     1 
 1519  1528     1 
 1520  1523     1 
 1520  1524     1 
 1521  1523     1 
 1521  1524     1 
 1522  1526     1 
 1522  1527     1 
 1522  1529     1 
 1522  1530     1 
 1523  1525     1 
 1523  1528     1 
 1525  1529     1 
 1525  1530     1 
 1526  1528     1 
 1527  1528     1 
 1531  1536     1 
 1531  1537     1 
 1531  1555     1 
 1532  1534     1 
 1532  1535     1 
 1533  1538     1 
 1533  1539     1 
 1533  1540     1 
 1533  1556     1 
 1533  1557     1 
 1534  1536     1 
 1534  1537     1 
 1534  1555     1 
 1535  1541     1 
 1535  1542     1 
 1535  1543     1 
 1535  1558     1 
 1535  1559     1 
 1536  1538     1 
 1536  1539     1 
 1536  1540     1 
 1536  1556     1 
 1536  1557     1 
 1537  1544     1 
 1537  1545     1 
 1537  1546     1 
 1537  1556     1 
 1537  1557     1 
 1538  1541     1 
 1538  1542     1 
 1538  1543     1 
 1538  1555     1 
 1539  1541     1 
 1539  1542     1 
 1539  1543     1 
 1539  1555     1 
 1540  1547     1 
 1540  1548     1 
 1540  1555     1 
 1541  1544     1 
 1541  1545     1 
 1541  1546     1 
 1542  1544     1 
 1542  1545     1 
 1542  1546     1 
 1543  1549     1 
 1543  1552     1 
 1544  1547     1 
 1544  1548     1 
 1545  1547     1 
 1545  1548     1 
 1546  1550     1 
 1546  1551     1 
 1546  1553     1 
 1546  1554     1 
 1547  1549     1 
 1547  1552     1 
 1549  1553     1 
 1549  1554     1 
 1550  1552     1 
 1551  1552     1 
 1555  1560     1 
 1555  1561     1 
 1555  1574     1 
 1556  1558     1 
 1556  1559     1 
 1557  1562     1 
 1557  1563     1 
 1557  1567     1 
 1557  1575     1 
 1557  1576     1 
 1558  1560     1 
 1558  1561     1 
 1558  1574     1 
 1559  1564     1 
 1559  1565     1 
 1559  1566     1 
 1559  1568     1 
 1559  1569     1 
 1559  1570     1 
 1559  1577     1 
 1559  1578     1 
 1560  1562     1 
 1560  1563     1 
 1560  1567     1 
 1560  1575     1 
 1560  1576     1 
 1561  1571     1 
 1561  1572     1 
 1561  1573     1 
 1561  1575     1 
 1561  1576     1 
 1562  1564     1 
 1562  1565     1 
 1562  1566     1 
 1562  1568     1 
 1562  1569     1 
 1562  1570     1 
 1562  1574     1 
 1563  1568     1 
 1563  1569     1 
 1563  1570     1 
 1563  1574     1 
 1564  1567     1 
 1565  1567     1 
 1566  1567     1 
 1567  1574     1 
 1568  1571     1 
 1568  1572     1 
 1568  1573     1 
 1569  1571     1 
 1569  1572     1 
 1569  1573     1 
 1574  1579     1 
 1574  1580     1 
 1574  1598     1 
 1575  1577     1 
 1575  1578     1 
 1576  1581     1 
 1576  1582     1 
 1576  1583     1 
 1576  1599     1 
 1576  1600     1 
 1577  1579     1 
 1577  1580     1 
 1577  1598     1 
 1578  1584     1 
 1578  1585     1 
 1578  1586     1 
 1578  1601     1 
 1578  1602     1 
 1579  1581     1 
 1579  1582     1 
 1579  1583     1 
 1579  1599     1 
 1579  1600     1 
 1580  1587     1 
 1580  1588     1 
 1580  1589     1 
 1580  1599     1 
 1580  1600     1 
 1581  1584     1 
 1581  1585     1 
 1581  1586     1 
 1581  1598     1 
 1582  1584     1 
 1582  1585     1 
 1582  1586     1 
 1582  1598     1 
 1583  1590     1 
 1583  1591     1 
 1583  1598     1 
 1584  1587     1 
 1584  1588     1 
 1584  1589     1 
 1585  1587     1 
 1585  1588     1 
 1585  1589     1 
 1586  1592     1 
 1586  1595     1 
 1587  1590     1 
 1587  1591     1 
 1588  1590     1 
 1588  1591     1 
 1589  1593     1 
 1589  1594     1 
 1589  1596     1 
 1589  1597     1 
 1590  1592     1 
 1590  1595     1 
 1592  1596     1 
 1592  1597     1 
 1593  1595     1 
 1594  1595     1 
 1598  1603     1 
 1598  1604     1 
 1598  1605     1 
 1599  1601     1 
 1599  1602     1 
 1600  1606     1 
 1600  1607     1 
 1601  1603     1 
 1601  1604     1 
 1601  1605     1 
 1602  1608     1 
 1602  1609     1 
 1603  1606     1 
 1603  1607     1 
 1604  1606     1 
 1604  1607     1 
 1605  1610     1 
 1605  1611     1 
 1605  1620     1 
 1606  1608     1 
 1606  1609     1 
 1607  1612     1 
 1607  1613     1 
 1607  1614     1 
 1607  1621     1 
 1607  1622     1 
 1608  1610     1 
 1608  1611     1 
 1608  1620     1 
 1609  1615     1 
 1609  1616     1 
 1609  1617     1 
 1609  1623     1 
 1609  1624     1 
 1610  1612     1 
 1610  1613     1 
 1610  1614     1 
 1610  1621     1 
 1610  1622     1 
 1611  1618     1 
 1611  1619     1 
 1611  1621     1 
 1611  1622     1 
 1612  1615     1 
 1612  1616     1 
 1612  1617     1 
 1612  1620     1 
 1613  1615     1 
 1613  1616     1 
 1613  1617     1 
 1613  1620     1 
 1614  1620     1 
 1615  1618     1 
 1615  1619     1 
 1616  1618     1 
 1616  1619     1 
 1620  1625     1 
 1620  1626     1 
 1620  1644     1 
 1621  1623     1 
 1621  1624     1 
 1622  1627     1 
 1622  1628     1 
 1622  1629     1 
 1622  1645     1 
 1622  1646     1 
 1623  1625     1 
 1623  1626     1 
 1623  1644     1 
 1624  1630     1 
 1624  1631     1 
 1624  1632     1 
 1624  1647     1 
 1624  1648     1 
 1625  1627     1 
 1625  1628     1 
 1625  1629     1 
 1625  1645     1 
 1625  1646     1 
 1626  1633     1 
 1626  1634     1 
 1626  1635     1 
 1626  1645     1 
 1626  1646     1 
 1627  1630     1 
 1627  1631     1 
 1627  1632     1 
 1627  1644     1 
 1628  1630     1 
 1628  1631     1 
 1628  1632     1 
 1628  1644     1 
 1629  1636     1 
 1629  1637     1 
 1629  1644     1 
 1630  1633     1 
 1630  1634     1 
 1630  1635     1 
 1631  1633     1 
 1631  1634     1 
 1631  1635     1 
 1632  1638     1 
 1632  1641     1 
 1633  1636     1 
 1633  1637     1 
 1634  1636     1 
 1634  1637     1 
 1635  1639     1 
 1635  1640     1 
 1635  1642     1 
 1635  1643     1 
 1636  1638     1 
 1636  1641     1 
 1638  1642     1 
 1638  1643     1 
 1639  1641     1 
 1640  1641     1 
 1644  1649     1 
 1644  1650     1 
 1644  1654     1 
 1645  1647     1 
 1645  1648     1 
 1646  1651     1 
 1646  1652     1 
 1646  1653     1 
 1646  1655     1 
 1646  1656     1 
 1647  1649     1 
 1647  1650     1 
 1647  1654     1 
 1649  1651     1 
 1649  1652     1 
 1649  1653     1 
 1649  1655     1 
 1649  1656     1 
 1650  1655     1 
 1650  1656     1 
 1651  1654     1 
 1652  1654     1 
 1653  1654     1 

[ angles ]
;  ai    aj    ak funct            c0            c1            c2            c3
    2     1     3     1 
    2     1     4     1 
    2     1    13     1 
    3     1     4     1 
    3     1    13     1 
    4     1    13     1 
    1     4     5     1 
    1     4     6     1 
    1     4     7     1 
    5     4     6     1 
    5     4     7     1 
    6     4     7     1 
    4     7     8     1 
    4     7     9     1 
    4     7    10     1 
    8     7     9     1 
    8     7    10     1 
    9     7    10     1 
    7    10    11     1 
    7    10    12     1 
    7    10    13     1 
   11    10    12     1 
   11    10    13     1 
   12    10    13     1 
    1    13    10     1 
    1    13    14     1 
    1    13    15     1 
   10    13    14     1 
   10    13    15     1 
   14    13    15     1 
   13    15    16     1 
   13    15    17     1 
   16    15    17     1 
   15    17    18     1 
   15    17    19     1 
   18    17    19     1 
   17    19    20     1 
   17    19    21     1 
   17    19    32     1 
   20    19    21     1 
   20    19    32     1 
   21    19    32     1 
   19    21    22     1 
   19    21    23     1 
   19    21    24     1 
   22    21    23     1 
   22    21    24     1 
   23    21    24     1 
   21    24    25     1 
   21    24    30     1 
   25    24    30     1 
   24    25    26     1 
   25    26    27     1 
   25    26    28     1 
   27    26    28     1 
   26    28    29     1 
   26    28    30     1 
   29    28    30     1 
   24    30    28     1 
   24    30    31     1 
   28    30    31     1 
   19    32    33     1 
   19    32    34     1 
   33    32    34     1 
   32    34    35     1 
   32    34    36     1 
   35    34    36     1 
   34    36    37     1 
   34    36    38     1 
   34    36    56     1 
   37    36    38     1 
   37    36    56     1 
   38    36    56     1 
   36    38    39     1 
   36    38    40     1 
   36    38    41     1 
   39    38    40     1 
   39    38    41     1 
   40    38    41     1 
   38    41    42     1 
   38    41    43     1 
   38    41    44     1 
   42    41    43     1 
   42    41    44     1 
   43    41    44     1 
   41    44    45     1 
   41    44    46     1 
   41    44    47     1 
   45    44    46     1 
   45    44    47     1 
   46    44    47     1 
   44    47    48     1 
   44    47    49     1 
   48    47    49     1 
   47    49    50     1 
   47    49    53     1 
   50    49    53     1 
   49    50    51     1 
   49    50    52     1 
   51    50    52     1 
   49    53    54     1 
   49    53    55     1 
   54    53    55     1 
   36    56    57     1 
   36    56    58     1 
   57    56    58     1 
   56    58    59     1 
   56    58    60     1 
   59    58    60     1 
   58    60    61     1 
   58    60    62     1 
   58    60    77     1 
   61    60    62     1 
   61    60    77     1 
   62    60    77     1 
   60    62    63     1 
   60    62    64     1 
   60    62    65     1 
   63    62    64     1 
   63    62    65     1 
   64    62    65     1 
   62    65    66     1 
   62    65    75     1 
   66    65    75     1 
   65    66    67     1 
   65    66    68     1 
   67    66    68     1 
   66    68    69     1 
   66    68    70     1 
   69    68    70     1 
   68    70    71     1 
   68    70    73     1 
   71    70    73     1 
   70    71    72     1 
   70    73    74     1 
   70    73    75     1 
   74    73    75     1 
   65    75    73     1 
   65    75    76     1 
   73    75    76     1 
   60    77    78     1 
   60    77    79     1 
   78    77    79     1 
   77    79    80     1 
   77    79    81     1 
   80    79    81     1 
   79    81    82     1 
   79    81    83     1 
   79    81   101     1 
   82    81    83     1 
   82    81   101     1 
   83    81   101     1 
   81    83    84     1 
   81    83    85     1 
   81    83    86     1 
   84    83    85     1 
   84    83    86     1 
   85    83    86     1 
   83    86    87     1 
   83    86    88     1 
   83    86    89     1 
   87    86    88     1 
   87    86    89     1 
   88    86    89     1 
   86    89    90     1 
   86    89    91     1 
   86    89    92     1 
   90    89    91     1 
   90    89    92     1 
   91    89    92     1 
   89    92    93     1 
   89    92    94     1 
   93    92    94     1 
   92    94    95     1 
   92    94    98     1 
   95    94    98     1 
   94    95    96     1 
   94    95    97     1 
   96    95    97     1 
   94    98    99     1 
   94    98   100     1 
   99    98   100     1 
   81   101   102     1 
   81   101   103     1 
  102   101   103     1 
  101   103   104     1 
  101   103   113     1 
  104   103   113     1 
  103   104   105     1 
  103   104   106     1 
  103   104   107     1 
  105   104   106     1 
  105   104   107     1 
  106   104   107     1 
  104   107   108     1 
  104   107   109     1 
  104   107   110     1 
  108   107   109     1 
  108   107   110     1 
  109   107   110     1 
  107   110   111     1 
  107   110   112     1 
  107   110   113     1 
  111   110   112     1 
  111   110   113     1 
  112   110   113     1 
  103   113   110     1 
  103   113   114     1 
  103   113   115     1 
  110   113   114     1 
  110   113   115     1 
  114   113   115     1 
  113   115   116     1 
  113   115   117     1 
  116   115   117     1 
  115   117   118     1 
  115   117   119     1 
  118   117   119     1 
  117   119   120     1 
  117   119   121     1 
  117   119   122     1 
  120   119   121     1 
  120   119   122     1 
  121   119   122     1 
  119   122   123     1 
  119   122   124     1 
  123   122   124     1 
  122   124   125     1 
  122   124   126     1 
  125   124   126     1 
  124   126   127     1 
  124   126   128     1 
  124   126   136     1 
  127   126   128     1 
  127   126   136     1 
  128   126   136     1 
  126   128   129     1 
  126   128   130     1 
  126   128   134     1 
  129   128   130     1 
  129   128   134     1 
  130   128   134     1 
  128   130   131     1 
  128   130   132     1 
  128   130   133     1 
  131   130   132     1 
  131   130   133     1 
  132   130   133     1 
  128   134   135     1 
  126   136   137     1 
  126   136   138     1 
  137   136   138     1 
  136   138   139     1 
  136   138   140     1 
  139   138   140     1 
  138   140   141     1 
  138   140   142     1 
  138   140   152     1 
  141   140   142     1 
  141   140   152     1 
  142   140   152     1 
  140   142   143     1 
  140   142   144     1 
  140   142   148     1 
  143   142   144     1 
  143   142   148     1 
  144   142   148     1 
  142   144   145     1 
  142   144   146     1 
  142   144   147     1 
  145   144   146     1 
  145   144   147     1 
  146   144   147     1 
  142   148   149     1 
  142   148   150     1 
  142   148   151     1 
  149   148   150     1 
  149   148   151     1 
  150   148   151     1 
  140   152   153     1 
  140   152   154     1 
  153   152   154     1 
  152   154   155     1 
  152   154   156     1 
  155   154   156     1 
  154   156   157     1 
  154   156   158     1 
  154   156   162     1 
  157   156   158     1 
  157   156   162     1 
  158   156   162     1 
  156   158   159     1 
  156   158   160     1 
  156   158   161     1 
  159   158   160     1 
  159   158   161     1 
  160   158   161     1 
  156   162   163     1 
  156   162   164     1 
  163   162   164     1 
  162   164   165     1 
  162   164   166     1 
  165   164   166     1 
  164   166   167     1 
  164   166   168     1 
  164   166   181     1 
  167   166   168     1 
  167   166   181     1 
  168   166   181     1 
  166   168   169     1 
  166   168   170     1 
  166   168   171     1 
  169   168   170     1 
  169   168   171     1 
  170   168   171     1 
  168   171   172     1 
  168   171   173     1 
  168   171   177     1 
  172   171   173     1 
  172   171   177     1 
  173   171   177     1 
  171   173   174     1 
  171   173   175     1 
  171   173   176     1 
  174   173   175     1 
  174   173   176     1 
  175   173   176     1 
  171   177   178     1 
  171   177   179     1 
  171   177   180     1 
  178   177   179     1 
  178   177   180     1 
  179   177   180     1 
  166   181   182     1 
  166   181   183     1 
  182   181   183     1 
  181   183   184     1 
  181   183   185     1 
  184   183   185     1 
  183   185   186     1 
  183   185   187     1 
  183   185   205     1 
  186   185   187     1 
  186   185   205     1 
  187   185   205     1 
  185   187   188     1 
  185   187   189     1 
  185   187   190     1 
  188   187   189     1 
  188   187   190     1 
  189   187   190     1 
  187   190   191     1 
  187   190   192     1 
  187   190   193     1 
  191   190   192     1 
  191   190   193     1 
  192   190   193     1 
  190   193   194     1 
  190   193   195     1 
  190   193   196     1 
  194   193   195     1 
  194   193   196     1 
  195   193   196     1 
  193   196   197     1 
  193   196   198     1 
  197   196   198     1 
  196   198   199     1 
  196   198   202     1 
  199   198   202     1 
  198   199   200     1 
  198   199   201     1 
  200   199   201     1 
  198   202   203     1 
  198   202   204     1 
  203   202   204     1 
  185   205   206     1 
  185   205   207     1 
  206   205   207     1 
  205   207   208     1 
  205   207   209     1 
  208   207   209     1 
  207   209   210     1 
  207   209   211     1 
  207   209   220     1 
  210   209   211     1 
  210   209   220     1 
  211   209   220     1 
  209   211   212     1 
  209   211   213     1 
  209   211   214     1 
  212   211   213     1 
  212   211   214     1 
  213   211   214     1 
  211   214   215     1 
  211   214   216     1 
  211   214   217     1 
  215   214   216     1 
  215   214   217     1 
  216   214   217     1 
  214   217   218     1 
  214   217   219     1 
  218   217   219     1 
  209   220   221     1 
  209   220   222     1 
  221   220   222     1 
  220   222   223     1 
  220   222   224     1 
  223   222   224     1 
  222   224   225     1 
  222   224   226     1 
  222   224   239     1 
  225   224   226     1 
  225   224   239     1 
  226   224   239     1 
  224   226   227     1 
  224   226   228     1 
  224   226   232     1 
  227   226   228     1 
  227   226   232     1 
  228   226   232     1 
  226   228   229     1 
  226   228   230     1 
  226   228   231     1 
  229   228   230     1 
  229   228   231     1 
  230   228   231     1 
  226   232   233     1 
  226   232   234     1 
  226   232   235     1 
  233   232   234     1 
  233   232   235     1 
  234   232   235     1 
  232   235   236     1 
  232   235   237     1 
  232   235   238     1 
  236   235   237     1 
  236   235   238     1 
  237   235   238     1 
  224   239   240     1 
  224   239   241     1 
  240   239   241     1 
  239   241   242     1 
  239   241   243     1 
  242   241   243     1 
  241   243   244     1 
  241   243   245     1 
  241   243   263     1 
  244   243   245     1 
  244   243   263     1 
  245   243   263     1 
  243   245   246     1 
  243   245   247     1 
  243   245   248     1 
  246   245   247     1 
  246   245   248     1 
  247   245   248     1 
  245   248   249     1 
  245   248   250     1 
  245   248   251     1 
  249   248   250     1 
  249   248   251     1 
  250   248   251     1 
  248   251   252     1 
  248   251   253     1 
  248   251   254     1 
  252   251   253     1 
  252   251   254     1 
  253   251   254     1 
  251   254   255     1 
  251   254   256     1 
  255   254   256     1 
  254   256   257     1 
  254   256   260     1 
  257   256   260     1 
  256   257   258     1 
  256   257   259     1 
  258   257   259     1 
  256   260   261     1 
  256   260   262     1 
  261   260   262     1 
  243   263   264     1 
  243   263   265     1 
  264   263   265     1 
  263   265   266     1 
  263   265   267     1 
  266   265   267     1 
  265   267   268     1 
  265   267   269     1 
  265   267   287     1 
  268   267   269     1 
  268   267   287     1 
  269   267   287     1 
  267   269   270     1 
  267   269   271     1 
  267   269   272     1 
  270   269   271     1 
  270   269   272     1 
  271   269   272     1 
  269   272   273     1 
  269   272   274     1 
  269   272   275     1 
  273   272   274     1 
  273   272   275     1 
  274   272   275     1 
  272   275   276     1 
  272   275   277     1 
  272   275   278     1 
  276   275   277     1 
  276   275   278     1 
  277   275   278     1 
  275   278   279     1 
  275   278   280     1 
  279   278   280     1 
  278   280   281     1 
  278   280   284     1 
  281   280   284     1 
  280   281   282     1 
  280   281   283     1 
  282   281   283     1 
  280   284   285     1 
  280   284   286     1 
  285   284   286     1 
  267   287   288     1 
  267   287   289     1 
  288   287   289     1 
  287   289   290     1 
  287   289   291     1 
  290   289   291     1 
  289   291   292     1 
  289   291   293     1 
  289   291   308     1 
  292   291   293     1 
  292   291   308     1 
  293   291   308     1 
  291   293   294     1 
  291   293   295     1 
  291   293   296     1 
  294   293   295     1 
  294   293   296     1 
  295   293   296     1 
  293   296   297     1 
  293   296   306     1 
  297   296   306     1 
  296   297   298     1 
  296   297   299     1 
  298   297   299     1 
  297   299   300     1 
  297   299   301     1 
  300   299   301     1 
  299   301   302     1 
  299   301   304     1 
  302   301   304     1 
  301   302   303     1 
  301   304   305     1 
  301   304   306     1 
  305   304   306     1 
  296   306   304     1 
  296   306   307     1 
  304   306   307     1 
  291   308   309     1 
  291   308   310     1 
  309   308   310     1 
  308   310   311     1 
  308   310   312     1 
  311   310   312     1 
  310   312   313     1 
  310   312   314     1 
  310   312   325     1 
  313   312   314     1 
  313   312   325     1 
  314   312   325     1 
  312   314   315     1 
  312   314   316     1 
  312   314   317     1 
  315   314   316     1 
  315   314   317     1 
  316   314   317     1 
  314   317   318     1 
  314   317   319     1 
  314   317   320     1 
  318   317   319     1 
  318   317   320     1 
  319   317   320     1 
  317   320   321     1 
  317   320   322     1 
  321   320   322     1 
  320   322   323     1 
  320   322   324     1 
  323   322   324     1 
  312   325   326     1 
  312   325   327     1 
  326   325   327     1 
  325   327   328     1 
  325   327   329     1 
  328   327   329     1 
  327   329   330     1 
  327   329   331     1 
  327   329   347     1 
  330   329   331     1 
  330   329   347     1 
  331   329   347     1 
  329   331   332     1 
  329   331   333     1 
  329   331   334     1 
  332   331   333     1 
  332   331   334     1 
  333   331   334     1 
  331   334   335     1 
  331   334   336     1 
  331   334   337     1 
  335   334   336     1 
  335   334   337     1 
  336   334   337     1 
  334   337   338     1 
  334   337   339     1 
  334   337   340     1 
  338   337   339     1 
  338   337   340     1 
  339   337   340     1 
  337   340   341     1 
  337   340   342     1 
  337   340   343     1 
  341   340   342     1 
  341   340   343     1 
  342   340   343     1 
  340   343   344     1 
  340   343   345     1 
  340   343   346     1 
  344   343   345     1 
  344   343   346     1 
  345   343   346     1 
  329   347   348     1 
  329   347   349     1 
  348   347   349     1 
  347   349   350     1 
  347   349   351     1 
  350   349   351     1 
  349   351   352     1 
  349   351   353     1 
  349   351   358     1 
  352   351   353     1 
  352   351   358     1 
  353   351   358     1 
  351   353   354     1 
  351   353   355     1 
  351   353   356     1 
  354   353   355     1 
  354   353   356     1 
  355   353   356     1 
  353   356   357     1 
  351   358   359     1 
  351   358   360     1 
  359   358   360     1 
  358   360   361     1 
  358   360   362     1 
  361   360   362     1 
  360   362   363     1 
  360   362   364     1 
  360   362   372     1 
  363   362   364     1 
  363   362   372     1 
  364   362   372     1 
  362   364   365     1 
  362   364   366     1 
  362   364   370     1 
  365   364   366     1 
  365   364   370     1 
  366   364   370     1 
  364   366   367     1 
  364   366   368     1 
  364   366   369     1 
  367   366   368     1 
  367   366   369     1 
  368   366   369     1 
  364   370   371     1 
  362   372   373     1 
  362   372   374     1 
  373   372   374     1 
  372   374   375     1 
  372   374   376     1 
  375   374   376     1 
  374   376   377     1 
  374   376   378     1 
  374   376   387     1 
  377   376   378     1 
  377   376   387     1 
  378   376   387     1 
  376   378   379     1 
  376   378   380     1 
  376   378   381     1 
  379   378   380     1 
  379   378   381     1 
  380   378   381     1 
  378   381   382     1 
  378   381   383     1 
  378   381   384     1 
  382   381   383     1 
  382   381   384     1 
  383   381   384     1 
  381   384   385     1 
  381   384   386     1 
  385   384   386     1 
  376   387   388     1 
  376   387   389     1 
  388   387   389     1 
  387   389   390     1 
  387   389   391     1 
  390   389   391     1 
  389   391   392     1 
  389   391   393     1 
  389   391   406     1 
  392   391   393     1 
  392   391   406     1 
  393   391   406     1 
  391   393   394     1 
  391   393   395     1 
  391   393   396     1 
  394   393   395     1 
  394   393   396     1 
  395   393   396     1 
  393   396   397     1 
  393   396   398     1 
  393   396   402     1 
  397   396   398     1 
  397   396   402     1 
  398   396   402     1 
  396   398   399     1 
  396   398   400     1 
  396   398   401     1 
  399   398   400     1 
  399   398   401     1 
  400   398   401     1 
  396   402   403     1 
  396   402   404     1 
  396   402   405     1 
  403   402   404     1 
  403   402   405     1 
  404   402   405     1 
  391   406   407     1 
  391   406   408     1 
  407   406   408     1 
  406   408   409     1 
  406   408   410     1 
  409   408   410     1 
  408   410   411     1 
  408   410   412     1 
  408   410   425     1 
  411   410   412     1 
  411   410   425     1 
  412   410   425     1 
  410   412   413     1 
  410   412   414     1 
  410   412   415     1 
  413   412   414     1 
  413   412   415     1 
  414   412   415     1 
  412   415   416     1 
  412   415   417     1 
  412   415   421     1 
  416   415   417     1 
  416   415   421     1 
  417   415   421     1 
  415   417   418     1 
  415   417   419     1 
  415   417   420     1 
  418   417   419     1 
  418   417   420     1 
  419   417   420     1 
  415   421   422     1 
  415   421   423     1 
  415   421   424     1 
  422   421   423     1 
  422   421   424     1 
  423   421   424     1 
  410   425   426     1 
  410   425   427     1 
  426   425   427     1 
  425   427   428     1 
  425   427   429     1 
  428   427   429     1 
  427   429   430     1 
  427   429   431     1 
  427   429   444     1 
  430   429   431     1 
  430   429   444     1 
  431   429   444     1 
  429   431   432     1 
  429   431   433     1 
  429   431   437     1 
  432   431   433     1 
  432   431   437     1 
  433   431   437     1 
  431   433   434     1 
  431   433   435     1 
  431   433   436     1 
  434   433   435     1 
  434   433   436     1 
  435   433   436     1 
  431   437   438     1 
  431   437   439     1 
  431   437   440     1 
  438   437   439     1 
  438   437   440     1 
  439   437   440     1 
  437   440   441     1 
  437   440   442     1 
  437   440   443     1 
  441   440   442     1 
  441   440   443     1 
  442   440   443     1 
  429   444   445     1 
  429   444   446     1 
  445   444   446     1 
  444   446   447     1 
  444   446   448     1 
  447   446   448     1 
  446   448   449     1 
  446   448   450     1 
  446   448   468     1 
  449   448   450     1 
  449   448   468     1 
  450   448   468     1 
  448   450   451     1 
  448   450   452     1 
  448   450   453     1 
  451   450   452     1 
  451   450   453     1 
  452   450   453     1 
  450   453   454     1 
  450   453   455     1 
  450   453   456     1 
  454   453   455     1 
  454   453   456     1 
  455   453   456     1 
  453   456   457     1 
  453   456   458     1 
  453   456   459     1 
  457   456   458     1 
  457   456   459     1 
  458   456   459     1 
  456   459   460     1 
  456   459   461     1 
  460   459   461     1 
  459   461   462     1 
  459   461   465     1 
  462   461   465     1 
  461   462   463     1 
  461   462   464     1 
  463   462   464     1 
  461   465   466     1 
  461   465   467     1 
  466   465   467     1 
  448   468   469     1 
  448   468   470     1 
  469   468   470     1 
  468   470   471     1 
  468   470   472     1 
  471   470   472     1 
  470   472   473     1 
  470   472   474     1 
  470   472   490     1 
  473   472   474     1 
  473   472   490     1 
  474   472   490     1 
  472   474   475     1 
  472   474   476     1 
  472   474   477     1 
  475   474   476     1 
  475   474   477     1 
  476   474   477     1 
  474   477   478     1 
  474   477   479     1 
  474   477   480     1 
  478   477   479     1 
  478   477   480     1 
  479   477   480     1 
  477   480   481     1 
  477   480   482     1 
  477   480   483     1 
  481   480   482     1 
  481   480   483     1 
  482   480   483     1 
  480   483   484     1 
  480   483   485     1 
  480   483   486     1 
  484   483   485     1 
  484   483   486     1 
  485   483   486     1 
  483   486   487     1 
  483   486   488     1 
  483   486   489     1 
  487   486   488     1 
  487   486   489     1 
  488   486   489     1 
  472   490   491     1 
  472   490   492     1 
  491   490   492     1 
  490   492   493     1 
  490   492   494     1 
  493   492   494     1 
  492   494   495     1 
  492   494   496     1 
  492   494   509     1 
  495   494   496     1 
  495   494   509     1 
  496   494   509     1 
  494   496   497     1 
  494   496   498     1 
  494   496   499     1 
  497   496   498     1 
  497   496   499     1 
  498   496   499     1 
  496   499   500     1 
  496   499   501     1 
  496   499   505     1 
  500   499   501     1 
  500   499   505     1 
  501   499   505     1 
  499   501   502     1 
  499   501   503     1 
  499   501   504     1 
  502   501   503     1 
  502   501   504     1 
  503   501   504     1 
  499   505   506     1 
  499   505   507     1 
  499   505   508     1 
  506   505   507     1 
  506   505   508     1 
  507   505   508     1 
  494   509   510     1 
  494   509   511     1 
  510   509   511     1 
  509   511   512     1 
  509   511   521     1 
  512   511   521     1 
  511   512   513     1 
  511   512   514     1 
  511   512   515     1 
  513   512   514     1 
  513   512   515     1 
  514   512   515     1 
  512   515   516     1 
  512   515   517     1 
  512   515   518     1 
  516   515   517     1 
  516   515   518     1 
  517   515   518     1 
  515   518   519     1 
  515   518   520     1 
  515   518   521     1 
  519   518   520     1 
  519   518   521     1 
  520   518   521     1 
  511   521   518     1 
  511   521   522     1 
  511   521   523     1 
  518   521   522     1 
  518   521   523     1 
  522   521   523     1 
  521   523   524     1 
  521   523   525     1 
  524   523   525     1 
  523   525   526     1 
  523   525   527     1 
  526   525   527     1 
  525   527   528     1 
  525   527   529     1 
  525   527   543     1 
  528   527   529     1 
  528   527   543     1 
  529   527   543     1 
  527   529   530     1 
  527   529   531     1 
  527   529   532     1 
  530   529   531     1 
  530   529   532     1 
  531   529   532     1 
  529   532   533     1 
  529   532   541     1 
  533   532   541     1 
  532   533   534     1 
  532   533   535     1 
  534   533   535     1 
  533   535   536     1 
  533   535   537     1 
  536   535   537     1 
  535   537   538     1 
  535   537   539     1 
  538   537   539     1 
  537   539   540     1 
  537   539   541     1 
  540   539   541     1 
  532   541   539     1 
  532   541   542     1 
  539   541   542     1 
  527   543   544     1 
  527   543   545     1 
  544   543   545     1 
  543   545   546     1 
  543   545   547     1 
  546   545   547     1 
  545   547   548     1 
  545   547   549     1 
  545   547   560     1 
  548   547   549     1 
  548   547   560     1 
  549   547   560     1 
  547   549   550     1 
  547   549   551     1 
  547   549   552     1 
  550   549   551     1 
  550   549   552     1 
  551   549   552     1 
  549   552   553     1 
  549   552   554     1 
  549   552   555     1 
  553   552   554     1 
  553   552   555     1 
  554   552   555     1 
  552   555   556     1 
  552   555   557     1 
  556   555   557     1 
  555   557   558     1 
  555   557   559     1 
  558   557   559     1 
  547   560   561     1 
  547   560   562     1 
  561   560   562     1 
  560   562   563     1 
  560   562   564     1 
  563   562   564     1 
  562   564   565     1 
  562   564   566     1 
  562   564   584     1 
  565   564   566     1 
  565   564   584     1 
  566   564   584     1 
  564   566   567     1 
  564   566   568     1 
  564   566   569     1 
  567   566   568     1 
  567   566   569     1 
  568   566   569     1 
  566   569   570     1 
  566   569   571     1 
  566   569   572     1 
  570   569   571     1 
  570   569   572     1 
  571   569   572     1 
  569   572   573     1 
  569   572   574     1 
  569   572   575     1 
  573   572   574     1 
  573   572   575     1 
  574   572   575     1 
  572   575   576     1 
  572   575   577     1 
  576   575   577     1 
  575   577   578     1 
  575   577   581     1 
  578   577   581     1 
  577   578   579     1 
  577   578   580     1 
  579   578   580     1 
  577   581   582     1 
  577   581   583     1 
  582   581   583     1 
  564   584   585     1 
  564   584   586     1 
  585   584   586     1 
  584   586   587     1 
  584   586   588     1 
  587   586   588     1 
  586   588   589     1 
  586   588   590     1 
  586   588   603     1 
  589   588   590     1 
  589   588   603     1 
  590   588   603     1 
  588   590   591     1 
  588   590   592     1 
  588   590   593     1 
  591   590   592     1 
  591   590   593     1 
  592   590   593     1 
  590   593   594     1 
  590   593   595     1 
  590   593   599     1 
  594   593   595     1 
  594   593   599     1 
  595   593   599     1 
  593   595   596     1 
  593   595   597     1 
  593   595   598     1 
  596   595   597     1 
  596   595   598     1 
  597   595   598     1 
  593   599   600     1 
  593   599   601     1 
  593   599   602     1 
  600   599   601     1 
  600   599   602     1 
  601   599   602     1 
  588   603   604     1 
  588   603   605     1 
  604   603   605     1 
  603   605   606     1 
  603   605   607     1 
  606   605   607     1 
  605   607   608     1 
  605   607   609     1 
  605   607   619     1 
  608   607   609     1 
  608   607   619     1 
  609   607   619     1 
  607   609   610     1 
  607   609   611     1 
  607   609   615     1 
  610   609   611     1 
  610   609   615     1 
  611   609   615     1 
  609   611   612     1 
  609   611   613     1 
  609   611   614     1 
  612   611   613     1 
  612   611   614     1 
  613   611   614     1 
  609   615   616     1 
  609   615   617     1 
  609   615   618     1 
  616   615   617     1 
  616   615   618     1 
  617   615   618     1 
  607   619   620     1 
  607   619   621     1 
  620   619   621     1 
  619   621   622     1 
  619   621   623     1 
  622   621   623     1 
  621   623   624     1 
  621   623   625     1 
  621   623   643     1 
  624   623   625     1 
  624   623   643     1 
  625   623   643     1 
  623   625   626     1 
  623   625   627     1 
  623   625   628     1 
  626   625   627     1 
  626   625   628     1 
  627   625   628     1 
  625   628   629     1 
  625   628   630     1 
  625   628   631     1 
  629   628   630     1 
  629   628   631     1 
  630   628   631     1 
  628   631   632     1 
  628   631   633     1 
  628   631   634     1 
  632   631   633     1 
  632   631   634     1 
  633   631   634     1 
  631   634   635     1 
  631   634   636     1 
  635   634   636     1 
  634   636   637     1 
  634   636   640     1 
  637   636   640     1 
  636   637   638     1 
  636   637   639     1 
  638   637   639     1 
  636   640   641     1 
  636   640   642     1 
  641   640   642     1 
  623   643   644     1 
  623   643   645     1 
  644   643   645     1 
  643   645   646     1 
  643   645   647     1 
  646   645   647     1 
  645   647   648     1 
  645   647   649     1 
  645   647   658     1 
  648   647   649     1 
  648   647   658     1 
  649   647   658     1 
  647   649   650     1 
  647   649   651     1 
  647   649   652     1 
  650   649   651     1 
  650   649   652     1 
  651   649   652     1 
  649   652   653     1 
  649   652   654     1 
  649   652   655     1 
  653   652   654     1 
  653   652   655     1 
  654   652   655     1 
  652   655   656     1 
  652   655   657     1 
  656   655   657     1 
  647   658   659     1 
  647   658   660     1 
  659   658   660     1 
  658   660   661     1 
  658   660   662     1 
  661   660   662     1 
  660   662   663     1 
  660   662   664     1 
  660   662   677     1 
  663   662   664     1 
  663   662   677     1 
  664   662   677     1 
  662   664   665     1 
  662   664   666     1 
  662   664   670     1 
  665   664   666     1 
  665   664   670     1 
  666   664   670     1 
  664   666   667     1 
  664   666   668     1 
  664   666   669     1 
  667   666   668     1 
  667   666   669     1 
  668   666   669     1 
  664   670   671     1 
  664   670   672     1 
  664   670   673     1 
  671   670   672     1 
  671   670   673     1 
  672   670   673     1 
  670   673   674     1 
  670   673   675     1 
  670   673   676     1 
  674   673   675     1 
  674   673   676     1 
  675   673   676     1 
  662   677   678     1 
  662   677   679     1 
  678   677   679     1 
  677   679   680     1 
  677   679   681     1 
  680   679   681     1 
  679   681   682     1 
  679   681   683     1 
  679   681   687     1 
  682   681   683     1 
  682   681   687     1 
  683   681   687     1 
  681   683   684     1 
  681   683   685     1 
  681   683   686     1 
  684   683   685     1 
  684   683   686     1 
  685   683   686     1 
  681   687   688     1 
  681   687   689     1 
  688   687   689     1 
  687   689   690     1 
  687   689   691     1 
  690   689   691     1 
  689   691   692     1 
  689   691   693     1 
  689   691   704     1 
  692   691   693     1 
  692   691   704     1 
  693   691   704     1 
  691   693   694     1 
  691   693   695     1 
  691   693   696     1 
  694   693   695     1 
  694   693   696     1 
  695   693   696     1 
  693   696   697     1 
  693   696   698     1 
  693   696   699     1 
  697   696   698     1 
  697   696   699     1 
  698   696   699     1 
  696   699   700     1 
  696   699   701     1 
  700   699   701     1 
  699   701   702     1 
  699   701   703     1 
  702   701   703     1 
  691   704   705     1 
  691   704   706     1 
  705   704   706     1 
  704   706   707     1 
  704   706   708     1 
  707   706   708     1 
  706   708   709     1 
  706   708   710     1 
  706   708   716     1 
  709   708   710     1 
  709   708   716     1 
  710   708   716     1 
  708   710   711     1 
  708   710   712     1 
  708   710   713     1 
  711   710   712     1 
  711   710   713     1 
  712   710   713     1 
  710   713   714     1 
  710   713   715     1 
  714   713   715     1 
  708   716   717     1 
  708   716   718     1 
  717   716   718     1 
  716   718   719     1 
  716   718   720     1 
  719   718   720     1 
  718   720   721     1 
  718   720   722     1 
  718   720   736     1 
  721   720   722     1 
  721   720   736     1 
  722   720   736     1 
  720   722   723     1 
  720   722   724     1 
  720   722   725     1 
  723   722   724     1 
  723   722   725     1 
  724   722   725     1 
  722   725   726     1 
  722   725   734     1 
  726   725   734     1 
  725   726   727     1 
  725   726   728     1 
  727   726   728     1 
  726   728   729     1 
  726   728   730     1 
  729   728   730     1 
  728   730   731     1 
  728   730   732     1 
  731   730   732     1 
  730   732   733     1 
  730   732   734     1 
  733   732   734     1 
  725   734   732     1 
  725   734   735     1 
  732   734   735     1 
  720   736   737     1 
  720   736   738     1 
  737   736   738     1 
  736   738   739     1 
  736   738   740     1 
  739   738   740     1 
  738   740   741     1 
  738   740   742     1 
  738   740   758     1 
  741   740   742     1 
  741   740   758     1 
  742   740   758     1 
  740   742   743     1 
  740   742   744     1 
  740   742   745     1 
  743   742   744     1 
  743   742   745     1 
  744   742   745     1 
  742   745   746     1 
  742   745   747     1 
  742   745   748     1 
  746   745   747     1 
  746   745   748     1 
  747   745   748     1 
  745   748   749     1 
  745   748   750     1 
  745   748   751     1 
  749   748   750     1 
  749   748   751     1 
  750   748   751     1 
  748   751   752     1 
  748   751   753     1 
  748   751   754     1 
  752   751   753     1 
  752   751   754     1 
  753   751   754     1 
  751   754   755     1 
  751   754   756     1 
  751   754   757     1 
  755   754   756     1 
  755   754   757     1 
  756   754   757     1 
  740   758   759     1 
  740   758   760     1 
  759   758   760     1 
  758   760   761     1 
  758   760   762     1 
  761   760   762     1 
  760   762   763     1 
  760   762   764     1 
  760   762   772     1 
  763   762   764     1 
  763   762   772     1 
  764   762   772     1 
  762   764   765     1 
  762   764   766     1 
  762   764   770     1 
  765   764   766     1 
  765   764   770     1 
  766   764   770     1 
  764   766   767     1 
  764   766   768     1 
  764   766   769     1 
  767   766   768     1 
  767   766   769     1 
  768   766   769     1 
  764   770   771     1 
  762   772   773     1 
  762   772   774     1 
  773   772   774     1 
  772   774   775     1 
  772   774   776     1 
  775   774   776     1 
  774   776   777     1 
  774   776   778     1 
  774   776   784     1 
  777   776   778     1 
  777   776   784     1 
  778   776   784     1 
  776   778   779     1 
  776   778   780     1 
  776   778   781     1 
  779   778   780     1 
  779   778   781     1 
  780   778   781     1 
  778   781   782     1 
  778   781   783     1 
  782   781   783     1 
  776   784   785     1 
  776   784   786     1 
  785   784   786     1 
  784   786   787     1 
  784   786   788     1 
  787   786   788     1 
  786   788   789     1 
  786   788   790     1 
  786   788   803     1 
  789   788   790     1 
  789   788   803     1 
  790   788   803     1 
  788   790   791     1 
  788   790   792     1 
  788   790   793     1 
  791   790   792     1 
  791   790   793     1 
  792   790   793     1 
  790   793   794     1 
  790   793   795     1 
  790   793   799     1 
  794   793   795     1 
  794   793   799     1 
  795   793   799     1 
  793   795   796     1 
  793   795   797     1 
  793   795   798     1 
  796   795   797     1 
  796   795   798     1 
  797   795   798     1 
  793   799   800     1 
  793   799   801     1 
  793   799   802     1 
  800   799   801     1 
  800   799   802     1 
  801   799   802     1 
  788   803   804     1 
  788   803   805     1 
  804   803   805     1 
  803   805   806     1 
  803   805   807     1 
  806   805   807     1 
  805   807   808     1 
  805   807   809     1 
  805   807   827     1 
  808   807   809     1 
  808   807   827     1 
  809   807   827     1 
  807   809   810     1 
  807   809   811     1 
  807   809   812     1 
  810   809   811     1 
  810   809   812     1 
  811   809   812     1 
  809   812   813     1 
  809   812   814     1 
  809   812   815     1 
  813   812   814     1 
  813   812   815     1 
  814   812   815     1 
  812   815   816     1 
  812   815   817     1 
  812   815   818     1 
  816   815   817     1 
  816   815   818     1 
  817   815   818     1 
  815   818   819     1 
  815   818   820     1 
  819   818   820     1 
  818   820   821     1 
  818   820   824     1 
  821   820   824     1 
  820   821   822     1 
  820   821   823     1 
  822   821   823     1 
  820   824   825     1 
  820   824   826     1 
  825   824   826     1 
  807   827   828     1 
  807   827   829     1 
  828   827   829     1 
  827   829   830     1 
  827   829   831     1 
  830   829   831     1 
  829   831   832     1 
  829   831   833     1 
  829   831   847     1 
  832   831   833     1 
  832   831   847     1 
  833   831   847     1 
  831   833   834     1 
  831   833   835     1 
  831   833   836     1 
  834   833   835     1 
  834   833   836     1 
  835   833   836     1 
  833   836   837     1 
  833   836   845     1 
  837   836   845     1 
  836   837   838     1 
  836   837   839     1 
  838   837   839     1 
  837   839   840     1 
  837   839   841     1 
  840   839   841     1 
  839   841   842     1 
  839   841   843     1 
  842   841   843     1 
  841   843   844     1 
  841   843   845     1 
  844   843   845     1 
  836   845   843     1 
  836   845   846     1 
  843   845   846     1 
  831   847   848     1 
  831   847   849     1 
  848   847   849     1 
  847   849   850     1 
  847   849   851     1 
  850   849   851     1 
  849   851   852     1 
  849   851   853     1 
  849   851   864     1 
  852   851   853     1 
  852   851   864     1 
  853   851   864     1 
  851   853   854     1 
  851   853   855     1 
  851   853   856     1 
  854   853   855     1 
  854   853   856     1 
  855   853   856     1 
  853   856   857     1 
  853   856   858     1 
  853   856   859     1 
  857   856   858     1 
  857   856   859     1 
  858   856   859     1 
  856   859   860     1 
  856   859   861     1 
  860   859   861     1 
  859   861   862     1 
  859   861   863     1 
  862   861   863     1 
  851   864   865     1 
  851   864   866     1 
  865   864   866     1 
  864   866   867     1 
  864   866   868     1 
  867   866   868     1 
  866   868   869     1 
  866   868   870     1 
  866   868   875     1 
  869   868   870     1 
  869   868   875     1 
  870   868   875     1 
  868   870   871     1 
  868   870   872     1 
  868   870   873     1 
  871   870   872     1 
  871   870   873     1 
  872   870   873     1 
  870   873   874     1 
  868   875   876     1 
  868   875   877     1 
  876   875   877     1 
  875   877   878     1 
  875   877   879     1 
  878   877   879     1 
  877   879   880     1 
  877   879   881     1 
  877   879   886     1 
  880   879   881     1 
  880   879   886     1 
  881   879   886     1 
  879   881   882     1 
  879   881   883     1 
  879   881   884     1 
  882   881   883     1 
  882   881   884     1 
  883   881   884     1 
  881   884   885     1 
  879   886   887     1 
  879   886   888     1 
  887   886   888     1 
  886   888   889     1 
  886   888   890     1 
  889   888   890     1 
  888   890   891     1 
  888   890   892     1 
  888   890   896     1 
  891   890   892     1 
  891   890   896     1 
  892   890   896     1 
  890   892   893     1 
  890   892   894     1 
  890   892   895     1 
  893   892   894     1 
  893   892   895     1 
  894   892   895     1 
  890   896   897     1 
  890   896   898     1 
  897   896   898     1 
  896   898   899     1 
  896   898   900     1 
  899   898   900     1 
  898   900   901     1 
  898   900   902     1 
  898   900   912     1 
  901   900   902     1 
  901   900   912     1 
  902   900   912     1 
  900   902   903     1 
  900   902   904     1 
  900   902   908     1 
  903   902   904     1 
  903   902   908     1 
  904   902   908     1 
  902   904   905     1 
  902   904   906     1 
  902   904   907     1 
  905   904   906     1 
  905   904   907     1 
  906   904   907     1 
  902   908   909     1 
  902   908   910     1 
  902   908   911     1 
  909   908   910     1 
  909   908   911     1 
  910   908   911     1 
  900   912   913     1 
  900   912   914     1 
  913   912   914     1 
  912   914   915     1 
  912   914   916     1 
  915   914   916     1 
  914   916   917     1 
  914   916   918     1 
  914   916   929     1 
  917   916   918     1 
  917   916   929     1 
  918   916   929     1 
  916   918   919     1 
  916   918   920     1 
  916   918   921     1 
  919   918   920     1 
  919   918   921     1 
  920   918   921     1 
  918   921   922     1 
  918   921   923     1 
  918   921   924     1 
  922   921   923     1 
  922   921   924     1 
  923   921   924     1 
  921   924   925     1 
  924   925   926     1 
  924   925   927     1 
  924   925   928     1 
  926   925   927     1 
  926   925   928     1 
  927   925   928     1 
  916   929   930     1 
  916   929   931     1 
  930   929   931     1 
  929   931   932     1 
  929   931   933     1 
  932   931   933     1 
  931   933   934     1 
  931   933   935     1 
  931   933   939     1 
  934   933   935     1 
  934   933   939     1 
  935   933   939     1 
  933   935   936     1 
  933   935   937     1 
  933   935   938     1 
  936   935   937     1 
  936   935   938     1 
  937   935   938     1 
  933   939   940     1 
  933   939   941     1 
  940   939   941     1 
  939   941   942     1 
  939   941   943     1 
  942   941   943     1 
  941   943   944     1 
  941   943   945     1 
  941   943   958     1 
  944   943   945     1 
  944   943   958     1 
  945   943   958     1 
  943   945   946     1 
  943   945   947     1 
  943   945   948     1 
  946   945   947     1 
  946   945   948     1 
  947   945   948     1 
  945   948   949     1 
  945   948   950     1 
  945   948   954     1 
  949   948   950     1 
  949   948   954     1 
  950   948   954     1 
  948   950   951     1 
  948   950   952     1 
  948   950   953     1 
  951   950   952     1 
  951   950   953     1 
  952   950   953     1 
  948   954   955     1 
  948   954   956     1 
  948   954   957     1 
  955   954   956     1 
  955   954   957     1 
  956   954   957     1 
  943   958   959     1 
  943   958   960     1 
  959   958   960     1 
  958   960   961     1 
  958   960   962     1 
  961   960   962     1 
  960   962   963     1 
  960   962   964     1 
  960   962   975     1 
  963   962   964     1 
  963   962   975     1 
  964   962   975     1 
  962   964   965     1 
  962   964   966     1 
  962   964   967     1 
  965   964   966     1 
  965   964   967     1 
  966   964   967     1 
  964   967   968     1 
  964   967   969     1 
  964   967   970     1 
  968   967   969     1 
  968   967   970     1 
  969   967   970     1 
  967   970   971     1 
  967   970   972     1 
  971   970   972     1 
  970   972   973     1 
  970   972   974     1 
  973   972   974     1 
  962   975   976     1 
  962   975   977     1 
  976   975   977     1 
  975   977   978     1 
  975   977   979     1 
  978   977   979     1 
  977   979   980     1 
  977   979   981     1 
  977   979   990     1 
  980   979   981     1 
  980   979   990     1 
  981   979   990     1 
  979   981   982     1 
  979   981   983     1 
  979   981   984     1 
  982   981   983     1 
  982   981   984     1 
  983   981   984     1 
  981   984   985     1 
  981   984   986     1 
  981   984   987     1 
  985   984   986     1 
  985   984   987     1 
  986   984   987     1 
  984   987   988     1 
  984   987   989     1 
  988   987   989     1 
  979   990   991     1 
  979   990   992     1 
  991   990   992     1 
  990   992   993     1 
  990   992   994     1 
  993   992   994     1 
  992   994   995     1 
  992   994   996     1 
  992   994  1000     1 
  995   994   996     1 
  995   994  1000     1 
  996   994  1000     1 
  994   996   997     1 
  994   996   998     1 
  994   996   999     1 
  997   996   998     1 
  997   996   999     1 
  998   996   999     1 
  994  1000  1001     1 
  994  1000  1002     1 
 1001  1000  1002     1 
 1000  1002  1003     1 
 1000  1002  1004     1 
 1003  1002  1004     1 
 1002  1004  1005     1 
 1002  1004  1006     1 
 1002  1004  1011     1 
 1005  1004  1006     1 
 1005  1004  1011     1 
 1006  1004  1011     1 
 1004  1006  1007     1 
 1004  1006  1008     1 
 1004  1006  1009     1 
 1007  1006  1008     1 
 1007  1006  1009     1 
 1008  1006  1009     1 
 1006  1009  1010     1 
 1004  1011  1012     1 
 1004  1011  1013     1 
 1012  1011  1013     1 
 1011  1013  1014     1 
 1011  1013  1015     1 
 1014  1013  1015     1 
 1013  1015  1016     1 
 1013  1015  1017     1 
 1013  1015  1026     1 
 1016  1015  1017     1 
 1016  1015  1026     1 
 1017  1015  1026     1 
 1015  1017  1018     1 
 1015  1017  1019     1 
 1015  1017  1020     1 
 1018  1017  1019     1 
 1018  1017  1020     1 
 1019  1017  1020     1 
 1017  1020  1021     1 
 1017  1020  1022     1 
 1017  1020  1023     1 
 1021  1020  1022     1 
 1021  1020  1023     1 
 1022  1020  1023     1 
 1020  1023  1024     1 
 1020  1023  1025     1 
 1024  1023  1025     1 
 1015  1026  1027     1 
 1015  1026  1028     1 
 1027  1026  1028     1 
 1026  1028  1029     1 
 1026  1028  1030     1 
 1029  1028  1030     1 
 1028  1030  1031     1 
 1028  1030  1032     1 
 1028  1030  1036     1 
 1031  1030  1032     1 
 1031  1030  1036     1 
 1032  1030  1036     1 
 1030  1032  1033     1 
 1030  1032  1034     1 
 1030  1032  1035     1 
 1033  1032  1034     1 
 1033  1032  1035     1 
 1034  1032  1035     1 
 1030  1036  1037     1 
 1030  1036  1038     1 
 1037  1036  1038     1 
 1036  1038  1039     1 
 1036  1038  1040     1 
 1039  1038  1040     1 
 1038  1040  1041     1 
 1038  1040  1042     1 
 1038  1040  1057     1 
 1041  1040  1042     1 
 1041  1040  1057     1 
 1042  1040  1057     1 
 1040  1042  1043     1 
 1040  1042  1044     1 
 1040  1042  1045     1 
 1043  1042  1044     1 
 1043  1042  1045     1 
 1044  1042  1045     1 
 1042  1045  1046     1 
 1042  1045  1055     1 
 1046  1045  1055     1 
 1045  1046  1047     1 
 1045  1046  1048     1 
 1047  1046  1048     1 
 1046  1048  1049     1 
 1046  1048  1050     1 
 1049  1048  1050     1 
 1048  1050  1051     1 
 1048  1050  1053     1 
 1051  1050  1053     1 
 1050  1051  1052     1 
 1050  1053  1054     1 
 1050  1053  1055     1 
 1054  1053  1055     1 
 1045  1055  1053     1 
 1045  1055  1056     1 
 1053  1055  1056     1 
 1040  1057  1058     1 
 1040  1057  1059     1 
 1058  1057  1059     1 
 1057  1059  1060     1 
 1057  1059  1061     1 
 1060  1059  1061     1 
 1059  1061  1062     1 
 1059  1061  1063     1 
 1059  1061  1076     1 
 1062  1061  1063     1 
 1062  1061  1076     1 
 1063  1061  1076     1 
 1061  1063  1064     1 
 1061  1063  1065     1 
 1061  1063  1066     1 
 1064  1063  1065     1 
 1064  1063  1066     1 
 1065  1063  1066     1 
 1063  1066  1067     1 
 1063  1066  1068     1 
 1063  1066  1072     1 
 1067  1066  1068     1 
 1067  1066  1072     1 
 1068  1066  1072     1 
 1066  1068  1069     1 
 1066  1068  1070     1 
 1066  1068  1071     1 
 1069  1068  1070     1 
 1069  1068  1071     1 
 1070  1068  1071     1 
 1066  1072  1073     1 
 1066  1072  1074     1 
 1066  1072  1075     1 
 1073  1072  1074     1 
 1073  1072  1075     1 
 1074  1072  1075     1 
 1061  1076  1077     1 
 1061  1076  1078     1 
 1077  1076  1078     1 
 1076  1078  1079     1 
 1076  1078  1080     1 
 1079  1078  1080     1 
 1078  1080  1081     1 
 1078  1080  1082     1 
 1078  1080  1092     1 
 1081  1080  1082     1 
 1081  1080  1092     1 
 1082  1080  1092     1 
 1080  1082  1083     1 
 1080  1082  1084     1 
 1080  1082  1088     1 
 1083  1082  1084     1 
 1083  1082  1088     1 
 1084  1082  1088     1 
 1082  1084  1085     1 
 1082  1084  1086     1 
 1082  1084  1087     1 
 1085  1084  1086     1 
 1085  1084  1087     1 
 1086  1084  1087     1 
 1082  1088  1089     1 
 1082  1088  1090     1 
 1082  1088  1091     1 
 1089  1088  1090     1 
 1089  1088  1091     1 
 1090  1088  1091     1 
 1080  1092  1093     1 
 1080  1092  1094     1 
 1093  1092  1094     1 
 1092  1094  1095     1 
 1092  1094  1096     1 
 1095  1094  1096     1 
 1094  1096  1097     1 
 1094  1096  1098     1 
 1094  1096  1102     1 
 1097  1096  1098     1 
 1097  1096  1102     1 
 1098  1096  1102     1 
 1096  1098  1099     1 
 1096  1098  1100     1 
 1096  1098  1101     1 
 1099  1098  1100     1 
 1099  1098  1101     1 
 1100  1098  1101     1 
 1096  1102  1103     1 
 1096  1102  1104     1 
 1103  1102  1104     1 
 1102  1104  1105     1 
 1102  1104  1106     1 
 1105  1104  1106     1 
 1104  1106  1107     1 
 1104  1106  1108     1 
 1104  1106  1121     1 
 1107  1106  1108     1 
 1107  1106  1121     1 
 1108  1106  1121     1 
 1106  1108  1109     1 
 1106  1108  1110     1 
 1106  1108  1111     1 
 1109  1108  1110     1 
 1109  1108  1111     1 
 1110  1108  1111     1 
 1108  1111  1112     1 
 1108  1111  1113     1 
 1108  1111  1117     1 
 1112  1111  1113     1 
 1112  1111  1117     1 
 1113  1111  1117     1 
 1111  1113  1114     1 
 1111  1113  1115     1 
 1111  1113  1116     1 
 1114  1113  1115     1 
 1114  1113  1116     1 
 1115  1113  1116     1 
 1111  1117  1118     1 
 1111  1117  1119     1 
 1111  1117  1120     1 
 1118  1117  1119     1 
 1118  1117  1120     1 
 1119  1117  1120     1 
 1106  1121  1122     1 
 1106  1121  1123     1 
 1122  1121  1123     1 
 1121  1123  1124     1 
 1121  1123  1125     1 
 1124  1123  1125     1 
 1123  1125  1126     1 
 1123  1125  1127     1 
 1123  1125  1141     1 
 1126  1125  1127     1 
 1126  1125  1141     1 
 1127  1125  1141     1 
 1125  1127  1128     1 
 1125  1127  1129     1 
 1125  1127  1130     1 
 1128  1127  1129     1 
 1128  1127  1130     1 
 1129  1127  1130     1 
 1127  1130  1131     1 
 1127  1130  1139     1 
 1131  1130  1139     1 
 1130  1131  1132     1 
 1130  1131  1133     1 
 1132  1131  1133     1 
 1131  1133  1134     1 
 1131  1133  1135     1 
 1134  1133  1135     1 
 1133  1135  1136     1 
 1133  1135  1137     1 
 1136  1135  1137     1 
 1135  1137  1138     1 
 1135  1137  1139     1 
 1138  1137  1139     1 
 1130  1139  1137     1 
 1130  1139  1140     1 
 1137  1139  1140     1 
 1125  1141  1142     1 
 1125  1141  1143     1 
 1142  1141  1143     1 
 1141  1143  1144     1 
 1141  1143  1145     1 
 1144  1143  1145     1 
 1143  1145  1146     1 
 1143  1145  1147     1 
 1143  1145  1156     1 
 1146  1145  1147     1 
 1146  1145  1156     1 
 1147  1145  1156     1 
 1145  1147  1148     1 
 1145  1147  1149     1 
 1145  1147  1150     1 
 1148  1147  1149     1 
 1148  1147  1150     1 
 1149  1147  1150     1 
 1147  1150  1151     1 
 1147  1150  1152     1 
 1147  1150  1153     1 
 1151  1150  1152     1 
 1151  1150  1153     1 
 1152  1150  1153     1 
 1150  1153  1154     1 
 1150  1153  1155     1 
 1154  1153  1155     1 
 1145  1156  1157     1 
 1145  1156  1158     1 
 1157  1156  1158     1 
 1156  1158  1159     1 
 1156  1158  1160     1 
 1159  1158  1160     1 
 1158  1160  1161     1 
 1158  1160  1162     1 
 1158  1160  1168     1 
 1161  1160  1162     1 
 1161  1160  1168     1 
 1162  1160  1168     1 
 1160  1162  1163     1 
 1160  1162  1164     1 
 1160  1162  1165     1 
 1163  1162  1164     1 
 1163  1162  1165     1 
 1164  1162  1165     1 
 1162  1165  1166     1 
 1162  1165  1167     1 
 1166  1165  1167     1 
 1160  1168  1169     1 
 1160  1168  1170     1 
 1169  1168  1170     1 
 1168  1170  1171     1 
 1168  1170  1172     1 
 1171  1170  1172     1 
 1170  1172  1173     1 
 1170  1172  1174     1 
 1170  1172  1182     1 
 1173  1172  1174     1 
 1173  1172  1182     1 
 1174  1172  1182     1 
 1172  1174  1175     1 
 1172  1174  1176     1 
 1172  1174  1180     1 
 1175  1174  1176     1 
 1175  1174  1180     1 
 1176  1174  1180     1 
 1174  1176  1177     1 
 1174  1176  1178     1 
 1174  1176  1179     1 
 1177  1176  1178     1 
 1177  1176  1179     1 
 1178  1176  1179     1 
 1174  1180  1181     1 
 1172  1182  1183     1 
 1172  1182  1184     1 
 1183  1182  1184     1 
 1182  1184  1185     1 
 1182  1184  1186     1 
 1185  1184  1186     1 
 1184  1186  1187     1 
 1184  1186  1188     1 
 1184  1186  1196     1 
 1187  1186  1188     1 
 1187  1186  1196     1 
 1188  1186  1196     1 
 1186  1188  1189     1 
 1186  1188  1190     1 
 1186  1188  1191     1 
 1189  1188  1190     1 
 1189  1188  1191     1 
 1190  1188  1191     1 
 1188  1191  1192     1 
 1188  1191  1193     1 
 1192  1191  1193     1 
 1191  1193  1194     1 
 1191  1193  1195     1 
 1194  1193  1195     1 
 1186  1196  1197     1 
 1186  1196  1198     1 
 1197  1196  1198     1 
 1196  1198  1199     1 
 1196  1198  1200     1 
 1199  1198  1200     1 
 1198  1200  1201     1 
 1198  1200  1202     1 
 1198  1200  1215     1 
 1201  1200  1202     1 
 1201  1200  1215     1 
 1202  1200  1215     1 
 1200  1202  1203     1 
 1200  1202  1204     1 
 1200  1202  1205     1 
 1203  1202  1204     1 
 1203  1202  1205     1 
 1204  1202  1205     1 
 1202  1205  1206     1 
 1202  1205  1207     1 
 1202  1205  1211     1 
 1206  1205  1207     1 
 1206  1205  1211     1 
 1207  1205  1211     1 
 1205  1207  1208     1 
 1205  1207  1209     1 
 1205  1207  1210     1 
 1208  1207  1209     1 
 1208  1207  1210     1 
 1209  1207  1210     1 
 1205  1211  1212     1 
 1205  1211  1213     1 
 1205  1211  1214     1 
 1212  1211  1213     1 
 1212  1211  1214     1 
 1213  1211  1214     1 
 1200  1215  1216     1 
 1200  1215  1217     1 
 1216  1215  1217     1 
 1215  1217  1218     1 
 1215  1217  1219     1 
 1218  1217  1219     1 
 1217  1219  1220     1 
 1217  1219  1221     1 
 1217  1219  1226     1 
 1220  1219  1221     1 
 1220  1219  1226     1 
 1221  1219  1226     1 
 1219  1221  1222     1 
 1219  1221  1223     1 
 1219  1221  1224     1 
 1222  1221  1223     1 
 1222  1221  1224     1 
 1223  1221  1224     1 
 1221  1224  1225     1 
 1219  1226  1227     1 
 1219  1226  1228     1 
 1227  1226  1228     1 
 1226  1228  1229     1 
 1226  1228  1230     1 
 1229  1228  1230     1 
 1228  1230  1231     1 
 1228  1230  1232     1 
 1228  1230  1236     1 
 1231  1230  1232     1 
 1231  1230  1236     1 
 1232  1230  1236     1 
 1230  1232  1233     1 
 1230  1232  1234     1 
 1230  1232  1235     1 
 1233  1232  1234     1 
 1233  1232  1235     1 
 1234  1232  1235     1 
 1230  1236  1237     1 
 1230  1236  1238     1 
 1237  1236  1238     1 
 1236  1238  1239     1 
 1236  1238  1240     1 
 1239  1238  1240     1 
 1238  1240  1241     1 
 1238  1240  1242     1 
 1238  1240  1255     1 
 1241  1240  1242     1 
 1241  1240  1255     1 
 1242  1240  1255     1 
 1240  1242  1243     1 
 1240  1242  1244     1 
 1240  1242  1248     1 
 1243  1242  1244     1 
 1243  1242  1248     1 
 1244  1242  1248     1 
 1242  1244  1245     1 
 1242  1244  1246     1 
 1242  1244  1247     1 
 1245  1244  1246     1 
 1245  1244  1247     1 
 1246  1244  1247     1 
 1242  1248  1249     1 
 1242  1248  1250     1 
 1242  1248  1251     1 
 1249  1248  1250     1 
 1249  1248  1251     1 
 1250  1248  1251     1 
 1248  1251  1252     1 
 1248  1251  1253     1 
 1248  1251  1254     1 
 1252  1251  1253     1 
 1252  1251  1254     1 
 1253  1251  1254     1 
 1240  1255  1256     1 
 1240  1255  1257     1 
 1256  1255  1257     1 
 1255  1257  1258     1 
 1255  1257  1259     1 
 1258  1257  1259     1 
 1257  1259  1260     1 
 1257  1259  1261     1 
 1257  1259  1272     1 
 1260  1259  1261     1 
 1260  1259  1272     1 
 1261  1259  1272     1 
 1259  1261  1262     1 
 1259  1261  1263     1 
 1259  1261  1264     1 
 1262  1261  1263     1 
 1262  1261  1264     1 
 1263  1261  1264     1 
 1261  1264  1265     1 
 1261  1264  1270     1 
 1265  1264  1270     1 
 1264  1265  1266     1 
 1265  1266  1267     1 
 1265  1266  1268     1 
 1267  1266  1268     1 
 1266  1268  1269     1 
 1266  1268  1270     1 
 1269  1268  1270     1 
 1264  1270  1268     1 
 1264  1270  1271     1 
 1268  1270  1271     1 
 1259  1272  1273     1 
 1259  1272  1274     1 
 1273  1272  1274     1 
 1272  1274  1275     1 
 1272  1274  1276     1 
 1275  1274  1276     1 
 1274  1276  1277     1 
 1274  1276  1278     1 
 1274  1276  1282     1 
 1277  1276  1278     1 
 1277  1276  1282     1 
 1278  1276  1282     1 
 1276  1278  1279     1 
 1276  1278  1280     1 
 1276  1278  1281     1 
 1279  1278  1280     1 
 1279  1278  1281     1 
 1280  1278  1281     1 
 1276  1282  1283     1 
 1276  1282  1284     1 
 1283  1282  1284     1 
 1282  1284  1285     1 
 1282  1284  1286     1 
 1285  1284  1286     1 
 1284  1286  1287     1 
 1284  1286  1288     1 
 1284  1286  1304     1 
 1287  1286  1288     1 
 1287  1286  1304     1 
 1288  1286  1304     1 
 1286  1288  1289     1 
 1286  1288  1290     1 
 1286  1288  1291     1 
 1289  1288  1290     1 
 1289  1288  1291     1 
 1290  1288  1291     1 
 1288  1291  1292     1 
 1288  1291  1293     1 
 1288  1291  1294     1 
 1292  1291  1293     1 
 1292  1291  1294     1 
 1293  1291  1294     1 
 1291  1294  1295     1 
 1291  1294  1296     1 
 1291  1294  1297     1 
 1295  1294  1296     1 
 1295  1294  1297     1 
 1296  1294  1297     1 
 1294  1297  1298     1 
 1294  1297  1299     1 
 1294  1297  1300     1 
 1298  1297  1299     1 
 1298  1297  1300     1 
 1299  1297  1300     1 
 1297  1300  1301     1 
 1297  1300  1302     1 
 1297  1300  1303     1 
 1301  1300  1302     1 
 1301  1300  1303     1 
 1302  1300  1303     1 
 1286  1304  1305     1 
 1286  1304  1306     1 
 1305  1304  1306     1 
 1304  1306  1307     1 
 1304  1306  1308     1 
 1307  1306  1308     1 
 1306  1308  1309     1 
 1306  1308  1310     1 
 1306  1308  1328     1 
 1309  1308  1310     1 
 1309  1308  1328     1 
 1310  1308  1328     1 
 1308  1310  1311     1 
 1308  1310  1312     1 
 1308  1310  1313     1 
 1311  1310  1312     1 
 1311  1310  1313     1 
 1312  1310  1313     1 
 1310  1313  1314     1 
 1310  1313  1315     1 
 1310  1313  1316     1 
 1314  1313  1315     1 
 1314  1313  1316     1 
 1315  1313  1316     1 
 1313  1316  1317     1 
 1313  1316  1318     1 
 1313  1316  1319     1 
 1317  1316  1318     1 
 1317  1316  1319     1 
 1318  1316  1319     1 
 1316  1319  1320     1 
 1316  1319  1321     1 
 1320  1319  1321     1 
 1319  1321  1322     1 
 1319  1321  1325     1 
 1322  1321  1325     1 
 1321  1322  1323     1 
 1321  1322  1324     1 
 1323  1322  1324     1 
 1321  1325  1326     1 
 1321  1325  1327     1 
 1326  1325  1327     1 
 1308  1328  1329     1 
 1308  1328  1330     1 
 1329  1328  1330     1 
 1328  1330  1331     1 
 1328  1330  1332     1 
 1331  1330  1332     1 
 1330  1332  1333     1 
 1330  1332  1334     1 
 1330  1332  1344     1 
 1333  1332  1334     1 
 1333  1332  1344     1 
 1334  1332  1344     1 
 1332  1334  1335     1 
 1332  1334  1336     1 
 1332  1334  1340     1 
 1335  1334  1336     1 
 1335  1334  1340     1 
 1336  1334  1340     1 
 1334  1336  1337     1 
 1334  1336  1338     1 
 1334  1336  1339     1 
 1337  1336  1338     1 
 1337  1336  1339     1 
 1338  1336  1339     1 
 1334  1340  1341     1 
 1334  1340  1342     1 
 1334  1340  1343     1 
 1341  1340  1342     1 
 1341  1340  1343     1 
 1342  1340  1343     1 
 1332  1344  1345     1 
 1332  1344  1346     1 
 1345  1344  1346     1 
 1344  1346  1347     1 
 1344  1346  1348     1 
 1347  1346  1348     1 
 1346  1348  1349     1 
 1346  1348  1350     1 
 1346  1348  1358     1 
 1349  1348  1350     1 
 1349  1348  1358     1 
 1350  1348  1358     1 
 1348  1350  1351     1 
 1348  1350  1352     1 
 1348  1350  1356     1 
 1351  1350  1352     1 
 1351  1350  1356     1 
 1352  1350  1356     1 
 1350  1352  1353     1 
 1350  1352  1354     1 
 1350  1352  1355     1 
 1353  1352  1354     1 
 1353  1352  1355     1 
 1354  1352  1355     1 
 1350  1356  1357     1 
 1348  1358  1359     1 
 1348  1358  1360     1 
 1359  1358  1360     1 
 1358  1360  1361     1 
 1358  1360  1362     1 
 1361  1360  1362     1 
 1360  1362  1363     1 
 1360  1362  1364     1 
 1360  1362  1377     1 
 1363  1362  1364     1 
 1363  1362  1377     1 
 1364  1362  1377     1 
 1362  1364  1365     1 
 1362  1364  1366     1 
 1362  1364  1370     1 
 1365  1364  1366     1 
 1365  1364  1370     1 
 1366  1364  1370     1 
 1364  1366  1367     1 
 1364  1366  1368     1 
 1364  1366  1369     1 
 1367  1366  1368     1 
 1367  1366  1369     1 
 1368  1366  1369     1 
 1364  1370  1371     1 
 1364  1370  1372     1 
 1364  1370  1373     1 
 1371  1370  1372     1 
 1371  1370  1373     1 
 1372  1370  1373     1 
 1370  1373  1374     1 
 1370  1373  1375     1 
 1370  1373  1376     1 
 1374  1373  1375     1 
 1374  1373  1376     1 
 1375  1373  1376     1 
 1362  1377  1378     1 
 1362  1377  1379     1 
 1378  1377  1379     1 
 1377  1379  1380     1 
 1377  1379  1381     1 
 1380  1379  1381     1 
 1379  1381  1382     1 
 1379  1381  1383     1 
 1379  1381  1394     1 
 1382  1381  1383     1 
 1382  1381  1394     1 
 1383  1381  1394     1 
 1381  1383  1384     1 
 1381  1383  1385     1 
 1381  1383  1386     1 
 1384  1383  1385     1 
 1384  1383  1386     1 
 1385  1383  1386     1 
 1383  1386  1387     1 
 1383  1386  1388     1 
 1383  1386  1389     1 
 1387  1386  1388     1 
 1387  1386  1389     1 
 1388  1386  1389     1 
 1386  1389  1390     1 
 1389  1390  1391     1 
 1389  1390  1392     1 
 1389  1390  1393     1 
 1391  1390  1392     1 
 1391  1390  1393     1 
 1392  1390  1393     1 
 1381  1394  1395     1 
 1381  1394  1396     1 
 1395  1394  1396     1 
 1394  1396  1397     1 
 1394  1396  1406     1 
 1397  1396  1406     1 
 1396  1397  1398     1 
 1396  1397  1399     1 
 1396  1397  1400     1 
 1398  1397  1399     1 
 1398  1397  1400     1 
 1399  1397  1400     1 
 1397  1400  1401     1 
 1397  1400  1402     1 
 1397  1400  1403     1 
 1401  1400  1402     1 
 1401  1400  1403     1 
 1402  1400  1403     1 
 1400  1403  1404     1 
 1400  1403  1405     1 
 1400  1403  1406     1 
 1404  1403  1405     1 
 1404  1403  1406     1 
 1405  1403  1406     1 
 1396  1406  1403     1 
 1396  1406  1407     1 
 1396  1406  1408     1 
 1403  1406  1407     1 
 1403  1406  1408     1 
 1407  1406  1408     1 
 1406  1408  1409     1 
 1406  1408  1410     1 
 1409  1408  1410     1 
 1408  1410  1411     1 
 1408  1410  1412     1 
 1411  1410  1412     1 
 1410  1412  1413     1 
 1410  1412  1414     1 
 1410  1412  1430     1 
 1413  1412  1414     1 
 1413  1412  1430     1 
 1414  1412  1430     1 
 1412  1414  1415     1 
 1412  1414  1416     1 
 1412  1414  1417     1 
 1415  1414  1416     1 
 1415  1414  1417     1 
 1416  1414  1417     1 
 1414  1417  1418     1 
 1414  1417  1419     1 
 1414  1417  1420     1 
 1418  1417  1419     1 
 1418  1417  1420     1 
 1419  1417  1420     1 
 1417  1420  1421     1 
 1417  1420  1422     1 
 1417  1420  1423     1 
 1421  1420  1422     1 
 1421  1420  1423     1 
 1422  1420  1423     1 
 1420  1423  1424     1 
 1420  1423  1425     1 
 1420  1423  1426     1 
 1424  1423  1425     1 
 1424  1423  1426     1 
 1425  1423  1426     1 
 1423  1426  1427     1 
 1423  1426  1428     1 
 1423  1426  1429     1 
 1427  1426  1428     1 
 1427  1426  1429     1 
 1428  1426  1429     1 
 1412  1430  1431     1 
 1412  1430  1432     1 
 1431  1430  1432     1 
 1430  1432  1433     1 
 1430  1432  1434     1 
 1433  1432  1434     1 
 1432  1434  1435     1 
 1432  1434  1436     1 
 1432  1434  1442     1 
 1435  1434  1436     1 
 1435  1434  1442     1 
 1436  1434  1442     1 
 1434  1436  1437     1 
 1434  1436  1438     1 
 1434  1436  1439     1 
 1437  1436  1438     1 
 1437  1436  1439     1 
 1438  1436  1439     1 
 1436  1439  1440     1 
 1436  1439  1441     1 
 1440  1439  1441     1 
 1434  1442  1443     1 
 1434  1442  1444     1 
 1443  1442  1444     1 
 1442  1444  1445     1 
 1442  1444  1446     1 
 1445  1444  1446     1 
 1444  1446  1447     1 
 1444  1446  1448     1 
 1444  1446  1461     1 
 1447  1446  1448     1 
 1447  1446  1461     1 
 1448  1446  1461     1 
 1446  1448  1449     1 
 1446  1448  1450     1 
 1446  1448  1454     1 
 1449  1448  1450     1 
 1449  1448  1454     1 
 1450  1448  1454     1 
 1448  1450  1451     1 
 1448  1450  1452     1 
 1448  1450  1453     1 
 1451  1450  1452     1 
 1451  1450  1453     1 
 1452  1450  1453     1 
 1448  1454  1455     1 
 1448  1454  1456     1 
 1448  1454  1457     1 
 1455  1454  1456     1 
 1455  1454  1457     1 
 1456  1454  1457     1 
 1454  1457  1458     1 
 1454  1457  1459     1 
 1454  1457  1460     1 
 1458  1457  1459     1 
 1458  1457  1460     1 
 1459  1457  1460     1 
 1446  1461  1462     1 
 1446  1461  1463     1 
 1462  1461  1463     1 
 1461  1463  1464     1 
 1461  1463  1465     1 
 1464  1463  1465     1 
 1463  1465  1466     1 
 1463  1465  1467     1 
 1463  1465  1478     1 
 1466  1465  1467     1 
 1466  1465  1478     1 
 1467  1465  1478     1 
 1465  1467  1468     1 
 1465  1467  1469     1 
 1465  1467  1470     1 
 1468  1467  1469     1 
 1468  1467  1470     1 
 1469  1467  1470     1 
 1467  1470  1471     1 
 1467  1470  1472     1 
 1467  1470  1473     1 
 1471  1470  1472     1 
 1471  1470  1473     1 
 1472  1470  1473     1 
 1470  1473  1474     1 
 1470  1473  1475     1 
 1474  1473  1475     1 
 1473  1475  1476     1 
 1473  1475  1477     1 
 1476  1475  1477     1 
 1465  1478  1479     1 
 1465  1478  1480     1 
 1479  1478  1480     1 
 1478  1480  1481     1 
 1478  1480  1482     1 
 1481  1480  1482     1 
 1480  1482  1483     1 
 1480  1482  1484     1 
 1480  1482  1497     1 
 1483  1482  1484     1 
 1483  1482  1497     1 
 1484  1482  1497     1 
 1482  1484  1485     1 
 1482  1484  1486     1 
 1482  1484  1487     1 
 1485  1484  1486     1 
 1485  1484  1487     1 
 1486  1484  1487     1 
 1484  1487  1488     1 
 1484  1487  1489     1 
 1484  1487  1493     1 
 1488  1487  1489     1 
 1488  1487  1493     1 
 1489  1487  1493     1 
 1487  1489  1490     1 
 1487  1489  1491     1 
 1487  1489  1492     1 
 1490  1489  1491     1 
 1490  1489  1492     1 
 1491  1489  1492     1 
 1487  1493  1494     1 
 1487  1493  1495     1 
 1487  1493  1496     1 
 1494  1493  1495     1 
 1494  1493  1496     1 
 1495  1493  1496     1 
 1482  1497  1498     1 
 1482  1497  1499     1 
 1498  1497  1499     1 
 1497  1499  1500     1 
 1497  1499  1501     1 
 1500  1499  1501     1 
 1499  1501  1502     1 
 1499  1501  1503     1 
 1499  1501  1507     1 
 1502  1501  1503     1 
 1502  1501  1507     1 
 1503  1501  1507     1 
 1501  1503  1504     1 
 1501  1503  1505     1 
 1501  1503  1506     1 
 1504  1503  1505     1 
 1504  1503  1506     1 
 1505  1503  1506     1 
 1501  1507  1508     1 
 1501  1507  1509     1 
 1508  1507  1509     1 
 1507  1509  1510     1 
 1507  1509  1511     1 
 1510  1509  1511     1 
 1509  1511  1512     1 
 1509  1511  1513     1 
 1509  1511  1531     1 
 1512  1511  1513     1 
 1512  1511  1531     1 
 1513  1511  1531     1 
 1511  1513  1514     1 
 1511  1513  1515     1 
 1511  1513  1516     1 
 1514  1513  1515     1 
 1514  1513  1516     1 
 1515  1513  1516     1 
 1513  1516  1517     1 
 1513  1516  1518     1 
 1513  1516  1519     1 
 1517  1516  1518     1 
 1517  1516  1519     1 
 1518  1516  1519     1 
 1516  1519  1520     1 
 1516  1519  1521     1 
 1516  1519  1522     1 
 1520  1519  1521     1 
 1520  1519  1522     1 
 1521  1519  1522     1 
 1519  1522  1523     1 
 1519  1522  1524     1 
 1523  1522  1524     1 
 1522  1524  1525     1 
 1522  1524  1528     1 
 1525  1524  1528     1 
 1524  1525  1526     1 
 1524  1525  1527     1 
 1526  1525  1527     1 
 1524  1528  1529     1 
 1524  1528  1530     1 
 1529  1528  1530     1 
 1511  1531  1532     1 
 1511  1531  1533     1 
 1532  1531  1533     1 
 1531  1533  1534     1 
 1531  1533  1535     1 
 1534  1533  1535     1 
 1533  1535  1536     1 
 1533  1535  1537     1 
 1533  1535  1555     1 
 1536  1535  1537     1 
 1536  1535  1555     1 
 1537  1535  1555     1 
 1535  1537  1538     1 
 1535  1537  1539     1 
 1535  1537  1540     1 
 1538  1537  1539     1 
 1538  1537  1540     1 
 1539  1537  1540     1 
 1537  1540  1541     1 
 1537  1540  1542     1 
 1537  1540  1543     1 
 1541  1540  1542     1 
 1541  1540  1543     1 
 1542  1540  1543     1 
 1540  1543  1544     1 
 1540  1543  1545     1 
 1540  1543  1546     1 
 1544  1543  1545     1 
 1544  1543  1546     1 
 1545  1543  1546     1 
 1543  1546  1547     1 
 1543  1546  1548     1 
 1547  1546  1548     1 
 1546  1548  1549     1 
 1546  1548  1552     1 
 1549  1548  1552     1 
 1548  1549  1550     1 
 1548  1549  1551     1 
 1550  1549  1551     1 
 1548  1552  1553     1 
 1548  1552  1554     1 
 1553  1552  1554     1 
 1535  1555  1556     1 
 1535  1555  1557     1 
 1556  1555  1557     1 
 1555  1557  1558     1 
 1555  1557  1559     1 
 1558  1557  1559     1 
 1557  1559  1560     1 
 1557  1559  1561     1 
 1557  1559  1574     1 
 1560  1559  1561     1 
 1560  1559  1574     1 
 1561  1559  1574     1 
 1559  1561  1562     1 
 1559  1561  1563     1 
 1559  1561  1567     1 
 1562  1561  1563     1 
 1562  1561  1567     1 
 1563  1561  1567     1 
 1561  1563  1564     1 
 1561  1563  1565     1 
 1561  1563  1566     1 
 1564  1563  1565     1 
 1564  1563  1566     1 
 1565  1563  1566     1 
 1561  1567  1568     1 
 1561  1567  1569     1 
 1561  1567  1570     1 
 1568  1567  1569     1 
 1568  1567  1570     1 
 1569  1567  1570     1 
 1567  1570  1571     1 
 1567  1570  1572     1 
 1567  1570  1573     1 
 1571  1570  1572     1 
 1571  1570  1573     1 
 1572  1570  1573     1 
 1559  1574  1575     1 
 1559  1574  1576     1 
 1575  1574  1576     1 
 1574  1576  1577     1 
 1574  1576  1578     1 
 1577  1576  1578     1 
 1576  1578  1579     1 
 1576  1578  1580     1 
 1576  1578  1598     1 
 1579  1578  1580     1 
 1579  1578  1598     1 
 1580  1578  1598     1 
 1578  1580  1581     1 
 1578  1580  1582     1 
 1578  1580  1583     1 
 1581  1580  1582     1 
 1581  1580  1583     1 
 1582  1580  1583     1 
 1580  1583  1584     1 
 1580  1583  1585     1 
 1580  1583  1586     1 
 1584  1583  1585     1 
 1584  1583  1586     1 
 1585  1583  1586     1 
 1583  1586  1587     1 
 1583  1586  1588     1 
 1583  1586  1589     1 
 1587  1586  1588     1 
 1587  1586  1589     1 
 1588  1586  1589     1 
 1586  1589  1590     1 
 1586  1589  1591     1 
 1590  1589  1591     1 
 1589  1591  1592     1 
 1589  1591  1595     1 
 1592  1591  1595     1 
 1591  1592  1593     1 
 1591  1592  1594     1 
 1593  1592  1594     1 
 1591  1595  1596     1 
 1591  1595  1597     1 
 1596  1595  1597     1 
 1578  1598  1599     1 
 1578  1598  1600     1 
 1599  1598  1600     1 
 1598  1600  1601     1 
 1598  1600  1602     1 
 1601  1600  1602     1 
 1600  1602  1603     1 
 1600  1602  1604     1 
 1600  1602  1605     1 
 1603  1602  1604     1 
 1603  1602  1605     1 
 1604  1602  1605     1 
 1602  1605  1606     1 
 1602  1605  1607     1 
 1606  1605  1607     1 
 1605  1607  1608     1 
 1605  1607  1609     1 
 1608  1607  1609     1 
 1607  1609  1610     1 
 1607  1609  1611     1 
 1607  1609  1620     1 
 1610  1609  1611     1 
 1610  1609  1620     1 
 1611  1609  1620     1 
 1609  1611  1612     1 
 1609  1611  1613     1 
 1609  1611  1614     1 
 1612  1611  1613     1 
 1612  1611  1614     1 
 1613  1611  1614     1 
 1611  1614  1615     1 
 1611  1614  1616     1 
 1611  1614  1617     1 
 1615  1614  1616     1 
 1615  1614  1617     1 
 1616  1614  1617     1 
 1614  1617  1618     1 
 1614  1617  1619     1 
 1618  1617  1619     1 
 1609  1620  1621     1 
 1609  1620  1622     1 
 1621  1620  1622     1 
 1620  1622  1623     1 
 1620  1622  1624     1 
 1623  1622  1624     1 
 1622  1624  1625     1 
 1622  1624  1626     1 
 1622  1624  1644     1 
 1625  1624  1626     1 
 1625  1624  1644     1 
 1626  1624  1644     1 
 1624  1626  1627     1 
 1624  1626  1628     1 
 1624  1626  1629     1 
 1627  1626  1628     1 
 1627  1626  1629     1 
 1628  1626  1629     1 
 1626  1629  1630     1 
 1626  1629  1631     1 
 1626  1629  1632     1 
 1630  1629  1631     1 
 1630  1629  1632     1 
 1631  1629  1632     1 
 1629  1632  1633     1 
 1629  1632  1634     1 
 1629  1632  1635     1 
 1633  1632  1634     1 
 1633  1632  1635     1 
 1634  1632  1635     1 
 1632  1635  1636     1 
 1632  1635  1637     1 
 1636  1635  1637     1 
 1635  1637  1638     1 
 1635  1637  1641     1 
 1638  1637  1641     1 
 1637  1638  1639     1 
 1637  1638  1640     1 
 1639  1638  1640     1 
 1637  1641  1642     1 
 1637  1641  1643     1 
 1642  1641  1643     1 
 1624  1644  1645     1 
 1624  1644  1646     1 
 1645  1644  1646     1 
 1644  1646  1647     1 
 1644  1646  1648     1 
 1647  1646  1648     1 
 1646  1648  1649     1 
 1646  1648  1650     1 
 1646  1648  1654     1 
 1649  1648  1650     1 
 1649  1648  1654     1 
 1650  1648  1654     1 
 1648  1650  1651     1 
 1648  1650  1652     1 
 1648  1650  1653     1 
 1651  1650  1652     1 
 1651  1650  1653     1 
 1652  1650  1653     1 
 1648  1654  1655     1 
 1648  1654  1656     1 
 1655  1654  1656     1 

[ dihedrals ]
;  ai    aj    ak    al funct            c0            c1            c2            c3            c4            c5
    2     1     4     5     9 
    2     1     4     6     9 
    2     1     4     7     9 
    3     1     4     5     9 
    3     1     4     6     9 
    3     1     4     7     9 
   13     1     4     5     9 
   13     1     4     6     9 
   13     1     4     7     9 
    2     1    13    10     9 
    2     1    13    14     9 
    2     1    13    15     9 
    3     1    13    10     9 
    3     1    13    14     9 
    3     1    13    15     9 
    4     1    13    10     9 
    4     1    13    14     9 
    4     1    13    15     9 
    1     4     7     8     9 
    1     4     7     9     9 
    1     4     7    10     9 
    5     4     7     8     9 
    5     4     7     9     9 
    5     4     7    10     9 
    6     4     7     8     9 
    6     4     7     9     9 
    6     4     7    10     9 
    4     7    10    11     9 
    4     7    10    12     9 
    4     7    10    13     9 
    8     7    10    11     9 
    8     7    10    12     9 
    8     7    10    13     9 
    9     7    10    11     9 
    9     7    10    12     9 
    9     7    10    13     9 
    7    10    13     1     9 
    7    10    13    14     9 
    7    10    13    15     9 
   11    10    13     1     9 
   11    10    13    14     9 
   11    10    13    15     9 
   12    10    13     1     9 
   12    10    13    14     9 
   12    10    13    15     9 
    1    13    15    16     9 
    1    13    15    17     9 
   10    13    15    16     9 
   10    13    15    17     9 
   14    13    15    16     9 
   14    13    15    17     9 
   13    15    17    18     9 
   13    15    17    19     9 
   16    15    17    18     9 
   16    15    17    19     9 
   15    17    19    20     9 
   15    17    19    21     9 
   15    17    19    32     9 
   18    17    19    20     9 
   18    17    19    21     9 
   18    17    19    32     9 
   17    19    21    22     9 
   17    19    21    23     9 
   17    19    21    24     9 
   20    19    21    22     9 
   20    19    21    23     9 
   20    19    21    24     9 
   32    19    21    22     9 
   32    19    21    23     9 
   32    19    21    24     9 
   17    19    32    33     9 
   17    19    32    34     9 
   20    19    32    33     9 
   20    19    32    34     9 
   21    19    32    33     9 
   21    19    32    34     9 
   19    21    24    25     9 
   19    21    24    30     9 
   22    21    24    25     9 
   22    21    24    30     9 
   23    21    24    25     9 
   23    21    24    30     9 
   21    24    25    26     9 
   30    24    25    26     9 
   21    24    30    28     9 
   21    24    30    31     9 
   25    24    30    28     9 
   25    24    30    31     9 
   24    25    26    27     9 
   24    25    26    28     9 
   25    26    28    29     9 
   25    26    28    30     9 
   27    26    28    29     9 
   27    26    28    30     9 
   26    28    30    24     9 
   26    28    30    31     9 
   29    28    30    24     9 
   29    28    30    31     9 
   19    32    34    35     9 
   19    32    34    36     9 
   33    32    34    35     9 
   33    32    34    36     9 
   32    34    36    37     9 
   32    34    36    38     9 
   32    34    36    56     9 
   35    34    36    37     9 
   35    34    36    38     9 
   35    34    36    56     9 
   34    36    38    39     9 
   34    36    38    40     9 
   34    36    38    41     9 
   37    36    38    39     9 
   37    36    38    40     9 
   37    36    38    41     9 
   56    36    38    39     9 
   56    36    38    40     9 
   56    36    38    41     9 
   34    36    56    57     9 
   34    36    56    58     9 
   37    36    56    57     9 
   37    36    56    58     9 
   38    36    56    57     9 
   38    36    56    58     9 
   36    38    41    42     9 
   36    38    41    43     9 
   36    38    41    44     9 
   39    38    41    42     9 
   39    38    41    43     9 
   39    38    41    44     9 
   40    38    41    42     9 
   40    38    41    43     9 
   40    38    41    44     9 
   38    41    44    45     9 
   38    41    44    46     9 
   38    41    44    47     9 
   42    41    44    45     9 
   42    41    44    46     9 
   42    41    44    47     9 
   43    41    44    45     9 
   43    41    44    46     9 
   43    41    44    47     9 
   41    44    47    48     9 
   41    44    47    49     9 
   45    44    47    48     9 
   45    44    47    49     9 
   46    44    47    48     9 
   46    44    47    49     9 
   44    47    49    50     9 
   44    47    49    53     9 
   48    47    49    50     9 
   48    47    49    53     9 
   47    49    50    51     9 
   47    49    50    52     9 
   53    49    50    51     9 
   53    49    50    52     9 
   47    49    53    54     9 
   47    49    53    55     9 
   50    49    53    54     9 
   50    49    53    55     9 
   36    56    58    59     9 
   36    56    58    60     9 
   57    56    58    59     9 
   57    56    58    60     9 
   56    58    60    61     9 
   56    58    60    62     9 
   56    58    60    77     9 
   59    58    60    61     9 
   59    58    60    62     9 
   59    58    60    77     9 
   58    60    62    63     9 
   58    60    62    64     9 
   58    60    62    65     9 
   61    60    62    63     9 
   61    60    62    64     9 
   61    60    62    65     9 
   77    60    62    63     9 
   77    60    62    64     9 
   77    60    62    65     9 
   58    60    77    78     9 
   58    60    77    79     9 
   61    60    77    78     9 
   61    60    77    79     9 
   62    60    77    78     9 
   62    60    77    79     9 
   60    62    65    66     9 
   60    62    65    75     9 
   63    62    65    66     9 
   63    62    65    75     9 
   64    62    65    66     9 
   64    62    65    75     9 
   62    65    66    67     9 
   62    65    66    68     9 
   75    65    66    67     9 
   75    65    66    68     9 
   62    65    75    73     9 
   62    65    75    76     9 
   66    65    75    73     9 
   66    65    75    76     9 
   65    66    68    69     9 
   65    66    68    70     9 
   67    66    68    69     9 
   67    66    68    70     9 
   66    68    70    71     9 
   66    68    70    73     9 
   69    68    70    71     9 
   69    68    70    73     9 
   68    70    71    72     9 
   73    70    71    72     9 
   68    70    73    74     9 
   68    70    73    75     9 
   71    70    73    74     9 
   71    70    73    75     9 
   70    73    75    65     9 
   70    73    75    76     9 
   74    73    75    65     9 
   74    73    75    76     9 
   60    77    79    80     9 
   60    77    79    81     9 
   78    77    79    80     9 
   78    77    79    81     9 
   77    79    81    82     9 
   77    79    81    83     9 
   77    79    81   101     9 
   80    79    81    82     9 
   80    79    81    83     9 
   80    79    81   101     9 
   79    81    83    84     9 
   79    81    83    85     9 
   79    81    83    86     9 
   82    81    83    84     9 
   82    81    83    85     9 
   82    81    83    86     9 
  101    81    83    84     9 
  101    81    83    85     9 
  101    81    83    86     9 
   79    81   101   102     9 
   79    81   101   103     9 
   82    81   101   102     9 
   82    81   101   103     9 
   83    81   101   102     9 
   83    81   101   103     9 
   81    83    86    87     9 
   81    83    86    88     9 
   81    83    86    89     9 
   84    83    86    87     9 
   84    83    86    88     9 
   84    83    86    89     9 
   85    83    86    87     9 
   85    83    86    88     9 
   85    83    86    89     9 
   83    86    89    90     9 
   83    86    89    91     9 
   83    86    89    92     9 
   87    86    89    90     9 
   87    86    89    91     9 
   87    86    89    92     9 
   88    86    89    90     9 
   88    86    89    91     9 
   88    86    89    92     9 
   86    89    92    93     9 
   86    89    92    94     9 
   90    89    92    93     9 
   90    89    92    94     9 
   91    89    92    93     9 
   91    89    92    94     9 
   89    92    94    95     9 
   89    92    94    98     9 
   93    92    94    95     9 
   93    92    94    98     9 
   92    94    95    96     9 
   92    94    95    97     9 
   98    94    95    96     9 
   98    94    95    97     9 
   92    94    98    99     9 
   92    94    98   100     9 
   95    94    98    99     9 
   95    94    98   100     9 
   81   101   103   104     9 
   81   101   103   113     9 
  102   101   103   104     9 
  102   101   103   113     9 
  101   103   104   105     9 
  101   103   104   106     9 
  101   103   104   107     9 
  113   103   104   105     9 
  113   103   104   106     9 
  113   103   104   107     9 
  101   103   113   110     9 
  101   103   113   114     9 
  101   103   113   115     9 
  104   103   113   110     9 
  104   103   113   114     9 
  104   103   113   115     9 
  103   104   107   108     9 
  103   104   107   109     9 
  103   104   107   110     9 
  105   104   107   108     9 
  105   104   107   109     9 
  105   104   107   110     9 
  106   104   107   108     9 
  106   104   107   109     9 
  106   104   107   110     9 
  104   107   110   111     9 
  104   107   110   112     9 
  104   107   110   113     9 
  108   107   110   111     9 
  108   107   110   112     9 
  108   107   110   113     9 
  109   107   110   111     9 
  109   107   110   112     9 
  109   107   110   113     9 
  107   110   113   103     9 
  107   110   113   114     9 
  107   110   113   115     9 
  111   110   113   103     9 
  111   110   113   114     9 
  111   110   113   115     9 
  112   110   113   103     9 
  112   110   113   114     9 
  112   110   113   115     9 
  103   113   115   116     9 
  103   113   115   117     9 
  110   113   115   116     9 
  110   113   115   117     9 
  114   113   115   116     9 
  114   113   115   117     9 
  113   115   117   118     9 
  113   115   117   119     9 
  116   115   117   118     9 
  116   115   117   119     9 
  115   117   119   120     9 
  115   117   119   121     9 
  115   117   119   122     9 
  118   117   119   120     9 
  118   117   119   121     9 
  118   117   119   122     9 
  117   119   122   123     9 
  117   119   122   124     9 
  120   119   122   123     9 
  120   119   122   124     9 
  121   119   122   123     9 
  121   119   122   124     9 
  119   122   124   125     9 
  119   122   124   126     9 
  123   122   124   125     9 
  123   122   124   126     9 
  122   124   126   127     9 
  122   124   126   128     9 
  122   124   126   136     9 
  125   124   126   127     9 
  125   124   126   128     9 
  125   124   126   136     9 
  124   126   128   129     9 
  124   126   128   130     9 
  124   126   128   134     9 
  127   126   128   129     9 
  127   126   128   130     9 
  127   126   128   134     9 
  136   126   128   129     9 
  136   126   128   130     9 
  136   126   128   134     9 
  124   126   136   137     9 
  124   126   136   138     9 
  127   126   136   137     9 
  127   126   136   138     9 
  128   126   136   137     9 
  128   126   136   138     9 
  126   128   130   131     9 
  126   128   130   132     9 
  126   128   130   133     9 
  129   128   130   131     9 
  129   128   130   132     9 
  129   128   130   133     9 
  134   128   130   131     9 
  134   128   130   132     9 
  134   128   130   133     9 
  126   128   134   135     9 
  129   128   134   135     9 
  130   128   134   135     9 
  126   136   138   139     9 
  126   136   138   140     9 
  137   136   138   139     9 
  137   136   138   140     9 
  136   138   140   141     9 
  136   138   140   142     9 
  136   138   140   152     9 
  139   138   140   141     9 
  139   138   140   142     9 
  139   138   140   152     9 
  138   140   142   143     9 
  138   140   142   144     9 
  138   140   142   148     9 
  141   140   142   143     9 
  141   140   142   144     9 
  141   140   142   148     9 
  152   140   142   143     9 
  152   140   142   144     9 
  152   140   142   148     9 
  138   140   152   153     9 
  138   140   152   154     9 
  141   140   152   153     9 
  141   140   152   154     9 
  142   140   152   153     9 
  142   140   152   154     9 
  140   142   144   145     9 
  140   142   144   146     9 
  140   142   144   147     9 
  143   142   144   145     9 
  143   142   144   146     9 
  143   142   144   147     9 
  148   142   144   145     9 
  148   142   144   146     9 
  148   142   144   147     9 
  140   142   148   149     9 
  140   142   148   150     9 
  140   142   148   151     9 
  143   142   148   149     9 
  143   142   148   150     9 
  143   142   148   151     9 
  144   142   148   149     9 
  144   142   148   150     9 
  144   142   148   151     9 
  140   152   154   155     9 
  140   152   154   156     9 
  153   152   154   155     9 
  153   152   154   156     9 
  152   154   156   157     9 
  152   154   156   158     9 
  152   154   156   162     9 
  155   154   156   157     9 
  155   154   156   158     9 
  155   154   156   162     9 
  154   156   158   159     9 
  154   156   158   160     9 
  154   156   158   161     9 
  157   156   158   159     9 
  157   156   158   160     9 
  157   156   158   161     9 
  162   156   158   159     9 
  162   156   158   160     9 
  162   156   158   161     9 
  154   156   162   163     9 
  154   156   162   164     9 
  157   156   162   163     9 
  157   156   162   164     9 
  158   156   162   163     9 
  158   156   162   164     9 
  156   162   164   165     9 
  156   162   164   166     9 
  163   162   164   165     9 
  163   162   164   166     9 
  162   164   166   167     9 
  162   164   166   168     9 
  162   164   166   181     9 
  165   164   166   167     9 
  165   164   166   168     9 
  165   164   166   181     9 
  164   166   168   169     9 
  164   166   168   170     9 
  164   166   168   171     9 
  167   166   168   169     9 
  167   166   168   170     9 
  167   166   168   171     9 
  181   166   168   169     9 
  181   166   168   170     9 
  181   166   168   171     9 
  164   166   181   182     9 
  164   166   181   183     9 
  167   166   181   182     9 
  167   166   181   183     9 
  168   166   181   182     9 
  168   166   181   183     9 
  166   168   171   172     9 
  166   168   171   173     9 
  166   168   171   177     9 
  169   168   171   172     9 
  169   168   171   173     9 
  169   168   171   177     9 
  170   168   171   172     9 
  170   168   171   173     9 
  170   168   171   177     9 
  168   171   173   174     9 
  168   171   173   175     9 
  168   171   173   176     9 
  172   171   173   174     9 
  172   171   173   175     9 
  172   171   173   176     9 
  177   171   173   174     9 
  177   171   173   175     9 
  177   171   173   176     9 
  168   171   177   178     9 
  168   171   177   179     9 
  168   171   177   180     9 
  172   171   177   178     9 
  172   171   177   179     9 
  172   171   177   180     9 
  173   171   177   178     9 
  173   171   177   179     9 
  173   171   177   180     9 
  166   181   183   184     9 
  166   181   183   185     9 
  182   181   183   184     9 
  182   181   183   185     9 
  181   183   185   186     9 
  181   183   185   187     9 
  181   183   185   205     9 
  184   183   185   186     9 
  184   183   185   187     9 
  184   183   185   205     9 
  183   185   187   188     9 
  183   185   187   189     9 
  183   185   187   190     9 
  186   185   187   188     9 
  186   185   187   189     9 
  186   185   187   190     9 
  205   185   187   188     9 
  205   185   187   189     9 
  205   185   187   190     9 
  183   185   205   206     9 
  183   185   205   207     9 
  186   185   205   206     9 
  186   185   205   207     9 
  187   185   205   206     9 
  187   185   205   207     9 
  185   187   190   191     9 
  185   187   190   192     9 
  185   187   190   193     9 
  188   187   190   191     9 
  188   187   190   192     9 
  188   187   190   193     9 
  189   187   190   191     9 
  189   187   190   192     9 
  189   187   190   193     9 
  187   190   193   194     9 
  187   190   193   195     9 
  187   190   193   196     9 
  191   190   193   194     9 
  191   190   193   195     9 
  191   190   193   196     9 
  192   190   193   194     9 
  192   190   193   195     9 
  192   190   193   196     9 
  190   193   196   197     9 
  190   193   196   198     9 
  194   193   196   197     9 
  194   193   196   198     9 
  195   193   196   197     9 
  195   193   196   198     9 
  193   196   198   199     9 
  193   196   198   202     9 
  197   196   198   199     9 
  197   196   198   202     9 
  196   198   199   200     9 
  196   198   199   201     9 
  202   198   199   200     9 
  202   198   199   201     9 
  196   198   202   203     9 
  196   198   202   204     9 
  199   198   202   203     9 
  199   198   202   204     9 
  185   205   207   208     9 
  185   205   207   209     9 
  206   205   207   208     9 
  206   205   207   209     9 
  205   207   209   210     9 
  205   207   209   211     9 
  205   207   209   220     9 
  208   207   209   210     9 
  208   207   209   211     9 
  208   207   209   220     9 
  207   209   211   212     9 
  207   209   211   213     9 
  207   209   211   214     9 
  210   209   211   212     9 
  210   209   211   213     9 
  210   209   211   214     9 
  220   209   211   212     9 
  220   209   211   213     9 
  220   209   211   214     9 
  207   209   220   221     9 
  207   209   220   222     9 
  210   209   220   221     9 
  210   209   220   222     9 
  211   209   220   221     9 
  211   209   220   222     9 
  209   211   214   215     9 
  209   211   214   216     9 
  209   211   214   217     9 
  212   211   214   215     9 
  212   211   214   216     9 
  212   211   214   217     9 
  213   211   214   215     9 
  213   211   214   216     9 
  213   211   214   217     9 
  211   214   217   218     9 
  211   214   217   219     9 
  215   214   217   218     9 
  215   214   217   219     9 
  216   214   217   218     9 
  216   214   217   219     9 
  209   220   222   223     9 
  209   220   222   224     9 
  221   220   222   223     9 
  221   220   222   224     9 
  220   222   224   225     9 
  220   222   224   226     9 
  220   222   224   239     9 
  223   222   224   225     9 
  223   222   224   226     9 
  223   222   224   239     9 
  222   224   226   227     9 
  222   224   226   228     9 
  222   224   226   232     9 
  225   224   226   227     9 
  225   224   226   228     9 
  225   224   226   232     9 
  239   224   226   227     9 
  239   224   226   228     9 
  239   224   226   232     9 
  222   224   239   240     9 
  222   224   239   241     9 
  225   224   239   240     9 
  225   224   239   241     9 
  226   224   239   240     9 
  226   224   239   241     9 
  224   226   228   229     9 
  224   226   228   230     9 
  224   226   228   231     9 
  227   226   228   229     9 
  227   226   228   230     9 
  227   226   228   231     9 
  232   226   228   229     9 
  232   226   228   230     9 
  232   226   228   231     9 
  224   226   232   233     9 
  224   226   232   234     9 
  224   226   232   235     9 
  227   226   232   233     9 
  227   226   232   234     9 
  227   226   232   235     9 
  228   226   232   233     9 
  228   226   232   234     9 
  228   226   232   235     9 
  226   232   235   236     9 
  226   232   235   237     9 
  226   232   235   238     9 
  233   232   235   236     9 
  233   232   235   237     9 
  233   232   235   238     9 
  234   232   235   236     9 
  234   232   235   237     9 
  234   232   235   238     9 
  224   239   241   242     9 
  224   239   241   243     9 
  240   239   241   242     9 
  240   239   241   243     9 
  239   241   243   244     9 
  239   241   243   245     9 
  239   241   243   263     9 
  242   241   243   244     9 
  242   241   243   245     9 
  242   241   243   263     9 
  241   243   245   246     9 
  241   243   245   247     9 
  241   243   245   248     9 
  244   243   245   246     9 
  244   243   245   247     9 
  244   243   245   248     9 
  263   243   245   246     9 
  263   243   245   247     9 
  263   243   245   248     9 
  241   243   263   264     9 
  241   243   263   265     9 
  244   243   263   264     9 
  244   243   263   265     9 
  245   243   263   264     9 
  245   243   263   265     9 
  243   245   248   249     9 
  243   245   248   250     9 
  243   245   248   251     9 
  246   245   248   249     9 
  246   245   248   250     9 
  246   245   248   251     9 
  247   245   248   249     9 
  247   245   248   250     9 
  247   245   248   251     9 
  245   248   251   252     9 
  245   248   251   253     9 
  245   248   251   254     9 
  249   248   251   252     9 
  249   248   251   253     9 
  249   248   251   254     9 
  250   248   251   252     9 
  250   248   251   253     9 
  250   248   251   254     9 
  248   251   254   255     9 
  248   251   254   256     9 
  252   251   254   255     9 
  252   251   254   256     9 
  253   251   254   255     9 
  253   251   254   256     9 
  251   254   256   257     9 
  251   254   256   260     9 
  255   254   256   257     9 
  255   254   256   260     9 
  254   256   257   258     9 
  254   256   257   259     9 
  260   256   257   258     9 
  260   256   257   259     9 
  254   256   260   261     9 
  254   256   260   262     9 
  257   256   260   261     9 
  257   256   260   262     9 
  243   263   265   266     9 
  243   263   265   267     9 
  264   263   265   266     9 
  264   263   265   267     9 
  263   265   267   268     9 
  263   265   267   269     9 
  263   265   267   287     9 
  266   265   267   268     9 
  266   265   267   269     9 
  266   265   267   287     9 
  265   267   269   270     9 
  265   267   269   271     9 
  265   267   269   272     9 
  268   267   269   270     9 
  268   267   269   271     9 
  268   267   269   272     9 
  287   267   269   270     9 
  287   267   269   271     9 
  287   267   269   272     9 
  265   267   287   288     9 
  265   267   287   289     9 
  268   267   287   288     9 
  268   267   287   289     9 
  269   267   287   288     9 
  269   267   287   289     9 
  267   269   272   273     9 
  267   269   272   274     9 
  267   269   272   275     9 
  270   269   272   273     9 
  270   269   272   274     9 
  270   269   272   275     9 
  271   269   272   273     9 
  271   269   272   274     9 
  271   269   272   275     9 
  269   272   275   276     9 
  269   272   275   277     9 
  269   272   275   278     9 
  273   272   275   276     9 
  273   272   275   277     9 
  273   272   275   278     9 
  274   272   275   276     9 
  274   272   275   277     9 
  274   272   275   278     9 
  272   275   278   279     9 
  272   275   278   280     9 
  276   275   278   279     9 
  276   275   278   280     9 
  277   275   278   279     9 
  277   275   278   280     9 
  275   278   280   281     9 
  275   278   280   284     9 
  279   278   280   281     9 
  279   278   280   284     9 
  278   280   281   282     9 
  278   280   281   283     9 
  284   280   281   282     9 
  284   280   281   283     9 
  278   280   284   285     9 
  278   280   284   286     9 
  281   280   284   285     9 
  281   280   284   286     9 
  267   287   289   290     9 
  267   287   289   291     9 
  288   287   289   290     9 
  288   287   289   291     9 
  287   289   291   292     9 
  287   289   291   293     9 
  287   289   291   308     9 
  290   289   291   292     9 
  290   289   291   293     9 
  290   289   291   308     9 
  289   291   293   294     9 
  289   291   293   295     9 
  289   291   293   296     9 
  292   291   293   294     9 
  292   291   293   295     9 
  292   291   293   296     9 
  308   291   293   294     9 
  308   291   293   295     9 
  308   291   293   296     9 
  289   291   308   309     9 
  289   291   308   310     9 
  292   291   308   309     9 
  292   291   308   310     9 
  293   291   308   309     9 
  293   291   308   310     9 
  291   293   296   297     9 
  291   293   296   306     9 
  294   293   296   297     9 
  294   293   296   306     9 
  295   293   296   297     9 
  295   293   296   306     9 
  293   296   297   298     9 
  293   296   297   299     9 
  306   296   297   298     9 
  306   296   297   299     9 
  293   296   306   304     9 
  293   296   306   307     9 
  297   296   306   304     9 
  297   296   306   307     9 
  296   297   299   300     9 
  296   297   299   301     9 
  298   297   299   300     9 
  298   297   299   301     9 
  297   299   301   302     9 
  297   299   301   304     9 
  300   299   301   302     9 
  300   299   301   304     9 
  299   301   302   303     9 
  304   301   302   303     9 
  299   301   304   305     9 
  299   301   304   306     9 
  302   301   304   305     9 
  302   301   304   306     9 
  301   304   306   296     9 
  301   304   306   307     9 
  305   304   306   296     9 
  305   304   306   307     9 
  291   308   310   311     9 
  291   308   310   312     9 
  309   308   310   311     9 
  309   308   310   312     9 
  308   310   312   313     9 
  308   310   312   314     9 
  308   310   312   325     9 
  311   310   312   313     9 
  311   310   312   314     9 
  311   310   312   325     9 
  310   312   314   315     9 
  310   312   314   316     9 
  310   312   314   317     9 
  313   312   314   315     9 
  313   312   314   316     9 
  313   312   314   317     9 
  325   312   314   315     9 
  325   312   314   316     9 
  325   312   314   317     9 
  310   312   325   326     9 
  310   312   325   327     9 
  313   312   325   326     9 
  313   312   325   327     9 
  314   312   325   326     9 
  314   312   325   327     9 
  312   314   317   318     9 
  312   314   317   319     9 
  312   314   317   320     9 
  315   314   317   318     9 
  315   314   317   319     9 
  315   314   317   320     9 
  316   314   317   318     9 
  316   314   317   319     9 
  316   314   317   320     9 
  314   317   320   321     9 
  314   317   320   322     9 
  318   317   320   321     9 
  318   317   320   322     9 
  319   317   320   321     9 
  319   317   320   322     9 
  317   320   322   323     9 
  317   320   322   324     9 
  321   320   322   323     9 
  321   320   322   324     9 
  312   325   327   328     9 
  312   325   327   329     9 
  326   325   327   328     9 
  326   325   327   329     9 
  325   327   329   330     9 
  325   327   329   331     9 
  325   327   329   347     9 
  328   327   329   330     9 
  328   327   329   331     9 
  328   327   329   347     9 
  327   329   331   332     9 
  327   329   331   333     9 
  327   329   331   334     9 
  330   329   331   332     9 
  330   329   331   333     9 
  330   329   331   334     9 
  347   329   331   332     9 
  347   329   331   333     9 
  347   329   331   334     9 
  327   329   347   348     9 
  327   329   347   349     9 
  330   329   347   348     9 
  330   329   347   349     9 
  331   329   347   348     9 
  331   329   347   349     9 
  329   331   334   335     9 
  329   331   334   336     9 
  329   331   334   337     9 
  332   331   334   335     9 
  332   331   334   336     9 
  332   331   334   337     9 
  333   331   334   335     9 
  333   331   334   336     9 
  333   331   334   337     9 
  331   334   337   338     9 
  331   334   337   339     9 
  331   334   337   340     9 
  335   334   337   338     9 
  335   334   337   339     9 
  335   334   337   340     9 
  336   334   337   338     9 
  336   334   337   339     9 
  336   334   337   340     9 
  334   337   340   341     9 
  334   337   340   342     9 
  334   337   340   343     9 
  338   337   340   341     9 
  338   337   340   342     9 
  338   337   340   343     9 
  339   337   340   341     9 
  339   337   340   342     9 
  339   337   340   343     9 
  337   340   343   344     9 
  337   340   343   345     9 
  337   340   343   346     9 
  341   340   343   344     9 
  341   340   343   345     9 
  341   340   343   346     9 
  342   340   343   344     9 
  342   340   343   345     9 
  342   340   343   346     9 
  329   347   349   350     9 
  329   347   349   351     9 
  348   347   349   350     9 
  348   347   349   351     9 
  347   349   351   352     9 
  347   349   351   353     9 
  347   349   351   358     9 
  350   349   351   352     9 
  350   349   351   353     9 
  350   349   351   358     9 
  349   351   353   354     9 
  349   351   353   355     9 
  349   351   353   356     9 
  352   351   353   354     9 
  352   351   353   355     9 
  352   351   353   356     9 
  358   351   353   354     9 
  358   351   353   355     9 
  358   351   353   356     9 
  349   351   358   359     9 
  349   351   358   360     9 
  352   351   358   359     9 
  352   351   358   360     9 
  353   351   358   359     9 
  353   351   358   360     9 
  351   353   356   357     9 
  354   353   356   357     9 
  355   353   356   357     9 
  351   358   360   361     9 
  351   358   360   362     9 
  359   358   360   361     9 
  359   358   360   362     9 
  358   360   362   363     9 
  358   360   362   364     9 
  358   360   362   372     9 
  361   360   362   363     9 
  361   360   362   364     9 
  361   360   362   372     9 
  360   362   364   365     9 
  360   362   364   366     9 
  360   362   364   370     9 
  363   362   364   365     9 
  363   362   364   366     9 
  363   362   364   370     9 
  372   362   364   365     9 
  372   362   364   366     9 
  372   362   364   370     9 
  360   362   372   373     9 
  360   362   372   374     9 
  363   362   372   373     9 
  363   362   372   374     9 
  364   362   372   373     9 
  364   362   372   374     9 
  362   364   366   367     9 
  362   364   366   368     9 
  362   364   366   369     9 
  365   364   366   367     9 
  365   364   366   368     9 
  365   364   366   369     9 
  370   364   366   367     9 
  370   364   366   368     9 
  370   364   366   369     9 
  362   364   370   371     9 
  365   364   370   371     9 
  366   364   370   371     9 
  362   372   374   375     9 
  362   372   374   376     9 
  373   372   374   375     9 
  373   372   374   376     9 
  372   374   376   377     9 
  372   374   376   378     9 
  372   374   376   387     9 
  375   374   376   377     9 
  375   374   376   378     9 
  375   374   376   387     9 
  374   376   378   379     9 
  374   376   378   380     9 
  374   376   378   381     9 
  377   376   378   379     9 
  377   376   378   380     9 
  377   376   378   381     9 
  387   376   378   379     9 
  387   376   378   380     9 
  387   376   378   381     9 
  374   376   387   388     9 
  374   376   387   389     9 
  377   376   387   388     9 
  377   376   387   389     9 
  378   376   387   388     9 
  378   376   387   389     9 
  376   378   381   382     9 
  376   378   381   383     9 
  376   378   381   384     9 
  379   378   381   382     9 
  379   378   381   383     9 
  379   378   381   384     9 
  380   378   381   382     9 
  380   378   381   383     9 
  380   378   381   384     9 
  378   381   384   385     9 
  378   381   384   386     9 
  382   381   384   385     9 
  382   381   384   386     9 
  383   381   384   385     9 
  383   381   384   386     9 
  376   387   389   390     9 
  376   387   389   391     9 
  388   387   389   390     9 
  388   387   389   391     9 
  387   389   391   392     9 
  387   389   391   393     9 
  387   389   391   406     9 
  390   389   391   392     9 
  390   389   391   393     9 
  390   389   391   406     9 
  389   391   393   394     9 
  389   391   393   395     9 
  389   391   393   396     9 
  392   391   393   394     9 
  392   391   393   395     9 
  392   391   393   396     9 
  406   391   393   394     9 
  406   391   393   395     9 
  406   391   393   396     9 
  389   391   406   407     9 
  389   391   406   408     9 
  392   391   406   407     9 
  392   391   406   408     9 
  393   391   406   407     9 
  393   391   406   408     9 
  391   393   396   397     9 
  391   393   396   398     9 
  391   393   396   402     9 
  394   393   396   397     9 
  394   393   396   398     9 
  394   393   396   402     9 
  395   393   396   397     9 
  395   393   396   398     9 
  395   393   396   402     9 
  393   396   398   399     9 
  393   396   398   400     9 
  393   396   398   401     9 
  397   396   398   399     9 
  397   396   398   400     9 
  397   396   398   401     9 
  402   396   398   399     9 
  402   396   398   400     9 
  402   396   398   401     9 
  393   396   402   403     9 
  393   396   402   404     9 
  393   396   402   405     9 
  397   396   402   403     9 
  397   396   402   404     9 
  397   396   402   405     9 
  398   396   402   403     9 
  398   396   402   404     9 
  398   396   402   405     9 
  391   406   408   409     9 
  391   406   408   410     9 
  407   406   408   409     9 
  407   406   408   410     9 
  406   408   410   411     9 
  406   408   410   412     9 
  406   408   410   425     9 
  409   408   410   411     9 
  409   408   410   412     9 
  409   408   410   425     9 
  408   410   412   413     9 
  408   410   412   414     9 
  408   410   412   415     9 
  411   410   412   413     9 
  411   410   412   414     9 
  411   410   412   415     9 
  425   410   412   413     9 
  425   410   412   414     9 
  425   410   412   415     9 
  408   410   425   426     9 
  408   410   425   427     9 
  411   410   425   426     9 
  411   410   425   427     9 
  412   410   425   426     9 
  412   410   425   427     9 
  410   412   415   416     9 
  410   412   415   417     9 
  410   412   415   421     9 
  413   412   415   416     9 
  413   412   415   417     9 
  413   412   415   421     9 
  414   412   415   416     9 
  414   412   415   417     9 
  414   412   415   421     9 
  412   415   417   418     9 
  412   415   417   419     9 
  412   415   417   420     9 
  416   415   417   418     9 
  416   415   417   419     9 
  416   415   417   420     9 
  421   415   417   418     9 
  421   415   417   419     9 
  421   415   417   420     9 
  412   415   421   422     9 
  412   415   421   423     9 
  412   415   421   424     9 
  416   415   421   422     9 
  416   415   421   423     9 
  416   415   421   424     9 
  417   415   421   422     9 
  417   415   421   423     9 
  417   415   421   424     9 
  410   425   427   428     9 
  410   425   427   429     9 
  426   425   427   428     9 
  426   425   427   429     9 
  425   427   429   430     9 
  425   427   429   431     9 
  425   427   429   444     9 
  428   427   429   430     9 
  428   427   429   431     9 
  428   427   429   444     9 
  427   429   431   432     9 
  427   429   431   433     9 
  427   429   431   437     9 
  430   429   431   432     9 
  430   429   431   433     9 
  430   429   431   437     9 
  444   429   431   432     9 
  444   429   431   433     9 
  444   429   431   437     9 
  427   429   444   445     9 
  427   429   444   446     9 
  430   429   444   445     9 
  430   429   444   446     9 
  431   429   444   445     9 
  431   429   444   446     9 
  429   431   433   434     9 
  429   431   433   435     9 
  429   431   433   436     9 
  432   431   433   434     9 
  432   431   433   435     9 
  432   431   433   436     9 
  437   431   433   434     9 
  437   431   433   435     9 
  437   431   433   436     9 
  429   431   437   438     9 
  429   431   437   439     9 
  429   431   437   440     9 
  432   431   437   438     9 
  432   431   437   439     9 
  432   431   437   440     9 
  433   431   437   438     9 
  433   431   437   439     9 
  433   431   437   440     9 
  431   437   440   441     9 
  431   437   440   442     9 
  431   437   440   443     9 
  438   437   440   441     9 
  438   437   440   442     9 
  438   437   440   443     9 
  439   437   440   441     9 
  439   437   440   442     9 
  439   437   440   443     9 
  429   444   446   447     9 
  429   444   446   448     9 
  445   444   446   447     9 
  445   444   446   448     9 
  444   446   448   449     9 
  444   446   448   450     9 
  444   446   448   468     9 
  447   446   448   449     9 
  447   446   448   450     9 
  447   446   448   468     9 
  446   448   450   451     9 
  446   448   450   452     9 
  446   448   450   453     9 
  449   448   450   451     9 
  449   448   450   452     9 
  449   448   450   453     9 
  468   448   450   451     9 
  468   448   450   452     9 
  468   448   450   453     9 
  446   448   468   469     9 
  446   448   468   470     9 
  449   448   468   469     9 
  449   448   468   470     9 
  450   448   468   469     9 
  450   448   468   470     9 
  448   450   453   454     9 
  448   450   453   455     9 
  448   450   453   456     9 
  451   450   453   454     9 
  451   450   453   455     9 
  451   450   453   456     9 
  452   450   453   454     9 
  452   450   453   455     9 
  452   450   453   456     9 
  450   453   456   457     9 
  450   453   456   458     9 
  450   453   456   459     9 
  454   453   456   457     9 
  454   453   456   458     9 
  454   453   456   459     9 
  455   453   456   457     9 
  455   453   456   458     9 
  455   453   456   459     9 
  453   456   459   460     9 
  453   456   459   461     9 
  457   456   459   460     9 
  457   456   459   461     9 
  458   456   459   460     9 
  458   456   459   461     9 
  456   459   461   462     9 
  456   459   461   465     9 
  460   459   461   462     9 
  460   459   461   465     9 
  459   461   462   463     9 
  459   461   462   464     9 
  465   461   462   463     9 
  465   461   462   464     9 
  459   461   465   466     9 
  459   461   465   467     9 
  462   461   465   466     9 
  462   461   465   467     9 
  448   468   470   471     9 
  448   468   470   472     9 
  469   468   470   471     9 
  469   468   470   472     9 
  468   470   472   473     9 
  468   470   472   474     9 
  468   470   472   490     9 
  471   470   472   473     9 
  471   470   472   474     9 
  471   470   472   490     9 
  470   472   474   475     9 
  470   472   474   476     9 
  470   472   474   477     9 
  473   472   474   475     9 
  473   472   474   476     9 
  473   472   474   477     9 
  490   472   474   475     9 
  490   472   474   476     9 
  490   472   474   477     9 
  470   472   490   491     9 
  470   472   490   492     9 
  473   472   490   491     9 
  473   472   490   492     9 
  474   472   490   491     9 
  474   472   490   492     9 
  472   474   477   478     9 
  472   474   477   479     9 
  472   474   477   480     9 
  475   474   477   478     9 
  475   474   477   479     9 
  475   474   477   480     9 
  476   474   477   478     9 
  476   474   477   479     9 
  476   474   477   480     9 
  474   477   480   481     9 
  474   477   480   482     9 
  474   477   480   483     9 
  478   477   480   481     9 
  478   477   480   482     9 
  478   477   480   483     9 
  479   477   480   481     9 
  479   477   480   482     9 
  479   477   480   483     9 
  477   480   483   484     9 
  477   480   483   485     9 
  477   480   483   486     9 
  481   480   483   484     9 
  481   480   483   485     9 
  481   480   483   486     9 
  482   480   483   484     9 
  482   480   483   485     9 
  482   480   483   486     9 
  480   483   486   487     9 
  480   483   486   488     9 
  480   483   486   489     9 
  484   483   486   487     9 
  484   483   486   488     9 
  484   483   486   489     9 
  485   483   486   487     9 
  485   483   486   488     9 
  485   483   486   489     9 
  472   490   492   493     9 
  472   490   492   494     9 
  491   490   492   493     9 
  491   490   492   494     9 
  490   492   494   495     9 
  490   492   494   496     9 
  490   492   494   509     9 
  493   492   494   495     9 
  493   492   494   496     9 
  493   492   494   509     9 
  492   494   496   497     9 
  492   494   496   498     9 
  492   494   496   499     9 
  495   494   496   497     9 
  495   494   496   498     9 
  495   494   496   499     9 
  509   494   496   497     9 
  509   494   496   498     9 
  509   494   496   499     9 
  492   494   509   510     9 
  492   494   509   511     9 
  495   494   509   510     9 
  495   494   509   511     9 
  496   494   509   510     9 
  496   494   509   511     9 
  494   496   499   500     9 
  494   496   499   501     9 
  494   496   499   505     9 
  497   496   499   500     9 
  497   496   499   501     9 
  497   496   499   505     9 
  498   496   499   500     9 
  498   496   499   501     9 
  498   496   499   505     9 
  496   499   501   502     9 
  496   499   501   503     9 
  496   499   501   504     9 
  500   499   501   502     9 
  500   499   501   503     9 
  500   499   501   504     9 
  505   499   501   502     9 
  505   499   501   503     9 
  505   499   501   504     9 
  496   499   505   506     9 
  496   499   505   507     9 
  496   499   505   508     9 
  500   499   505   506     9 
  500   499   505   507     9 
  500   499   505   508     9 
  501   499   505   506     9 
  501   499   505   507     9 
  501   499   505   508     9 
  494   509   511   512     9 
  494   509   511   521     9 
  510   509   511   512     9 
  510   509   511   521     9 
  509   511   512   513     9 
  509   511   512   514     9 
  509   511   512   515     9 
  521   511   512   513     9 
  521   511   512   514     9 
  521   511   512   515     9 
  509   511   521   518     9 
  509   511   521   522     9 
  509   511   521   523     9 
  512   511   521   518     9 
  512   511   521   522     9 
  512   511   521   523     9 
  511   512   515   516     9 
  511   512   515   517     9 
  511   512   515   518     9 
  513   512   515   516     9 
  513   512   515   517     9 
  513   512   515   518     9 
  514   512   515   516     9 
  514   512   515   517     9 
  514   512   515   518     9 
  512   515   518   519     9 
  512   515   518   520     9 
  512   515   518   521     9 
  516   515   518   519     9 
  516   515   518   520     9 
  516   515   518   521     9 
  517   515   518   519     9 
  517   515   518   520     9 
  517   515   518   521     9 
  515   518   521   511     9 
  515   518   521   522     9 
  515   518   521   523     9 
  519   518   521   511     9 
  519   518   521   522     9 
  519   518   521   523     9 
  520   518   521   511     9 
  520   518   521   522     9 
  520   518   521   523     9 
  511   521   523   524     9 
  511   521   523   525     9 
  518   521   523   524     9 
  518   521   523   525     9 
  522   521   523   524     9 
  522   521   523   525     9 
  521   523   525   526     9 
  521   523   525   527     9 
  524   523   525   526     9 
  524   523   525   527     9 
  523   525   527   528     9 
  523   525   527   529     9 
  523   525   527   543     9 
  526   525   527   528     9 
  526   525   527   529     9 
  526   525   527   543     9 
  525   527   529   530     9 
  525   527   529   531     9 
  525   527   529   532     9 
  528   527   529   530     9 
  528   527   529   531     9 
  528   527   529   532     9 
  543   527   529   530     9 
  543   527   529   531     9 
  543   527   529   532     9 
  525   527   543   544     9 
  525   527   543   545     9 
  528   527   543   544     9 
  528   527   543   545     9 
  529   527   543   544     9 
  529   527   543   545     9 
  527   529   532   533     9 
  527   529   532   541     9 
  530   529   532   533     9 
  530   529   532   541     9 
  531   529   532   533     9 
  531   529   532   541     9 
  529   532   533   534     9 
  529   532   533   535     9 
  541   532   533   534     9 
  541   532   533   535     9 
  529   532   541   539     9 
  529   532   541   542     9 
  533   532   541   539     9 
  533   532   541   542     9 
  532   533   535   536     9 
  532   533   535   537     9 
  534   533   535   536     9 
  534   533   535   537     9 
  533   535   537   538     9 
  533   535   537   539     9 
  536   535   537   538     9 
  536   535   537   539     9 
  535   537   539   540     9 
  535   537   539   541     9 
  538   537   539   540     9 
  538   537   539   541     9 
  537   539   541   532     9 
  537   539   541   542     9 
  540   539   541   532     9 
  540   539   541   542     9 
  527   543   545   546     9 
  527   543   545   547     9 
  544   543   545   546     9 
  544   543   545   547     9 
  543   545   547   548     9 
  543   545   547   549     9 
  543   545   547   560     9 
  546   545   547   548     9 
  546   545   547   549     9 
  546   545   547   560     9 
  545   547   549   550     9 
  545   547   549   551     9 
  545   547   549   552     9 
  548   547   549   550     9 
  548   547   549   551     9 
  548   547   549   552     9 
  560   547   549   550     9 
  560   547   549   551     9 
  560   547   549   552     9 
  545   547   560   561     9 
  545   547   560   562     9 
  548   547   560   561     9 
  548   547   560   562     9 
  549   547   560   561     9 
  549   547   560   562     9 
  547   549   552   553     9 
  547   549   552   554     9 
  547   549   552   555     9 
  550   549   552   553     9 
  550   549   552   554     9 
  550   549   552   555     9 
  551   549   552   553     9 
  551   549   552   554     9 
  551   549   552   555     9 
  549   552   555   556     9 
  549   552   555   557     9 
  553   552   555   556     9 
  553   552   555   557     9 
  554   552   555   556     9 
  554   552   555   557     9 
  552   555   557   558     9 
  552   555   557   559     9 
  556   555   557   558     9 
  556   555   557   559     9 
  547   560   562   563     9 
  547   560   562   564     9 
  561   560   562   563     9 
  561   560   562   564     9 
  560   562   564   565     9 
  560   562   564   566     9 
  560   562   564   584     9 
  563   562   564   565     9 
  563   562   564   566     9 
  563   562   564   584     9 
  562   564   566   567     9 
  562   564   566   568     9 
  562   564   566   569     9 
  565   564   566   567     9 
  565   564   566   568     9 
  565   564   566   569     9 
  584   564   566   567     9 
  584   564   566   568     9 
  584   564   566   569     9 
  562   564   584   585     9 
  562   564   584   586     9 
  565   564   584   585     9 
  565   564   584   586     9 
  566   564   584   585     9 
  566   564   584   586     9 
  564   566   569   570     9 
  564   566   569   571     9 
  564   566   569   572     9 
  567   566   569   570     9 
  567   566   569   571     9 
  567   566   569   572     9 
  568   566   569   570     9 
  568   566   569   571     9 
  568   566   569   572     9 
  566   569   572   573     9 
  566   569   572   574     9 
  566   569   572   575     9 
  570   569   572   573     9 
  570   569   572   574     9 
  570   569   572   575     9 
  571   569   572   573     9 
  571   569   572   574     9 
  571   569   572   575     9 
  569   572   575   576     9 
  569   572   575   577     9 
  573   572   575   576     9 
  573   572   575   577     9 
  574   572   575   576     9 
  574   572   575   577     9 
  572   575   577   578     9 
  572   575   577   581     9 
  576   575   577   578     9 
  576   575   577   581     9 
  575   577   578   579     9 
  575   577   578   580     9 
  581   577   578   579     9 
  581   577   578   580     9 
  575   577   581   582     9 
  575   577   581   583     9 
  578   577   581   582     9 
  578   577   581   583     9 
  564   584   586   587     9 
  564   584   586   588     9 
  585   584   586   587     9 
  585   584   586   588     9 
  584   586   588   589     9 
  584   586   588   590     9 
  584   586   588   603     9 
  587   586   588   589     9 
  587   586   588   590     9 
  587   586   588   603     9 
  586   588   590   591     9 
  586   588   590   592     9 
  586   588   590   593     9 
  589   588   590   591     9 
  589   588   590   592     9 
  589   588   590   593     9 
  603   588   590   591     9 
  603   588   590   592     9 
  603   588   590   593     9 
  586   588   603   604     9 
  586   588   603   605     9 
  589   588   603   604     9 
  589   588   603   605     9 
  590   588   603   604     9 
  590   588   603   605     9 
  588   590   593   594     9 
  588   590   593   595     9 
  588   590   593   599     9 
  591   590   593   594     9 
  591   590   593   595     9 
  591   590   593   599     9 
  592   590   593   594     9 
  592   590   593   595     9 
  592   590   593   599     9 
  590   593   595   596     9 
  590   593   595   597     9 
  590   593   595   598     9 
  594   593   595   596     9 
  594   593   595   597     9 
  594   593   595   598     9 
  599   593   595   596     9 
  599   593   595   597     9 
  599   593   595   598     9 
  590   593   599   600     9 
  590   593   599   601     9 
  590   593   599   602     9 
  594   593   599   600     9 
  594   593   599   601     9 
  594   593   599   602     9 
  595   593   599   600     9 
  595   593   599   601     9 
  595   593   599   602     9 
  588   603   605   606     9 
  588   603   605   607     9 
  604   603   605   606     9 
  604   603   605   607     9 
  603   605   607   608     9 
  603   605   607   609     9 
  603   605   607   619     9 
  606   605   607   608     9 
  606   605   607   609     9 
  606   605   607   619     9 
  605   607   609   610     9 
  605   607   609   611     9 
  605   607   609   615     9 
  608   607   609   610     9 
  608   607   609   611     9 
  608   607   609   615     9 
  619   607   609   610     9 
  619   607   609   611     9 
  619   607   609   615     9 
  605   607   619   620     9 
  605   607   619   621     9 
  608   607   619   620     9 
  608   607   619   621     9 
  609   607   619   620     9 
  609   607   619   621     9 
  607   609   611   612     9 
  607   609   611   613     9 
  607   609   611   614     9 
  610   609   611   612     9 
  610   609   611   613     9 
  610   609   611   614     9 
  615   609   611   612     9 
  615   609   611   613     9 
  615   609   611   614     9 
  607   609   615   616     9 
  607   609   615   617     9 
  607   609   615   618     9 
  610   609   615   616     9 
  610   609   615   617     9 
  610   609   615   618     9 
  611   609   615   616     9 
  611   609   615   617     9 
  611   609   615   618     9 
  607   619   621   622     9 
  607   619   621   623     9 
  620   619   621   622     9 
  620   619   621   623     9 
  619   621   623   624     9 
  619   621   623   625     9 
  619   621   623   643     9 
  622   621   623   624     9 
  622   621   623   625     9 
  622   621   623   643     9 
  621   623   625   626     9 
  621   623   625   627     9 
  621   623   625   628     9 
  624   623   625   626     9 
  624   623   625   627     9 
  624   623   625   628     9 
  643   623   625   626     9 
  643   623   625   627     9 
  643   623   625   628     9 
  621   623   643   644     9 
  621   623   643   645     9 
  624   623   643   644     9 
  624   623   643   645     9 
  625   623   643   644     9 
  625   623   643   645     9 
  623   625   628   629     9 
  623   625   628   630     9 
  623   625   628   631     9 
  626   625   628   629     9 
  626   625   628   630     9 
  626   625   628   631     9 
  627   625   628   629     9 
  627   625   628   630     9 
  627   625   628   631     9 
  625   628   631   632     9 
  625   628   631   633     9 
  625   628   631   634     9 
  629   628   631   632     9 
  629   628   631   633     9 
  629   628   631   634     9 
  630   628   631   632     9 
  630   628   631   633     9 
  630   628   631   634     9 
  628   631   634   635     9 
  628   631   634   636     9 
  632   631   634   635     9 
  632   631   634   636     9 
  633   631   634   635     9 
  633   631   634   636     9 
  631   634   636   637     9 
  631   634   636   640     9 
  635   634   636   637     9 
  635   634   636   640     9 
  634   636   637   638     9 
  634   636   637   639     9 
  640   636   637   638     9 
  640   636   637   639     9 
  634   636   640   641     9 
  634   636   640   642     9 
  637   636   640   641     9 
  637   636   640   642     9 
  623   643   645   646     9 
  623   643   645   647     9 
  644   643   645   646     9 
  644   643   645   647     9 
  643   645   647   648     9 
  643   645   647   649     9 
  643   645   647   658     9 
  646   645   647   648     9 
  646   645   647   649     9 
  646   645   647   658     9 
  645   647   649   650     9 
  645   647   649   651     9 
  645   647   649   652     9 
  648   647   649   650     9 
  648   647   649   651     9 
  648   647   649   652     9 
  658   647   649   650     9 
  658   647   649   651     9 
  658   647   649   652     9 
  645   647   658   659     9 
  645   647   658   660     9 
  648   647   658   659     9 
  648   647   658   660     9 
  649   647   658   659     9 
  649   647   658   660     9 
  647   649   652   653     9 
  647   649   652   654     9 
  647   649   652   655     9 
  650   649   652   653     9 
  650   649   652   654     9 
  650   649   652   655     9 
  651   649   652   653     9 
  651   649   652   654     9 
  651   649   652   655     9 
  649   652   655   656     9 
  649   652   655   657     9 
  653   652   655   656     9 
  653   652   655   657     9 
  654   652   655   656     9 
  654   652   655   657     9 
  647   658   660   661     9 
  647   658   660   662     9 
  659   658   660   661     9 
  659   658   660   662     9 
  658   660   662   663     9 
  658   660   662   664     9 
  658   660   662   677     9 
  661   660   662   663     9 
  661   660   662   664     9 
  661   660   662   677     9 
  660   662   664   665     9 
  660   662   664   666     9 
  660   662   664   670     9 
  663   662   664   665     9 
  663   662   664   666     9 
  663   662   664   670     9 
  677   662   664   665     9 
  677   662   664   666     9 
  677   662   664   670     9 
  660   662   677   678     9 
  660   662   677   679     9 
  663   662   677   678     9 
  663   662   677   679     9 
  664   662   677   678     9 
  664   662   677   679     9 
  662   664   666   667     9 
  662   664   666   668     9 
  662   664   666   669     9 
  665   664   666   667     9 
  665   664   666   668     9 
  665   664   666   669     9 
  670   664   666   667     9 
  670   664   666   668     9 
  670   664   666   669     9 
  662   664   670   671     9 
  662   664   670   672     9 
  662   664   670   673     9 
  665   664   670   671     9 
  665   664   670   672     9 
  665   664   670   673     9 
  666   664   670   671     9 
  666   664   670   672     9 
  666   664   670   673     9 
  664   670   673   674     9 
  664   670   673   675     9 
  664   670   673   676     9 
  671   670   673   674     9 
  671   670   673   675     9 
  671   670   673   676     9 
  672   670   673   674     9 
  672   670   673   675     9 
  672   670   673   676     9 
  662   677   679   680     9 
  662   677   679   681     9 
  678   677   679   680     9 
  678   677   679   681     9 
  677   679   681   682     9 
  677   679   681   683     9 
  677   679   681   687     9 
  680   679   681   682     9 
  680   679   681   683     9 
  680   679   681   687     9 
  679   681   683   684     9 
  679   681   683   685     9 
  679   681   683   686     9 
  682   681   683   684     9 
  682   681   683   685     9 
  682   681   683   686     9 
  687   681   683   684     9 
  687   681   683   685     9 
  687   681   683   686     9 
  679   681   687   688     9 
  679   681   687   689     9 
  682   681   687   688     9 
  682   681   687   689     9 
  683   681   687   688     9 
  683   681   687   689     9 
  681   687   689   690     9 
  681   687   689   691     9 
  688   687   689   690     9 
  688   687   689   691     9 
  687   689   691   692     9 
  687   689   691   693     9 
  687   689   691   704     9 
  690   689   691   692     9 
  690   689   691   693     9 
  690   689   691   704     9 
  689   691   693   694     9 
  689   691   693   695     9 
  689   691   693   696     9 
  692   691   693   694     9 
  692   691   693   695     9 
  692   691   693   696     9 
  704   691   693   694     9 
  704   691   693   695     9 
  704   691   693   696     9 
  689   691   704   705     9 
  689   691   704   706     9 
  692   691   704   705     9 
  692   691   704   706     9 
  693   691   704   705     9 
  693   691   704   706     9 
  691   693   696   697     9 
  691   693   696   698     9 
  691   693   696   699     9 
  694   693   696   697     9 
  694   693   696   698     9 
  694   693   696   699     9 
  695   693   696   697     9 
  695   693   696   698     9 
  695   693   696   699     9 
  693   696   699   700     9 
  693   696   699   701     9 
  697   696   699   700     9 
  697   696   699   701     9 
  698   696   699   700     9 
  698   696   699   701     9 
  696   699   701   702     9 
  696   699   701   703     9 
  700   699   701   702     9 
  700   699   701   703     9 
  691   704   706   707     9 
  691   704   706   708     9 
  705   704   706   707     9 
  705   704   706   708     9 
  704   706   708   709     9 
  704   706   708   710     9 
  704   706   708   716     9 
  707   706   708   709     9 
  707   706   708   710     9 
  707   706   708   716     9 
  706   708   710   711     9 
  706   708   710   712     9 
  706   708   710   713     9 
  709   708   710   711     9 
  709   708   710   712     9 
  709   708   710   713     9 
  716   708   710   711     9 
  716   708   710   712     9 
  716   708   710   713     9 
  706   708   716   717     9 
  706   708   716   718     9 
  709   708   716   717     9 
  709   708   716   718     9 
  710   708   716   717     9 
  710   708   716   718     9 
  708   710   713   714     9 
  708   710   713   715     9 
  711   710   713   714     9 
  711   710   713   715     9 
  712   710   713   714     9 
  712   710   713   715     9 
  708   716   718   719     9 
  708   716   718   720     9 
  717   716   718   719     9 
  717   716   718   720     9 
  716   718   720   721     9 
  716   718   720   722     9 
  716   718   720   736     9 
  719   718   720   721     9 
  719   718   720   722     9 
  719   718   720   736     9 
  718   720   722   723     9 
  718   720   722   724     9 
  718   720   722   725     9 
  721   720   722   723     9 
  721   720   722   724     9 
  721   720   722   725     9 
  736   720   722   723     9 
  736   720   722   724     9 
  736   720   722   725     9 
  718   720   736   737     9 
  718   720   736   738     9 
  721   720   736   737     9 
  721   720   736   738     9 
  722   720   736   737     9 
  722   720   736   738     9 
  720   722   725   726     9 
  720   722   725   734     9 
  723   722   725   726     9 
  723   722   725   734     9 
  724   722   725   726     9 
  724   722   725   734     9 
  722   725   726   727     9 
  722   725   726   728     9 
  734   725   726   727     9 
  734   725   726   728     9 
  722   725   734   732     9 
  722   725   734   735     9 
  726   725   734   732     9 
  726   725   734   735     9 
  725   726   728   729     9 
  725   726   728   730     9 
  727   726   728   729     9 
  727   726   728   730     9 
  726   728   730   731     9 
  726   728   730   732     9 
  729   728   730   731     9 
  729   728   730   732     9 
  728   730   732   733     9 
  728   730   732   734     9 
  731   730   732   733     9 
  731   730   732   734     9 
  730   732   734   725     9 
  730   732   734   735     9 
  733   732   734   725     9 
  733   732   734   735     9 
  720   736   738   739     9 
  720   736   738   740     9 
  737   736   738   739     9 
  737   736   738   740     9 
  736   738   740   741     9 
  736   738   740   742     9 
  736   738   740   758     9 
  739   738   740   741     9 
  739   738   740   742     9 
  739   738   740   758     9 
  738   740   742   743     9 
  738   740   742   744     9 
  738   740   742   745     9 
  741   740   742   743     9 
  741   740   742   744     9 
  741   740   742   745     9 
  758   740   742   743     9 
  758   740   742   744     9 
  758   740   742   745     9 
  738   740   758   759     9 
  738   740   758   760     9 
  741   740   758   759     9 
  741   740   758   760     9 
  742   740   758   759     9 
  742   740   758   760     9 
  740   742   745   746     9 
  740   742   745   747     9 
  740   742   745   748     9 
  743   742   745   746     9 
  743   742   745   747     9 
  743   742   745   748     9 
  744   742   745   746     9 
  744   742   745   747     9 
  744   742   745   748     9 
  742   745   748   749     9 
  742   745   748   750     9 
  742   745   748   751     9 
  746   745   748   749     9 
  746   745   748   750     9 
  746   745   748   751     9 
  747   745   748   749     9 
  747   745   748   750     9 
  747   745   748   751     9 
  745   748   751   752     9 
  745   748   751   753     9 
  745   748   751   754     9 
  749   748   751   752     9 
  749   748   751   753     9 
  749   748   751   754     9 
  750   748   751   752     9 
  750   748   751   753     9 
  750   748   751   754     9 
  748   751   754   755     9 
  748   751   754   756     9 
  748   751   754   757     9 
  752   751   754   755     9 
  752   751   754   756     9 
  752   751   754   757     9 
  753   751   754   755     9 
  753   751   754   756     9 
  753   751   754   757     9 
  740   758   760   761     9 
  740   758   760   762     9 
  759   758   760   761     9 
  759   758   760   762     9 
  758   760   762   763     9 
  758   760   762   764     9 
  758   760   762   772     9 
  761   760   762   763     9 
  761   760   762   764     9 
  761   760   762   772     9 
  760   762   764   765     9 
  760   762   764   766     9 
  760   762   764   770     9 
  763   762   764   765     9 
  763   762   764   766     9 
  763   762   764   770     9 
  772   762   764   765     9 
  772   762   764   766     9 
  772   762   764   770     9 
  760   762   772   773     9 
  760   762   772   774     9 
  763   762   772   773     9 
  763   762   772   774     9 
  764   762   772   773     9 
  764   762   772   774     9 
  762   764   766   767     9 
  762   764   766   768     9 
  762   764   766   769     9 
  765   764   766   767     9 
  765   764   766   768     9 
  765   764   766   769     9 
  770   764   766   767     9 
  770   764   766   768     9 
  770   764   766   769     9 
  762   764   770   771     9 
  765   764   770   771     9 
  766   764   770   771     9 
  762   772   774   775     9 
  762   772   774   776     9 
  773   772   774   775     9 
  773   772   774   776     9 
  772   774   776   777     9 
  772   774   776   778     9 
  772   774   776   784     9 
  775   774   776   777     9 
  775   774   776   778     9 
  775   774   776   784     9 
  774   776   778   779     9 
  774   776   778   780     9 
  774   776   778   781     9 
  777   776   778   779     9 
  777   776   778   780     9 
  777   776   778   781     9 
  784   776   778   779     9 
  784   776   778   780     9 
  784   776   778   781     9 
  774   776   784   785     9 
  774   776   784   786     9 
  777   776   784   785     9 
  777   776   784   786     9 
  778   776   784   785     9 
  778   776   784   786     9 
  776   778   781   782     9 
  776   778   781   783     9 
  779   778   781   782     9 
  779   778   781   783     9 
  780   778   781   782     9 
  780   778   781   783     9 
  776   784   786   787     9 
  776   784   786   788     9 
  785   784   786   787     9 
  785   784   786   788     9 
  784   786   788   789     9 
  784   786   788   790     9 
  784   786   788   803     9 
  787   786   788   789     9 
  787   786   788   790     9 
  787   786   788   803     9 
  786   788   790   791     9 
  786   788   790   792     9 
  786   788   790   793     9 
  789   788   790   791     9 
  789   788   790   792     9 
  789   788   790   793     9 
  803   788   790   791     9 
  803   788   790   792     9 
  803   788   790   793     9 
  786   788   803   804     9 
  786   788   803   805     9 
  789   788   803   804     9 
  789   788   803   805     9 
  790   788   803   804     9 
  790   788   803   805     9 
  788   790   793   794     9 
  788   790   793   795     9 
  788   790   793   799     9 
  791   790   793   794     9 
  791   790   793   795     9 
  791   790   793   799     9 
  792   790   793   794     9 
  792   790   793   795     9 
  792   790   793   799     9 
  790   793   795   796     9 
  790   793   795   797     9 
  790   793   795   798     9 
  794   793   795   796     9 
  794   793   795   797     9 
  794   793   795   798     9 
  799   793   795   796     9 
  799   793   795   797     9 
  799   793   795   798     9 
  790   793   799   800     9 
  790   793   799   801     9 
  790   793   799   802     9 
  794   793   799   800     9 
  794   793   799   801     9 
  794   793   799   802     9 
  795   793   799   800     9 
  795   793   799   801     9 
  795   793   799   802     9 
  788   803   805   806     9 
  788   803   805   807     9 
  804   803   805   806     9 
  804   803   805   807     9 
  803   805   807   808     9 
  803   805   807   809     9 
  803   805   807   827     9 
  806   805   807   808     9 
  806   805   807   809     9 
  806   805   807   827     9 
  805   807   809   810     9 
  805   807   809   811     9 
  805   807   809   812     9 
  808   807   809   810     9 
  808   807   809   811     9 
  808   807   809   812     9 
  827   807   809   810     9 
  827   807   809   811     9 
  827   807   809   812     9 
  805   807   827   828     9 
  805   807   827   829     9 
  808   807   827   828     9 
  808   807   827   829     9 
  809   807   827   828     9 
  809   807   827   829     9 
  807   809   812   813     9 
  807   809   812   814     9 
  807   809   812   815     9 
  810   809   812   813     9 
  810   809   812   814     9 
  810   809   812   815     9 
  811   809   812   813     9 
  811   809   812   814     9 
  811   809   812   815     9 
  809   812   815   816     9 
  809   812   815   817     9 
  809   812   815   818     9 
  813   812   815   816     9 
  813   812   815   817     9 
  813   812   815   818     9 
  814   812   815   816     9 
  814   812   815   817     9 
  814   812   815   818     9 
  812   815   818   819     9 
  812   815   818   820     9 
  816   815   818   819     9 
  816   815   818   820     9 
  817   815   818   819     9 
  817   815   818   820     9 
  815   818   820   821     9 
  815   818   820   824     9 
  819   818   820   821     9 
  819   818   820   824     9 
  818   820   821   822     9 
  818   820   821   823     9 
  824   820   821   822     9 
  824   820   821   823     9 
  818   820   824   825     9 
  818   820   824   826     9 
  821   820   824   825     9 
  821   820   824   826     9 
  807   827   829   830     9 
  807   827   829   831     9 
  828   827   829   830     9 
  828   827   829   831     9 
  827   829   831   832     9 
  827   829   831   833     9 
  827   829   831   847     9 
  830   829   831   832     9 
  830   829   831   833     9 
  830   829   831   847     9 
  829   831   833   834     9 
  829   831   833   835     9 
  829   831   833   836     9 
  832   831   833   834     9 
  832   831   833   835     9 
  832   831   833   836     9 
  847   831   833   834     9 
  847   831   833   835     9 
  847   831   833   836     9 
  829   831   847   848     9 
  829   831   847   849     9 
  832   831   847   848     9 
  832   831   847   849     9 
  833   831   847   848     9 
  833   831   847   849     9 
  831   833   836   837     9 
  831   833   836   845     9 
  834   833   836   837     9 
  834   833   836   845     9 
  835   833   836   837     9 
  835   833   836   845     9 
  833   836   837   838     9 
  833   836   837   839     9 
  845   836   837   838     9 
  845   836   837   839     9 
  833   836   845   843     9 
  833   836   845   846     9 
  837   836   845   843     9 
  837   836   845   846     9 
  836   837   839   840     9 
  836   837   839   841     9 
  838   837   839   840     9 
  838   837   839   841     9 
  837   839   841   842     9 
  837   839   841   843     9 
  840   839   841   842     9 
  840   839   841   843     9 
  839   841   843   844     9 
  839   841   843   845     9 
  842   841   843   844     9 
  842   841   843   845     9 
  841   843   845   836     9 
  841   843   845   846     9 
  844   843   845   836     9 
  844   843   845   846     9 
  831   847   849   850     9 
  831   847   849   851     9 
  848   847   849   850     9 
  848   847   849   851     9 
  847   849   851   852     9 
  847   849   851   853     9 
  847   849   851   864     9 
  850   849   851   852     9 
  850   849   851   853     9 
  850   849   851   864     9 
  849   851   853   854     9 
  849   851   853   855     9 
  849   851   853   856     9 
  852   851   853   854     9 
  852   851   853   855     9 
  852   851   853   856     9 
  864   851   853   854     9 
  864   851   853   855     9 
  864   851   853   856     9 
  849   851   864   865     9 
  849   851   864   866     9 
  852   851   864   865     9 
  852   851   864   866     9 
  853   851   864   865     9 
  853   851   864   866     9 
  851   853   856   857     9 
  851   853   856   858     9 
  851   853   856   859     9 
  854   853   856   857     9 
  854   853   856   858     9 
  854   853   856   859     9 
  855   853   856   857     9 
  855   853   856   858     9 
  855   853   856   859     9 
  853   856   859   860     9 
  853   856   859   861     9 
  857   856   859   860     9 
  857   856   859   861     9 
  858   856   859   860     9 
  858   856   859   861     9 
  856   859   861   862     9 
  856   859   861   863     9 
  860   859   861   862     9 
  860   859   861   863     9 
  851   864   866   867     9 
  851   864   866   868     9 
  865   864   866   867     9 
  865   864   866   868     9 
  864   866   868   869     9 
  864   866   868   870     9 
  864   866   868   875     9 
  867   866   868   869     9 
  867   866   868   870     9 
  867   866   868   875     9 
  866   868   870   871     9 
  866   868   870   872     9 
  866   868   870   873     9 
  869   868   870   871     9 
  869   868   870   872     9 
  869   868   870   873     9 
  875   868   870   871     9 
  875   868   870   872     9 
  875   868   870   873     9 
  866   868   875   876     9 
  866   868   875   877     9 
  869   868   875   876     9 
  869   868   875   877     9 
  870   868   875   876     9 
  870   868   875   877     9 
  868   870   873   874     9 
  871   870   873   874     9 
  872   870   873   874     9 
  868   875   877   878     9 
  868   875   877   879     9 
  876   875   877   878     9 
  876   875   877   879     9 
  875   877   879   880     9 
  875   877   879   881     9 
  875   877   879   886     9 
  878   877   879   880     9 
  878   877   879   881     9 
  878   877   879   886     9 
  877   879   881   882     9 
  877   879   881   883     9 
  877   879   881   884     9 
  880   879   881   882     9 
  880   879   881   883     9 
  880   879   881   884     9 
  886   879   881   882     9 
  886   879   881   883     9 
  886   879   881   884     9 
  877   879   886   887     9 
  877   879   886   888     9 
  880   879   886   887     9 
  880   879   886   888     9 
  881   879   886   887     9 
  881   879   886   888     9 
  879   881   884   885     9 
  882   881   884   885     9 
  883   881   884   885     9 
  879   886   888   889     9 
  879   886   888   890     9 
  887   886   888   889     9 
  887   886   888   890     9 
  886   888   890   891     9 
  886   888   890   892     9 
  886   888   890   896     9 
  889   888   890   891     9 
  889   888   890   892     9 
  889   888   890   896     9 
  888   890   892   893     9 
  888   890   892   894     9 
  888   890   892   895     9 
  891   890   892   893     9 
  891   890   892   894     9 
  891   890   892   895     9 
  896   890   892   893     9 
  896   890   892   894     9 
  896   890   892   895     9 
  888   890   896   897     9 
  888   890   896   898     9 
  891   890   896   897     9 
  891   890   896   898     9 
  892   890   896   897     9 
  892   890   896   898     9 
  890   896   898   899     9 
  890   896   898   900     9 
  897   896   898   899     9 
  897   896   898   900     9 
  896   898   900   901     9 
  896   898   900   902     9 
  896   898   900   912     9 
  899   898   900   901     9 
  899   898   900   902     9 
  899   898   900   912     9 
  898   900   902   903     9 
  898   900   902   904     9 
  898   900   902   908     9 
  901   900   902   903     9 
  901   900   902   904     9 
  901   900   902   908     9 
  912   900   902   903     9 
  912   900   902   904     9 
  912   900   902   908     9 
  898   900   912   913     9 
  898   900   912   914     9 
  901   900   912   913     9 
  901   900   912   914     9 
  902   900   912   913     9 
  902   900   912   914     9 
  900   902   904   905     9 
  900   902   904   906     9 
  900   902   904   907     9 
  903   902   904   905     9 
  903   902   904   906     9 
  903   902   904   907     9 
  908   902   904   905     9 
  908   902   904   906     9 
  908   902   904   907     9 
  900   902   908   909     9 
  900   902   908   910     9 
  900   902   908   911     9 
  903   902   908   909     9 
  903   902   908   910     9 
  903   902   908   911     9 
  904   902   908   909     9 
  904   902   908   910     9 
  904   902   908   911     9 
  900   912   914   915     9 
  900   912   914   916     9 
  913   912   914   915     9 
  913   912   914   916     9 
  912   914   916   917     9 
  912   914   916   918     9 
  912   914   916   929     9 
  915   914   916   917     9 
  915   914   916   918     9 
  915   914   916   929     9 
  914   916   918   919     9 
  914   916   918   920     9 
  914   916   918   921     9 
  917   916   918   919     9 
  917   916   918   920     9 
  917   916   918   921     9 
  929   916   918   919     9 
  929   916   918   920     9 
  929   916   918   921     9 
  914   916   929   930     9 
  914   916   929   931     9 
  917   916   929   930     9 
  917   916   929   931     9 
  918   916   929   930     9 
  918   916   929   931     9 
  916   918   921   922     9 
  916   918   921   923     9 
  916   918   921   924     9 
  919   918   921   922     9 
  919   918   921   923     9 
  919   918   921   924     9 
  920   918   921   922     9 
  920   918   921   923     9 
  920   918   921   924     9 
  918   921   924   925     9 
  922   921   924   925     9 
  923   921   924   925     9 
  921   924   925   926     9 
  921   924   925   927     9 
  921   924   925   928     9 
  916   929   931   932     9 
  916   929   931   933     9 
  930   929   931   932     9 
  930   929   931   933     9 
  929   931   933   934     9 
  929   931   933   935     9 
  929   931   933   939     9 
  932   931   933   934     9 
  932   931   933   935     9 
  932   931   933   939     9 
  931   933   935   936     9 
  931   933   935   937     9 
  931   933   935   938     9 
  934   933   935   936     9 
  934   933   935   937     9 
  934   933   935   938     9 
  939   933   935   936     9 
  939   933   935   937     9 
  939   933   935   938     9 
  931   933   939   940     9 
  931   933   939   941     9 
  934   933   939   940     9 
  934   933   939   941     9 
  935   933   939   940     9 
  935   933   939   941     9 
  933   939   941   942     9 
  933   939   941   943     9 
  940   939   941   942     9 
  940   939   941   943     9 
  939   941   943   944     9 
  939   941   943   945     9 
  939   941   943   958     9 
  942   941   943   944     9 
  942   941   943   945     9 
  942   941   943   958     9 
  941   943   945   946     9 
  941   943   945   947     9 
  941   943   945   948     9 
  944   943   945   946     9 
  944   943   945   947     9 
  944   943   945   948     9 
  958   943   945   946     9 
  958   943   945   947     9 
  958   943   945   948     9 
  941   943   958   959     9 
  941   943   958   960     9 
  944   943   958   959     9 
  944   943   958   960     9 
  945   943   958   959     9 
  945   943   958   960     9 
  943   945   948   949     9 
  943   945   948   950     9 
  943   945   948   954     9 
  946   945   948   949     9 
  946   945   948   950     9 
  946   945   948   954     9 
  947   945   948   949     9 
  947   945   948   950     9 
  947   945   948   954     9 
  945   948   950   951     9 
  945   948   950   952     9 
  945   948   950   953     9 
  949   948   950   951     9 
  949   948   950   952     9 
  949   948   950   953     9 
  954   948   950   951     9 
  954   948   950   952     9 
  954   948   950   953     9 
  945   948   954   955     9 
  945   948   954   956     9 
  945   948   954   957     9 
  949   948   954   955     9 
  949   948   954   956     9 
  949   948   954   957     9 
  950   948   954   955     9 
  950   948   954   956     9 
  950   948   954   957     9 
  943   958   960   961     9 
  943   958   960   962     9 
  959   958   960   961     9 
  959   958   960   962     9 
  958   960   962   963     9 
  958   960   962   964     9 
  958   960   962   975     9 
  961   960   962   963     9 
  961   960   962   964     9 
  961   960   962   975     9 
  960   962   964   965     9 
  960   962   964   966     9 
  960   962   964   967     9 
  963   962   964   965     9 
  963   962   964   966     9 
  963   962   964   967     9 
  975   962   964   965     9 
  975   962   964   966     9 
  975   962   964   967     9 
  960   962   975   976     9 
  960   962   975   977     9 
  963   962   975   976     9 
  963   962   975   977     9 
  964   962   975   976     9 
  964   962   975   977     9 
  962   964   967   968     9 
  962   964   967   969     9 
  962   964   967   970     9 
  965   964   967   968     9 
  965   964   967   969     9 
  965   964   967   970     9 
  966   964   967   968     9 
  966   964   967   969     9 
  966   964   967   970     9 
  964   967   970   971     9 
  964   967   970   972     9 
  968   967   970   971     9 
  968   967   970   972     9 
  969   967   970   971     9 
  969   967   970   972     9 
  967   970   972   973     9 
  967   970   972   974     9 
  971   970   972   973     9 
  971   970   972   974     9 
  962   975   977   978     9 
  962   975   977   979     9 
  976   975   977   978     9 
  976   975   977   979     9 
  975   977   979   980     9 
  975   977   979   981     9 
  975   977   979   990     9 
  978   977   979   980     9 
  978   977   979   981     9 
  978   977   979   990     9 
  977   979   981   982     9 
  977   979   981   983     9 
  977   979   981   984     9 
  980   979   981   982     9 
  980   979   981   983     9 
  980   979   981   984     9 
  990   979   981   982     9 
  990   979   981   983     9 
  990   979   981   984     9 
  977   979   990   991     9 
  977   979   990   992     9 
  980   979   990   991     9 
  980   979   990   992     9 
  981   979   990   991     9 
  981   979   990   992     9 
  979   981   984   985     9 
  979   981   984   986     9 
  979   981   984   987     9 
  982   981   984   985     9 
  982   981   984   986     9 
  982   981   984   987     9 
  983   981   984   985     9 
  983   981   984   986     9 
  983   981   984   987     9 
  981   984   987   988     9 
  981   984   987   989     9 
  985   984   987   988     9 
  985   984   987   989     9 
  986   984   987   988     9 
  986   984   987   989     9 
  979   990   992   993     9 
  979   990   992   994     9 
  991   990   992   993     9 
  991   990   992   994     9 
  990   992   994   995     9 
  990   992   994   996     9 
  990   992   994  1000     9 
  993   992   994   995     9 
  993   992   994   996     9 
  993   992   994  1000     9 
  992   994   996   997     9 
  992   994   996   998     9 
  992   994   996   999     9 
  995   994   996   997     9 
  995   994   996   998     9 
  995   994   996   999     9 
 1000   994   996   997     9 
 1000   994   996   998     9 
 1000   994   996   999     9 
  992   994  1000  1001     9 
  992   994  1000  1002     9 
  995   994  1000  1001     9 
  995   994  1000  1002     9 
  996   994  1000  1001     9 
  996   994  1000  1002     9 
  994  1000  1002  1003     9 
  994  1000  1002  1004     9 
 1001  1000  1002  1003     9 
 1001  1000  1002  1004     9 
 1000  1002  1004  1005     9 
 1000  1002  1004  1006     9 
 1000  1002  1004  1011     9 
 1003  1002  1004  1005     9 
 1003  1002  1004  1006     9 
 1003  1002  1004  1011     9 
 1002  1004  1006  1007     9 
 1002  1004  1006  1008     9 
 1002  1004  1006  1009     9 
 1005  1004  1006  1007     9 
 1005  1004  1006  1008     9 
 1005  1004  1006  1009     9 
 1011  1004  1006  1007     9 
 1011  1004  1006  1008     9 
 1011  1004  1006  1009     9 
 1002  1004  1011  1012     9 
 1002  1004  1011  1013     9 
 1005  1004  1011  1012     9 
 1005  1004  1011  1013     9 
 1006  1004  1011  1012     9 
 1006  1004  1011  1013     9 
 1004  1006  1009  1010     9 
 1007  1006  1009  1010     9 
 1008  1006  1009  1010     9 
 1004  1011  1013  1014     9 
 1004  1011  1013  1015     9 
 1012  1011  1013  1014     9 
 1012  1011  1013  1015     9 
 1011  1013  1015  1016     9 
 1011  1013  1015  1017     9 
 1011  1013  1015  1026     9 
 1014  1013  1015  1016     9 
 1014  1013  1015  1017     9 
 1014  1013  1015  1026     9 
 1013  1015  1017  1018     9 
 1013  1015  1017  1019     9 
 1013  1015  1017  1020     9 
 1016  1015  1017  1018     9 
 1016  1015  1017  1019     9 
 1016  1015  1017  1020     9 
 1026  1015  1017  1018     9 
 1026  1015  1017  1019     9 
 1026  1015  1017  1020     9 
 1013  1015  1026  1027     9 
 1013  1015  1026  1028     9 
 1016  1015  1026  1027     9 
 1016  1015  1026  1028     9 
 1017  1015  1026  1027     9 
 1017  1015  1026  1028     9 
 1015  1017  1020  1021     9 
 1015  1017  1020  1022     9 
 1015  1017  1020  1023     9 
 1018  1017  1020  1021     9 
 1018  1017  1020  1022     9 
 1018  1017  1020  1023     9 
 1019  1017  1020  1021     9 
 1019  1017  1020  1022     9 
 1019  1017  1020  1023     9 
 1017  1020  1023  1024     9 
 1017  1020  1023  1025     9 
 1021  1020  1023  1024     9 
 1021  1020  1023  1025     9 
 1022  1020  1023  1024     9 
 1022  1020  1023  1025     9 
 1015  1026  1028  1029     9 
 1015  1026  1028  1030     9 
 1027  1026  1028  1029     9 
 1027  1026  1028  1030     9 
 1026  1028  1030  1031     9 
 1026  1028  1030  1032     9 
 1026  1028  1030  1036     9 
 1029  1028  1030  1031     9 
 1029  1028  1030  1032     9 
 1029  1028  1030  1036     9 
 1028  1030  1032  1033     9 
 1028  1030  1032  1034     9 
 1028  1030  1032  1035     9 
 1031  1030  1032  1033     9 
 1031  1030  1032  1034     9 
 1031  1030  1032  1035     9 
 1036  1030  1032  1033     9 
 1036  1030  1032  1034     9 
 1036  1030  1032  1035     9 
 1028  1030  1036  1037     9 
 1028  1030  1036  1038     9 
 1031  1030  1036  1037     9 
 1031  1030  1036  1038     9 
 1032  1030  1036  1037     9 
 1032  1030  1036  1038     9 
 1030  1036  1038  1039     9 
 1030  1036  1038  1040     9 
 1037  1036  1038  1039     9 
 1037  1036  1038  1040     9 
 1036  1038  1040  1041     9 
 1036  1038  1040  1042     9 
 1036  1038  1040  1057     9 
 1039  1038  1040  1041     9 
 1039  1038  1040  1042     9 
 1039  1038  1040  1057     9 
 1038  1040  1042  1043     9 
 1038  1040  1042  1044     9 
 1038  1040  1042  1045     9 
 1041  1040  1042  1043     9 
 1041  1040  1042  1044     9 
 1041  1040  1042  1045     9 
 1057  1040  1042  1043     9 
 1057  1040  1042  1044     9 
 1057  1040  1042  1045     9 
 1038  1040  1057  1058     9 
 1038  1040  1057  1059     9 
 1041  1040  1057  1058     9 
 1041  1040  1057  1059     9 
 1042  1040  1057  1058     9 
 1042  1040  1057  1059     9 
 1040  1042  1045  1046     9 
 1040  1042  1045  1055     9 
 1043  1042  1045  1046     9 
 1043  1042  1045  1055     9 
 1044  1042  1045  1046     9 
 1044  1042  1045  1055     9 
 1042  1045  1046  1047     9 
 1042  1045  1046  1048     9 
 1055  1045  1046  1047     9 
 1055  1045  1046  1048     9 
 1042  1045  1055  1053     9 
 1042  1045  1055  1056     9 
 1046  1045  1055  1053     9 
 1046  1045  1055  1056     9 
 1045  1046  1048  1049     9 
 1045  1046  1048  1050     9 
 1047  1046  1048  1049     9 
 1047  1046  1048  1050     9 
 1046  1048  1050  1051     9 
 1046  1048  1050  1053     9 
 1049  1048  1050  1051     9 
 1049  1048  1050  1053     9 
 1048  1050  1051  1052     9 
 1053  1050  1051  1052     9 
 1048  1050  1053  1054     9 
 1048  1050  1053  1055     9 
 1051  1050  1053  1054     9 
 1051  1050  1053  1055     9 
 1050  1053  1055  1045     9 
 1050  1053  1055  1056     9 
 1054  1053  1055  1045     9 
 1054  1053  1055  1056     9 
 1040  1057  1059  1060     9 
 1040  1057  1059  1061     9 
 1058  1057  1059  1060     9 
 1058  1057  1059  1061     9 
 1057  1059  1061  1062     9 
 1057  1059  1061  1063     9 
 1057  1059  1061  1076     9 
 1060  1059  1061  1062     9 
 1060  1059  1061  1063     9 
 1060  1059  1061  1076     9 
 1059  1061  1063  1064     9 
 1059  1061  1063  1065     9 
 1059  1061  1063  1066     9 
 1062  1061  1063  1064     9 
 1062  1061  1063  1065     9 
 1062  1061  1063  1066     9 
 1076  1061  1063  1064     9 
 1076  1061  1063  1065     9 
 1076  1061  1063  1066     9 
 1059  1061  1076  1077     9 
 1059  1061  1076  1078     9 
 1062  1061  1076  1077     9 
 1062  1061  1076  1078     9 
 1063  1061  1076  1077     9 
 1063  1061  1076  1078     9 
 1061  1063  1066  1067     9 
 1061  1063  1066  1068     9 
 1061  1063  1066  1072     9 
 1064  1063  1066  1067     9 
 1064  1063  1066  1068     9 
 1064  1063  1066  1072     9 
 1065  1063  1066  1067     9 
 1065  1063  1066  1068     9 
 1065  1063  1066  1072     9 
 1063  1066  1068  1069     9 
 1063  1066  1068  1070     9 
 1063  1066  1068  1071     9 
 1067  1066  1068  1069     9 
 1067  1066  1068  1070     9 
 1067  1066  1068  1071     9 
 1072  1066  1068  1069     9 
 1072  1066  1068  1070     9 
 1072  1066  1068  1071     9 
 1063  1066  1072  1073     9 
 1063  1066  1072  1074     9 
 1063  1066  1072  1075     9 
 1067  1066  1072  1073     9 
 1067  1066  1072  1074     9 
 1067  1066  1072  1075     9 
 1068  1066  1072  1073     9 
 1068  1066  1072  1074     9 
 1068  1066  1072  1075     9 
 1061  1076  1078  1079     9 
 1061  1076  1078  1080     9 
 1077  1076  1078  1079     9 
 1077  1076  1078  1080     9 
 1076  1078  1080  1081     9 
 1076  1078  1080  1082     9 
 1076  1078  1080  1092     9 
 1079  1078  1080  1081     9 
 1079  1078  1080  1082     9 
 1079  1078  1080  1092     9 
 1078  1080  1082  1083     9 
 1078  1080  1082  1084     9 
 1078  1080  1082  1088     9 
 1081  1080  1082  1083     9 
 1081  1080  1082  1084     9 
 1081  1080  1082  1088     9 
 1092  1080  1082  1083     9 
 1092  1080  1082  1084     9 
 1092  1080  1082  1088     9 
 1078  1080  1092  1093     9 
 1078  1080  1092  1094     9 
 1081  1080  1092  1093     9 
 1081  1080  1092  1094     9 
 1082  1080  1092  1093     9 
 1082  1080  1092  1094     9 
 1080  1082  1084  1085     9 
 1080  1082  1084  1086     9 
 1080  1082  1084  1087     9 
 1083  1082  1084  1085     9 
 1083  1082  1084  1086     9 
 1083  1082  1084  1087     9 
 1088  1082  1084  1085     9 
 1088  1082  1084  1086     9 
 1088  1082  1084  1087     9 
 1080  1082  1088  1089     9 
 1080  1082  1088  1090     9 
 1080  1082  1088  1091     9 
 1083  1082  1088  1089     9 
 1083  1082  1088  1090     9 
 1083  1082  1088  1091     9 
 1084  1082  1088  1089     9 
 1084  1082  1088  1090     9 
 1084  1082  1088  1091     9 
 1080  1092  1094  1095     9 
 1080  1092  1094  1096     9 
 1093  1092  1094  1095     9 
 1093  1092  1094  1096     9 
 1092  1094  1096  1097     9 
 1092  1094  1096  1098     9 
 1092  1094  1096  1102     9 
 1095  1094  1096  1097     9 
 1095  1094  1096  1098     9 
 1095  1094  1096  1102     9 
 1094  1096  1098  1099     9 
 1094  1096  1098  1100     9 
 1094  1096  1098  1101     9 
 1097  1096  1098  1099     9 
 1097  1096  1098  1100     9 
 1097  1096  1098  1101     9 
 1102  1096  1098  1099     9 
 1102  1096  1098  1100     9 
 1102  1096  1098  1101     9 
 1094  1096  1102  1103     9 
 1094  1096  1102  1104     9 
 1097  1096  1102  1103     9 
 1097  1096  1102  1104     9 
 1098  1096  1102  1103     9 
 1098  1096  1102  1104     9 
 1096  1102  1104  1105     9 
 1096  1102  1104  1106     9 
 1103  1102  1104  1105     9 
 1103  1102  1104  1106     9 
 1102  1104  1106  1107     9 
 1102  1104  1106  1108     9 
 1102  1104  1106  1121     9 
 1105  1104  1106  1107     9 
 1105  1104  1106  1108     9 
 1105  1104  1106  1121     9 
 1104  1106  1108  1109     9 
 1104  1106  1108  1110     9 
 1104  1106  1108  1111     9 
 1107  1106  1108  1109     9 
 1107  1106  1108  1110     9 
 1107  1106  1108  1111     9 
 1121  1106  1108  1109     9 
 1121  1106  1108  1110     9 
 1121  1106  1108  1111     9 
 1104  1106  1121  1122     9
[truncated: 55,067 more chars]
