# Supplementary material for: Redox-Based Defect Detection in Packed DNA: Insights from Hybrid Quantum Mechanical/Molecular Mechanics Molecular Dynamics Simulations
Source: J Chem Theory Comput. 2023 Nov 14;19(22):8434–45. doi: 10.1021/acs.jctc.3c01013 (PMC10687876; doi:10.1021/acs.jctc.3c01013)
Supplement: Supplementary file 2 — ct3c01013_si_002.zip [file ct3c01013_si_002.zip › packed_dna_8oxog-main/classical_MD/8oxoG_reg2/8oxoG_oxidized_reg2/8oxoG_ox_reg2_structure.gro]

Protein
252466
    1DA5    O5'    1   5.117  14.769   0.540  0.3838  0.7400 -0.5133
    1DA5    H5T    2   5.168  14.722   0.474 -1.9685 -1.4946 -0.8821
    1DA5    C5'    3   5.050  14.670   0.614 -0.9961 -0.3519  0.5751
    1DA5   H5'1    4   4.969  14.634   0.551 -0.3056 -0.2903 -0.3700
    1DA5   H5'2    5   5.011  14.720   0.702  0.1522  1.4533  0.1271
    1DA5    C4'    6   5.146  14.559   0.661 -0.6245  0.6929 -0.1336
    1DA5    H4'    7   5.091  14.492   0.727  0.6489  1.0338  1.3532
    1DA5    O4'    8   5.198  14.483   0.552  0.8063  0.1799 -0.1749
    1DA5    C1'    9   5.342  14.494   0.546  0.7432  0.2683 -0.1909
    1DA5    H1'   10   5.377  14.406   0.599 -1.0871  0.1367  0.8935
    1DA5     N9   11   5.393  14.506   0.406 -0.7364  0.1160 -0.6114
    1DA5     C8   12   5.484  14.415   0.340  0.0624 -0.1926  0.1369
    1DA5     H8   13   5.523  14.327   0.388  1.0586 -0.1816 -0.6260
    1DA5     N7   14   5.520  14.457   0.220 -0.1590 -0.2939  0.1195
    1DA5     C5   15   5.441  14.572   0.206 -0.5781 -0.4813 -0.0977
    1DA5     C6   16   5.431  14.673   0.109  0.5381  0.3419  0.3742
    1DA5     N6   17   5.478  14.668  10.665 -0.3921 -0.7176  0.2266
    1DA5    H61   18   5.546  14.599  10.637  1.1740  0.6817  0.3570
    1DA5    H62   19   5.466  14.754  10.612 -0.6305  0.5580  2.2179
    1DA5     N1   20   5.353  14.780   0.124 -0.6675  0.0427  0.3497
    1DA5     C2   21   5.294  14.786   0.237  0.3168 -0.7138 -0.6757
    1DA5     H2   22   5.248  14.882   0.255  0.0880 -0.7577 -1.0328
    1DA5     N3   23   5.291  14.711   0.343  0.0908  0.1290  0.5198
    1DA5     C4   24   5.374  14.607   0.319  0.4808  0.1926 -0.1845
    1DA5    C3'   25   5.264  14.613   0.742  0.1345  0.6874 -0.6259
    1DA5    H3'   26   5.246  14.717   0.767 -0.7542  0.9272 -2.1528
    1DA5    C2'   27   5.375  14.606   0.642  0.2228  0.3606  0.7410
    1DA5   H2'1   28   5.378  14.699   0.585  1.7902 -0.4513 -0.5707
    1DA5   H2'2   29   5.473  14.581   0.682  0.1104  0.5122  1.1190
    1DA5    O3'   30   5.282  14.525   0.852 -0.5170 -0.4629 -0.7392
    2DT       P   31   5.396  14.545   0.963 -0.0433  0.2868  0.2650
    2DT     O1P   32   5.347  14.481   1.087 -0.1903  0.0253  0.0980
    2DT     O2P   33   5.429  14.693   0.964 -0.3881  0.0952  0.1477
    2DT     O5'   34   5.525  14.473   0.899  0.2149  0.0038 -0.2658
    2DT     C5'   35   5.517  14.335   0.858 -0.2605 -0.3045  0.4659
    2DT    H5'1   36   5.446  14.329   0.775 -0.5068 -1.2542  0.7319
    2DT    H5'2   37   5.488  14.270   0.941 -0.0281  0.8341  1.4622
    2DT     C4'   38   5.654  14.294   0.807 -0.9664  0.4788  0.1712
    2DT     H4'   39   5.662  14.187   0.787  2.0437  0.5258  0.6621
    2DT     O4'   40   5.694  14.342   0.670  0.1023 -0.1476 -0.1234
    2DT     C1'   41   5.810  14.413   0.679  0.4945  0.3805 -0.1399
    2DT     H1'   42   5.885  14.346   0.636  0.3981 -0.3538  0.8073
    2DT      N1   43   5.813  14.526   0.583 -0.4366 -0.1881 -0.6630
    2DT      C6   44   5.738  14.637   0.619  0.1758 -0.8697  0.6597
    2DT      H6   45   5.703  14.656   0.719 -2.6570  0.9376 -0.5574
    2DT      C5   46   5.703  14.729   0.525 -0.5740 -0.4747 -0.1328
    2DT      C7   47   5.629  14.857   0.568 -0.7687  1.0570  0.2183
    2DT     H71   48   5.696  14.942   0.553 -0.6017  1.0420  0.8227
    2DT     H72   49   5.544  14.879   0.505 -2.6021  0.3227  2.3051
    2DT     H73   50   5.611  14.853   0.676  1.2879  2.0178  0.6571
    2DT      C4   51   5.736  14.709   0.383  0.2414 -0.0664 -0.0177
    2DT      O4   52   5.705  14.781   0.287 -0.3972 -0.2716  0.0492
    2DT      N3   53   5.818  14.599   0.359  0.5401 -0.4356  0.2244
    2DT      H3   54   5.830  14.587   0.259 -1.6953 -0.2894 -0.1139
    2DT      C2   55   5.852  14.506   0.453 -0.0153 -0.0527 -0.2612
    2DT      O2   56   5.894  14.399   0.416 -0.3461  0.7452  0.0335
    2DT     C3'   57   5.773  14.322   0.897 -0.1154 -0.1815  0.6437
    2DT     H3'   58   5.747  14.352   0.998  1.7303  3.5225  0.1909
    2DT     C2'   59   5.844  14.439   0.828  0.7599  0.5257  0.2299
    2DT    H2'1   60   5.801  14.528   0.873  3.3950  0.8139  2.5246
    2DT    H2'2   61   5.951  14.453   0.842  0.6853 -0.1308  1.7047
    2DT     O3'   62   5.860  14.210   0.898  0.2784  0.7222 -0.1984
    3DC       P   63   5.998  14.201   0.984 -0.0943 -0.3892  0.4079
    3DC     O1P   64   6.027  14.065   1.022 -0.0093  0.3135 -0.4797
    3DC     O2P   65   5.996  14.305   1.088 -0.1622  0.0456  0.2068
    3DC     O5'   66   6.102  14.249   0.879 -0.5377  0.2132  0.6475
    3DC     C5'   67   6.141  14.163   0.765 -0.4737 -0.3782  1.1501
    3DC    H5'1   68   6.048  14.137   0.716 -0.2119 -2.7225  1.7777
    3DC    H5'2   69   6.191  14.077   0.810  1.6501 -0.1415 -0.5509
    3DC     C4'   70   6.239  14.238   0.673  0.2753 -0.0862  0.4268
    3DC     H4'   71   6.270  14.175   0.590 -0.0403  1.6365 -1.0751
    3DC     O4'   72   6.164  14.348   0.618 -0.1564  0.1459 -0.3728
    3DC     C1'   73   6.251  14.456   0.600  0.1042  0.2040 -0.1539
    3DC     H1'   74   6.322  14.427   0.523 -1.2151 -0.8122 -1.0355
    3DC      N1   75   6.185  14.585   0.575  0.2055  0.0402  0.6657
    3DC      C6   76   6.133  14.668   0.670  0.0403 -0.0675  0.0809
    3DC      H6   77   6.145  14.647   0.775  2.5616  3.8006  0.7444
    3DC      C5   78   6.068  14.778   0.631 -0.5246 -0.1479 -0.2991
    3DC      H5   79   6.022  14.845   0.702  0.7744  1.8503 -1.2522
    3DC      C4   80   6.062  14.811   0.487  0.1163  0.4778 -0.8296
    3DC      N4   81   5.999  14.915   0.447  0.3089  0.1480 -0.2286
    3DC     H41   82   5.957  14.982   0.510  0.7288 -0.3193  0.5651
    3DC     H42   83   5.992  14.946   0.351 -3.0551  0.9996  0.1505
    3DC      N3   84   6.114  14.731   0.398 -0.0075  0.1242 -0.2127
    3DC      C2   85   6.178  14.624   0.437  0.3616 -0.7170 -0.1375
    3DC      O2   86   6.230  14.555   0.346 -0.1611  0.6633 -0.0973
    3DC     C3'   87   6.364  14.303   0.736  0.5547 -0.3022  0.4915
    3DC     H3'   88   6.384  14.262   0.835  0.9861  1.2013  1.0539
    3DC     C2'   89   6.321  14.446   0.736 -0.8794  0.2188  0.2217
    3DC    H2'1   90   6.249  14.465   0.816  0.2598 -1.2221  1.6512
    3DC    H2'2   91   6.407  14.513   0.734 -0.5788 -0.0932 -3.4125
    3DC     O3'   92   6.480  14.287   0.657 -0.8601 -1.0349  0.2725
    4DA       P   93   6.617  14.257   0.732 -0.0324 -0.4339 -0.5030
    4DA     O1P   94   6.625  14.113   0.759  0.0966  0.1377 -0.0683
    4DA     O2P   95   6.620  14.350   0.853  0.2033  0.0648  0.1673
    4DA     O5'   96   6.738  14.304   0.637  0.2297  0.3548  0.5338
    4DA     C5'   97   6.783  14.217   0.535  0.3252 -0.3168 -0.0224
    4DA    H5'1   98   6.706  14.144   0.509 -0.2411  0.0672  0.5364
    4DA    H5'2   99   6.867  14.157   0.568  1.5548  0.9833 -0.7153
    4DA     C4'  100   6.830  14.292   0.419 -0.1227 -0.0429  0.5073
    4DA     H4'  101   6.875  14.211   0.361  1.0054  0.6534  0.3945
    4DA     O4'  102   6.729  14.369   0.354 -0.5971  0.4441  1.3099
    4DA     C1'  103   6.752  14.504   0.365 -0.0431  0.0518 -0.0757
    4DA     H1'  104   6.785  14.532   0.265  1.3104  2.5521  0.9784
    4DA      N9  105   6.645  14.593   0.406  0.5489  0.2268 -0.1151
    4DA      C8  106   6.582  14.599   0.527  0.6917  0.2653 -0.1222
    4DA      H8  107   6.599  14.523   0.601 -0.7067  0.3155  0.2871
    4DA      N7  108   6.501  14.698   0.541 -0.0033 -0.1915  0.1972
    4DA      C5  109   6.514  14.769   0.421 -0.2291 -0.0715  0.4502
    4DA      C6  110   6.464  14.891   0.369  0.1127 -0.6754 -0.0270
    4DA      N6  111   6.377  14.964   0.442  0.2130 -0.0269  0.4716
    4DA     H61  112   6.355  14.942   0.538 -1.1708  0.7058  0.3422
    4DA     H62  113   6.350  15.049   0.394 -0.8954 -0.6345  0.0002
    4DA      N1  114   6.495  14.939   0.250 -0.6189  0.1012  0.0679
    4DA      C2  115   6.586  14.865   0.181  0.3121  0.5482 -0.7618
    4DA      H2  116   6.616  14.901   0.084  0.4727 -1.2683 -1.4230
    4DA      N3  117   6.641  14.748   0.213 -0.1639 -0.3194 -0.1164
    4DA      C4  118   6.605  14.703   0.338 -0.4626  0.2213  0.7921
    4DA     C3'  119   6.941  14.390   0.436 -0.3878  0.4223 -0.6480
    4DA     H3'  120   7.011  14.376   0.517  0.5934  0.8224 -1.4136
    4DA     C2'  121   6.869  14.522   0.459 -1.0205  0.4608 -0.3744
    4DA    H2'1  122   6.840  14.537   0.564 -0.6644  0.8927 -0.3369
    4DA    H2'2  123   6.936  14.604   0.435 -0.8448  0.5251  0.3138
    4DA     O3'  124   7.001  14.403   0.310 -0.3627 -0.5317 -0.2287
    5DA       P  125   7.157  14.437   0.288 -0.1059  0.1027 -0.0900
    5DA     O1P  126   7.217  14.329   0.204 -0.1546  0.1162 -0.0305
    5DA     O2P  127   7.222  14.477   0.417  0.8806 -0.0222  0.2825
    5DA     O5'  128   7.165  14.570   0.205 -0.3152 -0.8755 -0.1497
    5DA     C5'  129   7.134  14.562   0.065 -0.3212 -1.4988  0.1421
    5DA    H5'1  130   7.028  14.551   0.046 -0.5427  1.4686 -0.9894
    5DA    H5'2  131   7.192  14.481   0.021 -2.4941 -1.9495 -2.0811
    5DA     C4'  132   7.159  14.694  10.665 -0.2037  0.5501 -0.0721
    5DA     H4'  133   7.157  14.675  10.558 -1.5621 -1.8307  0.2837
    5DA     O4'  134   7.056  14.786   0.001  0.6267  0.1092 -0.5293
    5DA     C1'  135   7.100  14.892   0.084  0.6843  0.3126 -0.1031
    5DA     H1'  136   7.103  14.983   0.024 -0.9929  0.9798  0.7508
    5DA      N9  137   7.017  14.922   0.205  0.3274 -0.1571  0.0629
    5DA      C8  138   7.020  14.864   0.328 -0.6744  0.1628 -0.3509
    5DA      H8  139   7.087  14.785   0.360  1.4446  1.3251 -1.6857
    5DA      N7  140   6.927  14.907   0.406  0.4740 -0.4200  0.2053
    5DA      C5  141   6.870  15.013   0.334  0.4636 -0.7352  0.7290
    5DA      C6  142   6.771  15.111   0.354  0.4354 -0.1019  0.2905
    5DA      N6  143   6.700  15.126   0.461 -0.4269  0.0805  0.1406
    5DA     H61  144   6.713  15.069   0.543 -1.2486 -0.5687 -0.1596
    5DA     H62  145   6.643  15.209   0.465 -1.1237 -0.1196 -2.9840
    5DA      N1  146   6.738  15.198   0.258  0.3354  0.2525 -0.5858
    5DA      C2  147   6.807  15.197   0.144  0.0109 -0.2787 -0.0084
    5DA      H2  148   6.775  15.265   0.067 -0.4645 -3.6703 -3.0552
    5DA      N3  149   6.903  15.114   0.112 -0.1269 -0.1347 -0.0841
    5DA      C4  150   6.920  15.017   0.208  0.3976 -0.2569 -0.3701
    5DA     C3'  151   7.289  14.757   0.021  0.0509  0.5984 -0.0732
    5DA     H3'  152   7.347  14.679   0.071 -2.3393 -1.1590  0.1171
    5DA     C2'  153   7.244  14.856   0.125 -0.1662  0.0632  0.2416
    5DA    H2'1  154   7.244  14.806   0.222 -1.1237 -3.5715 -1.4337
    5DA    H2'2  155   7.299  14.950   0.118  1.3876 -0.7849  0.5487
    5DA     O3'  156   7.338  14.813  10.586 -0.0486  0.2929 -0.0865
    6DT       P  157   7.476  14.892  10.580 -0.0145 -0.0297  0.0640
    6DT     O1P  158   7.527  14.892  10.437 -0.1804  0.3183 -0.0598
    6DT     O2P  159   7.565  14.845   0.011  0.3630 -0.3656  0.2032
    6DT     O5'  160   7.430  15.043  10.609 -0.3125 -0.1984 -0.2490
    6DT     C5'  161   7.367  15.116  10.508  0.3020 -0.0599 -0.0380
    6DT    H5'1  162   7.280  15.057  10.480  0.3382  0.1832 -0.6895
    6DT    H5'2  163   7.428  15.125  10.419  0.4991  0.1409  0.1158
    6DT     C4'  164   7.319  15.252  10.560 -0.2789 -0.5472 -0.3389
    6DT     H4'  165   7.269  15.304  10.478  1.2228  0.8392 -0.4333
    6DT     O4'  166   7.222  15.227  10.664  0.6960  0.0212  0.0520
    6DT     C1'  167   7.246  15.332   0.071  0.3668  0.2509 -0.1880
    6DT     H1'  168   7.200  15.423   0.032 -1.0732 -0.7412 -0.8896
    6DT      N1  169   7.199  15.286   0.207  0.4444 -0.0397  0.5463
    6DT      C6  170   7.260  15.188   0.273  0.3119  0.3385  0.0415
    6DT      H6  171   7.347  15.142   0.228  0.5438  0.9258 -0.1252
    6DT      C5  172   7.220  15.159   0.396 -0.2143 -0.0351 -0.1504
    6DT      C7  173   7.303  15.061   0.477 -0.2087  0.4739  0.3709
    6DT     H71  174   7.341  15.132   0.551  1.2820  1.5704 -1.3547
    6DT     H72  175   7.249  14.982   0.529  0.5149  0.4722  1.1305
    6DT     H73  176   7.392  15.031   0.423 -0.5518  1.0151 -0.5258
    6DT      C4  177   7.103  15.224   0.458  0.3377  0.2460 -0.0869
    6DT      O4  178   7.063  15.217   0.574 -0.3999  0.2549  0.2680
    6DT      N3  179   7.030  15.306   0.374  0.2344  0.3383 -0.2652
    6DT      H3  180   6.944  15.351   0.402 -0.5874  0.1916 -2.4122
    6DT      C2  181   7.075  15.343   0.252 -0.4799 -0.1042  0.4097
    6DT      O2  182   7.003  15.428   0.195 -0.0603  0.4482  0.4718
    6DT     C3'  183   7.431  15.351  10.608 -0.4167  0.6866 -0.0234
    6DT     H3'  184   7.530  15.307  10.594 -1.0555 -0.0987 -2.5546
    6DT     C2'  185   7.391  15.357   0.076  0.2978  0.3129  0.7180
    6DT    H2'1  186   7.432  15.272   0.131 -1.8035  0.1060  2.0858
    6DT    H2'2  187   7.408  15.447   0.134  1.0214 -1.0073  2.6708
    6DT     O3'  188   7.427  15.471  10.536 -0.1446 -0.8641 -0.5072
    7DA       P  189   7.500  15.602  10.585  0.4158  0.2166 -0.1740
    7DA     O1P  190   7.541  15.669  10.462 -0.2944  0.7636 -0.1454
    7DA     O2P  191   7.603  15.579   0.013  0.9716 -0.4172 -0.1606
    7DA     O5'  192   7.382  15.687  10.656 -0.1726  0.2743  0.0812
    7DA     C5'  193   7.271  15.723  10.582  0.0635  0.1203  0.3892
    7DA    H5'1  194   7.217  15.634  10.551  1.1587  0.2424 -2.0444
    7DA    H5'2  195   7.292  15.764  10.484 -2.4379 -1.2733 -0.8238
    7DA     C4'  196   7.177  15.830  10.659 -0.0353  0.1525 -0.0956
    7DA     H4'  197   7.097  15.868  10.596 -1.5088 -3.0242 -0.3371
    7DA     O4'  198   7.115  15.770   0.103 -0.0224  0.0683  0.1019
    7DA     C1'  199   7.162  15.828   0.224 -0.6620 -0.3928 -0.3415
    7DA     H1'  200   7.088  15.898   0.261  0.0210  0.7785 -1.1466
    7DA      N9  201   7.174  15.730   0.331 -1.2174 -0.3048 -0.7133
    7DA      C8  202   7.275  15.639   0.340 -0.1162  0.5572 -0.1501
    7DA      H8  203   7.349  15.618   0.265 -0.9671 -0.9839 -0.6025
    7DA      N7  204   7.267  15.569   0.449 -0.2186 -0.0616  0.4348
    7DA      C5  205   7.162  15.633   0.525  0.5810  0.7390  0.3644
    7DA      C6  206   7.103  15.619   0.656 -0.1866  0.1180 -0.0575
    7DA      N6  207   7.139  15.527   0.739  0.3418 -0.0603 -0.2782
    7DA     H61  208   7.209  15.457   0.715 -0.3098 -0.6009 -0.6448
    7DA     H62  209   7.102  15.539   0.832  0.5723  0.7258 -0.2834
    7DA      N1  210   7.013  15.704   0.704  0.2698  0.2185  0.3116
    7DA      C2  211   6.980  15.799   0.623  0.0862 -0.2883  0.1436
    7DA      H2  212   6.908  15.869   0.660  1.8272  2.0609 -0.6918
    7DA      N3  213   7.009  15.824   0.495  0.0065 -0.8593  0.3103
    7DA      C4  214   7.108  15.739   0.452  0.1371  0.0729  0.4916
    7DA     C3'  215   7.248   0.046   0.038 -0.1904  0.1618 -0.1291
    7DA     H3'  216   7.342   0.061  -0.016 -0.1258 -1.9084 -0.6796
    7DA     C2'  217   7.292  -0.000   0.178 -0.0420  0.1522 -0.1514
    7DA    H2'1  218   7.370  -0.075   0.179 -0.7431 -0.6072 -0.4480
    7DA    H2'2  219   7.316   0.079   0.248 -0.0974  0.3800 -0.3871
    7DA     O3'  220   7.171   0.164   0.017 -0.6162  0.2205 -0.3441
    8DT       P  221   7.231   0.307   0.054  0.3891 -0.1607 -0.5532
    8DT     O1P  222   7.134   0.395  10.667  0.1959 -0.1477  0.1444
    8DT     O2P  223   7.377   0.317   0.024  0.1898 -0.8237 -0.3614
    8DT     O5'  224   7.210   0.339   0.207 -0.0843  0.1376  0.3065
    8DT     C5'  225   7.077   0.352   0.256 -0.1868  0.0257 -0.0714
    8DT    H5'1  226   7.015   0.271   0.216 -0.4392  0.9903 -1.7622
    8DT    H5'2  227   7.029   0.438   0.208  1.5011  0.3219 -1.3004
    8DT     C4'  228   7.072   0.377   0.399  0.2550  0.2296  0.2723
    8DT     H4'  229   6.970   0.404   0.425 -0.5503 -1.1219 -1.3566
    8DT     O4'  230   7.097   0.254   0.461 -0.1835  0.2909 -0.0827
    8DT     C1'  231   7.172   0.276   0.583 -0.1087  0.4079  0.3774
    8DT     H1'  232   7.103   0.310   0.660 -0.4877 -3.7303  2.1593
    8DT      N1  233   7.227   0.155   0.642 -0.3839  0.7908 -0.1549
    8DT      C6  234   7.331   0.090   0.576  0.1727  0.2094  0.4015
    8DT      H6  235   7.378   0.123   0.484  1.4778 -1.0460  0.5781
    8DT      C5  236   7.395  15.890   0.630 -0.0014  0.3832 -0.0125
    8DT      C7  237   7.512  15.831   0.561 -0.2301  0.7681 -0.2399
    8DT     H71  238   7.590  15.819   0.637 -0.5419 -0.5191 -0.0917
    8DT     H72  239   7.483  15.728   0.539  1.5283 -0.1972  1.5215
    8DT     H73  240   7.538  15.868   0.461  2.3984  1.4482  0.6051
    8DT      C4  241   7.346  15.845   0.762 -0.6576  0.0590 -0.3226
    8DT      O4  242   7.389  15.753   0.831 -0.3562 -0.6204 -0.0792
    8DT      N3  243   7.251  15.913   0.824 -0.4167  0.4396 -0.0653
    8DT      H3  244   7.230  15.884   0.918 -0.1102  0.1278 -0.0913
    8DT      C2  245   7.190   0.117   0.767 -0.2929  0.2676 -0.7992
    8DT      O2  246   7.095   0.169   0.828 -0.3268  0.9326 -0.8156
    8DT     C3'  247   7.180   0.476   0.456 -0.3505  0.1373  0.5820
    8DT     H3'  248   7.224   0.523   0.368 -1.3759  0.6459  0.3198
    8DT     C2'  249   7.273   0.382   0.532 -0.5483  0.0060  0.0085
    8DT    H2'1  250   7.335   0.334   0.457  0.5411 -0.6758  1.2886
    8DT    H2'2  251   7.336   0.431   0.606  0.4506 -0.3610 -0.5902
    8DT     O3'  252   7.106   0.552   0.545  0.3402 -0.1480 -0.1929
    9DC       P  253   7.153   0.698   0.570  0.1812 -0.1976 -0.5254
    9DC     O1P  254   7.074   0.801   0.495  0.3024  0.4765 -0.0360
    9DC     O2P  255   7.304   0.693   0.564 -0.1915  0.3666 -0.2746
    9DC     O5'  256   7.120   0.712   0.726  0.1681 -0.5481  0.4616
    9DC     C5'  257   6.984   0.724   0.780  1.0004 -0.6931 -0.7471
    9DC    H5'1  258   6.918   0.650   0.735  0.2234 -0.1803 -0.4864
    9DC    H5'2  259   6.950   0.823   0.748  1.1843 -0.8709 -1.5033
    9DC     C4'  260   6.987   0.703   0.928 -0.2875 -0.1619  0.6201
    9DC     H4'  261   6.884   0.706   0.963 -1.0131  0.4360 -1.4367
    9DC     O4'  262   7.038   0.577   0.948  0.7865  0.8699  0.0852
    9DC     C1'  263   7.135   0.571   1.052  0.0145  0.6990 -0.0216
    9DC     H1'  264   7.081   0.558   1.146  2.0737  2.6733  1.5335
    9DC      N1  265   7.234   0.461   1.026  0.2004  0.4308 -0.5698
    9DC      C6  266   7.305   0.467   0.915  0.3943  0.1373  0.4337
    9DC      H6  267   7.290   0.549   0.845  2.3526  0.2007  0.0448
    9DC      C5  268   7.405   0.377   0.899  0.7555 -0.4132 -0.8283
    9DC      H5  269   7.469   0.384   0.813 -0.1368  0.4573 -1.4479
    9DC      C4  270   7.421   0.276   0.994  0.3386  0.0839 -0.2893
    9DC      N4  271   7.515   0.191   0.972 -0.4146  0.1561 -0.2933
    9DC     H41  272   7.560   0.200   0.882 -0.1576 -0.4792 -0.2351
    9DC     H42  273   7.530   0.117   1.040 -2.4176 -0.0753 -0.0664
    9DC      N3  274   7.338   0.256   1.098 -0.1451 -0.0296  0.3107
    9DC      C2  275   7.242   0.349   1.107  0.5785 -0.0543  0.2714
    9DC      O2  276   7.156   0.334   1.196  0.5632  0.1644 -0.3276
    9DC     C3'  277   7.065   0.789   1.024  0.0304 -0.2330  0.3987
    9DC     H3'  278   7.087   0.886   0.979  0.3843  0.2164  1.5054
    9DC     C2'  279   7.191   0.713   1.043  0.2345 -0.4882  0.1340
    9DC    H2'1  280   7.259   0.723   0.959  0.3083  2.3937  0.4387
    9DC    H2'2  281   7.244   0.744   1.133 -1.0796 -2.7462  1.7994
    9DC     O3'  282   6.979   0.799   1.131  0.3270  0.0591  0.0179
   10DC       P  283   7.013   0.868   1.271  0.0630  0.2800  0.0800
   10DC     O1P  284   6.881   0.908   1.329 -0.2147  0.2238 -0.1989
   10DC     O2P  285   7.123   0.971   1.255  0.0536  0.1409  0.5215
   10DC     O5'  286   7.070   0.749   1.358  0.0897 -0.6471  0.0497
   10DC     C5'  287   6.990   0.649   1.422 -0.7461 -0.5845 -0.2592
   10DC    H5'1  288   6.956   0.574   1.350 -0.3438 -0.2004 -0.8647
   10DC    H5'2  289   6.902   0.696   1.466  0.4886  0.2498  1.4032
   10DC     C4'  290   7.061   0.578   1.536 -0.9241 -0.5156  0.0160
   10DC     H4'  291   6.999   0.513   1.598 -1.7241  0.4740  0.2725
   10DC     O4'  292   7.160   0.496   1.480  0.3495 -0.2318 -0.0862
   10DC     C1'  293   7.280   0.517   1.539 -0.3056 -0.4612  0.0328
   10DC     H1'  294   7.301   0.451   1.623 -1.8210 -1.5565 -0.4054
   10DC      N1  295   7.396   0.499   1.443 -0.2061 -0.2852 -0.6053
   10DC      C6  296   7.412   0.575   1.333 -0.0363  0.2974  0.3654
   10DC      H6  297   7.345   0.659   1.321 -0.8584 -0.5470 -1.2267
   10DC      C5  298   7.504   0.549   1.235  0.0224  0.3850  0.3821
   10DC      H5  299   7.506   0.602   1.141  0.6639  0.7456  0.5923
   10DC      C4  300   7.583   0.434   1.260  0.1602  0.1195  0.1580
   10DC      N4  301   7.673   0.410   1.179  0.1247 -0.8786  0.2176
   10DC     H41  302   7.690   0.454   1.090 -2.5611 -1.4460 -0.6707
   10DC     H42  303   7.721   0.325   1.205 -0.3917 -1.6009 -1.1021
   10DC      N3  304   7.571   0.353   1.360  0.1269  0.1795 -0.5017
   10DC      C2  305   7.479   0.384   1.451 -0.4262  0.4084 -0.2513
   10DC      O2  306   7.473   0.308   1.551 -0.5294 -0.1469 -0.0647
   10DC     C3'  307   7.133   0.677   1.630  0.2535 -0.4952 -0.0313
   10DC     H3'  308   7.091   0.775   1.609  0.9779 -0.4147 -1.1655
   10DC     C2'  309   7.280   0.665   1.591  0.4070  0.0846 -0.2095
   10DC    H2'1  310   7.301   0.739   1.513 -0.3813  1.0556  0.4647
   10DC    H2'2  311   7.346   0.685   1.675  0.3597  1.4936 -0.4747
   10DC     O3'  312   7.117   0.635   1.765 -0.0168  0.7896 -0.1295
   11DA       P  313   7.182   0.727   1.888 -0.0390  0.1604  0.5222
   11DA     O1P  314   7.089   0.721   2.003 -0.0330 -0.3812 -0.0051
   11DA     O2P  315   7.216   0.863   1.834  0.5685  0.3521  0.0732
   11DA     O5'  316   7.315   0.654   1.920 -0.2282 -0.0468 -0.0387
   11DA     C5'  317   7.314   0.544   2.013  0.1885 -0.6406  0.4297
   11DA    H5'1  318   7.239   0.473   1.979 -1.7253  2.2922 -2.0707
   11DA    H5'2  319   7.276   0.581   2.108  2.0374 -0.4415  1.1275
   11DA     C4'  320   7.453   0.476   2.017  0.4335 -0.5947  0.3676
   11DA     H4'  321   7.436   0.387   2.077  1.3639 -1.9653 -1.3152
   11DA     O4'  322   7.512   0.437   1.895  0.3485  0.4062  0.1930
   11DA     C1'  323   7.650   0.460   1.908 -0.6023  0.3198  0.0707
   11DA     H1'  324   7.692   0.375   1.961  0.8251  1.1013  0.2459
   11DA      N9  325   7.699   0.485   1.768 -0.7612 -0.5255  0.4378
   11DA      C8  326   7.648   0.580   1.676  0.0423 -0.7118  0.3264
   11DA      H8  327   7.572   0.654   1.698  1.0857  0.7576 -0.7896
   11DA      N7  328   7.709   0.574   1.561 -0.5502  0.2145 -0.9032
   11DA      C5  329   7.798   0.467   1.570  0.4226 -0.2400 -0.1864
   11DA      C6  330   7.891   0.401   1.482 -0.1902 -0.1938 -0.2756
   11DA      N6  331   7.912   0.417   1.354 -0.3802  0.0503  0.1493
   11DA     H61  332   7.838   0.463   1.302 -1.6565 -1.2824  0.7032
   11DA     H62  333   7.979   0.358   1.307 -1.8620  0.1963 -2.3562
   11DA      N1  334   7.978   0.312   1.527  0.0689  1.0120  0.3165
   11DA      C2  335   7.975   0.279   1.654 -0.1137  0.5933 -0.0371
   11DA      H2  336   8.039   0.196   1.682 -0.4094  0.2204 -0.4418
   11DA      N3  337   7.890   0.322   1.746 -0.4348 -0.4187  0.1099
   11DA      C4  338   7.800   0.419   1.694  0.3216  0.2187 -0.0550
   11DA     C3'  339   7.552   0.562   2.098 -0.3005  0.0914  1.2832
   11DA     H3'  340   7.505   0.657   2.126  0.5547  0.1061  2.7941
   11DA     C2'  341   7.663   0.584   1.996  0.6322  0.5726 -0.1178
   11DA    H2'1  342   7.644   0.674   1.938  0.1108  1.5735  1.5306
   11DA    H2'2  343   7.766   0.595   2.031  0.7404 -1.5152  0.4069
   11DA     O3'  344   7.590   0.479   2.203  0.0510 -0.2145 -0.1457
   12DC       P  345   7.706   0.525   2.315  0.3094  0.1889  0.2426
   12DC     O1P  346   7.663   0.505   2.454  0.2280  0.5284 -0.7542
   12DC     O2P  347   7.744   0.661   2.275 -0.6042 -0.0103  0.5353
   12DC     O5'  348   7.836   0.438   2.290 -0.3679  0.1410  0.1418
   12DC     C5'  349   7.845   0.293   2.299 -0.1020  0.9939 -0.7716
   12DC    H5'1  350   7.787   0.242   2.223  1.3947 -0.8280 -0.7681
   12DC    H5'2  351   7.835   0.254   2.401  2.3860 -1.3218 -1.2968
   12DC     C4'  352   7.992   0.255   2.270  0.0397  0.5066  0.0525
   12DC     H4'  353   8.004   0.148   2.286 -3.4063  0.1128  0.9143
   12DC     O4'  354   8.021   0.292   2.141  0.2505  0.3547  0.3200
   12DC     C1'  355   8.137   0.380   2.135  0.1389  0.2185 -0.6048
   12DC     H1'  356   8.226   0.316   2.129 -0.1191 -0.0927 -1.2124
   12DC      N1  357   8.132   0.450   2.009  0.2799 -0.3350  0.1605
   12DC      C6  358   8.051   0.561   1.997 -0.5528  0.3428  0.5280
   12DC      H6  359   7.996   0.594   2.084 -0.6020 -0.7420  0.9277
   12DC      C5  360   8.044   0.627   1.876 -0.5648 -0.0886  0.5941
   12DC      H5  361   7.971   0.706   1.865  0.8585  0.9330 -3.0537
   12DC      C4  362   8.108   0.566   1.763 -0.1244 -0.4773 -0.4384
   12DC      N4  363   8.083   0.611   1.647 -0.1924 -0.3715  0.4108
   12DC     H41  364   8.036   0.700   1.650 -0.8210 -0.7229  2.4054
   12DC     H42  365   8.131   0.566   1.570  0.0668 -1.1933  1.0320
   12DC      N3  366   8.184   0.459   1.776 -0.0073  0.3171  0.3485
   12DC      C2  367   8.195   0.406   1.896 -0.4642 -0.5228 -0.1167
   12DC      O2  368   8.265   0.311   1.897 -0.2288  0.5725  0.1124
   12DC     C3'  369   8.089   0.337   2.355  0.1917  0.2336 -0.6343
   12DC     H3'  370   8.037   0.386   2.438  2.0503  2.3107 -0.6022
   12DC     C2'  371   8.142   0.447   2.270  0.0694  0.4009 -0.9965
   12DC    H2'1  372   8.073   0.532   2.268 -0.2002  0.3494  1.7403
   12DC    H2'2  373   8.241   0.479   2.303 -1.9021  2.5143  3.7010
   12DC     O3'  374   8.185   0.244   2.396  0.1399  0.2888  0.9606
   13DC       P  375   8.302   0.267   2.490  0.5145 -0.0721 -0.2826
   13DC     O1P  376   8.334   0.135   2.548 -0.3689  0.5942  0.0869
   13DC     O2P  377   8.283   0.383   2.577 -0.2290 -0.3970  0.1708
   13DC     O5'  378   8.415   0.304   2.396 -0.5655 -0.4502 -0.0454
   13DC     C5'  379   8.491   0.205   2.325 -0.3947  0.4840  0.3779
   13DC    H5'1  380   8.423   0.132   2.283 -0.6314  0.0102  1.5409
   13DC    H5'2  381   8.549   0.145   2.395  0.2787  1.3818  0.6131
   13DC     C4'  382   8.585   0.264   2.219  0.1454 -0.1499 -0.7776
   13DC     H4'  383   8.631   0.185   2.159  1.5485  0.2734 -0.3019
   13DC     O4'  384   8.513   0.354   2.129 -0.1589  0.3376 -0.2076
   13DC     C1'  385   8.609   0.447   2.082  0.0889  0.3283  0.1895
   13DC     H1'  386   8.666   0.389   2.009 -0.0660  1.1265 -0.5722
   13DC      N1  387   8.533   0.557   2.018  0.9065 -0.6246 -0.1978
   13DC      C6  388   8.435   0.621   2.089  0.3015  0.2631  1.3095
   13DC      H6  389   8.411   0.596   2.192  1.5776  1.3346  1.8868
   13DC      C5  390   8.353   0.710   2.025 -0.4290 -0.4128  0.0476
   13DC      H5  391   8.279   0.763   2.083 -1.0277  0.1071 -1.1460
   13DC      C4  392   8.378   0.727   1.883  0.3114 -0.5604 -0.1199
   13DC      N4  393   8.300   0.808   1.814 -0.4660  0.1725 -0.5931
   13DC     H41  394   8.235   0.858   1.874  0.8046 -3.0482  4.0708
   13DC     H42  395   8.313   0.816   1.715 -1.2987  0.2726 -0.7019
   13DC      N3  396   8.474   0.669   1.812 -0.1251 -0.5174  0.6702
   13DC      C2  397   8.554   0.591   1.882  0.4710 -0.4521  0.0031
   13DC      O2  398   8.647   0.543   1.822 -0.6479 -0.1012  0.4040
   13DC     C3'  399   8.696   0.358   2.282 -0.4519  0.5633  0.6864
   13DC     H3'  400   8.689   0.373   2.390 -1.4187  2.7203  0.3831
   13DC     C2'  401   8.680   0.485   2.208  0.0870  0.3818  0.2903
   13DC    H2'1  402   8.610   0.544   2.267 -1.2529 -2.2570  1.5052
   13DC    H2'2  403   8.775   0.531   2.179 -1.0545  1.0221 -2.8120
   13DC     O3'  404   8.824   0.295   2.238  0.5089 -0.2665 -0.4082
   14DT       P  405   8.963   0.354   2.281  0.1629  0.2472 -0.0304
   14DT     O1P  406   9.053   0.234   2.306  0.2088 -0.2835 -0.0808
   14DT     O2P  407   8.950   0.457   2.393  0.1916 -0.2629  0.4032
   14DT     O5'  408   9.027   0.430   2.159 -0.6294  0.5482 -0.3363
   14DT     C5'  409   9.065   0.350   2.042 -0.4685  0.0095 -0.6814
   14DT    H5'1  410   8.979   0.293   2.009 -0.7714  0.8338 -1.3720
   14DT    H5'2  411   9.147   0.287   2.077 -1.2965 -0.8249 -0.2243
   14DT     C4'  412   9.126   0.435   1.926  0.0069  0.2960 -0.3221
   14DT     H4'  413   9.164   0.369   1.848 -1.7218  0.2455 -1.1816
   14DT     O4'  414   9.028   0.519   1.862  0.3385  0.1132 -0.1193
   14DT     C1'  415   9.073   0.654   1.873 -0.3054  0.1191  0.9732
   14DT     H1'  416   9.132   0.677   1.784  2.2910  2.0117  3.0104
   14DT      N1  417   8.953   0.748   1.886 -0.2140  0.2087 -0.2501
   14DT      C6  418   8.895   0.770   2.012 -0.3657  0.3403 -0.0349
   14DT      H6  419   8.948   0.749   2.104 -1.0756  2.0758  0.8091
   14DT      C5  420   8.784   0.846   2.025  0.3362  0.2344  1.0994
   14DT      C7  421   8.721   0.878   2.161 -0.0562 -0.2595 -0.6733
   14DT     H71  422   8.751   0.802   2.232 -1.1663 -1.4493 -1.4286
   14DT     H72  423   8.741   0.983   2.182  1.9720 -0.6510 -0.4894
   14DT     H73  424   8.613   0.863   2.157  0.1619 -2.4014  0.1228
   14DT      C4  425   8.721   0.897   1.897  0.1400  0.4654 -0.5664
   14DT      O4  426   8.624   0.977   1.891  0.1022 -0.3341  0.1909
   14DT      N3  427   8.779   0.862   1.776  0.4716  0.3107 -0.0558
   14DT      H3  428   8.729   0.876   1.689  0.0796  0.2470  0.1537
   14DT      C2  429   8.896   0.791   1.765  0.1392 -0.1646 -0.3254
   14DT      O2  430   8.944   0.775   1.656 -0.3582  0.3015  0.4863
   14DT     C3'  431   9.245   0.515   1.970 -0.2725  0.2634  0.4598
   14DT     H3'  432   9.273   0.475   2.068  1.0740  0.4610  0.1719
   14DT     C2'  433   9.177   0.651   1.988  0.1186  0.0568  0.5165
   14DT    H2'1  434   9.113   0.652   2.076 -2.7054  1.4642 -1.3740
   14DT    H2'2  435   9.245   0.736   1.997 -0.6586  0.6190  1.2334
   14DT     O3'  436   9.345   0.515   1.874 -0.4067 -0.2353 -0.1260
   15DG       P  437   9.470   0.617   1.869  0.4227  0.5871 -0.1276
   15DG     O1P  438   9.564   0.564   1.769 -0.2809 -0.4108  0.6139
   15DG     O2P  439   9.521   0.646   2.007  0.8879  0.5286 -0.1656
   15DG     O5'  440   9.414   0.756   1.808  0.1301  0.3303  0.0079
   15DG     C5'  441   9.394   0.770   1.669  0.1890 -0.7327  0.2082
   15DG    H5'1  442   9.325   0.689   1.644  1.6966 -1.3841 -2.1467
   15DG    H5'2  443   9.486   0.762   1.612  0.3047 -1.9246  0.5434
   15DG     C4'  444   9.336   0.910   1.631 -0.3503 -0.2837  0.0559
   15DG     H4'  445   9.328   0.929   1.524  2.7571 -1.6256 -0.5248
   15DG     O4'  446   9.206   0.923   1.687 -0.6845 -0.0712  0.0965
   15DG     C1'  447   9.194   1.057   1.731 -0.1614  0.4903 -0.2339
   15DG     H1'  448   9.188   1.121   1.643 -2.5022  1.2296  0.4087
   15DG      N9  449   9.075   1.076   1.819 -0.5094 -0.0445  0.2688
   15DG      C8  450   9.061   1.069   1.954 -0.0860 -0.1064 -0.6042
   15DG      H8  451   9.142   1.025   2.011  1.0504  1.0923 -1.2615
   15DG      N7  452   8.947   1.112   1.996  0.0586 -0.7074  0.2226
   15DG      C5  453   8.885   1.167   1.882 -1.1599 -0.4545 -0.3526
   15DG      C6  454   8.762   1.235   1.870  0.8236  0.6533 -0.2165
   15DG      O6  455   8.682   1.258   1.963 -0.1772  0.8786 -0.2702
   15DG      N1  456   8.736   1.278   1.740  0.5068  0.3052 -0.3004
   15DG      H1  457   8.653   1.334   1.725 -0.5734 -1.5578 -1.6327
   15DG      C2  458   8.825   1.252   1.639 -0.2268  0.1093 -0.4689
   15DG      N2  459   8.800   1.313   1.525 -0.4654  0.7880 -0.1375
   15DG     H21  460   8.711   1.358   1.509 -0.2379  2.6064  2.8876
   15DG     H22  461   8.867   1.287   1.454  1.1156 -1.9944  2.0962
   15DG      N3  462   8.942   1.187   1.642  0.1563  0.1181 -0.2112
   15DG      C4  463   8.966   1.142   1.772  0.4167  0.8269  0.7270
   15DG     C3'  464   9.420   1.022   1.691 -0.4039  0.4998  0.4795
   15DG     H3'  465   9.517   0.996   1.735 -0.6591 -0.9088  0.2410
   15DG     C2'  466   9.330   1.076   1.796 -0.3726  0.4177 -0.4531
   15DG    H2'1  467   9.347   1.036   1.896 -3.8443  1.1592  0.5387
   15DG    H2'2  468   9.348   1.183   1.810 -0.3836  0.5786 -1.5855
   15DG     O3'  469   9.440   1.129   1.595 -0.1524 -0.0229  0.3620
   16DC       P  470   9.586   1.170   1.541  0.1665 -0.5033 -0.5791
   16DC     O1P  471   9.643   1.054   1.471 -0.5167  0.2343 -0.1726
   16DC     O2P  472   9.669   1.238   1.647  0.8315  0.4111  0.2198
   16DC     O5'  473   9.543   1.276   1.430 -0.0246  0.5123  0.2015
   16DC     C5'  474   9.461   1.229   1.326  0.7992  0.9414 -0.6283
   16DC    H5'1  475   9.426   1.127   1.342 -0.9185  1.4761 -0.7572
   16DC    H5'2  476   9.520   1.219   1.235  2.2894 -1.7651  0.5212
   16DC     C4'  477   9.335   1.326   1.302  0.0372  0.5488 -0.3445
   16DC     H4'  478   9.284   1.285   1.215  0.7163 -0.2247 -0.3883
   16DC     O4'  479   9.257   1.321   1.418  0.2307 -0.8925 -0.4459
   16DC     C1'  480   9.224   1.454   1.458  0.7553  0.2996 -0.0102
   16DC     H1'  481   9.146   1.493   1.391 -1.6546 -0.9632  1.8924
   16DC      N1  482   9.175   1.453   1.598  0.0199 -0.5607  0.5495
   16DC      C6  483   9.236   1.388   1.697 -0.4049 -0.1228  0.5536
   16DC      H6  484   9.327   1.336   1.671 -0.2263  1.2678 -1.9333
   16DC      C5  485   9.196   1.408   1.826 -0.1521 -0.0794  0.2930
   16DC      H5  486   9.247   1.363   1.910  0.7754  1.4355  0.5809
   16DC      C4  487   9.069   1.473   1.845 -0.1226 -0.1204  0.0668
   16DC      N4  488   9.007   1.469   1.959 -0.2268 -0.6192 -0.0016
   16DC     H41  489   9.056   1.432   2.039 -1.1227 -1.4721  0.1654
   16DC     H42  490   8.925   1.527   1.961  0.5621  0.6179 -1.0364
   16DC      N3  491   8.997   1.517   1.748  0.5431 -0.4499 -0.7797
   16DC      C2  492   9.058   1.521   1.630  0.0148 -0.1927  0.5625
   16DC      O2  493   8.988   1.569   1.539 -0.1693  0.1180  0.0722
   16DC     C3'  494   9.367   1.477   1.281 -0.3882  0.1538 -1.1851
   16DC     H3'  495   9.471   1.484   1.247  0.8021 -1.4227  1.7829
   16DC     C2'  496   9.345   1.536   1.420 -0.8018  0.1495 -0.2080
   16DC    H2'1  497   9.425   1.507   1.489 -2.0272  2.2052  2.2440
   16DC    H2'2  498   9.330   1.643   1.426 -0.5491  0.2853 -1.5988
   16DC     O3'  499   9.279   1.542   1.197  0.1900  0.1479 -0.3457
   17DA       P  500   9.331   1.640   1.081 -0.0448 -0.3270  0.1181
   17DA     O1P  501   9.367   1.558   0.960  0.6480 -0.2747  0.3686
   17DA     O2P  502   9.435   1.724   1.146  0.0273 -0.2574  0.1492
   17DA     O5'  503   9.213   1.743   1.048  0.1773  0.0198 -0.0419
   17DA     C5'  504   9.099   1.689   0.974  1.0934  0.5816  0.6879
   17DA    H5'1  505   9.063   1.597   1.020  2.6628  0.3358  1.4841
   17DA    H5'2  506   9.116   1.660   0.870 -1.6721  3.2288 -0.6593
   17DA     C4'  507   8.982   1.798   0.959  0.0110 -0.6568  0.0879
   17DA     H4'  508   8.902   1.759   0.895  1.5537 -3.5012 -0.3092
   17DA     O4'  509   8.937   1.813   1.092  0.2159  0.4227  0.1932
   17DA     C1'  510   8.976   1.939   1.149 -0.3077 -0.2917  0.2940
   17DA     H1'  511   8.885   1.997   1.163  0.6071  1.6250 -1.2458
   17DA      N9  512   9.044   1.933   1.286 -0.4547  0.2287  0.5922
   17DA      C8  513   9.172   1.884   1.318 -0.3686 -0.2472 -0.5646
   17DA      H8  514   9.249   1.872   1.244 -0.6059 -0.2844 -0.8053
   17DA      N7  515   9.194   1.857   1.444  0.0671  0.5523  0.3703
   17DA      C5  516   9.067   1.877   1.497  0.1215 -0.0332 -0.6784
   17DA      C6  517   9.012   1.871   1.627  0.0281 -0.0957 -0.2897
   17DA      N6  518   9.081   1.833   1.730 -0.2130 -0.2512 -0.2852
   17DA     H61  519   9.174   1.794   1.722 -0.6738 -1.1886 -1.3227
   17DA     H62  520   9.024   1.828   1.814  2.0437 -3.7126  1.3060
   17DA      N1  521   8.891   1.915   1.652  0.3991  0.7528 -0.1297
   17DA      C2  522   8.819   1.956   1.554 -0.0446  0.2402 -0.5473
   17DA      H2  523   8.718   1.981   1.582  0.4568  1.3138  0.4184
   17DA      N3  524   8.856   1.972   1.430  0.0152  0.2177 -0.1369
   17DA      C4  525   8.980   1.932   1.405  0.0273 -0.7450  0.2207
   17DA     C3'  526   9.015   1.942   0.913  0.2042 -0.0335  0.4706
   17DA     H3'  527   9.092   1.951   0.837  0.1609  1.1946  0.5477
   17DA     C2'  528   9.057   2.015   1.043 -0.0568  0.5476 -0.3331
   17DA    H2'1  529   9.163   2.000   1.060  0.1521  0.2137 -1.7837
   17DA    H2'2  530   9.032   2.121   1.049 -1.4128  0.2037  0.7454
   17DA     O3'  531   8.891   1.993   0.867  0.5853  0.4368  0.2019
   18DG       P  532   8.877   2.137   0.790  0.7569  0.0475 -0.1360
   18DG     O1P  533   8.747   2.146   0.729  0.2413 -0.1658 -0.1938
   18DG     O2P  534   8.998   2.160   0.704 -0.4106 -0.1119  0.0525
   18DG     O5'  535   8.868   2.242   0.906  0.0918 -0.6356  0.8870
   18DG     C5'  536   8.755   2.239   0.998  0.0201 -0.1618  0.7824
   18DG    H5'1  537   8.738   2.137   1.032 -3.3358  0.2753  0.7741
   18DG    H5'2  538   8.659   2.268   0.955 -0.2381 -0.0939  1.3855
   18DG     C4'  539   8.777   2.326   1.115 -0.1986 -0.4320  0.6298
   18DG     H4'  540   8.679   2.344   1.159 -0.9581 -1.0143 -0.7891
   18DG     O4'  541   8.868   2.263   1.204  0.4951  0.3360  0.4059
   18DG     C1'  542   8.941   2.371   1.264 -0.8158 -0.4717  0.5616
   18DG     H1'  543   8.879   2.423   1.336 -0.5320 -0.7359  1.0005
   18DG      N9  544   9.057   2.318   1.344  0.1490  0.5899 -0.4743
   18DG      C8  545   9.180   2.287   1.291  0.1912  0.0985 -0.2894
   18DG      H8  546   9.207   2.308   1.189  0.3565  0.4123 -0.1835
   18DG      N7  547   9.264   2.241   1.375  0.0931  0.1352 -0.7988
   18DG      C5  548   9.190   2.236   1.497  0.0358 -0.2446  0.3023
   18DG      C6  549   9.226   2.184   1.627  0.1464 -0.4449  0.0535
   18DG      O6  550   9.337   2.139   1.674  0.4886  0.0357  0.4896
   18DG      N1  551   9.119   2.175   1.712 -0.1270 -0.0935  0.3106
   18DG      H1  552   9.137   2.135   1.803 -0.0149  2.1124  1.3389
   18DG      C2  553   8.996   2.229   1.685  0.3279  0.3066  0.1886
   18DG      N2  554   8.908   2.204   1.774  0.0876 -0.2459  0.1021
   18DG     H21  555   8.931   2.166   1.865 -1.2355 -0.2489  0.4650
   18DG     H22  556   8.817   2.242   1.753 -0.0057 -0.9765 -0.8643
   18DG      N3  557   8.962   2.285   1.567  0.0565 -0.2757  0.1442
   18DG      C4  558   9.065   2.279   1.476  0.3927 -0.6858 -0.1013
   18DG     C3'  559   8.832   2.473   1.083 -0.3545 -0.4639  0.1608
   18DG     H3'  560   8.833   2.509   0.980 -0.0363 -1.2437 -0.1215
   18DG     C2'  561   8.967   2.472   1.151 -0.0606  0.5214 -0.2394
   18DG    H2'1  562   9.041   2.426   1.085  0.3285 -1.0632  1.2283
   18DG    H2'2  563   8.994   2.567   1.195 -1.8399  1.1082 -0.3410
   18DG     O3'  564   8.743   2.557   1.147 -0.0864 -0.5858 -0.4171
   19DA       P  565   8.635   2.641   1.068  0.0900 -0.0632 -0.4701
   19DA     O1P  566   8.516   2.557   1.037 -0.1973  0.2266 -0.0042
   19DA     O2P  567   8.690   2.732   0.966  0.2152 -0.0484  0.2257
   19DA     O5'  568   8.581   2.730   1.195 -0.1242 -0.1088  0.0423
   19DA     C5'  569   8.665   2.811   1.274  0.4467  0.3862 -0.2725
   19DA    H5'1  570   8.684   2.910   1.233 -0.1159  1.4684  1.9501
   19DA    H5'2  571   8.768   2.774   1.272  0.3363 -0.0926  1.5538
   19DA     C4'  572   8.596   2.805   1.410 -0.2420 -0.1608 -0.5588
   19DA     H4'  573   8.488   2.799   1.400 -0.1282 -2.5292 -0.9663
   19DA     O4'  574   8.648   2.684   1.476  0.4125 -0.9058 -0.6853
   19DA     C1'  575   8.734   2.724   1.588 -0.8022 -0.1819  0.2001
   19DA     H1'  576   8.683   2.700   1.681  0.9324 -0.3812  1.1432
   19DA      N9  577   8.868   2.666   1.581  0.2165 -0.6318 -0.1733
   19DA      C8  578   8.952   2.659   1.470  0.3254  0.9405  0.2104
   19DA      H8  579   8.913   2.698   1.377 -0.7775  0.7271  0.5788
   19DA      N7  580   9.075   2.614   1.497 -0.2518 -0.4423 -0.4254
   19DA      C5  581   9.064   2.581   1.630 -0.0038  0.0685 -0.5666
   19DA      C6  582   9.143   2.525   1.730  0.1261 -1.0322  0.4160
   19DA      N6  583   9.272   2.505   1.708  0.0643  0.5374 -0.2172
   19DA     H61  584   9.300   2.522   1.612  1.5118 -1.2118 -0.1490
   19DA     H62  585   9.334   2.475   1.782 -0.0596  2.5034  0.7652
   19DA      N1  586   9.114   2.511   1.859 -0.2661 -0.3727 -0.2173
   19DA      C2  587   8.989   2.525   1.892 -0.2654 -0.0396 -0.4881
   19DA      H2  588   8.972   2.514   1.998 -0.0313  1.0323 -0.3241
   19DA      N3  589   8.896   2.590   1.819 -0.3414 -0.6144 -0.1750
   19DA      C4  590   8.939   2.614   1.685  0.4725 -0.3200 -0.9888
   19DA     C3'  591   8.624   2.920   1.510  0.2408 -0.1693 -1.1617
   19DA     H3'  592   8.634   3.012   1.453  1.3570  0.6349  0.2603
   19DA     C2'  593   8.749   2.874   1.576 -0.3986 -0.3882 -0.2432
   19DA    H2'1  594   8.832   2.904   1.513 -0.2242 -1.1493 -0.3805
   19DA    H2'2  595   8.763   2.912   1.677 -0.7227 -0.5010 -0.1549
   19DA     O3'  596   8.514   2.939   1.603 -0.0118  0.3270 -0.1173
   20DT       P  597   8.503   3.080   1.685 -0.4251 -0.1486  0.3329
   20DT     O1P  598   8.360   3.092   1.722  0.0131 -0.2143 -0.0962
   20DT     O2P  599   8.564   3.187   1.601  0.6245  0.0308  0.3107
   20DT     O5'  600   8.584   3.057   1.818 -0.0167  0.1473 -0.5719
   20DT     C5'  601   8.552   2.951   1.901 -0.5661  0.7898 -0.4586
   20DT    H5'1  602   8.533   2.858   1.847  0.4527  0.5621 -0.4497
   20DT    H5'2  603   8.464   2.978   1.959 -0.5160  0.3868 -0.1883
   20DT     C4'  604   8.672   2.938   2.003  0.0362 -0.0054  0.2490
   20DT     H4'  605   8.632   2.877   2.084 -0.6160 -1.3601 -1.0449
   20DT     O4'  606   8.782   2.860   1.946 -0.1522 -0.6199  0.4484
   20DT     C1'  607   8.897   2.918   2.004 -0.1318  0.4025  0.2344
   20DT     H1'  608   8.922   2.880   2.103  1.6825  3.2658  1.0213
   20DT      N1  609   9.015   2.889   1.905 -0.0175 -0.3092  0.4450
   20DT      C6  610   9.025   2.947   1.778 -0.2782  0.1623 -1.2420
   20DT      H6  611   8.948   3.013   1.739 -0.6559 -0.1733 -1.0645
   20DT      C5  612   9.137   2.923   1.702  0.6235 -0.5941 -0.4390
   20DT      C7  613   9.150   2.988   1.567 -1.0013  0.0374  0.0179
   20DT     H71  614   9.055   3.025   1.528 -0.1757  2.1982 -0.0534
   20DT     H72  615   9.235   3.056   1.568  0.9023 -2.0003  4.4709
   20DT     H73  616   9.183   2.907   1.503  1.4441  0.4843  0.6155
   20DT      C4  617   9.244   2.839   1.751  0.0132 -0.6459 -0.0637
   20DT      O4  618   9.347   2.809   1.685 -0.1896  0.1798  0.0737
   20DT      N3  619   9.236   2.804   1.885  0.0798 -0.5943  0.7123
   20DT      H3  620   9.326   2.773   1.918  1.0101 -0.4788 -1.5179
   20DT      C2  621   9.127   2.826   1.966  0.0543 -0.5231  0.2922
   20DT      O2  622   9.131   2.791   2.087 -0.0622  0.3362 -0.1493
   20DT     C3'  623   8.723   3.068   2.062 -0.0874  0.5562  0.2098
   20DT     H3'  624   8.672   3.154   2.018 -0.5205 -0.2297 -0.8592
   20DT     C2'  625   8.872   3.069   2.022 -0.7026  1.1528  0.1851
   20DT    H2'1  626   8.882   3.126   1.930  0.3317  1.3870  0.4200
   20DT    H2'2  627   8.935   3.118   2.097 -3.7802  3.0463  1.7143
   20DT     O3'  628   8.687   3.065   2.194  0.3182 -0.3940 -0.2687
   21DT       P  629   8.715   3.191   2.298  0.1980 -0.3454 -0.0147
   21DT     O1P  630   8.643   3.175   2.430  0.0575 -0.3617 -0.2689
   21DT     O2P  631   8.684   3.308   2.211  0.0146 -0.3522  0.2173
   21DT     O5'  632   8.871   3.195   2.325  0.1436 -0.0652  0.0716
   21DT     C5'  633   8.921   3.092   2.406 -0.4799 -0.3004 -0.6448
   21DT    H5'1  634   8.872   2.999   2.376 -1.4646 -1.2568  3.2748
   21DT    H5'2  635   8.884   3.092   2.509  0.7199 -0.6997 -0.1865
   21DT     C4'  636   9.072   3.068   2.420  0.2947  0.2987 -0.2607
   21DT     H4'  637   9.088   2.990   2.495 -0.6235  2.6658  2.5795
   21DT     O4'  638   9.131   3.038   2.290 -0.0355  0.8853 -0.0359
   21DT     C1'  639   9.250   3.110   2.289 -0.1940 -0.1736 -0.4647
   21DT     H1'  640   9.330   3.046   2.326  0.7101  1.3123  0.2667
   21DT      N1  641   9.278   3.133   2.145 -0.0010  0.2331  0.4182
   21DT      C6  642   9.202   3.207   2.058  0.0043  0.1228  0.0288
   21DT      H6  643   9.114   3.258   2.094  0.5794  1.6168 -0.6109
   21DT      C5  644   9.237   3.212   1.925 -0.2080 -0.2484 -0.5368
   21DT      C7  645   9.150   3.292   1.832  0.1318 -0.0487  0.4027
   21DT     H71  646   9.084   3.357   1.890  0.8918  1.9539 -0.8619
   21DT     H72  647   9.203   3.362   1.768 -0.9191 -0.2309 -0.7054
   21DT     H73  648   9.094   3.226   1.765  0.8584 -1.8945  1.5297
   21DT      C4  649   9.352   3.145   1.875 -0.0647 -0.4083 -0.1016
   21DT      O4  650   9.389   3.131   1.766  0.1243  0.2475  0.5881
   21DT      N3  651   9.420   3.068   1.968 -0.2722 -0.3187 -0.4024
   21DT      H3  652   9.510   3.030   1.941 -0.5641 -0.3258 -1.4330
   21DT      C2  653   9.388   3.068   2.100  0.0637  0.7312  0.3511
   21DT      O2  654   9.464   2.999   2.168 -0.1109 -0.1504 -0.2382
   21DT     C3'  655   9.149   3.191   2.489  0.8480  0.3319 -0.1998
   21DT     H3'  656   9.074   3.258   2.531  0.8980 -0.4348  1.1881
   21DT     C2'  657   9.228   3.237   2.370 -0.5476 -0.1214 -0.3098
   21DT    H2'1  658   9.161   3.302   2.313 -1.8528  0.0228  1.2715
   21DT    H2'2  659   9.320   3.291   2.392 -0.3330 -0.7121  0.2517
   21DT     O3'  660   9.239   3.137   2.589  0.5131  0.6880 -0.6288
   22DC       P  661   9.309   3.232   2.693 -0.1646 -0.3965  0.2191
   22DC     O1P  662   9.358   3.144   2.799  0.0855 -0.5052  0.3874
   22DC     O2P  663   9.220   3.341   2.731 -0.7147  0.2499  0.1272
   22DC     O5'  664   9.433   3.286   2.611 -0.0670 -0.2736  0.3108
   22DC     C5'  665   9.556   3.220   2.615 -0.1867 -0.3138 -0.8734
   22DC    H5'1  666   9.536   3.117   2.585 -0.0566 -0.0605 -1.8577
   22DC    H5'2  667   9.595   3.226   2.717  0.7728 -0.5405 -1.2168
   22DC     C4'  668   9.667   3.269   2.519 -0.1811 -1.2086 -0.2588
   22DC     H4'  669   9.759   3.213   2.530  0.4226  0.1498  2.3367
   22DC     O4'  670   9.620   3.267   2.384 -0.3829  0.4049 -0.1110
   22DC     C1'  671   9.701   3.360   2.321  0.2417  0.4571  0.2519
   22DC     H1'  672   9.806   3.330   2.324  0.3576  0.8884  0.8275
   22DC      N1  673   9.649   3.376   2.177  0.3119 -0.0330 -0.1400
   22DC      C6  674   9.515   3.411   2.159 -0.1665 -0.4383  0.6942
   22DC      H6  675   9.450   3.424   2.244  0.9389 -1.5397  1.7427
   22DC      C5  676   9.470   3.426   2.028 -0.1632 -0.3202 -0.0380
   22DC      H5  677   9.370   3.459   2.006  0.3173  0.3738 -1.2644
   22DC      C4  678   9.553   3.396   1.924 -0.2176  0.8254  0.0186
   22DC      N4  679   9.517   3.397   1.798 -0.4300  0.0969  0.1085
   22DC     H41  680   9.421   3.419   1.776 -0.6802 -0.6819  0.3561
   22DC     H42  681   9.587   3.375   1.729  2.8858  2.7838  2.3391
   22DC      N3  682   9.679   3.356   1.946  0.1610  0.5278  0.4958
   22DC      C2  683   9.731   3.346   2.070 -0.1632 -0.6583 -0.3411
   22DC      O2  684   9.851   3.307   2.082 -0.2519  0.1008 -0.1552
   22DC     C3'  685   9.711   3.414   2.545  0.3676  0.1439  0.4084
   22DC     H3'  686   9.643   3.461   2.617 -0.1010  1.3922 -0.8007
   22DC     C2'  687   9.689   3.482   2.410  0.1172  0.1913  0.7443
   22DC    H2'1  688   9.587   3.521   2.402 -1.3338 -3.0773  1.4841
   22DC    H2'2  689   9.760   3.563   2.395  0.9757 -0.3446  1.8066
   22DC     O3'  690   9.842   3.427   2.596 -0.6906  0.5482  0.1259
   23DT       P  691   9.888   3.566   2.666  0.1848 -0.0569  0.0092
   23DT     O1P  692   9.990   3.543   2.770 -0.1441  0.1760 -0.2790
   23DT     O2P  693   9.774   3.657   2.704  0.0873  0.1735 -0.1295
   23DT     O5'  694   9.954   3.627   2.529  0.0800  0.0955  0.8767
   23DT     C5'  695  10.081   3.593   2.486 -0.1159  0.9310  0.0034
   23DT    H5'1  696  10.097   3.486   2.498 -2.6254  0.6262  1.2693
   23DT    H5'2  697  10.155   3.637   2.554  0.5786  1.3167 -0.9864
   23DT     C4'  698  10.128   3.640   2.343  0.2531 -0.9862  0.6686
   23DT     H4'  699  10.234   3.616   2.328  0.3965  0.4565 -0.9008
   23DT     O4'  700  10.059   3.578   2.239  0.2343  0.1561 -0.1720
   23DT     C1'  701  10.073   3.656   2.124  0.1267 -0.2976 -0.5195
   23DT     H1'  702  10.147   3.608   2.060  0.9959 -0.5975  0.6847
   23DT      N1  703   9.933   3.661   2.059 -0.7090 -0.4520  0.1195
   23DT      C6  704   9.825   3.690   2.137 -0.2194 -0.0053 -0.2069
   23DT      H6  705   9.843   3.699   2.243 -0.7391  0.1130 -0.1272
   23DT      C5  706   9.707   3.723   2.079 -0.1302 -0.1162 -0.7017
   23DT      C7  707   9.592   3.783   2.162  0.6596  0.6076 -0.0203
   23DT     H71  708   9.527   3.841   2.096  0.1195 -0.9992 -0.9440
   23DT     H72  709   9.524   3.707   2.202  2.7628 -0.7007  1.2493
   23DT     H73  710   9.631   3.835   2.250 -0.3135 -0.4294  1.0742
   23DT      C4  711   9.693   3.714   1.933 -0.2541 -0.0943 -0.2610
   23DT      O4  712   9.591   3.721   1.871  0.2556 -0.7818  0.1457
   23DT      N3  713   9.808   3.687   1.867  0.4463 -1.0383  0.3701
   23DT      H3  714   9.794   3.676   1.768  2.4879 -1.3333  0.0875
   23DT      C2  715   9.926   3.663   1.922 -0.3689 -0.3321  0.2537
   23DT      O2  716  10.023   3.674   1.851 -0.0943 -0.3505  0.3241
   23DT     C3'  717  10.109   3.792   2.332  0.2463  0.6670 -0.2479
   23DT     H3'  718  10.008   3.826   2.354 -0.6482 -0.3542 -2.4295
   23DT     C2'  719  10.122   3.798   2.178  0.3115  0.2062  0.0782
   23DT    H2'1  720  10.053   3.871   2.137 -0.1489  0.7433  1.7234
   23DT    H2'2  721  10.226   3.809   2.149 -0.1282 -1.7239 -2.5636
   23DT     O3'  722  10.206   3.863   2.398  0.6864 -0.4450 -0.4830
   24DA       P  723  10.223   4.019   2.372  0.1263 -0.3493 -0.1556
   24DA     O1P  724  10.322   4.077   2.467  0.0701 -0.4526 -0.2387
   24DA     O2P  725  10.090   4.090   2.355 -0.2777  0.5683  0.1012
   24DA     O5'  726  10.304   4.037   2.230 -0.1860  0.0872  0.4971
   24DA     C5'  727  10.429   3.968   2.204  0.3200 -0.3479 -0.0965
   24DA    H5'1  728  10.421   3.861   2.226  3.6750 -0.3893  1.5614
   24DA    H5'2  729  10.504   4.019   2.264 -1.5496  1.8493  0.5227
   24DA     C4'  730  10.478   3.980   2.059  0.7615  0.3852 -0.0058
   24DA     H4'  731  10.575   3.934   2.042 -0.3769 -1.9830 -0.4661
   24DA     O4'  732  10.379   3.935   1.973  0.5948  0.1243  0.2943
   24DA     C1'  733  10.335   4.044   1.885 -0.9038  0.1555  0.3729
   24DA     H1'  734  10.397   4.036   1.796  1.8272  0.1686  2.1637
   24DA      N9  735  10.181   4.038   1.861 -1.2668 -0.8930  0.1121
   24DA      C8  736  10.081   4.069   1.948  0.0921  0.8275 -0.0486
   24DA      H8  737  10.099   4.112   2.045  1.1433 -1.7198  0.9663
   24DA      N7  738   9.962   4.044   1.900 -0.1113 -0.5262 -0.2887
   24DA      C5  739   9.984   3.995   1.776  0.0027  0.5321  0.0136
   24DA      C6  740   9.909   3.942   1.669 -0.6826 -0.4622 -0.0929
   24DA      N6  741   9.777   3.931   1.662  0.2505  0.1063 -0.8078
   24DA     H61  742   9.735   3.949   1.752  1.0344 -0.9373 -0.1962
   24DA     H62  743   9.736   3.907   1.573 -0.4916 -1.0391 -0.1897
   24DA      N1  744   9.964   3.914   1.551  0.5266  0.5066 -0.0174
   24DA      C2  745  10.094   3.917   1.542  0.0123 -0.5900 -0.4492
   24DA      H2  746  10.135   3.894   1.444 -0.9163 -2.2904 -0.4679
   24DA      N3  747  10.181   3.952   1.633 -0.1002  0.3655 -0.1001
   24DA      C4  748  10.121   3.991   1.749  0.1074 -0.4996 -0.2579
   24DA     C3'  749  10.504   4.126   2.026 -0.5578  0.2066 -0.0997
   24DA     H3'  750  10.521   4.183   2.117 -2.1413 -0.5042  0.6632
   24DA     C2'  751  10.373   4.168   1.955 -0.2263 -0.3166  0.8573
   24DA    H2'1  752  10.296   4.193   2.027  0.2284  1.5812  0.7528
   24DA    H2'2  753  10.400   4.246   1.884  1.0144 -1.4340  0.0415
   24DA     O3'  754  10.618   4.128   1.942  0.1055  0.4179  0.0946
   25DC       P  755  10.689   4.260   1.874  0.8403 -0.0653 -0.3445
   25DC     O1P  756  10.832   4.247   1.875 -1.2279 -0.3021 -0.1031
   25DC     O2P  757  10.633   4.383   1.935 -0.5511 -0.1715 -0.8885
   25DC     O5'  758  10.637   4.249   1.727 -0.1164 -0.5273 -0.7521
   25DC     C5'  759  10.667   4.147   1.638  0.2235 -0.0310 -0.4319
   25DC    H5'1  760  10.651   4.050   1.685 -1.0435  0.9125  1.1864
   25DC    H5'2  761  10.770   4.162   1.606  0.4221  1.5049  0.8244
   25DC     C4'  762  10.590   4.155   1.509 -0.0044 -0.1902  0.5223
   25DC     H4'  763  10.628   4.072   1.449  1.7240  0.4884  0.5993
   25DC     O4'  764  10.450   4.129   1.520 -0.1566  0.0367  0.0690
   25DC     C1'  765  10.381   4.227   1.443 -0.4623  0.2362  0.1381
   25DC     H1'  766  10.372   4.191   1.341  0.4235  2.0495 -0.6353
   25DC      N1  767  10.247   4.255   1.503  0.0580 -0.2262  0.2842
   25DC      C6  768  10.230   4.321   1.622  0.5383  0.4852  0.3913
   25DC      H6  769  10.316   4.357   1.676  2.6102 -2.2117 -0.8529
   25DC      C5  770  10.103   4.341   1.666 -0.3682 -1.0541  0.3869
   25DC      H5  771  10.071   4.398   1.752  0.9637  0.6096 -0.1751
   25DC      C4  772  10.001   4.297   1.577 -0.2919 -0.6627 -0.3905
   25DC      N4  773   9.878   4.309   1.619  0.6909 -0.5944  0.1424
   25DC     H41  774   9.852   4.361   1.701  1.2825  0.3479 -0.2576
   25DC     H42  775   9.811   4.275   1.551 -1.0927  1.2392  0.8883
   25DC      N3  776  10.016   4.240   1.460 -0.8984 -0.1808  0.1410
   25DC      C2  777  10.139   4.220   1.419 -0.1067  0.1703  0.5937
   25DC      O2  778  10.149   4.160   1.312 -0.3712 -0.6236 -0.2036
   25DC     C3'  779  10.612   4.282   1.427  0.1489  0.4182  0.0587
   25DC     H3'  780  10.681   4.352   1.474 -1.6491  0.4672  2.8309
   25DC     C2'  781  10.478   4.349   1.438  0.1966  0.2173  0.1919
   25DC    H2'1  782  10.481   4.406   1.531 -0.1913  0.2986  0.1563
   25DC    H2'2  783  10.455   4.414   1.353 -0.6098 -1.6684 -1.1081
   25DC     O3'  784  10.647   4.259   1.288 -0.2455  0.6247  0.0552
   26DC       P  785  10.688   4.377   1.187 -0.4157 -0.6478 -0.1184
   26DC     O1P  786  10.781   4.315   1.094  0.0950  0.0103  0.3011
   26DC     O2P  787  10.735   4.493   1.272  0.0305  0.1481  0.0265
   26DC     O5'  788  10.546   4.414   1.115 -0.2757  0.1436 -0.2548
   26DC     C5'  789  10.496   4.327   1.019 -0.4161 -0.2190  0.6436
   26DC    H5'1  790  10.499   4.226   1.059 -0.4462 -0.1961  0.7046
   26DC    H5'2  791  10.559   4.329   0.930  0.3574 -0.8432  1.1648
   26DC     C4'  792  10.348   4.361   0.985 -0.3522 -0.0212  0.2105
   26DC     H4'  793  10.313   4.286   0.914  1.8916  0.7333 -1.8302
   26DC     O4'  794  10.273   4.366   1.102  0.0696 -0.2913  0.0770
   26DC     C1'  795  10.142   4.417   1.071 -0.3347  0.0625  0.1057
   26DC     H1'  796  10.098   4.328   1.025 -0.9514 -0.4198  1.5728
   26DC      N1  797  10.065   4.472   1.181 -0.0134  0.7872  1.0332
   26DC      C6  798  10.126   4.524   1.291 -0.0327  0.1774 -0.6135
   26DC      H6  799  10.234   4.531   1.294  0.0136 -0.5273 -0.3849
   26DC      C5  800  10.049   4.580   1.390  0.3275 -0.5257 -1.0424
   26DC      H5  801  10.095   4.618   1.480 -0.3632 -0.5845 -0.6562
   26DC      C4  802   9.913   4.569   1.378 -0.1238  0.2556 -0.0262
   26DC      N4  803   9.842   4.610   1.476  0.2275 -0.0748 -0.3498
   26DC     H41  804   9.877   4.637   1.566  0.1056 -1.9983  0.3219
   26DC     H42  805   9.742   4.611   1.460  0.3317 -2.0260 -1.4694
   26DC      N3  806   9.849   4.527   1.264 -0.4435 -0.3005 -0.3599
   26DC      C2  807   9.927   4.486   1.164  0.2086  0.1395  0.1893
   26DC      O2  808   9.871   4.457   1.063  0.1149 -0.2256  0.3610
   26DC     C3'  809  10.315   4.495   0.923 -0.3020 -0.5595  0.3081
   26DC     H3'  810  10.388   4.565   0.964  1.0356 -0.4207 -2.1446
   26DC     C2'  811  10.176   4.531   0.971  0.8916 -0.6949  0.3949
   26DC    H2'1  812  10.161   4.627   1.021 -0.9645 -1.1097  0.6978
   26DC    H2'2  813  10.100   4.526   0.894  1.4648 -0.3411 -0.2028
   26DC     O3'  814  10.315   4.494   0.786 -0.8128  0.3527  0.0732
   27DA       P  815  10.305   4.630   0.697  0.3783  0.5360  0.1565
   27DA     O1P  816  10.346   4.596   0.559  0.0804  0.1134  0.3542
   27DA     O2P  817  10.365   4.736   0.775 -0.1689  0.0360 -0.0479
   27DA     O5'  818  10.149   4.653   0.673  0.0715 -0.2588  0.1152
   27DA     C5'  819  10.070   4.552   0.617 -0.7117  0.8559 -0.3121
   27DA    H5'1  820  10.084   4.458   0.672  0.0760  1.2926  0.2504
   27DA    H5'2  821  10.109   4.533   0.517 -1.1223 -1.2757 -0.1204
   27DA     C4'  822   9.918   4.573   0.584  0.4945  1.0072 -0.8348
   27DA     H4'  823   9.890   4.484   0.528  2.3674 -1.7721  2.2691
   27DA     O4'  824   9.847   4.590   0.703  0.1069  0.2243 -0.1998
   27DA     C1'  825   9.807   4.727   0.713 -0.3699  0.1759  0.6760
   27DA     H1'  826   9.699   4.740   0.702 -0.4504 -1.4708 -0.8865
   27DA      N9  827   9.844   4.775   0.849 -0.0236  0.1916 -0.7688
   27DA      C8  828   9.964   4.823   0.901 -0.3610 -0.2469  0.0032
   27DA      H8  829  10.058   4.829   0.847 -0.3026  4.6643  0.1403
   27DA      N7  830   9.966   4.833   1.033 -0.2638 -0.4388 -0.6129
   27DA      C5  831   9.831   4.826   1.063  0.0007  0.4070  0.0219
   27DA      C6  832   9.754   4.855   1.179 -0.1383  0.3296 -0.1284
   27DA      N6  833   9.798   4.895   1.296  0.6703  0.5554  0.2177
   27DA     H61  834   9.894   4.919   1.316  0.5699  1.5104 -0.3630
   27DA     H62  835   9.730   4.886   1.369 -2.2960  1.7720 -2.1847
   27DA      N1  836   9.624   4.832   1.179  0.2396 -0.3272 -0.6860
   27DA      C2  837   9.565   4.788   1.070 -0.1857 -0.0053 -0.0009
   27DA      H2  838   9.461   4.757   1.073  0.0156 -0.6431  0.5602
   27DA      N3  839   9.623   4.764   0.956 -0.1682 -0.4085 -0.3681
   27DA      C4  840   9.756   4.786   0.957 -0.4773  0.2059  0.5655
   27DA     C3'  841   9.896   4.696   0.496 -0.2090  0.0275  0.7463
   27DA     H3'  842   9.986   4.720   0.440 -1.2019  0.9210 -0.5340
   27DA     C2'  843   9.871   4.801   0.596 -0.0166  0.2851 -0.6051
   27DA    H2'1  844   9.969   4.840   0.622  1.8846 -1.8864 -3.8909
   27DA    H2'2  845   9.794   4.871   0.562 -1.8701 -1.3404  0.0439
   27DA     O3'  846   9.792   4.664   0.410 -0.0679  0.6758  0.2025
   28DA       P  847   9.752   4.749   0.287 -0.0773 -0.3972 -0.3493
   28DA     O1P  848   9.673   4.657   0.209  0.4219 -0.0795 -0.2595
   28DA     O2P  849   9.869   4.813   0.227  0.3599 -0.3288 -0.1968
   28DA     O5'  850   9.659   4.859   0.350  0.0518 -0.0619 -0.6539
   28DA     C5'  851   9.528   4.825   0.410  0.0818  0.0279 -0.4363
   28DA    H5'1  852   9.542   4.730   0.462 -0.5489 -0.4180 -1.0610
   28DA    H5'2  853   9.462   4.816   0.324  2.0095 -1.0270 -1.8812
   28DA     C4'  854   9.455   4.919   0.508 -0.2831 -0.6098  0.0093
   28DA     H4'  855   9.351   4.889   0.506 -0.4504 -0.1450 -3.3790
   28DA     O4'  856   9.509   4.919   0.647 -0.0719  0.0654 -0.2123
   28DA     C1'  857   9.493   5.054   0.690  0.0725  0.9645  0.0777
   28DA     H1'  858   9.388   5.067   0.713  0.3273 -0.7090  2.4966
   28DA      N9  859   9.576   5.079   0.807 -0.9966 -0.2525  0.1405
   28DA      C8  860   9.713   5.107   0.820 -0.0066 -0.0195  0.1990
   28DA      H8  861   9.785   5.078   0.744 -0.3244 -0.3074  0.0038
   28DA      N7  862   9.745   5.152   0.938  0.5311  0.3078 -0.3221
   28DA      C5  863   9.623   5.134   1.007  0.3359 -0.0175  0.0784
   28DA      C6  864   9.583   5.156   1.141  0.0313 -0.8530 -0.2659
   28DA      N6  865   9.662   5.196   1.235 -0.1650  0.4097 -0.3508
   28DA     H61  866   9.759   5.210   1.209  0.2548 -0.1503  0.8088
   28DA     H62  867   9.633   5.213   1.330  0.4204  0.1623 -0.1217
   28DA      N1  868   9.460   5.138   1.185  0.2537  0.0747 -0.0004
   28DA      C2  869   9.371   5.101   1.099 -0.2415  0.8901  0.5047
   28DA      H2  870   9.272   5.089   1.139 -0.4493  0.1766 -0.1985
   28DA      N3  871   9.392   5.069   0.971 -0.5149  0.0999  0.4648
   28DA      C4  872   9.523   5.088   0.932 -0.2077 -0.0988 -0.5569
   28DA     C3'  873   9.452   5.069   0.462  0.2697 -0.9173  0.1110
   28DA     H3'  874   9.505   5.082   0.367  0.3311 -0.6354  0.1811
   28DA     C2'  875   9.538   5.132   0.570  0.2672 -0.1092  0.3148
   28DA    H2'1  876   9.646   5.123   0.556  0.3042 -0.8000  0.9494
   28DA    H2'2  877   9.506   5.235   0.582  2.1507  0.6147 -0.4978
   28DA     O3'  878   9.320   5.133   0.463 -0.2348  0.4906  0.0621
   29DA       P  879   9.221   5.102   0.338 -0.4427  0.2642  0.1307
   29DA     O1P  880   9.224   4.968   0.281 -0.5618  0.0134  0.2046
   29DA     O2P  881   9.223   5.222   0.254  0.8455 -0.3402  0.1647
   29DA     O5'  882   9.088   5.118   0.424 -0.0654  0.2962  0.0067
   29DA     C5'  883   9.029   5.007   0.487  0.2131  1.3073  0.4799
   29DA    H5'1  884   9.108   4.934   0.504 -0.3497  0.3521 -0.8623
   29DA    H5'2  885   8.954   4.956   0.428  1.1931 -1.7988  1.6926
   29DA     C4'  886   8.972   5.040   0.622  0.0503 -0.1728  0.0678
   29DA     H4'  887   8.923   4.950   0.659 -0.6594 -1.1556 -2.9475
   29DA     O4'  888   9.080   5.072   0.712 -0.2991  0.0730 -0.5692
   29DA     C1'  889   9.035   5.182   0.793 -0.2337  0.9994  0.1527
   29DA     H1'  890   9.008   5.135   0.887 -2.7918 -0.5454 -1.2125
   29DA      N9  891   9.147   5.266   0.824  0.2414  0.0203 -0.4826
   29DA      C8  892   9.247   5.304   0.741  0.5096 -0.0039  0.0892
   29DA      H8  893   9.237   5.286   0.635  0.0666  1.3421 -0.1247
   29DA      N7  894   9.329   5.380   0.794  0.3471 -0.1183  0.3785
   29DA      C5  895   9.283   5.397   0.923 -0.6607 -0.3825  0.2419
   29DA      C6  896   9.326   5.470   1.037 -0.7710 -0.9477 -0.5282
   29DA      N6  897   9.436   5.547   1.036 -0.3381  1.1769 -0.3778
   29DA     H61  898   9.489   5.543   0.950 -2.5822 -1.0913 -1.7965
   29DA     H62  899   9.451   5.603   1.119  0.3607  0.3772  0.0593
   29DA      N1  900   9.253   5.476   1.147 -0.3072 -0.4348  0.0083
   29DA      C2  901   9.142   5.405   1.144 -0.3968  0.1469 -0.6368
   29DA      H2  902   9.082   5.406   1.234 -1.8459  1.2612 -1.5789
   29DA      N3  903   9.088   5.327   1.050  0.1537 -0.0800  0.7130
   29DA      C4  904   9.167   5.334   0.941  0.2834  0.1018  0.5081
   29DA     C3'  905   8.860   5.144   0.635  0.3253 -1.3038 -0.0401
   29DA     H3'  906   8.830   5.182   0.537  0.4697  1.4037  0.8768
   29DA     C2'  907   8.915   5.251   0.727 -0.5493 -0.4793 -1.2609
   29DA    H2'1  908   8.950   5.335   0.668 -2.2026  1.3853  0.2937
   29DA    H2'2  909   8.845   5.282   0.804  0.1275 -0.3001 -0.7080
   29DA     O3'  910   8.746   5.082   0.692  0.1499  0.1585 -0.2865
   30DA       P  911   8.604   5.148   0.679  0.6775  0.3516 -0.2079
   30DA     O1P  912   8.506   5.041   0.725 -0.2112  0.4604  0.0115
   30DA     O2P  913   8.589   5.200   0.543  0.0740 -1.0749  0.2909
   30DA     O5'  914   8.605   5.275   0.777 -0.0974 -0.0402  0.7374
   30DA     C5'  915   8.585   5.269   0.918 -0.1352  0.3500 -0.1856
   30DA    H5'1  916   8.667   5.213   0.964  0.0984 -0.4328 -1.5112
   30DA    H5'2  917   8.496   5.209   0.940 -0.3264  0.2234 -1.2383
   30DA     C4'  918   8.576   5.397   0.990  0.5302  0.0185 -0.2219
   30DA     H4'  919   8.536   5.372   1.088  0.4367 -1.6077 -0.6484
   30DA     O4'  920   8.710   5.449   1.013  0.4098  0.1929  0.0526
   30DA     C1'  921   8.715   5.578   0.960 -0.3875 -0.3378  0.2424
   30DA     H1'  922   8.720   5.656   1.036  0.8519  1.2995 -1.4327
   30DA      N9  923   8.846   5.591   0.892  0.5320  0.3482 -0.5353
   30DA      C8  924   8.890   5.598   0.763  0.2190  0.3888 -0.4142
   30DA      H8  925   8.823   5.565   0.686 -1.7303  1.0986  0.8880
   30DA      N7  926   9.014   5.645   0.748  0.6253  0.3313 -0.6577
   30DA      C5  927   9.051   5.679   0.882 -0.2597  0.7621  0.1114
   30DA      C6  928   9.157   5.744   0.946  0.3853 -0.3102 -0.1981
   30DA      N6  929   9.259   5.797   0.884  0.2088 -0.7035 -0.1194
   30DA     H61  930   9.257   5.806   0.783 -1.3687  0.0482 -0.0488
   30DA     H62  931   9.334   5.825   0.946  0.0725 -0.8325  0.1053
   30DA      N1  932   9.150   5.773   1.072 -0.1546 -0.0981  0.0213
   30DA      C2  933   9.054   5.730   1.146  0.2365 -0.0990  0.2858
   30DA      H2  934   9.058   5.753   1.252 -0.9776  1.4419  0.0443
   30DA      N3  935   8.954   5.662   1.103  0.1279 -0.0962 -0.0458
   30DA      C4  936   8.947   5.641   0.966 -0.6644 -0.3157  0.1913
   30DA     C3'  937   8.493   5.509   0.929 -0.0467  0.3033 -0.5167
   30DA     H3'  938   8.417   5.487   0.854  1.1021  0.9562 -1.9198
   30DA     C2'  939   8.599   5.588   0.854 -0.3803 -0.1143  0.0630
   30DA    H2'1  940   8.610   5.527   0.764 -0.0435  0.8290 -0.5590
   30DA    H2'2  941   8.583   5.692   0.824 -2.2396 -0.6634 -1.0440
   30DA     O3'  942   8.438   5.601   1.024  0.1784  0.0321  0.4947
   31DG       P  943   8.309   5.684   0.987  0.3296  0.1657 -0.0189
   31DG     O1P  944   8.202   5.589   0.960 -0.1969 -0.5643  0.6534
   31DG     O2P  945   8.345   5.770   0.876  0.5594 -0.0862 -0.0030
   31DG     O5'  946   8.256   5.785   1.104  0.1271  0.2601 -0.0693
   31DG     C5'  947   8.328   5.899   1.147 -0.4678  0.1261 -0.9247
   31DG    H5'1  948   8.269   5.974   1.199 -1.1091 -1.1285  0.2035
   31DG    H5'2  949   8.369   5.956   1.064  0.2248  1.5798  0.3680
   31DG     C4'  950   8.443   5.863   1.243 -0.4421  0.2451 -0.1944
   31DG     H4'  951   8.401   5.786   1.308 -0.1426  0.4340  0.2231
   31DG     O4'  952   8.551   5.797   1.170 -0.0486 -0.1527  0.0528
   31DG     C1'  953   8.673   5.867   1.201 -0.1086 -0.3536 -0.2191
   31DG     H1'  954   8.749   5.807   1.251  2.2113  0.1779 -2.8724
   31DG      N9  955   8.735   5.922   1.073  0.2286  0.4142  0.0092
   31DG      C8  956   8.682   5.905   0.951  0.2084 -0.7239  0.5047
   31DG      H8  957   8.586   5.860   0.933  0.1620 -0.3770 -0.1606
   31DG      N7  958   8.758   5.963   0.858  0.0219  0.0907  0.0019
   31DG      C5  959   8.870   6.006   0.931  0.5485 -0.4337 -0.0033
   31DG      C6  960   8.992   6.070   0.885 -0.2625 -0.1967 -0.3812
   31DG      O6  961   9.034   6.096   0.773  0.0605  0.0129 -0.0911
   31DG      N1  962   9.065   6.121   0.989  0.3987  0.2449 -0.2740
   31DG      H1  963   9.139   6.185   0.966  0.6468  0.4731  1.0609
   31DG      C2  964   9.038   6.097   1.119 -0.0437  0.2804 -0.2374
   31DG      N2  965   9.097   6.174   1.205 -0.5057  0.0444  0.2239
   31DG     H21  966   9.176   6.231   1.178  0.4102 -1.3179 -0.1101
   31DG     H22  967   9.071   6.148   1.299 -2.8625 -1.3043 -0.7211
   31DG      N3  968   8.934   6.031   1.169  0.0730 -0.1842 -0.5087
   31DG      C4  969   8.854   5.987   1.067  0.1519  0.2585  0.2896
   31DG     C3'  970   8.491   5.985   1.326  0.7502  0.3427 -0.3080
   31DG     H3'  971   8.477   6.077   1.269  1.0085  2.0547  2.2370
   31DG     C2'  972   8.636   5.970   1.308 -0.6011 -0.5631  0.4006
   31DG    H2'1  973   8.693   6.058   1.281 -2.6542  1.4632  2.2483
   31DG    H2'2  974   8.680   5.931   1.400  0.4349  0.9989  0.5996
   31DG     O3'  975   8.428   5.981   1.451 -0.1173 -0.4301  0.3987
   32DT       P  976   8.346   6.107   1.499 -0.0136 -0.3904 -0.0843
   32DT     O1P  977   8.298   6.072   1.633 -0.0247 -0.3684  0.0968
   32DT     O2P  978   8.242   6.127   1.398 -0.3000 -0.1683  0.2540
   32DT     O5'  979   8.455   6.225   1.511 -0.1296 -0.2098 -0.0295
   32DT     C5'  980   8.562   6.204   1.603  0.5290  0.7040 -0.1059
   32DT    H5'1  981   8.602   6.105   1.582  0.0770  0.6896 -0.9177
   32DT    H5'2  982   8.521   6.201   1.704 -1.9500 -1.2265 -1.0830
   32DT     C4'  983   8.676   6.313   1.612 -0.2825 -0.3219  0.8370
   32DT     H4'  984   8.737   6.277   1.694  0.2606 -0.6421  0.3021
   32DT     O4'  985   8.750   6.306   1.498  0.4490  0.4317 -0.2795
   32DT     C1'  986   8.742   6.426   1.419  0.0854  0.1202  0.6562
   32DT     H1'  987   8.827   6.481   1.459 -1.1648  2.7404 -0.0568
   32DT      N1  988   8.745   6.402   1.273 -0.1611 -0.8108 -0.1207
   32DT      C6  989   8.655   6.325   1.214  0.2512  0.4275  0.9945
   32DT      H6  990   8.563   6.298   1.263 -0.2853  0.3562 -0.0188
   32DT      C5  991   8.659   6.293   1.082  0.1512  0.6640  0.1090
   32DT      C7  992   8.546   6.218   1.011  1.2404  0.0822  0.6221
   32DT     H71  993   8.473   6.167   1.074 -0.5790  0.0235 -1.4058
   32DT     H72  994   8.484   6.277   0.944  1.2942 -0.6792 -0.1216
   32DT     H73  995   8.586   6.134   0.954 -1.0021 -1.1500  0.7421
   32DT      C4  996   8.770   6.336   0.999  0.0838  0.1752 -0.9179
   32DT      O4  997   8.796   6.313   0.884 -0.0618  0.0188  0.7099
   32DT      N3  998   8.862   6.405   1.065 -0.2059 -0.3903  0.0874
   32DT      H3  999   8.946   6.426   1.013  0.2391 -1.2111  0.4641
   32DT      C2 1000   8.863   6.443   1.198  0.5646 -0.0526 -0.6566
   32DT      O2 1001   8.955   6.502   1.252  0.0348  0.3736  0.0509
   32DT     C3' 1002   8.630   6.454   1.629  0.3027  0.2855  0.5294
   32DT     H3' 1003   8.534   6.457   1.681  0.2562  1.8313  0.4270
   32DT     C2' 1004   8.614   6.492   1.481 -0.4669  0.1523 -0.4405
   32DT    H2'1 1005   8.524   6.452   1.435  0.6013 -0.0603 -2.4592
   32DT    H2'2 1006   8.613   6.599   1.465  0.5132 -0.1225 -2.7598
   32DT     O3' 1007   8.723   6.535   1.704  1.1900  0.3392 -0.2686
   33DG       P 1008   8.691   6.681   1.763 -0.2666 -0.4657 -0.2417
   33DG     O1P 1009   8.803   6.720   1.855 -0.0587  1.0343 -0.2903
   33DG     O2P 1010   8.560   6.676   1.819 -0.2805 -0.1186  0.2533
   33DG     O5' 1011   8.687   6.777   1.643 -0.1753  0.5570 -0.1008
   33DG     C5' 1012   8.803   6.815   1.569 -0.0008  0.1392  0.4398
   33DG    H5'1 1013   8.869   6.730   1.552 -0.3999 -0.1126  0.1341
   33DG    H5'2 1014   8.852   6.890   1.630 -1.7942  1.2163  0.6300
   33DG     C4' 1015   8.784   6.883   1.426  0.2029  0.2676  0.1818
   33DG     H4' 1016   8.879   6.935   1.413  0.2397  0.0927 -0.2845
   33DG     O4' 1017   8.798   6.793   1.314 -0.5685  0.7986  0.2167
   33DG     C1' 1018   8.736   6.856   1.207  0.9353  0.1398  0.2681
   33DG     H1' 1019   8.793   6.936   1.161 -0.3571  1.3313  0.6482
   33DG      N9 1020   8.707   6.764   1.091 -0.4169  0.1833 -0.4706
   33DG      C8 1021   8.604   6.671   1.082  0.1038  0.2224  0.5889
   33DG      H8 1022   8.528   6.658   1.158 -2.5296  0.3636 -1.8323
   33DG      N7 1023   8.603   6.615   0.965 -0.1591 -0.2276  0.6906
   33DG      C5 1024   8.707   6.674   0.891  0.2153  0.9126  0.0354
   33DG      C6 1025   8.747   6.655   0.757 -0.0830  0.3877 -0.6336
   33DG      O6 1026   8.702   6.570   0.681 -0.0634  0.0667 -0.3455
   33DG      N1 1027   8.845   6.743   0.722 -0.4492  0.4860 -0.5068
   33DG      H1 1028   8.871   6.737   0.624  2.2242  1.0014  0.0693
   33DG      C2 1029   8.907   6.832   0.804  0.3430  0.0084 -0.7789
   33DG      N2 1030   9.005   6.902   0.759  0.7738 -0.0543 -0.4065
   33DG     H21 1031   9.037   6.891   0.664  1.5559  2.0313 -0.4458
   33DG     H22 1032   9.066   6.947   0.825 -0.6863 -0.6122  1.4062
   33DG      N3 1033   8.858   6.861   0.929  0.0082 -0.5099  0.8205
   33DG      C4 1034   8.766   6.768   0.967  0.7156 -0.8492 -0.2177
   33DG     C3' 1035   8.662   6.977   1.399 -0.2767 -0.5667 -0.0136
   33DG     H3' 1036   8.591   6.974   1.482  0.0569 -0.1632  0.2897
   33DG     C2' 1037   8.602   6.908   1.277  0.7096 -0.6659  0.1537
   33DG    H2'1 1038   8.546   6.821   1.310  0.0026  0.0492  0.8690
   33DG    H2'2 1039   8.548   6.976   1.211 -0.7976 -1.5196  0.4696
   33DG     O3' 1040   8.708   7.108   1.367  0.4772  0.1379  0.4701
   34DT       P 1041   8.607   7.230   1.368  0.1522 -0.3322 -0.3137
   34DT     O1P 1042   8.669   7.347   1.441  0.2285  0.4593  0.2160
   34DT     O2P 1043   8.475   7.190   1.413 -0.0623 -0.0332  0.0381
   34DT     O5' 1044   8.594   7.268   1.214 -0.2543 -0.9414  0.2324
   34DT     C5' 1045   8.712   7.312   1.144  0.4658 -0.1680  0.3849
   34DT    H5'1 1046   8.802   7.252   1.159  0.0072 -0.7056  1.0181
   34DT    H5'2 1047   8.748   7.410   1.175 -2.4894  1.6720 -1.5441
   34DT     C4' 1048   8.695   7.311   0.997  0.5891 -0.5390 -0.1166
   34DT     H4' 1049   8.780   7.356   0.946  1.8016 -0.2193  2.0598
   34DT     O4' 1050   8.693   7.181   0.938  0.1265  0.1829 -0.3857
   34DT     C1' 1051   8.593   7.185   0.841  0.2685 -0.3675  0.7385
   34DT     H1' 1052   8.641   7.220   0.750 -1.1901  1.1858  0.5444
   34DT      N1 1053   8.544   7.043   0.816  0.2318 -0.6287 -0.5437
   34DT      C6 1054   8.455   6.990   0.903  0.1382  0.5366 -0.7434
   34DT      H6 1055   8.443   7.030   1.002  2.3589  0.7844 -0.5178
   34DT      C5 1056   8.390   6.874   0.867 -0.0619 -0.0790  0.1322
   34DT      C7 1057   8.286   6.811   0.964 -0.2830  0.2372  1.1540
   34DT     H71 1058   8.192   6.805   0.909 -0.9132 -0.1163  2.2404
   34DT     H72 1059   8.323   6.714   0.997 -1.0008 -1.2598 -2.0386
   34DT     H73 1060   8.275   6.869   1.056 -3.2075 -1.0631  1.7144
   34DT      C4 1061   8.408   6.808   0.735 -0.4464 -0.0332  0.2045
   34DT      O4 1062   8.348   6.715   0.696 -0.0045 -0.1779  0.4195
   34DT      N3 1063   8.504   6.869   0.657 -0.0046 -0.0033 -0.2208
   34DT      H3 1064   8.504   6.845   0.559  1.3087 -1.2572  0.0500
   34DT      C2 1065   8.572   6.983   0.697 -0.2606  0.3969  0.5393
   34DT      O2 1066   8.669   7.023   0.621  0.1599  0.3076 -0.2557
   34DT     C3' 1067   8.571   7.388   0.951  0.0772 -0.9003 -0.8134
   34DT     H3' 1068   8.526   7.430   1.041  0.2201  0.1583 -1.2194
   34DT     C2' 1069   8.484   7.280   0.893  0.0442  0.0490 -0.3945
   34DT    H2'1 1070   8.438   7.233   0.980  1.0846  1.7025  1.1193
   34DT    H2'2 1071   8.410   7.319   0.823 -1.6927  2.2185  2.3884
   34DT     O3' 1072   8.595   7.471   0.852  0.2370  0.1024  0.9190
   35DA       P 1073   8.599   7.630   0.857  0.0342  0.3335 -0.3173
   35DA     O1P 1074   8.707   7.678   0.949  0.2602 -0.7138 -0.0210
   35DA     O2P 1075   8.461   7.675   0.881  0.5360 -0.0063  0.5382
   35DA     O5' 1076   8.640   7.661   0.708 -0.1145 -0.2989  0.2278
   35DA     C5' 1077   8.778   7.651   0.672 -0.3417 -0.2786 -0.2714
   35DA    H5'1 1078   8.819   7.569   0.731  3.2174  1.1482 -0.5573
   35DA    H5'2 1079   8.835   7.739   0.703  0.7833 -1.0266 -0.1739
   35DA     C4' 1080   8.799   7.638   0.526  0.2356  0.2321  0.1858
   35DA     H4' 1081   8.906   7.650   0.511  0.4534 -2.5415 -1.2698
   35DA     O4' 1082   8.757   7.510   0.492  0.2718  0.4817 -0.4511
   35DA     C1' 1083   8.653   7.518   0.391  0.4061  0.6646  0.0672
   35DA     H1' 1084   8.697   7.495   0.294  2.8352  4.5427  0.0097
   35DA      N9 1085   8.541   7.426   0.418  0.3783  0.1899 -0.0750
   35DA      C8 1086   8.461   7.428   0.527  0.6834 -0.0954 -0.0258
   35DA      H8 1087   8.469   7.504   0.603 -1.1803  0.9707 -0.8304
   35DA      N7 1088   8.369   7.340   0.525 -0.3711  0.1721  0.2861
   35DA      C5 1089   8.402   7.254   0.417 -1.0022  0.3434 -0.0805
   35DA      C6 1090   8.349   7.135   0.354 -0.2349 -0.2882  0.1993
   35DA      N6 1091   8.247   7.065   0.390 -0.1760  0.4011 -0.4308
   35DA     H61 1092   8.185   7.099   0.462 -0.0832 -0.3972  0.0366
   35DA     H62 1093   8.231   6.973   0.353  0.2562 -0.1855  0.7715
   35DA      N1 1094   8.405   7.076   0.251  0.1159  0.1180  0.2920
   35DA      C2 1095   8.519   7.132   0.208  0.2916 -0.2192  0.7443
   35DA      H2 1096   8.562   7.092   0.117  0.6204  1.6333  0.0254
   35DA      N3 1097   8.584   7.245   0.248  0.2957  0.0372 -0.4831
   35DA      C4 1098   8.515   7.303   0.358 -0.7419  0.0968  0.3306
   35DA     C3' 1099   8.738   7.743   0.432  1.2808  0.1337  0.2960
   35DA     H3' 1100   8.716   7.828   0.496  0.4567 -0.3823  0.7201
   35DA     C2' 1101   8.609   7.670   0.384  0.2184  1.1099  0.2392
   35DA    H2'1 1102   8.526   7.697   0.450  0.9157  1.7492  0.8666
   35DA    H2'2 1103   8.575   7.699   0.284  0.3610  0.8264  0.1072
   35DA     O3' 1104   8.834   7.773   0.330 -0.3937 -0.4839  0.0866
   36DT       P 1105   8.794   7.875   0.211 -0.8733 -0.1865  0.0489
   36DT     O1P 1106   8.918   7.954   0.167 -0.8001  0.0542 -0.2223
   36DT     O2P 1107   8.672   7.952   0.240 -0.1246 -0.1521  0.6618
   36DT     O5' 1108   8.767   7.766   0.090 -0.1329 -0.2107 -0.0181
   36DT     C5' 1109   8.861   7.677   0.046 -0.0226 -0.3613 -0.5392
   36DT    H5'1 1110   8.879   7.606   0.127 -1.9402 -2.0574 -1.4960
   36DT    H5'2 1111   8.951   7.737   0.028  0.0964 -0.5686 -0.6489
   36DT     C4' 1112   8.815   7.581  10.618 -0.7015  0.2620  0.1352
   36DT     H4' 1113   8.907   7.533  10.584 -1.8072 -0.1286 -2.5640
   36DT     O4' 1114   8.715   7.495  10.669  0.4461  0.1989  0.0853
   36DT     C1' 1115   8.594   7.502  10.592 -0.4091 -0.3930 -0.0393
   36DT     H1' 1116   8.614   7.428  10.514  0.1828  1.4055 -1.6746
   36DT      N1 1117   8.473   7.470  10.673 -0.8383  0.4290 -0.2522
   36DT      C6 1118   8.419   7.553   0.088 -0.9422 -0.8898  0.2359
   36DT      H6 1119   8.464   7.652   0.094 -0.5566 -1.0762  0.4880
   36DT      C5 1120   8.310   7.527   0.160  0.2272 -0.0092 -0.0088
   36DT      C7 1121   8.263   7.630   0.264 -0.1023  0.5392  0.4254
   36DT     H71 1122   8.163   7.664   0.238 -1.0730 -0.2710  2.8148
   36DT     H72 1123   8.257   7.578   0.360 -1.9603  1.1876  0.7081
   36DT     H73 1124   8.342   7.704   0.276  0.5724 -0.4669  2.8710
   36DT      C4 1125   8.239   7.399   0.141  0.0738 -0.1312 -0.3895
   36DT      O4 1126   8.134   7.368   0.193  1.0463  0.4310 -0.3435
   36DT      N3 1127   8.301   7.311   0.055 -0.3807 -0.2681 -0.8634
   36DT      H3 1128   8.266   7.217   0.040 -4.2313  0.5875  1.3980
   36DT      C2 1129   8.411   7.344  10.653 -0.1805  1.1256 -1.2594
   36DT      O2 1130   8.459   7.253  10.581  0.5688  0.3623  0.2850
   36DT     C3' 1131   8.754   7.665  10.509 -0.2877 -0.3182  0.1715
   36DT     H3' 1132   8.775   7.769  10.531  1.1770 -0.5094 -0.2105
   36DT     C2' 1133   8.599   7.641  10.528 -0.0864 -0.9229  0.1535
   36DT    H2'1 1134   8.566   7.718  10.599  3.9221  0.0794  1.1424
   36DT    H2'2 1135   8.537   7.657  10.440  0.2713  0.8400  0.1793
   36DT     O3' 1136   8.813   7.623  10.388 -0.7361 -0.0861  0.6894
   37DT       P 1137   8.750   7.672  10.246  0.1738 -0.0558 -0.0981
   37DT     O1P 1138   8.846   7.653  10.139 -0.0701 -0.1439 -0.2701
   37DT     O2P 1139   8.702   7.808  10.264  1.3187 -0.3032  0.3407
   37DT     O5' 1140   8.624   7.580  10.207  0.2384 -0.4886 -0.1411
   37DT     C5' 1141   8.649   7.441  10.200 -0.0047  0.1338  0.4623
   37DT    H5'1 1142   8.704   7.396  10.282  0.7816 -1.0343 -0.6588
   37DT    H5'2 1143   8.701   7.418  10.107  1.7507  0.1643  1.3842
   37DT     C4' 1144   8.527   7.347  10.178 -0.4956  0.4982  0.2591
   37DT     H4' 1145   8.558   7.243  10.178 -0.1857  0.5780 -0.4581
   37DT     O4' 1146   8.438   7.363  10.284 -0.0001  0.4195 -0.2758
   37DT     C1' 1147   8.309   7.373  10.235 -0.1541 -0.0658 -0.0978
   37DT     H1' 1148   8.269   7.276  10.208 -0.9823 -0.0272  0.9316
   37DT      N1 1149   8.230   7.436  10.339 -0.0857 -0.1337  0.2619
   37DT      C6 1150   8.260   7.564  10.377 -0.6072 -0.1655 -0.1818
   37DT      H6 1151   8.354   7.595  10.333  0.2038 -1.0156  0.8953
   37DT      C5 1152   8.184   7.634  10.460 -0.3283  0.3150 -0.7045
   37DT      C7 1153   8.232   7.776  10.491 -0.6694 -0.6570  0.0586
   37DT     H71 1154   8.209   7.791  10.597  1.6823  1.7717  0.3293
   37DT     H72 1155   8.341   7.772  10.483 -0.5177  1.0477  0.8316
   37DT     H73 1156   8.188   7.852  10.428 -0.1386 -0.2778  0.1390
   37DT      C4 1157   8.064   7.576  10.520  0.1118  0.5677 -0.0931
   37DT      O4 1158   7.984   7.624  10.597  0.0553 -0.1216  0.0927
   37DT      N3 1159   8.042   7.444  10.478  0.6396  0.2184  0.3287
   37DT      H3 1160   7.954   7.402  10.504  0.2203  0.0972 -1.1578
   37DT      C2 1161   8.103   7.381  10.375 -0.2714 -0.4034 -0.5408
   37DT      O2 1162   8.056   7.284  10.315  0.0471  0.0523 -0.4888
   37DT     C3' 1163   8.459   7.381  10.047 -0.1189 -0.2984  0.7481
   37DT     H3' 1164   8.518   7.453   9.990  1.9918  0.3132  3.4669
   37DT     C2' 1165   8.332   7.449  10.100  0.3349  0.9329 -0.6055
   37DT    H2'1 1166   8.348   7.556  10.112  0.0127  0.9941 -0.7199
   37DT    H2'2 1167   8.244   7.430  10.039  0.2672  0.0995 -0.2596
   37DT     O3' 1168   8.432   7.267   9.974 -0.7727  0.7111 -0.0852
   38DT       P 1169   8.374   7.271   9.822 -0.0159 -0.5199  0.0350
   38DT     O1P 1170   8.407   7.147   9.744  0.3622 -0.4914  0.0225
   38DT     O2P 1171   8.419   7.402   9.752 -0.3325  0.0232 -0.1870
   38DT     O5' 1172   8.214   7.273   9.846  0.0669  0.3662  0.2752
   38DT     C5' 1173   8.152   7.156   9.894 -0.1628  0.0497 -0.5930
   38DT    H5'1 1174   8.184   7.146   9.997  0.5643 -2.2583 -0.9688
   38DT    H5'2 1175   8.191   7.063   9.851 -0.0348  0.0845 -0.5515
   38DT     C4' 1176   7.999   7.156   9.897 -0.0268  0.1805  0.1490
   38DT     H4' 1177   7.967   7.053   9.909  4.1773 -1.4591 -0.9097
   38DT     O4' 1178   7.965   7.228  10.020  0.1508  0.3053 -0.0346
   38DT     C1' 1179   7.853   7.299   9.994  0.3753  0.0744 -0.2451
   38DT     H1' 1180   7.770   7.230   9.979  1.9346 -1.8651 -0.3978
   38DT      N1 1181   7.824   7.399  10.103 -0.5264  0.2546 -0.3539
   38DT      C6 1182   7.900   7.513  10.109 -0.2809 -0.4086  0.3581
   38DT      H6 1183   7.988   7.517  10.046 -0.7816 -2.8285 -0.5927
   38DT      C5 1184   7.876   7.611  10.197  0.3098 -0.6817 -0.6183
   38DT      C7 1185   7.965   7.737  10.200  0.1197  0.1072  0.4916
   38DT     H71 1186   7.904   7.823  10.168 -0.2289 -0.6489 -0.9751
   38DT     H72 1187   8.002   7.768  10.297 -0.7472  0.9401  0.5784
   38DT     H73 1188   8.054   7.715  10.141  1.6166  1.3163  2.1747
   38DT      C4 1189   7.754   7.599  10.281 -0.3210  0.3481 -0.9000
   38DT      O4 1190   7.706   7.681  10.358 -0.6314 -0.2944 -0.4060
   38DT      N3 1191   7.685   7.482  10.269 -0.0470 -0.3827  0.0555
   38DT      H3 1192   7.588   7.495  10.295 -0.0342  2.2177 -0.9383
   38DT      C2 1193   7.711   7.377  10.189 -0.6495  0.2715 -0.5359
   38DT      O2 1194   7.652   7.266  10.199 -0.5022 -0.4505  0.0066
   38DT     C3' 1195   7.937   7.230   9.775 -0.2768 -0.4440 -0.6582
   38DT     H3' 1196   8.003   7.253   9.691 -1.7166  0.7518 -1.5072
   38DT     C2' 1197   7.890   7.353   9.852 -0.5189 -0.1192 -0.7091
   38DT    H2'1 1198   7.962   7.435   9.858  0.0418 -0.6936  1.1844
   38DT    H2'2 1199   7.801   7.399   9.809  0.3601  0.3904 -2.0083
   38DT     O3' 1200   7.826   7.152   9.740  0.1647 -0.3621 -0.5620
   39DG       P 1201   7.822   7.078   9.602  0.1351 -0.0933  0.2816
   39DG     O1P 1202   7.948   7.004   9.570 -0.0539 -0.7088  0.1438
   39DG     O2P 1203   7.775   7.168   9.494  0.2406  0.8462  0.4969
   39DG     O5' 1204   7.713   6.966   9.626 -0.5398 -0.1375 -0.4261
   39DG     C5' 1205   7.740   6.856   9.712  0.1340 -0.0959 -0.5196
   39DG    H5'1 1206   7.833   6.873   9.767  0.3944  0.7013 -1.1849
   39DG    H5'2 1207   7.755   6.761   9.661  1.6560  0.6512 -1.5355
   39DG     C4' 1208   7.628   6.842   9.808  0.5823 -0.3933 -0.0103
   39DG     H4' 1209   7.658   6.759   9.872 -0.7220 -1.2245 -0.4382
   39DG     O4' 1210   7.621   6.960   9.891  0.2195  0.5021  0.1099
   39DG     C1' 1211   7.489   7.011   9.887 -0.0866 -0.0189  0.7028
   39DG     H1' 1212   7.439   6.966   9.973  0.0225 -3.8453 -1.0116
   39DG      N9 1213   7.485   7.159   9.895 -0.2404  0.4430 -0.0361
   39DG      C8 1214   7.540   7.252   9.820 -0.3036  0.2185  0.2994
   39DG      H8 1215   7.604   7.237   9.735  0.4640  1.6366  0.5900
   39DG      N7 1216   7.532   7.371   9.863  0.1216 -0.0538  0.7445
   39DG      C5 1217   7.451   7.358   9.978  0.3002 -0.1378  0.4643
   39DG      C6 1218   7.402   7.455  10.065  0.5060 -0.5062  0.0722
   39DG      O6 1219   7.421   7.576  10.064  0.0709 -0.0628 -0.7510
   39DG      N1 1220   7.332   7.402  10.169 -0.2170 -0.7725  0.2590
   39DG      H1 1221   7.293   7.452  10.248  0.2146 -1.4066  0.8853
   39DG      C2 1222   7.282   7.274  10.166 -0.2120 -0.0374 -0.3874
   39DG      N2 1223   7.203   7.252  10.270  0.2793 -0.4480  0.1538
   39DG     H21 1224   7.163   7.328  10.322  0.8881  1.2102 -1.6774
   39DG     H22 1225   7.154   7.166  10.290 -1.5734  0.2172 -1.2082
   39DG      N3 1226   7.324   7.173  10.083 -0.4703  0.7223 -0.4230
   39DG      C4 1227   7.414   7.225   9.989  0.0785 -0.2256 -0.6074
   39DG     C3' 1228   7.489   6.822   9.750  0.2073 -0.4965  0.3660
   39DG     H3' 1229   7.507   6.782   9.651  0.2722 -0.5204  0.3875
   39DG     C2' 1230   7.427   6.962   9.761  0.2728  0.5980  0.9199
   39DG    H2'1 1231   7.463   7.019   9.676 -0.8219  1.8585  1.2808
   39DG    H2'2 1232   7.318   6.956   9.755  0.2899  1.3350 -0.4607
   39DG     O3' 1233   7.418   6.734   9.825 -0.2247 -0.1039  0.4801
   40DG       P 1234   7.278   6.665   9.789 -0.3375 -0.1353 -0.4142
   40DG     O1P 1235   7.295   6.529   9.834 -0.0243 -0.3983  0.5340
   40DG     O2P 1236   7.253   6.674   9.644  0.4276 -0.2114  0.3943
   40DG     O5' 1237   7.169   6.729   9.871  0.4691 -0.4939  0.3723
   40DG     C5' 1238   7.145   6.683  10.007 -0.4476 -1.0086 -1.2522
   40DG    H5'1 1239   7.238   6.703  10.061 -1.3609  0.3418 -0.1088
   40DG    H5'2 1240   7.123   6.576  10.001 -1.6700 -1.0094  1.5172
   40DG     C4' 1241   7.028   6.747  10.088  0.9517 -0.3235 -0.4912
   40DG     H4' 1242   7.022   6.719  10.193 -3.3266  2.4900  0.2989
   40DG     O4' 1243   7.059   6.893  10.094 -0.2694  0.0309  0.3624
   40DG     C1' 1244   6.952   6.971  10.042 -0.2693  0.7691  0.6215
   40DG     H1' 1245   6.869   7.001  10.106 -0.5404 -0.4661  0.8812
   40DG      N9 1246   7.001   7.094   9.977  0.4754  0.1977  0.4494
   40DG      C8 1247   7.065   7.109   9.857 -0.3172  0.0618 -0.3555
   40DG      H8 1248   7.085   7.032   9.784 -2.8804  0.2358 -1.3433
   40DG      N7 1249   7.092   7.232   9.828 -0.4671  0.1410  0.6802
   40DG      C5 1250   7.047   7.299   9.942 -0.5953  0.2420 -0.3718
   40DG      C6 1251   7.049   7.440   9.980 -0.3752  0.2411 -0.4915
   40DG      O6 1252   7.106   7.536   9.925  0.2326 -0.1309 -0.0531
   40DG      N1 1253   6.972   7.468  10.097  0.0884 -0.4110  0.3516
   40DG      H1 1254   6.952   7.568  10.098  1.4305 -0.0402 -2.0914
   40DG      C2 1255   6.895   7.377  10.150  0.8187 -0.2458 -0.7063
   40DG      N2 1256   6.813   7.424  10.235  0.3098 -0.0827 -0.1952
   40DG     H21 1257   6.812   7.524  10.250  0.3044 -0.2941  1.3800
   40DG     H22 1258   6.754   7.360  10.286  1.7170 -1.9330 -0.7751
   40DG      N3 1259   6.896   7.249  10.128 -0.1594 -0.1713 -0.7798
   40DG      C4 1260   6.974   7.214  10.019 -0.0271 -0.1564 -0.0216
   40DG     C3' 1261   6.897   6.746  10.019  0.4938  0.4613  0.1654
   40DG     H3' 1262   6.883   6.656   9.959  0.9354  0.0183  0.7186
   40DG     C2' 1263   6.889   6.873   9.942  0.5353 -0.6947 -0.0945
   40DG    H2'1 1264   6.955   6.865   9.856  1.7897  0.2302  0.7409
   40DG    H2'2 1265   6.788   6.899   9.912  0.5073 -0.2493  0.3725
   40DG     O3' 1266   6.789   6.748  10.110 -0.0312 -0.1266  0.0140
   41DA       P 1267   6.666   6.650  10.110  0.1879 -0.2822  0.2344
   41DA     O1P 1268   6.707   6.523  10.172  0.8724  0.1098  0.3683
   41DA     O2P 1269   6.619   6.644   9.971 -0.6215  0.0440  0.2935
   41DA     O5' 1270   6.548   6.714  10.191  0.8351  0.1486  0.5710
   41DA     C5' 1271   6.562   6.729  10.330 -0.3582  0.0028 -0.1300
   41DA    H5'1 1272   6.666   6.732  10.363 -0.7359  0.1035  1.0902
   41DA    H5'2 1273   6.502   6.652  10.379  1.2021 -1.0583  0.1841
   41DA     C4' 1274   6.498   6.870  10.361 -0.4824 -0.8175 -0.0338
   41DA     H4' 1275   6.496   6.870  10.470  0.2144 -2.2143 -0.0026
   41DA     O4' 1276   6.572   6.980  10.304  0.3893  0.2403  0.2128
   41DA     C1' 1277   6.479   7.065  10.235  0.4002  0.1662 -0.1867
   41DA     H1' 1278   6.451   7.150  10.296  1.9210  0.8111 -0.3585
   41DA      N9 1279   6.534   7.116  10.103 -0.1317  0.7113  0.3995
   41DA      C8 1280   6.580   7.035  10.000  0.4896 -0.1063  0.0200
   41DA      H8 1281   6.581   6.928  10.012 -0.8681  0.0494  1.9433
   41DA      N7 1282   6.635   7.100   9.906 -0.7201  0.3514  0.5589
   41DA      C5 1283   6.616   7.234   9.946 -0.0353 -0.1911  0.8699
   41DA      C6 1284   6.651   7.355   9.887  0.4342 -0.4010 -0.7053
   41DA      N6 1285   6.724   7.378   9.785 -0.0167  0.2395  0.4857
   41DA     H61 1286   6.766   7.297   9.742 -1.1481 -2.3423  3.8203
   41DA     H62 1287   6.774   7.466   9.777  2.2637 -0.8236  1.9502
   41DA      N1 1288   6.631   7.467   9.948  0.1418  0.1359 -0.1000
   41DA      C2 1289   6.563   7.465  10.059  0.3588  0.3439 -0.3862
   41DA      H2 1290   6.539   7.555  10.113  0.7521 -0.5985  1.4202
   41DA      N3 1291   6.518   7.357  10.122 -0.5723  0.2220 -0.2134
   41DA      C4 1292   6.552   7.244  10.060  0.3376  0.3856  0.1722
   41DA     C3' 1293   6.355   6.868  10.310  0.2709 -0.5071 -0.5804
   41DA     H3' 1294   6.324   6.772  10.267 -2.2619  0.1864 -0.4757
   41DA     C2' 1295   6.362   6.970  10.197 -0.4015 -0.2345  0.2436
   41DA    H2'1 1296   6.387   6.923  10.102  0.9782  1.4033 -0.2386
   41DA    H2'2 1297   6.268   7.025  10.190  0.0707  0.5267 -0.2051
   41DA     O3' 1298   6.270   6.912  10.411  0.6144 -0.0531  0.0416
   42DA       P 1299   6.116   6.890  10.419  0.5902  0.2972 -0.1728
   42DA     O1P 1300   6.076   6.903  10.560  0.1165  0.1809  0.1364
   42DA     O2P 1301   6.071   6.766  10.348 -0.7985  0.2443  0.4602
   42DA     O5' 1302   6.061   7.017  10.346 -0.0627 -0.1548  0.0475
   42DA     C5' 1303   6.047   7.135  10.415  0.2244  0.1018  0.0894
   42DA    H5'1 1304   6.138   7.163  10.469 -0.1677  2.9239 -0.5203
   42DA    H5'2 1305   5.965   7.132  10.487 -0.1638  0.8438 -0.3037
   42DA     C4' 1306   6.015   7.246  10.316 -0.1205  0.0816  0.1782
   42DA     H4' 1307   6.024   7.339  10.373  2.5609  0.6214 -0.9813
   42DA     O4' 1308   6.117   7.255  10.210 -0.1906 -0.0980  0.1074
   42DA     C1' 1309   6.049   7.261  10.088  0.0387  0.0594  0.4343
   42DA     H1' 1310   6.017   7.362  10.062 -0.7284 -0.7614 -2.1088
   42DA      N9 1311   6.136   7.213   9.980 -0.0080 -0.0395 -0.7730
   42DA      C8 1312   6.166   7.087   9.934  0.3421  0.4264 -0.9308
   42DA      H8 1313   6.123   6.997   9.973  2.3663 -0.5168 -0.7238
   42DA      N7 1314   6.247   7.089   9.830  0.2660 -0.8955 -0.3557
   42DA      C5 1315   6.278   7.228   9.809  1.2897  0.1266  0.0470
   42DA      C6 1316   6.355   7.308   9.718  0.0515  0.2120  0.1274
   42DA      N6 1317   6.432   7.266   9.620 -1.0096  0.2939  0.1033
   42DA     H61 1318   6.452   7.168   9.613 -1.1730  0.2471  0.2680
   42DA     H62 1319   6.473   7.336   9.559 -1.2456 -0.6159 -1.1266
   42DA      N1 1320   6.352   7.441   9.728 -0.4199 -0.4224  0.4146
   42DA      C2 1321   6.276   7.503   9.817 -0.0378  0.0664  0.4670
   42DA      H2 1322   6.278   7.611   9.817 -1.0328  0.1049  1.9912
   42DA      N3 1323   6.198   7.443   9.907 -0.2316  0.0002  0.0232
   42DA      C4 1324   6.205   7.303   9.898 -0.0506 -0.6523 -0.0241
   42DA     C3' 1325   5.881   7.242  10.240  0.7805 -0.5289  0.1599
   42DA     H3' 1326   5.812   7.174  10.291  2.6896 -2.1318  0.7565
   42DA     C2' 1327   5.921   7.179  10.109  0.7636  0.3624  0.2680
   42DA    H2'1 1328   5.946   7.073  10.120  3.4728  0.8887 -0.2096
   42DA    H2'2 1329   5.851   7.196  10.027  0.9151 -2.4012 -0.5221
   42DA     O3' 1330   5.827   7.371  10.220 -0.1828 -0.0007 -0.1619
   43DA       P 1331   5.702   7.439  10.284 -0.5303 -0.5164 -0.0198
   43DA     O1P 1332   5.727   7.458  10.427 -0.3978 -0.1609 -0.0868
   43DA     O2P 1333   5.584   7.364  10.236  0.0923 -0.0053 -0.0111
   43DA     O5' 1334   5.713   7.587  10.221  0.5334 -1.1422 -0.2147
   43DA     C5' 1335   5.832   7.667  10.245  0.0930  0.8132  0.0427
   43DA    H5'1 1336   5.922   7.606  10.240 -0.6487 -0.2986 -0.2398
   43DA    H5'2 1337   5.812   7.701  10.346  0.9982 -1.2288  0.9556
   43DA     C4' 1338   5.845   7.786  10.147  0.5638  0.4629 -0.0756
   43DA     H4' 1339   5.895   7.863  10.207  0.4620 -0.6090  1.4442
   43DA     O4' 1340   5.931   7.750  10.037 -0.4994 -0.0562 -0.3002
   43DA     C1' 1341   5.847   7.731   9.926 -0.3675  0.2405  0.2368
   43DA     H1' 1342   5.880   7.814   9.863 -0.3039  1.7702  2.2025
   43DA      N9 1343   5.880   7.599   9.866 -0.4620 -0.0241  0.2151
   43DA      C8 1344   5.836   7.471   9.900  0.4499 -0.6279 -0.2951
   43DA      H8 1345   5.773   7.458   9.987  2.0234  1.3438  1.2531
   43DA      N7 1346   5.871   7.379   9.821 -0.0135 -0.4885  0.4128
   43DA      C5 1347   5.954   7.453   9.732  0.4935  0.2258  0.2635
   43DA      C6 1348   6.015   7.406   9.616  0.9115 -1.1898  0.2535
   43DA      N6 1349   6.027   7.278   9.588 -0.3199  0.0055 -0.2466
   43DA     H61 1350   6.001   7.213   9.660  0.6294  0.6590  0.7254
   43DA     H62 1351   6.060   7.261   9.494  1.4775  2.3857 -0.1304
   43DA      N1 1352   6.070   7.484   9.526  1.2042 -0.6517 -0.7513
   43DA      C2 1353   6.062   7.616   9.559 -0.4221  0.6582 -0.0400
   43DA      H2 1354   6.117   7.665   9.480 -1.1916 -0.6444 -1.4382
   43DA      N3 1355   6.006   7.678   9.665 -0.2351  0.0766  0.3436
   43DA      C4 1356   5.953   7.585   9.753  0.3981 -0.1885  0.7874
   43DA     C3' 1357   5.718   7.846  10.084  0.0318  0.1124 -0.2875
   43DA     H3' 1358   5.637   7.836  10.156 -0.5756 -0.1301 -0.9888
   43DA     C2' 1359   5.701   7.759   9.961  0.3870 -0.1823 -0.9593
   43DA    H2'1 1360   5.648   7.665   9.977 -0.0676  0.5288  2.3934
   43DA    H2'2 1361   5.654   7.816   9.881  0.5254 -0.7721 -1.4702
   43DA     O3' 1362   5.732   7.981  10.039 -0.1016  0.3828 -0.4248
   44DC       P 1363   5.602   8.074   9.993  0.0124 -0.1590 -0.3968
   44DC     O1P 1364   5.623   8.215  10.034  0.0819  0.0769  0.1019
   44DC     O2P 1365   5.478   8.007  10.040  0.7931 -0.0507  0.6968
   44DC     O5' 1366   5.599   8.076   9.832  0.1216 -0.0780 -0.0496
   44DC     C5' 1367   5.673   8.179   9.754 -0.1899  0.0206 -0.1179
   44DC    H5'1 1368   5.772   8.196   9.797  0.1347 -0.9763 -0.4496
   44DC    H5'2 1369   5.613   8.270   9.752 -1.7806 -1.0097 -1.0559
   44DC     C4' 1370   5.707   8.141   9.609 -0.6701  0.4416 -0.0469
   44DC     H4' 1371   5.783   8.208   9.569 -0.4480  0.4913  0.4483
   44DC     O4' 1372   5.748   7.999   9.591  0.1170  0.1463  0.0057
   44DC     C1' 1373   5.672   7.949   9.485  0.7747 -0.0252  0.9789
   44DC     H1' 1374   5.710   7.981   9.388 -0.0357  0.4530  0.8089
   44DC      N1 1375   5.672   7.794   9.498  0.4944 -0.0719 -0.6847
   44DC      C6 1376   5.595   7.730   9.585  0.2256 -0.5023 -0.5551
   44DC      H6 1377   5.543   7.787   9.660  1.7432 -0.0054  0.1631
   44DC      C5 1378   5.606   7.592   9.590  0.7599  0.2258  0.0248
   44DC      H5 1379   5.548   7.538   9.664 -0.7290  0.6943 -0.7772
   44DC      C4 1380   5.694   7.530   9.493  0.0023 -0.0415 -0.0524
   44DC      N4 1381   5.700   7.405   9.487  0.3394 -0.0834 -0.1115
   44DC     H41 1382   5.666   7.349   9.563 -0.9675 -2.6212 -2.4012
   44DC     H42 1383   5.754   7.374   9.408 -0.7417 -0.1326 -0.8506
   44DC      N3 1384   5.755   7.592   9.400 -0.2672  0.0131  0.3264
   44DC      C2 1385   5.743   7.723   9.400 -0.0806 -1.0724 -0.4453
   44DC      O2 1386   5.809   7.778   9.313  0.3454  0.3576  0.0825
   44DC     C3' 1387   5.583   8.163   9.522  0.5490  0.0577  0.0882
   44DC     H3' 1388   5.501   8.201   9.582  1.5496 -2.0154  2.9391
   44DC     C2' 1389   5.543   8.022   9.488  0.1022 -0.1308 -0.8578
   44DC    H2'1 1390   5.470   7.985   9.560 -1.6142  1.0620 -1.9143
   44DC    H2'2 1391   5.493   8.018   9.391  0.3532  2.1638 -1.1385
   44DC     O3' 1392   5.620   8.236   9.406 -0.5749  0.4226 -0.0957
   45DT       P 1393   5.511   8.307   9.315  0.1251  0.1370  0.1620
   45DT     O1P 1394   5.565   8.434   9.269 -0.1591 -0.1101  0.0305
   45DT     O2P 1395   5.385   8.311   9.389  0.1345 -0.5483  0.0336
   45DT     O5' 1396   5.482   8.216   9.184 -0.2097 -0.3792  0.7026
   45DT     C5' 1397   5.593   8.191   9.104  0.1495  0.4734 -0.2581
   45DT    H5'1 1398   5.675   8.163   9.170 -0.2244  1.0301  0.4607
   45DT    H5'2 1399   5.614   8.273   9.035 -1.0324 -0.6719 -2.0844
   45DT     C4' 1400   5.566   8.069   9.017  0.1213 -0.1620 -0.5128
   45DT     H4' 1401   5.639   8.074   8.936  1.3754  0.3790  0.6219
   45DT     O4' 1402   5.577   7.955   9.092  0.0249  0.1619 -0.7699
   45DT     C1' 1403   5.467   7.873   9.066 -0.9406  0.5284 -0.1425
   45DT     H1' 1404   5.492   7.827   8.970 -1.4067  0.2232 -0.1213
   45DT      N1 1405   5.458   7.766   9.177 -0.1323 -0.3056  0.3820
   45DT      C6 1406   5.388   7.789   9.291  0.4360 -0.4698 -0.1828
   45DT      H6 1407   5.348   7.888   9.306  1.1825 -0.0489 -0.8949
   45DT      C5 1408   5.367   7.690   9.385  0.5669  0.2423 -0.1972
   45DT      C7 1409   5.301   7.725   9.516  0.0515  0.1467  0.3669
   45DT     H71 1410   5.302   7.643   9.587  0.7306  0.6977  1.0054
   45DT     H72 1411   5.329   7.821   9.560 -0.6302 -0.5096  2.3130
   45DT     H73 1412   5.195   7.734   9.489  0.4449 -0.9535 -1.7481
   45DT      C4 1413   5.408   7.554   9.352 -0.2730 -0.2636 -0.2637
   45DT      O4 1414   5.371   7.452   9.416  0.0027  0.2591  0.4494
   45DT      N3 1415   5.474   7.541   9.233 -0.2016 -0.1283  0.2222
   45DT      H3 1416   5.489   7.444   9.206 -0.5551 -0.4017  0.9828
   45DT      C2 1417   5.513   7.642   9.142 -0.1580  0.5489 -0.8666
   45DT      O2 1418   5.585   7.621   9.043 -0.0243 -0.3768 -0.2262
   45DT     C3' 1419   5.426   8.071   8.957  0.4861  0.3186  0.9477
   45DT     H3' 1420   5.377   8.168   8.950 -1.8398 -0.8487 -0.0661
   45DT     C2' 1421   5.360   7.975   9.055  0.1627 -0.2192  0.1669
   45DT    H2'1 1422   5.334   8.034   9.143  0.5413 -1.0704  0.8669
   45DT    H2'2 1423   5.269   7.929   9.015 -0.6230  0.0911  1.5276
   45DT     O3' 1424   5.427   8.007   8.832 -0.2817  0.2552 -0.1066
   46DG       P 1425   5.380   8.078   8.698  0.1781 -0.4960  0.5121
   46DG     O1P 1426   5.450   8.210   8.675  0.3965 -0.3912 -0.2448
   46DG     O2P 1427   5.232   8.074   8.682 -0.4241 -0.5740 -0.5769
   46DG     O5' 1428   5.431   7.984   8.588  0.4153  0.4069  0.0061
   46DG     C5' 1429   5.566   7.968   8.555  0.0817 -0.1149  0.1596
   46DG    H5'1 1430   5.628   7.959   8.644  0.1697 -0.9412  0.0240
   46DG    H5'2 1431   5.601   8.046   8.487  2.1436 -2.2002 -1.3234
   46DG     C4' 1432   5.592   7.827   8.489 -0.1755 -0.0861 -0.0318
   46DG     H4' 1433   5.696   7.825   8.455 -0.3641 -0.2743 -0.6087
   46DG     O4' 1434   5.585   7.725   8.586  0.0245  0.4155  0.2813
   46DG     C1' 1435   5.475   7.642   8.557  0.3066  0.1568  0.3044
   46DG     H1' 1436   5.513   7.551   8.510  2.2915 -0.7649  3.4071
   46DG      N9 1437   5.397   7.608   8.681  0.1909 -0.1937  0.5489
   46DG      C8 1438   5.318   7.687   8.763 -0.8078  0.5081  0.6879
   46DG      H8 1439   5.316   7.794   8.747 -0.5159  0.4128 -0.0405
   46DG      N7 1440   5.273   7.621   8.864 -0.4406 -0.3371 -0.0429
   46DG      C5 1441   5.321   7.494   8.843  0.2992 -0.2402  0.7562
   46DG      C6 1442   5.307   7.376   8.922 -1.0413  1.1287  0.8626
   46DG      O6 1443   5.250   7.358   9.027  0.6806  0.0483 -0.0176
   46DG      N1 1444   5.336   7.257   8.852 -0.0777 -0.4867  0.7907
   46DG      H1 1445   5.332   7.172   8.907 -0.8193 -1.0372 -0.0969
   46DG      C2 1446   5.422   7.260   8.751 -1.2595 -0.1121 -0.3138
   46DG      N2 1447   5.479   7.148   8.717  0.0836 -0.0365  0.2600
   46DG     H21 1448   5.459   7.060   8.761  0.2194 -1.4689 -2.3245
   46DG     H22 1449   5.534   7.156   8.632  0.8967 -2.8618  0.4214
   46DG      N3 1450   5.462   7.369   8.690 -0.2292 -0.5607  0.3600
   46DG      C4 1451   5.399   7.483   8.732 -0.0798  0.2213  0.5957
   46DG     C3' 1452   5.492   7.797   8.378 -0.0658 -0.4841 -0.3728
   46DG     H3' 1453   5.460   7.894   8.340  0.1746 -0.0170  0.5758
   46DG     C2' 1454   5.390   7.715   8.452 -0.6045 -0.9818  0.0519
   46DG    H2'1 1455   5.307   7.778   8.486 -0.0982  0.6006 -1.4972
   46DG    H2'2 1456   5.340   7.643   8.388 -4.0634  2.1970 -1.1602
   46DG     O3' 1457   5.563   7.722   8.283 -0.0241  0.1715  0.1056
   47DC       P 1458   5.504   7.665   8.143  0.2004  0.0035 -0.0844
   47DC     O1P 1459   5.617   7.654   8.052 -0.2064  0.5747  0.2206
   47DC     O2P 1460   5.387   7.743   8.105  0.3297  0.0038  0.5139
   47DC     O5' 1461   5.456   7.513   8.166 -0.3785 -0.3334 -0.9602
   47DC     C5' 1462   5.562   7.420   8.185  0.0959 -0.0051 -0.6502
   47DC    H5'1 1463   5.645   7.460   8.244  0.2823  2.0594 -2.1858
   47DC    H5'2 1464   5.609   7.396   8.089 -2.1933  0.7704 -2.0341
   47DC     C4' 1465   5.506   7.281   8.238  0.3173  0.6909  0.3453
   47DC     H4' 1466   5.582   7.204   8.254 -1.4416 -1.5398 -1.3792
   47DC     O4' 1467   5.434   7.298   8.365 -0.1403  0.1349  0.3568
   47DC     C1' 1468   5.327   7.204   8.357  0.0466 -0.2834  0.1693
   47DC     H1' 1469   5.364   7.108   8.392 -0.2709 -0.9877 -1.3446
   47DC      N1 1470   5.215   7.253   8.438  0.4383  0.2652  0.7418
   47DC      C6 1471   5.183   7.385   8.430  0.6380 -0.1363 -0.0178
   47DC      H6 1472   5.226   7.445   8.351  0.1431 -0.5929 -0.6353
   47DC      C5 1473   5.104   7.439   8.525 -0.1980 -0.6615  0.0355
   47DC      H5 1474   5.073   7.543   8.529 -1.1640 -0.8095 -2.0704
   47DC      C4 1475   5.047   7.348   8.619 -0.8111 -0.2794  0.2987
   47DC      N4 1476   4.956   7.387   8.699  0.4173  0.4932  0.2642
   47DC     H41 1477   4.931   7.485   8.701 -0.0496  0.3755  0.4554
   47DC     H42 1478   4.941   7.326   8.779  2.9687  0.3634  0.7169
   47DC      N3 1479   5.073   7.218   8.624  0.3498 -0.4688 -0.2693
   47DC      C2 1480   5.161   7.169   8.539 -0.7484 -0.1350  0.1017
   47DC      O2 1481   5.209   7.056   8.558 -0.1056 -0.5716  0.1431
   47DC     C3' 1482   5.409   7.215   8.136  0.2269 -0.2223 -0.0295
   47DC     H3' 1483   5.407   7.281   8.050  0.7673 -0.8405 -0.5241
   47DC     C2' 1484   5.282   7.202   8.209 -0.1844 -0.7441  0.2990
   47DC    H2'1 1485   5.227   7.292   8.183 -0.1772 -1.3092 -1.8286
   47DC    H2'2 1486   5.226   7.112   8.184  1.2723 -1.4473 -0.5726
   47DC     O3' 1487   5.464   7.098   8.095 -0.1646  0.7019  0.0724
   48DT       P 1488   5.391   6.981   8.006  0.4396 -0.5470 -0.1347
   48DT     O1P 1489   5.504   6.915   7.940 -0.3035 -0.0281  0.1473
   48DT     O2P 1490   5.282   7.038   7.923  0.0276 -0.2442  0.4108
   48DT     O5' 1491   5.320   6.890   8.115 -0.5985 -0.4476 -0.2908
   48DT     C5' 1492   5.399   6.816   8.207 -0.2409 -0.0383 -0.7654
   48DT    H5'1 1493   5.455   6.885   8.270 -2.3816  0.1864  1.0211
   48DT    H5'2 1494   5.459   6.741   8.156 -1.2130 -1.6199  0.3266
   48DT     C4' 1495   5.302   6.742   8.296  0.9756  0.7180  0.6655
   48DT     H4' 1496   5.352   6.669   8.360 -1.3157 -2.1703 -0.6213
   48DT     O4' 1497   5.212   6.823   8.371 -0.4310  0.3140  0.7214
   48DT     C1' 1498   5.094   6.756   8.383  0.3597 -0.0307  0.0402
   48DT     H1' 1499   5.107   6.689   8.468 -1.5731  1.9189  1.9824
   48DT      N1 1500   4.987   6.861   8.409 -0.1881 -0.0609  0.3888
   48DT      C6 1501   4.981   6.978   8.335 -0.5267  0.0217  0.3598
   48DT      H6 1502   5.042   6.995   8.247 -0.4804 -1.1048  0.1672
   48DT      C5 1503   4.885   7.073   8.363 -0.9506 -0.3851 -0.2006
   48DT      C7 1504   4.878   7.198   8.273 -0.4033  0.0721 -0.3392
   48DT     H71 1505   4.975   7.225   8.233  0.3147 -0.6220  0.8931
   48DT     H72 1506   4.803   7.185   8.194 -0.7402 -1.1838  0.1635
   48DT     H73 1507   4.833   7.283   8.324  1.1812  0.1168  1.0408
   48DT      C4 1508   4.796   7.052   8.483 -0.4979  0.0354  0.9119
   48DT      O4 1509   4.724   7.139   8.534 -0.4500  1.0093  0.4864
   48DT      N3 1510   4.798   6.923   8.541 -1.2304  0.2868  0.2640
   48DT      H3 1511   4.733   6.912   8.618 -1.0786 -0.1872  0.3280
   48DT      C2 1512   4.889   6.824   8.506 -0.3897  0.4359  0.4407
   48DT      O2 1513   4.882   6.711   8.545 -0.2797  0.6122 -0.2102
   48DT     C3' 1514   5.219   6.639   8.219 -0.2660  0.3313 -0.7862
   48DT     H3' 1515   5.226   6.664   8.113 -0.5183  0.9310 -0.6647
   48DT     C2' 1516   5.074   6.680   8.257  0.0656  0.1032  0.2790
   48DT    H2'1 1517   5.045   6.740   8.171  2.3755 -0.2392 -0.7994
   48DT    H2'2 1518   5.001   6.601   8.270 -0.1539 -0.0991 -1.7833
   48DT     O3' 1519   5.248   6.506   8.260 -0.4703  0.0575  0.7081
   49DC       P 1520   5.206   6.373   8.182  0.4258 -0.3400  0.0743
   49DC     O1P 1521   5.301   6.269   8.221  0.2530 -0.9766 -0.6687
   49DC     O2P 1522   5.199   6.418   8.041  0.0636 -0.7413  0.4981
   49DC     O5' 1523   5.058   6.342   8.241 -0.1785  0.4570 -0.2372
   49DC     C5' 1524   5.051   6.283   8.370  0.0528 -0.2706  0.4640
   49DC    H5'1 1525   5.109   6.348   8.436  0.4917 -0.2066  0.0177
   49DC    H5'2 1526   5.102   6.188   8.383  0.3115 -0.0968  0.7334
   49DC     C4' 1527   4.904   6.284   8.413 -0.2257  0.0397 -0.1584
   49DC     H4' 1528   4.913   6.237   8.511  0.2312 -1.7433 -1.0129
   49DC     O4' 1529   4.860   6.419   8.425  0.1710  0.2163 -0.0728
   49DC     C1' 1530   4.740   6.425   8.350  0.1680  0.7285  0.0113
   49DC     H1' 1531   4.652   6.395   8.406 -0.3981  1.0700 -0.6748
   49DC      N1 1532   4.711   6.560   8.302 -0.3105 -0.0063  0.1329
   49DC      C6 1533   4.753   6.600   8.173 -0.0158  0.0090 -0.7349
   49DC      H6 1534   4.825   6.540   8.119  2.1764 -1.9924  3.8688
   49DC      C5 1535   4.721   6.726   8.136 -0.4536  0.2264 -0.2523
   49DC      H5 1536   4.766   6.768   8.047  1.8575 -0.4819  0.4928
   49DC      C4 1537   4.637   6.806   8.223 -0.3078 -0.5469 -0.4468
   49DC      N4 1538   4.607   6.928   8.185 -0.4162 -0.4777 -0.0648
   49DC     H41 1539   4.640   6.965   8.097 -0.2255  1.2151  0.6816
   49DC     H42 1540   4.559   6.987   8.251  0.9936  0.2220  0.3879
   49DC      N3 1541   4.586   6.770   8.340 -0.3981 -0.2579 -0.0159
   49DC      C2 1542   4.625   6.644   8.375 -0.5706 -0.2436 -0.6552
   49DC      O2 1543   4.584   6.606   8.487  0.2118  0.2251  0.4748
   49DC     C3' 1544   4.814   6.207   8.315 -0.3235  0.5632 -0.6037
   49DC     H3' 1545   4.870   6.152   8.239  1.0902  1.6065 -0.3801
   49DC     C2' 1546   4.755   6.320   8.235  0.3766  0.0401 -0.0558
   49DC    H2'1 1547   4.830   6.359   8.165  0.0907  1.2618  0.2869
   49DC    H2'2 1548   4.661   6.296   8.186 -1.2916  0.9575  2.4929
   49DC     O3' 1549   4.721   6.126   8.374  0.3754 -0.5995 -0.5259
   50DC       P 1550   4.752   6.003   8.471  0.1520  0.0941 -0.2023
   50DC     O1P 1551   4.897   5.997   8.502  0.6244  0.0656  0.3130
   50DC     O2P 1552   4.687   5.893   8.403 -0.3955  0.2586  0.6352
   50DC     O5' 1553   4.668   6.027   8.607  0.0523  0.2525  0.1951
   50DC     C5' 1554   4.725   6.068   8.728  0.1401  0.6570  0.0618
   50DC    H5'1 1555   4.813   6.128   8.703  0.1490  0.4843 -0.3272
   50DC    H5'2 1556   4.759   5.979   8.781 -0.8964  0.3217  0.1758
   50DC     C4' 1557   4.615   6.125   8.817  0.0778  0.0733  0.6634
   50DC     H4' 1558   4.656   6.169   8.908  0.3570  1.8280 -0.2731
   50DC     O4' 1559   4.560   6.233   8.742 -0.5541  0.4848  0.0476
   50DC     C1' 1560   4.419   6.223   8.735  0.2792 -0.2216  0.0407
   50DC     H1' 1561   4.378   6.272   8.824  1.3442  0.3907  0.2138
   50DC      N1 1562   4.377   6.285   8.604 -0.0622  0.0998  0.0118
   50DC      C6 1563   4.433   6.242   8.488  0.1120 -0.3328  0.4778
   50DC      H6 1564   4.494   6.153   8.486  1.8326  0.8003  0.7282
   50DC      C5 1565   4.409   6.311   8.372 -0.1029 -0.3995 -0.1482
   50DC      H5 1566   4.448   6.271   8.279  0.4118  1.1824 -0.6506
   50DC      C4 1567   4.327   6.427   8.381 -0.0253 -0.1711  0.0916
   50DC      N4 1568   4.309   6.510   8.281  0.2826 -0.1615 -0.4074
   50DC     H41 1569   4.367   6.483   8.203  0.9175 -2.0948  0.6526
   50DC     H42 1570   4.267   6.599   8.300  0.9880  0.0664  0.1277
   50DC      N3 1571   4.262   6.460   8.491  0.0486  0.4507 -0.4708
   50DC      C2 1572   4.286   6.393   8.609  0.4560  0.0620 -0.3835
   50DC      O2 1573   4.232   6.429   8.709 -0.2292 -0.6729  0.0489
   50DC     C3' 1574   4.498   6.031   8.851 -0.0968  0.2577  0.3265
   50DC     H3' 1575   4.533   5.929   8.841  0.2825  0.3167  0.9537
   50DC     C2' 1576   4.397   6.072   8.744  0.6641  0.2044 -0.4519
   50DC    H2'1 1577   4.426   6.023   8.652  0.2431  0.4265 -0.7091
   50DC    H2'2 1578   4.298   6.034   8.768  0.1723  0.6129 -1.7518
   50DC     O3' 1579   4.445   6.062   8.980 -0.1033 -0.0265  0.1889
   51DA       P 1580   4.343   5.973   9.058 -0.0119 -0.1712 -0.0284
   51DA     O1P 1581   4.367   5.980   9.201  0.3478  0.3075  0.5438
   51DA     O2P 1582   4.348   5.835   9.002 -0.2648  0.0363 -0.0939
   51DA     O5' 1583   4.201   6.034   9.024  0.0425 -0.5536 -0.2023
   51DA     C5' 1584   4.149   6.142   9.093  0.1051  0.1739  0.3525
   51DA    H5'1 1585   4.209   6.233   9.090  1.1545 -0.5045  0.0199
   51DA    H5'2 1586   4.129   6.111   9.195 -1.8602  1.4228  0.3923
   51DA     C4' 1587   4.015   6.194   9.043 -0.5106  0.4227 -0.1627
   51DA     H4' 1588   4.002   6.283   9.105  1.5421 -0.2977  1.4325
   51DA     O4' 1589   4.016   6.231   8.903  0.7302  0.5122 -0.2852
   51DA     C1' 1590   3.906   6.167   8.833  0.3837  0.4160 -0.5238
   51DA     H1' 1591   3.817   6.230   8.835 -1.5686 -2.1275  1.9895
   51DA      N9 1592   3.955   6.139   8.698 -0.0686  0.5153  0.1856
   51DA      C8 1593   4.033   6.038   8.648  0.3299 -0.3296  1.0180
   51DA      H8 1594   4.070   5.954   8.704 -0.7443 -1.4858  0.0580
   51DA      N7 1595   4.074   6.056   8.528  0.2261 -0.5890  0.5164
   51DA      C5 1596   4.017   6.183   8.487  0.0425 -1.3153 -0.4982
   51DA      C6 1597   4.028   6.260   8.375  0.1187 -0.2685 -0.0141
   51DA      N6 1598   4.090   6.223   8.268 -0.1274  0.5427 -0.2296
   51DA     H61 1599   4.104   6.123   8.264 -2.0353 -0.1983  4.6686
   51DA     H62 1600   4.099   6.284   8.188 -0.6111 -0.4410 -1.0566
   51DA      N1 1601   3.964   6.380   8.368  0.2292  0.7246 -0.2099
   51DA      C2 1602   3.894   6.413   8.474 -0.1082 -0.7782  0.0522
   51DA      H2 1603   3.835   6.502   8.456  1.5936 -0.2592 -3.8827
   51DA      N3 1604   3.883   6.356   8.595 -0.5921 -0.3275 -0.0750
   51DA      C4 1605   3.955   6.238   8.596  0.0370 -0.5275 -0.5071
   51DA     C3' 1606   3.898   6.099   9.060 -0.6220  0.0332 -0.1073
   51DA     H3' 1607   3.934   6.019   9.125 -1.2186 -2.2814 -2.4131
   51DA     C2' 1608   3.865   6.046   8.917 -0.1758  0.1122 -0.5641
   51DA    H2'1 1609   3.916   5.957   8.880 -0.0490  0.2080 -0.6202
   51DA    H2'2 1610   3.757   6.036   8.906  0.0611 -3.1293 -0.8014
   51DA     O3' 1611   3.782   6.161   9.109 -0.1073  0.7610  0.0274
   52DT       P 1612   3.645   6.079   9.151  0.0600 -0.1581 -0.0227
   52DT     O1P 1613   3.598   6.138   9.276 -0.4122 -0.5492  0.2666
   52DT     O2P 1614   3.670   5.935   9.145 -0.5382  0.8029 -0.1484
   52DT     O5' 1615   3.543   6.124   9.033  0.7216 -0.2227  0.1042
   52DT     C5' 1616   3.500   6.255   9.018 -0.6112  0.2559  0.6967
   52DT    H5'1 1617   3.592   6.315   9.018 -0.3890 -0.0646  1.6697
   52DT    H5'2 1618   3.463   6.292   9.114  0.4672  0.1003  1.1885
   52DT     C4' 1619   3.417   6.282   8.888 -0.2018 -0.0500 -0.2852
   52DT     H4' 1620   3.369   6.380   8.885 -1.6002 -0.7226 -2.1329
   52DT     O4' 1621   3.511   6.285   8.771  1.0742  0.1438 -0.0901
   52DT     C1' 1622   3.447   6.204   8.674  0.0365 -0.7026 -0.1007
   52DT     H1' 1623   3.378   6.274   8.626  0.8252  1.1851  1.3652
   52DT      N1 1624   3.551   6.151   8.576 -0.5320  0.4904 -0.2928
   52DT      C6 1625   3.622   6.033   8.594 -0.2262  0.0612  0.2401
   52DT      H6 1626   3.621   5.983   8.690  1.2681 -1.0554 -0.2815
   52DT      C5 1627   3.705   5.983   8.495 -0.9697  0.1413 -1.0224
   52DT      C7 1628   3.779   5.851   8.519  0.2130 -0.0905 -0.4452
   52DT     H71 1629   3.886   5.855   8.497  0.3791 -0.7266  0.2284
   52DT     H72 1630   3.767   5.814   8.620  0.6290  0.1460 -0.3031
   52DT     H73 1631   3.725   5.780   8.456  0.5620  0.3007 -1.2072
   52DT      C4 1632   3.731   6.051   8.372  0.1084  0.1290 -0.0270
   52DT      O4 1633   3.794   6.007   8.276 -0.1329 -0.0697 -0.3267
   52DT      N3 1634   3.668   6.176   8.370 -0.2856  0.0767  0.2174
   52DT      H3 1635   3.676   6.218   8.278  1.6725 -1.9695 -0.6207
   52DT      C2 1636   3.576   6.227   8.459 -0.3205 -0.1286 -0.5284
   52DT      O2 1637   3.512   6.325   8.433 -0.5142 -0.0699  0.1840
   52DT     C3' 1638   3.312   6.178   8.866 -0.0769 -0.0791 -0.7488
   52DT     H3' 1639   3.302   6.131   8.963 -0.1329  0.3208 -0.5607
   52DT     C2' 1640   3.374   6.096   8.754  0.0216 -0.0568  0.5320
   52DT    H2'1 1641   3.445   6.028   8.799  0.3724 -0.0829 -0.0473
   52DT    H2'2 1642   3.291   6.039   8.711 -1.1407  0.7557  1.6019
   52DT     O3' 1643   3.191   6.246   8.826 -0.3433  0.0775  0.3655
   53DC       P 1644   3.054   6.174   8.851 -0.0093 -0.2444 -0.0653
   53DC     O1P 1645   2.959   6.245   8.939  0.8532 -0.1814 -0.0943
   53DC     O2P 1646   3.081   6.032   8.863  0.4938  0.4672 -0.3584
   53DC     O5' 1647   2.999   6.202   8.706  0.0109  0.2970 -0.1033
   53DC     C5' 1648   2.972   6.337   8.665  0.4135  0.4817 -0.0423
   53DC    H5'1 1649   3.053   6.405   8.693  0.0810  1.4825 -1.3914
   53DC    H5'2 1650   2.878   6.366   8.714  0.2824 -2.2495  1.4976
   53DC     C4' 1651   2.957   6.355   8.510  0.2059 -0.5676 -0.3758
   53DC     H4' 1652   2.930   6.459   8.488 -2.6243 -1.4711 -1.6914
   53DC     O4' 1653   3.080   6.307   8.457 -0.4085  0.3398  0.5912
   53DC     C1' 1654   3.053   6.207   8.364 -0.1380 -0.1640  0.4621
   53DC     H1' 1655   3.036   6.267   8.274 -0.1370  3.3214  2.6058
   53DC      N1 1656   3.161   6.110   8.357 -0.0327  0.1768 -0.2460
   53DC      C6 1657   3.188   6.026   8.464 -0.1585  0.0235 -0.4077
   53DC      H6 1658   3.138   6.046   8.558 -0.1018 -0.5484 -0.2518
   53DC      C5 1659   3.298   5.948   8.455 -0.6096  0.4538 -0.1438
   53DC      H5 1660   3.327   5.891   8.542  0.5932  0.3885 -0.5704
   53DC      C4 1661   3.368   5.943   8.333 -0.1334  0.7621 -0.1343
   53DC      N4 1662   3.485   5.885   8.327 -0.0486  0.3154  0.0881
   53DC     H41 1663   3.523   5.829   8.402  1.3324  1.8606  0.6052
   53DC     H42 1664   3.538   5.892   8.241 -0.2025  1.6476  0.0798
   53DC      N3 1665   3.342   6.022   8.233  0.3179  0.2814 -0.3776
   53DC      C2 1666   3.239   6.111   8.245 -0.6666  0.6378 -0.1387
   53DC      O2 1667   3.214   6.187   8.151  0.1615  0.0513  0.1114
   53DC     C3' 1668   2.849   6.272   8.449  0.7822  0.9256  0.6984
   53DC     H3' 1669   2.774   6.242   8.521 -0.8157 -1.2188 -1.6500
   53DC     C2' 1670   2.918   6.149   8.398 -0.3402 -0.8078 -0.7870
   53DC    H2'1 1671   2.923   6.086   8.487 -5.0722  0.4561  0.6797
   53DC    H2'2 1672   2.860   6.107   8.315 -1.5842  0.6685 -0.7031
   53DC     O3' 1673   2.794   6.349   8.343 -0.0709 -0.4750 -0.4899
   54DA       P 1674   2.644   6.343   8.302  0.3667 -0.1189  0.3254
   54DA     O1P 1675   2.620   6.486   8.263  0.0717 -0.3753 -0.0577
   54DA     O2P 1676   2.562   6.270   8.399  0.5383  0.1410 -0.6315
   54DA     O5' 1677   2.646   6.254   8.173 -0.1927 -0.0902 -0.0895
   54DA     C5' 1678   2.700   6.300   8.052  0.2679 -0.5102  0.4320
   54DA    H5'1 1679   2.768   6.382   8.076 -1.7488  0.7622  2.1682
   54DA    H5'2 1680   2.622   6.342   7.990 -0.4909 -2.1314  0.2376
   54DA     C4' 1681   2.754   6.193   7.967 -1.3142 -0.1338 -0.1844
   54DA     H4' 1682   2.776   6.238   7.870  1.0824  1.5314  1.0148
   54DA     O4' 1683   2.876   6.136   8.026 -0.1140 -0.2001  0.3195
   54DA     C1' 1684   2.866   5.999   7.995  0.5102 -0.0413 -0.2197
   54DA     H1' 1685   2.881   5.993   7.887 -3.7222  1.5653 -1.1446
   54DA      N9 1686   2.963   5.915   8.065 -0.0674 -0.0976  0.3818
   54DA      C8 1687   2.971   5.870   8.194  0.1281  0.6384  0.2527
   54DA      H8 1688   2.891   5.868   8.267  0.5388 -1.4023  0.7177
   54DA      N7 1689   3.082   5.801   8.214 -0.5485  0.3339  0.0159
   54DA      C5 1690   3.152   5.809   8.092  0.4216  0.3914  0.1544
   54DA      C6 1691   3.273   5.755   8.048 -0.1748  0.2646  0.2735
   54DA      N6 1692   3.360   5.680   8.107 -0.2218  0.0459 -0.5572
   54DA     H61 1693   3.349   5.677   8.207  0.4265 -0.4547 -0.4965
   54DA     H62 1694   3.446   5.662   8.056  0.7480 -0.4615  1.1874
   54DA      N1 1695   3.312   5.772   7.924  0.0902  0.3434 -0.6054
   54DA      C2 1696   3.229   5.837   7.840  0.2432 -0.3703 -0.6378
   54DA      H2 1697   3.265   5.843   7.738  3.2347 -2.5944  0.1429
   54DA      N3 1698   3.111   5.888   7.871  0.6071 -0.5743  0.8193
   54DA      C4 1699   3.078   5.876   7.999 -0.5353  0.2453 -0.3373
   54DA     C3' 1700   2.650   6.078   7.943  0.5947  0.4462 -0.1203
   54DA     H3' 1701   2.555   6.103   7.988  0.4969 -1.6136  0.8893
   54DA     C2' 1702   2.719   5.968   8.028 -0.1257 -0.9151  0.1141
   54DA    H2'1 1703   2.688   5.995   8.129 -3.0180  2.8807 -1.5509
   54DA    H2'2 1704   2.674   5.870   8.011 -0.3797 -0.6302 -0.9188
   54DA     O3' 1705   2.632   6.037   7.814  0.4107 -0.2431 -0.2588
   55DA       P 1706   2.496   5.969   7.761 -0.2275 -0.1810 -0.4858
   55DA     O1P 1707   2.377   6.057   7.777  0.1853 -0.0362 -0.2753
   55DA     O2P 1708   2.485   5.828   7.812 -0.5033 -0.1046 -0.3401
   55DA     O5' 1709   2.521   5.952   7.601 -0.7125 -0.4926  0.3083
   55DA     C5' 1710   2.564   6.066   7.527  0.1375 -0.1660 -0.1572
   55DA    H5'1 1711   2.589   6.142   7.600 -1.1934 -0.8728  1.0812
   55DA    H5'2 1712   2.471   6.082   7.471  0.7484  0.1320 -1.1181
   55DA     C4' 1713   2.678   6.040   7.428 -0.3633  0.4750  0.4291
   55DA     H4' 1714   2.704   6.127   7.369  1.6273 -0.7367 -0.5621
   55DA     O4' 1715   2.789   5.999   7.507 -0.0063  0.1945  0.1048
   55DA     C1' 1716   2.831   5.870   7.471 -0.1945 -0.3067  0.2003
   55DA     H1' 1717   2.911   5.881   7.398  0.1909 -1.1227  0.4822
   55DA      N9 1718   2.866   5.785   7.581 -0.0042  0.2884 -0.5944
   55DA      C8 1719   2.793   5.753   7.693  0.1620 -0.5737  0.2861
   55DA      H8 1720   2.698   5.798   7.717  0.0689 -0.2647 -0.6378
   55DA      N7 1721   2.852   5.675   7.783  0.0616  0.0965 -0.2445
   55DA      C5 1722   2.974   5.642   7.728  0.8106 -0.4328 -0.8199
   55DA      C6 1723   3.080   5.558   7.761 -0.4837 -0.1079  0.4298
   55DA      N6 1724   3.087   5.491   7.872  0.0540  0.2298  0.0769
   55DA     H61 1725   3.009   5.496   7.936 -0.6869  0.2253 -0.8125
   55DA     H62 1726   3.160   5.422   7.882 -1.5161 -1.6783 -0.9695
   55DA      N1 1727   3.179   5.539   7.675 -0.0610 -0.1633 -0.1710
   55DA      C2 1728   3.181   5.600   7.556  0.2608 -0.6443  0.3699
   55DA      H2 1729   3.272   5.586   7.499 -0.5398 -0.1994 -1.0505
   55DA      N3 1730   3.083   5.683   7.511  0.1015 -0.6894  0.0642
   55DA      C4 1731   2.986   5.709   7.607 -0.0928  0.8391  0.3756
   55DA     C3' 1732   2.651   5.932   7.321  0.1209 -0.4880  0.4755
   55DA     H3' 1733   2.546   5.922   7.294  0.7832  0.5140 -2.9491
   55DA     C2' 1734   2.712   5.815   7.400  0.4834 -0.1256 -0.2666
   55DA    H2'1 1735   2.638   5.773   7.468 -0.1281  0.9703 -0.2203
   55DA    H2'2 1736   2.736   5.731   7.334  1.6287 -0.4181  0.4964
   55DA     O3' 1737   2.719   5.962   7.202 -0.1131 -0.1225 -0.1048
   56DA       P 1738   2.724   5.868   7.076 -0.4503  0.4266  0.5897
   56DA     O1P 1739   2.760   5.954   6.961 -0.3861 -0.6021  0.3210
   56DA     O2P 1740   2.599   5.786   7.070  0.3771 -0.4193 -0.0757
   56DA     O5' 1741   2.853   5.772   7.093  0.3975  0.8280 -0.2952
   56DA     C5' 1742   2.987   5.828   7.076 -0.1882 -0.3929  0.4063
   56DA    H5'1 1743   3.007   5.887   7.166  1.0592 -0.9883  0.5553
   56DA    H5'2 1744   3.000   5.895   6.992 -0.8997  2.4287  2.4245
   56DA     C4' 1745   3.090   5.712   7.052 -0.6754 -0.1692 -0.0322
   56DA     H4' 1746   3.179   5.765   7.017 -3.1981  4.0804 -0.6434
   56DA     O4' 1747   3.113   5.648   7.173  0.1566  0.6155  0.0876
   56DA     C1' 1748   3.095   5.512   7.150  0.4523 -0.4665  0.5603
   56DA     H1' 1749   3.194   5.466   7.141  0.7431  0.2850 -0.1858
   56DA      N9 1750   3.032   5.452   7.266 -0.1396 -0.5324  0.0440
   56DA      C8 1751   2.908   5.486   7.309 -0.1068  0.1259  0.0324
   56DA      H8 1752   2.847   5.556   7.254 -0.4806 -0.6114 -0.5216
   56DA      N7 1753   2.863   5.419   7.408  0.6376  0.6473  0.6103
   56DA      C5 1754   2.974   5.338   7.440  0.5052 -0.0105 -0.5285
   56DA      C6 1755   3.003   5.244   7.542 -0.1444 -0.4566  0.4197
   56DA      N6 1756   2.919   5.210   7.638  0.3860  0.2911  0.3784
   56DA     H61 1757   2.834   5.262   7.656 -0.8206 -1.8872  1.3951
   56DA     H62 1758   2.961   5.162   7.716 -0.4106 -0.4002  0.3949
   56DA      N1 1759   3.124   5.190   7.550  0.0181 -0.8402  0.5155
   56DA      C2 1760   3.212   5.217   7.454 -0.0512  0.4606 -0.8238
   56DA      H2 1761   3.304   5.162   7.464 -0.0411  0.6778  0.4984
   56DA      N3 1762   3.197   5.292   7.346  0.3318 -0.1980 -0.7343
   56DA      C4 1763   3.075   5.356   7.351  0.1648  0.0869  0.7771
   56DA     C3' 1764   3.058   5.613   6.941 -0.7237 -0.1242 -0.6130
   56DA     H3' 1765   2.989   5.657   6.870  0.3305  3.7099  0.5145
   56DA     C2' 1766   3.008   5.496   7.027  0.2228 -0.1837 -0.1026
   56DA    H2'1 1767   2.905   5.526   7.047 -1.4651 -3.1642 -3.2231
   56DA    H2'2 1768   3.024   5.400   6.978  1.7072 -0.2341  0.4353
   56DA     O3' 1769   3.187   5.587   6.882  0.3761 -0.6254 -0.3379
   57DA       P 1770   3.189   5.499   6.757  0.0500  0.2873  0.3002
   57DA     O1P 1771   3.319   5.533   6.694  0.5497 -0.0117  0.7045
   57DA     O2P 1772   3.064   5.500   6.676 -0.1128  0.2588 -0.1469
   57DA     O5' 1773   3.201   5.354   6.815  0.3127  0.0497  0.1242
   57DA     C5' 1774   3.328   5.303   6.869  0.7416 -0.8110  0.8696
   57DA    H5'1 1775   3.363   5.376   6.943 -0.6797  2.6234 -1.5509
   57DA    H5'2 1776   3.407   5.292   6.794  0.8163  0.6434  0.7031
   57DA     C4' 1777   3.304   5.168   6.942  0.3742  0.1518 -0.0918
   57DA     H4' 1778   3.402   5.135   6.976 -0.5801 -1.7094  1.0080
   57DA     O4' 1779   3.219   5.176   7.057 -0.4398 -0.1387  0.1722
   57DA     C1' 1780   3.185   5.039   7.090 -0.4897  0.0152  0.2925
   57DA     H1' 1781   3.271   4.998   7.142 -0.0087  1.1607  0.4311
   57DA      N9 1782   3.068   5.035   7.176  0.2444 -0.1424 -0.0282
   57DA      C8 1783   2.954   5.106   7.171  0.9378 -0.3182 -0.1629
   57DA      H8 1784   2.925   5.168   7.087  0.9000 -1.0743 -0.7133
   57DA      N7 1785   2.872   5.074   7.271  0.0019 -0.3470 -0.0606
   57DA      C5 1786   2.946   4.978   7.341 -0.3538  0.2345  0.3565
   57DA      C6 1787   2.926   4.900   7.459 -0.8331 -0.7019  0.9908
   57DA      N6 1788   2.817   4.903   7.530  0.2220 -0.1455 -0.0187
   57DA     H61 1789   2.752   4.975   7.501  1.2588  1.4620  1.4067
   57DA     H62 1790   2.809   4.856   7.619 -0.3824  3.1088  1.8136
   57DA      N1 1791   3.018   4.824   7.509 -0.3491 -0.1382 -0.4686
   57DA      C2 1792   3.137   4.828   7.455  0.4697  0.1303 -0.2748
   57DA      H2 1793   3.210   4.769   7.508  0.1448 -1.0867 -1.1290
   57DA      N3 1794   3.176   4.884   7.342 -0.1809 -0.6357 -0.0454
   57DA      C4 1795   3.073   4.960   7.291  0.3821  0.4805 -0.8416
   57DA     C3' 1796   3.256   5.051   6.859  0.5661  0.2382  0.4406
   57DA     H3' 1797   3.182   5.088   6.786  1.1224  1.8025  0.6188
   57DA     C2' 1798   3.171   4.967   6.959 -0.1575 -0.2434  0.4507
   57DA    H2'1 1799   3.066   4.969   6.929  0.2895  1.0754 -1.2232
   57DA    H2'2 1800   3.209   4.866   6.976 -2.2304 -1.1486  0.0583
   57DA     O3' 1801   3.363   4.991   6.788  0.3817 -0.0606 -0.1502
   58DG       P 1802   3.341   4.850   6.718  0.3551 -0.0016  0.2195
   58DG     O1P 1803   3.447   4.828   6.619 -0.3380  0.8755  0.1159
   58DG     O2P 1804   3.199   4.841   6.676  0.6619 -0.1578 -0.1243
   58DG     O5' 1805   3.370   4.741   6.833  0.1088 -0.4575 -0.1358
   58DG     C5' 1806   3.497   4.738   6.891 -0.7428  0.3638  0.1101
   58DG    H5'1 1807   3.537   4.835   6.922  0.9027 -0.3654  0.3496
   58DG    H5'2 1808   3.568   4.701   6.818  0.4000  2.7618 -0.1049
   58DG     C4' 1809   3.506   4.655   7.022  0.2025  0.2105  0.1224
   58DG     H4' 1810   3.600   4.684   7.067  1.6252  0.1626 -2.6197
   58DG     O4' 1811   3.393   4.684   7.106 -0.2023 -0.4014 -0.7751
   58DG     C1' 1812   3.336   4.563   7.147 -0.2105 -0.7439 -0.4723
   58DG     H1' 1813   3.389   4.515   7.230 -1.7040  0.2525  1.1173
   58DG      N9 1814   3.194   4.583   7.181 -0.0104  0.3762 -0.2798
   58DG      C8 1815   3.095   4.630   7.093 -0.0741 -0.1066  0.1180
   58DG      H8 1816   3.124   4.667   6.996 -0.3557 -1.4293 -0.4839
   58DG      N7 1817   2.969   4.620   7.138 -0.2044  0.1772 -0.5215
   58DG      C5 1818   2.990   4.572   7.269 -0.8513 -0.1762 -0.2844
   58DG      C6 1819   2.899   4.548   7.378  0.0551  0.6197 -0.2635
   58DG      O6 1820   2.774   4.559   7.379 -0.4502  0.1141  0.0529
   58DG      N1 1821   2.955   4.499   7.495  0.1452  0.3584  0.5253
   58DG      H1 1822   2.885   4.469   7.561 -1.1743  0.3031 -0.8517
   58DG      C2 1823   3.083   4.476   7.513 -0.5301 -0.3409 -0.4402
   58DG      N2 1824   3.122   4.417   7.626 -0.2694  0.2051 -0.4482
   58DG     H21 1825   3.052   4.392   7.693  0.3786 -0.0807  0.1346
   58DG     H22 1826   3.216   4.381   7.631 -0.6211 -0.6786 -0.1151
   58DG      N3 1827   3.175   4.508   7.423 -0.5028 -0.0492  0.3994
   58DG      C4 1828   3.126   4.552   7.298 -0.2908 -0.1628  1.0135
   58DG     C3' 1829   3.497   4.507   6.993 -0.1405  0.0907  0.0403
   58DG     H3' 1830   3.516   4.485   6.888  1.1042 -1.3871  0.5424
   58DG     C2' 1831   3.359   4.474   7.027  0.5269 -0.6980  0.0328
   58DG    H2'1 1832   3.295   4.507   6.944 -0.7284  0.7185  1.4919
   58DG    H2'2 1833   3.336   4.368   7.037  0.5524 -0.6141  1.0310
   58DG     O3' 1834   3.602   4.456   7.071  0.1568  0.5056 -0.5267
   59DG       P 1835   3.610   4.299   7.126  0.0245  0.2305  0.0675
   59DG     O1P 1836   3.749   4.268   7.167 -0.1716 -0.0411 -0.8186
   59DG     O2P 1837   3.537   4.203   7.037  0.3856  0.3750 -0.7173
   59DG     O5' 1838   3.515   4.308   7.252 -0.1620 -0.6698 -0.5631
   59DG     C5' 1839   3.561   4.372   7.371 -0.5427  0.2740 -1.0250
   59DG    H5'1 1840   3.523   4.473   7.381 -2.5681 -0.6686  2.5737
   59DG    H5'2 1841   3.669   4.385   7.373 -0.6541  1.8847  2.3308
   59DG     C4' 1842   3.520   4.299   7.509 -0.1365  0.1972 -0.8514
   59DG     H4' 1843   3.580   4.352   7.583  1.6262 -0.7229 -1.5854
   59DG     O4' 1844   3.384   4.286   7.550 -0.5099  0.3716  0.0726
   59DG     C1' 1845   3.324   4.162   7.506  0.1078  0.4071  0.8258
   59DG     H1' 1846   3.303   4.094   7.589  1.7592 -1.5619 -0.2555
   59DG      N9 1847   3.195   4.175   7.417  0.3477  0.8591 -0.5415
   59DG      C8 1848   3.190   4.219   7.291 -0.1838  0.4469 -0.2481
   59DG      H8 1849   3.276   4.249   7.233 -1.6663  1.2552 -2.1390
   59DG      N7 1850   3.071   4.218   7.235 -0.5099  0.3531 -0.2611
   59DG      C5 1851   2.989   4.159   7.337  0.0472  0.0660 -0.2403
   59DG      C6 1852   2.849   4.133   7.336 -0.3204 -0.8586 -0.7612
   59DG      O6 1853   2.767   4.147   7.245  0.5382 -0.5356 -0.0259
   59DG      N1 1854   2.809   4.075   7.462 -0.5912  0.2742  0.0074
   59DG      H1 1855   2.710   4.060   7.470 -0.3519 -2.4029 -1.0536
   59DG      C2 1856   2.893   4.046   7.560  0.4824 -0.0029 -0.6527
   59DG      N2 1857   2.840   3.998   7.671  0.0717 -0.1243 -0.4197
   59DG     H21 1858   2.740   3.983   7.679 -0.2168  1.1235 -1.3403
   59DG     H22 1859   2.903   3.978   7.747  1.1178 -0.1617 -1.2792
   59DG      N3 1860   3.022   4.067   7.557 -0.2510 -0.0935  0.3933
   59DG      C4 1861   3.068   4.128   7.444  0.2104 -0.0450  0.4829
   59DG     C3' 1862   3.565   4.151   7.498  0.8872  0.7342 -0.2848
   59DG     H3' 1863   3.648   4.143   7.428  1.9404  3.2130  0.5643
   59DG     C2' 1864   3.438   4.083   7.442 -0.2893 -0.4412 -0.0275
   59DG    H2'1 1865   3.427   4.094   7.334 -2.2522 -0.1222  0.1593
   59DG    H2'2 1866   3.429   3.977   7.468  0.0406 -0.3291  0.5443
   59DG     O3' 1867   3.609   4.106   7.623 -0.3292  0.2881 -0.2126
   60DC       P 1868   3.701   3.981   7.646 -0.1834  0.1944 -0.3733
   60DC     O1P 1869   3.764   4.002   7.779  0.4285 -0.0754 -0.1807
   60DC     O2P 1870   3.787   3.942   7.526 -0.4633  0.0196  0.3126
   60DC     O5' 1871   3.588   3.875   7.659  0.1596 -0.6239 -0.1437
   60DC     C5' 1872   3.500   3.878   7.769  0.3375 -0.1649 -0.6427
   60DC    H5'1 1873   3.454   3.975   7.786  0.6851 -0.0932 -0.0819
   60DC    H5'2 1874   3.549   3.839   7.859 -1.8566  0.6146  0.9841
   60DC     C4' 1875   3.379   3.781   7.757  0.2702  0.4718 -0.4629
   60DC     H4' 1876   3.322   3.780   7.850  0.7474 -0.8753 -0.1597
   60DC     O4' 1877   3.282   3.823   7.665  0.2167  0.3134 -0.1264
   60DC     C1' 1878   3.240   3.709   7.591 -0.6076 -0.4747 -0.0399
   60DC     H1' 1879   3.165   3.656   7.650 -1.5486 -0.5045 -1.2315
   60DC      N1 1880   3.174   3.753   7.463 -1.0232  0.3074 -0.0750
   60DC      C6 1881   3.255   3.802   7.358  0.5489  0.8760 -0.1683
   60DC      H6 1882   3.362   3.808   7.367  0.5809 -1.5566  2.5591
   60DC      C5 1883   3.194   3.837   7.242  0.2831 -0.0928  0.3694
   60DC      H5 1884   3.252   3.878   7.161 -1.0015  1.7900  0.3282
   60DC      C4 1885   3.052   3.823   7.242  1.0548 -0.7717 -0.3876
   60DC      N4 1886   2.983   3.858   7.131 -0.4981 -0.3247 -0.6113
   60DC     H41 1887   3.029   3.918   7.064 -3.3667  2.1996 -0.5559
   60DC     H42 1888   2.883   3.842   7.123 -0.7009 -0.0299  0.9006
   60DC      N3 1889   2.973   3.781   7.338 -0.6888  0.1918 -0.0528
   60DC      C2 1890   3.032   3.743   7.452 -0.4421 -0.2592 -0.0894
   60DC      O2 1891   2.958   3.719   7.543 -0.1453 -0.5110  0.5753
   60DC     C3' 1892   3.419   3.631   7.714  0.3248 -1.0862 -0.3146
   60DC     H3' 1893   3.525   3.605   7.720  0.4143 -1.6279 -3.0260
   60DC     C2' 1894   3.370   3.629   7.576 -0.4898 -0.0564 -0.1411
   60DC    H2'1 1895   3.437   3.680   7.507  1.3366  0.1400  1.7197
   60DC    H2'2 1896   3.352   3.525   7.547 -0.4491 -0.0836 -0.0681
   60DC     O3' 1897   3.339   3.537   7.779  0.6148  0.4209 -0.3822
   61DA       P 1898   3.376   3.463   7.921 -0.2154  0.2351  0.0802
   61DA     O1P 1899   3.418   3.559   8.031 -0.1115 -0.5913  0.4119
   61DA     O2P 1900   3.453   3.337   7.895  0.2163 -0.1467 -0.7449
   61DA     O5' 1901   3.234   3.410   7.967 -0.3249  0.2476 -1.1270
   61DA     C5' 1902   3.151   3.484   8.052 -0.3384 -0.7801 -0.3187
   61DA    H5'1 1903   3.168   3.589   8.027 -0.6951 -0.5454  0.4215
   61DA    H5'2 1904   3.178   3.467   8.156  0.6781  1.4586 -0.1468
   61DA     C4' 1905   3.006   3.447   8.030  0.4691  0.0083  0.5826
   61DA     H4' 1906   2.946   3.516   8.088 -0.1753 -0.2887  0.2794
   61DA     O4' 1907   2.975   3.478   7.892 -0.5124 -0.2431 -0.2185
   61DA     C1' 1908   2.924   3.362   7.829 -0.0066  0.2025 -0.5247
   61DA     H1' 1909   2.815   3.368   7.821 -0.0299 -0.4193 -0.7752
   61DA      N9 1910   2.981   3.359   7.695  0.4817 -0.4298  0.7659
   61DA      C8 1911   3.112   3.348   7.665 -0.1364 -0.2285 -0.3837
   61DA      H8 1912   3.188   3.324   7.738  1.9230  0.7331 -2.1194
   61DA      N7 1913   3.137   3.362   7.535 -0.1432 -0.1489 -0.4617
   61DA      C5 1914   3.014   3.376   7.478 -0.6837 -0.6089  0.0463
   61DA      C6 1915   2.965   3.396   7.351  0.1126  0.0598  0.1053
   61DA      N6 1916   3.038   3.419   7.250  0.3153  0.0619  0.3597
   61DA     H61 1917   3.137   3.430   7.266  1.0323 -2.4773 -1.6849
   61DA     H62 1918   3.002   3.412   7.156  2.1438  0.0969 -0.3928
   61DA      N1 1919   2.831   3.406   7.328  0.3494  0.0031 -0.0574
   61DA      C2 1920   2.747   3.392   7.430  0.6530 -0.6492  0.2138
   61DA      H2 1921   2.643   3.387   7.401  0.5866 -0.0739  0.3309
   61DA      N3 1922   2.782   3.375   7.560  0.8358 -0.3175 -0.3825
   61DA      C4 1923   2.918   3.369   7.576  0.8963  0.6240 -0.3561
   61DA     C3' 1924   2.957   3.304   8.063  0.0993 -0.1515 -0.5642
   61DA     H3' 1925   3.024   3.254   8.133  2.6327  1.0207 -2.0198
   61DA     C2' 1926   2.956   3.247   7.922  0.3920 -0.6259 -0.0617
   61DA    H2'1 1927   3.057   3.214   7.898  0.6000  1.5332 -2.6203
   61DA    H2'2 1928   2.886   3.164   7.910 -0.1450 -0.4211  1.4048
   61DA     O3' 1929   2.832   3.315   8.120  0.3588 -0.3990  0.5729
   62DT       P 1930   2.756   3.178   8.177  0.2138  0.3435  0.0704
   62DT     O1P 1931   2.653   3.220   8.270  0.7913  0.7995  1.2301
   62DT     O2P 1932   2.860   3.085   8.221 -0.1445  0.4271 -0.1373
   62DT     O5' 1933   2.686   3.111   8.047 -0.4356 -0.2369 -0.1164
   62DT     C5' 1934   2.563   3.171   8.001 -0.2596  0.0178 -0.2339
   62DT    H5'1 1935   2.582   3.278   7.989  0.0936 -0.0279 -0.1211
   62DT    H5'2 1936   2.493   3.164   8.084  0.6453  5.0999  1.3627
   62DT     C4' 1937   2.512   3.121   7.869 -0.0420 -0.6863 -0.4670
   62DT     H4' 1938   2.418   3.171   7.846 -0.8478 -1.6211  0.7056
   62DT     O4' 1939   2.616   3.168   7.772  0.7893 -0.2795 -0.0422
   62DT     C1' 1940   2.606   3.071   7.668  0.2348 -0.3533 -0.2348
   62DT     H1' 1941   2.518   3.085   7.606 -0.5917 -2.8821  0.2201
   62DT      N1 1942   2.737   3.060   7.589  0.5421  0.3421  0.2680
   62DT      C6 1943   2.855   3.018   7.649 -0.2756 -0.7405  0.0212
   62DT      H6 1944   2.855   2.999   7.756  1.9257  1.3162  0.4866
   62DT      C5 1945   2.967   3.005   7.572  0.2289  0.5716  0.1920
   62DT      C7 1946   3.098   2.958   7.649  0.2575 -0.1036 -0.0868
   62DT     H71 1947   3.140   2.870   7.600  0.3748  0.4492 -1.0168
   62DT     H72 1948   3.168   3.040   7.661 -0.8620  0.8953 -0.1365
   62DT     H73 1949   3.065   2.938   7.751  0.2801 -0.3763 -0.1333
   62DT      C4 1950   2.969   3.043   7.429  0.6310  0.1029  0.2503
   62DT      O4 1951   3.064   3.048   7.352  0.2604 -0.6668 -0.3442
   62DT      N3 1952   2.846   3.068   7.377 -0.0613 -0.2439 -0.1199
   62DT      H3 1953   2.849   3.077   7.276 -1.3953  2.9911 -0.0019
   62DT      C2 1954   2.729   3.077   7.449  0.6700  0.1197 -0.0165
   62DT      O2 1955   2.624   3.096   7.387  0.0039 -0.5028  0.3540
   62DT     C3' 1956   2.493   2.969   7.860 -0.2516 -0.7308  0.3598
   62DT     H3' 1957   2.527   2.919   7.950  1.1107  0.9031  0.8086
   62DT     C2' 1958   2.580   2.938   7.741 -0.0865 -0.0575  0.7198
   62DT    H2'1 1959   2.671   2.883   7.765  0.5627 -1.0366 -3.2738
   62DT    H2'2 1960   2.526   2.873   7.671 -0.6858 -1.4558  2.4048
   62DT     O3' 1961   2.354   2.947   7.842  0.6407  0.5128 -0.2645
   63DG       P 1962   2.299   2.795   7.857  0.0029 -0.1766  0.6422
   63DG     O1P 1963   2.159   2.809   7.899 -0.2711 -0.0501  0.6724
   63DG     O2P 1964   2.382   2.708   7.941  0.1798  0.2069  0.5217
   63DG     O5' 1965   2.306   2.735   7.708 -0.0830 -0.0413  0.3141
   63DG     C5' 1966   2.199   2.738   7.619  0.1723  0.1326 -0.0133
   63DG    H5'1 1967   2.157   2.839   7.620  0.7475  0.3729  0.5879
   63DG    H5'2 1968   2.120   2.673   7.658  2.3532 -2.4534  0.4063
   63DG     C4' 1969   2.225   2.699   7.475  0.0870 -0.1696  0.4644
   63DG     H4' 1970   2.143   2.729   7.409  0.5819 -1.4881 -0.8231
   63DG     O4' 1971   2.349   2.766   7.430 -0.3999  0.1175  0.1748
   63DG     C1' 1972   2.427   2.661   7.368  0.1165  0.1414  0.0304
   63DG     H1' 1973   2.389   2.649   7.267 -2.5336 -0.8580  1.0532
   63DG      N9 1974   2.567   2.700   7.382 -0.5860  0.3493  0.3152
   63DG      C8 1975   2.643   2.715   7.500 -0.5279 -0.5632  0.1435
   63DG      H8 1976   2.597   2.707   7.597  1.9452 -0.2122  1.4021
   63DG      N7 1977   2.765   2.737   7.476 -0.3084 -0.1582 -0.0455
   63DG      C5 1978   2.777   2.749   7.338  0.1975  0.9390  0.1659
   63DG      C6 1979   2.886   2.760   7.245 -0.0154 -0.5302 -0.4984
   63DG      O6 1980   3.005   2.762   7.272 -0.5075  0.1695  0.2739
   63DG      N1 1981   2.859   2.770   7.109 -0.4800  0.0021 -0.4991
   63DG      H1 1982   2.934   2.800   7.049 -0.7988 -1.1958 -1.5353
   63DG      C2 1983   2.732   2.751   7.063 -1.3814  0.6520 -0.1181
   63DG      N2 1984   2.716   2.768   6.939  0.4404  0.4409 -0.4008
   63DG     H21 1985   2.796   2.787   6.880  1.0405 -1.3497 -0.2152
   63DG     H22 1986   2.626   2.736   6.905 -1.5324  3.1482  1.8537
   63DG      N3 1987   2.628   2.728   7.141  0.1575 -0.6639  0.5145
   63DG      C4 1988   2.654   2.729   7.277 -0.4827 -0.5078 -0.1658
   63DG     C3' 1989   2.240   2.542   7.460  0.3296  0.1366 -0.0394
   63DG     H3' 1990   2.204   2.483   7.544  2.0387 -1.1194 -0.1398
   63DG     C2' 1991   2.389   2.535   7.446 -0.9474  0.4207 -0.0104
   63DG    H2'1 1992   2.434   2.524   7.545  0.9732  0.4870 -0.8334
   63DG    H2'2 1993   2.420   2.445   7.394 -2.2779  0.5058 -0.9912
   63DG     O3' 1994   2.187   2.506   7.336 -0.5205  0.5015  0.3827
   64DT       P 1995   2.171   2.353   7.282 -0.1979  0.1881  0.2026
   64DT     O1P 1996   2.039   2.330   7.222  0.3119 -0.1318  0.0866
   64DT     O2P 1997   2.217   2.250   7.377 -0.0110  0.7104 -0.0012
   64DT     O5' 1998   2.280   2.349   7.169  0.2231  0.0694 -0.6838
   64DT     C5' 1999   2.261   2.438   7.055  0.4439 -0.9670 -0.5750
   64DT    H5'1 2000   2.244   2.537   7.097  1.1687 -1.6230  1.3895
   64DT    H5'2 2001   2.173   2.411   6.997 -0.3007 -1.0633  0.5846
   64DT     C4' 2002   2.382   2.436   6.966 -0.4086  0.0605  0.8746
   64DT     H4' 2003   2.362   2.502   6.882  0.9168  0.8363  1.1314
   64DT     O4' 2004   2.504   2.482   7.027 -0.7289  0.1010  0.2193
   64DT     C1' 2005   2.613   2.406   6.980 -0.8611  0.1384  0.4641
   64DT     H1' 2006   2.629   2.429   6.875  2.0215 -0.2546  0.7472
   64DT      N1 2007   2.738   2.413   7.062  0.2355  0.1942  0.4595
   64DT      C6 2008   2.725   2.403   7.198  0.2071  0.1311 -1.0189
   64DT      H6 2009   2.622   2.405   7.232 -0.0177 -1.7966 -1.4773
   64DT      C5 2010   2.835   2.396   7.280 -0.0134  0.1486 -0.0150
   64DT      C7 2011   2.814   2.381   7.422 -0.5906 -0.4652 -0.6556
   64DT     H71 2012   2.872   2.298   7.462 -0.1901  0.9045  1.8122
   64DT     H72 2013   2.857   2.469   7.470 -1.2579 -0.6640  0.3454
   64DT     H73 2014   2.711   2.359   7.451 -0.6635 -0.4347 -0.8912
   64DT      C4 2015   2.969   2.398   7.226 -0.1608  0.0541 -0.0752
   64DT      O4 2016   3.075   2.395   7.286  0.2687  0.0885 -0.0961
   64DT      N3 2017   2.971   2.414   7.084 -0.2861  0.0439  0.3467
   64DT      H3 2018   3.065   2.434   7.054  1.2095  0.5052  4.6768
   64DT      C2 2019   2.861   2.415   7.002 -0.2987 -0.2899 -0.7597
   64DT      O2 2020   2.876   2.434   6.880  0.1459 -0.1376 -0.0295
   64DT     C3' 2021   2.415   2.294   6.909 -0.9374  0.3826 -0.5886
   64DT     H3' 2022   2.342   2.222   6.946 -1.1623  1.0302  0.2546
   64DT     C2' 2023   2.555   2.265   6.977  0.3173  0.5764 -1.1634
   64DT    H2'1 2024   2.543   2.216   7.073  1.8062 -0.5814 -1.5339
   64DT    H2'2 2025   2.618   2.205   6.911 -0.6635 -0.1054 -1.5040
   64DT     O3' 2026   2.406   2.290   6.767 -0.4150  0.0152 -0.1222
   65DT       P 2027   2.435   2.155   6.684 -0.4397  0.0865  0.5147
   65DT     O1P 2028   2.357   2.160   6.563 -0.1935  0.6255  0.2208
   65DT     O2P 2029   2.418   2.039   6.775  0.2759  0.5017  0.2897
   65DT     O5' 2030   2.579   2.154   6.630 -0.6973  0.0745 -0.0008
   65DT     C5' 2031   2.626   2.239   6.525  0.0221  0.3476 -0.5691
   65DT    H5'1 2032   2.623   2.342   6.559  3.1222 -0.0255  1.2240
   65DT    H5'2 2033   2.563   2.234   6.436  1.6753  3.2697 -2.0789
   65DT     C4' 2034   2.769   2.202   6.464  0.1992 -0.0642  0.0464
   65DT     H4' 2035   2.782   2.261   6.373  1.1064 -1.1418 -0.5471
   65DT     O4' 2036   2.872   2.229   6.553 -0.3678 -0.2137 -0.4238
   65DT     C1' 2037   2.947   2.111   6.578 -0.2043 -0.0021  0.3313
   65DT     H1' 2038   3.035   2.104   6.514  0.1135  2.4878  0.4134
   65DT      N1 2039   2.984   2.107   6.725  0.0030  0.1593  0.7096
   65DT      C6 2040   2.896   2.070   6.825  0.4728  0.5285 -0.7927
   65DT      H6 2041   2.794   2.046   6.800  1.0348 -1.0852 -1.7015
   65DT      C5 2042   2.930   2.068   6.959 -0.3618 -0.6828 -0.0854
   65DT      C7 2043   2.824   2.031   7.057 -0.2267 -0.0219  0.3268
   65DT     H71 2044   2.781   2.121   7.102 -1.6773  0.2451 -1.4880
   65DT     H72 2045   2.751   1.960   7.019  1.0130  0.4401 -3.2855
   65DT     H73 2046   2.868   1.976   7.140 -0.7168 -0.6542  0.1770
   65DT      C4 2047   3.064   2.110   7.000 -0.0005  0.3480  0.2544
   65DT      O4 2048   3.105   2.110   7.117 -0.4646 -0.3076  0.6737
   65DT      N3 2049   3.147   2.150   6.895  0.5237  0.0804 -0.6676
   65DT      H3 2050   3.244   2.175   6.907  1.2913 -2.5660 -0.6819
   65DT      C2 2051   3.110   2.153   6.761  0.2391 -0.2593  0.2910
   65DT      O2 2052   3.192   2.191   6.674  0.2495 -0.6104 -0.6723
   65DT     C3' 2053   2.788   2.061   6.415 -0.8738  0.3543  0.7385
   65DT     H3' 2054   2.691   2.015   6.399 -0.8075  0.0321  1.2549
   65DT     C2' 2055   2.859   1.997   6.533  0.4996 -0.1305  0.0101
   65DT    H2'1 2056   2.779   1.976   6.605  0.5596  0.4030  0.2341
   65DT    H2'2 2057   2.917   1.909   6.503 -2.7354 -1.8417 -1.7529
   65DT     O3' 2058   2.856   2.053   6.288  0.2692 -0.0314  0.1800
   66DC       P 2059   2.889   1.915   6.223 -0.2623  0.2811 -0.1042
   66DC     O1P 2060   2.905   1.927   6.076 -0.1847 -0.2393  0.4973
   66DC     O2P 2061   2.796   1.815   6.266  0.2702 -0.3901 -0.1568
   66DC     O5' 2062   3.035   1.873   6.280 -0.2530 -0.0750 -0.0942
   66DC     C5' 2063   3.152   1.948   6.261  0.5439 -0.0108 -0.1544
   66DC    H5'1 2064   3.136   2.055   6.272 -1.9197 -0.0294 -2.6461
   66DC    H5'2 2065   3.181   1.935   6.157 -0.9800  0.5447 -0.6787
   66DC     C4' 2066   3.271   1.908   6.352 -0.2700  0.7770  0.3272
   66DC     H4' 2067   3.362   1.957   6.319  0.2227  0.1736  0.7597
   66DC     O4' 2068   3.258   1.948   6.492 -0.1838  0.5886  0.1995
   66DC     C1' 2069   3.372   1.879   6.551 -0.0729  0.0145 -0.2492
   66DC     H1' 2070   3.461   1.940   6.539 -0.1802  0.0193 -1.0990
   66DC      N1 2071   3.347   1.856   6.695 -0.2120 -0.0577 -0.6873
   66DC      C6 2072   3.231   1.812   6.744 -0.2894  1.0424 -0.1006
   66DC      H6 2073   3.150   1.791   6.676 -1.0642  3.0373  0.1245
   66DC      C5 2074   3.207   1.799   6.877 -0.0466  0.6291  0.7175
   66DC      H5 2075   3.110   1.770   6.913 -1.0435  2.7945 -0.0519
   66DC      C4 2076   3.319   1.815   6.963 -0.4800  0.3335 -0.0407
   66DC      N4 2077   3.307   1.783   7.088  0.1962  0.3245 -0.1947
   66DC     H41 2078   3.218   1.750   7.122  1.6963 -1.7088  2.0716
   66DC     H42 2079   3.389   1.778   7.146 -0.1407 -0.5150  0.2195
   66DC      N3 2080   3.435   1.851   6.920  0.2050 -0.1413  0.4419
   66DC      C2 2081   3.452   1.877   6.788  0.3942  0.5147 -0.0171
   66DC      O2 2082   3.558   1.930   6.746 -0.0447 -0.2274 -0.2448
   66DC     C3' 2083   3.318   1.762   6.347  0.3570 -0.1602  0.3173
   66DC     H3' 2084   3.236   1.692   6.356  2.2439 -2.5954 -0.2563
   66DC     C2' 2085   3.402   1.752   6.476  0.3258 -0.5582  0.4656
   66DC    H2'1 2086   3.354   1.673   6.534 -3.2731  1.0012 -0.1315
   66DC    H2'2 2087   3.508   1.728   6.464  0.4559 -0.3230  1.1106
   66DC     O3' 2088   3.391   1.722   6.228  0.6207 -0.2468 -0.3849
   67DA       P 2089   3.444   1.576   6.200  0.1739 -0.0459 -0.4486
   67DA     O1P 2090   3.496   1.575   6.064 -0.0335 -0.6155 -0.0820
   67DA     O2P 2091   3.343   1.477   6.248  0.1254  0.1341 -0.3451
   67DA     O5' 2092   3.577   1.555   6.291  0.0556  0.5099 -0.6405
   67DA     C5' 2093   3.695   1.620   6.250  0.4945 -0.1877 -0.2737
   67DA    H5'1 2094   3.673   1.721   6.218 -0.9780 -0.2963  0.3055
   67DA    H5'2 2095   3.737   1.583   6.156 -1.7641  0.4921 -1.6160
   67DA     C4' 2096   3.794   1.626   6.364  0.1642 -0.4555  0.1677
   67DA     H4' 2097   3.860   1.704   6.328  0.2110  0.0445  1.3123
   67DA     O4' 2098   3.736   1.674   6.487 -0.3066 -0.1668  0.7833
   67DA     C1' 2099   3.775   1.584   6.583  0.1857  1.1565  0.1637
   67DA     H1' 2100   3.859   1.623   6.641 -0.0224 -0.2635  1.4988
   67DA      N9 2101   3.667   1.554   6.681  0.0293 -0.3672 -0.2392
   67DA      C8 2102   3.548   1.491   6.656 -0.2299  0.0297  0.7299
   67DA      H8 2103   3.506   1.469   6.559  1.1234  0.5457 -0.0047
   67DA      N7 2104   3.482   1.458   6.766 -0.1531  0.1147  0.4065
   67DA      C5 2105   3.560   1.512   6.869  0.7927  0.1817  0.4194
   67DA      C6 2106   3.551   1.515   7.009 -0.1157 -0.4607  0.4230
   67DA      N6 2107   3.447   1.470   7.077 -0.0073  0.2665 -0.1426
   67DA     H61 2108   3.380   1.431   7.012  2.0909 -3.4684 -0.3432
   67DA     H62 2109   3.433   1.487   7.176  0.2781 -0.4336  0.0268
   67DA      N1 2110   3.635   1.592   7.077 -0.8332 -0.0071 -0.3946
   67DA      C2 2111   3.726   1.657   7.013  0.0678  0.4911  0.6299
   67DA      H2 2112   3.793   1.725   7.065 -0.0518  1.7296 -0.7702
   67DA      N3 2113   3.756   1.646   6.883 -0.6880  0.5264 -0.5372
   67DA      C4 2114   3.667   1.574   6.817  0.6307  0.1961  0.5278
   67DA     C3' 2115   3.873   1.502   6.383 -0.6167 -0.0236 -0.2160
   67DA     H3' 2116   3.857   1.437   6.297  0.0339  0.8393 -1.0213
   67DA     C2' 2117   3.816   1.452   6.513 -0.1575  0.5541  0.5210
   67DA    H2'1 2118   3.733   1.384   6.493 -2.8873  2.6564  3.6034
   67DA    H2'2 2119   3.882   1.379   6.559 -0.0780 -1.8213 -2.9956
   67DA     O3' 2120   4.004   1.546   6.397  0.2968  0.1123 -0.2268
   68DG       P 2121   4.125   1.454   6.359 -0.2585 -0.3701  0.2431
   68DG     O1P 2122   4.245   1.536   6.325  0.1804  0.0756  0.6660
   68DG     O2P 2123   4.081   1.358   6.255  0.4379 -0.2573 -0.7869
   68DG     O5' 2124   4.166   1.365   6.491 -0.3238 -0.4509  0.5051
   68DG     C5' 2125   4.252   1.406   6.595  0.2498 -0.0704  0.2424
   68DG    H5'1 2126   4.348   1.443   6.558  0.7809  0.5821  2.1854
   68DG    H5'2 2127   4.269   1.317   6.655  0.2399 -0.1009  0.2006
   68DG     C4' 2128   4.194   1.517   6.684 -0.1282 -0.5878  0.4405
   68DG     H4' 2129   4.193   1.604   6.618 -0.5847 -0.9486 -0.0323
   68DG     O4' 2130   4.060   1.492   6.724  0.1584  0.0710  0.2338
   68DG     C1' 2131   4.061   1.507   6.861  0.3386  0.3765  0.3435
   68DG     H1' 2132   4.043   1.604   6.906 -1.3405 -0.8830  2.6286
   68DG      N9 2133   3.956   1.412   6.916  0.5396 -0.4971 -0.1619
   68DG      C8 2134   3.891   1.314   6.843  0.1606 -0.5054  0.1619
   68DG      H8 2135   3.903   1.297   6.737 -0.9445 -0.1853 -0.0270
   68DG      N7 2136   3.811   1.243   6.909  0.1358 -0.5099 -0.6842
   68DG      C5 2137   3.828   1.285   7.039  0.1562  0.6705  0.4516
   68DG      C6 2138   3.779   1.227   7.162 -0.1182  0.2046 -0.1432
   68DG      O6 2139   3.706   1.130   7.182 -0.3023 -0.0167  0.5422
   68DG      N1 2140   3.819   1.299   7.268  0.2686  0.2506  0.0771
   68DG      H1 2141   3.793   1.260   7.358  0.3205 -0.3088 -0.1416
   68DG      C2 2142   3.881   1.420   7.259 -1.2091 -0.6686 -0.9287
   68DG      N2 2143   3.901   1.482   7.369  0.3346 -0.4635  0.1897
   68DG     H21 2144   3.867   1.447   7.457 -0.4077  0.4801  0.2952
   68DG     H22 2145   3.950   1.569   7.355  1.7530 -1.4020 -0.9822
   68DG      N3 2146   3.936   1.479   7.147 -0.1655 -0.4706  0.9585
   68DG      C4 2147   3.910   1.400   7.043  0.2199  0.5309  0.4077
   68DG     C3' 2148   4.281   1.539   6.804 -0.3492 -0.8213 -0.2291
   68DG     H3' 2149   4.382   1.496   6.797 -0.1185 -0.2221 -0.6539
   68DG     C2' 2150   4.199   1.466   6.909  0.3890  0.4041 -0.5735
   68DG    H2'1 2151   4.200   1.358   6.897 -1.7915  0.4972 -2.4995
   68DG    H2'2 2152   4.238   1.510   7.000 -1.5824  1.4251 -0.1552
   68DG     O3' 2153   4.291   1.678   6.840 -0.2658  0.0853 -0.2194
   69DC       P 2154   4.429   1.744   6.906  0.5472  0.0884 -0.1454
   69DC     O1P 2155   4.431   1.884   6.865 -0.0403  0.2593 -0.4774
   69DC     O2P 2156   4.545   1.658   6.873 -0.1731 -0.0853  0.2478
   69DC     O5' 2157   4.397   1.749   7.068  0.5171  0.2499  0.1579
   69DC     C5' 2158   4.453   1.645   7.140 -0.3012  0.3662  0.3253
   69DC    H5'1 2159   4.562   1.648   7.144 -0.2340 -0.8916  0.0007
   69DC    H5'2 2160   4.423   1.556   7.086  0.4855  0.8075 -0.8756
   69DC     C4' 2161   4.400   1.644   7.284 -0.2618  0.4591 -0.7200
   69DC     H4' 2162   4.404   1.746   7.323 -1.8683  0.5416 -0.7050
   69DC     O4' 2163   4.264   1.589   7.284  0.5479  0.1601  0.0496
   69DC     C1' 2164   4.253   1.506   7.397  0.5114  0.1672 -0.6468
   69DC     H1' 2165   4.164   1.534   7.454  1.7283  0.6248  1.1325
   69DC      N1 2166   4.226   1.363   7.363 -0.0124  0.6649 -0.2677
   69DC      C6 2167   4.273   1.303   7.247 -0.4480  0.3914 -0.4386
   69DC      H6 2168   4.331   1.364   7.179  0.0175 -0.1787 -0.5603
   69DC      C5 2169   4.224   1.183   7.202 -0.2185  0.3528 -0.8888
   69DC      H5 2170   4.254   1.146   7.105  0.5755 -1.8300  0.1358
   69DC      C4 2171   4.121   1.124   7.283 -0.3264  0.0937 -0.5842
   69DC      N4 2172   4.052   1.020   7.242  0.4886  0.3453  0.4946
   69DC     H41 2173   4.070   0.977   7.152  0.2558  1.7549 -0.2626
   69DC     H42 2174   3.990   0.986   7.314  0.3562  3.0729  1.8142
   69DC      N3 2175   4.080   1.178   7.399 -0.4779 -0.2360  0.1782
   69DC      C2 2176   4.138   1.289   7.446  0.2104 -0.3547  0.3549
   69DC      O2 2177   4.107   1.327   7.558  0.6192  0.1457  0.2056
   69DC     C3' 2178   4.489   1.561   7.379  1.0404  0.8605 -0.4935
   69DC     H3' 2179   4.517   1.469   7.328 -2.3057 -0.7802  0.3928
   69DC     C2' 2180   4.380   1.524   7.482  0.0536  0.2643 -0.0503
   69DC    H2'1 2181   4.385   1.430   7.537 -2.5834  0.9045  1.4356
   69DC    H2'2 2182   4.365   1.600   7.559 -1.9813  0.8548 -0.9677
   69DC     O3' 2183   4.589   1.638   7.435 -0.7987 -1.0988 -0.1490
   70DT       P 2184   4.713   1.585   7.519 -0.1392  0.4092 -0.5433
   70DT     O1P 2185   4.785   1.715   7.549 -0.3161 -0.2175  0.2157
   70DT     O2P 2186   4.787   1.488   7.441 -0.0848 -0.3642 -0.1389
   70DT     O5' 2187   4.675   1.523   7.668 -0.2635  0.0360  0.0122
   70DT     C5' 2188   4.602   1.599   7.760  0.5648 -0.1219 -0.8408
   70DT    H5'1 2189   4.530   1.662   7.708  0.0566 -0.7202 -0.8780
   70DT    H5'2 2190   4.676   1.659   7.812 -3.1624  4.3867 -0.0682
   70DT     C4' 2191   4.536   1.510   7.869 -0.2282  0.6011 -0.3657
   70DT     H4' 2192   4.475   1.585   7.919 -1.5895 -1.7746  1.7334
   70DT     O4' 2193   4.450   1.413   7.821  0.1769 -0.2704  0.1787
   70DT     C1' 2194   4.502   1.278   7.842 -0.2960  0.0074 -0.0086
   70DT     H1' 2195   4.447   1.233   7.924  1.4695 -0.4222  1.0102
   70DT      N1 2196   4.474   1.198   7.715 -0.4064 -0.1162  0.4851
   70DT      C6 2197   4.551   1.231   7.601  0.0192 -0.3279  0.1415
   70DT      H6 2198   4.630   1.304   7.608 -0.1053 -0.2129  0.3463
   70DT      C5 2199   4.537   1.149   7.488  1.0986 -0.4242 -0.6716
   70DT      C7 2200   4.642   1.172   7.368  0.3805  0.5307  0.0354
   70DT     H71 2201   4.710   1.088   7.355 -2.5161 -2.2830  1.5179
   70DT     H72 2202   4.587   1.187   7.275  0.3109  0.0608 -0.0024
   70DT     H73 2203   4.703   1.261   7.386  1.3244 -0.3441  1.3330
   70DT      C4 2204   4.435   1.049   7.486  0.8929  0.0600 -0.2208
   70DT      O4 2205   4.404   0.985   7.384  0.4169 -1.0486  0.1521
   70DT      N3 2206   4.372   1.025   7.603 -0.7193  0.1462  0.1118
   70DT      H3 2207   4.298   0.957   7.606 -0.4113 -0.3045 -1.5235
   70DT      C2 2208   4.388   1.087   7.722 -0.2299  0.0877  0.1934
   70DT      O2 2209   4.340   1.044   7.825  0.3077  0.1416 -0.1324
   70DT     C3' 2210   4.636   1.445   7.966 -0.5375  0.5663  0.5017
   70DT     H3' 2211   4.729   1.502   7.960 -0.8628  1.1510  0.8483
   70DT     C2' 2212   4.643   1.306   7.896  0.5951  0.8012 -0.1315
   70DT    H2'1 2213   4.721   1.309   7.819  1.3474 -0.8456  0.5161
   70DT    H2'2 2214   4.669   1.228   7.967 -0.5215  2.1710  1.8823
   70DT     O3' 2215   4.580   1.440   8.096  0.1282  0.1873  0.0200
   71DG       P 2216   4.666   1.413   8.229  0.2029 -0.3042  0.3744
   71DG     O1P 2217   4.594   1.457   8.353  0.4351 -0.6924 -0.3912
   71DG     O2P 2218   4.803   1.463   8.212 -0.7276 -0.4025  0.0708
   71DG     O5' 2219   4.669   1.253   8.231  0.8572 -0.0360  0.3039
   71DG     C5' 2220   4.562   1.181   8.293  0.0510 -0.0146  0.2851
   71DG    H5'1 2221   4.470   1.223   8.252  0.4985  1.5712  0.8391
   71DG    H5'2 2222   4.573   1.199   8.400 -1.3229 -1.0222  0.6288
   71DG     C4' 2223   4.580   1.036   8.260  0.4105  0.0813  0.0287
   71DG     H4' 2224   4.509   0.981   8.323  1.3655 -0.4675  0.6560
   71DG     O4' 2225   4.541   1.003   8.127  0.5466 -0.2228  0.1906
   71DG     C1' 2226   4.636   0.906   8.078 -0.0179  0.2057 -0.7561
   71DG     H1' 2227   4.611   0.809   8.120 -2.5037  0.5030 -1.3808
   71DG      N9 2228   4.637   0.888   7.937 -0.2663 -0.1586 -0.0203
   71DG      C8 2229   4.699   0.959   7.839  0.2694 -0.0773  0.0628
   71DG      H8 2230   4.756   1.047   7.867 -0.6777  0.7255 -0.4900
   71DG      N7 2231   4.681   0.912   7.718 -0.0458 -0.2931 -0.2456
   71DG      C5 2232   4.592   0.808   7.735  0.0675 -0.3353 -0.1172
   71DG      C6 2233   4.521   0.723   7.640  0.0874 -0.6387  0.1446
   71DG      O6 2234   4.533   0.718   7.522  0.7855  0.1734  0.6689
   71DG      N1 2235   4.441   0.633   7.705  0.6419 -0.5455  0.0621
   71DG      H1 2236   4.409   0.552   7.654 -0.3071 -0.6984  0.8679
   71DG      C2 2237   4.415   0.629   7.841  0.2162  0.2764  0.2874
   71DG      N2 2238   4.321   0.544   7.876 -0.3489 -0.1879 -0.0067
   71DG     H21 2239   4.269   0.491   7.807  1.7037 -0.9180 -1.0557
   71DG     H22 2240   4.309   0.530   7.975  1.4657 -1.7856  0.0518
   71DG      N3 2241   4.466   0.709   7.926 -0.1190 -0.1976 -0.1951
   71DG      C4 2242   4.557   0.798   7.869 -0.3867 -0.6339 -0.0258
   71DG     C3' 2243   4.721   0.975   8.282  0.2639 -0.3766  0.8100
   71DG     H3' 2244   4.792   1.046   8.323  0.0378  0.6269 -0.4435
   71DG     C2' 2245   4.772   0.942   8.144  0.3703 -0.1879 -0.0749
   71DG    H2'1 2246   4.800   1.044   8.116 -0.0960  0.0866  0.4416
   71DG    H2'2 2247   4.859   0.877   8.142  0.9044  0.3413  2.5456
   71DG     O3' 2248   4.719   0.841   8.325  0.2785  0.1524 -0.6569
   72DA       P 2249   4.731   0.816   8.481  0.4385  0.0078  0.1831
   72DA     O1P 2250   4.635   0.901   8.553  0.0806  0.6272 -0.3771
   72DA     O2P 2251   4.871   0.805   8.520  0.0501  0.0555  0.4124
   72DA     O5' 2252   4.674   0.671   8.479 -0.1773  0.2805 -0.2611
   72DA     C5' 2253   4.540   0.634   8.505 -0.3252  0.1829 -0.4241
   72DA    H5'1 2254   4.469   0.712   8.478  0.1749  0.5104 -0.7982
   72DA    H5'2 2255   4.533   0.618   8.613 -1.2685 -1.3896 -0.6800
   72DA     C4' 2256   4.506   0.489   8.450 -0.1459  0.1398  0.0352
   72DA     H4' 2257   4.408   0.456   8.483  0.8475 -2.6103  0.5279
   72DA     O4' 2258   4.506   0.499   8.308 -0.1231 -0.3267  0.2190
   72DA     C1' 2259   4.602   0.404   8.253 -0.3740 -0.3484 -0.3319
   72DA     H1' 2260   4.550   0.315   8.216 -0.1348 -0.0383 -1.4643
   72DA      N9 2261   4.681   0.461   8.137  0.0265  0.0376  0.2385
   72DA      C8 2262   4.766   0.568   8.137  0.3242  0.5593  0.7656
   72DA      H8 2263   4.790   0.627   8.224  2.6691  0.2347  0.3910
   72DA      N7 2264   4.818   0.588   8.019  0.0338  0.6438  0.3456
   72DA      C5 2265   4.762   0.498   7.933 -0.9271  0.4923 -0.6781
   72DA      C6 2266   4.754   0.483   7.793 -0.6481 -0.3882 -0.3027
   72DA      N6 2267   4.816   0.554   7.706 -0.0965 -0.4566  0.0268
   72DA     H61 2268   4.860   0.642   7.726 -2.2600  0.2137  2.3108
   72DA     H62 2269   4.803   0.514   7.614 -1.5542  0.1158 -0.0489
   72DA      N1 2270   4.666   0.401   7.735 -0.2463  0.1862  0.0707
   72DA      C2 2271   4.588   0.330   7.818 -0.2651 -0.2850  0.5088
   72DA      H2 2272   4.533   0.255   7.762 -0.1184 -1.2322  1.5992
   72DA      N3 2273   4.586   0.327   7.950  0.0257 -0.0331  0.4118
   72DA      C4 2274   4.673   0.417   8.004 -0.2328  0.4105  0.2046
   72DA     C3' 2275   4.609   0.380   8.491 -0.1870 -0.0506  0.6973
   72DA     H3' 2276   4.651   0.408   8.588 -0.6150 -0.7840  1.0998
   72DA     C2' 2277   4.697   0.374   8.367 -0.3637 -0.1437  0.2295
   72DA    H2'1 2278   4.777   0.448   8.369  0.2271 -0.7782  1.2927
   72DA    H2'2 2279   4.750   0.280   8.353  1.4609  0.3377  3.0947
   72DA     O3' 2280   4.522   0.266   8.510 -0.5045 -0.1824  0.2317
   73DA       P 2281   4.576   0.118   8.555  0.0205  0.0446 -0.3927
   73DA     O1P 2282   4.489   0.073   8.663  0.0277 -0.4939 -0.3787
   73DA     O2P 2283   4.725   0.123   8.589  0.1019  0.0225 -0.0958
   73DA     O5' 2284   4.554   0.025   8.425  0.0589  0.1412 -0.1726
   73DA     C5' 2285   4.428  -0.009   8.374  0.0930 -0.2686 -1.0774
   73DA    H5'1 2286   4.380   0.080   8.334 -0.1937 -0.2308 -0.6479
   73DA    H5'2 2287   4.372  -0.040   8.462  2.3045 -0.7925  0.2300
   73DA     C4' 2288   4.436  15.790   8.261  0.1776 -0.4279 -0.0383
   73DA     H4' 2289   4.332  15.759   8.260  0.4503 -1.3847 -0.3278
   73DA     O4' 2290   4.481  15.858   8.145  0.9156  0.0492  0.5030
   73DA     C1' 2291   4.595  15.800   8.084 -0.0400 -0.2418 -0.3889
   73DA     H1' 2292   4.562  15.735   8.002 -0.1667  1.0150 -1.3690
   73DA      N9 2293   4.700  15.898   8.050  0.6135  0.3539 -0.3011
   73DA      C8 2294   4.746   0.084   8.140  0.6828 -0.2370  0.2689
   73DA      H8 2295   4.705   0.093   8.239  3.7343  0.9807  1.5449
   73DA      N7 2296   4.835   0.160   8.096 -0.5237 -0.1267 -0.4442
   73DA      C5 2297   4.851   0.121   7.961  0.6259 -0.4720  0.0043
   73DA      C6 2298   4.913   0.173   7.842 -0.2009 -0.1968  0.2528
   73DA      N6 2299   5.004   0.260   7.833 -0.3935 -0.6401 -0.1831
   73DA     H61 2300   5.052   0.299   7.912 -0.8131  2.2011 -1.2272
   73DA     H62 2301   5.032   0.282   7.738 -2.4478  0.6750 -0.5439
   73DA      N1 2302   4.894   0.122   7.723  0.4788 -0.1427 -0.2097
   73DA      C2 2303   4.810   0.023   7.715  0.6748 -0.8323  0.4166
   73DA      H2 2304   4.787   0.005   7.611  0.1314  1.4098  0.1035
   73DA      N3 2305   4.751  15.856   7.811  0.2909 -0.0230  0.3515
   73DA      C4 2306   4.770   0.018   7.931 -0.2433  0.7829  0.6009
   73DA     C3' 2307   4.531  15.671   8.277 -0.1273  0.3885 -0.2136
   73DA     H3' 2308   4.553  15.661   8.383  0.5601  0.6269 -0.3317
   73DA     C2' 2309   4.655  15.712   8.196 -0.1980 -0.7450 -0.4865
   73DA    H2'1 2310   4.714  15.767   8.269  1.2072 -1.4673 -1.0343
   73DA    H2'2 2311   4.716  15.632   8.154 -1.5293 -1.6357 -0.7736
   73DA     O3' 2312   4.462  15.556   8.234  0.1362  0.0017  0.3181
   74DT       P 2313   4.529  15.410   8.243  0.2646 -0.0977  0.0609
   74DT     O1P 2314   4.421  15.312   8.232  0.0216  0.5069 -0.2114
   74DT     O2P 2315   4.617  15.395   8.349 -0.5354  0.0067 -0.2007
   74DT     O5' 2316   4.615  15.392   8.108  0.3772 -0.3249 -0.4193
   74DT     C5' 2317   4.545  15.366   7.988 -0.5745 -0.1522 -0.1560
   74DT    H5'1 2318   4.478  15.451   7.973  0.9432  1.3018  0.9419
   74DT    H5'2 2319   4.484  15.276   7.991 -1.9225  0.7106 -0.4714
   74DT     C4' 2320   4.635  15.371   7.870 -0.1101 -0.5425  0.1390
   74DT     H4' 2321   4.578  15.354   7.779 -0.3835  3.3973 -0.5905
   74DT     O4' 2322   4.692  15.504   7.862  0.4398  0.4362 -0.4026
   74DT     C1' 2323   4.827  15.487   7.825  0.2360  0.1433 -0.4338
   74DT     H1' 2324   4.834  15.482   7.716  3.0526  0.9798 -0.3652
   74DT      N1 2325   4.931  15.588   7.855  0.1273 -0.2404 -0.6868
   74DT      C6 2326   4.957  15.630   7.985  0.5347  0.4140  0.1081
   74DT      H6 2327   4.904  15.574   8.061 -0.7700 -0.6843 -1.5182
   74DT      C5 2328   5.040  15.735   8.014  0.3185  0.5453  0.8111
   74DT      C7 2329   5.066  15.764   8.158  0.1631 -0.5449 -0.1995
   74DT     H71 2330   5.173  15.761   8.178  0.6025  2.4142 -1.5292
   74DT     H72 2331   5.033  15.866   8.180  2.4738  0.4486 -1.0229
   74DT     H73 2332   5.011  15.691   8.217  0.1125  0.6088  1.2474
   74DT      C4 2333   5.115  15.799   7.907  0.1385  0.1391 -0.3050
   74DT      O4 2334   5.201  15.882   7.923 -0.1122 -0.4456  0.3203
   74DT      N3 2335   5.104  15.736   7.786  0.7067 -0.8419 -0.0195
   74DT      H3 2336   5.166  15.764   7.711 -0.2534  1.8585  0.0852
   74DT      C2 2337   5.003  15.651   7.751 -0.6975 -0.0664  0.7264
   74DT      O2 2338   4.993  15.630   7.628  0.2665 -0.1302 -0.0013
   74DT     C3' 2339   4.754  15.273   7.876 -0.6239  0.4297 -0.2883
   74DT     H3' 2340   4.742  15.209   7.963 -2.4362 -1.1609 -1.6429
   74DT     C2' 2341   4.871  15.361   7.904 -0.4669  0.1722 -0.2602
   74DT    H2'1 2342   4.874  15.376   8.011 -1.4777 -0.7907 -0.0663
   74DT    H2'2 2343   4.965  15.324   7.863 -0.2746  1.4144 -0.9665
   74DT     O3' 2344   4.774  15.190   7.763 -0.4560  0.5291 -0.5038
   75DT       P 2345   4.887  15.072   7.761  0.0882 -0.2658  0.1133
   75DT     O1P 2346   4.844  14.963   7.669 -0.2952  0.0264  0.3434
   75DT     O2P 2347   4.909  15.033   7.903  0.0101 -0.4150  0.5074
   75DT     O5' 2348   5.014  15.131   7.701  0.5819 -0.0003 -0.3385
   75DT     C5' 2349   5.018  15.172   7.564  0.4860 -0.0223 -0.3351
   75DT    H5'1 2350   4.945  15.253   7.556 -1.1659 -1.5545 -1.6572
   75DT    H5'2 2351   4.969  15.113   7.488 -1.2346  2.6957 -1.4875
   75DT     C4' 2352   5.152  15.223   7.507 -0.1416 -0.2971  0.1003
   75DT     H4' 2353   5.134  15.230   7.400  1.3914  0.0619 -0.1434
   75DT     O4' 2354   5.196  15.339   7.572  0.4697 -0.2074  0.3547
   75DT     C1' 2355   5.332  15.325   7.611  0.9368  0.1346 -0.5249
   75DT     H1' 2356   5.404  15.344   7.531  3.4884 -1.1428  1.3549
   75DT      N1 2357   5.359  15.421   7.716  0.1394 -0.0071  0.1600
   75DT      C6 2358   5.299  15.393   7.838 -0.0283 -0.2600 -0.6163
   75DT      H6 2359   5.229  15.313   7.856  0.1991  0.1599  2.6362
   75DT      C5 2360   5.334  15.477   7.945  0.6153  0.3322 -0.0878
   75DT      C7 2361   5.264  15.456   8.076  0.5783  0.4575  0.0763
   75DT     H71 2362   5.319  15.382   8.134 -0.3194 -0.2780 -0.0001
   75DT     H72 2363   5.250  15.545   8.137 -1.1158  0.0092  0.3800
   75DT     H73 2364   5.161  15.425   8.060 -0.0307  2.1082  0.5844
   75DT      C4 2365   5.437  15.576   7.935  0.0555  0.1562  0.6040
   75DT      O4 2366   5.493  15.633   8.028  0.1233 -0.4856 -0.4761
   75DT      N3 2367   5.479  15.600   7.805 -0.4351 -0.2343  0.0487
   75DT      H3 2368   5.539  15.679   7.789 -1.3912 -0.0908 -3.8242
   75DT      C2 2369   5.448  15.524   7.694  0.4387 -0.4497  0.1326
   75DT      O2 2370   5.492  15.553   7.583 -0.0979  0.0165  0.6477
   75DT     C3' 2371   5.265  15.119   7.525 -0.0789  0.2001  0.5572
   75DT     H3' 2372   5.231  15.016   7.538 -1.0057  0.3693 -0.4059
   75DT     C2' 2373   5.341  15.178   7.648 -0.4563  0.5079  0.0626
   75DT    H2'1 2374   5.285  15.147   7.736 -0.1776  0.4590  0.2249
   75DT    H2'2 2375   5.444  15.145   7.658  0.1654  2.4815  0.5464
   75DT     O3' 2376   5.352  15.115   7.410  0.4266  0.2773 -0.1237
   76DC       P 2377   5.450  14.991   7.387  0.5785  0.4178  0.2081
   76DC     O1P 2378   5.408  14.917   7.266  0.0311  0.3930  0.0619
   76DC     O2P 2379   5.477  14.915   7.517 -0.3731  0.2195  0.1120
   76DC     O5' 2380   5.577  15.084   7.355  0.5672 -0.3872  0.6523
   76DC     C5' 2381   5.600  15.139   7.227 -0.0494 -0.5792 -0.4799
   76DC    H5'1 2382   5.514  15.198   7.198  0.5668  0.1074 -0.9424
   76DC    H5'2 2383   5.613  15.063   7.149  0.3691 -1.7994  0.7255
   76DC     C4' 2384   5.711  15.246   7.246  0.3448 -0.2864  0.0530
   76DC     H4' 2385   5.716  15.288   7.145 -3.5281  0.1550 -0.1012
   76DC     O4' 2386   5.667  15.357   7.324 -0.2370  0.0763 -0.4398
   76DC     C1' 2387   5.776  15.420   7.382  0.0617 -0.4735  0.1565
   76DC     H1' 2388   5.769  15.526   7.357 -1.3077 -0.7093 -0.5739
   76DC      N1 2389   5.773  15.402   7.531  0.4123 -0.3328 -0.0026
   76DC      C6 2390   5.688  15.313   7.591  0.1377 -0.8114 -0.5670
   76DC      H6 2391   5.636  15.241   7.529 -0.0897 -2.6503  1.6492
   76DC      C5 2392   5.688  15.310   7.729 -0.6524 -0.0019 -0.6023
   76DC      H5 2393   5.628  15.235   7.778 -0.0016 -0.7886 -0.9906
   76DC      C4 2394   5.768  15.399   7.803  0.3661  0.5812  0.6031
   76DC      N4 2395   5.744  15.411   7.931  0.3446  0.1948 -0.1380
   76DC     H41 2396   5.685  15.346   7.981 -0.6201  0.6593 -0.6315
   76DC     H42 2397   5.786  15.488   7.981  1.6281  0.0360 -0.9302
   76DC      N3 2398   5.844  15.486   7.744 -0.2148 -1.1697 -0.6720
   76DC      C2 2399   5.858  15.489   7.609  0.0478  0.2001  0.1286
   76DC      O2 2400   5.940  15.562   7.554 -0.1920 -0.1121 -0.0629
   76DC     C3' 2401   5.849  15.203   7.293 -0.3224  0.2423 -0.0599
   76DC     H3' 2402   5.838  15.137   7.379 -1.4186  0.6422  0.1265
   76DC     C2' 2403   5.896  15.347   7.320 -0.2259 -0.3366  0.8624
   76DC    H2'1 2404   5.985  15.344   7.382  1.8513  1.3086 -1.8477
   76DC    H2'2 2405   5.920  15.391   7.223  1.1617 -2.5611  0.1266
   76DC     O3' 2406   5.936  15.149   7.191  0.5570  0.6454 -0.5770
   77DA       P 2407   6.072  15.074   7.216 -0.0957  0.1379 -0.3730
   77DA     O1P 2408   6.116  15.013   7.087  0.5013 -0.1045 -0.3239
   77DA     O2P 2409   6.063  14.993   7.339 -0.7525  0.4074  0.2424
   77DA     O5' 2410   6.167  15.201   7.250 -0.0257 -0.4631  0.0116
   77DA     C5' 2411   6.220  15.294   7.152  0.3772 -0.0742 -0.4880
   77DA    H5'1 2412   6.132  15.339   7.107  0.6942  0.5290 -0.5092
   77DA    H5'2 2413   6.276  15.249   7.070  0.5891  0.9350 -0.9011
   77DA     C4' 2414   6.314  15.393   7.218 -0.7740 -0.1695  0.3513
   77DA     H4' 2415   6.327  15.482   7.157  0.0194  0.4994  1.4737
   77DA     O4' 2416   6.247  15.436   7.338 -0.3252  0.4226 -0.0602
   77DA     C1' 2417   6.324  15.420   7.452 -0.4686  0.0639  0.7132
   77DA     H1' 2418   6.380  15.508   7.482  0.3187 -0.4841  0.8892
   77DA      N9 2419   6.240  15.384   7.565  0.0229 -0.1812  0.1618
   77DA      C8 2420   6.164  15.270   7.575  0.4946 -0.6220 -0.2627
   77DA      H8 2421   6.145  15.205   7.491 -0.8850 -0.7497  0.1262
   77DA      N7 2422   6.101  15.257   7.685 -0.7454  0.3352 -0.0860
   77DA      C5 2423   6.144  15.362   7.758 -0.6412 -0.4994  0.1885
   77DA      C6 2424   6.125  15.404   7.890 -0.4853 -0.4436 -0.9030
   77DA      N6 2425   6.050  15.341   7.982 -0.0794 -0.4479 -0.0616
   77DA     H61 2426   5.990  15.267   7.949 -0.8554  0.5388 -0.9850
   77DA     H62 2427   6.026  15.388   8.068  1.1250  0.1444 -0.0232
   77DA      N1 2428   6.174  15.519   7.939  0.7120  0.5759  1.1893
   77DA      C2 2429   6.254  15.584   7.857  0.0292 -0.2069  0.0193
   77DA      H2 2430   6.299  15.672   7.900  0.6551 -0.1428 -0.7600
   77DA      N3 2431   6.288  15.560   7.733 -0.3200 -0.3260  0.1677
   77DA      C4 2432   6.227  15.443   7.689  0.1626  0.3911  0.2225
   77DA     C3' 2433   6.453  15.329   7.256 -0.5056  0.7779  0.2163
   77DA     H3' 2434   6.473  15.235   7.205  0.8836  0.5530  1.1166
   77DA     C2' 2435   6.428  15.313   7.408 -0.3581  0.4955  1.2045
   77DA    H2'1 2436   6.388  15.213   7.427  1.5628 -0.0153  2.9338
   77DA    H2'2 2437   6.515  15.315   7.473 -1.3991 -2.0193  2.8603
   77DA     O3' 2438   6.553  15.424   7.224  0.1699  0.1058  0.2405
   78DG       P 2439   6.712  15.397   7.238 -0.1131 -0.4046  0.3120
   78DG     O1P 2440   6.789  15.512   7.177 -0.1399 -0.5729  0.5035
   78DG     O2P 2441   6.761  15.264   7.203 -0.6904 -0.4033  0.3992
   78DG     O5' 2442   6.734  15.418   7.395  0.2496 -0.2270  0.2756
   78DG     C5' 2443   6.712  15.549   7.445  0.1367 -0.9007  0.6453
   78DG    H5'1 2444   6.614  15.590   7.423  0.4078  0.2396  1.4949
   78DG    H5'2 2445   6.781  15.624   7.407 -0.6201 -0.6366 -0.2220
   78DG     C4' 2446   6.720  15.538   7.592  0.4599  0.2978 -0.6205
   78DG     H4' 2447   6.717  15.643   7.623 -0.2054  0.3573 -0.8610
   78DG     O4' 2448   6.618  15.470   7.658  0.6681  0.5292  0.0689
   78DG     C1' 2449   6.646  15.451   7.792  0.0584  0.0504  0.2402
   78DG     H1' 2450   6.650  15.548   7.841 -1.1659 -0.3773  1.2447
   78DG      N9 2451   6.545  15.351   7.846  0.4490  0.0761 -0.2337
   78DG      C8 2452   6.488  15.242   7.789  0.3980 -0.1270 -0.0961
   78DG      H8 2453   6.514  15.210   7.689  0.0227 -0.4969 -0.0781
   78DG      N7 2454   6.415  15.168   7.871 -0.0023  0.5793  0.0871
   78DG      C5 2455   6.415  15.242   7.987  0.4656 -0.0541  0.2475
   78DG      C6 2456   6.341  15.223   8.106  0.2095  0.0962  0.0092
   78DG      O6 2457   6.270  15.130   8.142 -0.4256 -0.1205 -0.3983
   78DG      N1 2458   6.349  15.333   8.185  0.1138  0.6542 -0.2042
   78DG      H1 2459   6.293  15.311   8.267 -0.0427 -1.4458 -0.8122
   78DG      C2 2460   6.439  15.429   8.174  1.0377 -0.6582 -0.7397
   78DG      N2 2461   6.439  15.516   8.275  0.3029 -0.5457  0.3096
   78DG     H21 2462   6.383  15.510   8.358  1.7468  2.2794  1.6239
   78DG     H22 2463   6.512  15.585   8.268 -1.5128  1.3860 -0.6645
   78DG      N3 2464   6.515  15.449   8.069  0.8602  0.0514  0.0656
   78DG      C4 2465   6.499  15.350   7.975  0.6043 -0.3695  0.5604
   78DG     C3' 2466   6.849  15.492   7.673  0.1295  0.4374  0.4815
   78DG     H3' 2467   6.915  15.432   7.609 -0.3554  0.9441 -0.5188
   78DG     C2' 2468   6.783  15.394   7.777 -0.2598 -0.8735 -0.1167
   78DG    H2'1 2469   6.781  15.292   7.739 -0.7918 -0.6922 -0.5931
   78DG    H2'2 2470   6.842  15.403   7.868  1.0081  0.7086 -1.0575
   78DG     O3' 2471   6.914  15.594   7.741  0.6616 -0.0316  0.0573
   79DC       P 2472   7.020  15.699   7.676  0.3055 -0.2218 -0.2185
   79DC     O1P 2473   6.974  15.733   7.539  0.1638 -0.2512 -0.0281
   79DC     O2P 2474   7.157  15.648   7.694 -0.1652 -0.4211  0.3404
   79DC     O5' 2475   7.000  15.833   7.773  0.3599 -0.2140  0.6080
   79DC     C5' 2476   6.866  -0.004   7.784 -0.2487  0.5030 -0.2733
   79DC    H5'1 2477   6.791  -0.067   7.737 -0.8431  0.2245  1.0200
   79DC    H5'2 2478   6.864   0.092   7.733 -2.8799  0.3445 -0.5737
   79DC     C4' 2479   6.824   0.008   7.924 -0.6950 -0.4985 -0.2844
   79DC     H4' 2480   6.734   0.069   7.920  0.5084  1.4073 -0.1595
   79DC     O4' 2481   6.792  15.780   7.979  0.3001  0.1083 -0.2251
   79DC     C1' 2482   6.825  15.781   8.110  0.1327  0.1081  0.2751
   79DC     H1' 2483   6.746  15.829   8.169 -0.1445  0.8029 -0.6369
   79DC      N1 2484   6.853  15.638   8.150 -0.1574 -0.5049 -0.3193
   79DC      C6 2485   6.948  15.563   8.087  0.7591  0.5747 -0.2813
   79DC      H6 2486   6.999  15.614   8.007 -0.8072  2.2832 -0.2548
   79DC      C5 2487   6.965  15.438   8.127 -0.4467  0.6970 -0.8531
   79DC      H5 2488   7.048  15.391   8.075  0.2400  1.8350 -0.8176
   79DC      C4 2489   6.884  15.381   8.226 -0.0114 -0.4336 -0.2683
   79DC      N4 2490   6.899  15.258   8.271  0.0080 -0.0338 -0.0535
   79DC     H41 2491   6.982  15.208   8.244 -0.0079 -0.2807  0.3496
   79DC     H42 2492   6.853  15.223   8.354  0.6900  0.8911  0.7361
   79DC      N3 2493   6.789  15.452   8.284  0.3801 -0.0644  0.2752
   79DC      C2 2494   6.775  15.580   8.255  0.5002 -0.0009 -0.2174
   79DC      O2 2495   6.693  15.639   8.323 -0.0142 -0.1350  0.0396
   79DC     C3' 2496   6.919   0.086   8.015  0.4014 -0.0719 -0.3422
   79DC     H3' 2497   7.006   0.114   7.955 -0.0322 -0.5337 -1.2056
   79DC     C2' 2498   6.946  15.871   8.111 -0.1782  0.4667  0.1081
   79DC    H2'1 2499   7.037  15.818   8.082 -0.2533 -2.4192  4.3185
   79DC    H2'2 2500   6.969  15.889   8.216  0.5213 -0.0021  0.0441
   79DC     O3' 2501   6.862   0.207   8.077 -0.1025 -0.2435  0.7764
   80DT       P 2502   6.953   0.309   8.159  0.2694  0.2486 -0.4548
   80DT     O1P 2503   6.869   0.428   8.188 -0.3216 -0.6033  0.3015
   80DT     O2P 2504   7.080   0.331   8.091  0.0064  0.4167  0.4105
   80DT     O5' 2505   6.970   0.233   8.294  0.5658  0.4017  0.2872
   80DT     C5' 2506   6.870   0.241   8.390  0.3428 -0.6753 -0.2351
   80DT    H5'1 2507   6.773   0.209   8.351  0.8835  0.2892 -2.4981
   80DT    H5'2 2508   6.854   0.344   8.424 -2.2879 -1.2285  0.5072
   80DT     C4' 2509   6.895   0.150   8.503  0.7899  0.2080  0.2806
   80DT     H4' 2510   6.803   0.164   8.561  0.9628  0.9542  0.3928
   80DT     O4' 2511   6.912   0.022   8.463 -0.3836  0.2656  0.2620
   80DT     C1' 2512   6.997  15.856   8.542  1.0960 -0.1498  0.2974
   80DT     H1' 2513   6.937  15.839   8.632 -0.4795  2.9173 -0.0610
   80DT      N1 2514   7.040  15.728   8.484  0.2153 -0.0608  0.4433
   80DT      C6 2515   7.122  15.728   8.372  0.0098 -0.1502  0.2539
   80DT      H6 2516   7.148  15.814   8.313  1.6187 -0.6195  0.2523
   80DT      C5 2517   7.186  15.610   8.333  0.3883 -0.6298 -0.0698
   80DT      C7 2518   7.273  15.609   8.213  0.4952 -0.1046  0.2369
   80DT     H71 2519   7.225  15.535   8.149 -1.9405 -0.8778  2.7353
   80DT     H72 2520   7.299  15.708   8.176  1.9953 -0.0348  1.4131
   80DT     H73 2521   7.369  15.568   8.242  0.7508  0.8068  0.7162
   80DT      C4 2522   7.164  15.485   8.405 -0.2570 -0.7017  0.0004
   80DT      O4 2523   7.211  15.376   8.381 -0.1069  0.0540  0.1488
   80DT      N3 2524   7.080  15.499   8.509  0.2426 -0.4335 -0.0326
   80DT      H3 2525   7.075  15.411   8.559  3.4241  0.0797  1.4666
   80DT      C2 2526   7.011  15.611   8.552 -0.2781 -0.6089  0.3695
   80DT      O2 2527   6.939  15.597   8.651 -0.0202  0.1551  0.4132
   80DT     C3' 2528   7.013   0.185   8.597 -0.6769  0.3559 -0.1466
   80DT     H3' 2529   7.059   0.277   8.561  1.4909  0.2090  2.0543
   80DT     C2' 2530   7.104   0.064   8.561  1.1485 -0.2361  0.0394
   80DT    H2'1 2531   7.153   0.092   8.468  0.7141 -0.0777 -0.1428
   80DT    H2'2 2532   7.180   0.036   8.635  0.9646 -0.9359 -0.0255
   80DT     O3' 2533   6.976   0.199   8.731  0.4994 -0.2390  0.1076
   81DG       P 2534   7.072   0.274   8.835 -0.1158 -0.1711 -0.6223
   81DG     O1P 2535   7.023   0.407   8.874 -0.2542  0.2115  0.0495
   81DG     O2P 2536   7.219   0.259   8.800  0.7870  0.4516 -0.1758
   81DG     O5' 2537   7.048   0.179   8.959 -0.9603  0.4638  0.1506
   81DG     C5' 2538   6.938   0.194   9.051 -0.1473 -0.0907  0.2744
   81DG    H5'1 2539   6.849   0.194   8.988  0.2268  0.2463 -0.2612
   81DG    H5'2 2540   6.949   0.291   9.099 -1.9510 -0.0283  0.6270
   81DG     C4' 2541   6.924   0.082   9.149 -0.1201 -0.6085 -0.8178
   81DG     H4' 2542   6.833   0.095   9.207  0.3881 -3.2296  0.7250
   81DG     O4' 2543   6.921  15.857   9.077 -0.2826  0.1737 -0.1333
   81DG     C1' 2544   7.036  15.781   9.100 -0.1776 -0.4223 -0.7180
   81DG     H1' 2545   7.015  15.700   9.170 -2.4693 -0.1429 -1.0057
   81DG      N9 2546   7.102  15.725   8.976 -0.4610 -0.1604 -0.5806
   81DG      C8 2547   7.141  15.788   8.860 -0.0343  0.5554  0.1748
   81DG      H8 2548   7.122  15.891   8.834  0.7764  0.5363 -0.5448
   81DG      N7 2549   7.209  15.709   8.781  0.4162 -0.2184 -0.1435
   81DG      C5 2550   7.216  15.587   8.841  1.1494 -0.0844 -0.6756
   81DG      C6 2551   7.273  15.463   8.804 -0.0080 -0.4425  0.2996
   81DG      O6 2552   7.331  15.431   8.699 -0.1799  0.2571  0.1357
   81DG      N1 2553   7.242  15.360   8.880  0.1939  0.2067 -0.4973
   81DG      H1 2554   7.287  15.274   8.853 -0.3061 -0.9758  2.1177
   81DG      C2 2555   7.161  15.369   8.994 -0.4864  0.5145 -0.2571
   81DG      N2 2556   7.141  15.261   9.070 -0.1503 -0.0753  0.2767
   81DG     H21 2557   7.176  15.172   9.038 -1.9828 -1.2413  1.3193
   81DG     H22 2558   7.079  15.272   9.149  0.3089  0.3280  0.5853
   81DG      N3 2559   7.107  15.487   9.036  0.1639 -0.1323  0.1527
   81DG      C4 2560   7.135  15.593   8.956  0.0391  0.1331  0.2717
   81DG     C3' 2561   7.043   0.079   9.236 -0.0992  0.2255  0.0803
   81DG     H3' 2562   7.082   0.178   9.260  0.7430 -0.7211  3.0895
   81DG     C2' 2563   7.138  15.886   9.162 -0.6076 -0.1349  0.1401
   81DG    H2'1 2564   7.190  15.943   9.085  1.5168 -1.6153  0.3869
   81DG    H2'2 2565   7.208  15.842   9.233  0.2996  2.4782  0.9743
   81DG     O3' 2566   7.002   0.018   9.359 -0.2168  0.7040 -0.7964
   82DA       P 2567   7.087   0.011   9.490  0.2107  0.2082  0.0667
   82DA     O1P 2568   6.997   0.019   9.606 -0.3776  0.4183 -0.2405
   82DA     O2P 2569   7.210   0.097   9.485  0.1038 -0.6462 -0.2879
   82DA     O5' 2570   7.149  15.762   9.482  0.4450 -0.5621 -0.0473
   82DA     C5' 2571   7.060  15.656   9.517  0.5613 -0.1375  0.2602
   82DA    H5'1 2572   6.985  15.656   9.438  1.2642 -0.2601 -0.4177
   82DA    H5'2 2573   7.011  15.682   9.611  0.5948  2.4580 -0.3775
   82DA     C4' 2574   7.124  15.518   9.534 -0.3986  0.7336 -0.6660
   82DA     H4' 2575   7.045  15.450   9.566 -0.0670  1.0652  0.9515
   82DA     O4' 2576   7.176  15.472   9.413 -0.5337  0.2310 -0.2964
   82DA     C1' 2577   7.315  15.441   9.419 -0.0175  0.3689 -0.3368
   82DA     H1' 2578   7.337  15.335   9.428 -2.8691 -0.2115  0.7429
   82DA      N9 2579   7.379  15.492   9.300 -0.1951  0.5057 -0.0130
   82DA      C8 2580   7.391  15.617   9.259 -0.2986 -0.7299  0.3869
   82DA      H8 2581   7.353  15.699   9.317 -2.2868 -1.5757  0.3393
   82DA      N7 2582   7.443  15.634   9.140  0.0629  0.5545 -0.1988
   82DA      C5 2583   7.463  15.505   9.097  0.3023  0.1272  0.2108
   82DA      C6 2584   7.528  15.443   8.985 -0.3636 -0.2005 -0.5831
   82DA      N6 2585   7.591  15.501   8.879 -0.0827 -0.3696  0.2263
   82DA     H61 2586   7.588  15.600   8.861 -1.0740 -0.4053  0.1469
   82DA     H62 2587   7.656  15.437   8.835 -0.1318  0.7456 -1.5236
   82DA      N1 2588   7.550  15.316   8.980 -0.7051 -0.1645 -0.3787
   82DA      C2 2589   7.515  15.237   9.087  0.6729 -0.1950  0.5502
   82DA      H2 2590   7.537  15.132   9.074  1.8296  0.1068 -0.0769
   82DA      N3 2591   7.451  15.278   9.197 -0.5853 -0.8441 -0.7736
   82DA      C4 2592   7.440  15.416   9.201  0.3783 -0.0128  0.0602
   82DA     C3' 2593   7.239  15.508   9.631 -0.0781  0.5983 -0.0251
   82DA     H3' 2594   7.244  15.580   9.712 -0.6126 -1.1456  1.6506
   82DA     C2' 2595   7.362  15.519   9.546 -0.3090 -0.4617 -0.0971
   82DA    H2'1 2596   7.385  15.625   9.536 -1.9610 -0.0982 -0.3165
   82DA    H2'2 2597   7.448  15.471   9.593 -0.7590 -0.5272  0.6823
   82DA     O3' 2598   7.218  15.382   9.688  0.0146 -0.3316  0.6504
   83DA       P 2599   7.321  15.328   9.788 -0.2031  0.1561  0.1494
   83DA     O1P 2600   7.259  15.228   9.877 -0.1294 -0.4992  0.1532
   83DA     O2P 2601   7.398  15.440   9.849 -0.2583  0.7301  0.2324
   83DA     O5' 2602   7.426  15.250   9.696 -0.2506  0.0755 -0.2849
   83DA     C5' 2603   7.394  15.123   9.649 -0.3006 -0.2849  0.1769
   83DA    H5'1 2604   7.318  15.120   9.571 -2.8442 -0.5161  2.5165
   83DA    H5'2 2605   7.350  15.073   9.735 -1.3928  1.8306  0.9087
   83DA     C4' 2606   7.513  15.055   9.587  0.8722 -0.3973 -0.4918
   83DA     H4' 2607   7.487  14.953   9.556 -2.2576 -0.2972  1.3406
   83DA     O4' 2608   7.550  15.131   9.474 -0.1267 -0.0607 -0.3926
   83DA     C1' 2609   7.689  15.131   9.456  0.4043 -0.2298  0.1286
   83DA     H1' 2610   7.713  15.032   9.416  0.3785 -0.1850  0.0004
   83DA      N9 2611   7.730  15.242   9.365 -0.5124 -0.2051 -0.1224
   83DA      C8 2612   7.725  15.380   9.385  0.6098 -1.0106  0.3251
   83DA      H8 2613   7.674  15.424   9.470 -0.4070  0.3491 -0.9477
   83DA      N7 2614   7.776  15.452   9.292  0.8890 -0.0904  0.0296
   83DA      C5 2615   7.825  15.356   9.202  0.0563  0.2764 -0.2557
   83DA      C6 2616   7.893  15.363   9.079 -0.3372 -0.0303 -0.2350
   83DA      N6 2617   7.921  15.483   9.017  0.0120  0.0146 -0.0114
   83DA     H61 2618   7.891  15.569   9.061 -0.7266 -0.1182 -0.2449
   83DA     H62 2619   7.995  15.489   8.948 -0.5218 -0.3237 -0.6242
   83DA      N1 2620   7.932  15.250   9.017  0.6723  0.2012  0.2420
   83DA      C2 2621   7.905  15.134   9.078 -0.1849 -0.2252  0.4740
   83DA      H2 2622   7.940  15.048   9.023 -0.2687  0.8880 -1.4111
   83DA      N3 2623   7.834  15.113   9.193 -0.4293 -0.3402 -0.3619
   83DA      C4 2624   7.807  15.227   9.252 -0.7572 -0.5156  0.1338
   83DA     C3' 2625   7.638  15.056   9.673 -0.0266 -0.0042  0.6307
   83DA     H3' 2626   7.619  15.110   9.766 -0.1536 -3.2014  2.5966
   83DA     C2' 2627   7.745  15.130   9.594  0.4251  0.0334  0.1723
   83DA    H2'1 2628   7.744  15.226   9.645 -2.2214  1.2447 -1.9085
   83DA    H2'2 2629   7.841  15.079   9.600  0.6588  0.5385  0.7873
   83DA     O3' 2630   7.674  14.918   9.703 -0.1921  0.0121 -0.1671
   84DC       P 2631   7.772  14.884   9.819  0.2293 -0.0568 -0.2027
   84DC     O1P 2632   7.734  14.750   9.863  0.3607 -0.1629  0.2054
   84DC     O2P 2633   7.768  14.994   9.915  0.3759 -0.1291 -0.1097
   84DC     O5' 2634   7.910  14.884   9.761  0.2581  0.3133  0.3432
   84DC     C5' 2635   7.949  14.779   9.669 -0.0507 -0.1197 -0.6521
   84DC    H5'1 2636   7.875  14.761   9.590  0.6700  2.4001 -2.0090
   84DC    H5'2 2637   7.968  14.684   9.719  0.1132 -0.0219 -0.5272
   84DC     C4' 2638   8.075  14.814   9.590  0.4081 -0.1075 -0.1242
   84DC     H4' 2639   8.093  14.725   9.530  1.3075  0.0622 -0.1237
   84DC     O4' 2640   8.051  14.928   9.510 -0.3685 -1.0771 -0.3060
   84DC     C1' 2641   8.168  15.008   9.508 -0.2604 -0.6211  0.3583
   84DC     H1' 2642   8.248  14.957   9.456 -0.8599 -2.1515  0.8898
   84DC      N1 2643   8.141  15.144   9.459 -0.0419 -0.0735 -0.1656
   84DC      C6 2644   8.069  15.238   9.531  0.4021 -0.2978 -0.5624
   84DC      H6 2645   8.024  15.207   9.624  1.1676 -0.7255 -0.3253
   84DC      C5 2646   8.069  15.369   9.495  0.9745  0.2069  0.6680
   84DC      H5 2647   8.020  15.442   9.559  1.7550 -0.7189  2.3902
   84DC      C4 2648   8.133  15.399   9.369  0.5607 -0.2076 -0.0324
   84DC      N4 2649   8.124  15.518   9.320  0.0516  0.0880  0.1575
   84DC     H41 2650   8.096  15.597   9.376  0.7491  0.8973 -0.6045
   84DC     H42 2651   8.158  15.524   9.225 -1.7608  2.5802 -0.4275
   84DC      N3 2652   8.189  15.313   9.293  0.2289 -0.0186 -0.3003
   84DC      C2 2653   8.202  15.186   9.339  0.1278  0.2936 -0.2539
   84DC      O2 2654   8.265  15.101   9.271  1.0500  0.0999  0.2636
   84DC     C3' 2655   8.197  14.843   9.667 -0.2243 -0.2033 -0.3071
   84DC     H3' 2656   8.182  14.819   9.773  0.7606 -2.5001 -0.6229
   84DC     C2' 2657   8.204  14.993   9.655 -0.3390 -0.1131 -0.2121
   84DC    H2'1 2658   8.126  15.037   9.718 -0.8661 -1.1093 -0.1496
   84DC    H2'2 2659   8.299  15.038   9.684  0.2058 -2.2588  1.6794
   84DC     O3' 2660   8.309  14.772   9.617  0.0278  0.4216 -1.0968
   85DA       P 2661   8.445  14.751   9.697 -0.1288 -0.3307 -0.0551
   85DA     O1P 2662   8.447  14.610   9.728  0.2375  0.6407  0.3375
   85DA     O2P 2663   8.461  14.849   9.811  0.2253 -0.1117  0.1752
   85DA     O5' 2664   8.566  14.776   9.590 -0.0905 -0.3295 -0.6441
   85DA     C5' 2665   8.580  14.680   9.485  0.1439 -1.1861 -0.2551
   85DA    H5'1 2666   8.482  14.646   9.452 -0.0833  0.2457 -1.1699
   85DA    H5'2 2667   8.626  14.588   9.519 -1.1941 -2.4534 -1.7654
   85DA     C4' 2668   8.666  14.726   9.361 -0.2712 -1.1361 -0.7182
   85DA     H4' 2669   8.672  14.650   9.283  1.5410  0.9623 -2.7910
   85DA     O4' 2670   8.615  14.848   9.314  0.6852 -0.1372 -0.0265
   85DA     C1' 2671   8.714  14.948   9.313 -0.2072  0.6831 -0.5599
   85DA     H1' 2672   8.770  14.953   9.220 -0.2744  0.4112 -0.6150
   85DA      N9 2673   8.632  15.069   9.352 -0.3445  0.0644  0.5845
   85DA      C8 2674   8.548  15.077   9.460 -0.3647 -0.3952  0.2508
   85DA      H8 2675   8.538  14.986   9.517  0.6420 -1.6276 -1.4313
   85DA      N7 2676   8.488  15.193   9.474 -0.3661  0.8460 -0.1477
   85DA      C5 2677   8.546  15.264   9.364 -0.2801  0.5526  1.0576
   85DA      C6 2678   8.539  15.396   9.317  0.0229  0.1126  0.4042
   85DA      N6 2679   8.468  15.493   9.366  0.7418  0.6554 -0.4590
   85DA     H61 2680   8.396  15.474   9.435  3.1117 -0.8883  1.7735
   85DA     H62 2681   8.480  15.585   9.327  0.7640  0.9425  0.2185
   85DA      N1 2682   8.615  15.441   9.221  0.2376 -0.4969 -0.1661
   85DA      C2 2683   8.683  15.355   9.152  0.4074 -0.1945  0.3307
   85DA      H2 2684   8.737  15.388   9.064  0.0259 -0.3134  0.0474
   85DA      N3 2685   8.706  15.229   9.177 -0.4861  0.0432  0.4629
   85DA      C4 2686   8.630  15.190   9.286  0.2173 -0.9663 -0.8483
   85DA     C3' 2687   8.813  14.759   9.404 -0.8704 -0.2277  1.1798
   85DA     H3' 2688   8.837  14.713   9.500 -1.8524 -0.4172  1.3384
   85DA     C2' 2689   8.814  14.907   9.421 -1.1691 -0.1615  0.3935
   85DA    H2'1 2690   8.790  14.933   9.524  1.1948 -0.6042  1.1203
   85DA    H2'2 2691   8.913  14.949   9.402 -1.4194  0.4226  0.3679
   85DA     O3' 2692   8.913  14.717   9.309 -0.1037  0.3160 -0.2298
   86DT       P 2693   9.075  14.739   9.330  0.0440  0.4380 -0.0436
   86DT     O1P 2694   9.142  14.634   9.249 -0.2501 -0.1499 -0.2461
   86DT     O2P 2695   9.116  14.762   9.470  0.3894  0.1548 -0.4313
   86DT     O5' 2696   9.101  14.870   9.254 -0.5151  0.3873  0.6152
   86DT     C5' 2697   9.076  14.877   9.111 -0.2233  0.6676  0.7733
   86DT    H5'1 2698   8.968  14.872   9.100 -0.2479  1.6081  0.4625
   86DT    H5'2 2699   9.122  14.794   9.057 -1.3469  0.5607 -0.0604
   86DT     C4' 2700   9.120  15.005   9.045  0.5212  0.7147 -0.8176
   86DT     H4' 2701   9.089  15.001   8.940 -3.4387 -0.0861  0.2426
   86DT     O4' 2702   9.044  15.105   9.091  0.3269 -0.2919 -0.1697
   86DT     C1' 2703   9.137  15.211   9.125 -0.2740 -0.0901 -0.3257
   86DT     H1' 2704   9.132  15.282   9.042 -0.5174 -0.7181 -0.8672
   86DT      N1 2705   9.081  15.276   9.243  0.8706 -0.4926 -0.4366
   86DT      C6 2706   9.057  15.216   9.364 -0.1001  0.2340 -0.0859
   86DT      H6 2707   9.080  15.111   9.377 -1.8513 -0.1502  0.2024
   86DT      C5 2708   9.014  15.282   9.475  0.1692  0.0126 -0.3749
   86DT      C7 2709   8.998  15.208   9.605 -0.1984 -0.1273  0.8368
   86DT     H71 2710   9.086  15.154   9.639  0.2531  0.2085  0.2317
   86DT     H72 2711   8.957  15.277   9.679 -0.2669 -0.9875  1.6171
   86DT     H73 2712   8.921  15.132   9.592  0.4486 -1.0323  2.1219
   86DT      C4 2713   8.964  15.421   9.465  0.4904 -0.3429  0.0404
   86DT      O4 2714   8.908  15.488   9.550 -0.0425  0.2542 -0.4409
   86DT      N3 2715   8.983  15.473   9.342  0.1482  0.1011  0.1230
   86DT      H3 2716   8.968  15.572   9.328  1.8822  0.0933 -2.4005
   86DT      C2 2717   9.029  15.407   9.226  0.1653 -0.6768  1.0198
   86DT      O2 2718   9.015  15.474   9.121  0.5787  0.0663 -0.3256
   86DT     C3' 2719   9.268  15.044   9.048 -0.1952 -0.3132 -0.0680
   86DT     H3' 2720   9.320  14.957   9.089 -2.8674 -1.8600  0.2569
   86DT     C2' 2721   9.279  15.158   9.145  0.1436  0.1094 -0.1566
   86DT    H2'1 2722   9.289  15.123   9.247 -1.4514 -0.5710 -0.2131
   86DT    H2'2 2723   9.359  15.231   9.125 -1.1326  1.1086 -1.9178
   86DT     O3' 2724   9.309  15.081   8.920  0.8960 -0.9278  0.5543
   87DG       P 2725   9.454  15.130   8.884  0.0552  0.0610 -0.0839
   87DG     O1P 2726   9.479  15.117   8.737 -0.0832  0.0501 -0.1024
   87DG     O2P 2727   9.549  15.057   8.968  0.2638 -0.0061  0.6716
   87DG     O5' 2728   9.452  15.284   8.917 -0.3916 -0.2323 -0.5265
   87DG     C5' 2729   9.386  15.381   8.836 -0.1931 -0.2034 -0.0507
   87DG    H5'1 2730   9.278  15.362   8.834 -0.6484  2.0635  0.5626
   87DG    H5'2 2731   9.432  15.377   8.737  0.8683 -1.1385  0.4615
   87DG     C4' 2732   9.419  15.523   8.887  0.2935 -0.4530 -0.1390
   87DG     H4' 2733   9.372  15.589   8.815 -0.3797  0.5947  1.2265
   87DG     O4' 2734   9.365  15.548   9.018  0.2741  0.0311  0.3362
   87DG     C1' 2735   9.468  15.599   9.099 -0.6557 -0.1760  0.4309
   87DG     H1' 2736   9.471  15.707   9.085  1.4810 -0.0658  1.3881
   87DG      N9 2737   9.430  15.578   9.239  0.5291 -0.4330  0.1823
   87DG      C8 2738   9.440  15.470   9.312 -0.1325  0.4458 -0.6437
   87DG      H8 2739   9.489  15.376   9.289 -0.7360 -0.5050  1.6116
   87DG      N7 2740   9.387  15.485   9.426 -0.4199 -0.3513 -0.4474
   87DG      C5 2741   9.325  15.608   9.422 -0.0141 -0.0719  0.9535
   87DG      C6 2742   9.250  15.685   9.517 -0.3073 -0.1384  0.3392
   87DG      O6 2743   9.218  15.665   9.635  0.0768  0.9262  0.2577
   87DG      N1 2744   9.203  15.806   9.471 -0.4700  0.4250 -0.2033
   87DG      H1 2745   9.145  15.859   9.534  0.3718  0.4357  0.5729
   87DG      C2 2746   9.238  15.857   9.348 -0.6370 -0.0035 -0.6111
   87DG      N2 2747   9.190   0.075   9.314  0.4405  0.3265  0.3163
   87DG     H21 2748   9.124   0.120   9.376  1.5954  0.2127  1.6945
   87DG     H22 2749   9.204   0.102   9.218 -0.2861 -0.8713 -0.1410
   87DG      N3 2750   9.310  15.792   9.261 -0.3947  0.1550  0.5114
   87DG      C4 2751   9.351  15.668   9.306 -0.7918  0.1090  0.4985
   87DG     C3' 2752   9.568  15.550   8.902 -0.6501 -0.0234 -0.4969
   87DG     H3' 2753   9.631  15.485   8.841  0.0654 -0.3797  0.6008
   87DG     C2' 2754   9.594  15.531   9.052 -0.3356  0.0039 -0.4528
   87DG    H2'1 2755   9.592  15.425   9.077  0.4729  0.0703 -0.0935
   87DG    H2'2 2756   9.685  15.586   9.078  0.1773  2.0007 -5.3423
   87DG     O3' 2757   9.586  15.687   8.872  0.0077  0.0621 -0.2704
   88DC       P 2758   9.630  15.741   8.731  0.1124 -0.2371 -0.0410
   88DC     O1P 2759   9.555  15.684   8.617 -0.6410 -0.4021 -0.9874
   88DC     O2P 2760   9.776  15.760   8.722 -0.2744  0.5500 -0.2870
   88DC     O5' 2761   9.590  15.898   8.746 -0.0359  0.3685 -0.3187
   88DC     C5' 2762   9.460   0.039   8.704  0.6881 -0.3034  0.3022
   88DC    H5'1 2763   9.385  -0.040   8.712  0.9687 -0.6135 -0.0725
   88DC    H5'2 2764   9.476   0.074   8.602  1.8446 -0.1697  0.5174
   88DC     C4' 2765   9.400   0.152   8.777 -0.2486 -0.5016 -0.3201
   88DC     H4' 2766   9.302   0.179   8.738  1.0376  2.4215 -1.8820
   88DC     O4' 2767   9.390   0.128   8.916  0.0285  0.3143 -0.3787
   88DC     C1' 2768   9.450   0.222   8.988  0.0856 -0.5996  0.1458
   88DC     H1' 2769   9.379   0.301   9.012 -0.2518 -1.0362  0.6188
   88DC      N1 2770   9.518   0.163   9.110  0.1726  0.1324 -0.3626
   88DC      C6 2771   9.604   0.053   9.106 -1.0935 -0.3874  0.0644
   88DC      H6 2772   9.622   0.006   9.011 -1.7642 -2.2835  0.8238
   88DC      C5 2773   9.645  15.894   9.217  0.1595 -0.2743  0.1742
   88DC      H5 2774   9.696  15.800   9.209 -0.6063 -0.7978  1.1852
   88DC      C4 2775   9.595   0.042   9.338  0.7774 -0.9408 -0.3943
   88DC      N4 2776   9.638  15.901   9.453 -0.0149  0.5645 -0.0024
   88DC     H41 2777   9.721  15.843   9.457 -0.0745  0.3836 -1.0402
   88DC     H42 2778   9.609  15.949   9.537  0.5805  0.0745  0.4903
   88DC      N3 2779   9.523   0.153   9.347 -0.5913  0.4802  0.3003
   88DC      C2 2780   9.487   0.216   9.236 -0.3302 -0.4286 -0.1407
   88DC      O2 2781   9.410   0.310   9.250  0.2152 -0.3974 -0.2472
   88DC     C3' 2782   9.472   0.287   8.768 -0.4590 -0.3849  0.5372
   88DC     H3' 2783   9.530   0.291   8.676  0.7473 -0.5185  1.2670
   88DC     C2' 2784   9.557   0.285   8.901  0.2294  1.1252  0.4591
   88DC    H2'1 2785   9.648   0.225   8.894 -0.1363  0.6249  0.0038
   88DC    H2'2 2786   9.586   0.386   8.932 -0.5428  0.7645  2.5028
   88DC     O3' 2787   9.389   0.397   8.760 -0.3620 -0.0986  0.2464
   89DC       P 2788   9.439   0.540   8.706 -0.5430  0.0051 -0.6383
   89DC     O1P 2789   9.316   0.611   8.662 -0.3070 -0.0188 -0.1396
   89DC     O2P 2790   9.560   0.522   8.619 -0.1051 -0.1066 -0.8869
   89DC     O5' 2791   9.497   0.599   8.836 -0.1054 -0.6519 -0.2294
   89DC     C5' 2792   9.409   0.680   8.911  0.2752  0.2027  0.7059
   89DC    H5'1 2793   9.317   0.624   8.929  0.0269  0.1526 -0.6102
   89DC    H5'2 2794   9.370   0.764   8.854 -1.1339 -2.2605 -2.2473
   89DC     C4' 2795   9.483   0.714   9.040 -0.7630 -0.1306  1.4339
   89DC     H4' 2796   9.409   0.780   9.084  1.4743  0.9977  3.7197
   89DC     O4' 2797   9.505   0.606   9.128  0.2666  0.0571  0.2488
   89DC     C1' 2798   9.632   0.624   9.189  0.2022  0.6191 -0.0531
   89DC     H1' 2799   9.611   0.701   9.264 -0.4498  0.7883 -0.4021
   89DC      N1 2800   9.681   0.503   9.256 -0.0801 -0.1859 -0.2166
   89DC      C6 2801   9.757   0.418   9.183 -0.6827 -0.7492  0.2545
   89DC      H6 2802   9.755   0.421   9.075  1.1545 -3.1037  0.0626
   89DC      C5 2803   9.827   0.321   9.247 -0.0279 -0.4405 -0.5973
   89DC      H5 2804   9.882   0.251   9.186  0.2145  1.4871 -2.7671
   89DC      C4 2805   9.807   0.314   9.392 -0.4327  0.3770  0.5647
   89DC      N4 2806   9.861   0.219   9.461  0.0692 -0.6458  0.1507
   89DC     H41 2807   9.910   0.150   9.406  1.1295 -0.0613  0.3300
   89DC     H42 2808   9.821   0.196   9.551  0.9846  1.3468  1.1219
   89DC      N3 2809   9.722   0.391   9.461 -0.4347 -0.1300 -0.5040
   89DC      C2 2810   9.663   0.494   9.398  0.1275  0.3360  0.5351
   89DC      O2 2811   9.598   0.574   9.465  0.0893  0.8467 -0.6780
   89DC     C3' 2812   9.618   0.790   9.029  0.3679  0.1099 -0.2705
   89DC     H3' 2813   9.635   0.813   8.924 -1.6878  1.4149 -0.3678
   89DC     C2' 2814   9.719   0.689   9.082  0.7460 -0.2255 -0.2285
   89DC    H2'1 2815   9.747   0.625   8.999 -0.1902 -1.4426  0.3579
   89DC    H2'2 2816   9.803   0.741   9.129  0.1056  0.0697  0.6214
   89DC     O3' 2817   9.615   0.902   9.117  0.5100  0.1971  0.4013
   90DT       P 2818   9.574   1.049   9.067 -0.1549  0.2091  0.2601
   90DT     O1P 2819   9.495   1.042   8.944 -0.3445 -0.2504 -0.6127
   90DT     O2P 2820   9.696   1.133   9.058  0.6579  0.0379  0.3399
   90DT     O5' 2821   9.478   1.116   9.181 -1.1076  0.1144  0.2986
   90DT     C5' 2822   9.353   1.048   9.225 -0.7388  0.0329  0.0639
   90DT    H5'1 2823   9.344   0.952   9.176  0.3757 -0.4331  0.7365
   90DT    H5'2 2824   9.270   1.115   9.203 -0.0041  1.0543  0.3074
   90DT     C4' 2825   9.357   1.030   9.377  0.8857  0.4615  0.0204
   90DT     H4' 2826   9.265   0.980   9.407 -0.4782  1.2535 -2.5393
   90DT     O4' 2827   9.471   0.956   9.412 -0.0585  0.0423  0.3805
   90DT     C1' 2828   9.541   1.028   9.510 -0.1287 -0.1285  0.1639
   90DT     H1' 2829   9.487   1.008   9.603 -1.1894  2.8597  0.2974
   90DT      N1 2830   9.678   0.976   9.511  0.5668 -0.3464 -0.0750
   90DT      C6 2831   9.767   0.980   9.401 -0.0342 -0.1548  0.1819
   90DT      H6 2832   9.755   1.046   9.316 -2.5034  0.0604  0.6341
   90DT      C5 2833   9.873   0.897   9.391  0.1836 -0.0063  0.9363
   90DT      C7 2834   9.964   0.905   9.274  0.1285  0.6252  0.2951
   90DT     H71 2835   9.920   0.957   9.189 -1.0440  2.3306  1.8720
   90DT     H72 2836  10.055   0.960   9.297  0.4434  0.9182 -1.4683
   90DT     H73 2837   9.995   0.806   9.238  0.2223  1.3566 -1.7834
   90DT      C4 2838   9.902   0.806   9.502 -0.7157  1.6087 -0.1238
   90DT      O4 2839   9.997   0.721   9.517  0.1929 -0.8037 -0.2340
   90DT      N3 2840   9.820   0.813   9.611 -0.0794  0.0023  0.0747
   90DT      H3 2841   9.843   0.750   9.687 -0.6896  1.3195  1.3880
   90DT      C2 2842   9.709   0.898   9.621  0.6967  0.7915  0.4874
   90DT      O2 2843   9.639   0.882   9.721  0.3254 -0.1321 -0.3439
   90DT     C3' 2844   9.374   1.170   9.431 -0.8061  0.0215  0.2694
   90DT     H3' 2845   9.356   1.245   9.355 -0.9012 -0.9039 -0.6454
   90DT     C2' 2846   9.526   1.173   9.472  0.5449 -0.0148 -0.0162
   90DT    H2'1 2847   9.592   1.204   9.390  0.5030 -1.8675 -0.8036
   90DT    H2'2 2848   9.544   1.241   9.555 -0.5017 -1.2052  1.2192
   90DT     O3' 2849   9.278   1.187   9.535  0.1461  0.2004  0.3816
   91DT       P 2850   9.270   1.309   9.633  0.3419  0.1202 -0.4045
   91DT     O1P 2851   9.125   1.325   9.653 -0.1829  0.0296  0.0829
   91DT     O2P 2852   9.345   1.427   9.583  0.0626 -0.0666 -0.4387
   91DT     O5' 2853   9.338   1.268   9.769  0.1060  0.5633 -0.0848
   91DT     C5' 2854   9.289   1.156   9.840  0.0049 -0.0989  0.1307
   91DT    H5'1 2855   9.285   1.077   9.764  1.9141  0.0631 -0.1761
   91DT    H5'2 2856   9.189   1.176   9.879  0.4264  2.1891  0.1805
   91DT     C4' 2857   9.371   1.125   9.959  0.2952 -0.5364  0.2281
   91DT     H4' 2858   9.314   1.052  10.016  1.6728 -0.6355  1.5450
   91DT     O4' 2859   9.492   1.068   9.911  0.3212  0.5135 -0.4612
   91DT     C1' 2860   9.603   1.105   9.986  0.2784 -0.0182 -0.0433
   91DT     H1' 2861   9.617   1.030  10.064 -1.6777 -1.1525 -0.7291
   91DT      N1 2862   9.730   1.109   9.905  0.0058 -0.8570 -0.2172
   91DT      C6 2863   9.744   1.190   9.795 -0.0173 -0.3328  0.3226
   91DT      H6 2864   9.665   1.258   9.767  0.0678 -0.6460 -0.6885
   91DT      C5 2865   9.859   1.188   9.716 -0.3468  0.2463 -0.1369
   91DT      C7 2866   9.865   1.275   9.590 -0.2448  0.8290 -0.3658
   91DT     H71 2867   9.941   1.353   9.600  0.3087  0.1263  1.2081
   91DT     H72 2868   9.893   1.218   9.502 -1.3061  0.2844 -0.3652
   91DT     H73 2869   9.770   1.327   9.577  0.1075  1.2356 -1.4736
   91DT      C4 2870   9.965   1.090   9.748  0.2087  0.0750 -0.3533
   91DT      O4 2871  10.059   1.065   9.676  0.2189 -0.3421  0.1358
   91DT      N3 2872   9.947   1.022   9.870  0.4011 -0.0695  0.1694
   91DT      H3 2873  10.006   0.945   9.898 -2.0069 -2.6990 -1.4428
   91DT      C2 2874   9.835   1.028   9.943  0.4249 -1.0516 -0.1264
   91DT      O2 2875   9.827   0.955  10.041 -0.0070  0.1957  0.0103
   91DT     C3' 2876   9.416   1.237  10.060  0.4731 -0.1797  0.2296
   91DT     H3' 2877   9.367   1.329  10.028 -0.8203 -1.0172 -0.2806
   91DT     C2' 2878   9.569   1.244  10.037 -0.4094 -0.0615  0.5480
   91DT    H2'1 2879   9.595   1.325   9.970 -0.9849 -0.5298 -0.2543
   91DT    H2'2 2880   9.612   1.259  10.136  0.1531 -0.9267  0.4458
   91DT     O3' 2881   9.371   1.204  10.191  0.0725  0.7839 -0.3236
   92DT       P 2882   9.358   1.326  10.298  0.1159 -0.0910  0.0559
   92DT     O1P 2883   9.250   1.309  10.398 -0.7097 -0.0395 -0.1111
   92DT     O2P 2884   9.365   1.452  10.225  0.4563  0.1486 -0.4098
   92DT     O5' 2885   9.509   1.309  10.368  0.9748 -0.0610  0.1098
   92DT     C5' 2886   9.529   1.206  10.465 -0.3372  0.1556 -0.1071
   92DT    H5'1 2887   9.491   1.113  10.423  3.3437 -1.7373  0.3311
   92DT    H5'2 2888   9.479   1.236  10.557 -2.2642 -3.2439  0.1222
   92DT     C4' 2889   9.680   1.180  10.498  0.4730 -0.3814  0.1675
   92DT     H4' 2890   9.676   1.105  10.576  0.6894  0.6883  1.2381
   92DT     O4' 2891   9.743   1.128  10.388 -0.2536  0.3295 -0.5326
   92DT     C1' 2892   9.881   1.151  10.402  0.4305 -0.0416 -0.4194
   92DT     H1' 2893   9.918   1.056  10.439  0.8433 -0.2930 -1.4313
   92DT      N1 2894   9.939   1.186  10.270 -0.1177 -0.1457 -0.0493
   92DT      C6 2895   9.875   1.283  10.193  0.2231 -0.5218 -0.1687
   92DT      H6 2896   9.776   1.315  10.221  0.5315  1.1774 -0.8837
   92DT      C5 2897   9.939   1.335  10.084 -0.9675 -1.2195  0.2158
   92DT      C7 2898   9.885   1.457  10.021 -0.7438  0.8167  0.3630
   92DT     H71 2899   9.787   1.484  10.061 -1.1768  0.9347 -0.7151
   92DT     H72 2900   9.954   1.541  10.023 -1.0150  1.0740 -0.5197
   92DT     H73 2901   9.855   1.430   9.919 -0.2743 -0.1330  0.4662
   92DT      C4 2902  10.072   1.291  10.042  0.5282 -0.1777  0.4870
   92DT      O4 2903  10.136   1.327   9.941 -0.4951 -0.1435  0.3749
   92DT      N3 2904  10.129   1.196  10.120  0.0076  0.2004 -0.3453
   92DT      H3 2905  10.222   1.162  10.099  0.5310 -0.1449  2.1892
   92DT      C2 2906  10.069   1.137  10.232 -0.0223  0.0918 -0.0165
   92DT      O2 2907  10.120   1.049  10.293  0.2553  0.0889 -0.6708
   92DT     C3' 2908   9.762   1.304  10.537 -0.0111 -0.0013 -0.1443
   92DT     H3' 2909   9.743   1.398  10.486 -1.0256 -0.1833 -0.1211
   92DT     C2' 2910   9.901   1.257  10.506  0.2514 -0.2626 -0.0465
   92DT    H2'1 2911   9.970   1.333  10.469 -1.2392  0.1353 -2.2410
   92DT    H2'2 2912   9.943   1.219  10.599 -2.1962 -0.8193  0.8998
   92DT     O3' 2913   9.750   1.322  10.679 -0.0089  0.0379  0.2679
   93DT       P 2914   9.813   1.451   0.078  0.6485 -0.1832 -0.0275
   93DT     O1P 2915   9.763   1.440   0.213  0.5952  0.7892 -0.8174
   93DT     O2P 2916   9.795   1.579   0.008  0.5264  0.7201  0.5271
   93DT     O5' 2917   9.969   1.424   0.081  0.9048 -0.3193  0.1574
   93DT     C5' 2918  10.026   1.324   0.160  0.3252 -0.1320 -0.0600
   93DT    H5'1 2919   9.982   1.229   0.129  1.7284 -0.9901  0.4727
   93DT    H5'2 2920   9.990   1.334   0.262 -0.4859  0.1192 -0.3580
   93DT     C4' 2921  10.182   1.307   0.147  0.3266  0.2941  0.1453
   93DT     H4' 2922  10.215   1.216   0.198 -2.7463  0.1428  2.1500
   93DT     O4' 2923  10.214   1.299   0.005  0.5080  0.4814  0.2068
   93DT     C1' 2924  10.297   1.413  10.654 -0.1109  0.5936 -0.2173
   93DT     H1' 2925  10.401   1.385  10.670 -0.6292 -2.1013 -1.0045
   93DT      N1 2926  10.278   1.460  10.519 -1.3743  0.2444 -0.1819
   93DT      C6 2927  10.165   1.524  10.480 -0.3708 -0.4584  0.5706
   93DT      H6 2928  10.089   1.553  10.552 -1.8080 -0.2218 -0.9696
   93DT      C5 2929  10.140   1.552  10.350  0.3427  0.3743  0.0351
   93DT      C7 2930  10.007   1.624  10.320 -0.0851 -0.3521 -0.5894
   93DT     H71 2931   9.932   1.545  10.323 -1.2560  0.6550 -1.9424
   93DT     H72 2932   9.987   1.693  10.402  0.8122  0.1962 -0.8126
   93DT     H73 2933  10.025   1.688  10.234  2.6317  1.4670  1.1670
   93DT      C4 2934  10.241   1.527  10.242 -0.2996 -0.1079  0.2166
   93DT      O4 2935  10.247   1.562  10.120 -0.5441  0.1662  0.0935
   93DT      N3 2936  10.352   1.464  10.292 -0.4938  0.3227  0.1789
   93DT      H3 2937  10.416   1.429  10.222  2.2079  2.3336  1.4358
   93DT      C2 2938  10.381   1.442  10.424 -0.1454  0.5235 -0.1004
   93DT      O2 2939  10.485   1.383  10.446 -0.0583 -0.1559  0.5822
   93DT     C3' 2940  10.247   1.424   0.209  0.4414 -0.5066 -0.3333
   93DT     H3' 2941  10.186   1.474   0.285  1.9295 -0.8419  1.1576
   93DT     C2' 2942  10.270   1.510   0.087 -0.1391 -0.3140 -0.2080
   93DT    H2'1 2943  10.180   1.566   0.060 -1.2146 -2.5224 -1.5178
   93DT    H2'2 2944  10.346   1.586   0.105 -0.6428  0.1125  0.1962
   93DT     O3' 2945  10.362   1.388   0.274 -0.0835 -0.2305 -0.3341
   94DG       P 2946  10.450   1.487   0.367  0.1382  0.0736  0.2597
   94DG     O1P 2947  10.541   1.398   0.449  0.3229 -0.5963 -0.0684
   94DG     O2P 2948  10.352   1.571   0.436 -0.1033 -0.0782  0.0428
   94DG     O5' 2949  10.535   1.567   0.253 -0.3043 -0.3141 -0.0847
   94DG     C5' 2950  10.650   1.513   0.195 -0.2118  0.3575 -1.0451
   94DG    H5'1 2951  10.625   1.410   0.172 -1.6274  0.3910  0.2101
   94DG    H5'2 2952  10.731   1.511   0.268  0.3480 -3.0487 -1.6186
   94DG     C4' 2953  10.697   1.595   0.072  0.5149  0.3486 -0.1195
   94DG     H4' 2954  10.786   1.545   0.035  0.4541  0.0951  0.0746
   94DG     O4' 2955  10.607   1.588  10.640  0.2683 -0.1314  0.2713
   94DG     C1' 2956  10.627   1.717  10.577 -0.3271  0.3227 -0.7496
   94DG     H1' 2957  10.728   1.728  10.536 -0.4444 -2.0897 -1.8376
   94DG      N9 2958  10.536   1.742  10.471  0.2149  0.1499  0.5743
   94DG      C8 2959  10.407   1.785  10.469 -0.0719  0.6406 -0.1541
   94DG      H8 2960  10.356   1.820  10.557 -0.0052  1.5724 -0.4774
   94DG      N7 2961  10.368   1.813  10.345 -0.0148 -0.0755  0.4620
   94DG      C5 2962  10.468   1.765  10.262 -0.1486 -0.0779  0.3804
   94DG      C6 2963  10.484   1.775  10.116 -0.4287 -0.7496 -0.2435
   94DG      O6 2964  10.406   1.825  10.032 -0.2556  0.0458 -0.1963
   94DG      N1 2965  10.603   1.729  10.074  0.4953 -0.1359  0.4022
   94DG      H1 2966  10.618   1.726   9.974  0.8904 -3.1263  0.4624
   94DG      C2 2967  10.711   1.699  10.156  0.8180 -0.4018 -0.2452
   94DG      N2 2968  10.816   1.658  10.098  0.4989  0.1944  0.6415
   94DG     H21 2969  10.823   1.672   9.998 -2.0088  2.3658  0.6709
   94DG     H22 2970  10.896   1.660  10.159  0.6026 -0.1215  0.5184
   94DG      N3 2971  10.699   1.702  10.289 -0.5642 -0.2637 -0.4436
   94DG      C4 2972  10.573   1.737  10.341 -0.2457  0.0189 -0.1897
   94DG     C3' 2973  10.713   1.742   0.118 -0.0675 -0.9531 -0.0165
   94DG     H3' 2974  10.684   1.757   0.222  0.1508 -1.8625  0.1856
   94DG     C2' 2975  10.618   1.810   0.020 -0.1089 -0.4798  0.2834
   94DG    H2'1 2976  10.520   1.810   0.067 -0.1318  0.3005  0.2402
   94DG    H2'2 2977  10.657   1.907  -0.011  2.1874 -0.9881  1.3524
   94DG     O3' 2978  10.844   1.799   0.100  0.4297  0.1600  0.4285
   95DA       P 2979  10.891   1.945   0.157 -0.5082  0.2022  0.0243
   95DA     O1P 2980  11.035   1.934   0.191  0.1988  0.2549 -0.1388
   95DA     O2P 2981  10.798   1.983   0.263 -0.0827  0.1366  0.2607
   95DA     O5' 2982  10.877   2.043   0.036  0.4239  0.4065  0.2263
   95DA     C5' 2983  10.983   2.067  10.619 -0.5987  0.4814 -0.6484
   95DA    H5'1 2984  11.078   2.087  10.670  0.0144 -2.7159 -0.3694
   95DA    H5'2 2985  10.957   2.154  10.558 -1.3737  0.0173 -0.9846
   95DA     C4' 2986  11.016   1.937  10.535  0.2827 -0.5606 -0.1146
   95DA     H4' 2987  11.069   1.872  10.604 -0.0370  0.4690  1.1496
   95DA     O4' 2988  10.907   1.892  10.460 -0.8531  0.2949 -0.0433
   95DA     C1' 2989  10.920   1.929  10.325  0.8376  0.1514 -0.3463
   95DA     H1' 2990  10.947   1.846  10.259  0.8684  0.7304 -1.0626
   95DA      N9 2991  10.798   1.999  10.279 -0.1181 -0.0502 -0.1055
   95DA      C8 2992  10.687   2.048  10.348 -0.8751  1.2185 -0.0857
   95DA      H8 2993  10.679   2.056  10.456 -0.2257  0.4785  0.0277
   95DA      N7 2994  10.591   2.082  10.266  0.6032  0.3479  0.0027
   95DA      C5 2995  10.637   2.062  10.140 -0.4242  0.4686 -0.7943
   95DA      C6 2996  10.591   2.090  10.009 -0.1912  0.2099  0.3444
   95DA      N6 2997  10.469   2.137   9.985  0.0599  0.1528 -0.5784
   95DA     H61 2998  10.401   2.141  10.059  2.7954  0.2770  2.1016
   95DA     H62 2999  10.446   2.147   9.887 -0.5117 -1.2644 -0.6185
   95DA      N1 3000  10.661   2.057   9.899 -0.3031 -0.3391 -0.3897
   95DA      C2 3001  10.784   2.013   9.919  0.2889 -0.2804 -0.1497
   95DA      H2 3002  10.851   2.005   9.835  0.5935 -0.2381  0.0863
   95DA      N3 3003  10.844   1.988  10.034  0.2900  0.7480 -0.3162
   95DA      C4 3004  10.766   2.016  10.144  0.6022  1.4149 -0.4844
   95DA     C3' 3005  11.124   1.971  10.431 -0.1884  0.6227  0.6873
   95DA     H3' 3006  11.189   2.050  10.468 -1.7870  0.4985  4.1577
   95DA     C2' 3007  11.040   2.022  10.311 -0.4434  0.1902  0.3736
   95DA    H2'1 3008  11.020   2.130  10.312 -2.0485 -0.0622 -0.8160
   95DA    H2'2 3009  11.092   2.002  10.217 -2.7039 -0.1304 -0.8803
   95DA     O3' 3010  11.200   1.859  10.390  0.3551 -0.2339 -0.0190
   96DT       P 3011  11.352   1.862  10.351  0.4180 -0.2050  0.1290
   96DT     O1P 3012  11.378   1.730  10.299 -0.3782  0.1753 -0.2661
   96DT     O2P 3013  11.428   1.904  10.468  0.0839 -0.1237 -0.9836
   96DT     O5' 3014  11.358   1.970  10.230  0.8509 -0.3765  0.1760
   96DT     C5' 3015  11.375   2.110  10.251 -0.2844 -0.2261  0.0182
   96DT    H5'1 3016  11.481   2.116  10.275  0.1432 -0.6190 -1.6182
   96DT    H5'2 3017  11.310   2.153  10.327 -1.4242 -0.5258 -0.7464
   96DT     C4' 3018  11.351   2.191  10.121  0.6762  0.2323 -0.0210
   96DT     H4' 3019  11.417   2.171  10.037  0.6850 -2.2610  0.4901
   96DT     O4' 3020  11.217   2.177  10.086 -0.4533 -0.5955  0.6328
   96DT     C1' 3021  11.183   2.297  10.004  0.1813  0.0127 -0.0405
   96DT     H1' 3022  11.201   2.276   9.899 -1.6937 -3.0017  0.1342
   96DT      N1 3023  11.039   2.338  10.033 -0.6232 -0.2729 -0.3296
   96DT      C6 3024  11.001   2.351  10.164  0.6107  0.2791  0.8864
   96DT      H6 3025  11.069   2.337  10.247  1.2468 -0.2344  0.2868
   96DT      C5 3026  10.870   2.380  10.187 -0.5429 -0.5859 -0.2493
   96DT      C7 3027  10.823   2.399  10.326 -0.0475 -0.5627 -0.4226
   96DT     H71 3028  10.745   2.326  10.347 -0.1411 -0.7959 -1.5439
   96DT     H72 3029  10.902   2.377  10.397 -1.0546  2.4028  1.8849
   96DT     H73 3030  10.782   2.500  10.336  1.8089  0.0854  1.3891
   96DT      C4 3031  10.768   2.396  10.080  0.8350  0.6443 -0.1466
   96DT      O4 3032  10.645   2.412  10.100 -0.8113 -0.2325  0.6525
   96DT      N3 3033  10.811   2.366   9.957 -0.7178  0.3122 -0.0721
   96DT      H3 3034  10.748   2.366   9.877 -0.3193 -2.3069 -0.4563
   96DT      C2 3035  10.947   2.340   9.928 -0.2050  0.4751  0.3139
   96DT      O2 3036  10.984   2.333   9.810 -0.5884 -0.1216  0.0703
   96DT     C3' 3037  11.367   2.339  10.145  0.0552 -0.2723  0.2960
   96DT     H3' 3038  11.328   2.370  10.242 -0.7247  0.0321 -0.1095
   96DT     C2' 3039  11.270   2.408  10.052  0.0416 -0.2713  0.1679
   96DT    H2'1 3040  11.219   2.488  10.104 -0.3467 -1.2420  1.3188
   96DT    H2'2 3041  11.324   2.440   9.962  1.0300 -0.6579  0.6084
   96DT     O3' 3042  11.492   2.387  10.144 -0.2727  0.3032  0.3388
   97DG       P 3043  11.527   2.547  10.159  0.3262 -0.3418 -0.3026
   97DG     O1P 3044  11.670   2.551  10.191  0.3082 -0.0271 -0.2032
   97DG     O2P 3045  11.423   2.614  10.247 -0.9010  0.0081 -0.0456
   97DG     O5' 3046  11.509   2.594  10.012 -0.0006 -0.5054  0.4134
   97DG     C5' 3047  11.580   2.544   9.907  0.5796  0.2733  0.4858
   97DG    H5'1 3048  11.578   2.436   9.891  1.6505  0.3450 -0.2417
   97DG    H5'2 3049  11.684   2.579   9.907  1.1114 -1.2004  1.5281
   97DG     C4' 3050  11.523   2.592   9.768  0.7237 -0.4174 -0.0942
   97DG     H4' 3051  11.561   2.526   9.689 -1.7209 -1.2173 -0.7129
   97DG     O4' 3052  11.379   2.590   9.749 -0.2171  0.3390 -0.0990
   97DG     C1' 3053  11.326   2.719   9.756  0.6610  0.0427 -0.5745
   97DG     H1' 3054  11.290   2.743   9.656 -0.5251  1.8531  0.2368
   97DG      N9 3055  11.221   2.724   9.856 -0.1813  0.6097 -0.6109
   97DG      C8 3056  11.230   2.745   9.995 -0.2419  0.6377  0.5533
   97DG      H8 3057  11.327   2.752  10.042 -0.6463  0.4856  1.4288
   97DG      N7 3058  11.117   2.735  10.057  0.7095 -0.0721  0.0590
   97DG      C5 3059  11.025   2.717   9.952 -0.9890 -0.3173  0.3521
   97DG      C6 3060  10.881   2.708   9.955  0.2277  0.4798 -0.2111
   97DG      O6 3061  10.812   2.694  10.057  0.6804 -0.2802  0.3856
   97DG      N1 3062  10.818   2.710   9.834 -0.1507  0.0927 -0.9179
   97DG      H1 3063  10.717   2.716   9.835 -0.3931 -2.3145  2.1095
   97DG      C2 3064  10.890   2.701   9.723 -0.1631  0.3447 -0.1668
   97DG      N2 3065  10.831   2.688   9.610 -0.1897  0.1615 -0.1849
   97DG     H21 3066  10.730   2.700   9.612 -0.0956  1.0056 -0.2040
   97DG     H22 3067  10.883   2.682   9.524 -0.0050  0.8569 -0.1315
   97DG      N3 3068  11.019   2.690   9.707 -0.3599 -0.6984 -0.4605
   97DG      C4 3069  11.082   2.708   9.829 -0.4018  0.0915 -0.9337
   97DG     C3' 3070  11.568   2.743   9.740 -0.4664  0.5102  0.2891
   97DG     H3' 3071  11.658   2.750   9.801 -0.7593 -1.8195  1.1054
   97DG     C2' 3072  11.445   2.811   9.792  0.4057 -0.0980 -0.4668
   97DG    H2'1 3073  11.450   2.819   9.901  2.4543 -0.8505 -0.4562
   97DG    H2'2 3074  11.432   2.910   9.747  0.7284  1.3931  2.4555
   97DG     O3' 3075  11.598   2.757   9.603  0.5099 -0.3071  1.0030
   98DG       P 3076  11.619   2.897   9.528 -0.5467  0.7072 -0.3831
   98DG     O1P 3077  11.707   2.872   9.410 -0.5061  0.4490 -0.7669
   98DG     O2P 3078  11.681   2.984   9.628 -0.2499 -0.1891  0.1305
   98DG     O5' 3079  11.475   2.950   9.489  0.1264  0.0316  0.1007
   98DG     C5' 3080  11.412   2.923   9.367  0.2422  0.2966 -0.1603
   98DG    H5'1 3081  11.397   2.816   9.351  1.7281 -0.2921  1.9363
   98DG    H5'2 3082  11.477   2.961   9.288 -1.2918 -1.5064 -2.4364
   98DG     C4' 3083  11.275   2.994   9.360  0.4984  0.2369  0.4356
   98DG     H4' 3084  11.227   2.944   9.276  0.0827  0.1534  0.7222
   98DG     O4' 3085  11.186   2.989   9.473  0.2089 -0.2563  0.3721
   98DG     C1' 3086  11.149   3.114   9.524  0.2283 -0.1718  0.1217
   98DG     H1' 3087  11.058   3.155   9.482  0.5983 -1.8553 -2.5485
   98DG      N9 3088  11.140   3.118   9.673  0.0889 -0.1390  0.4723
   98DG      C8 3089  11.236   3.149   9.767  0.2603  0.1915 -0.3523
   98DG      H8 3090  11.339   3.168   9.743  0.2260  2.4340  0.9737
   98DG      N7 3091  11.191   3.140   9.891  0.3408  0.1639  0.0637
   98DG      C5 3092  11.057   3.105   9.875  1.0885 -0.2673  0.1037
   98DG      C6 3093  10.949   3.086   9.971 -0.0944 -0.5734 -0.4686
   98DG      O6 3094  10.950   3.092  10.097 -0.0047  0.2526  0.5193
   98DG      N1 3095  10.830   3.066   9.911  0.4558  0.1351  0.9873
   98DG      H1 3096  10.750   3.043   9.969  1.7071 -1.9669  1.9998
   98DG      C2 3097  10.812   3.054   9.776  0.0274  0.6785 -0.3725
   98DG      N2 3098  10.692   3.025   9.736  0.4623  0.0402  0.3972
   98DG     H21 3099  10.615   3.012   9.801 -2.2642 -1.7169 -2.8434
   98DG     H22 3100  10.671   3.017   9.637 -1.2213 -0.4096  0.7593
   98DG      N3 3101  10.908   3.065   9.680  1.0722  0.0022 -0.0397
   98DG      C4 3102  11.026   3.091   9.739  0.1365 -0.3407  0.9911
   98DG     C3' 3103  11.287   3.145   9.333  0.7171  0.3993  0.0778
   98DG     H3' 3104  11.383   3.174   9.291  1.0895 -0.2107  0.5005
   98DG     C2' 3105  11.265   3.196   9.471 -0.1536 -0.5635 -0.0119
   98DG    H2'1 3106  11.356   3.174   9.526  0.5870  0.2044 -0.9093
   98DG    H2'2 3107  11.244   3.303   9.467  1.2693 -0.2659 -0.0468
   98DG     O3' 3108  11.171   3.181   9.258  0.2140  0.6079 -0.3173
   99DA       P 3109  11.190   3.270   9.126  0.0641 -0.0117  0.0103
   99DA     O1P 3110  11.263   3.191   9.024 -0.9150  0.3342 -0.5872
   99DA     O2P 3111  11.250   3.398   9.164 -1.1602 -0.1209  0.4198
   99DA     O5' 3112  11.037   3.292   9.074  0.2862 -0.2247 -0.5959
   99DA     C5' 3113  10.957   3.177   9.043  0.2756  0.0656  0.1787
   99DA    H5'1 3114  11.000   3.090   9.092 -0.1131 -0.7526 -0.9030
   99DA    H5'2 3115  10.969   3.165   8.935 -0.7069  2.4004 -0.2613
   99DA     C4' 3116  10.814   3.193   9.084 -0.6012  0.0168  0.3991
   99DA     H4' 3117  10.755   3.103   9.065 -0.2111 -1.4213  4.7543
   99DA     O4' 3118  10.808   3.186   9.227  0.5523 -0.6827 -0.0677
   99DA     C1' 3119  10.738   3.306   9.269 -0.3398  0.1171  0.4302
   99DA     H1' 3120  10.631   3.293   9.280 -0.5600 -0.2115 -1.6548
   99DA      N9 3121  10.811   3.348   9.397 -0.5031  0.0800  0.3353
   99DA      C8 3122  10.939   3.389   9.416  0.0671 -0.5742 -0.0272
   99DA      H8 3123  11.011   3.395   9.335  0.5209 -0.6506  0.3677
   99DA      N7 3124  10.966   3.421   9.541 -0.2724  0.3593 -0.0954
   99DA      C5 3125  10.844   3.396   9.606  0.6276 -0.3341  0.3243
   99DA      C6 3126  10.801   3.409   9.736  0.0235 -0.8777 -0.3432
   99DA      N6 3127  10.872   3.457   9.835 -0.6752  0.1193 -1.1378
   99DA     H61 3128  10.962   3.501   9.821  0.7648 -0.7915  3.5214
   99DA     H62 3129  10.818   3.477   9.918  1.7309  0.5984  0.4222
   99DA      N1 3130  10.668   3.386   9.766 -0.0330 -0.2416  0.6562
   99DA      C2 3131  10.590   3.331   9.673  0.6401 -0.4954  0.1531
   99DA      H2 3132  10.485   3.321   9.698  0.4270 -1.3712 -1.0247
   99DA      N3 3133  10.622   3.309   9.545 -0.3465 -0.1568 -0.2475
   99DA      C4 3134  10.751   3.343   9.521  0.1360 -0.9424  0.5307
   99DA     C3' 3135  10.753   3.325   9.037  0.7461 -1.2391  0.5435
   99DA     H3' 3136  10.816   3.365   8.958 -0.7967  0.5745  0.1418
   99DA     C2' 3137  10.761   3.409   9.164  0.6094 -0.0355  0.1224
   99DA    H2'1 3138  10.858   3.459   9.170  0.6165 -0.0643  0.2516
   99DA    H2'2 3139  10.676   3.477   9.164  0.8449  0.2597 -0.1378
   99DA     O3' 3140  10.619   3.306   8.983  0.0712  0.0363 -0.5617
  100DG       P 3141  10.533   3.413   8.896  0.4575 -0.2140  0.2005
  100DG     O1P 3142  10.442   3.344   8.804 -0.2745  0.7137  0.5979
  100DG     O2P 3143  10.628   3.507   8.834 -0.3394 -0.0388  0.3194
  100DG     O5' 3144  10.435   3.506   8.993  0.5806  0.6593 -0.4527
  100DG     C5' 3145  10.329   3.444   9.072  0.0609 -0.4419 -0.1200
  100DG    H5'1 3146  10.350   3.341   9.100 -2.2804 -0.3258  2.4783
  100DG    H5'2 3147  10.234   3.444   9.017 -0.4276  0.8312  0.6668
  100DG     C4' 3148  10.310   3.524   9.204  0.3900  0.5908  0.5475
  100DG     H4' 3149  10.227   3.477   9.257 -0.1798  0.4398 -0.4637
  100DG     O4' 3150  10.434   3.501   9.273  0.2550 -0.5600 -0.4573
  100DG     C1' 3151  10.452   3.625   9.336 -0.9607 -0.6757 -0.1293
  100DG     H1' 3152  10.373   3.647   9.408  0.1470 -0.0074  0.9185
  100DG      N9 3153  10.582   3.643   9.417 -0.1508 -0.1848  0.7239
  100DG      C8 3154  10.714   3.661   9.375 -0.5359 -0.2636 -0.0614
  100DG      H8 3155  10.742   3.651   9.271 -0.4773 -0.6110 -0.0133
  100DG      N7 3156  10.796   3.689   9.474  0.0932 -0.2377 -0.4939
  100DG      C5 3157  10.710   3.695   9.587  0.2769  0.1524  0.5215
  100DG      C6 3158  10.737   3.734   9.722 -0.5373  0.3999 -0.8825
  100DG      O6 3159  10.842   3.765   9.776 -0.0277 -0.0856 -0.3946
  100DG      N1 3160  10.624   3.733   9.805 -0.5079  0.6717  0.2254
  100DG      H1 3161  10.641   3.757   9.902  1.9312  0.7600 -0.1602
  100DG      C2 3162  10.502   3.687   9.767  0.2572 -0.4310  0.5523
  100DG      N2 3163  10.404   3.689   9.849 -0.4139 -0.1195 -0.4075
  100DG     H21 3164  10.417   3.731   9.940  0.1374  1.1884 -1.0619
  100DG     H22 3165  10.314   3.681   9.804 -1.7628  0.4530  2.0104
  100DG      N3 3166  10.473   3.655   9.636 -0.4794 -0.4817 -0.8913
  100DG      C4 3167  10.582   3.658   9.552  0.3650  0.2297 -0.6581
  100DG     C3' 3168  10.298   3.675   9.184 -0.0151 -0.0360 -0.6327
  100DG     H3' 3169  10.278   3.697   9.079  1.5093 -1.6969 -1.3199
  100DG     C2' 3170  10.437   3.722   9.216  0.3552  0.3421 -0.1738
  100DG    H2'1 3171  10.512   3.699   9.140  1.7571 -0.8793  1.5053
  100DG    H2'2 3172  10.445   3.827   9.246  2.9505  0.8116 -2.1111
  100DG     O3' 3173  10.215   3.746   9.271  1.0639 -0.4629  0.2706
  101DC       P 3174  10.066   3.790   9.231  0.0857  0.3223  0.0371
  101DC     O1P 3175   9.996   3.672   9.172 -0.0670  0.3491  0.3439
  101DC     O2P 3176  10.061   3.911   9.151  0.1355  0.2152  0.1450
  101DC     O5' 3177  10.007   3.827   9.372 -0.3787  0.0664  0.1444
  101DC     C5' 3178   9.985   3.727   9.469 -0.2512 -0.5644  0.3004
  101DC    H5'1 3179  10.033   3.634   9.437  0.1073 -1.0360  2.0707
  101DC    H5'2 3180   9.877   3.710   9.470 -0.5094  0.4590 -2.3887
  101DC     C4' 3181  10.037   3.772   9.605 -0.0972  0.5797  0.6023
  101DC     H4' 3182  10.011   3.698   9.681  0.8961  0.7107  1.0869
  101DC     O4' 3183  10.178   3.783   9.612 -0.0417 -0.5632 -0.1253
  101DC     C1' 3184  10.196   3.906   9.684 -0.7650 -0.2193  0.5342
  101DC     H1' 3185  10.191   3.891   9.791  0.5331  0.5533  0.7221
  101DC      N1 3186  10.329   3.959   9.659  0.1510 -0.1496  0.3219
  101DC      C6 3187  10.375   3.948   9.530 -0.5048  0.1676  0.0787
  101DC      H6 3188  10.313   3.904   9.453 -4.7120  2.4845  1.8077
  101DC      C5 3189  10.508   3.986   9.507  0.0102  0.1196 -0.3078
  101DC      H5 3190  10.546   3.968   9.408  2.5662  0.7049  0.4712
  101DC      C4 3191  10.577   4.057   9.613  0.0948 -0.0887  0.0639
  101DC      N4 3192  10.700   4.103   9.599 -0.1229 -0.2234  0.4010
  101DC     H41 3193  10.754   4.102   9.514 -0.8114  1.0494 -0.0728
  101DC     H42 3194  10.754   4.125   9.682  0.6398 -1.7264  0.3412
  101DC      N3 3195  10.527   4.074   9.732  0.5022  0.7065  0.2391
  101DC      C2 3196  10.408   4.020   9.759 -0.2703  0.7503  0.1311
  101DC      O2 3197  10.368   4.025   9.876  0.3526  0.4237 -0.0098
  101DC     C3' 3198   9.977   3.906   9.642 -0.2867  0.4761 -0.9661
  101DC     H3' 3199   9.904   3.933   9.566 -0.6283 -1.2912 -1.3122
  101DC     C2' 3200  10.088   4.004   9.632 -0.0280  0.4681  0.1561
  101DC    H2'1 3201  10.105   4.033   9.528  2.3545 -0.4299  0.2374
  101DC    H2'2 3202  10.080   4.088   9.701 -2.3372  1.0061 -0.6786
  101DC     O3' 3203   9.926   3.895   9.769  0.0663 -1.0577  0.2560
  102DA       P 3204   9.807   3.988   9.822 -0.0497  0.3152  0.1532
  102DA     O1P 3205   9.741   3.917   9.932  0.3343 -0.0722  0.1128
  102DA     O2P 3206   9.719   4.036   9.714  0.3915 -0.1443  0.1046
  102DA     O5' 3207   9.879   4.118   9.879 -0.0661  0.0440  0.6150
  102DA     C5' 3208   9.942   4.121  10.002  0.3767 -0.4035  0.5847
  102DA    H5'1 3209  10.010   4.035  10.002  0.4081 -0.4075 -1.1725
  102DA    H5'2 3210   9.878   4.092  10.085 -1.6669 -1.0455 -1.1342
  102DA     C4' 3211  10.027   4.245  10.026 -0.2578  0.6221  0.4392
  102DA     H4' 3212  10.051   4.257  10.131  1.3021  0.0948  0.1629
  102DA     O4' 3213  10.152   4.247   9.952 -0.0803  0.6890 -0.1534
  102DA     C1' 3214  10.164   4.369   9.887  0.1146  0.0763 -0.5979
  102DA     H1' 3215  10.205   4.433   9.966 -0.0750 -1.6377  0.9633
  102DA      N9 3216  10.246   4.359   9.777 -0.6437 -0.3326 -0.9454
  102DA      C8 3217  10.224   4.322   9.644 -0.5786  0.5041  0.1627
  102DA      H8 3218  10.126   4.286   9.617  0.8002 -2.5915 -1.2262
  102DA      N7 3219  10.328   4.342   9.565  0.3724  0.0347 -0.4482
  102DA      C5 3220  10.424   4.377   9.657 -0.3057 -0.4420  0.6105
  102DA      C6 3221  10.559   4.408   9.643 -0.0437 -0.2909  0.1273
  102DA      N6 3222  10.633   4.420   9.532  0.0374  0.4393 -0.7601
  102DA     H61 3223  10.592   4.425   9.440  1.4134  1.6961 -1.3523
  102DA     H62 3224  10.729   4.443   9.553 -0.3252  0.2841  1.2892
  102DA      N1 3225  10.632   4.444   9.749 -0.0055  0.2293 -0.0475
  102DA      C2 3226  10.578   4.446   9.869  0.0646 -0.0447 -0.3245
  102DA      H2 3227  10.648   4.450   9.951  1.6562  0.1969 -1.6346
  102DA      N3 3228  10.448   4.423   9.897  0.0312  0.2520 -0.1521
  102DA      C4 3229  10.380   4.392   9.784  0.1022  0.1480 -0.0867
  102DA     C3' 3230   9.945   4.373   9.979  0.2515 -0.2542 -0.2918
  102DA     H3' 3231   9.836   4.362   9.972  0.2799 -0.5942 -0.2069
  102DA     C2' 3232  10.013   4.394   9.846 -0.5228 -0.4265  0.1061
  102DA    H2'1 3233   9.979   4.310   9.786 -1.9443  0.2748 -0.1196
  102DA    H2'2 3234   9.999   4.491   9.798 -0.4789 -0.1050  0.7304
  102DA     O3' 3235   9.980   4.485  10.062  0.3647  0.3597 -0.1441
  103DG       P 3236   9.883   4.527  10.188 -0.0381  0.1406  0.3150
  103DG     O1P 3237   9.842   4.407  10.263 -0.1276 -0.1235 -0.4415
  103DG     O2P 3238   9.792   4.631  10.143 -0.2666 -0.6207 -0.5609
  103DG     O5' 3239   9.987   4.606  10.269  0.4948  0.5958  0.1101
  103DG     C5' 3240  10.058   4.549  10.382 -0.1824 -0.1230 -0.4824
  103DG    H5'1 3241  10.104   4.454  10.354 -0.6019 -0.6409  0.5593
  103DG    H5'2 3242   9.986   4.534  10.461 -1.2837  3.4587 -0.6265
  103DG     C4' 3243  10.156   4.657  10.436 -0.5044 -0.0322  0.3691
  103DG     H4' 3244  10.199   4.618  10.528  1.7826  0.1253 -0.5764
  103DG     O4' 3245  10.268   4.669  10.347 -0.0735  0.2451 -0.7881
  103DG     C1' 3246  10.283   4.802  10.291  0.1103 -0.2505 -0.6657
  103DG     H1' 3247  10.356   4.857  10.350 -1.7778  1.6905 -0.0217
  103DG      N9 3248  10.312   4.788  10.149 -0.0799  0.5248 -0.0229
  103DG      C8 3249  10.231   4.736  10.053  0.0516  0.4691  0.8251
  103DG      H8 3250  10.133   4.694  10.069  0.0693  0.8242  2.0140
  103DG      N7 3251  10.290   4.713   9.939  0.5662 -0.1107  0.3968
  103DG      C5 3252  10.418   4.767   9.956 -0.4108  0.1383 -0.5929
  103DG      C6 3253  10.523   4.802   9.867 -0.1358  0.4369  0.9306
  103DG      O6 3254  10.547   4.775   9.744  0.0822  0.5192  0.8159
  103DG      N1 3255  10.639   4.840   9.934  0.6375 -0.5583  0.3655
  103DG      H1 3256  10.726   4.827   9.884  0.8633  0.3412  0.5062
  103DG      C2 3257  10.641   4.866  10.065  0.1285 -0.1024  0.2563
  103DG      N2 3258  10.753   4.925  10.105  0.4747  0.0086  0.2870
  103DG     H21 3259  10.821   4.954  10.036 -1.1245  1.2796 -0.8174
  103DG     H22 3260  10.759   4.956  10.201 -0.3694  2.6020 -0.4312
  103DG      N3 3261  10.546   4.850  10.152 -0.5907  0.2461 -0.1933
  103DG      C4 3262  10.437   4.799  10.091  0.0091  0.4296 -0.0386
  103DG     C3' 3263  10.099   4.802  10.456  0.3968 -0.3953  0.6667
  103DG     H3' 3264   9.990   4.793  10.449  0.2543 -1.1881  3.0088
  103DG     C2' 3265  10.153   4.870  10.331 -0.3938 -0.2302  0.3397
  103DG    H2'1 3266  10.078   4.863  10.251  0.5632 -0.1028 -0.5960
  103DG    H2'2 3267  10.162   4.976  10.354 -0.1391  0.4604 -2.4738
  103DG     O3' 3268  10.136   4.857  10.582 -0.0137  0.6620  0.2008
  104DT       P 3269  10.117   5.008  10.632  0.4706  0.3775 -0.7684
  104DT     O1P 3270  10.130   4.997   0.098  0.1039  0.0294 -0.3487
  104DT     O2P 3271   9.997   5.065  10.570  0.0763 -0.4346  0.0137
  104DT     O5' 3272  10.241   5.086  10.577  0.7771  0.1225  0.2229
  104DT     C5' 3273  10.370   5.060  10.629  0.2656  0.0895  0.2497
  104DT    H5'1 3274  10.388   4.957  10.596  0.8595  1.1509 -3.0994
  104DT    H5'2 3275  10.373   5.067  10.738  0.9276 -0.3479  0.2658
  104DT     C4' 3276  10.475   5.154  10.574  0.3181 -0.5309 -0.1748
  104DT     H4' 3277  10.571   5.141  10.624  0.1395  0.1278  0.3419
  104DT     O4' 3278  10.494   5.133  10.433  0.2813  0.3757 -0.6643
  104DT     C1' 3279  10.504   5.255  10.369  0.1393 -0.0518  0.4971
  104DT     H1' 3280  10.601   5.302  10.360 -0.1533  0.4695  0.0134
  104DT      N1 3281  10.458   5.224  10.230 -0.2046 -0.2458  0.7931
  104DT      C6 3282  10.331   5.186  10.201 -0.0529 -0.3457  0.3785
  104DT      H6 3283  10.261   5.174  10.282 -0.5733 -0.6512 -0.1088
  104DT      C5 3284  10.297   5.143  10.076  0.0258 -0.6810 -0.2184
  104DT      C7 3285  10.148   5.113  10.052 -0.7548 -0.0864  0.9291
  104DT     H71 3286  10.087   5.117  10.142 -0.6464 -1.9680  1.1166
  104DT     H72 3287  10.118   5.175   9.967 -0.0852 -0.0132  0.7356
  104DT     H73 3288  10.144   5.015  10.006  1.8262  1.0900 -2.2716
  104DT      C4 3289  10.391   5.125   9.967 -0.0662 -0.5492  0.0007
  104DT      O4 3290  10.374   5.083   9.855 -0.1734  0.2366 -0.1697
  104DT      N3 3291  10.521   5.171  10.004 -0.5778 -0.5184 -0.4409
  104DT      H3 3292  10.590   5.149   9.934 -0.7781 -2.8315 -0.0040
  104DT      C2 3293  10.557   5.216  10.128 -0.6195 -0.0417 -0.1760
  104DT      O2 3294  10.676   5.250  10.147  0.0459  0.6469 -0.0981
  104DT     C3' 3295  10.433   5.299  10.591 -0.5678  0.1833 -0.2972
  104DT     H3' 3296  10.349   5.316  10.659 -0.2048  2.0384 -0.2500
  104DT     C2' 3297  10.403   5.352  10.445  0.5383  0.3998 -0.9180
  104DT    H2'1 3298  10.308   5.320  10.403  0.1121 -1.2332  1.1087
  104DT    H2'2 3299  10.415   5.460  10.435  0.3122  0.9719  3.1616
  104DT     O3' 3300  10.546   5.372  10.638 -0.3936  0.5982 -0.3189
  105DT       P 3301  10.544   5.528  10.674  0.2317  0.4405  0.4647
  105DT     O1P 3302  10.641   5.553   0.102 -0.3400  0.2495 -0.3344
  105DT     O2P 3303  10.402   5.580  10.674  0.5100  0.1102 -0.6020
  105DT     O5' 3304  10.604   5.593  10.534  0.2162 -0.6241 -0.3599
  105DT     C5' 3305  10.741   5.614  10.500 -0.7776 -0.9028  1.3500
  105DT    H5'1 3306  10.779   5.511  10.498  1.0996 -0.2302  0.2931
  105DT    H5'2 3307  10.797   5.678  10.567 -0.6743  1.6957 -1.0373
  105DT     C4' 3308  10.760   5.668  10.355  0.3352  0.2061  0.1930
  105DT     H4' 3309  10.862   5.656  10.318 -0.2739 -3.7425 -0.6281
  105DT     O4' 3310  10.682   5.583  10.275 -0.0677 -0.4425  0.1034
  105DT     C1' 3311  10.645   5.669  10.173 -0.0107  0.3058 -0.8017
  105DT     H1' 3312  10.728   5.674  10.102  0.0266  0.2340 -0.7629
  105DT      N1 3313  10.531   5.615  10.099  0.2613  0.5217  0.5474
  105DT      C6 3314  10.409   5.604  10.164 -0.0545  0.3158  0.0878
  105DT      H6 3315  10.415   5.643  10.264  1.5920 -0.3568  0.2791
  105DT      C5 3316  10.295   5.548  10.109 -0.5652  0.1942  0.0208
  105DT      C7 3317  10.163   5.554  10.180 -1.0352  0.5637  0.1649
  105DT     H71 3318  10.146   5.655  10.217 -0.0212  0.6635  0.3815
  105DT     H72 3319  10.085   5.519  10.112 -2.3071 -0.6004  2.1198
  105DT     H73 3320  10.162   5.486  10.266 -0.0091  1.0490  0.5768
  105DT      C4 3321  10.311   5.492   9.975 -0.2443  0.5050 -0.3468
  105DT      O4 3322  10.223   5.430   9.913  0.5083  0.3273  0.2638
  105DT      N3 3323  10.433   5.506   9.912  0.0517 -0.2817  0.3841
  105DT      H3 3324  10.448   5.461   9.823  0.0483  0.6530 -0.0993
  105DT      C2 3325  10.541   5.572   9.963 -0.2048 -0.8279 -0.3517
  105DT      O2 3326  10.643   5.598   9.893 -0.3015 -0.3541  0.1898
  105DT     C3' 3327  10.707   5.817  10.337 -0.1837  0.7287 -0.2012
  105DT     H3' 3328  10.621   5.829  10.403 -0.4695  0.0498 -0.4350
  105DT     C2' 3329  10.631   5.816  10.211  0.5373 -0.4167  0.7569
  105DT    H2'1 3330  10.527   5.836  10.236  0.6861 -2.3895  3.4074
  105DT    H2'2 3331  10.672   5.879  10.132 -1.8698 -0.5614 -0.7041
  105DT     O3' 3332  10.804   5.921  10.350 -0.0824  0.6858  0.5642
  106DT       P 3333  10.781   6.078  10.327  0.4186  0.3417  0.0718
  106DT     O1P 3334  10.896   6.144  10.390 -0.2049 -0.3638 -0.4131
  106DT     O2P 3335  10.643   6.126  10.364  0.1749 -0.1311  0.4444
  106DT     O5' 3336  10.794   6.093  10.164  0.7976  0.2240  0.0674
  106DT     C5' 3337  10.919   6.055  10.103  1.0328  0.5763  0.3566
  106DT    H5'1 3338  10.934   5.953  10.139  0.7645  1.1032  2.0521
  106DT    H5'2 3339  10.996   6.115  10.152  1.1581  1.5092 -0.9357
  106DT     C4' 3340  10.928   6.052   9.950 -0.5279 -0.3375  0.2017
  106DT     H4' 3341  11.026   6.010   9.927  0.3508  0.3413  2.5187
  106DT     O4' 3342  10.827   5.969   9.892  0.4557  0.2534  0.3138
  106DT     C1' 3343  10.741   6.036   9.802  0.0803  0.1129 -0.1644
  106DT     H1' 3344  10.771   6.036   9.698 -2.2412  1.4540 -0.9079
  106DT      N1 3345  10.605   5.980   9.801  0.3364  0.9120 -0.0408
  106DT      C6 3346  10.526   5.983   9.916 -0.1871  0.2635 -0.0309
  106DT      H6 3347  10.555   6.038  10.004 -0.0797 -0.4847  0.3977
  106DT      C5 3348  10.406   5.923   9.915  0.3175  0.0272 -0.5785
  106DT      C7 3349  10.333   5.937  10.042  0.8268 -0.2469  0.0418
  106DT     H71 3350  10.392   5.989  10.117 -1.0866  1.2208  0.6123
  106DT     H72 3351  10.250   6.006  10.024 -1.8372 -2.7348  1.9208
  106DT     H73 3352  10.299   5.838  10.074  2.9986 -1.5235 -1.3172
  106DT      C4 3353  10.359   5.844   9.804 -0.1870 -0.2142 -0.0100
  106DT      O4 3354  10.254   5.786   9.799 -0.4213 -0.0198 -0.1296
  106DT      N3 3355  10.438   5.849   9.695 -0.0236  0.3574 -0.0344
  106DT      H3 3356  10.416   5.781   9.624  0.9048  0.5333 -0.5088
  106DT      C2 3357  10.565   5.910   9.689  0.8380 -0.1562  0.5336
  106DT      O2 3358  10.636   5.906   9.588 -0.1806  0.4698 -0.5581
  106DT     C3' 3359  10.905   6.187   9.890  0.2629 -0.3631  0.1183
  106DT     H3' 3360  10.917   6.275   9.954 -0.6554 -0.1275 -0.0207
  106DT     C2' 3361  10.755   6.180   9.852  0.6297 -0.1207 -0.6838
  106DT    H2'1 3362  10.690   6.193   9.939  1.3275 -4.3496  0.6667
  106DT    H2'2 3363  10.741   6.252   9.771 -0.3546 -0.8041 -1.1397
  106DT     O3' 3364  11.004   6.198   9.788  0.0126 -0.2398  0.4759
  107DC       P 3365  11.037   6.326   9.696  0.1357 -0.1051 -0.4436
  107DC     O1P 3366  11.167   6.295   9.640  0.2763 -0.0652  0.3345
  107DC     O2P 3367  11.010   6.452   9.773 -0.0358 -0.0286  0.2116
  107DC     O5' 3368  10.934   6.322   9.582  0.0782  0.1457  0.0313
  107DC     C5' 3369  10.947   6.230   9.477 -0.1496 -0.3594 -0.9950
  107DC    H5'1 3370  10.955   6.124   9.500 -0.7055 -0.7209 -2.3289
  107DC    H5'2 3371  11.040   6.249   9.422  0.0821  1.7850  0.0589
  107DC     C4' 3372  10.826   6.241   9.382 -0.1648  0.3085  0.5939
  107DC     H4' 3373  10.838   6.178   9.294  1.1766 -0.1361  1.0566
  107DC     O4' 3374  10.710   6.194   9.451  0.4110 -0.2611 -0.2861
  107DC     C1' 3375  10.613   6.297   9.420  0.7591  0.0921  0.5149
  107DC     H1' 3376  10.574   6.272   9.321 -1.7662  1.6752  1.0444
  107DC      N1 3377  10.508   6.276   9.520 -0.0796  0.1953  0.5613
  107DC      C6 3378  10.504   6.335   9.641 -0.0203  0.9997 -0.5065
  107DC      H6 3379  10.586   6.398   9.672  1.6349 -2.1648  2.1479
  107DC      C5 3380  10.410   6.299   9.734 -0.6458  0.0214 -0.7353
  107DC      H5 3381  10.399   6.352   9.827  2.8555 -0.7533  0.2759
  107DC      C4 3382  10.316   6.200   9.695 -0.7225 -0.3055  0.1317
  107DC      N4 3383  10.224   6.160   9.775 -0.4434  1.1581 -0.0199
  107DC     H41 3384  10.212   6.212   9.861  0.8326  1.9959 -0.3153
  107DC     H42 3385  10.150   6.099   9.745 -0.6616  1.0869  0.6486
  107DC      N3 3386  10.314   6.143   9.578  0.2002  0.4421 -0.4047
  107DC      C2 3387  10.405   6.187   9.485 -0.2014 -0.2552 -0.3079
  107DC      O2 3388  10.401   6.138   9.372 -0.1195 -0.1938 -0.2184
  107DC     C3' 3389  10.805   6.385   9.333 -0.5422  0.8872  0.0867
  107DC     H3' 3390  10.894   6.447   9.341  1.1490 -1.3622 -0.1304
  107DC     C2' 3391  10.690   6.433   9.415  0.2884  0.5058  0.3293
  107DC    H2'1 3392  10.735   6.463   9.509  0.3326 -0.9257  0.7803
  107DC    H2'2 3393  10.638   6.508   9.355  0.5556 -0.7910 -1.6282
  107DC     O3' 3394  10.760   6.369   9.200  0.2879 -0.3356  0.0230
  108DC       P 3395  10.837   6.428   9.070 -0.7657 -0.3130 -0.0857
  108DC     O1P 3396  10.978   6.384   9.076  0.3893 -0.3168  0.3118
  108DC     O2P 3397  10.815   6.576   9.046  0.6008  0.1146  0.0238
  108DC     O5' 3398  10.762   6.351   8.952 -0.1055  0.1973  0.2399
  108DC     C5' 3399  10.761   6.204   8.942 -0.1245  0.6339 -0.2190
  108DC    H5'1 3400  10.786   6.168   9.042 -0.7440 -1.9166 -0.9285
  108DC    H5'2 3401  10.842   6.185   8.872 -0.3625  2.3512 -1.0144
  108DC     C4' 3402  10.628   6.155   8.897  0.2042 -0.2835 -0.2584
  108DC     H4' 3403  10.616   6.049   8.875  1.2098 -0.0676 -1.9854
  108DC     O4' 3404  10.547   6.191   9.002 -0.0338 -0.1236 -0.8142
  108DC     C1' 3405  10.419   6.236   8.954 -0.7764  0.0792  0.4829
  108DC     H1' 3406  10.363   6.148   8.923  0.3412 -1.1493  1.7931
  108DC      N1 3407  10.343   6.311   9.058  0.5836  0.0705 -0.0372
  108DC      C6 3408  10.399   6.419   9.128  0.7337  0.2468  0.9075
  108DC      H6 3409  10.491   6.470   9.101  0.5794  0.2011  0.2831
  108DC      C5 3410  10.337   6.466   9.238  0.1931 -0.9193 -0.2413
  108DC      H5 3411  10.390   6.549   9.283  1.8264 -1.5428 -0.9330
  108DC      C4 3412  10.221   6.401   9.290  0.0145  0.7095  0.1906
  108DC      N4 3413  10.169   6.439   9.400 -0.0277  0.8672 -0.9422
  108DC     H41 3414  10.191   6.527   9.443 -2.2253  0.1994  1.7913
  108DC     H42 3415  10.092   6.384   9.433  2.0375 -0.1272  2.7774
  108DC      N3 3416  10.168   6.304   9.218  0.0163  0.0944  0.0413
  108DC      C2 3417  10.223   6.259   9.105  0.2955  0.5209  0.2338
  108DC      O2 3418  10.164   6.170   9.045 -1.0481 -0.3755  0.0183
  108DC     C3' 3419  10.575   6.219   8.777  0.4137  0.4043  1.2633
  108DC     H3' 3420  10.653   6.286   8.742 -0.3055  0.9978  0.7553
  108DC     C2' 3421  10.463   6.315   8.833  0.4199  0.6121  0.2971
  108DC    H2'1 3422  10.502   6.415   8.852 -1.0749  1.2798 -0.0042
  108DC    H2'2 3423  10.380   6.332   8.764 -0.5895 -1.5735  0.8894
  108DC     O3' 3424  10.532   6.119   8.680  0.2611 -0.0491 -0.2209
  109DA       P 3425  10.514   6.154   8.531 -0.1298  0.0243 -0.1774
  109DA     O1P 3426  10.507   6.026   8.464  0.6159  0.2029 -0.0552
  109DA     O2P 3427  10.622   6.242   8.492  0.0239 -0.5089 -0.0021
  109DA     O5' 3428  10.382   6.232   8.497  0.0819  0.2010 -0.2252
  109DA     C5' 3429  10.256   6.174   8.501  0.1368 -0.3205  0.4937
  109DA    H5'1 3430  10.255   6.120   8.596  0.7391  2.6066  2.2814
  109DA    H5'2 3431  10.240   6.111   8.413 -1.4399  0.1058  0.4309
  109DA     C4' 3432  10.135   6.266   8.518 -0.1030 -0.0826 -0.3775
  109DA     H4' 3433  10.042   6.212   8.500 -1.0717  0.5960  2.1861
  109DA     O4' 3434  10.129   6.310   8.655  0.3015  0.1721 -0.3269
  109DA     C1' 3435  10.094   6.454   8.660 -0.2905 -0.9491  0.1684
  109DA     H1' 3436   9.989   6.471   8.635  0.3561  2.2070 -0.9186
  109DA      N9 3437  10.134   6.527   8.788  0.1286 -0.0711 -0.6620
  109DA      C8 3438  10.244   6.606   8.814  0.4997 -0.6925 -0.1712
  109DA      H8 3439  10.331   6.615   8.750  0.0179 -1.3918 -0.9431
  109DA      N7 3440  10.255   6.649   8.939 -0.3255  0.3256 -0.2727
  109DA      C5 3441  10.128   6.617   8.996  0.1236  0.5171  0.0179
  109DA      C6 3442  10.062   6.628   9.123 -0.4728  0.3558  0.1189
  109DA      N6 3443  10.094   6.710   9.216 -0.3583 -0.2056 -0.3265
  109DA     H61 3444  10.183   6.757   9.207  1.0059 -2.6217 -0.3840
  109DA     H62 3445  10.037   6.704   9.299 -0.9374 -2.3900 -0.8210
  109DA      N1 3446   9.948   6.563   9.145  0.4526  0.1166 -1.1004
  109DA      C2 3447   9.901   6.484   9.051  0.5838 -0.3675  0.7676
  109DA      H2 3448   9.813   6.428   9.078  0.5198 -1.8405 -2.1634
  109DA      N3 3449   9.959   6.451   8.936  0.4727  0.1126 -0.0940
  109DA      C4 3450  10.068   6.526   8.912  0.2297 -0.3945  0.2149
  109DA     C3' 3451  10.137   6.395   8.434 -0.3459 -0.5963 -0.7095
  109DA     H3' 3452  10.215   6.393   8.358  1.0946  0.1661  0.7016
  109DA     C2' 3453  10.182   6.498   8.543  0.7052 -0.2125 -0.4959
  109DA    H2'1 3454  10.288   6.508   8.566  0.1530  2.2030  1.4811
  109DA    H2'2 3455  10.145   6.597   8.515 -2.3038 -0.8207  0.9353
  109DA     O3' 3456  10.003   6.428   8.383 -0.4275  0.2916 -0.0220
  110DA       P 3457   9.959   6.389   8.231  0.1000 -0.3731  0.4115
  110DA     O1P 3458  10.034   6.271   8.186 -0.0417 -0.2978  0.0479
  110DA     O2P 3459   9.964   6.507   8.141 -0.0766  0.2242  0.5771
  110DA     O5' 3460   9.809   6.344   8.252  0.0569 -0.1657  0.3403
  110DA     C5' 3461   9.769   6.236   8.333  0.2939 -0.3001 -0.5806
  110DA    H5'1 3462   9.844   6.192   8.398  0.0608  1.0338  0.6504
  110DA    H5'2 3463   9.734   6.154   8.271 -1.4255 -0.9180  1.1096
  110DA     C4' 3464   9.660   6.290   8.425 -0.3597 -0.8652  0.4116
  110DA     H4' 3465   9.617   6.198   8.466 -1.8638 -0.8694 -1.0757
  110DA     O4' 3466   9.723   6.376   8.523  1.2227  0.6716  0.1188
  110DA     C1' 3467   9.635   6.487   8.542  0.0804  0.0987 -0.0434
  110DA     H1' 3468   9.560   6.452   8.612  2.0690 -1.8551  1.2352
  110DA      N9 3469   9.721   6.590   8.607  0.0393  0.8062  0.1583
  110DA      C8 3470   9.832   6.654   8.551  0.4542  0.4386  0.2666
  110DA      H8 3471   9.873   6.625   8.456 -0.8858 -1.2842  0.1703
  110DA      N7 3472   9.879   6.743   8.631 -0.5741 -0.0585 -0.0313
  110DA      C5 3473   9.806   6.720   8.753  0.0084 -0.8270 -0.5534
  110DA      C6 3474   9.806   6.775   8.890  0.9123  0.2062 -0.4062
  110DA      N6 3475   9.891   6.866   8.927  0.0450  0.0069  0.5429
  110DA     H61 3476   9.945   6.901   8.850 -2.0119 -2.5895 -2.3293
  110DA     H62 3477   9.896   6.909   9.018  0.3129 -0.4485  0.7468
  110DA      N1 3478   9.717   6.736   8.982 -0.1094 -0.2802 -0.5677
  110DA      C2 3479   9.629   6.642   8.944 -0.0009 -0.1747  0.2081
  110DA      H2 3480   9.562   6.603   9.019 -2.1720 -3.3105 -3.0503
  110DA      N3 3481   9.621   6.576   8.827  0.5670 -0.5706  0.2204
  110DA      C4 3482   9.708   6.629   8.733 -0.5017  0.2180  0.1786
  110DA     C3' 3483   9.542   6.376   8.364  0.8562 -0.1308 -0.4410
  110DA     H3' 3484   9.540   6.377   8.255  1.5588  0.4457 -0.4521
  110DA     C2' 3485   9.575   6.519   8.407  0.1950  0.1892 -0.6149
  110DA    H2'1 3486   9.650   6.557   8.337 -0.0236  1.0238 -0.4030
  110DA    H2'2 3487   9.483   6.577   8.411 -0.7068 -1.1195 -1.4809
  110DA     O3' 3488   9.430   6.317   8.427 -0.2958 -0.7205  0.1714
  111DA       P 3489   9.276   6.332   8.359 -0.2536 -0.3330 -0.4209
  111DA     O1P 3490   9.229   6.198   8.316 -0.0128  0.3518 -1.0639
  111DA     O2P 3491   9.291   6.431   8.254  0.4175 -0.1236 -0.5335
  111DA     O5' 3492   9.196   6.389   8.485  0.1523 -0.4774  0.0933
  111DA     C5' 3493   9.152   6.299   8.587 -0.1110  0.8710  0.4249
  111DA    H5'1 3494   9.238   6.237   8.610 -0.2766  0.4403 -0.1040
  111DA    H5'2 3495   9.081   6.238   8.531  1.6804  0.9671 -2.1354
  111DA     C4' 3496   9.075   6.353   8.708  0.0050 -0.6168 -0.3303
  111DA     H4' 3497   9.048   6.267   8.771  0.9129 -0.9865 -0.4336
  111DA     O4' 3498   9.148   6.442   8.800 -0.6963 -0.4056  0.8308
  111DA     C1' 3499   9.111   6.577   8.775 -0.2029  0.1728 -0.5159
  111DA     H1' 3500   9.065   6.617   8.866 -0.9620 -3.5068  0.8647
  111DA      N9 3501   9.230   6.655   8.738  0.4142  0.6295 -1.2362
  111DA      C8 3502   9.312   6.645   8.629  0.5392 -0.2277 -0.6793
  111DA      H8 3503   9.292   6.572   8.552 -0.6651  1.0797 -1.6391
  111DA      N7 3504   9.409   6.727   8.630  0.0744  0.1145  0.4117
  111DA      C5 3505   9.397   6.800   8.745 -0.1252  0.0342 -0.2873
  111DA      C6 3506   9.461   6.918   8.791  0.1945 -0.5781 -0.4803
  111DA      N6 3507   9.565   6.973   8.728 -0.4903  0.4294 -0.1567
  111DA     H61 3508   9.587   6.941   8.635  1.3408 -2.1756  1.0459
  111DA     H62 3509   9.605   7.058   8.765 -2.3671  2.4459 -2.4072
  111DA      N1 3510   9.418   6.980   8.902  0.2632  0.8263 -0.1340
  111DA      C2 3511   9.309   6.926   8.960 -0.1000  0.3096 -0.2480
  111DA      H2 3512   9.278   6.976   9.051  0.9538 -2.3231  1.6799
  111DA      N3 3513   9.243   6.817   8.925 -0.1072 -0.1462 -0.6266
  111DA      C4 3514   9.286   6.757   8.809  0.1709 -0.7740 -0.3911
  111DA     C3' 3515   8.951   6.437   8.665 -0.3183 -0.0414 -0.2355
  111DA     H3' 3516   8.920   6.402   8.567 -1.1222  0.0367 -0.0168
  111DA     C2' 3517   9.009   6.576   8.661  0.3534 -0.0585 -0.2145
  111DA    H2'1 3518   9.059   6.587   8.564  1.0673 -1.4783 -0.0434
  111DA    H2'2 3519   8.933   6.653   8.672  0.5304  0.6012 -2.8235
  111DA     O3' 3520   8.852   6.418   8.757  0.3981  0.0557  0.3478
  112DT       P 3521   8.697   6.471   8.741  0.7834 -0.0632  0.0536
  112DT     O1P 3522   8.607   6.381   8.816  0.2000  0.1464  0.2813
  112DT     O2P 3523   8.670   6.508   8.602 -0.2924  0.5910  0.0362
  112DT     O5' 3524   8.707   6.609   8.827  0.1016  0.1509  0.0721
  112DT     C5' 3525   8.731   6.616   8.971  0.4642  0.4387  0.6016
  112DT    H5'1 3526   8.824   6.560   8.980  0.6840  0.1174 -2.4155
  112DT    H5'2 3527   8.642   6.585   9.025 -0.4504  3.0694  0.7669
  112DT     C4' 3528   8.760   6.764   9.014 -0.7526  0.2544 -0.7094
  112DT     H4' 3529   8.768   6.758   9.122 -2.0164 -3.5411 -0.6812
  112DT     O4' 3530   8.884   6.818   8.962  0.3618 -0.3327  0.2677
  112DT     C1' 3531   8.866   6.958   8.931  1.0794  0.4925  0.3750
  112DT     H1' 3532   8.875   7.012   9.025  0.8071 -1.0927  1.3654
  112DT      N1 3533   8.962   7.000   8.820  0.1041  0.1395 -0.2798
  112DT      C6 3534   8.957   6.950   8.692  0.0171 -0.1329 -0.3959
  112DT      H6 3535   8.877   6.882   8.668  0.3135 -0.5229 -0.2881
  112DT      C5 3536   9.058   6.966   8.604 -1.0307 -0.6762  0.0474
  112DT      C7 3537   9.059   6.885   8.480 -0.7893  0.0588 -0.5467
  112DT     H71 3538   9.140   6.811   8.480 -1.1755 -0.4176 -2.7196
  112DT     H72 3539   8.958   6.845   8.479 -1.3718  1.4429  0.1798
  112DT     H73 3540   9.078   6.954   8.399 -1.7282 -1.2717 -1.9565
  112DT      C4 3541   9.173   7.051   8.642 -0.2973 -0.4426  0.6870
  112DT      O4 3542   9.276   7.066   8.577  0.1634  1.0168 -0.1056
  112DT      N3 3543   9.153   7.122   8.753 -0.4236  0.1317  0.0712
  112DT      H3 3544   9.214   7.201   8.771 -0.7996  0.9241 -1.9309
  112DT      C2 3545   9.047   7.108   8.845 -0.1388 -0.7366 -0.4794
  112DT      O2 3546   9.031   7.180   8.945  0.5494  0.1623  0.2114
  112DT     C3' 3547   8.649   6.864   8.984 -0.4492 -0.3393 -0.9121
  112DT     H3' 3548   8.564   6.810   8.940  0.0722 -1.2120 -0.8532
  112DT     C2' 3549   8.717   6.957   8.885  0.6237 -0.1633 -0.2147
  112DT    H2'1 3550   8.700   6.919   8.784 -0.5524 -2.3478  0.7526
  112DT    H2'2 3551   8.681   7.060   8.876 -1.1076 -0.6410  0.9874
  112DT     O3' 3552   8.608   6.935   9.097  0.1316 -0.2786  0.3682
  113DA       P 3553   8.462   6.999   9.107 -0.3898  0.4075  0.0224
  113DA     O1P 3554   8.439   7.037   9.248 -0.6761 -0.0406 -0.2299
  113DA     O2P 3555   8.361   6.905   9.045  0.2170 -0.4697  0.0934
  113DA     O5' 3556   8.469   7.128   9.019  0.4399 -0.0486  0.0681
  113DA     C5' 3557   8.527   7.246   9.081 -0.2463  0.4554 -0.0786
  113DA    H5'1 3558   8.613   7.225   9.145 -2.9143 -0.4565  3.5117
  113DA    H5'2 3559   8.451   7.280   9.150 -0.3964  2.8403 -1.3151
  113DA     C4' 3560   8.550   7.371   8.993 -0.4451  0.6353  0.6527
  113DA     H4' 3561   8.573   7.460   9.051 -0.5747  2.5862 -2.1397
  113DA     O4' 3562   8.667   7.353   8.909  0.1691  0.2706  0.3618
  113DA     C1' 3563   8.631   7.366   8.774 -0.0893 -0.3762  0.8648
  113DA     H1' 3564   8.630   7.470   8.744  0.8932 -0.7070 -0.4596
  113DA      N9 3565   8.713   7.299   8.662  0.1450 -0.2156 -0.4562
  113DA      C8 3566   8.680   7.197   8.576  0.5141 -0.5812 -0.1219
  113DA      H8 3567   8.584   7.148   8.588 -0.4471  1.5284  1.4703
  113DA      N7 3568   8.783   7.163   8.500 -0.8703  0.2130  0.5485
  113DA      C5 3569   8.874   7.263   8.528  0.6138 -0.0604  0.0566
  113DA      C6 3570   8.996   7.301   8.474  0.2271 -0.2078 -0.5428
  113DA      N6 3571   9.058   7.254   8.374  0.2483  0.3073 -1.1284
  113DA     H61 3572   9.017   7.194   8.304 -0.0223 -2.1599  1.0353
  113DA     H62 3573   9.148   7.296   8.352 -0.1852  0.5584 -2.5573
  113DA      N1 3574   9.066   7.404   8.531  0.1861  0.1516 -0.2724
  113DA      C2 3575   9.012   7.469   8.632  0.3732 -0.4749 -0.3008
  113DA      H2 3576   9.069   7.550   8.675  0.9909 -1.3070  0.4943
  113DA      N3 3577   8.896   7.447   8.690 -0.2044  0.2087 -0.2939
  113DA      C4 3578   8.835   7.343   8.634  0.4812 -0.4558  0.2792
  113DA     C3' 3579   8.432   7.397   8.891 -0.1634 -0.4166  0.1158
  113DA     H3' 3580   8.337   7.365   8.934  0.8131 -1.9951  1.1689
  113DA     C2' 3581   8.489   7.317   8.772  0.5893 -0.1480 -0.4662
  113DA    H2'1 3582   8.480   7.209   8.781 -0.3603 -0.0457 -0.0597
  113DA    H2'2 3583   8.441   7.353   8.681  1.7261  2.0587 -0.2520
  113DA     O3' 3584   8.429   7.536   8.861  0.2596  0.0155 -0.4724
  114DC       P 3585   8.294   7.620   8.880 -0.3122 -0.2445  0.5206
  114DC     O1P 3586   8.244   7.603   9.015 -0.2112 -0.4423 -0.6484
  114DC     O2P 3587   8.199   7.605   8.770 -0.0994  0.0200  0.2145
  114DC     O5' 3588   8.360   7.769   8.859  0.0931 -0.7214  0.4985
  114DC     C5' 3589   8.422   7.831   8.965  0.3649  0.2234 -0.1879
  114DC    H5'1 3590   8.456   7.761   9.041 -0.7298  0.9037  0.9561
  114DC    H5'2 3591   8.354   7.899   9.015 -0.3459 -0.8987  0.4002
  114DC     C4' 3592   8.550   7.895   8.908 -0.2371 -0.2491  0.2717
  114DC     H4' 3593   8.587   7.950   8.993 -1.2265 -2.7462  2.4627
  114DC     O4' 3594   8.656   7.814   8.864 -0.4231  0.4037  0.1724
  114DC     C1' 3595   8.724   7.877   8.763 -0.3582  0.4003  1.0505
  114DC     H1' 3596   8.828   7.884   8.794 -0.2222 -2.0599  1.3640
  114DC      N1 3597   8.711   7.809   8.636  1.2051 -0.1019  0.2473
  114DC      C6 3598   8.622   7.703   8.618  0.2544 -0.6664 -0.2722
  114DC      H6 3599   8.544   7.693   8.693  1.0600  0.2787  0.7331
  114DC      C5 3600   8.635   7.620   8.515  0.2669  0.2630 -0.5388
  114DC      H5 3601   8.561   7.541   8.513  0.4152 -0.0103  1.8526
  114DC      C4 3602   8.750   7.631   8.428  0.2316 -0.4674 -0.1187
  114DC      N4 3603   8.774   7.537   8.338 -0.1022  0.1203 -1.0657
  114DC     H41 3604   8.710   7.459   8.331 -0.0872 -0.1020  0.9258
  114DC     H42 3605   8.866   7.530   8.297 -0.1267  1.0644 -1.3129
  114DC      N3 3606   8.835   7.733   8.447 -0.8105  0.8714 -0.4079
  114DC      C2 3607   8.807   7.824   8.541 -0.3500  0.0783  0.1108
  114DC      O2 3608   8.887   7.918   8.547  0.0603  0.0609  0.1738
  114DC     C3' 3609   8.526   7.990   8.786 -0.2656  0.6939 -0.0064
  114DC     H3' 3610   8.468   7.937   8.711  1.0251  0.8899 -1.1860
  114DC     C2' 3611   8.667   8.019   8.744 -0.0772 -0.2182 -0.1943
  114DC    H2'1 3612   8.670   8.060   8.643 -0.0278 -0.1920 -0.1822
  114DC    H2'2 3613   8.721   8.089   8.808 -0.7578 -0.7112  0.9401
  114DC     O3' 3614   8.476   8.109   8.830 -0.6452  0.7073 -0.2941
  115DA       P 3615   8.386   8.210   8.752  0.0002 -0.1951  0.1050
  115DA     O1P 3616   8.334   8.314   8.853 -0.1417 -0.2117  0.3797
  115DA     O2P 3617   8.284   8.138   8.670  0.2448  0.3262 -0.3119
  115DA     O5' 3618   8.471   8.295   8.645  0.6430  0.0461  0.0826
  115DA     C5' 3619   8.561   8.393   8.689 -0.8142 -0.5895 -0.4146
  115DA    H5'1 3620   8.637   8.355   8.756  0.3115  0.8049 -0.8347
  115DA    H5'2 3621   8.512   8.479   8.735 -0.6233 -0.6998 -0.0001
  115DA     C4' 3622   8.629   8.448   8.563  0.1166  0.4362  0.3424
  115DA     H4' 3623   8.706   8.519   8.593 -0.1809  0.5053  0.9398
  115DA     O4' 3624   8.701   8.348   8.494 -0.3036  0.2443  0.4617
  115DA     C1' 3625   8.633   8.323   8.365 -0.0722 -0.9735  0.3202
  115DA     H1' 3626   8.704   8.364   8.293 -1.7559  0.2259 -0.7377
  115DA      N9 3627   8.615   8.177   8.334  0.6641 -0.9358 -0.6865
  115DA      C8 3628   8.525   8.087   8.392  0.8597  0.1297  0.4081
  115DA      H8 3629   8.447   8.115   8.462 -0.2990  1.8042 -1.4524
  115DA      N7 3630   8.532   7.965   8.345  0.0706 -0.3821 -0.1509
  115DA      C5 3631   8.631   7.984   8.242  0.2283  0.1763 -0.4615
  115DA      C6 3632   8.688   7.891   8.152 -0.5040  0.1819 -0.0241
  115DA      N6 3633   8.665   7.759   8.131  0.4390  0.5857  0.4988
  115DA     H61 3634   8.632   7.704   8.209  1.0012  0.5890  0.7384
  115DA     H62 3635   8.710   7.717   8.051  0.8394  0.9090  0.5484
  115DA      N1 3636   8.781   7.934   8.066  0.4382 -1.2294 -0.3684
  115DA      C2 3637   8.813   8.061   8.068 -0.4257 -0.1349  0.4238
  115DA      H2 3638   8.895   8.093   8.005  1.0246 -0.1187  2.2281
  115DA      N3 3639   8.771   8.155   8.156  0.1868  0.0092 -0.7300
  115DA      C4 3640   8.678   8.111   8.243 -0.9745  0.4682  0.2993
  115DA     C3' 3641   8.530   8.510   8.464 -0.1270  0.7228 -0.2765
  115DA     H3' 3642   8.433   8.528   8.511 -1.5027 -0.9111 -2.2629
  115DA     C2' 3643   8.501   8.402   8.358 -0.7259 -0.3196 -0.1161
  115DA    H2'1 3644   8.417   8.347   8.399  0.0752 -0.6450  1.1683
  115DA    H2'2 3645   8.473   8.439   8.260  1.2033  0.4344 -0.4336
  115DA     O3' 3646   8.595   8.630   8.423 -0.2619 -0.1023  0.1080
  116DC       P 3647   8.542   8.737   8.319 -0.1719 -0.1779  0.3953
  116DC     O1P 3648   8.615   8.866   8.346  0.4397  0.3799 -0.3296
  116DC     O2P 3649   8.391   8.736   8.330 -0.6349 -0.6744  0.1738
  116DC     O5' 3650   8.577   8.686   8.171 -0.2181 -0.2023 -0.0253
  116DC     C5' 3651   8.709   8.691   8.130  0.5285 -0.2987 -0.3457
  116DC    H5'1 3652   8.779   8.659   8.207 -1.1909 -0.6036  1.1522
  116DC    H5'2 3653   8.730   8.794   8.101  1.4375 -0.0895  0.9709
  116DC     C4' 3654   8.743   8.610   8.005 -0.4295 -0.4465 -0.2601
  116DC     H4' 3655   8.851   8.620   7.996 -0.4487 -0.1828 -0.2043
  116DC     O4' 3656   8.710   8.471   8.029  0.0090 -0.3992  0.1020
  116DC     C1' 3657   8.655   8.425   7.907  0.3753  0.4840  0.3751
  116DC     H1' 3658   8.729   8.408   7.829  1.4520 -1.2482  1.6782
  116DC      N1 3659   8.566   8.298   7.928 -0.4854 -0.3291 -0.1465
  116DC      C6 3660   8.462   8.301   8.013  0.1788  0.6349 -0.6371
  116DC      H6 3661   8.436   8.391   8.067  0.7140  0.1515  0.4748
  116DC      C5 3662   8.391   8.187   8.035  0.0656 -0.4890 -0.3782
  116DC      H5 3663   8.312   8.184   8.107  1.8669 -2.5141  1.6399
  116DC      C4 3664   8.425   8.080   7.955 -0.5435 -0.0979 -0.1348
  116DC      N4 3665   8.366   7.969   7.978  0.0779 -0.7978 -0.1146
  116DC     H41 3666   8.275   7.966   8.023  0.3226  0.8277  0.5807
  116DC     H42 3667   8.409   7.885   7.941  3.9102  1.3655 -1.0726
  116DC      N3 3668   8.527   8.072   7.875 -0.4697 -0.0035 -0.5582
  116DC      C2 3669   8.594   8.185   7.857 -0.3936  0.4956  0.0041
  116DC      O2 3670   8.695   8.169   7.782 -0.2591 -0.3195  0.3083
  116DC     C3' 3671   8.673   8.660   7.880 -0.4621  0.6820  0.5013
  116DC     H3' 3672   8.616   8.750   7.901 -0.7824  0.6194 -0.0804
  116DC     C2' 3673   8.573   8.542   7.855  0.6012  0.3941 -0.4977
  116DC    H2'1 3674   8.486   8.553   7.919  1.0575 -0.5737  0.3237
  116DC    H2'2 3675   8.546   8.526   7.751  0.5000  0.4900 -0.4859
  116DC     O3' 3676   8.766   8.669   7.772 -0.0692 -0.0252  0.0208
  117DT       P 3677   8.732   8.736   7.632 -0.3043  0.0579 -0.1971
  117DT     O1P 3678   8.860   8.800   7.584  1.2789 -0.6225  0.5314
  117DT     O2P 3679   8.612   8.822   7.645 -0.4295 -0.2456  0.0606
  117DT     O5' 3680   8.685   8.617   7.537  0.0232 -0.2561 -0.3670
  117DT     C5' 3681   8.780   8.524   7.492  0.3889  0.3536 -1.0590
  117DT    H5'1 3682   8.864   8.515   7.560  0.6133 -0.2650 -1.4129
  117DT    H5'2 3683   8.835   8.563   7.407  1.6683  1.4544  0.2353
  117DT     C4' 3684   8.715   8.390   7.448  0.4001  0.1574  0.8945
  117DT     H4' 3685   8.789   8.312   7.428 -0.8724 -0.6353 -1.1210
  117DT     O4' 3686   8.615   8.346   7.547 -0.6218  0.2133  0.7915
  117DT     C1' 3687   8.497   8.304   7.480 -0.6372  0.1201 -0.5366
  117DT     H1' 3688   8.521   8.213   7.424  1.8791 -0.1775  0.8647
  117DT      N1 3689   8.380   8.280   7.566  0.4726  0.0996 -0.2007
  117DT      C6 3690   8.311   8.375   7.645  0.3539  1.5135  0.0836
  117DT      H6 3691   8.328   8.482   7.641  0.8343  1.5637  2.2124
  117DT      C5 3692   8.210   8.335   7.727 -0.0607  0.4214  0.2850
  117DT      C7 3693   8.129   8.448   7.789 -0.2819  0.0095 -0.4241
  117DT     H71 3694   8.023   8.427   7.774 -0.9286  0.5095  2.7783
  117DT     H72 3695   8.136   8.441   7.897 -1.0546 -0.8875 -0.4163
  117DT     H73 3696   8.160   8.547   7.757  1.3686  0.6918  2.8656
  117DT      C4 3697   8.169   8.194   7.746  0.4273  0.2551  0.0676
  117DT      O4 3698   8.086   8.147   7.822  0.3804 -0.0640 -0.3320
  117DT      N3 3699   8.232   8.113   7.655 -0.6272 -0.0279 -0.1551
  117DT      H3 3700   8.199   8.017   7.653 -0.2989 -0.1652  0.4906
  117DT      C2 3701   8.327   8.144   7.556  0.1967 -0.1784 -0.2052
  117DT      O2 3702   8.349   8.068   7.466 -0.6857 -0.1704 -0.1574
  117DT     C3' 3703   8.625   8.406   7.320 -0.6874  0.5677 -0.0478
  117DT     H3' 3704   8.649   8.503   7.276  0.1965  1.3144  1.9304
  117DT     C2' 3705   8.485   8.411   7.372  0.0093 -0.0133  0.1409
  117DT    H2'1 3706   8.466   8.508   7.419 -0.3094  0.8480 -1.6845
  117DT    H2'2 3707   8.412   8.403   7.292 -1.1699  1.7802  0.9466
  117DT     O3' 3708   8.627   8.298   7.223 -0.2395 -0.4688  0.4046
  118DT       P 3709   8.726   8.306   7.093  0.0883  0.0904 -0.3115
  118DT     O1P 3710   8.863   8.279   7.134 -0.1812  0.3099 -0.2691
  118DT     O2P 3711   8.693   8.420   7.005  0.1456 -0.3393  0.0415
  118DT     O5' 3712   8.678   8.168   7.017 -0.3382 -0.2818  0.1678
  118DT     C5' 3713   8.558   8.173   6.937 -0.1913  0.5042  0.4846
  118DT    H5'1 3714   8.584   8.213   6.839 -1.6933  0.3510  0.0102
  118DT    H5'2 3715   8.490   8.254   6.961  0.7216  1.5020 -0.2033
  118DT     C4' 3716   8.478   8.043   6.940  0.7528  0.0015  0.2718
  118DT     H4' 3717   8.545   7.957   6.935  1.5633  0.3935  2.8777
  118DT     O4' 3718   8.417   8.029   7.066  0.1201 -1.1993 -0.3455
  118DT     C1' 3719   8.288   8.005   7.040  0.7942 -0.1212 -0.4333
  118DT     H1' 3720   8.267   7.898   7.027  0.5295 -0.2105  0.6560
  118DT      N1 3721   8.206   8.046   7.155 -0.0596 -0.2408 -0.5633
  118DT      C6 3722   8.184   8.179   7.188 -0.3533 -0.2727 -0.2875
  118DT      H6 3723   8.231   8.260   7.134 -0.8155  1.0939  1.2701
  118DT      C5 3724   8.088   8.217   7.282 -0.4417 -0.1576  0.2549
  118DT      C7 3725   8.077   8.362   7.309 -0.9916  0.5610  0.3720
  118DT     H71 3726   8.020   8.420   7.236  0.5930  0.2598 -1.1515
  118DT     H72 3727   8.031   8.367   7.408 -1.9436 -0.3514 -0.0024
  118DT     H73 3728   8.181   8.394   7.308 -0.8962  0.2485  0.2870
  118DT      C4 3729   8.014   8.117   7.356 -0.2966 -0.2817  0.6505
  118DT      O4 3730   7.927   8.136   7.436  0.1779 -0.0479  0.4030
  118DT      N3 3731   8.050   7.987   7.320  0.0416  0.0826 -0.6414
  118DT      H3 3732   8.010   7.912   7.374  1.8719 -0.1334  0.4760
  118DT      C2 3733   8.141   7.946   7.231  0.1032  0.2885 -0.4404
  118DT      O2 3734   8.162   7.824   7.226  0.5344 -0.2571  0.1026
  118DT     C3' 3735   8.368   8.032   6.827 -0.5706 -0.2443  0.5664
  118DT     H3' 3736   8.375   8.093   6.738 -1.5460  0.0479  0.6815
  118DT     C2' 3737   8.248   8.081   6.912  0.0692 -0.4135  0.1607
  118DT    H2'1 3738   8.255   8.190   6.922 -1.8060 -0.2862  0.3768
  118DT    H2'2 3739   8.149   8.049   6.881  0.5494 -2.9532  0.9926
  118DT     O3' 3740   8.354   7.900   6.777  0.3060 -0.5580  0.0991
  119DT       P 3741   8.240   7.849   6.683 -0.3287  0.1306  0.2093
  119DT     O1P 3742   8.296   7.742   6.594 -0.1601 -0.1957 -0.4508
  119DT     O2P 3743   8.164   7.964   6.621 -0.5595  0.0916 -0.0474
  119DT     O5' 3744   8.154   7.768   6.785  0.1150 -0.1034 -0.9554
  119DT     C5' 3745   8.211   7.661   6.867  0.0503 -0.1042  0.2257
  119DT    H5'1 3746   8.272   7.702   6.947 -0.3955  0.0065  0.5138
  119DT    H5'2 3747   8.270   7.598   6.800 -0.5776  0.3610 -0.7950
  119DT     C4' 3748   8.104   7.570   6.932  0.2518  0.5207  0.2642
  119DT     H4' 3749   8.158   7.488   6.980 -0.7502 -0.1129  0.3464
  119DT     O4' 3750   8.038   7.629   7.046  0.3706 -0.8227 -0.1195
  119DT     C1' 3751   7.894   7.601   7.033 -0.5189  0.1100  0.3154
  119DT     H1' 3752   7.868   7.512   7.090 -2.6805 -0.1678 -0.9851
  119DT      N1 3753   7.816   7.718   7.083 -0.6742 -0.0401 -0.8917
  119DT      C6 3754   7.834   7.852   7.039 -0.3335  0.1266 -0.1554
  119DT      H6 3755   7.905   7.868   6.959  0.9496  0.0261  0.9116
  119DT      C5 3756   7.771   7.956   7.100  0.3811  1.0963 -0.0194
  119DT      C7 3757   7.798   8.096   7.047  0.2254  0.4031  0.5882
  119DT     H71 3758   7.878   8.094   6.972 -1.5560 -0.2793 -1.3861
  119DT     H72 3759   7.708   8.130   6.996  1.2401  0.2671 -1.3707
  119DT     H73 3760   7.830   8.164   7.126  0.9365 -0.1403  0.7849
  119DT      C4 3761   7.694   7.930   7.222  0.4478 -0.5839 -0.7017
  119DT      O4 3762   7.635   8.019   7.281  0.4571  1.1793  0.0363
  119DT      N3 3763   7.668   7.793   7.245  0.2900 -0.6476 -0.5288
  119DT      H3 3764   7.616   7.771   7.329 -0.3093  0.4222 -0.5974
  119DT      C2 3765   7.725   7.686   7.183  0.0284 -0.5908  0.3676
  119DT      O2 3766   7.684   7.571   7.208  0.5692  0.0664  0.5003
  119DT     C3' 3767   7.998   7.526   6.831 -0.5811  0.0136  0.0679
  119DT     H3' 3768   8.022   7.561   6.731  0.9111 -2.1850 -0.4379
  119DT     C2' 3769   7.867   7.578   6.880  0.3784  0.6956 -0.9061
  119DT    H2'1 3770   7.834   7.663   6.822 -0.5874  0.2738 -1.0059
  119DT    H2'2 3771   7.786   7.504   6.877  0.5139  0.2896  2.0847
  119DT     O3' 3772   7.999   7.384   6.828 -0.2808  0.0994  0.7394
  120DT       P 3773   7.915   7.297   6.721  0.1525  0.3325  0.2899
  120DT     O1P 3774   7.960   7.157   6.726 -0.5398 -0.4350  0.7287
  120DT     O2P 3775   7.912   7.365   6.590  0.2583  0.0102 -0.8419
  120DT     O5' 3776   7.762   7.276   6.766  0.6614 -0.0888 -0.4697
  120DT     C5' 3777   7.735   7.195   6.878 -0.6068  0.1002 -0.4928
  120DT    H5'1 3778   7.809   7.207   6.958  2.0254  2.2096 -3.0320
  120DT    H5'2 3779   7.738   7.090   6.851  0.2931 -0.8279  2.7345
  120DT     C4' 3780   7.594   7.212   6.929 -0.1020 -0.1913 -0.3697
  120DT     H4' 3781   7.583   7.127   6.996  0.0732 -0.1344 -0.2689
  120DT     O4' 3782   7.580   7.337   6.990 -0.2820 -0.1216 -0.2665
  120DT     C1' 3783   7.463   7.385   6.941 -0.0783 -0.0369 -0.3785
  120DT     H1' 3784   7.374   7.344   6.989 -0.0638  0.2081 -0.1420
  120DT      N1 3785   7.448   7.531   6.966 -0.2678 -0.1767  0.3563
  120DT      C6 3786   7.513   7.627   6.886  1.0313  0.2368 -0.1822
  120DT      H6 3787   7.584   7.584   6.817  1.4654 -1.5947  1.3275
  120DT      C5 3788   7.495   7.759   6.904  0.5222  0.0875  0.5063
  120DT      C7 3789   7.576   7.860   6.822 -0.1732  0.3681 -0.5541
  120DT     H71 3790   7.607   7.941   6.888 -0.1726 -0.6149  0.6705
  120DT     H72 3791   7.663   7.810   6.779 -1.2912 -1.9042 -0.3315
  120DT     H73 3792   7.515   7.893   6.738 -0.3532 -1.0089 -0.9891
  120DT      C4 3793   7.406   7.802   7.013 -0.2385 -0.0400 -0.4265
  120DT      O4 3794   7.371   7.919   7.040  0.3499  0.1395  0.7414
  120DT      N3 3795   7.353   7.702   7.095  0.2370  0.1473  0.2144
  120DT      H3 3796   7.294   7.725   7.174  1.3249 -0.5056  1.2514
  120DT      C2 3797   7.364   7.566   7.076 -0.5126  0.6800 -0.4417
  120DT      O2 3798   7.314   7.487   7.159 -0.3184 -0.4072 -0.4893
  120DT     C3' 3799   7.489   7.189   6.825  1.6721 -0.7921  0.0862
  120DT     H3' 3800   7.526   7.143   6.733  0.9991 -0.2590 -0.4675
  120DT     C2' 3801   7.453   7.333   6.798  0.5960 -0.3274 -0.5169
  120DT    H2'1 3802   7.530   7.383   6.739  0.6163 -0.7632 -0.8668
  120DT    H2'2 3803   7.351   7.346   6.760 -0.0227  2.4038  1.7410
  120DT     O3' 3804   7.371   7.119   6.885  0.1936  0.1359  1.6291
  121DG       P 3805   7.322   6.983   6.817 -0.3169  0.0010 -0.4169
  121DG     O1P 3806   7.424   6.881   6.805 -0.6751  0.2049 -0.3344
  121DG     O2P 3807   7.237   7.018   6.702  0.3860  0.1638 -0.2154
  121DG     O5' 3808   7.218   6.931   6.927  0.1667  0.4041 -0.1635
  121DG     C5' 3809   7.259   6.879   7.054 -0.1174 -0.3889 -0.6010
  121DG    H5'1 3810   7.363   6.902   7.076 -0.0737 -0.9543 -0.2018
  121DG    H5'2 3811   7.245   6.771   7.042 -2.2626  0.0630 -3.0548
  121DG     C4' 3812   7.170   6.920   7.178  0.3387  0.4049 -0.6465
  121DG     H4' 3813   7.204   6.871   7.270 -0.4117 -0.8680 -1.0214
  121DG     O4' 3814   7.179   7.069   7.188 -0.4920  0.7029 -0.3619
  121DG     C1' 3815   7.044   7.117   7.177 -0.0893 -0.4933  0.0676
  121DG     H1' 3816   6.998   7.139   7.273  1.3989  1.9853  0.2849
  121DG      N9 3817   7.050   7.238   7.101 -1.1770 -0.0329  0.2921
  121DG      C8 3818   7.105   7.264   6.976  0.0782 -0.4264  0.2137
  121DG      H8 3819   7.143   7.180   6.919  0.9927 -1.9952  2.9594
  121DG      N7 3820   7.099   7.390   6.936  0.6677 -0.2481 -0.2056
  121DG      C5 3821   7.041   7.455   7.047  0.0898  0.4881  0.3626
  121DG      C6 3822   7.014   7.590   7.077  0.7377  0.1264  0.2297
  121DG      O6 3823   7.014   7.691   7.000 -0.6286  0.1162  0.0240
  121DG      N1 3824   6.957   7.615   7.201  0.0015 -0.4242 -0.1924
  121DG      H1 3825   6.930   7.709   7.225  1.9409  0.2988 -0.6927
  121DG      C2 3826   6.943   7.516   7.296  0.3392  0.0784  0.0174
  121DG      N2 3827   6.926   7.552   7.420  0.0358  0.7286  0.1220
  121DG     H21 3828   6.916   7.649   7.444  1.6027  0.8238  0.5321
  121DG     H22 3829   6.934   7.480   7.490 -1.5484  1.1314  0.7558
  121DG      N3 3830   6.966   7.383   7.275 -0.7473  0.0998 -0.2534
  121DG      C4 3831   7.010   7.362   7.147  0.0926  0.1704  0.2671
  121DG     C3' 3832   7.026   6.883   7.156 -0.4713  0.1305  0.7204
  121DG     H3' 3833   7.033   6.802   7.084  1.6892 -0.2874  1.3198
  121DG     C2' 3834   6.964   7.003   7.102 -0.6347 -0.7635 -0.2968
  121DG    H2'1 3835   6.974   7.010   6.993  0.8004 -0.9973 -0.2042
  121DG    H2'2 3836   6.859   7.011   7.129 -0.6591 -0.6070 -0.4371
  121DG     O3' 3837   6.966   6.841   7.279  0.2455  0.0959  0.1975
  122DG       P 3838   6.818   6.771   7.289 -0.5412  0.2029  0.0723
  122DG     O1P 3839   6.828   6.668   7.392 -1.1983 -0.0405 -0.7022
  122DG     O2P 3840   6.763   6.726   7.152  0.3208 -0.8646 -0.6474
  122DG     O5' 3841   6.720   6.884   7.334 -0.0068  0.2566  0.5981
  122DG     C5' 3842   6.717   6.935   7.463 -0.0097 -0.0764  0.1088
  122DG    H5'1 3843   6.821   6.952   7.490 -0.1776  0.0932  0.6512
  122DG    H5'2 3844   6.684   6.861   7.536  0.6189 -1.3485 -0.8401
  122DG     C4' 3845   6.642   7.073   7.479  0.1980  0.2031  0.4218
  122DG     H4' 3846   6.648   7.102   7.583 -1.0142  1.8219  0.0731
  122DG     O4' 3847   6.707   7.166   7.389 -0.1208 -0.4358 -0.5182
  122DG     C1' 3848   6.598   7.244   7.345  0.1908 -0.3294 -0.4762
  122DG     H1' 3849   6.567   7.313   7.424 -1.8092 -1.2201 -0.4486
  122DG      N9 3850   6.630   7.325   7.228 -0.7688 -0.3636  0.0613
  122DG      C8 3851   6.649   7.282   7.103 -0.3594 -0.2720  1.0938
  122DG      H8 3852   6.660   7.177   7.085 -0.5343  0.2076 -2.6227
  122DG      N7 3853   6.674   7.377   7.016 -0.2421 -0.4190  0.3449
  122DG      C5 3854   6.651   7.493   7.089  0.4999  0.4691 -0.1433
  122DG      C6 3855   6.651   7.629   7.051  0.7233  0.3674  0.4293
  122DG      O6 3856   6.674   7.680   6.936  0.1727  0.2663  0.3166
  122DG      N1 3857   6.610   7.716   7.149  0.5048  0.6522 -0.0206
  122DG      H1 3858   6.586   7.812   7.131 -0.8288  0.3987  0.2391
  122DG      C2 3859   6.589   7.670   7.276  0.3672 -0.8623 -0.2492
  122DG      N2 3860   6.538   7.766   7.355  0.8357  0.5057 -0.0469
  122DG     H21 3861   6.524   7.859   7.319  0.6356  0.1148 -1.0224
  122DG     H22 3862   6.502   7.737   7.444 -1.0909  0.4806 -0.7903
  122DG      N3 3863   6.602   7.549   7.323  0.4519  0.2402  0.2828
  122DG      C4 3864   6.617   7.462   7.218  0.1762  0.4764 -0.3363
  122DG     C3' 3865   6.491   7.063   7.441 -0.3325  0.2868 -0.0667
  122DG     H3' 3866   6.458   6.965   7.407 -0.1163  1.1623 -3.0083
  122DG     C2' 3867   6.477   7.157   7.322 -0.0025 -0.0251 -0.1407
  122DG    H2'1 3868   6.481   7.097   7.231  0.1585 -3.2053  1.8135
  122DG    H2'2 3869   6.390   7.222   7.320 -0.2291 -0.3411 -0.6487
  122DG     O3' 3870   6.420   7.117   7.561  0.0762  0.2215 -0.0490
  123DT       P 3871   6.264   7.142   7.566 -0.1597  0.2185  0.0125
  123DT     O1P 3872   6.213   7.112   7.702  0.1593  0.4714  0.0413
  123DT     O2P 3873   6.198   7.084   7.443  0.1071  0.0749  0.1241
  123DT     O5' 3874   6.260   7.301   7.537 -0.6334  0.3102 -0.6922
  123DT     C5' 3875   6.301   7.394   7.646  0.2508  0.4538 -0.0235
  123DT    H5'1 3876   6.410   7.394   7.647  0.2540 -0.1149 -0.2400
  123DT    H5'2 3877   6.260   7.355   7.739  1.7501 -0.3230  0.3352
  123DT     C4' 3878   6.252   7.539   7.620  0.2035  0.4580  0.0749
  123DT     H4' 3879   6.295   7.611   7.690  2.3144 -1.1036  0.4875
  123DT     O4' 3880   6.300   7.584   7.496 -0.3933  0.6498  0.0413
  123DT     C1' 3881   6.198   7.627   7.414 -0.0606  0.4569  0.1161
  123DT     H1' 3882   6.183   7.734   7.431  0.0073  0.6164 -0.7964
  123DT      N1 3883   6.228   7.602   7.269  1.3932 -0.1498  0.1482
  123DT      C6 3884   6.234   7.473   7.222 -0.1240 -0.8364  0.3421
  123DT      H6 3885   6.221   7.389   7.289 -0.2713 -0.6944  0.4915
  123DT      C5 3886   6.253   7.446   7.088  0.0223  0.0853  0.1307
  123DT      C7 3887   6.236   7.307   7.032 -0.3789 -0.0345 -0.2185
  123DT     H71 3888   6.322   7.261   6.982  0.1239 -0.0583  0.6461
  123DT     H72 3889   6.190   7.247   7.110 -1.2621 -0.0690 -0.7583
  123DT     H73 3890   6.146   7.313   6.972 -1.1696 -1.0039  0.8094
  123DT      C4 3891   6.276   7.557   6.994  0.2789 -0.2951 -0.4161
  123DT      O4 3892   6.305   7.554   6.879 -0.2633  0.3506  0.3117
  123DT      N3 3893   6.259   7.686   7.050 -0.7759  0.1611 -0.4041
  123DT      H3 3894   6.277   7.772   6.999  2.8271 -0.5877 -0.6730
  123DT      C2 3895   6.234   7.709   7.180 -0.0651 -0.1893 -0.5498
  123DT      O2 3896   6.231   7.825   7.213 -0.1697  0.0176 -0.2316
  123DT     C3' 3897   6.098   7.558   7.618  0.9900  0.3402  0.8877
  123DT     H3' 3898   6.050   7.472   7.664  1.5286 -1.7777 -2.1162
  123DT     C2' 3899   6.070   7.551   7.462 -0.4409 -0.0970 -0.4612
  123DT    H2'1 3900   6.059   7.446   7.435 -1.4648 -0.3820  0.9652
  123DT    H2'2 3901   5.984   7.612   7.435  0.1596 -0.3591 -3.2242
  123DT     O3' 3902   6.068   7.674   7.697 -0.0122 -0.4730  0.3501
  124DA       P 3903   5.906   7.699   7.741 -0.3804  0.0371 -0.4653
  124DA     O1P 3904   5.916   7.794   7.854  0.1782 -0.3388 -0.5653
  124DA     O2P 3905   5.833   7.571   7.767 -0.3241 -0.6539  0.1581
  124DA     O5' 3906   5.825   7.767   7.627 -0.6087  0.3330  0.4730
  124DA     C5' 3907   5.826   7.904   7.585  0.3433  0.2735 -0.1613
  124DA    H5'1 3908   5.927   7.945   7.574  0.0164  1.1732  0.0846
  124DA    H5'2 3909   5.789   7.970   7.663  1.2654  0.6412 -0.0188
  124DA     C4' 3910   5.748   7.928   7.456  0.2238  0.2298  0.2222
  124DA     H4' 3911   5.731   8.036   7.451  1.5232  0.5973  2.5964
  124DA     O4' 3912   5.814   7.891   7.341  0.3368  0.1518  0.0942
  124DA     C1' 3913   5.721   7.826   7.259  0.4081  0.1557 -0.7164
  124DA     H1' 3914   5.653   7.893   7.206 -2.2397 -1.6368  0.1645
  124DA      N9 3915   5.792   7.740   7.159  0.1123  0.2680 -0.0430
  124DA      C8 3916   5.847   7.617   7.179 -0.6313 -0.4094  0.0153
  124DA      H8 3917   5.824   7.551   7.262 -1.6053 -1.7161 -1.2402
  124DA      N7 3918   5.912   7.571   7.072  0.3843 -0.2370  0.1878
  124DA      C5 3919   5.898   7.677   6.986 -0.5739 -0.3527  0.5881
  124DA      C6 3920   5.947   7.707   6.854  0.3662  0.2940 -0.0659
  124DA      N6 3921   6.021   7.626   6.774 -0.1008  0.0881  0.1289
  124DA     H61 3922   6.076   7.554   6.819  1.3472  2.0208  1.6907
  124DA     H62 3923   6.060   7.659   6.687 -0.8996 -0.8126 -0.5895
  124DA      N1 3924   5.920   7.822   6.795  0.0844 -0.2902  0.3376
  124DA      C2 3925   5.844   7.906   6.861 -0.1203 -0.8216  0.1092
  124DA      H2 3926   5.827   8.000   6.810 -2.9563  0.4827  3.1228
  124DA      N3 3927   5.782   7.892   6.969 -0.3978 -0.4951 -1.1012
  124DA      C4 3928   5.820   7.779   7.037 -0.1249 -0.3361 -0.1609
  124DA     C3' 3929   5.614   7.850   7.461  0.3000 -0.9853 -0.4237
  124DA     H3' 3930   5.605   7.810   7.562  1.5813  0.3831  0.2662
  124DA     C2' 3931   5.643   7.741   7.353  0.2562  0.0300 -0.0572
  124DA    H2'1 3932   5.686   7.653   7.401 -2.1682 -0.5183  1.3250
  124DA    H2'2 3933   5.555   7.699   7.302 -0.1569  0.5526  0.2166
  124DA     O3' 3934   5.510   7.943   7.428 -0.1358  0.1256  0.5230
  125DG       P 3935   5.353   7.903   7.430 -0.7678 -0.1738  0.2032
  125DG     O1P 3936   5.278   8.028   7.462  0.1751  0.1367 -0.5610
  125DG     O2P 3937   5.335   7.783   7.518 -0.3885 -0.2526  0.1983
  125DG     O5' 3938   5.323   7.863   7.273 -0.4535 -0.3395  0.0220
  125DG     C5' 3939   5.332   7.955   7.169  0.5688 -0.4982  0.1287
  125DG    H5'1 3940   5.429   8.004   7.169  0.8407 -1.0253 -0.0483
  125DG    H5'2 3941   5.251   8.026   7.188  0.4316 -0.4377 -0.6540
  125DG     C4' 3942   5.314   7.891   7.032  0.4552  0.3133 -1.0689
  125DG     H4' 3943   5.301   7.972   6.961 -3.0478 -1.6055 -2.8842
  125DG     O4' 3944   5.431   7.826   6.989 -0.1012 -0.3018  0.1684
  125DG     C1' 3945   5.385   7.759   6.876 -0.6702  0.5092 -0.4234
  125DG     H1' 3946   5.359   7.831   6.798 -0.5842  1.5006  0.4321
  125DG      N9 3947   5.501   7.668   6.844 -0.2902  0.3712 -0.3222
  125DG      C8 3948   5.552   7.559   6.918 -0.1219 -0.1030 -0.5709
  125DG      H8 3949   5.503   7.537   7.011  2.9085 -1.0414  0.9335
  125DG      N7 3950   5.655   7.498   6.864 -0.4807  0.3646  0.2924
  125DG      C5 3951   5.665   7.560   6.737 -0.1129  0.7897 -0.7185
  125DG      C6 3952   5.749   7.536   6.629  0.4488  0.3713 -0.3646
  125DG      O6 3953   5.837   7.454   6.614 -0.2621 -0.3374  0.3385
  125DG      N1 3954   5.724   7.615   6.515  0.6382  0.2279  0.5590
  125DG      H1 3955   5.778   7.602   6.430  1.8858 -3.1808  1.6980
  125DG      C2 3956   5.625   7.709   6.515 -0.2542  0.8101  0.1673
  125DG      N2 3957   5.626   7.773   6.404 -0.6768  0.1287 -0.2155
  125DG     H21 3958   5.675   7.731   6.327  0.1585 -0.9367  0.8753
  125DG     H22 3959   5.568   7.855   6.392 -0.2954  0.3182 -0.8135
  125DG      N3 3960   5.551   7.745   6.617  0.6388  0.7936  0.0926
  125DG      C4 3961   5.574   7.667   6.729  0.1577 -0.3087 -0.1552
  125DG     C3' 3962   5.195   7.793   7.005 -0.0025 -0.9032  0.0297
  125DG     H3' 3963   5.163   7.751   7.101  1.2329  1.6375  1.6653
  125DG     C2' 3964   5.258   7.686   6.920  1.2348  0.6848 -0.6398
  125DG    H2'1 3965   5.294   7.596   6.968  0.3617 -0.6289 -2.3350
  125DG    H2'2 3966   5.195   7.652   6.838 -1.3968  0.6512  1.2614
  125DG     O3' 3967   5.093   7.870   6.943  0.0704  0.1252  0.3084
  126DA       P 3968   4.951   7.804   6.903 -0.1619  0.3176  0.1902
  126DA     O1P 3969   4.838   7.898   6.912  0.0322 -0.1752 -0.6499
  126DA     O2P 3970   4.931   7.682   6.983 -0.3910 -0.0872  0.3747
  126DA     O5' 3971   4.982   7.757   6.752 -0.3087 -1.0707 -0.7133
  126DA     C5' 3972   5.011   7.859   6.662  0.3030 -0.1536  0.0582
  126DA    H5'1 3973   5.094   7.919   6.701 -0.0841  1.2579 -1.1924
  126DA    H5'2 3974   4.926   7.926   6.658  1.0169  0.7767  0.0363
  126DA     C4' 3975   5.068   7.814   6.524  0.0871 -0.2952  0.5501
  126DA     H4' 3976   5.079   7.900   6.458 -0.0849 -0.4847  0.2761
  126DA     O4' 3977   5.192   7.758   6.546 -0.1307  0.3298 -0.0025
  126DA     C1' 3978   5.202   7.644   6.460 -0.5507 -0.7047  0.2195
  126DA     H1' 3979   5.234   7.684   6.363  2.8358  2.0396  2.2426
  126DA      N9 3980   5.304   7.539   6.500  0.2168 -0.6522 -0.6259
  126DA      C8 3981   5.303   7.471   6.613 -0.5972  0.1790 -0.5716
  126DA      H8 3982   5.242   7.498   6.697  1.4923  0.7646  0.8314
  126DA      N7 3983   5.383   7.364   6.618  0.1637 -0.3498 -0.0567
  126DA      C5 3984   5.438   7.364   6.489  0.4509  0.6252 -1.2951
  126DA      C6 3985   5.530   7.292   6.414  0.7584  0.2825  0.2984
  126DA      N6 3986   5.601   7.189   6.466 -0.6197 -0.0063  0.6760
  126DA     H61 3987   5.559   7.146   6.547  0.3985  0.5270  1.5166
  126DA     H62 3988   5.660   7.143   6.398 -1.7110 -0.7107  0.1646
  126DA      N1 3989   5.565   7.324   6.288 -0.1275 -0.0876 -1.0188
  126DA      C2 3990   5.508   7.431   6.235  0.6085 -0.3364 -0.5636
  126DA      H2 3991   5.545   7.468   6.140  1.0263  0.4300 -0.1121
  126DA      N3 3992   5.410   7.512   6.290 -0.0726  0.1014  0.5411
  126DA      C4 3993   5.386   7.474   6.420 -0.8906  0.5033 -0.2355
  126DA     C3' 3994   4.977   7.717   6.457  0.3627  0.2875  0.4442
  126DA     H3' 3995   4.888   7.697   6.517 -0.3369 -0.3227 -0.7627
  126DA     C2' 3996   5.055   7.591   6.451  0.3589 -0.6495  0.5220
  126DA    H2'1 3997   5.025   7.533   6.538  1.3010 -1.1050  0.5618
  126DA    H2'2 3998   5.036   7.521   6.369 -0.2686  2.1371 -1.8705
  126DA     O3' 3999   4.939   7.769   6.332 -0.3529  0.8428 -0.5693
  127DA       P 4000   4.845   7.699   6.226 -0.2290 -0.0272 -0.1677
  127DA     O1P 4001   4.752   7.802   6.171 -0.2186  0.4583 -0.1838
  127DA     O2P 4002   4.785   7.574   6.281 -0.1861  0.1106 -0.1696
  127DA     O5' 4003   4.934   7.644   6.114 -0.0269  0.0444  0.2228
  127DA     C5' 4004   4.968   7.716   5.996 -0.4783  0.1425 -0.6562
  127DA    H5'1 4005   5.035   7.800   6.013  1.2974 -1.3533  0.1910
  127DA    H5'2 4006   4.879   7.747   5.942  1.3922  1.4315 -3.1928
  127DA     C4' 4007   5.055   7.629   5.911  0.6238 -0.2468 -0.1890
  127DA     H4' 4008   5.115   7.689   5.842 -0.6304  3.6853  1.8275
  127DA     O4' 4009   5.152   7.562   5.994 -0.4049 -0.2110 -0.2754
  127DA     C1' 4010   5.171   7.430   5.956  0.6163 -0.5328 -0.3072
  127DA     H1' 4011   5.243   7.427   5.874  0.9022  1.2881 -0.1523
  127DA      N9 4012   5.217   7.340   6.067 -0.0884  0.6678  0.5424
  127DA      C8 4013   5.156   7.325   6.190  0.0886  0.3339 -0.5116
  127DA      H8 4014   5.075   7.390   6.219 -0.3360  0.1390 -1.2168
  127DA      N7 4015   5.199   7.226   6.262  0.4377 -0.0687 -0.1718
  127DA      C5 4016   5.296   7.165   6.177 -0.5113  0.5493 -0.6044
  127DA      C6 4017   5.378   7.045   6.176  0.4005  0.9243 -0.4114
  127DA      N6 4018   5.393   6.970   6.283 -0.6286 -0.5999  0.3929
  127DA     H61 4019   5.328   6.992   6.357 -2.5787  0.5015 -1.5073
  127DA     H62 4020   5.453   6.889   6.275 -0.3566 -0.4836  1.1821
  127DA      N1 4021   5.455   7.012   6.076 -0.3243 -0.4837 -0.5260
  127DA      C2 4022   5.450   7.088   5.967  0.6486 -0.1424  0.4792
  127DA      H2 4023   5.501   7.054   5.879 -0.3828 -0.0442 -0.1672
  127DA      N3 4024   5.368   7.191   5.942  0.3386 -0.3455 -0.8470
  127DA      C4 4025   5.297   7.228   6.055 -0.6376 -0.0999 -0.7591
  127DA     C3' 4026   4.981   7.514   5.838 -1.0847 -0.1371  0.0835
  127DA     H3' 4027   4.875   7.520   5.864 -0.3789  0.9571  3.0775
  127DA     C2' 4028   5.035   7.384   5.895  0.3440 -0.1109 -0.1534
  127DA    H2'1 4029   4.969   7.346   5.973  0.0853 -1.6400 -1.0802
  127DA    H2'2 4030   5.048   7.318   5.809  1.1847  1.2502 -1.1143
  127DA     O3' 4031   4.995   7.536   5.693 -0.2892 -0.6447 -0.2056
  128DT       P 4032   4.936   7.448   5.576 -0.3480 -0.6498 -0.3705
  128DT     O1P 4033   4.897   7.537   5.463 -0.1113  0.6625 -0.6174
  128DT     O2P 4034   4.828   7.364   5.635  0.4361 -0.2054 -0.1839
  128DT     O5' 4035   5.052   7.353   5.539 -0.0632  0.4656 -0.0548
  128DT     C5' 4036   5.188   7.405   5.518  0.5880 -0.2351  0.6747
  128DT    H5'1 4037   5.234   7.433   5.612 -0.3208  1.5229  0.6254
  128DT    H5'2 4038   5.192   7.494   5.455 -1.9993 -0.9172 -0.5764
  128DT     C4' 4039   5.284   7.298   5.464  0.0676  0.4283  0.3041
  128DT     H4' 4040   5.380   7.336   5.432  0.0106  0.4465  0.1553
  128DT     O4' 4041   5.314   7.211   5.574  0.0408 -0.7456  0.2218
  128DT     C1' 4042   5.291   7.076   5.544  1.0128 -0.5653  0.2389
  128DT     H1' 4043   5.377   7.024   5.503 -0.0169 -1.7557 -0.5092
  128DT      N1 4044   5.248   7.001   5.660 -0.2961 -0.1165  0.1431
  128DT      C6 4045   5.133   7.033   5.729  0.1621  0.2115  0.2692
  128DT      H6 4046   5.078   7.119   5.692 -0.4628  0.5675  1.9300
  128DT      C5 4047   5.099   6.985   5.854  0.1311  0.4301  0.4321
  128DT      C7 4048   4.974   7.037   5.922  0.4681 -0.0116  0.2720
  128DT     H71 4049   4.914   6.946   5.932 -1.1517  1.1529  1.5601
  128DT     H72 4050   5.000   7.079   6.019  0.1766  0.5558  0.1046
  128DT     H73 4051   4.909   7.099   5.860  0.1686 -0.9157 -0.3414
  128DT      C4 4052   5.179   6.888   5.914 -0.1660  0.0719 -0.9701
  128DT      O4 4053   5.166   6.834   6.024  0.2540  0.0181 -0.7519
  128DT      N3 4054   5.288   6.843   5.836  0.9153 -0.3917  0.4550
  128DT      H3 4055   5.346   6.766   5.867  1.0361  0.2396  1.8592
  128DT      C2 4056   5.324   6.902   5.713  0.2678  0.4915  0.1924
  128DT      O2 4057   5.422   6.859   5.657 -0.1377 -0.2844  0.1863
  128DT     C3' 4058   5.222   7.200   5.356  0.1625 -0.1987 -0.0845
  128DT     H3' 4059   5.141   7.254   5.308  0.9333  0.4110 -0.7474
  128DT     C2' 4060   5.180   7.080   5.438 -0.2762 -0.3174  0.4040
  128DT    H2'1 4061   5.081   7.102   5.478  0.8923 -1.8841  4.7420
  128DT    H2'2 4062   5.187   6.991   5.375  2.7265  1.3715 -1.8986
  128DT     O3' 4063   5.320   7.174   5.259  0.4710  0.1316  0.2108
  129DC       P 4064   5.296   7.099   5.114 -0.0792  0.3065 -0.0921
  129DC     O1P 4065   5.396   7.162   5.026 -0.0301  0.1363  0.7749
  129DC     O2P 4066   5.153   7.093   5.077  0.3093  0.1431  0.5606
  129DC     O5' 4067   5.351   6.952   5.125 -0.0842  0.6153  0.4748
  129DC     C5' 4068   5.494   6.934   5.113 -0.5728  0.3116 -0.1160
  129DC    H5'1 4069   5.546   7.012   5.168 -1.4586  0.6634  0.2488
  129DC    H5'2 4070   5.525   6.937   5.009 -0.0662 -3.0910 -0.1795
  129DC     C4' 4071   5.553   6.799   5.158 -0.0249  0.6856 -0.3679
  129DC     H4' 4072   5.660   6.819   5.168  0.1718 -0.8355  0.9211
  129DC     O4' 4073   5.508   6.770   5.289 -0.2468 -0.7213 -0.6314
  129DC     C1' 4074   5.452   6.640   5.298  0.2313  0.7695 -0.2787
  129DC     H1' 4075   5.532   6.574   5.332 -0.3691 -0.2271 -0.7605
  129DC      N1 4076   5.342   6.646   5.407 -0.0697 -0.1197 -0.7001
  129DC      C6 4077   5.233   6.732   5.383 -0.0424 -0.4387 -0.2695
  129DC      H6 4078   5.227   6.775   5.284 -2.8793 -0.6682 -0.2651
  129DC      C5 4079   5.135   6.748   5.479 -0.2897  0.1559 -0.0952
  129DC      H5 4080   5.057   6.820   5.462  1.0076  2.7956  3.6752
  129DC      C4 4081   5.145   6.662   5.590 -0.1326 -0.2318 -0.5799
  129DC      N4 4082   5.048   6.666   5.680  0.7396 -0.1528 -0.1171
  129DC     H41 4083   4.971   6.726   5.654  2.6730  1.7605 -1.7791
  129DC     H42 4084   5.058   6.601   5.757  0.9486 -0.9590 -0.8122
  129DC      N3 4085   5.240   6.580   5.615 -0.0194 -0.8487 -0.3240
  129DC      C2 4086   5.344   6.575   5.527 -0.1347 -0.0846 -0.6967
  129DC      O2 4087   5.434   6.495   5.565  0.4643 -0.1611 -0.7121
  129DC     C3' 4088   5.527   6.674   5.069  0.0985  0.5350 -0.0483
  129DC     H3' 4089   5.484   6.706   4.974  2.0953  0.3025 -1.0864
  129DC     C2' 4090   5.418   6.604   5.156 -0.1396 -0.3511  0.6583
  129DC    H2'1 4091   5.322   6.648   5.130  0.7711  1.3145 -0.0440
  129DC    H2'2 4092   5.416   6.497   5.135  1.3480 -0.1593 -0.5688
  129DC     O3' 4093   5.649   6.605   5.049 -0.3518 -0.5093  0.4347
  130DT       P 4094   5.653   6.490   4.945  0.4855 -0.1935 -0.0113
  130DT     O1P 4095   5.796   6.469   4.909  0.9409 -0.8747 -0.5711
  130DT     O2P 4096   5.553   6.510   4.834 -0.4386  0.2375  0.1769
  130DT     O5' 4097   5.607   6.370   5.044  0.1481 -0.2490  0.4282
  130DT     C5' 4098   5.682   6.345   5.165 -0.1611  0.4452 -0.2122
  130DT    H5'1 4099   5.712   6.440   5.210  2.9323  0.8666 -2.8310
  130DT    H5'2 4100   5.770   6.286   5.142 -1.0042 -1.4431  1.1685
  130DT     C4' 4101   5.601   6.248   5.263 -0.4256 -0.7093  0.2596
  130DT     H4' 4102   5.670   6.217   5.342  0.6448 -1.3231 -0.8794
  130DT     O4' 4103   5.484   6.305   5.309 -0.1226 -0.5058  0.1354
  130DT     C1' 4104   5.386   6.200   5.314  0.3152  0.0269 -0.2364
  130DT     H1' 4105   5.409   6.134   5.397 -0.3932  1.7810  1.4516
  130DT      N1 4106   5.252   6.255   5.347 -0.5801 -0.5115 -0.2585
  130DT      C6 4107   5.194   6.345   5.263  0.6896  0.3173  0.5879
  130DT      H6 4108   5.245   6.364   5.170 -1.3578  0.4297 -0.5695
  130DT      C5 4109   5.076   6.405   5.303  0.2144 -0.2738  0.7139
  130DT      C7 4110   5.008   6.503   5.221  0.2517  0.1475 -0.1736
  130DT     H71 4111   4.901   6.498   5.240  0.0938  1.0194 -0.7602
  130DT     H72 4112   5.034   6.604   5.253  3.0490 -0.5259  0.0172
  130DT     H73 4113   5.030   6.479   5.117  0.1037 -1.8402  0.2191
  130DT      C4 4114   5.010   6.375   5.434 -0.2029  0.4557  0.5238
  130DT      O4 4115   4.900   6.410   5.477  0.2405 -0.3152 -0.8681
  130DT      N3 4116   5.090   6.295   5.512 -0.6916  0.4996 -0.3315
  130DT      H3 4117   5.065   6.288   5.610  1.6463 -2.2754  0.2095
  130DT      C2 4118   5.208   6.240   5.481  0.2308  0.0332  0.0888
  130DT      O2 4119   5.262   6.177   5.567 -0.1662  0.1892  0.1792
  130DT     C3' 4120   5.559   6.113   5.199 -0.3271 -0.1242  0.2047
  130DT     H3' 4121   5.615   6.103   5.106  2.2243 -0.4190  1.6793
  130DT     C2' 4122   5.417   6.131   5.183 -0.1784  0.6002  0.5294
  130DT    H2'1 4123   5.393   6.187   5.093  0.1627 -1.0305 -0.6386
  130DT    H2'2 4124   5.368   6.034   5.174 -1.5509  1.3886 -1.1320
  130DT     O3' 4125   5.581   6.003   5.285 -0.1020 -0.4536 -0.4285
  131DG       P 4126   5.658   5.875   5.242  0.5452 -0.3093  0.3464
  131DG     O1P 4127   5.796   5.910   5.225  0.1972 -0.2595  0.9781
  131DG     O2P 4128   5.579   5.824   5.128 -0.1557  0.8250  0.3031
  131DG     O5' 4129   5.644   5.777   5.367  0.2502 -0.1736  0.1136
  131DG     C5' 4130   5.717   5.805   5.487  0.3971  0.7023 -0.4881
  131DG    H5'1 4131   5.709   5.913   5.498 -1.0886  0.4747  1.0385
  131DG    H5'2 4132   5.813   5.754   5.480  0.1506  0.3489 -1.5596
  131DG     C4' 4133   5.650   5.740   5.613  0.0474  0.5145  0.7174
  131DG     H4' 4134   5.718   5.745   5.699  0.5512  1.4758  0.2860
  131DG     O4' 4135   5.534   5.800   5.666 -0.4170 -0.0685 -0.1250
  131DG     C1' 4136   5.426   5.717   5.638  0.2992 -0.0202 -0.1714
  131DG     H1' 4137   5.379   5.676   5.727 -1.3470 -1.1274 -1.4846
  131DG      N9 4138   5.316   5.785   5.566  0.1650  0.0783  0.1741
  131DG      C8 4139   5.319   5.833   5.433  0.9054  0.1908 -0.2552
  131DG      H8 4140   5.392   5.803   5.359  0.9150  1.9044 -0.9922
  131DG      N7 4141   5.211   5.897   5.399  0.5711  0.2133  0.5660
  131DG      C5 4142   5.132   5.894   5.511 -0.4469  0.8024 -0.6810
  131DG      C6 4143   4.997   5.932   5.526  0.4121 -0.3350 -0.0995
  131DG      O6 4144   4.935   6.010   5.450  0.1235  0.4899  0.4037
  131DG      N1 4145   4.950   5.897   5.651 -0.3927  0.5851  0.0755
  131DG      H1 4146   4.850   5.912   5.659 -0.6875 -1.0199 -0.2917
  131DG      C2 4147   5.015   5.837   5.746  0.1498  0.0153  0.6925
  131DG      N2 4148   4.949   5.812   5.859  0.2554 -0.2071 -0.3067
  131DG     H21 4149   4.852   5.841   5.863  0.5518  0.6931  1.0606
  131DG     H22 4150   5.000   5.801   5.946  0.9159 -2.1662 -0.8840
  131DG      N3 4151   5.141   5.795   5.736 -0.4400 -0.1554  0.0860
  131DG      C4 4152   5.195   5.824   5.615  0.5868  0.3921 -0.1101
  131DG     C3' 4153   5.619   5.587   5.594 -0.1067 -0.6924  0.3171
  131DG     H3' 4154   5.685   5.549   5.517  0.0450  0.9740 -0.4356
  131DG     C2' 4155   5.469   5.586   5.562 -0.3379 -0.4401  0.1025
  131DG    H2'1 4156   5.471   5.597   5.453  2.5873  2.5848  0.2698
  131DG    H2'2 4157   5.427   5.493   5.599 -1.2834  0.1024  0.4107
  131DG     O3' 4158   5.638   5.506   5.711 -0.4743 -0.0047  0.4265
  132DC       P 4159   5.651   5.346   5.703 -0.0841 -0.1571  0.2365
  132DC     O1P 4160   5.746   5.301   5.808 -0.4234 -0.6036  0.4273
  132DC     O2P 4161   5.685   5.312   5.562 -0.0057  0.1162  0.2242
  132DC     O5' 4162   5.503   5.289   5.732 -0.3412  0.5638 -0.4327
  132DC     C5' 4163   5.441   5.317   5.859 -0.7962  0.1393  0.0667
  132DC    H5'1 4164   5.457   5.418   5.898 -2.5005  0.8857 -1.0524
  132DC    H5'2 4165   5.482   5.243   5.929 -0.0923  0.6012  0.1563
  132DC     C4' 4166   5.282   5.305   5.850  0.0358 -1.2737 -1.3044
  132DC     H4' 4167   5.234   5.335   5.943 -2.4418  0.3531 -2.9707
  132DC     O4' 4168   5.238   5.408   5.763  0.4869 -0.3725 -0.2044
  132DC     C1' 4169   5.140   5.355   5.676 -0.1921 -0.0026 -0.2293
  132DC     H1' 4170   5.045   5.367   5.728 -1.3768  1.4950 -2.5842
  132DC      N1 4171   5.132   5.428   5.546  0.4337 -0.0500 -0.4018
  132DC      C6 4172   5.226   5.414   5.445  0.3060 -0.3313 -0.2649
  132DC      H6 4173   5.319   5.361   5.460 -0.3775 -1.6885 -0.6899
  132DC      C5 4174   5.214   5.486   5.334 -0.2796 -0.4904  0.0785
  132DC      H5 4175   5.294   5.487   5.263 -2.1087 -2.6465 -2.1703
  132DC      C4 4176   5.096   5.565   5.321 -0.3921  0.0797 -0.0731
  132DC      N4 4177   5.072   5.635   5.217  0.2459 -0.3413 -0.0589
  132DC     H41 4178   5.150   5.657   5.157  1.3642 -2.8356  0.3601
  132DC     H42 4179   4.988   5.692   5.219 -0.5906 -1.5561  1.0325
  132DC      N3 4180   4.995   5.578   5.411 -0.5341  1.4563 -0.7589
  132DC      C2 4181   5.015   5.510   5.528 -0.6024  0.3195 -0.7522
  132DC      O2 4182   4.925   5.525   5.613  0.0452  0.1176 -0.1572
  132DC     C3' 4183   5.220   5.173   5.806  0.5670  0.3067 -0.1240
  132DC     H3' 4184   5.288   5.088   5.806  0.0465 -0.1237 -0.9812
  132DC     C2' 4185   5.175   5.209   5.664  0.6974 -0.3378  0.1254
  132DC    H2'1 4186   5.257   5.192   5.593 -0.4137  1.2578 -1.6566
  132DC    H2'2 4187   5.093   5.143   5.636  0.1569  0.7500 -0.9835
  132DC     O3' 4188   5.105   5.147   5.890 -0.2166  0.0229 -0.3490
  133DA       P 4189   5.087   5.016   5.969 -0.3151 -0.2476 -0.4729
  133DA     O1P 4190   5.160   5.020   6.098  0.0626  0.0263 -0.1909
  133DA     O2P 4191   5.112   4.907   5.868  0.4178  0.4134  0.0685
  133DA     O5' 4192   4.935   5.012   6.012  0.3585 -0.0332 -0.7491
  133DA     C5' 4193   4.894   5.106   6.115 -0.1008 -0.0044 -0.5449
  133DA    H5'1 4194   4.962   5.191   6.113 -0.2262  0.1550  0.9742
  133DA    H5'2 4195   4.913   5.062   6.213 -1.5875  1.5454  0.5045
  133DA     C4' 4196   4.739   5.142   6.120 -0.6118  0.4105 -0.6362
  133DA     H4' 4197   4.719   5.195   6.213 -0.5496  0.9771 -0.9394
  133DA     O4' 4198   4.700   5.225   6.011  0.6272  0.5341 -0.0446
  133DA     C1' 4199   4.624   5.153   5.915 -0.6673 -0.6414 -0.8344
  133DA     H1' 4200   4.523   5.191   5.927  1.0232  4.4101 -0.2943
  133DA      N9 4201   4.681   5.184   5.782  0.4211 -0.7329 -0.2550
  133DA      C8 4202   4.797   5.144   5.719 -0.3110  0.7199 -0.4994
  133DA      H8 4203   4.868   5.077   5.766 -0.1077  2.8749  2.5728
  133DA      N7 4204   4.818   5.194   5.600 -0.4772  0.2752 -0.0009
  133DA      C5 4205   4.699   5.265   5.571 -0.0860  0.4071 -0.7470
  133DA      C6 4206   4.649   5.336   5.459  0.1857 -0.0316  0.4254
  133DA      N6 4207   4.730   5.369   5.356  0.0384 -0.3191 -0.6330
  133DA     H61 4208   4.820   5.326   5.346 -0.6739 -2.3267  0.8500
  133DA     H62 4209   4.693   5.432   5.286 -0.0091  0.1342 -0.2065
  133DA      N1 4210   4.528   5.389   5.455  0.3315  0.2722  0.8871
  133DA      C2 4211   4.462   5.374   5.569  0.2628  0.4227 -0.9330
  133DA      H2 4212   4.363   5.416   5.572  0.0731 -0.0499  1.8894
  133DA      N3 4213   4.492   5.318   5.687 -0.1577 -0.0394  0.4236
  133DA      C4 4214   4.619   5.260   5.687 -0.1667 -0.4597  0.9411
  133DA     C3' 4215   4.658   5.015   6.098  0.3380 -0.0591 -0.0797
  133DA     H3' 4216   4.710   4.929   6.141  0.4190  0.4472  0.8483
  133DA     C2' 4217   4.634   5.010   5.945  0.3881  0.4419 -0.6093
  133DA    H2'1 4218   4.724   4.967   5.902 -0.4427  0.2879 -2.2731
  133DA    H2'2 4219   4.544   4.958   5.913 -0.2094  0.5100  0.8862
  133DA     O3' 4220   4.535   5.034   6.166 -0.2227  0.7065 -0.3070
  134DG       P 4221   4.407   4.939   6.154 -0.3491 -0.3263  0.3669
  134DG     O1P 4222   4.325   4.958   6.277  0.2033  0.1833 -0.1265
  134DG     O2P 4223   4.458   4.805   6.124  0.3953  0.1083 -0.5210
  134DG     O5' 4224   4.313   4.985   6.030  0.2308  0.5447 -0.0777
  134DG     C5' 4225   4.238   5.113   6.040  0.1482  0.5155  0.6293
  134DG    H5'1 4226   4.313   5.190   6.053  1.5809 -0.7592  0.2535
  134DG    H5'2 4227   4.182   5.094   6.131 -0.1936  2.6410  0.8903
  134DG     C4' 4228   4.148   5.135   5.921  0.0495 -0.3403  0.2346
  134DG     H4' 4229   4.094   5.225   5.949  1.5540 -0.0181  2.3098
  134DG     O4' 4230   4.229   5.161   5.813 -0.6117 -0.4266 -0.7378
  134DG     C1' 4231   4.193   5.086   5.703 -0.5098  0.0937 -0.7932
  134DG     H1' 4232   4.130   5.150   5.641 -1.1687 -1.4513 -1.7772
  134DG      N9 4233   4.314   5.067   5.620  0.1064  0.7328 -0.1738
  134DG      C8 4234   4.424   4.994   5.652 -0.0167 -0.6676  0.1287
  134DG      H8 4235   4.430   4.940   5.746  0.6195 -1.4303 -0.3324
  134DG      N7 4236   4.506   4.987   5.549  0.4689  0.3161  0.2532
  134DG      C5 4237   4.445   5.050   5.444  0.5512 -0.4017 -0.2926
  134DG      C6 4238   4.486   5.087   5.307 -0.0556  0.2074 -0.0411
  134DG      O6 4239   4.587   5.069   5.247 -0.4215  0.1039  0.5069
  134DG      N1 4240   4.384   5.143   5.231 -0.3916  0.3952  0.0872
  134DG      H1 4241   4.409   5.166   5.136  2.5212  4.4930  1.5621
  134DG      C2 4242   4.275   5.203   5.290 -0.1246 -0.4216  0.9588
  134DG      N2 4243   4.202   5.277   5.209  0.2547 -0.1264 -0.5759
  134DG     H21 4244   4.223   5.289   5.111  0.6564 -0.5308 -0.5414
  134DG     H22 4245   4.136   5.333   5.262  1.7949  1.3232 -0.1040
  134DG      N3 4246   4.234   5.179   5.416  0.1833 -0.6505 -0.2908
  134DG      C4 4247   4.326   5.101   5.490  0.8709 -0.8861 -0.5021
  134DG     C3' 4248   4.060   5.007   5.884 -0.6881  0.2446  0.7056
  134DG     H3' 4249   4.061   4.926   5.957 -2.6380 -1.0100 -0.5402
  134DG     C2' 4250   4.119   4.963   5.754 -0.6798 -0.3620 -0.5314
  134DG    H2'1 4251   4.174   4.872   5.778 -2.4034 -0.4737  3.9330
  134DG    H2'2 4252   4.040   4.945   5.681  0.6478 -0.3092 -2.0531
  134DG     O3' 4253   3.927   5.048   5.876  0.2336  0.4519 -0.7368
  135DG       P 4254   3.804   4.953   5.840  0.5330  0.1851  0.3419
  135DG     O1P 4255   3.684   5.029   5.896 -0.2862  0.2301  0.5314
  135DG     O2P 4256   3.840   4.824   5.900 -0.1756 -0.1959  0.1094
  135DG     O5' 4257   3.787   4.934   5.676 -0.6385  0.1177 -0.1120
  135DG     C5' 4258   3.738   5.033   5.590 -0.5280  0.7722 -0.7133
  135DG    H5'1 4259   3.792   5.126   5.606  1.5350 -0.2883 -1.1399
  135DG    H5'2 4260   3.632   5.048   5.610 -0.1338  2.0356  0.5887
  135DG     C4' 4261   3.752   5.000   5.443  0.4985  0.0811 -0.4228
  135DG     H4' 4262   3.689   5.078   5.401 -2.5338 -0.6792  2.3027
  135DG     O4' 4263   3.891   5.007   5.405  0.6409 -0.0977  0.2696
  135DG     C1' 4264   3.920   4.895   5.325  0.2084  0.3430 -0.9715
  135DG     H1' 4265   3.880   4.910   5.225 -2.7710  0.1853  0.1100
  135DG      N9 4266   4.063   4.869   5.318 -0.4488 -0.1776 -0.1828
  135DG      C8 4267   4.145   4.812   5.415 -0.1058  0.3050  0.4413
  135DG      H8 4268   4.112   4.782   5.514  0.6156  2.5904  1.4555
  135DG      N7 4269   4.263   4.786   5.368  0.1306  0.8973 -0.5402
  135DG      C5 4270   4.266   4.842   5.245  0.2048 -0.2583 -0.0308
  135DG      C6 4271   4.373   4.845   5.147 -0.3524 -0.2092 -0.0117
  135DG      O6 4272   4.488   4.793   5.157  0.6219  0.2377 -0.4016
  135DG      N1 4273   4.339   4.916   5.027  0.5012  0.3766 -0.7467
  135DG      H1 4274   4.402   4.913   4.948  1.2875 -0.8089 -0.1043
  135DG      C2 4275   4.207   4.960   5.008 -0.6027 -0.0407  0.3126
  135DG      N2 4276   4.178   5.007   4.891  0.1940  0.2759  0.8150
  135DG     H21 4277   4.240   4.981   4.816 -0.6441  0.9552 -0.1270
  135DG     H22 4278   4.088   5.048   4.871  0.3027  0.1299 -0.0030
  135DG      N3 4279   4.106   4.955   5.095 -0.4062  0.3122 -0.0854
  135DG      C4 4280   4.146   4.893   5.210 -0.1544  0.5134 -1.1390
  135DG     C3' 4281   3.701   4.858   5.405  0.0079  0.1238  0.2412
  135DG     H3' 4282   3.651   4.807   5.487 -1.3609 -2.0003 -1.8043
  135DG     C2' 4283   3.841   4.788   5.386  0.0154  0.8917 -0.3419
  135DG    H2'1 4284   3.885   4.765   5.482 -0.4454  1.0352 -0.0924
  135DG    H2'2 4285   3.834   4.709   5.311 -0.7938  1.0321 -0.4272
  135DG     O3' 4286   3.613   4.870   5.292 -0.6147  0.2650  0.1704
  136DT       P 4287   3.500   4.764   5.252 -0.0065 -0.2590 -0.2949
  136DT     O1P 4288   3.382   4.837   5.209  0.1231 -0.4875  0.1921
  136DT     O2P 4289   3.483   4.668   5.365 -0.0601 -0.0174  0.2808
  136DT     O5' 4290   3.561   4.685   5.119 -0.1964 -0.4747 -0.2719
  136DT     C5' 4291   3.576   4.742   4.994 -0.3154 -0.2561  0.0285
  136DT    H5'1 4292   3.596   4.849   5.002  0.4577 -0.2313 -1.8779
  136DT    H5'2 4293   3.477   4.742   4.949 -0.3000 -1.5605 -0.0497
  136DT     C4' 4294   3.673   4.676   4.894  0.0407 -0.2473  0.3683
  136DT     H4' 4295   3.672   4.726   4.798  1.4674 -1.7582 -0.4835
  136DT     O4' 4296   3.802   4.696   4.941  0.5919  0.0675  0.1094
  136DT     C1' 4297   3.864   4.573   4.930  0.4696 -0.0293  0.1249
  136DT     H1' 4298   3.897   4.553   4.828  2.6700  0.8241  0.6075
  136DT      N1 4299   3.985   4.563   5.014 -0.1875  0.0380  0.5216
  136DT      C6 4300   3.980   4.515   5.143  0.5837  0.2954 -0.1709
  136DT      H6 4301   3.888   4.495   5.195  0.2031 -0.2473 -1.0346
  136DT      C5 4302   4.094   4.477   5.213  0.3794 -0.3821  0.5303
  136DT      C7 4303   4.084   4.415   5.358  0.3038 -0.8971  0.8491
  136DT     H71 4304   4.141   4.474   5.429  0.4266  0.5730 -0.4044
  136DT     H72 4305   3.981   4.415   5.392  0.0649 -4.2808  0.5062
  136DT     H73 4306   4.112   4.310   5.359 -2.2037 -1.6738 -0.6978
  136DT      C4 4307   4.226   4.493   5.146  0.5488  0.0676 -0.0545
  136DT      O4 4308   4.334   4.458   5.189 -0.1447  0.2090  1.0491
  136DT      N3 4309   4.215   4.522   5.015  0.0518 -0.8117  0.1757
  136DT      H3 4310   4.303   4.537   4.968 -0.7200  0.0146 -1.0492
  136DT      C2 4311   4.107   4.566   4.945 -0.2477  0.0958 -0.4026
  136DT      O2 4312   4.123   4.624   4.836  0.5725  0.1346 -0.7435
  136DT     C3' 4313   3.640   4.524   4.869 -0.6024 -0.4644 -1.3603
  136DT     H3' 4314   3.545   4.490   4.911 -2.2715  1.9576 -2.9402
  136DT     C2' 4315   3.755   4.475   4.957  0.4683 -0.1159  0.2488
  136DT    H2'1 4316   3.727   4.472   5.063  0.9965 -0.7697  0.3793
  136DT    H2'2 4317   3.786   4.377   4.921  0.1360  0.2008 -0.9312
  136DT     O3' 4318   3.673   4.485   4.740  0.6878  0.0184  0.2210
  137DG       P 4319   3.561   4.440   4.633 -0.2216  0.1290 -0.4497
  137DG     O1P 4320   3.460   4.548   4.629 -0.6048  1.1159 -0.0163
  137DG     O2P 4321   3.527   4.304   4.653  0.2088  0.1208 -1.1100
  137DG     O5' 4322   3.658   4.451   4.503  0.2204  0.3956 -0.4221
  137DG     C5' 4323   3.723   4.334   4.455  0.7320 -0.4667 -0.0405
  137DG    H5'1 4324   3.651   4.268   4.407  1.4629 -0.9690 -0.4761
  137DG    H5'2 4325   3.760   4.277   4.540  0.3887  0.2999  0.6388
  137DG     C4' 4326   3.833   4.370   4.358  0.1811  0.2584  0.4680
  137DG     H4' 4327   3.795   4.442   4.287 -1.2851 -2.8508 -2.1235
  137DG     O4' 4328   3.933   4.419   4.443  0.2907 -0.2616 -0.8123
  137DG     C1' 4329   4.031   4.321   4.457 -1.0890  0.2267 -0.3347
  137DG     H1' 4330   4.110   4.368   4.400  0.3941  0.2335  1.6283
  137DG      N9 4331   4.081   4.315   4.599 -0.3942 -0.4154  0.0702
  137DG      C8 4332   4.010   4.294   4.711  0.1725  0.3171  1.0827
  137DG      H8 4333   3.904   4.275   4.720  0.4849 -0.7072  3.6114
  137DG      N7 4334   4.085   4.276   4.812 -0.1856  0.2884  0.5570
  137DG      C5 4335   4.217   4.266   4.766 -0.5567  0.1611  0.9704
  137DG      C6 4336   4.344   4.242   4.830 -0.0023 -0.5802  0.7328
  137DG      O6 4337   4.365   4.226   4.950  0.6098  0.7103 -0.1991
  137DG      N1 4338   4.446   4.235   4.737  0.3406 -0.6893  0.0210
  137DG      H1 4339   4.541   4.235   4.772  0.3881 -0.8254 -0.1096
  137DG      C2 4340   4.429   4.252   4.605 -0.0735  0.6234 -0.3923
  137DG      N2 4341   4.529   4.243   4.517  0.2332 -0.0876 -0.1456
  137DG     H21 4342   4.622   4.229   4.555 -0.7094  0.2251  2.4746
  137DG     H22 4343   4.506   4.249   4.419  3.2455 -0.4813 -0.9982
  137DG      N3 4344   4.314   4.281   4.548  1.1172 -0.1367  0.1481
  137DG      C4 4345   4.216   4.290   4.632  0.3108 -0.4155  0.3588
  137DG     C3' 4346   3.878   4.249   4.290  0.6295  0.4592  1.1825
  137DG     H3' 4347   3.792   4.185   4.267  1.5699  0.1911 -2.0416
  137DG     C2' 4348   3.978   4.189   4.392 -0.4241 -0.3329  0.2193
  137DG    H2'1 4349   3.921   4.130   4.465  0.2270 -1.8272 -0.4376
  137DG    H2'2 4350   4.055   4.124   4.350  0.6416 -0.0289  1.6277
  137DG     O3' 4351   3.944   4.290   4.172 -0.3597 -0.4320  0.6440
  138DG       P 4352   3.947   4.189   4.046 -0.3401 -0.0508 -0.7158
  138DG     O1P 4353   4.016   4.257   3.933 -0.4235  0.6101  0.0051
  138DG     O2P 4354   3.814   4.127   4.015 -0.7410  0.0975  0.0983
  138DG     O5' 4355   4.031   4.065   4.098 -0.1860 -0.9374 -0.1565
  138DG     C5' 4356   4.159   4.041   4.042  0.2589  0.1714  0.3213
  138DG    H5'1 4357   4.220   4.130   4.053  2.8525 -1.5578  0.8550
  138DG    H5'2 4358   4.137   4.030   3.936 -0.1370  0.5499  0.3614
  138DG     C4' 4359   4.252   3.940   4.095  0.3441  0.8716  0.2445
  138DG     H4' 4360   4.353   3.938   4.053  0.2855 -1.4147  0.0799
  138DG     O4' 4361   4.262   3.957   4.239  0.0769 -0.2405  0.6002
  138DG     C1' 4362   4.241   3.828   4.300  0.7484  0.0010 -0.1706
  138DG     H1' 4363   4.331   3.767   4.303  0.8139  0.1180  0.4020
  138DG      N9 4364   4.201   3.868   4.438  0.1836  0.3527 -0.0965
  138DG      C8 4365   4.077   3.880   4.491 -0.2180  0.3391 -0.2232
  138DG      H8 4366   3.989   3.876   4.428  0.0439  0.1511 -0.5750
  138DG      N7 4367   4.073   3.878   4.626 -0.3337  0.1412 -0.1705
  138DG      C5 4368   4.208   3.893   4.658 -0.6406  0.0259  0.5580
  138DG      C6 4369   4.278   3.915   4.785 -0.5144  0.8796  0.6609
  138DG      O6 4370   4.238   3.940   4.900  0.2012  0.2199  0.0877
  138DG      N1 4371   4.417   3.891   4.779 -0.1811  0.2455  0.4374
  138DG      H1 4372   4.472   3.885   4.863  2.2263  0.1488 -1.0553
  138DG      C2 4373   4.483   3.893   4.660  0.7995 -0.1706  0.6227
  138DG      N2 4374   4.610   3.884   4.665  0.1597  0.6956  0.5160
  138DG     H21 4375   4.661   3.882   4.752 -0.1936  0.4478  0.7188
  138DG     H22 4376   4.652   3.865   4.575 -1.2634  1.1908 -0.2819
  138DG      N3 4377   4.424   3.897   4.543 -0.1109 -0.5360 -0.0724
  138DG      C4 4378   4.287   3.887   4.541  0.1954 -0.2516 -0.8859
  138DG     C3' 4379   4.186   3.799   4.067 -0.5104  0.3020 -0.1139
  138DG     H3' 4380   4.095   3.805   4.006  0.0263 -1.1411 -1.0910
  138DG     C2' 4381   4.135   3.764   4.209 -0.6333 -0.0806  1.1365
  138DG    H2'1 4382   4.043   3.821   4.225  0.3888  3.0936 -2.8134
  138DG    H2'2 4383   4.121   3.658   4.227  2.0159 -0.2544  2.7216
  138DG     O3' 4384   4.278   3.702   4.022  0.3335 -0.0701  0.4731
  139DA       P 4385   4.266   3.628   3.882 -0.0923 -0.2351  0.4227
  139DA     O1P 4386   4.251   3.719   3.771 -0.4180 -0.6982 -0.2522
  139DA     O2P 4387   4.163   3.518   3.896  0.2846  0.2533 -0.0615
  139DA     O5' 4388   4.410   3.548   3.868  0.7303 -0.1973 -0.0725
  139DA     C5' 4389   4.530   3.617   3.834 -0.5048 -0.1939 -0.5342
  139DA    H5'1 4390   4.505   3.723   3.824 -3.2348 -0.5635  1.2351
  139DA    H5'2 4391   4.581   3.572   3.749  0.8579 -1.1751  0.7499
  139DA     C4' 4392   4.649   3.612   3.933 -0.2626 -0.3166 -0.5415
  139DA     H4' 4393   4.732   3.674   3.902  0.9633 -1.1263  0.9893
  139DA     O4' 4394   4.603   3.641   4.070 -0.2983 -0.2425  0.0864
  139DA     C1' 4395   4.624   3.532   4.155 -0.2215  0.1014  0.4542
  139DA     H1' 4396   4.721   3.550   4.201  0.6588  0.0542 -1.3314
  139DA      N9 4397   4.517   3.524   4.262  0.5255  0.0525 -0.1063
  139DA      C8 4398   4.383   3.500   4.246 -0.0035 -0.0694  0.3610
  139DA      H8 4399   4.341   3.495   4.146 -1.2529 -0.4623  0.8820
  139DA      N7 4400   4.314   3.494   4.355  0.0893  0.8030 -0.0405
  139DA      C5 4401   4.409   3.513   4.456 -0.3418 -0.4169 -0.9367
  139DA      C6 4402   4.399   3.529   4.595  0.0789  0.0369  0.3464
  139DA      N6 4403   4.289   3.537   4.662  0.3143  0.1246 -0.1333
  139DA     H61 4404   4.206   3.517   4.609  0.6265 -2.8276  0.3138
  139DA     H62 4405   4.295   3.550   4.762 -1.1034 -0.2957  0.0270
  139DA      N1 4406   4.508   3.547   4.667 -0.5711 -0.4428  0.3149
  139DA      C2 4407   4.628   3.554   4.606  0.3521 -0.0801 -0.7033
  139DA      H2 4408   4.715   3.548   4.670 -0.8152 -1.0231  0.8562
  139DA      N3 4409   4.648   3.558   4.472 -0.0853  0.2279 -0.1685
  139DA      C4 4410   4.535   3.535   4.402  0.5339  0.3817  0.1043
  139DA     C3' 4411   4.708   3.471   3.948 -0.4988 -0.7012  0.0963
  139DA     H3' 4412   4.693   3.414   3.856  1.9012 -0.2027 -0.6637
  139DA     C2' 4413   4.631   3.413   4.068  0.3137  0.0832 -0.0392
  139DA    H2'1 4414   4.529   3.385   4.041  0.6436 -0.5274 -0.6947
  139DA    H2'2 4415   4.687   3.335   4.120 -2.0056 -1.9009 -0.3062
  139DA     O3' 4416   4.854   3.479   3.967  0.0534  0.3847  0.5277
  140DT       P 4417   4.946   3.348   3.957 -0.1981 -0.2788  0.2345
  140DT     O1P 4418   5.085   3.385   3.911  0.1502  0.2874  0.2512
  140DT     O2P 4419   4.879   3.243   3.879  0.1852  0.3109  0.1108
  140DT     O5' 4420   4.956   3.304   4.106 -0.3304 -0.3061  0.3773
  140DT     C5' 4421   5.029   3.379   4.205 -0.8642  0.1623 -0.7536
  140DT    H5'1 4422   4.978   3.474   4.218 -0.8877  0.0614 -0.0797
  140DT    H5'2 4423   5.133   3.394   4.177 -0.9495  1.9769 -0.1655
  140DT     C4' 4424   5.030   3.307   4.343  0.4995 -0.2153  0.2200
  140DT     H4' 4425   5.087   3.365   4.416 -1.1719 -0.7766  2.0625
  140DT     O4' 4426   4.899   3.325   4.389 -0.1747  0.0672 -0.1111
  140DT     C1' 4427   4.848   3.214   4.455  0.0335 -0.1728  0.2353
  140DT     H1' 4428   4.892   3.203   4.554  0.8028 -0.2830 -0.1133
  140DT      N1 4429   4.697   3.214   4.465  0.2716 -0.4043  0.5716
  140DT      C6 4430   4.620   3.172   4.360 -0.3677  0.1340 -0.1686
  140DT      H6 4431   4.667   3.145   4.267  1.4823 -0.2769  0.8420
  140DT      C5 4432   4.483   3.174   4.370 -0.2676 -0.9123  0.1104
  140DT      C7 4433   4.390   3.131   4.254  0.0289  0.3267 -0.3841
  140DT     H71 4434   4.318   3.056   4.287  0.5495 -0.1015 -0.2117
  140DT     H72 4435   4.346   3.214   4.198  1.2527  0.6078 -0.9583
  140DT     H73 4436   4.447   3.082   4.175 -0.5398  1.1060 -1.3145
  140DT      C4 4437   4.421   3.209   4.501 -0.0142  0.3750 -0.6929
  140DT      O4 4438   4.298   3.205   4.519  0.1013 -0.7929  0.0232
  140DT      N3 4439   4.506   3.233   4.601  0.1168 -0.2720  0.2209
  140DT      H3 4440   4.463   3.241   4.693 -1.7688 -1.0496 -0.5433
  140DT      C2 4441   4.642   3.233   4.589  0.5693 -0.0535 -0.2102
  140DT      O2 4442   4.707   3.246   4.691  0.2825  0.4732  0.4005
  140DT     C3' 4443   5.055   3.157   4.345 -0.2908 -0.3150  0.7753
  140DT     H3' 4444   5.086   3.126   4.245  0.8587  1.2347  0.6102
  140DT     C2' 4445   4.911   3.101   4.371  0.2057  0.4426  0.7494
  140DT    H2'1 4446   4.870   3.101   4.270  1.3142 -1.6551  0.2343
  140DT    H2'2 4447   4.901   3.003   4.416 -1.0181 -1.2188 -2.7592
  140DT     O3' 4448   5.158   3.118   4.429  0.4507 -0.0747 -0.1882
  141DA       P 4449   5.198   2.970   4.446 -0.3126 -0.0401  0.4019
  141DA     O1P 4450   5.333   2.958   4.500 -0.4643 -0.1763  0.3441
  141DA     O2P 4451   5.168   2.882   4.329 -0.1059 -0.0330 -0.4085
  141DA     O5' 4452   5.098   2.926   4.561 -0.7568  0.5208 -0.2948
  141DA     C5' 4453   5.112   2.979   4.696  0.7109 -0.4012  0.5706
  141DA    H5'1 4454   5.107   3.087   4.689  0.9895 -0.4923 -1.9862
  141DA    H5'2 4455   5.210   2.958   4.739  1.5980  0.4029 -0.9352
  141DA     C4' 4456   5.001   2.937   4.796  0.3711 -0.1767  0.3667
  141DA     H4' 4457   5.015   2.994   4.888  2.0065 -1.1176  0.7485
  141DA     O4' 4458   4.873   2.983   4.747  0.2429  0.3865  0.4678
  141DA     C1' 4459   4.775   2.892   4.806 -0.2296  0.1783  0.4255
  141DA     H1' 4460   4.777   2.915   4.913  2.9597 -1.1384  0.7751
  141DA      N9 4461   4.636   2.901   4.749  0.3812 -0.3791  0.3884
  141DA      C8 4462   4.614   2.882   4.614  0.1708  1.1246  0.3024
  141DA      H8 4463   4.695   2.884   4.543 -0.6779  0.8164 -0.6955
  141DA      N7 4464   4.493   2.854   4.578  0.5491  0.5164 -0.2332
  141DA      C5 4465   4.428   2.854   4.705 -0.3838 -0.1260 -0.2950
  141DA      C6 4466   4.295   2.830   4.750 -0.7806  0.5718  0.1440
  141DA      N6 4467   4.189   2.814   4.665  0.2860  0.5482 -0.5205
  141DA     H61 4468   4.202   2.834   4.567 -1.6373 -0.3257 -1.0062
  141DA     H62 4469   4.099   2.808   4.710 -0.2881 -0.0584 -1.7142
  141DA      N1 4470   4.263   2.830   4.883 -0.3687 -0.4464 -0.2364
  141DA      C2 4471   4.363   2.846   4.968  0.0505 -0.1376  0.0351
  141DA      H2 4472   4.337   2.841   5.073  0.3013  1.0795  0.1778
  141DA      N3 4473   4.488   2.879   4.939  0.3419 -0.5076 -1.1696
  141DA      C4 4474   4.512   2.881   4.806 -0.6784  0.2095 -0.6895
  141DA     C3' 4475   4.990   2.782   4.815 -0.4385 -0.3380 -1.0741
  141DA     H3' 4476   5.060   2.744   4.741  1.0421  0.6651 -0.2389
  141DA     C2' 4477   4.842   2.754   4.792  0.3916  0.1170 -0.0518
  141DA    H2'1 4478   4.830   2.714   4.692 -0.7117  2.5483 -0.9647
  141DA    H2'2 4479   4.791   2.684   4.859 -1.3199 -0.5078 -1.9080
  141DA     O3' 4480   5.022   2.759   4.950  0.0173  0.7010  0.2937
  142DT       P 4481   5.023   2.612   5.009 -0.5300 -0.1935 -0.3514
  142DT     O1P 4482   5.131   2.612   5.115 -0.1802  0.1261 -0.3525
  142DT     O2P 4483   5.021   2.505   4.904 -0.2486 -0.3731 -0.3230
  142DT     O5' 4484   4.882   2.605   5.086  0.2773 -0.0126  0.6120
  142DT     C5' 4485   4.837   2.707   5.172 -0.0133 -0.1587 -0.3297
  142DT    H5'1 4486   4.802   2.792   5.113  1.2872  0.3807 -0.3610
  142DT    H5'2 4487   4.925   2.740   5.228  2.0375 -3.8663 -1.0304
  142DT     C4' 4488   4.721   2.650   5.258 -0.6664 -0.5392  0.5750
  142DT     H4' 4489   4.711   2.723   5.339 -0.9088  0.7489 -0.5885
  142DT     O4' 4490   4.592   2.646   5.199 -0.6224 -0.1177 -0.3427
  142DT     C1' 4491   4.545   2.514   5.195  0.1583  0.0592 -0.1784
  142DT     H1' 4492   4.470   2.494   5.272 -1.5460  1.5256 -1.3778
  142DT      N1 4493   4.481   2.501   5.061  0.1178  0.2576  0.6061
  142DT      C6 4494   4.549   2.519   4.939 -0.4510  0.2977 -0.4299
  142DT      H6 4495   4.654   2.540   4.950 -0.1619 -0.1118 -2.1324
  142DT      C5 4496   4.480   2.510   4.823 -0.1819  0.1655 -0.3093
  142DT      C7 4497   4.546   2.516   4.689 -0.3819 -0.3645  0.2148
  142DT     H71 4498   4.485   2.568   4.615 -1.5928 -1.5901  0.3257
  142DT     H72 4499   4.647   2.555   4.700  0.7242 -1.9131 -3.1852
  142DT     H73 4500   4.554   2.417   4.645  1.1615  0.7523 -2.3162
  142DT      C4 4501   4.335   2.498   4.818 -0.9786  0.1374 -0.0015
  142DT      O4 4502   4.264   2.501   4.717 -0.0688  0.2732  0.7425
  142DT      N3 4503   4.276   2.489   4.943 -0.8599  0.1945 -0.2877
  142DT      H3 4504   4.176   2.494   4.958 -0.7518 -1.9259  1.8546
  142DT      C2 4505   4.342   2.509   5.060 -0.4589 -0.2511 -0.5356
  142DT      O2 4506   4.275   2.530   5.160  0.8725  0.0602 -0.5191
  142DT     C3' 4507   4.742   2.506   5.309 -0.7377  0.9333 -0.3283
  142DT     H3' 4508   4.850   2.490   5.310 -0.5567  2.0587  0.8019
  142DT     C2' 4509   4.661   2.415   5.215 -0.1624  0.0947  0.2941
  142DT    H2'1 4510   4.717   2.417   5.122 -0.0084  3.3714  0.3198
  142DT    H2'2 4511   4.637   2.318   5.259 -0.8665  0.1191 -0.0277
  142DT     O3' 4512   4.691   2.508   5.445 -0.1693  0.0990  0.1987
  143DT       P 4513   4.714   2.394   5.547 -0.1010 -0.3668 -0.2896
  143DT     O1P 4514   4.744   2.449   5.679  0.2867 -0.3280 -0.1393
  143DT     O2P 4515   4.804   2.292   5.493 -0.1332  0.4889  0.2453
  143DT     O5' 4516   4.569   2.328   5.559  0.8070 -0.2223  0.3630
  143DT     C5' 4517   4.459   2.394   5.620 -1.0952 -0.1483 -0.2961
  143DT    H5'1 4518   4.470   2.499   5.595 -0.3162 -0.6331 -2.1212
  143DT    H5'2 4519   4.467   2.366   5.725  0.5134  1.4208  0.0279
  143DT     C4' 4520   4.328   2.336   5.559 -0.1820 -0.4903  0.0949
  143DT     H4' 4521   4.244   2.400   5.583 -1.3253 -2.3985  1.4568
  143DT     O4' 4522   4.336   2.336   5.423 -0.2394  0.2244 -0.3540
  143DT     C1' 4523   4.231   2.264   5.378  0.0514  0.2447 -0.7550
  143DT     H1' 4524   4.136   2.317   5.386  0.5634  1.4485 -2.1724
  143DT      N1 4525   4.257   2.224   5.240 -0.7735 -0.0378  0.0097
  143DT      C6 4526   4.385   2.185   5.194  0.9575  0.2943  1.0080
  143DT      H6 4527   4.464   2.174   5.266  2.8463  0.6819 -0.9124
  143DT      C5 4528   4.405   2.155   5.064 -0.2704  0.7126  0.2181
  143DT      C7 4529   4.539   2.107   5.015  0.7642 -0.5462 -0.2243
  143DT     H71 4530   4.540   2.008   4.968  1.1530 -0.4301 -0.4615
  143DT     H72 4531   4.580   2.191   4.960  1.5136 -0.4045  0.5308
  143DT     H73 4532   4.604   2.096   5.102  1.1041 -0.3485 -0.4500
  143DT      C4 4533   4.301   2.172   4.962  0.1997 -0.2369 -0.9307
  143DT      O4 4534   4.308   2.160   4.837  0.3149 -0.4696 -0.3641
  143DT      N3 4535   4.180   2.213   5.018  0.2043 -0.1177 -0.6631
  143DT      H3 4536   4.100   2.233   4.959 -0.5706 -0.4605  0.2533
  143DT      C2 4537   4.152   2.231   5.150 -0.1966 -0.0402  0.4812
  143DT      O2 4538   4.039   2.267   5.183  0.8482  0.3422  0.6168
  143DT     C3' 4539   4.288   2.193   5.601  0.2955 -0.2842 -0.7561
  143DT     H3' 4540   4.374   2.137   5.636  0.0602  0.4237  1.0342
  143DT     C2' 4541   4.233   2.139   5.470  0.0497 -0.2064 -0.8331
  143DT    H2'1 4542   4.300   2.062   5.432  1.4414  1.6175 -2.3223
  143DT    H2'2 4543   4.128   2.113   5.483 -0.4744  2.0339 -0.0663
  143DT     O3' 4544   4.190   2.199   5.707 -0.6460  0.2291 -0.2632
  144DG       P 4545   4.170   2.079   5.811 -0.0249  0.1895  0.1262
  144DG     O1P 4546   4.116   2.128   5.938 -0.0902  0.9335  0.5255
  144DG     O2P 4547   4.296   1.996   5.820  0.2489 -0.5298  0.0522
  144DG     O5' 4548   4.068   1.987   5.734  0.2248  0.3267  0.0757
  144DG     C5' 4549   3.932   2.017   5.736 -0.0355  1.0241  0.1500
  144DG    H5'1 4550   3.903   2.121   5.725 -1.3717  0.6804  0.2881
  144DG    H5'2 4551   3.894   2.000   5.836 -1.7215 -0.2100 -0.6626
  144DG     C4' 4552   3.854   1.948   5.634  0.4562  0.5742  0.2919
  144DG     H4' 4553   3.751   1.982   5.650  0.9145  2.5511 -0.6718
  144DG     O4' 4554   3.903   1.977   5.499  1.0431  0.5745 -0.4400
  144DG     C1' 4555   3.898   1.858   5.430 -0.2565  0.0563  0.7216
  144DG     H1' 4556   3.798   1.819   5.413 -0.7012  1.5242 -0.2799
  144DG      N9 4557   3.983   1.861   5.307 -0.4067 -0.0617  0.6731
  144DG      C8 4558   4.120   1.866   5.303 -0.1782 -0.5507 -0.4983
  144DG      H8 4559   4.177   1.872   5.395 -2.2359  1.3749  0.7710
  144DG      N7 4560   4.169   1.858   5.183 -0.0601 -0.2833 -0.5168
  144DG      C5 4561   4.053   1.870   5.103 -0.6710  0.0942 -0.1666
  144DG      C6 4562   4.040   1.879   4.963  0.1827 -0.8186 -0.6355
  144DG      O6 4563   4.121   1.876   4.873 -0.3765 -0.1094  0.8539
  144DG      N1 4564   3.912   1.871   4.916 -0.1410 -0.1592 -0.6396
  144DG      H1 4565   3.897   1.859   4.817 -0.8585  1.1308 -0.7088
  144DG      C2 4566   3.806   1.878   4.998  0.3836 -0.6537  0.2722
  144DG      N2 4567   3.693   1.865   4.939  0.3651  0.2949  0.4169
  144DG     H21 4568   3.697   1.848   4.840 -0.1538 -0.3047  0.4905
  144DG     H22 4569   3.610   1.836   4.990  0.8058 -1.4275  0.2305
  144DG      N3 4570   3.812   1.875   5.133  0.6119 -0.2435  0.6211
  144DG      C4 4571   3.937   1.873   5.180  0.6150 -0.3089  0.8463
  144DG     C3' 4572   3.848   1.797   5.647 -0.1868  0.7839 -0.3063
  144DG     H3' 4573   3.895   1.770   5.742  2.3312  1.0633 -1.3935
  144DG     C2' 4574   3.942   1.755   5.530 -0.3885 -0.0303  0.1113
  144DG    H2'1 4575   4.047   1.766   5.557 -1.2441  2.1947  3.0711
  144DG    H2'2 4576   3.925   1.657   5.486  0.8840 -0.1965 -0.0511
  144DG     O3' 4577   3.717   1.741   5.619  0.4509  0.2634 -0.1045
  145DA       P 4578   3.669   1.586   5.649 -0.2651 -0.0941  0.0106
  145DA     O1P 4579   3.584   1.590   5.775 -0.5373 -0.0468 -0.3571
  145DA     O2P 4580   3.785   1.498   5.651  0.0149 -0.2789 -0.1163
  145DA     O5' 4581   3.583   1.535   5.526 -0.1372 -0.3274 -0.2594
  145DA     C5' 4582   3.469   1.610   5.499  0.3801 -0.6244  0.0356
  145DA    H5'1 4583   3.481   1.716   5.519 -1.0598 -0.8140  2.2262
  145DA    H5'2 4584   3.388   1.587   5.569  1.5985 -2.1579  1.0194
  145DA     C4' 4585   3.404   1.595   5.364 -0.0517 -0.3496  0.3425
  145DA     H4' 4586   3.323   1.669   5.365  0.3507  0.0915  0.6092
  145DA     O4' 4587   3.509   1.630   5.278  0.3503  0.6896  0.2434
  145DA     C1' 4588   3.528   1.522   5.189 -0.1590  0.8379 -0.3548
  145DA     H1' 4589   3.469   1.533   5.098 -1.6374 -0.9689  0.3046
  145DA      N9 4590   3.674   1.514   5.162  0.3367 -0.4329 -0.0730
  145DA      C8 4591   3.770   1.505   5.256  0.3871  0.8741 -0.2614
  145DA      H8 4592   3.746   1.511   5.361 -2.6138  2.8062 -0.9452
  145DA      N7 4593   3.890   1.516   5.211 -0.0729  0.0323 -0.0884
  145DA      C5 4594   3.871   1.512   5.072  0.0272 -0.7164  0.1124
  145DA      C6 4595   3.957   1.522   4.960 -0.2653 -0.7306 -0.4953
  145DA      N6 4596   4.089   1.519   4.958 -0.1551  0.2038  0.0024
  145DA     H61 4597   4.141   1.517   5.045 -0.0331 -1.6243 -0.0759
  145DA     H62 4598   4.141   1.523   4.872  1.4508  1.6858  0.9948
  145DA      N1 4599   3.909   1.553   4.841 -0.6459 -0.0377  0.6458
  145DA      C2 4600   3.781   1.574   4.828 -0.1608  0.9765 -0.1159
  145DA      H2 4601   3.757   1.597   4.725  0.7610  2.1282 -0.1037
  145DA      N3 4602   3.689   1.562   4.915 -0.1143  0.4733 -0.1811
  145DA      C4 4603   3.738   1.527   5.040  0.2644  0.4482  0.2038
  145DA     C3' 4604   3.355   1.453   5.326  0.3116  0.8062 -0.5131
  145DA     H3' 4605   3.319   1.406   5.417 -1.0244  0.7624 -1.0273
  145DA     C2' 4606   3.470   1.396   5.249  0.2653 -0.3218 -0.2069
  145DA    H2'1 4607   3.536   1.344   5.319  2.3025  1.2032 -0.8986
  145DA    H2'2 4608   3.433   1.324   5.176 -0.4489 -1.9866  1.6714
  145DA     O3' 4609   3.236   1.468   5.241 -0.0803  0.3320  0.3425
  146DT3      P 4610   3.124   1.353   5.239 -0.0716 -0.5386 -0.1126
  146DT3    O1P 4611   3.004   1.414   5.186  0.0723  0.6272  0.1025
  146DT3    O2P 4612   3.122   1.291   5.372 -0.3932  0.0219 -0.1020
  146DT3    O5' 4613   3.162   1.231   5.147 -0.6399 -0.3083 -0.3011
  146DT3    C5' 4614   3.121   1.208   5.012  0.4795 -0.0918 -0.3100
  146DT3   H5'1 4615   3.014   1.189   5.008  0.7138 -1.5653 -0.2523
  146DT3   H5'2 4616   3.186   1.127   4.979 -0.5561 -1.4792  0.8968
  146DT3    C4' 4617   3.159   1.319   4.916 -0.3016 -1.1818  0.7383
  146DT3    H4' 4618   3.100   1.410   4.930 -0.0582 -0.7970 -0.6043
  146DT3    O4' 4619   3.296   1.353   4.946 -0.3897  0.2251 -0.1404
  146DT3    C1' 4620   3.374   1.329   4.831 -0.0615  0.3863  0.6169
  146DT3    H1' 4621   3.393   1.425   4.784 -2.1797  0.3670 -0.4114
  146DT3     N1 4622   3.497   1.262   4.858 -0.0661 -0.5732  0.7813
  146DT3     C6 4623   3.506   1.177   4.965 -0.4160  1.1391  0.5191
  146DT3     H6 4624   3.414   1.136   5.003 -1.0888 -0.5227 -2.5704
  146DT3     C5 4625   3.623   1.116   4.994  0.6236 -0.0119 -0.6189
  146DT3     C7 4626   3.621   1.028   5.120 -0.2175  0.3978  0.4116
  146DT3    H71 4627   3.711   0.967   5.114 -0.7391 -0.2660 -1.3830
  146DT3    H72 4628   3.621   1.087   5.211  2.1623  1.6293 -0.3165
  146DT3    H73 4629   3.535   0.962   5.108 -1.6383  2.2703 -0.2350
  146DT3     C4 4630   3.744   1.151   4.922  0.1232  0.1218  0.3924
  146DT3     O4 4631   3.863   1.128   4.959 -0.2023  0.2603 -0.3580
  146DT3     N3 4632   3.729   1.236   4.812 -0.3685 -0.2161 -0.0611
  146DT3     H3 4633   3.810   1.259   4.755  0.6889  1.2051  1.8831
  146DT3     C2 4634   3.607   1.285   4.773 -0.2851 -0.3307 -0.1149
  146DT3     O2 4635   3.600   1.357   4.677  0.1878 -0.1748 -0.1216
  146DT3    C3' 4636   3.137   1.283   4.767 -0.2370  0.1065 -0.4776
  146DT3    H3' 4637   3.076   1.193   4.759  1.9879 -1.7831  2.0052
  146DT3    C2' 4638   3.286   1.255   4.735  0.3579 -0.0329 -0.3984
  146DT3   H2'1 4639   3.303   1.148   4.753 -1.5234 -0.2968 -0.0742
  146DT3   H2'2 4640   3.308   1.274   4.630 -1.5176 -0.0715 -0.8337
  146DT3    O3' 4641   3.092   1.378   4.674  0.0291 -0.1488 -0.0132
  146DT3    H3T 4642   3.103   1.333   4.591  4.3825 -0.2663  0.4088
  147DA5    O5' 4643   4.419   0.936   4.303 -1.0523 -0.2076  0.6359
  147DA5    H5T 4644   4.364   0.991   4.359  0.5474 -0.3960  2.4804
  147DA5    C5' 4645   4.333   0.871   4.210 -0.6930 -0.5265 -0.1084
  147DA5   H5'1 4646   4.288   0.790   4.268  0.2128  0.7712  2.5703
  147DA5   H5'2 4647   4.393   0.830   4.129  0.2438  1.1676 -0.3324
  147DA5    C4' 4648   4.216   0.964   4.166  0.3312 -0.0461 -0.5559
  147DA5    H4' 4649   4.155   0.908   4.095  0.2729 -1.8650  0.8785
  147DA5    O4' 4650   4.143   1.001   4.279  0.3885  0.5219  0.2413
  147DA5    C1' 4651   4.108   1.134   4.287 -0.4952 -0.7215 -0.0198
  147DA5    H1' 4652   4.020   1.164   4.231  1.6298  3.8798 -1.3978
  147DA5     N9 4653   4.103   1.167   4.436  0.1465 -0.0764  0.6462
  147DA5     C8 4654   3.988   1.200   4.506  0.2178  0.1956 -0.2125
  147DA5     H8 4655   3.889   1.193   4.464 -0.7337  1.7436  1.6316
  147DA5     N7 4656   3.999   1.213   4.638  0.1872  0.1875  0.3671
  147DA5     C5 4657   4.135   1.192   4.651 -0.3269 -0.2770  0.0812
  147DA5     C6 4658   4.227   1.194   4.759 -0.3524 -0.5821 -0.1787
  147DA5     N6 4659   4.197   1.220   4.887 -0.3535 -0.4497 -0.2162
  147DA5    H61 4660   4.102   1.235   4.917  0.2599 -0.3694  1.8032
  147DA5    H62 4661   4.266   1.221   4.961 -0.7309  0.2524  0.1382
  147DA5     N1 4662   4.356   1.165   4.738  0.1167  0.3790 -0.5177
  147DA5     C2 4663   4.395   1.125   4.618 -0.1209  0.5731  0.2555
  147DA5     H2 4664   4.496   1.087   4.610  0.3911  2.1328 -1.2830
  147DA5     N3 4665   4.323   1.118   4.509  0.1695  0.2474 -0.3406
  147DA5     C4 4666   4.197   1.158   4.532  0.0307  0.6675 -0.0277
  147DA5    C3' 4667   4.257   1.096   4.103 -0.5658 -0.4040  0.0220
  147DA5    H3' 4668   4.363   1.094   4.078 -0.5486  0.5469 -0.0466
  147DA5    C2' 4669   4.228   1.202   4.209 -0.0760  0.0619  0.4637
  147DA5   H2'1 4670   4.312   1.231   4.272 -1.1215  3.2597  0.6021
  147DA5   H2'2 4671   4.202   1.293   4.155 -0.3770 -0.8376 -0.9427
  147DA5    O3' 4672   4.169   1.120   3.996 -0.1562 -0.1866  0.1025
  148DT       P 4673   4.203   1.230   3.882  0.0025  0.2815 -0.3381
  148DT     O1P 4674   4.134   1.194   3.764  0.3923 -0.9974 -0.0187
  148DT     O2P 4675   4.348   1.255   3.889  0.2898 -0.6521  0.2248
  148DT     O5' 4676   4.129   1.368   3.925  0.2961  0.1009  0.2349
  148DT     C5' 4677   3.989   1.368   3.934  0.2617  0.0590  0.7072
  148DT    H5'1 4678   3.947   1.274   3.969  0.8375 -0.4915 -0.0515
  148DT    H5'2 4679   3.955   1.386   3.832 -0.0429 -0.3444  0.7365
  148DT     C4' 4680   3.935   1.478   4.026  0.8195  0.8000 -0.4222
  148DT     H4' 4681   3.827   1.468   4.010  0.7726 -0.4229  0.4631
  148DT     O4' 4682   3.974   1.440   4.158 -0.2281  0.3583  0.1288
  148DT     C1' 4683   3.996   1.564   4.225  0.2731 -0.6016  0.6711
  148DT     H1' 4684   3.903   1.620   4.238  0.0713 -0.9869  0.9081
  148DT      N1 4685   4.064   1.543   4.351 -0.5083 -0.3750  0.4730
  148DT      C6 4686   4.199   1.512   4.359  0.2712 -0.0174 -0.6682
  148DT      H6 4687   4.260   1.511   4.270  0.5993 -0.8643 -0.4435
  148DT      C5 4688   4.264   1.499   4.478  0.9231 -0.4976 -0.8073
  148DT      C7 4689   4.415   1.471   4.484  0.0234 -0.1478 -0.1204
  148DT     H71 4690   4.462   1.546   4.548 -0.1442  0.5466 -0.7941
  148DT     H72 4691   4.435   1.373   4.527  1.1481  1.3455  3.0843
  148DT     H73 4692   4.456   1.478   4.384 -1.0022 -2.4404 -0.7607
  148DT      C4 4693   4.186   1.502   4.601  0.2881  0.8979  0.6047
  148DT      O4 4694   4.226   1.503   4.717 -0.0236 -0.3402 -0.4905
  148DT      N3 4695   4.055   1.515   4.587  0.2130  0.3673  0.4838
  148DT      H3 4696   3.999   1.516   4.671  0.7595  1.2414  0.8523
  148DT      C2 4697   3.989   1.551   4.468 -0.0541 -0.0754 -0.3895
  148DT      O2 4698   3.868   1.577   4.470 -0.4604 -0.0921 -0.4035
  148DT     C3' 4699   3.971   1.625   4.006  0.1424 -0.2278 -0.4762
  148DT     H3' 4700   4.026   1.647   3.914  0.7125  0.5171  0.0343
  148DT     C2' 4701   4.075   1.635   4.120 -0.2088  0.2455 -0.0138
  148DT    H2'1 4702   4.160   1.572   4.093  0.5404  1.2200  0.0035
  148DT    H2'2 4703   4.101   1.738   4.148  1.1507 -0.4447  1.4494
  148DT     O3' 4704   3.874   1.723   4.036 -0.0876 -0.1372 -0.1118
  149DC       P 4705   3.822   1.832   3.926 -0.1804 -0.0864 -0.5226
  149DC     O1P 4706   3.786   1.764   3.796 -0.5099 -0.0538 -0.4896
  149DC     O2P 4707   3.930   1.935   3.917 -0.0573  0.4960  0.1425
  149DC     O5' 4708   3.695   1.890   4.006 -0.1880 -0.0939 -0.7539
  149DC     C5' 4709   3.573   1.812   4.022  0.4073  0.5902 -0.5166
  149DC    H5'1 4710   3.589   1.709   3.991 -0.7516  0.4463 -0.6874
  149DC    H5'2 4711   3.503   1.852   3.948  1.6617  1.1475 -1.4451
  149DC     C4' 4712   3.518   1.818   4.166  0.0182  0.0945 -1.2224
  149DC     H4' 4713   3.429   1.756   4.155  0.3889 -0.6424 -0.2112
  149DC     O4' 4714   3.604   1.763   4.260 -0.5929  0.0518 -0.1300
  149DC     C1' 4715   3.616   1.860   4.360  0.0436 -0.2718 -0.1998
  149DC     H1' 4716   3.534   1.846   4.430  0.6237  0.5240  0.6579
  149DC      N1 4717   3.751   1.861   4.424 -0.5934  0.4295  0.0952
  149DC      C6 4718   3.866   1.879   4.352  0.5610  0.1448  1.1258
  149DC      H6 4719   3.845   1.878   4.246 -2.1339 -1.0637  1.5806
  149DC      C5 4720   3.986   1.906   4.403 -0.7343  0.3842 -0.2793
  149DC      H5 4721   4.066   1.932   4.334 -0.3901 -2.0539 -0.8929
  149DC      C4 4722   3.998   1.890   4.538 -0.4928 -1.2467  0.1090
  149DC      N4 4723   4.113   1.912   4.590 -0.2638  0.4754 -0.1076
  149DC     H41 4724   4.189   1.932   4.527  0.7011  0.2805  0.9715
  149DC     H42 4725   4.125   1.913   4.690  0.0569  0.0817 -0.1352
  149DC      N3 4726   3.898   1.877   4.623  0.3108  0.5436  0.2071
  149DC      C2 4727   3.772   1.861   4.568 -0.5973 -1.1047  0.0080
  149DC      O2 4728   3.670   1.854   4.640 -0.2271 -0.1987 -0.1174
  149DC     C3' 4729   3.478   1.957   4.212  0.1107  0.2204  0.0990
  149DC     H3' 4730   3.459   2.017   4.123 -1.9313  0.0541  0.3740
  149DC     C2' 4731   3.589   1.997   4.299  0.1619  0.0552 -0.5122
  149DC    H2'1 4732   3.674   2.028   4.237  1.2308 -2.8217 -0.6295
  149DC    H2'2 4733   3.568   2.078   4.369  1.5004 -1.2101  1.4265
  149DC     O3' 4734   3.357   1.957   4.283  0.7706 -0.7434  0.1526
  150DA       P 4735   3.235   2.079   4.285 -0.0458  0.1724 -0.1005
  150DA     O1P 4736   3.113   2.015   4.330  0.5294  0.0522 -0.1822
  150DA     O2P 4737   3.231   2.160   4.164 -0.1554 -0.1809  0.3876
  150DA     O5' 4738   3.284   2.177   4.404  0.7381 -0.4476  0.0952
  150DA     C5' 4739   3.222   2.178   4.532  0.2035  0.7179 -0.3454
  150DA    H5'1 4740   3.229   2.076   4.569 -0.6089 -1.0664 -4.5112
  150DA    H5'2 4741   3.117   2.206   4.531 -0.2120 -0.7429 -0.2074
  150DA     C4' 4742   3.287   2.269   4.636  0.0400  0.1617  0.2474
  150DA     H4' 4743   3.231   2.256   4.729  0.7163  1.9866  0.9637
  150DA     O4' 4744   3.427   2.238   4.669 -0.8566  0.0211 -0.3357
  150DA     C1' 4745   3.513   2.351   4.634  0.6242 -0.6826  0.8392
  150DA     H1' 4746   3.534   2.417   4.718  0.2703 -0.5221  0.8022
  150DA      N9 4747   3.644   2.298   4.593  0.6876 -0.0447  0.4137
  150DA      C8 4748   3.700   2.291   4.466 -0.3896 -0.4975  0.7468
  150DA      H8 4749   3.643   2.316   4.378 -2.0881 -0.5432  1.8019
  150DA      N7 4750   3.829   2.262   4.468 -0.7894 -0.8472  0.3055
  150DA      C5 4751   3.855   2.250   4.606  0.3681  0.0795  0.5267
  150DA      C6 4752   3.973   2.233   4.685 -0.4714  0.6494 -0.7807
  150DA      N6 4753   4.099   2.239   4.643 -0.2177  0.2456 -0.0972
  150DA     H61 4754   4.123   2.250   4.545  0.3087 -0.5922 -0.0626
  150DA     H62 4755   4.171   2.251   4.712 -0.0247 -3.3605  0.4749
  150DA      N1 4756   3.961   2.225   4.826  0.2849 -0.2548 -0.6370
  150DA      C2 4757   3.840   2.225   4.881  0.0221 -1.0095  0.5393
  150DA      H2 4758   3.839   2.218   4.988  0.5455  1.0346  0.7280
  150DA      N3 4759   3.723   2.241   4.815  0.5769 -0.4027  0.0380
  150DA      C4 4760   3.741   2.250   4.678 -0.4592 -0.8273  0.7444
  150DA     C3' 4761   3.300   2.412   4.605  0.4341 -0.8314  0.1512
  150DA     H3' 4762   3.216   2.441   4.543  0.6470  1.0784  0.6905
  150DA     C2' 4763   3.428   2.433   4.529 -0.7755  0.0189 -0.3393
  150DA    H2'1 4764   3.423   2.380   4.434  0.5525  0.8427 -0.9113
  150DA    H2'2 4765   3.462   2.537   4.531  0.2748 -0.3272  1.0707
  150DA     O3' 4766   3.310   2.500   4.716  0.0741 -0.0035  0.0313
  151DA       P 4767   3.194   2.600   4.769  0.5278 -0.0590  0.1191
  151DA     O1P 4768   3.066   2.529   4.777  0.2167 -0.3450 -0.6989
  151DA     O2P 4769   3.203   2.727   4.696  0.1587 -0.3514  0.3820
  151DA     O5' 4770   3.254   2.631   4.911 -0.0035 -0.5507  0.7148
  151DA     C5' 4771   3.219   2.540   5.012 -0.2784 -0.1727  0.0266
  151DA    H5'1 4772   3.241   2.439   4.979 -1.4324 -0.7557  0.9333
  151DA    H5'2 4773   3.116   2.551   5.046  0.2577  1.5145  1.2659
  151DA     C4' 4774   3.304   2.569   5.139 -0.2641 -0.5760 -0.9147
  151DA     H4' 4775   3.274   2.511   5.226 -0.2369  0.3049 -0.3026
  151DA     O4' 4776   3.436   2.537   5.107 -0.3974 -0.3415 -0.2759
  151DA     C1' 4777   3.522   2.650   5.101  0.2707 -0.1741  0.8466
  151DA     H1' 4778   3.586   2.648   5.190 -0.7889  0.8121  1.6548
  151DA      N9 4779   3.604   2.640   4.980 -0.0937  0.1692 -0.4226
  151DA      C8 4780   3.569   2.662   4.848  0.0138 -0.0473  0.0924
  151DA      H8 4781   3.470   2.693   4.819  0.4273 -0.3892 -1.8219
  151DA      N7 4782   3.665   2.641   4.760 -0.9593  0.7430  0.3565
  151DA      C5 4783   3.772   2.610   4.840 -0.8816 -0.8374 -0.4113
  151DA      C6 4784   3.907   2.582   4.812 -0.0428 -0.4566 -0.0810
  151DA      N6 4785   3.955   2.574   4.687  0.2102  0.2509 -0.3164
  151DA     H61 4786   3.888   2.593   4.614 -1.2536 -2.9915  0.0204
  151DA     H62 4787   4.047   2.536   4.672  0.3022 -0.0018  0.8126
  151DA      N1 4788   3.988   2.544   4.909  0.4013 -0.0254  0.1027
  151DA      C2 4789   3.944   2.544   5.033  0.6357 -0.0998 -0.1956
  151DA      H2 4790   4.013   2.515   5.111 -0.0377  1.5358  1.0812
  151DA      N3 4791   3.819   2.571   5.076 -0.7053 -0.2496 -1.1269
  151DA      C4 4792   3.736   2.604   4.974 -0.1513  0.1220  0.9882
  151DA     C3' 4793   3.311   2.717   5.181 -0.7978 -0.0278  0.1245
  151DA     H3' 4794   3.223   2.771   5.145 -0.4448  0.1860 -0.4303
  151DA     C2' 4795   3.430   2.775   5.103 -0.2610  0.7063 -0.0655
  151DA    H2'1 4796   3.410   2.813   5.003  1.0800 -3.2749 -2.0412
  151DA    H2'2 4797   3.485   2.850   5.161  2.7415 -1.3666 -0.0254
  151DA     O3' 4798   3.312   2.733   5.322  0.1296  0.1409 -0.6138
  152DT       P 4799   3.298   2.873   5.401 -0.1861 -0.2722 -0.7452
  152DT     O1P 4800   3.234   2.844   5.530  0.2995 -0.2039 -1.0436
  152DT     O2P 4801   3.238   2.981   5.317  0.2447  0.4149  0.1183
  152DT     O5' 4802   3.447   2.920   5.423 -0.8243 -0.4975 -0.1464
  152DT     C5' 4803   3.522   2.871   5.533  0.2185  0.7834 -0.0555
  152DT    H5'1 4804   3.504   2.766   5.555 -0.9516  1.3666  1.9636
  152DT    H5'2 4805   3.498   2.923   5.625 -0.2472 -0.9916  0.8818
  152DT     C4' 4806   3.672   2.892   5.506  0.3151 -0.6588 -0.9377
  152DT     H4' 4807   3.726   2.838   5.583  0.6394 -1.4015 -1.6806
  152DT     O4' 4808   3.725   2.844   5.384 -0.2444 -0.1727  0.2712
  152DT     C1' 4809   3.826   2.939   5.349 -0.6915  0.1898 -0.3874
  152DT     H1' 4810   3.911   2.908   5.411  0.7415  1.6736 -1.4971
  152DT      N1 4811   3.850   2.919   5.207  0.1282  0.0082 -0.4633
  152DT      C6 4812   3.754   2.945   5.115 -0.0396 -0.4198 -0.0404
  152DT      H6 4813   3.654   2.959   5.152  0.1284  1.1971 -0.1454
  152DT      C5 4814   3.782   2.946   4.982  0.1829 -0.2855 -0.7119
  152DT      C7 4815   3.670   2.992   4.886 -0.5597 -1.0172 -0.5043
  152DT     H71 4816   3.580   3.024   4.938  0.3200  1.2788 -0.3073
  152DT     H72 4817   3.714   3.081   4.842 -1.0025 -0.0319  0.9704
  152DT     H73 4818   3.640   2.918   4.812 -0.5266 -2.2082  0.6420
  152DT      C4 4819   3.915   2.911   4.933  0.1179 -0.6228  0.2535
  152DT      O4 4820   3.954   2.908   4.814 -0.0245 -0.3030  0.2379
  152DT      N3 4821   4.003   2.877   5.037  0.0702  0.3535 -0.4150
  152DT      H3 4822   4.089   2.835   5.004 -1.2033 -2.9459  0.1059
  152DT      C2 4823   3.981   2.876   5.170 -0.0248 -0.0267  0.2179
  152DT      O2 4824   4.062   2.820   5.243  0.0007 -0.1464 -0.1006
  152DT     C3' 4825   3.711   3.046   5.516  0.5202  0.1258 -0.6469
  152DT     H3' 4826   3.634   3.119   5.537  2.2295  1.8474 -0.1124
  152DT     C2' 4827   3.772   3.078   5.381  0.3424 -0.5586 -0.1150
  152DT    H2'1 4828   3.693   3.111   5.314  1.6815  3.1526 -0.0822
  152DT    H2'2 4829   3.855   3.149   5.379  1.9099 -2.2660  1.0237
  152DT     O3' 4830   3.806   3.061   5.621 -0.0302  0.0492 -0.4702
  153DA       P 4831   3.910   3.173   5.648  0.3123 -0.2588  0.2129
  153DA     O1P 4832   3.936   3.185   5.795 -0.7124 -0.9729  0.0775
  153DA     O2P 4833   3.856   3.296   5.582 -0.4331 -0.1939  0.5247
  153DA     O5' 4834   4.047   3.145   5.563  0.0268 -0.2129 -0.1775
  153DA     C5' 4835   4.133   3.029   5.589  0.0435  0.3549 -0.8606
  153DA    H5'1 4836   4.104   2.947   5.524 -1.9221  0.4155 -0.1367
  153DA    H5'2 4837   4.117   2.994   5.691 -0.8766  2.9380 -0.0367
  153DA     C4' 4838   4.280   3.061   5.560  0.2445  0.1566 -0.2772
  153DA     H4' 4839   4.340   2.988   5.615  0.8648  0.5918 -0.3720
  153DA     O4' 4840   4.297   3.053   5.421 -0.2939 -0.0624  0.2136
  153DA     C1' 4841   4.348   3.174   5.369  0.5908 -1.0988  0.6320
  153DA     H1' 4842   4.455   3.179   5.349  0.4454 -2.5020 -0.7623
  153DA      N9 4843   4.272   3.200   5.244 -0.6039  0.2097  0.2957
  153DA      C8 4844   4.139   3.172   5.227  0.3633 -0.2239  0.1582
  153DA      H8 4845   4.076   3.161   5.314 -0.9179 -0.1859 -0.7369
  153DA      N7 4846   4.108   3.162   5.101  0.2594 -0.0804 -0.0120
  153DA      C5 4847   4.226   3.179   5.030  0.1719  0.0837 -0.1773
  153DA      C6 4848   4.267   3.176   4.896  0.3900  0.0072 -0.3628
  153DA      N6 4849   4.186   3.148   4.791  0.0934  0.6571 -0.3224
  153DA     H61 4850   4.089   3.122   4.806  0.0037 -0.3816 -2.3233
  153DA     H62 4851   4.221   3.151   4.696  2.4246  1.9212  0.5089
  153DA      N1 4852   4.388   3.196   4.866 -0.8566  0.3165  0.0498
  153DA      C2 4853   4.477   3.209   4.964 -1.0734  0.7567 -0.1556
  153DA      H2 4854   4.581   3.230   4.944 -1.1300  2.7641  1.2928
  153DA      N3 4855   4.461   3.213   5.093  0.3989 -0.2384 -0.0728
  153DA      C4 4856   4.330   3.200   5.118  0.6029  0.7501  0.5850
  153DA     C3' 4857   4.335   3.198   5.613  0.7005  0.0299 -0.1520
  153DA     H3' 4858   4.277   3.244   5.693 -1.4127 -1.9069 -0.4840
  153DA     C2' 4859   4.324   3.277   5.479  0.2523  0.1715 -0.8019
  153DA    H2'1 4860   4.225   3.321   5.466  0.0057 -0.3849 -0.8510
  153DA    H2'2 4861   4.400   3.355   5.481  1.2179 -0.7533 -0.7891
  153DA     O3' 4862   4.470   3.169   5.657  0.1380  0.0237  0.0806
  154DT       P 4863   4.563   3.264   5.730 -0.3333 -0.2709  0.0615
  154DT     O1P 4864   4.663   3.187   5.805 -1.0540 -0.1587  0.5855
  154DT     O2P 4865   4.482   3.360   5.804  0.3534 -0.5362  0.0843
  154DT     O5' 4866   4.630   3.325   5.604 -0.2712  0.3243 -0.2223
  154DT     C5' 4867   4.721   3.250   5.526 -0.1989  0.7209 -0.1128
  154DT    H5'1 4868   4.676   3.160   5.485 -0.1412  0.3695  0.5768
  154DT    H5'2 4869   4.801   3.219   5.594  0.2667 -0.6754 -1.2353
  154DT     C4' 4870   4.800   3.322   5.422 -0.1820 -0.5905  0.7008
  154DT     H4' 4871   4.884   3.258   5.397  1.0646  1.4620 -0.7127
  154DT     O4' 4872   4.717   3.339   5.310 -0.3081 -0.5151  0.0465
  154DT     C1' 4873   4.748   3.465   5.257  0.5658 -0.9858  0.5463
  154DT     H1' 4874   4.841   3.462   5.200  1.1585  0.4403  1.3796
  154DT      N1 4875   4.627   3.504   5.170 -0.0908 -0.2521 -0.2074
  154DT      C6 4876   4.508   3.528   5.242 -0.4245 -1.0741  0.3418
  154DT      H6 4877   4.495   3.522   5.349 -1.0571 -1.2830  0.2558
  154DT      C5 4878   4.398   3.562   5.171  0.4931  0.3503  0.5338
  154DT      C7 4879   4.267   3.589   5.245 -0.3599  0.4856 -0.4430
  154DT     H71 4880   4.220   3.684   5.216 -0.2107 -0.1657 -3.0599
  154DT     H72 4881   4.201   3.512   5.204  3.3367 -2.3203 -1.6329
  154DT     H73 4882   4.280   3.570   5.352  1.0207  0.8687 -0.5327
  154DT      C4 4883   4.395   3.565   5.023  0.0270 -0.4441 -0.2294
  154DT      O4 4884   4.298   3.585   4.956 -0.0462 -0.1930  0.8557
  154DT      N3 4885   4.517   3.535   4.964 -0.0626  0.3669 -0.6730
  154DT      H3 4886   4.515   3.546   4.864 -3.0295  0.7512 -0.6609
  154DT      C2 4887   4.635   3.510   5.030  0.7428 -0.1673 -0.2343
  154DT      O2 4888   4.735   3.498   4.966  0.2221 -0.8343  0.2983
  154DT     C3' 4889   4.864   3.450   5.466  0.0759 -0.7936 -0.5446
  154DT     H3' 4890   4.855   3.476   5.572 -2.5475  2.3548 -1.3547
  154DT     C2' 4891   4.773   3.546   5.389 -0.5592  0.0301  0.0826
  154DT    H2'1 4892   4.684   3.562   5.449 -2.2397 -1.2003 -1.9887
  154DT    H2'2 4893   4.834   3.633   5.363 -1.1621 -0.4568 -3.4126
  154DT     O3' 4894   5.004   3.453   5.434 -0.4211 -0.2379 -0.2519
  155DC       P 4895   5.101   3.565   5.475 -0.0055 -0.6337  0.1711
  155DC     O1P 4896   5.232   3.502   5.489 -0.1684 -0.1528  0.4266
  155DC     O2P 4897   5.052   3.643   5.593  0.4166  0.3434  0.3564
  155DC     O5' 4898   5.108   3.658   5.344  0.6317  0.0721  0.0330
  155DC     C5' 4899   5.171   3.613   5.224 -0.0354 -0.0012  0.3179
  155DC    H5'1 4900   5.132   3.516   5.195 -1.5378  0.5646  0.3751
  155DC    H5'2 4901   5.278   3.606   5.245  0.3497  1.5078 -0.9461
  155DC     C4' 4902   5.145   3.715   5.110  0.2063 -0.3133  0.3801
  155DC     H4' 4903   5.188   3.693   5.012 -0.9551  0.3259 -0.3005
  155DC     O4' 4904   5.002   3.709   5.089  0.4025 -0.1406 -0.1374
  155DC     C1' 4905   4.950   3.849   5.092 -0.2670  0.3513 -0.2318
  155DC     H1' 4906   4.977   3.897   4.998  1.5201 -0.6026 -0.2393
  155DC      N1 4907   4.809   3.870   5.105  0.5689  1.1251  0.0915
  155DC      C6 4908   4.756   3.889   5.230  0.1833  0.2097  0.1785
  155DC      H6 4909   4.818   3.906   5.317 -2.4476  0.2486  2.1906
  155DC      C5 4910   4.623   3.903   5.234  0.6849 -0.1721 -0.4124
  155DC      H5 4911   4.576   3.927   5.328  2.1390  1.4275 -0.0421
  155DC      C4 4912   4.543   3.885   5.118 -0.0008 -1.4377 -0.5869
  155DC      N4 4913   4.413   3.885   5.129 -0.3814 -0.0857 -0.5201
  155DC     H41 4914   4.364   3.933   5.203  0.0111 -0.7270  0.1642
  155DC     H42 4915   4.364   3.866   5.043  1.1234 -2.6094 -0.8921
  155DC      N3 4916   4.597   3.858   5.001 -0.2128  0.3715  0.6049
  155DC      C2 4917   4.734   3.864   4.990  0.7287  0.2928 -0.8988
  155DC      O2 4918   4.784   3.856   4.877  0.0935  0.0869  0.0804
  155DC     C3' 4919   5.178   3.860   5.146  0.2718 -0.2909 -0.1194
  155DC     H3' 4920   5.254   3.864   5.224 -1.0223 -0.2736  1.1823
  155DC     C2' 4921   5.046   3.923   5.193  0.0793  0.0446  0.2703
  155DC    H2'1 4922   5.035   3.886   5.295  1.6922 -3.1566 -0.5709
  155DC    H2'2 4923   5.039   4.031   5.194  0.7023  0.0929  1.5919
  155DC     O3' 4924   5.219   3.939   5.038 -0.1414 -0.7199  0.2330
  156DC       P 4925   5.371   3.986   5.016 -0.1014  0.5207  0.1438
  156DC     O1P 4926   5.464   3.871   5.042 -0.2900 -0.3279  0.3065
  156DC     O2P 4927   5.386   4.100   5.106  0.2770 -0.0045 -0.0501
  156DC     O5' 4928   5.390   4.050   4.876  0.3759  0.0536  0.4071
  156DC     C5' 4929   5.372   3.978   4.758  0.3874  0.4499 -0.0247
  156DC    H5'1 4930   5.343   3.875   4.778 -1.0627  0.6520 -0.9274
  156DC    H5'2 4931   5.464   3.972   4.700 -0.7760 -1.0032 -1.8207
  156DC     C4' 4932   5.255   4.054   4.686 -0.1916 -1.0408 -0.4544
  156DC     H4' 4933   5.238   4.008   4.589 -3.4274  1.9021 -1.5070
  156DC     O4' 4934   5.128   4.039   4.751  0.2588  0.2845 -0.5858
  156DC     C1' 4935   5.046   4.150   4.712 -0.7076  0.3030 -0.4287
  156DC     H1' 4936   5.003   4.141   4.613 -0.5705  1.7119 -0.6242
  156DC      N1 4937   4.937   4.175   4.806  0.2548  0.3756  0.0851
  156DC      C6 4938   4.961   4.178   4.941  0.8008  0.1592 -0.1121
  156DC      H6 4939   5.063   4.161   4.974  0.9501  0.0067 -0.6348
  156DC      C5 4940   4.866   4.200   5.031  0.1452 -0.3934 -0.2974
  156DC      H5 4941   4.887   4.206   5.136 -0.7223 -1.6051 -0.0247
  156DC      C4 4942   4.730   4.210   4.982 -0.0261 -0.3850 -0.8039
  156DC      N4 4943   4.627   4.225   5.069 -0.2362 -0.4087  0.2516
  156DC     H41 4944   4.648   4.224   5.168  1.4773 -1.6944 -0.0806
  156DC     H42 4945   4.536   4.233   5.025 -0.9588  0.0638  1.7599
  156DC      N3 4946   4.703   4.214   4.854 -0.4876  0.4055 -0.7592
  156DC      C2 4947   4.803   4.186   4.763 -0.3607  0.2081 -0.1675
  156DC      O2 4948   4.770   4.169   4.644 -0.1373 -0.5585  0.1299
  156DC     C3' 4949   5.271   4.206   4.662 -0.2109  0.2109 -0.1116
  156DC     H3' 4950   5.352   4.237   4.728 -0.9436 -1.7830  1.8711
  156DC     C2' 4951   5.150   4.267   4.717  0.8706 -0.0453 -0.0616
  156DC    H2'1 4952   5.165   4.306   4.818 -0.9708  0.7433 -0.0423
  156DC    H2'2 4953   5.109   4.347   4.655 -1.5081 -1.1974 -0.0681
  156DC     O3' 4954   5.282   4.235   4.524  0.3253  0.2159  0.2273
  157DA       P 4955   5.322   4.376   4.470 -0.0475  0.1558  0.0361
  157DA     O1P 4956   5.382   4.374   4.333  0.5776  0.3239  0.4935
  157DA     O2P 4957   5.394   4.452   4.578  0.4038 -0.2473  0.4067
  157DA     O5' 4958   5.182   4.439   4.447 -0.2377 -0.0770 -0.4991
  157DA     C5' 4959   5.091   4.394   4.344 -0.0506 -0.0777 -0.4604
  157DA    H5'1 4960   5.071   4.287   4.354 -0.6834  0.1232  0.4791
  157DA    H5'2 4961   5.141   4.408   4.248  1.1062  0.3592  0.1755
  157DA     C4' 4962   4.959   4.464   4.347  0.4195 -0.7955  0.4726
  157DA     H4' 4963   4.897   4.414   4.273 -0.3449 -0.1281  0.6570
  157DA     O4' 4964   4.902   4.441   4.471  0.2701 -0.3436  0.5880
  157DA     C1' 4965   4.808   4.544   4.495  0.6112 -0.3737 -0.4890
  157DA     H1' 4966   4.722   4.526   4.431  1.5035 -2.1546 -1.2817
  157DA      N9 4967   4.782   4.558   4.642 -0.5385  0.2150 -0.1706
  157DA      C8 4968   4.882   4.553   4.737 -0.5463  0.1734  0.4669
  157DA      H8 4969   4.985   4.532   4.712 -0.5443 -0.6030  1.0668
  157DA      N7 4970   4.837   4.542   4.860 -0.0260  0.0319 -0.7817
  157DA      C5 4971   4.697   4.552   4.838  0.0128  0.6679 -0.6317
  157DA      C6 4972   4.589   4.554   4.929  1.0745  0.0159 -0.0486
  157DA      N6 4973   4.584   4.533   5.060  0.0403 -0.7630  0.0927
  157DA     H61 4974   4.668   4.506   5.109  0.9401  1.8376  0.1468
  157DA     H62 4975   4.496   4.541   5.108  0.3440  0.8205  0.4120
  157DA      N1 4976   4.463   4.571   4.887  0.0828 -0.0470 -0.1495
  157DA      C2 4977   4.449   4.584   4.754  0.6894 -0.0186 -0.4189
  157DA      H2 4978   4.347   4.586   4.719  1.2154  3.3900 -2.1155
  157DA      N3 4979   4.541   4.585   4.658 -0.0844 -0.0460 -0.0771
  157DA      C4 4980   4.666   4.566   4.709  0.0007 -0.2625  0.1426
  157DA     C3' 4981   4.967   4.623   4.330 -0.4014  0.6341  0.6193
  157DA     H3' 4982   5.069   4.658   4.348  0.4665 -2.0268  1.2804
  157DA     C2' 4983   4.882   4.669   4.445  0.3948 -0.3587  0.9735
  157DA    H2'1 4984   4.932   4.718   4.528 -1.6516  0.1493  1.9765
  157DA    H2'2 4985   4.810   4.737   4.400  0.0069 -1.3035  0.1253
  157DA     O3' 4986   4.916   4.665   4.204 -0.2166  0.4743 -0.0550
  158DC       P 4987   4.934   4.816   4.158  0.9372 -0.0038  0.0878
  158DC     O1P 4988   4.924   4.802   4.009  0.1614  0.4519 -0.7737
  158DC     O2P 4989   5.051   4.883   4.214  0.6450 -0.3802  0.3536
  158DC     O5' 4990   4.806   4.895   4.212 -0.1895 -0.3210 -0.3476
  158DC     C5' 4991   4.684   4.878   4.156 -0.2441 -0.5581 -0.5640
  158DC    H5'1 4992   4.669   4.771   4.143  0.0369 -0.6132 -0.4458
  158DC    H5'2 4993   4.678   4.922   4.056 -0.1799 -0.6497 -0.6079
  158DC     C4' 4994   4.570   4.932   4.250  0.1912  0.8611  0.5520
  158DC     H4' 4995   4.481   4.904   4.193 -0.3500  0.2873  1.6415
  158DC     O4' 4996   4.550   4.878   4.380 -0.5553  0.4834 -0.3324
  158DC     C1' 4997   4.530   4.988   4.474 -0.2867 -0.6012 -0.0265
  158DC     H1' 4998   4.424   5.008   4.480 -0.3620 -1.2278  0.8395
  158DC      N1 4999   4.594   4.949   4.599 -0.7544  0.2434 -0.0839
  158DC      C6 5000   4.727   4.926   4.617  0.1822 -0.6997  0.1662
  158DC      H6 5001   4.798   4.942   4.537  0.5032 -0.6914  0.4489
  158DC      C5 5002   4.780   4.891   4.739 -1.0046 -0.6162  0.9548
  158DC      H5 5003   4.886   4.880   4.755 -0.5966  0.4315 -0.8091
  158DC      C4 5004   4.689   4.870   4.845  0.9768  0.0654 -0.1551
  158DC      N4 5005   4.732   4.845   4.963 -0.1407 -0.0885 -0.0298
  158DC     H41 5006   4.831   4.852   4.979  0.0019  0.8605 -1.2245
  158DC     H42 5007   4.655   4.846   5.028  0.0243  0.7354  0.1744
  158DC      N3 5008   4.562   4.894   4.835  0.6826 -0.5342  0.2961
  158DC      C2 5009   4.509   4.929   4.713 -0.7600 -0.3669 -0.0321
  158DC      O2 5010   4.391   4.941   4.706  0.1780 -0.2804 -0.1759
  158DC     C3' 5011   4.578   5.090   4.266 -0.1503 -0.7478 -0.2196
  158DC     H3' 5012   4.661   5.127   4.206 -0.1008 -0.1834  0.1894
  158DC     C2' 5013   4.605   5.110   4.410 -0.3683 -0.4988 -0.4008
  158DC    H2'1 5014   4.711   5.114   4.433 -0.2610  1.6997 -0.9990
  158DC    H2'2 5015   4.557   5.201   4.447  0.2855 -0.5260  0.5502
  158DC     O3' 5016   4.460   5.157   4.226  0.1920 -0.3867  0.0562
  159DC       P 5017   4.446   5.310   4.192 -0.2347 -0.1281 -0.2651
  159DC     O1P 5018   4.360   5.316   4.071 -0.1188 -0.7392 -1.4056
  159DC     O2P 5019   4.585   5.368   4.192 -0.1210  0.6843  0.2925
  159DC     O5' 5020   4.368   5.379   4.308  0.1519 -0.0828  0.5732
  159DC     C5' 5021   4.231   5.340   4.328  0.2522 -0.5296  1.0267
  159DC    H5'1 5022   4.207   5.235   4.314 -1.2264 -0.2572  1.3149
  159DC    H5'2 5023   4.167   5.391   4.256 -2.0965 -1.9585  1.9708
  159DC     C4' 5024   4.175   5.380   4.470 -0.1878  0.7742  0.2555
  159DC     H4' 5025   4.070   5.352   4.473 -0.5223  1.3317 -2.6789
  159DC     O4' 5026   4.246   5.301   4.565  0.7882  0.2717 -0.2924
  159DC     C1' 5027   4.275   5.394   4.671  0.2250 -0.2430  0.3507
  159DC     H1' 5028   4.183   5.412   4.726 -0.8027 -1.8539 -0.7762
  159DC      N1 5029   4.384   5.334   4.753  0.0721 -0.2616 -0.2286
  159DC      C6 5030   4.507   5.293   4.707  0.3041  0.1602  0.2318
  159DC      H6 5031   4.531   5.308   4.602  0.2061  0.7428  0.2882
  159DC      C5 5032   4.598   5.234   4.786  0.3758  1.0657 -0.4012
  159DC      H5 5033   4.692   5.198   4.746 -0.3571 -0.5691 -0.7481
  159DC      C4 5034   4.562   5.214   4.918  0.1873 -0.5071 -0.0198
  159DC      N4 5035   4.651   5.165   5.003 -0.1050 -0.5327  0.0252
  159DC     H41 5036   4.747   5.167   4.973  0.3063  3.4729  1.0534
  159DC     H42 5037   4.623   5.172   5.100 -1.1661  0.3723 -0.3254
  159DC      N3 5038   4.447   5.240   4.967 -0.4272  0.0521 -0.2986
  159DC      C2 5039   4.356   5.304   4.889 -0.3563 -0.4692  0.6097
  159DC      O2 5040   4.246   5.321   4.939 -0.5794  0.3800 -0.1027
  159DC     C3' 5041   4.188   5.527   4.496 -0.5772 -0.5623  0.3364
  159DC     H3' 5042   4.209   5.580   4.404 -2.0363 -0.8408 -0.1984
  159DC     C2' 5043   4.305   5.532   4.597 -0.0361  0.0091 -0.2934
  159DC    H2'1 5044   4.402   5.537   4.547 -1.0801 -2.8498 -2.9697
  159DC    H2'2 5045   4.296   5.613   4.670  1.1213  0.5402 -0.7135
  159DC     O3' 5046   4.065   5.576   4.555  0.3392  0.4012  0.5376
  160DT       P 5047   4.040   5.725   4.581 -0.2830  0.5479  0.2763
  160DT     O1P 5048   3.901   5.761   4.532 -0.6595  0.2869  0.4430
  160DT     O2P 5049   4.152   5.804   4.526  0.8418  0.0375 -0.0543
  160DT     O5' 5050   4.043   5.731   4.739 -0.3505  0.2906 -0.1648
  160DT     C5' 5051   3.956   5.651   4.818 -0.1391 -0.2946 -0.6325
  160DT    H5'1 5052   3.967   5.545   4.796  0.2974 -0.0384 -1.7510
  160DT    H5'2 5053   3.855   5.674   4.787  0.1525  3.3213  0.6357
  160DT     C4' 5054   3.953   5.682   4.965 -0.1840  0.8690 -0.0447
  160DT     H4' 5055   3.855   5.649   5.001 -0.3332  2.6403  1.2793
  160DT     O4' 5056   4.062   5.618   5.032  0.1567  0.1540 -0.1327
  160DT     C1' 5057   4.128   5.703   5.119  0.1042 -0.2058 -0.5082
  160DT     H1' 5058   4.082   5.697   5.218 -0.1777 -1.0513 -0.6787
  160DT      N1 5059   4.269   5.664   5.121 -0.2082 -0.1381  0.0276
  160DT      C6 5060   4.347   5.680   5.011  0.1070 -0.0937 -0.2581
  160DT      H6 5061   4.309   5.730   4.923 -0.1994  0.1326  0.0009
  160DT      C5 5062   4.475   5.628   5.009 -0.0448  0.1311  0.4580
  160DT      C7 5063   4.562   5.653   4.884 -1.0572  0.3962 -0.2198
  160DT     H71 5064   4.645   5.721   4.906 -0.5760 -0.8254  2.0368
  160DT     H72 5065   4.611   5.559   4.856 -0.1259  0.4689  1.0908
  160DT     H73 5066   4.503   5.698   4.804  0.6074 -0.4640 -2.0463
  160DT      C4 5067   4.523   5.555   5.123  0.6018 -0.4451 -0.2434
  160DT      O4 5068   4.639   5.517   5.132 -0.0072 -0.1321 -0.0993
  160DT      N3 5069   4.438   5.553   5.233 -0.1428  0.5863  0.3175
  160DT      H3 5070   4.474   5.507   5.316 -0.1510  0.5216  0.2859
  160DT      C2 5071   4.315   5.609   5.245  0.7918  0.3026 -0.2054
  160DT      O2 5072   4.250   5.608   5.351  0.5636  0.8225  0.4373
  160DT     C3' 5073   3.956   5.829   5.006 -0.0892 -0.1027 -0.2754
  160DT     H3' 5074   3.932   5.884   4.915 -1.2370 -0.3195 -0.1157
  160DT     C2' 5075   4.102   5.842   5.052 -0.0018  0.7967  0.2068
  160DT    H2'1 5076   4.156   5.862   4.959 -1.1355  0.5834 -0.5138
  160DT    H2'2 5077   4.124   5.927   5.117 -0.5150  0.7796  0.4039
  160DT     O3' 5078   3.870   5.865   5.112 -0.3070  0.1730 -0.4999
  161DG       P 5079   3.853   6.016   5.155 -0.2670  0.1168  0.2665
  161DG     O1P 5080   3.722   6.027   5.219  0.5688 -0.1854  0.4741
  161DG     O2P 5081   3.895   6.116   5.051 -0.4210 -0.1321  0.6903
  161DG     O5' 5082   3.956   6.028   5.278  0.0285 -0.1552 -0.0143
  161DG     C5' 5083   3.930   5.959   5.396 -0.2574 -0.4966  0.0070
  161DG    H5'1 5084   3.889   5.860   5.376  3.3449 -1.8956 -1.3324
  161DG    H5'2 5085   3.862   6.026   5.449  0.8821  1.8863 -1.3904
  161DG     C4' 5086   4.069   5.956   5.458 -0.3173  0.2527 -0.5759
  161DG     H4' 5087   4.038   5.908   5.551 -2.7403  1.0829 -0.8738
  161DG     O4' 5088   4.170   5.877   5.394 -0.1556 -0.6125  0.1395
  161DG     C1' 5089   4.287   5.959   5.414 -0.3318 -0.2825  0.0960
  161DG     H1' 5090   4.315   5.946   5.518 -0.7655  3.7493  0.8909
  161DG      N9 5091   4.398   5.930   5.332  0.3523 -0.0302  0.3555
  161DG      C8 5092   4.424   5.972   5.199  0.4090  0.0789 -0.1217
  161DG      H8 5093   4.355   6.023   5.134 -1.7173  1.2449  2.8394
  161DG      N7 5094   4.540   5.932   5.155  0.4572  0.3159 -0.8015
  161DG      C5 5095   4.590   5.849   5.257 -0.1948  0.4407 -0.5247
  161DG      C6 5096   4.712   5.783   5.275 -0.3549  0.2190  0.3160
  161DG      O6 5097   4.810   5.778   5.203  0.4370  0.2317 -0.0313
  161DG      N1 5098   4.725   5.711   5.387  0.6486  0.1096 -0.1691
  161DG      H1 5099   4.805   5.652   5.403  0.2639 -0.0799  1.1631
  161DG      C2 5100   4.631   5.720   5.484  0.1529 -0.2045 -0.8982
  161DG      N2 5101   4.664   5.658   5.586 -0.5733  0.5064 -0.6965
  161DG     H21 5102   4.758   5.620   5.579 -0.4899  0.7986 -1.2168
  161DG     H22 5103   4.610   5.658   5.671  1.1677  0.7977  0.4764
  161DG      N3 5104   4.520   5.792   5.488 -0.3884 -0.7068  0.1093
  161DG      C4 5105   4.505   5.849   5.367 -0.5787  0.3581  0.2521
  161DG     C3' 5106   4.119   6.098   5.487 -0.2199 -0.1621 -0.5485
  161DG     H3' 5107   4.051   6.175   5.449  0.8222  0.0731 -2.0277
  161DG     C2' 5108   4.243   6.100   5.400  0.4991 -0.4745  0.1939
  161DG    H2'1 5109   4.217   6.121   5.296  1.4455 -0.8422 -0.1292
  161DG    H2'2 5110   4.320   6.165   5.440 -1.2134  0.6366  1.8855
  161DG     O3' 5111   4.150   6.114   5.621 -0.5226  0.0458  0.5703
  162DC       P 5112   4.048   6.180   5.718  0.3936 -0.3291  0.1288
  162DC     O1P 5113   3.911   6.134   5.696 -0.4707 -0.5326  0.7028
  162DC     O2P 5114   4.078   6.328   5.716  0.5844  0.5151  0.3960
  162DC     O5' 5115   4.098   6.124   5.854 -0.2269 -0.3836 -0.6174
  162DC     C5' 5116   4.070   5.986   5.889 -0.0445 -0.9015 -0.4503
  162DC    H5'1 5117   4.017   5.932   5.810  0.0975 -0.7479 -0.6520
  162DC    H5'2 5118   3.995   5.997   5.967  1.4575  1.2793  0.7921
  162DC     C4' 5119   4.181   5.896   5.946 -0.1560  0.3714 -0.3728
  162DC     H4' 5120   4.144   5.796   5.969 -0.0764  0.6008  0.8327
  162DC     O4' 5121   4.291   5.893   5.854 -0.1432  0.2079 -0.8009
  162DC     C1' 5122   4.405   5.957   5.911  0.0085  0.6686 -0.1134
  162DC     H1' 5123   4.465   5.878   5.957 -2.4281 -0.5248  1.2248
  162DC      N1 5124   4.486   6.029   5.805  0.0001  0.1171  0.1547
  162DC      C6 5125   4.428   6.130   5.732  0.3247 -0.5217  0.2015
  162DC      H6 5126   4.331   6.170   5.760  1.6852  2.2550  1.2920
  162DC      C5 5127   4.495   6.177   5.622 -0.0120 -0.8012 -0.2575
  162DC      H5 5128   4.450   6.265   5.579  0.6930  0.8113  2.1460
  162DC      C4 5129   4.625   6.130   5.595  0.0745  0.0787 -0.4261
  162DC      N4 5130   4.702   6.180   5.504 -0.1534 -0.7214 -0.1014
  162DC     H41 5131   4.685   6.268   5.458  3.3047  0.4176  0.5348
  162DC     H42 5132   4.792   6.136   5.508 -0.4916 -1.5122 -0.7401
  162DC      N3 5133   4.683   6.041   5.671 -0.8022  0.4189  0.1088
  162DC      C2 5134   4.620   5.989   5.779 -0.0762  0.1505 -0.5385
  162DC      O2 5135   4.670   5.911   5.859 -0.5833  0.3824  0.4710
  162DC     C3' 5136   4.240   5.958   6.076 -1.1550  0.3370 -0.1184
  162DC     H3' 5137   4.166   6.013   6.133 -0.8898  0.6255 -0.0498
  162DC     C2' 5138   4.355   6.044   6.028  0.0989  0.1531  0.2070
  162DC    H2'1 5139   4.324   6.142   5.995 -0.9346  0.0727  0.9018
  162DC    H2'2 5140   4.433   6.052   6.104 -0.6114 -2.0227  1.2467
  162DC     O3' 5141   4.290   5.842   6.148 -0.5114  1.2954  0.1120
  163DA       P 5142   4.343   5.847   6.299 -0.0960  0.2473 -0.2300
  163DA     O1P 5143   4.316   5.719   6.366  0.6634  0.5957 -0.3094
  163DA     O2P 5144   4.276   5.964   6.365  0.3772 -0.5090 -0.1413
  163DA     O5' 5145   4.510   5.877   6.288  0.5546 -0.5270 -0.3764
  163DA     C5' 5146   4.597   5.769   6.268 -0.0861  0.5191 -0.1224
  163DA    H5'1 5147   4.572   5.720   6.174 -0.0600 -1.4916  0.8603
  163DA    H5'2 5148   4.581   5.693   6.345 -1.2311  0.0657 -0.7770
  163DA     C4' 5149   4.751   5.789   6.264 -0.3521 -0.1441 -0.7904
  163DA     H4' 5150   4.797   5.695   6.234 -0.7740  0.0131 -2.0394
  163DA     O4' 5151   4.785   5.875   6.159  0.2172 -0.0218  0.8267
  163DA     C1' 5152   4.849   5.986   6.215  0.3677 -0.4799 -0.4571
  163DA     H1' 5153   4.957   5.968   6.215  0.4316 -0.2141 -1.8970
  163DA      N9 5154   4.817   6.101   6.129  0.3499 -0.3576  0.4362
  163DA      C8 5155   4.703   6.174   6.127  0.2512  1.3279 -0.0284
  163DA      H8 5156   4.623   6.162   6.198 -1.5281 -2.4071 -2.3343
  163DA      N7 5157   4.690   6.251   6.021 -0.0471  0.2480 -0.2109
  163DA      C5 5158   4.813   6.235   5.958  1.2687  0.0294  0.3399
  163DA      C6 5159   4.865   6.295   5.837 -0.0321  0.3002 -0.2378
  163DA      N6 5160   4.801   6.387   5.770  0.0688 -0.2801  0.6892
  163DA     H61 5161   4.713   6.418   5.809 -0.4136 -0.7650  0.0144
  163DA     H62 5162   4.850   6.437   5.698  0.6870  1.1018  2.0208
  163DA      N1 5163   4.976   6.240   5.785 -0.0044 -0.1098  0.3438
  163DA      C2 5164   5.033   6.142   5.852 -0.1047 -0.0670  0.9665
  163DA      H2 5165   5.125   6.105   5.809 -1.7437 -1.5785 -1.5055
  163DA      N3 5166   5.000   6.091   5.973  0.7761 -0.3659 -0.0714
  163DA      C4 5167   4.885   6.136   6.016 -0.1253  0.1065 -0.0045
  163DA     C3' 5168   4.798   5.847   6.396 -0.0645 -0.2594  0.2416
  163DA     H3' 5169   4.736   5.815   6.480  0.8819 -0.0945  1.0232
  163DA     C2' 5170   4.800   5.995   6.363  1.2089  0.3113  0.6462
  163DA    H2'1 5171   4.698   6.032   6.371  0.6571 -0.9004 -0.3084
  163DA    H2'2 5172   4.873   6.050   6.421  0.1713  2.1209  0.3074
  163DA     O3' 5173   4.926   5.796   6.411  0.1456  0.1669  0.2797
  164DG       P 5174   5.010   5.815   6.543 -0.1517  0.5058 -0.0946
  164DG     O1P 5175   5.065   5.684   6.587 -0.2819  0.5550 -0.0746
  164DG     O2P 5176   4.925   5.891   6.637 -0.2277  0.2745  0.1062
  164DG     O5' 5177   5.137   5.895   6.496 -0.9086  0.2582 -0.1692
  164DG     C5' 5178   5.249   5.836   6.428  0.6211 -0.7078 -0.0001
  164DG    H5'1 5179   5.212   5.779   6.343  1.1804 -1.1354  0.0368
  164DG    H5'2 5180   5.299   5.773   6.502 -0.4677 -1.2109  0.3201
  164DG     C4' 5181   5.346   5.932   6.363 -0.4805 -0.1162 -0.0589
  164DG     H4' 5182   5.425   5.884   6.307  1.0734  1.7934  0.3733
  164DG     O4' 5183   5.277   6.010   6.281  0.2512  0.7129 -0.6605
  164DG     C1' 5184   5.311   6.142   6.294 -0.3939  0.0874 -0.0388
  164DG     H1' 5185   5.405   6.145   6.239 -1.4073 -1.5776 -1.9847
  164DG      N9 5186   5.222   6.232   6.228 -0.5694 -0.3121 -0.3199
  164DG      C8 5187   5.102   6.279   6.279 -0.1782 -0.0029  0.5653
  164DG      H8 5188   5.055   6.243   6.370 -0.0041 -1.4534  0.1107
  164DG      N7 5189   5.049   6.369   6.204  0.4797  0.0252  0.1094
  164DG      C5 5190   5.138   6.373   6.090 -0.2407 -0.7642 -0.9174
  164DG      C6 5191   5.125   6.452   5.973 -0.0032  0.7430 -0.1545
  164DG      O6 5192   5.032   6.528   5.930 -0.1629  0.1816 -0.0925
  164DG      N1 5193   5.230   6.420   5.882  0.3637 -0.2062  0.7422
  164DG      H1 5194   5.236   6.455   5.787  0.5754 -2.0243  0.0487
  164DG      C2 5195   5.332   6.340   5.914 -0.4461  0.5619 -0.2283
  164DG      N2 5196   5.421   6.322   5.819  0.1921 -0.4508  0.1232
  164DG     H21 5197   5.412   6.369   5.730 -1.0332  0.5317  0.7226
  164DG     H22 5198   5.490   6.252   5.841  0.7376  0.4000  1.2510
  164DG      N3 5199   5.352   6.266   6.022  0.4100  0.3581  0.0819
  164DG      C4 5200   5.243   6.290   6.103  0.1363 -0.1751  0.0115
  164DG     C3' 5201   5.425   6.029   6.466  0.1564 -0.7308  0.5312
  164DG     H3' 5202   5.424   5.990   6.567 -1.9136  3.9739  2.6257
  164DG     C2' 5203   5.345   6.158   6.444 -0.1834 -0.3568  0.0747
  164DG    H2'1 5204   5.253   6.152   6.501 -0.6635  0.5564 -0.5866
  164DG    H2'2 5205   5.400   6.251   6.456 -1.4614  0.6661 -1.5594
  164DG     O3' 5206   5.559   6.057   6.418  0.0946  0.6899 -0.1013
  165DA       P 5207   5.691   6.035   6.506 -0.3799  0.1558  0.1771
  165DA     O1P 5208   5.707   5.894   6.541 -0.4555  0.7051  0.1798
  165DA     O2P 5209   5.693   6.129   6.615 -0.5565  0.0482 -0.1314
  165DA     O5' 5210   5.815   6.054   6.407  0.3819 -0.3329 -0.1019
  165DA     C5' 5211   5.836   5.973   6.292 -0.0053 -0.5801  0.3919
  165DA    H5'1 5212   5.743   5.924   6.264 -0.0016 -0.2995 -0.1333
  165DA    H5'2 5213   5.908   5.891   6.300  0.1851 -0.3530  1.1184
  165DA     C4' 5214   5.866   6.059   6.172 -0.4804 -0.4477 -0.1184
  165DA     H4' 5215   5.891   5.988   6.093  2.9197 -0.0574  0.4695
  165DA     O4' 5216   5.760   6.143   6.135 -0.1337 -0.1734 -0.7652
  165DA     C1' 5217   5.791   6.283   6.117 -0.5556  0.8885 -0.8099
  165DA     H1' 5218   5.815   6.308   6.014  1.6419  0.3650 -0.4751
  165DA      N9 5219   5.685   6.369   6.167  0.1485  0.3297  0.1083
  165DA      C8 5220   5.617   6.371   6.289  0.9691  0.3616 -0.2075
  165DA      H8 5221   5.642   6.312   6.377 -1.1116  1.6819  1.3802
  165DA      N7 5222   5.514   6.448   6.298 -0.0574  0.4427  0.1298
  165DA      C5 5223   5.518   6.509   6.170  0.2866  0.6308  0.1939
  165DA      C6 5224   5.439   6.611   6.113  0.2928 -0.4644  0.0897
  165DA      N6 5225   5.330   6.668   6.165 -0.9349 -0.0330 -0.2720
  165DA     H61 5226   5.288   6.634   6.250  0.3587  0.3440  0.5492
  165DA     H62 5227   5.290   6.741   6.108  0.2655  0.2652 -0.7798
  165DA      N1 5228   5.469   6.659   5.991 -0.1148  0.5187 -0.2850
  165DA      C2 5229   5.570   6.606   5.926  0.2420  0.2318  0.3927
  165DA      H2 5230   5.595   6.646   5.828  0.6788 -0.0793  0.3746
  165DA      N3 5231   5.650   6.508   5.963  0.1930  0.4685 -0.2123
  165DA      C4 5232   5.621   6.468   6.092  0.0541 -0.4619  0.2705
  165DA     C3' 5233   5.976   6.158   6.191  0.7232 -0.7901 -0.5598
  165DA     H3' 5234   6.039   6.133   6.276 -0.6318  0.0692  0.7226
  165DA     C2' 5235   5.907   6.301   6.203  0.0771 -0.0901 -0.0915
  165DA    H2'1 5236   5.877   6.317   6.306 -0.2801 -1.9604  0.1194
  165DA    H2'2 5237   5.970   6.383   6.167  2.8337 -2.0571 -0.1005
  165DA     O3' 5238   6.055   6.161   6.075 -1.1069 -0.6775 -0.0026
  166DT       P 5239   6.192   6.232   6.058 -0.0622 -0.0056  0.0117
  166DT     O1P 5240   6.265   6.147   5.962  0.0932  0.1867 -0.2499
  166DT     O2P 5241   6.251   6.247   6.193  0.0673 -0.1254  0.0893
  166DT     O5' 5242   6.161   6.377   5.995 -0.5425 -0.3811  0.3975
  166DT     C5' 5243   6.092   6.383   5.873  0.6346  0.0686  0.0997
  166DT    H5'1 5244   5.996   6.333   5.884 -0.8836  2.8332  0.1703
  166DT    H5'2 5245   6.143   6.337   5.788 -1.1917  1.1417 -1.6649
  166DT     C4' 5246   6.061   6.528   5.831  0.4377  0.2074 -0.4884
  166DT     H4' 5247   6.024   6.521   5.729 -2.7036  1.2255  0.4628
  166DT     O4' 5248   5.949   6.571   5.902  0.2368 -0.4293  0.3098
  166DT     C1' 5249   5.953   6.706   5.936  0.4591 -0.4416  0.1459
  166DT     H1' 5250   5.939   6.781   5.859  0.0736  0.1096  0.7511
  166DT      N1 5251   5.865   6.731   6.051 -0.3428 -0.2580  0.0718
  166DT      C6 5252   5.881   6.661   6.168  0.1429 -0.3810 -0.1138
  166DT      H6 5253   5.968   6.597   6.175  0.1215 -0.2895  1.3379
  166DT      C5 5254   5.801   6.680   6.273 -0.3609 -0.7652 -0.0608
  166DT      C7 5255   5.830   6.612   6.406  0.0541  0.0756  0.1930
  166DT     H71 5256   5.754   6.536   6.426  0.5279 -0.4248  0.1075
  166DT     H72 5257   5.922   6.556   6.416 -0.0655 -0.0057  0.8352
  166DT     H73 5258   5.822   6.696   6.475  0.3843 -0.3718  0.7782
  166DT      C4 5259   5.689   6.780   6.270 -0.1681  0.3646 -0.0479
  166DT      O4 5260   5.605   6.792   6.362  0.1486 -0.0783  0.4750
  166DT      N3 5261   5.696   6.856   6.153  0.5217  0.4632  0.5024
  166DT      H3 5262   5.619   6.916   6.125 -1.1235 -1.8596 -0.2554
  166DT      C2 5263   5.767   6.828   6.039 -0.2550 -0.4294  0.7897
  166DT      O2 5264   5.750   6.895   5.935  0.0949  0.3267 -0.1623
  166DT     C3' 5265   6.165   6.633   5.845 -0.0158  0.1053  0.1572
  166DT     H3' 5266   6.263   6.596   5.874 -0.3999 -0.4895  0.7096
  166DT     C2' 5267   6.105   6.717   5.960 -0.4822  0.0176  0.0046
  166DT    H2'1 5268   6.131   6.671   6.055  2.7506  2.5757  0.5207
  166DT    H2'2 5269   6.134   6.822   5.957 -3.0062  0.7733 -0.6307
  166DT     O3' 5270   6.193   6.704   5.722 -0.4932 -0.2046 -0.4631
  167DT       P 5271   6.308   6.814   5.702 -0.0984 -0.0806 -0.5661
  167DT     O1P 5272   6.358   6.804   5.561  0.3202  0.2405 -0.0846
  167DT     O2P 5273   6.399   6.796   5.818 -0.6115 -0.5601  0.3951
  167DT     O5' 5274   6.242   6.955   5.716  0.1577 -0.4352  0.4099
  167DT     C5' 5275   6.182   7.013   5.601 -0.0105  0.4964 -0.0289
  167DT    H5'1 5276   6.119   6.934   5.559  0.2216 -0.4924  1.4282
  167DT    H5'2 5277   6.257   7.037   5.525  1.0069 -1.9541  0.1257
  167DT     C4' 5278   6.095   7.126   5.639  0.0247  0.3226 -0.0698
  167DT     H4' 5279   6.055   7.156   5.542 -2.1925 -0.2606  0.6130
  167DT     O4' 5280   5.978   7.094   5.717  0.1253  1.0146 -0.9192
  167DT     C1' 5281   5.938   7.205   5.788 -0.0025  0.7232  0.2058
  167DT     H1' 5282   5.841   7.238   5.750 -0.1315  0.1626  0.0389
  167DT      N1 5283   5.911   7.173   5.932 -0.3972  0.0545 -0.6492
  167DT      C6 5284   6.011   7.120   6.009  0.0715  0.1560 -0.0006
  167DT      H6 5285   6.099   7.076   5.963 -1.0257  0.4836 -2.6268
  167DT      C5 5286   5.989   7.100   6.142 -0.7007 -0.5338  0.1420
  167DT      C7 5287   6.098   7.026   6.225 -0.2567 -0.1206 -0.0044
  167DT     H71 5288   6.053   6.930   6.251 -1.5618 -0.3056 -2.5968
  167DT     H72 5289   6.188   7.014   6.165 -0.1157 -0.8710  0.3498
  167DT     H73 5290   6.117   7.087   6.314  0.3317 -1.0815  0.5399
  167DT      C4 5291   5.868   7.148   6.207 -0.2720  0.0928 -0.4653
  167DT      O4 5292   5.836   7.130   6.323 -0.4382 -0.0952  0.3446
  167DT      N3 5293   5.775   7.195   6.119  0.2205  0.1203  0.0245
  167DT      H3 5294   5.695   7.238   6.163  0.6520 -0.0966  1.0684
  167DT      C2 5295   5.793   7.231   5.989 -0.7711  0.6338 -0.1178
  167DT      O2 5296   5.723   7.316   5.941 -0.4604 -0.1651 -0.0463
  167DT     C3' 5297   6.157   7.244   5.708  0.9820  0.4440 -0.7183
  167DT     H3' 5298   6.206   7.196   5.793 -0.6959 -2.0321 -1.0660
  167DT     C2' 5299   6.038   7.321   5.756 -0.1312  0.5777 -0.5372
  167DT    H2'1 5300   6.061   7.373   5.849 -0.3048  2.0343 -1.2735
  167DT    H2'2 5301   6.003   7.385   5.675  0.6378  0.1157 -1.2377
  167DT     O3' 5302   6.232   7.329   5.625 -0.7186 -0.4232 -0.1239
  168DC       P 5303   6.334   7.444   5.680  0.2528 -0.0907  0.1900
  168DC     O1P 5304   6.400   7.517   5.567  0.4929  0.1384 -0.5192
  168DC     O2P 5305   6.420   7.386   5.786 -0.9021 -0.0091  0.2434
  168DC     O5' 5306   6.235   7.547   5.752  0.2366 -0.2698 -0.2900
  168DC     C5' 5307   6.156   7.639   5.677 -0.1388 -0.1672 -0.1435
  168DC    H5'1 5308   6.095   7.592   5.600 -1.1296  0.7167  0.0738
  168DC    H5'2 5309   6.217   7.707   5.619  1.0944  0.8807  2.2324
  168DC     C4' 5310   6.060   7.720   5.767  0.1680  0.4788 -0.1713
  168DC     H4' 5311   6.002   7.791   5.708 -2.9477 -0.1012  1.9497
  168DC     O4' 5312   5.966   7.635   5.831  0.1552  0.5398 -0.1641
  168DC     C1' 5313   5.936   7.701   5.949  0.4126 -0.1205 -0.4872
  168DC     H1' 5314   5.835   7.741   5.951  0.1920 -0.6628  1.4860
  168DC      N1 5315   5.959   7.611   6.064  0.0327  0.0827  0.3502
  168DC      C6 5316   6.068   7.527   6.063 -0.5496 -0.3948  0.3150
  168DC      H6 5317   6.138   7.532   5.981 -2.6185 -1.2128 -1.6374
  168DC      C5 5318   6.091   7.456   6.176 -0.0280 -0.3074 -0.3321
  168DC      H5 5319   6.184   7.401   6.179  1.4103  1.9930 -0.8583
  168DC      C4 5320   6.001   7.472   6.282 -0.1592  0.0229 -1.3308
  168DC      N4 5321   6.024   7.402   6.389  0.2509 -0.6214  0.4663
  168DC     H41 5322   6.109   7.348   6.382  1.0678  0.6061  0.4848
  168DC     H42 5323   5.965   7.409   6.470 -0.9107 -1.1580 -0.2965
  168DC      N3 5324   5.901   7.548   6.284 -0.1956 -0.2320 -0.2839
  168DC      C2 5325   5.885   7.635   6.180  0.2576 -0.0534 -0.8637
  168DC      O2 5326   5.797   7.721   6.183  0.5097  0.2776  0.1668
  168DC     C3' 5327   6.138   7.804   5.869 -0.1209 -0.4206  0.7623
  168DC     H3' 5328   6.218   7.742   5.909  0.7979 -0.1686 -0.5909
  168DC     C2' 5329   6.022   7.818   5.966 -0.0522  0.0468 -0.0618
  168DC    H2'1 5330   6.061   7.824   6.067  1.7387  1.7140 -0.7890
  168DC    H2'2 5331   5.960   7.906   5.945  0.0055  0.3223  0.8937
  168DC     O3' 5332   6.194   7.927   5.818  0.3581  0.0311 -0.1982
  169DT       P 5333   6.308   8.016   5.878 -0.0337 -0.3247 -0.0642
  169DT     O1P 5334   6.349   8.113   5.772  0.2117 -0.0776  0.0081
  169DT     O2P 5335   6.409   7.924   5.937  0.2249  0.7766  0.0634
  169DT     O5' 5336   6.240   8.102   5.997  0.0145 -0.4176  0.4580
  169DT     C5' 5337   6.154   8.211   5.967 -0.3489  0.3985  0.9271
  169DT    H5'1 5338   6.078   8.182   5.894  1.1301 -1.0834 -0.1004
  169DT    H5'2 5339   6.212   8.296   5.931  0.7189 -0.2792  0.9847
  169DT     C4' 5340   6.076   8.247   6.104 -0.4723  0.3489 -0.3655
  169DT     H4' 5341   6.010   8.331   6.084  0.2510  0.9777 -0.1764
  169DT     O4' 5342   5.994   8.137   6.155 -0.6306 -0.1023  0.3789
  169DT     C1' 5343   6.002   8.142   6.296  0.3437  0.2223 -0.1883
  169DT     H1' 5344   5.900   8.166   6.325  0.2761  0.0768 -0.3040
  169DT      N1 5345   6.041   8.012   6.352  0.1448  0.0930  0.0931
  169DT      C6 5346   6.149   7.936   6.292 -0.4679  0.5112 -0.0365
  169DT      H6 5347   6.212   7.963   6.209  0.1636 -1.0738 -0.1065
  169DT      C5 5348   6.181   7.816   6.347 -0.0536  0.1872  0.2665
  169DT      C7 5349   6.304   7.745   6.291  0.4859 -0.1903  0.0281
  169DT     H71 5350   6.333   7.783   6.193 -0.5345 -0.2605 -0.3241
  169DT     H72 5351   6.380   7.760   6.367 -0.7932 -1.9869  1.7905
  169DT     H73 5352   6.289   7.637   6.286  3.2995 -0.5887 -1.9178
  169DT      C4 5353   6.126   7.776   6.469  0.8091  0.4605 -0.2918
  169DT      O4 5354   6.162   7.674   6.526  0.1550  0.5608 -0.4181
  169DT      N3 5355   6.030   7.857   6.527  0.5825 -0.1906 -0.0079
  169DT      H3 5356   5.991   7.836   6.618 -0.4453 -1.1820 -0.6502
  169DT      C2 5357   5.981   7.973   6.476 -0.1184  0.2193 -0.4376
  169DT      O2 5358   5.892   8.041   6.527  0.0017 -0.2460  0.1959
  169DT     C3' 5359   6.168   8.281   6.218 -0.9157 -0.1826  0.2832
  169DT     H3' 5360   6.257   8.218   6.220 -0.3180  0.5431 -1.3888
  169DT     C2' 5361   6.079   8.268   6.337 -0.1244  0.1937 -0.5914
  169DT    H2'1 5362   6.134   8.249   6.430  0.1961 -0.5174 -0.9196
  169DT    H2'2 5363   6.014   8.353   6.354 -1.4022 -0.6961 -0.9237
  169DT     O3' 5364   6.207   8.419   6.206  0.4062 -0.1394 -0.6731
  170DA       P 5365   6.353   8.486   6.238 -0.1087  0.1428 -0.0529
  170DA     O1P 5366   6.350   8.618   6.170  0.3648  0.1683 -0.0301
  170DA     O2P 5367   6.465   8.397   6.197 -0.3068 -0.3339  0.0859
  170DA     O5' 5368   6.363   8.502   6.398 -0.5339 -0.1782  0.1723
  170DA     C5' 5369   6.293   8.609   6.459  0.5588 -0.8781 -0.2232
  170DA    H5'1 5370   6.194   8.626   6.417 -0.3415  0.1456  2.1450
  170DA    H5'2 5371   6.348   8.698   6.427 -1.0081 -0.0790 -0.8377
  170DA     C4' 5372   6.269   8.594   6.612 -0.1737  0.5938  0.0958
  170DA     H4' 5373   6.187   8.659   6.638 -0.0513  0.8114 -0.0605
  170DA     O4' 5374   6.220   8.462   6.625 -0.4015 -0.0711 -0.0804
  170DA     C1' 5375   6.314   8.388   6.710 -0.5191  0.1689  0.4053
  170DA     H1' 5376   6.274   8.384   6.812  1.5026 -2.1943  1.1890
  170DA      N9 5377   6.336   8.247   6.667  0.6860 -0.5247 -0.9619
  170DA      C8 5378   6.417   8.193   6.568  0.0350 -1.0135 -0.0843
  170DA      H8 5379   6.478   8.250   6.500  0.3579 -0.3254  0.7623
  170DA      N7 5380   6.425   8.063   6.576 -0.0542 -0.7383 -0.8517
  170DA      C5 5381   6.343   8.030   6.681  0.2633 -0.2062 -0.0488
  170DA      C6 5382   6.314   7.908   6.745  0.5084  0.3533  0.5138
  170DA      N6 5383   6.351   7.789   6.702  0.2610 -0.9339 -0.2436
  170DA     H61 5384   6.406   7.784   6.617  1.0368  1.3534  0.0640
  170DA     H62 5385   6.328   7.713   6.765  0.4463  0.0163  0.9999
  170DA      N1 5386   6.232   7.902   6.855 -0.0491 -0.8852  0.4755
  170DA      C2 5387   6.181   8.020   6.898 -0.2704 -0.3161 -0.0586
  170DA      H2 5388   6.118   8.022   6.986 -0.3385  2.7599 -0.0776
  170DA      N3 5389   6.214   8.139   6.857  0.3500 -0.0607  0.3306
  170DA      C4 5390   6.290   8.141   6.742 -0.9249 -0.4835 -0.3083
  170DA     C3' 5391   6.399   8.609   6.690  0.7420 -0.2617 -0.7439
  170DA     H3' 5392   6.471   8.678   6.645  0.3283  0.7509  0.1025
  170DA     C2' 5393   6.452   8.462   6.706  0.8755 -0.3832 -0.0460
  170DA    H2'1 5394   6.508   8.428   6.619  0.8386 -0.1988 -0.1432
  170DA    H2'2 5395   6.516   8.451   6.793  1.7995  0.2623 -0.6266
  170DA     O3' 5396   6.364   8.666   6.823 -0.2563  0.3521 -0.3846
  171DC       P 5397   6.473   8.715   6.932 -0.0148  0.3059 -0.1638
  171DC     O1P 5398   6.443   8.856   6.976 -0.1405  0.2793 -0.3228
  171DC     O2P 5399   6.607   8.697   6.875  0.1621  0.5193  0.3082
  171DC     O5' 5400   6.454   8.616   7.059 -0.0602  0.5788  0.3053
  171DC     C5' 5401   6.331   8.627   7.137 -0.8885  0.2283  0.4385
  171DC    H5'1 5402   6.248   8.621   7.067  0.1959 -0.2277 -0.8477
  171DC    H5'2 5403   6.320   8.720   7.193  0.8894 -0.0662  1.3604
  171DC     C4' 5404   6.325   8.514   7.241  0.1907  0.5073 -0.0266
  171DC     H4' 5405   6.223   8.510   7.278  0.7735 -1.2441  1.5477
  171DC     O4' 5406   6.331   8.382   7.174  0.5213 -0.1842 -0.2810
  171DC     C1' 5407   6.424   8.298   7.238 -0.7720 -0.2822 -0.8055
  171DC     H1' 5408   6.384   8.236   7.318  1.1162  0.4655  0.8069
  171DC      N1 5409   6.480   8.219   7.128 -0.5639  0.0401  0.3410
  171DC      C6 5410   6.526   8.268   7.009  0.4165  0.2440 -0.0445
  171DC      H6 5411   6.517   8.374   6.991 -0.3191  0.3176  0.7058
  171DC      C5 5412   6.581   8.180   6.916  0.2884 -0.4192 -0.2863
  171DC      H5 5413   6.620   8.213   6.821 -0.7594 -1.0822 -0.9738
  171DC      C4 5414   6.600   8.043   6.955  0.6323 -0.1052 -0.0055
  171DC      N4 5415   6.669   7.971   6.877  0.2629  0.5606 -0.5879
  171DC     H41 5416   6.724   8.014   6.804 -0.1727  2.0878 -0.0452
  171DC     H42 5417   6.671   7.877   6.915 -1.4118  0.9985  0.6581
  171DC      N3 5418   6.552   7.987   7.065 -0.0089 -0.0397  0.0692
  171DC      C2 5419   6.500   8.080   7.156 -0.2640  0.7009  0.3424
  171DC      O2 5420   6.466   8.027   7.259 -0.0815 -0.2557  0.2108
  171DC     C3' 5421   6.429   8.511   7.352 -0.3391  0.2027 -0.1153
  171DC     H3' 5422   6.483   8.606   7.354  0.5736 -0.2934  1.6758
  171DC     C2' 5423   6.519   8.395   7.310 -0.0088  0.9110  0.9649
  171DC    H2'1 5424   6.592   8.423   7.234  0.7328 -2.0762  0.4465
  171DC    H2'2 5425   6.578   8.353   7.392 -1.0149 -2.9105 -0.0571
  171DC     O3' 5426   6.361   8.494   7.483 -0.0859  0.4641 -0.3139
  172DC       P 5427   6.438   8.517   7.617 -0.1481  0.3156 -0.2483
  172DC     O1P 5428   6.335   8.532   7.724 -0.5980 -0.4763  0.4354
  172DC     O2P 5429   6.545   8.621   7.608  0.1912  0.1642 -0.4887
  172DC     O5' 5430   6.511   8.382   7.643 -0.0246  0.5699 -0.5142
  172DC     C5' 5431   6.440   8.267   7.685 -0.3050  0.4783  0.1492
  172DC    H5'1 5432   6.374   8.227   7.608  1.5881 -3.6123  0.3531
  172DC    H5'2 5433   6.375   8.277   7.771 -1.3067 -2.3294 -0.1703
  172DC     C4' 5434   6.537   8.146   7.727  0.7846  0.5555 -0.0559
  172DC     H4' 5435   6.475   8.076   7.783  1.0588 -0.1699 -0.6330
  172DC     O4' 5436   6.586   8.075   7.608  0.6026 -0.2555 -0.2692
  172DC     C1' 5437   6.721   8.024   7.628 -0.1139 -0.4201 -0.0983
  172DC     H1' 5438   6.713   7.929   7.681 -3.1565  0.4177  1.1670
  172DC      N1 5439   6.773   8.005   7.485 -0.3342 -0.0786  0.1874
  172DC      C6 5440   6.779   8.111   7.402  0.8036 -0.7753  0.1813
  172DC      H6 5441   6.764   8.209   7.444  3.4378 -0.0227 -0.4316
  172DC      C5 5442   6.809   8.088   7.273  0.0370  0.7160  0.3266
  172DC      H5 5443   6.803   8.169   7.201 -0.9426 -0.7319 -1.3005
  172DC      C4 5444   6.847   7.958   7.234  0.9138  0.0086  1.2400
  172DC      N4 5445   6.878   7.936   7.110 -0.2095 -0.7907 -0.5108
  172DC     H41 5446   6.869   8.012   7.043  0.5110 -1.7266 -1.7120
  172DC     H42 5447   6.886   7.840   7.080  0.9380 -0.8100 -0.2064
  172DC      N3 5448   6.848   7.860   7.320  0.2913  0.5141  0.3789
  172DC      C2 5449   6.815   7.877   7.448 -0.4375 -0.0105  0.0189
  172DC      O2 5450   6.817   7.781   7.525 -0.2047  0.4266  0.4441
  172DC     C3' 5451   6.657   8.177   7.810 -0.7449 -1.0166 -0.6368
  172DC     H3' 5452   6.649   8.281   7.842 -0.5718  0.0113 -3.6115
  172DC     C2' 5453   6.777   8.141   7.722  0.4213 -0.0479  0.3568
  172DC    H2'1 5454   6.812   8.227   7.666 -0.7163  0.3291  0.2105
  172DC    H2'2 5455   6.863   8.112   7.783  0.5858 -0.3487 -0.0130
  172DC     O3' 5456   6.659   8.092   7.927 -0.1023  0.2646  0.3364
  173DA       P 5457   6.755   8.126   8.055 -0.4527  0.0868  0.1247
  173DA     O1P 5458   6.680   8.113   8.185  0.1388 -0.3004  0.1528
  173DA     O2P 5459   6.833   8.246   8.026  0.0123 -0.2119 -0.8034
  173DA     O5' 5460   6.866   8.007   8.039 -0.2175  0.3196  0.4137
  173DA     C5' 5461   6.829   7.868   8.048  0.2599  0.2235  0.2495
  173DA    H5'1 5462   6.745   7.841   7.983 -0.2897  1.8303  0.2431
  173DA    H5'2 5463   6.794   7.845   8.148 -1.8295  0.5276 -0.3503
  173DA     C4' 5464   6.948   7.792   8.002  0.3335  0.1510 -0.0757
  173DA     H4' 5465   6.926   7.686   8.018  0.2341 -0.3000 -2.6706
  173DA     O4' 5466   6.962   7.810   7.864 -0.1791 -0.1263  0.5691
  173DA     C1' 5467   7.099   7.839   7.839 -0.2836 -0.3292  0.1365
  173DA     H1' 5468   7.148   7.742   7.845 -1.1428 -0.6899  2.1779
  173DA      N9 5469   7.123   7.916   7.712  0.1876  0.2865 -0.6772
  173DA      C8 5470   7.135   8.047   7.689  0.0743 -0.1485  0.3894
  173DA      H8 5471   7.122   8.118   7.770  0.9781  0.7131 -0.1958
  173DA      N7 5472   7.147   8.089   7.557 -0.7185  0.6014  0.0504
  173DA      C5 5473   7.163   7.962   7.499  0.7069  0.0701  0.5278
  173DA      C6 5474   7.192   7.922   7.360 -0.8255 -0.0369 -0.5230
  173DA      N6 5475   7.211   8.004   7.261  0.6629 -0.0062 -0.4704
  173DA     H61 5476   7.194   8.103   7.271 -0.3778  0.0894 -2.5458
  173DA     H62 5477   7.253   7.962   7.179  0.9385  0.3356 -0.5041
  173DA      N1 5478   7.207   7.794   7.324  0.1956 -0.0224  0.3942
  173DA      C2 5479   7.180   7.701   7.417  0.0525  0.1984  0.2441
  173DA      H2 5480   7.191   7.599   7.385 -1.8917  0.6900 -2.3789
  173DA      N3 5481   7.159   7.722   7.548  0.4012  0.5346  0.7116
  173DA      C4 5482   7.145   7.857   7.584  0.0038 -0.2355  0.1409
  173DA     C3' 5483   7.083   7.824   8.072  0.0628 -0.2496  0.1049
  173DA     H3' 5484   7.071   7.881   8.164 -1.3381  1.9983 -1.3869
  173DA     C2' 5485   7.140   7.916   7.965 -0.0409  0.6888  0.7104
  173DA    H2'1 5486   7.103   8.018   7.956  2.8555  1.6690 -2.0673
  173DA    H2'2 5487   7.248   7.933   7.972  0.0092  0.3809  0.7297
  173DA     O3' 5488   7.165   7.711   8.089  0.0603  0.2067 -0.2775
  174DA       P 5489   7.246   7.671   8.218  0.1040  0.4146 -0.2913
  174DA     O1P 5490   7.148   7.672   8.323  0.6209  0.3710  0.1545
  174DA     O2P 5491   7.366   7.758   8.233 -0.0422 -0.0699 -0.2059
  174DA     O5' 5492   7.295   7.529   8.193 -0.2197 -0.2401 -0.6385
  174DA     C5' 5493   7.202   7.429   8.163 -0.3320 -0.1557 -0.2308
  174DA    H5'1 5494   7.110   7.478   8.134  0.0584  1.3426  0.9217
  174DA    H5'2 5495   7.185   7.359   8.245 -2.7012  0.4666 -0.1423
  174DA     C4' 5496   7.257   7.352   8.042  0.2219  0.1599 -0.0280
  174DA     H4' 5497   7.185   7.275   8.016 -0.3681  0.4480  0.7136
  174DA     O4' 5498   7.265   7.424   7.925 -0.3191 -0.2830  0.1233
  174DA     C1' 5499   7.396   7.443   7.879  0.0976  0.8280 -0.3666
  174DA     H1' 5500   7.419   7.388   7.788  1.5264  0.5417  0.1475
  174DA      N9 5501   7.426   7.586   7.844  0.8478 -0.5651 -0.4591
  174DA      C8 5502   7.440   7.704   7.918  0.0606  0.4601  0.1719
  174DA      H8 5503   7.439   7.712   8.025 -1.7463  3.2213  0.0473
  174DA      N7 5504   7.464   7.810   7.849  0.1766 -0.2767 -0.1917
  174DA      C5 5505   7.464   7.761   7.716 -0.4306  0.2099 -0.9060
  174DA      C6 5506   7.491   7.814   7.589  0.2447 -1.0189 -0.1467
  174DA      N6 5507   7.507   7.943   7.565  0.0406  0.0422  0.3316
  174DA     H61 5508   7.498   8.022   7.627  1.9537  1.7182 -1.3713
  174DA     H62 5509   7.541   7.965   7.472  0.2682 -1.1740  0.1006
  174DA      N1 5510   7.505   7.737   7.477 -0.4346 -0.3344 -0.2226
  174DA      C2 5511   7.491   7.608   7.492  0.1648 -0.2087 -0.9444
  174DA      H2 5512   7.493   7.555   7.398 -1.0822  0.9182 -1.6300
  174DA      N3 5513   7.460   7.543   7.611 -0.1430 -0.0744 -0.1801
  174DA      C4 5514   7.451   7.629   7.714 -0.1628 -0.3436 -0.1812
  174DA     C3' 5515   7.392   7.289   8.067 -0.0549 -0.2760 -0.3407
  174DA     H3' 5516   7.423   7.276   8.171  0.8448 -1.8417 -0.7798
  174DA     C2' 5517   7.480   7.390   7.998  0.1957  0.5635  0.1720
  174DA    H2'1 5518   7.496   7.473   8.066 -0.1081  0.1147  0.8020
  174DA    H2'2 5519   7.575   7.350   7.963  0.3894 -1.1297  2.4188
  174DA     O3' 5520   7.400   7.163   7.994  0.8714 -0.0206  0.3331
  175DA       P 5521   7.532   7.069   7.999 -0.4589  0.7709 -0.1790
  175DA     O1P 5522   7.491   6.921   7.983 -0.7187  0.2776 -0.0611
  175DA     O2P 5523   7.624   7.099   8.108  0.3766 -0.2593  0.0336
  175DA     O5' 5524   7.616   7.106   7.864 -0.3302 -0.1929  0.2908
  175DA     C5' 5525   7.560   7.075   7.736  0.6511 -0.3620 -0.0969
  175DA    H5'1 5526   7.461   7.120   7.728  1.4596  1.7821  1.0119
  175DA    H5'2 5527   7.566   6.966   7.737  2.4278 -0.3093 -0.8529
  175DA     C4' 5528   7.657   7.119   7.628 -0.3357  0.1275  0.4142
  175DA     H4' 5529   7.613   7.089   7.533 -2.5230 -1.7498  1.9033
  175DA     O4' 5530   7.656   7.260   7.633 -0.3189  0.4491  0.2352
  175DA     C1' 5531   7.792   7.297   7.608 -0.1110 -0.6056 -0.7384
  175DA     H1' 5532   7.810   7.294   7.500 -1.1269 -0.2321 -0.9268
  175DA      N9 5533   7.813   7.438   7.653 -0.6684  0.0526  0.6313
  175DA      C8 5534   7.781   7.494   7.772  0.8043  0.0886  0.4082
  175DA      H8 5535   7.731   7.433   7.846  0.7496 -0.2088  0.1348
  175DA      N7 5536   7.781   7.624   7.766  0.5583 -0.0621 -0.4268
  175DA      C5 5537   7.836   7.653   7.641 -0.3609 -0.5968 -0.1231
  175DA      C6 5538   7.866   7.771   7.568  0.0571  0.3625  0.4374
  175DA      N6 5539   7.860   7.890   7.617 -0.1474 -0.8223 -0.6364
  175DA     H61 5540   7.814   7.905   7.706 -3.8574  0.8390 -2.6138
  175DA     H62 5541   7.893   7.967   7.560  0.5592  0.0648  0.8999
  175DA      N1 5542   7.913   7.766   7.448  0.8428 -0.3162  0.2699
  175DA      C2 5543   7.947   7.648   7.399  0.5411 -0.4601 -0.2855
  175DA      H2 5544   7.992   7.647   7.301 -0.6899  2.0923 -0.9745
  175DA      N3 5545   7.917   7.530   7.449 -0.1230 -0.0212  0.3389
  175DA      C4 5546   7.853   7.539   7.569 -0.4416  0.0480 -0.1320
  175DA     C3' 5547   7.801   7.074   7.634 -0.4813  0.4085 -0.6115
  175DA     H3' 5548   7.814   7.002   7.715 -1.5848 -0.9133 -1.5506
  175DA     C2' 5549   7.880   7.197   7.673  0.1124 -0.2546 -0.3267
  175DA    H2'1 5550   7.877   7.225   7.779  0.9013 -1.6643  0.0935
  175DA    H2'2 5551   7.980   7.200   7.631 -0.0320 -1.2043 -0.7524
  175DA     O3' 5552   7.836   7.033   7.501  0.6974 -0.3824  0.7319
  176DA       P 5553   7.951   6.924   7.477 -0.1180  0.4775 -0.1374
  176DA     O1P 5554   7.948   6.870   7.341 -0.6373 -0.0737 -0.2486
  176DA     O2P 5555   7.958   6.825   7.586  0.2628  0.1701  0.1968
  176DA     O5' 5556   8.089   7.007   7.488  0.4284 -0.2806  0.1388
  176DA     C5' 5557   8.137   7.082   7.379 -0.3261 -0.2675  0.1004
  176DA    H5'1 5558   8.061   7.140   7.326  1.8985  1.4062 -1.4865
  176DA    H5'2 5559   8.190   7.019   7.308 -0.0929  1.5822 -1.4471
  176DA     C4' 5560   8.243   7.186   7.417  0.4572  0.1099 -0.3363
  176DA     H4' 5561   8.285   7.218   7.321 -1.4779 -2.6672 -2.2880
  176DA     O4' 5562   8.184   7.302   7.481 -0.0234 -0.0120  0.1659
  176DA     C1' 5563   8.288   7.343   7.563 -0.5775  0.1252 -0.0234
  176DA     H1' 5564   8.366   7.388   7.501  0.4383  2.0704  2.4718
  176DA      N9 5565   8.229   7.436   7.653 -0.5745  0.0556 -0.4312
  176DA      C8 5566   8.174   7.415   7.776 -0.4311 -0.1010 -0.2607
  176DA      H8 5567   8.150   7.318   7.816 -2.0572 -0.1994 -1.3634
  176DA      N7 5568   8.153   7.522   7.846 -0.6869  0.1352  0.2384
  176DA      C5 5569   8.183   7.625   7.755  0.0020  0.1778  0.3735
  176DA      C6 5570   8.162   7.765   7.756  0.1722 -0.5536 -0.8077
  176DA      N6 5571   8.112   7.832   7.850 -0.1787  0.2274 -0.1243
  176DA     H61 5572   8.085   7.774   7.928 -1.3301 -0.4717 -1.0148
  176DA     H62 5573   8.077   7.926   7.836  2.3238  1.5653  1.7438
  176DA      N1 5574   8.192   7.836   7.651  0.5467 -0.0789  0.8536
  176DA      C2 5575   8.225   7.780   7.538 -0.4349  0.6606  0.3357
  176DA      H2 5576   8.253   7.837   7.451  1.9977 -1.2598 -0.2663
  176DA      N3 5577   8.238   7.647   7.522 -0.0438  0.2835  0.1372
  176DA      C4 5578   8.222   7.574   7.634 -0.2446  0.3694 -0.2508
  176DA     C3' 5579   8.361   7.134   7.497  0.3973 -0.0292 -0.3081
  176DA     H3' 5580   8.358   7.026   7.510  2.4253 -0.6797 -3.8440
  176DA     C2' 5581   8.337   7.218   7.623  0.2657  1.0165 -0.3963
  176DA    H2'1 5582   8.261   7.179   7.691  0.9720  1.0583  0.4390
  176DA    H2'2 5583   8.432   7.228   7.676 -0.0669 -0.3604  0.5433
  176DA     O3' 5584   8.487   7.171   7.443 -0.1568 -0.3832 -0.1794
  177DG       P 5585   8.601   7.058   7.402  0.4958  0.0527  0.4855
  177DG     O1P 5586   8.545   6.970   7.298 -0.4263  0.4339 -0.0448
  177DG     O2P 5587   8.663   7.002   7.521  0.3355  0.2650 -0.5451
  177DG     O5' 5588   8.712   7.157   7.347  0.7913 -0.2441 -0.2295
  177DG     C5' 5589   8.707   7.207   7.217  0.0247 -0.8404 -0.4045
  177DG    H5'1 5590   8.605   7.205   7.180  0.6930 -1.8246 -2.3897
  177DG    H5'2 5591   8.773   7.140   7.160 -0.4756 -0.2416 -1.7206
  177DG     C4' 5592   8.762   7.346   7.207 -1.0265 -0.0467  0.0647
  177DG     H4' 5593   8.744   7.377   7.104 -0.9224 -3.1908 -0.9918
  177DG     O4' 5594   8.679   7.433   7.294 -0.2558  0.5118 -0.1170
  177DG     C1' 5595   8.770   7.501   7.382  0.2696 -0.3870  1.5071
  177DG     H1' 5596   8.789   7.598   7.337 -0.8157 -1.1859 -0.8271
  177DG      N9 5597   8.699   7.528   7.508 -0.1855  0.0718 -0.4894
  177DG      C8 5598   8.627   7.448   7.592 -0.1457  0.0545  0.1710
  177DG      H8 5599   8.623   7.342   7.571  1.5249 -0.3092  1.4770
  177DG      N7 5600   8.577   7.496   7.701  0.2590 -0.4256 -0.6439
  177DG      C5 5601   8.614   7.626   7.689 -0.7080  0.0671 -0.0993
  177DG      C6 5602   8.580   7.744   7.763 -0.0877 -0.0682 -0.1143
  177DG      O6 5603   8.506   7.753   7.857  0.2700 -0.1143 -0.8607
  177DG      N1 5604   8.619   7.867   7.704 -0.1583  0.3072 -0.0952
  177DG      H1 5605   8.611   7.951   7.760  2.1099  0.0850  0.6643
  177DG      C2 5606   8.696   7.870   7.593 -0.2919  0.4382  0.3546
  177DG      N2 5607   8.731   7.989   7.551 -0.0354 -0.2587 -0.1283
  177DG     H21 5608   8.726   8.068   7.614  2.5686  1.4485 -1.8608
  177DG     H22 5609   8.787   7.994   7.467  3.4665  0.4982  2.0278
  177DG      N3 5610   8.737   7.766   7.520  0.0535 -0.5842 -0.3891
  177DG      C4 5611   8.687   7.650   7.572 -0.1226  0.2515 -0.4936
  177DG     C3' 5612   8.908   7.369   7.244 -0.4046  0.2308  0.1079
  177DG     H3' 5613   8.956   7.271   7.233 -1.0047 -0.2697  1.6724
  177DG     C2' 5614   8.894   7.415   7.394 -0.7361  0.3029 -0.0315
  177DG    H2'1 5615   8.866   7.336   7.463  0.3375 -0.4824 -0.4649
  177DG    H2'2 5616   8.985   7.465   7.425 -0.1738 -0.5124 -0.3256
  177DG     O3' 5617   8.963   7.474   7.154  0.3317 -0.0636  0.4445
  178DT       P 5618   9.120   7.489   7.153 -0.5446  0.0518  0.3190
  178DT     O1P 5619   9.149   7.535   7.015 -0.6010 -0.4132  0.4577
  178DT     O2P 5620   9.194   7.362   7.192  1.1032 -0.3565  0.3557
  178DT     O5' 5621   9.162   7.602   7.257 -0.1242 -0.5979  0.0130
  178DT     C5' 5622   9.113   7.739   7.230 -1.0491 -0.3742 -0.0858
  178DT    H5'1 5623   9.005   7.747   7.218 -1.3525 -1.7653  1.3811
  178DT    H5'2 5624   9.155   7.779   7.138  0.4949 -1.6792  0.0018
  178DT     C4' 5625   9.143   7.839   7.340  0.5674  0.1819 -0.4065
  178DT     H4' 5626   9.130   7.937   7.296 -0.6331 -0.2762 -1.1285
  178DT     O4' 5627   9.055   7.818   7.450  0.3468 -0.0355 -0.0954
  178DT     C1' 5628   9.133   7.839   7.564  0.3997  0.4568  0.0354
  178DT     H1' 5629   9.151   7.944   7.588 -2.5924  0.4388  2.9494
  178DT      N1 5630   9.063   7.778   7.675  0.1284  0.0817  0.9187
  178DT      C6 5631   9.044   7.641   7.679  0.7919  0.2909  0.1610
  178DT      H6 5632   9.085   7.580   7.600 -0.2790  0.8222 -0.8426
  178DT      C5 5633   8.971   7.587   7.779 -0.1251 -0.6858  0.0017
  178DT      C7 5634   8.960   7.439   7.780  0.4887 -0.0837  0.7382
  178DT     H71 5635   8.975   7.401   7.881  1.3028  0.5823  0.8782
  178DT     H72 5636   8.860   7.407   7.751  0.4213  1.2974 -0.7193
  178DT     H73 5637   9.029   7.396   7.707 -0.8971 -0.7751 -0.1963
  178DT      C4 5638   8.911   7.662   7.886 -0.0724  0.2191  0.4583
  178DT      O4 5639   8.842   7.614   7.980  0.2377  0.1221  0.4573
  178DT      N3 5640   8.942   7.791   7.881 -0.4757  0.6722 -0.5340
  178DT      H3 5641   8.901   7.848   7.954 -2.0869 -0.5243 -0.4416
  178DT      C2 5642   9.016   7.855   7.782  0.0904 -0.6144 -0.6857
  178DT      O2 5643   9.026   7.979   7.795 -0.5843  0.4839  1.0086
  178DT     C3' 5644   9.287   7.815   7.384 -0.9460  0.6464  0.1038
  178DT     H3' 5645   9.346   7.745   7.325  0.3010  0.1575  1.8382
  178DT     C2' 5646   9.262   7.761   7.527  0.5233 -0.3812  0.0851
  178DT    H2'1 5647   9.257   7.653   7.517 -1.6278 -0.2614 -0.6086
  178DT    H2'2 5648   9.344   7.786   7.595 -0.3958  2.4572  0.3103
  178DT     O3' 5649   9.362   7.938   7.376  0.7600 -0.0415  0.3213
  179DG       P 5650   9.512   7.951   7.413 -0.3025 -0.2214  0.5068
  179DG     O1P 5651   9.559   8.083   7.353 -0.1310  1.0856  0.4421
  179DG     O2P 5652   9.583   7.825   7.388 -0.0366 -0.6043  1.0405
  179DG     O5' 5653   9.516   7.963   7.572 -0.0573  0.0971 -0.4524
  179DG     C5' 5654   9.453   8.068   7.635  0.1291  0.1008  0.4941
  179DG    H5'1 5655   9.356   8.087   7.589  1.1846  1.4072 -1.3075
  179DG    H5'2 5656   9.510   8.158   7.612 -1.0156  0.9487  0.8440
  179DG     C4' 5657   9.429   8.071   7.784 -0.3438  0.2159  0.0818
  179DG     H4' 5658   9.392   8.170   7.810  0.3121  0.7345 -0.8781
  179DG     O4' 5659   9.331   7.978   7.824 -0.1216 -0.0277 -0.0951
  179DG     C1' 5660   9.377   7.930   7.948  0.4763 -0.4435 -0.0764
  179DG     H1' 5661   9.354   8.002   8.027 -1.5313 -1.6551  0.4997
  179DG      N9 5662   9.299   7.807   7.971  0.1784  0.1586  0.5077
  179DG      C8 5663   9.307   7.682   7.910  0.7836 -0.1050  0.4907
  179DG      H8 5664   9.371   7.660   7.826  1.8141  0.0447  1.2225
  179DG      N7 5665   9.229   7.596   7.967 -0.2047 -0.3938 -0.2200
  179DG      C5 5666   9.165   7.666   8.065 -0.1394  0.1951 -0.1554
  179DG      C6 5667   9.077   7.618   8.168 -0.0620  0.4868  0.9771
  179DG      O6 5668   9.044   7.502   8.197 -0.1723  0.4385 -0.9899
  179DG      N1 5669   9.024   7.721   8.244  0.3772  0.2687  0.3767
  179DG      H1 5670   8.957   7.698   8.316 -1.2689  0.2908 -1.0772
  179DG      C2 5671   9.065   7.851   8.241 -0.3185  0.3209  0.5687
  179DG      N2 5672   9.008   7.940   8.309 -0.4388  0.1140  0.2168
  179DG     H21 5673   8.947   7.919   8.386 -0.4877  0.5048  0.2856
  179DG     H22 5674   9.043   8.035   8.311 -0.8730  0.2663  0.8654
  179DG      N3 5675   9.164   7.895   8.163 -0.2904 -0.7223  0.3665
  179DG      C4 5676   9.209   7.796   8.071  0.1102  0.8998 -1.0016
  179DG     C3' 5677   9.551   8.042   7.864 -0.3590  0.4025 -0.8828
  179DG     H3' 5678   9.626   8.026   7.787 -0.7306 -1.5249 -0.8954
  179DG     C2' 5679   9.525   7.909   7.940  0.0360 -0.0711 -0.4516
  179DG    H2'1 5680   9.537   7.825   7.872  1.0349  1.1139 -1.7925
  179DG    H2'2 5681   9.583   7.885   8.029 -0.4097  0.5987  0.0358
  179DG     O3' 5682   9.580   8.164   7.937 -0.1375  0.6881  0.1382
  180DT       P 5683   9.696   8.175   8.039  0.4628  0.2134 -0.0635
  180DT     O1P 5684   9.720   8.318   8.062  0.0087 -0.3276  0.3198
  180DT     O2P 5685   9.807   8.098   7.996 -0.0022  0.4810  0.0829
  180DT     O5' 5686   9.631   8.117   8.168  0.0830 -0.3222  0.3654
  180DT     C5' 5687   9.542   8.189   8.249 -0.0893 -0.1736  0.1322
  180DT    H5'1 5688   9.456   8.233   8.199 -0.3668  1.4059  1.8970
  180DT    H5'2 5689   9.599   8.266   8.301 -1.3835 -1.4764  3.7561
  180DT     C4' 5690   9.500   8.096   8.366 -0.0818 -0.0013 -0.3239
  180DT     H4' 5691   9.447   8.151   8.444  1.0041 -1.6728  1.7193
  180DT     O4' 5692   9.406   7.994   8.334 -0.7750  0.0137  0.4050
  180DT     C1' 5693   9.388   7.909   8.445 -0.3301 -0.3303  0.3099
  180DT     H1' 5694   9.296   7.933   8.498 -0.5406 -1.0461  0.2834
  180DT      N1 5695   9.379   7.765   8.408  0.1352 -0.2991 -0.5060
  180DT      C6 5696   9.474   7.709   8.326 -0.0001 -0.6478 -0.2002
  180DT      H6 5697   9.562   7.764   8.295 -0.9731  1.1782  0.1843
  180DT      C5 5698   9.461   7.581   8.286  0.1852  0.5036 -0.3308
  180DT      C7 5699   9.557   7.520   8.182 -0.0937  0.2373 -0.6192
  180DT     H71 5700   9.502   7.461   8.108 -2.1030  1.1192  0.0779
  180DT     H72 5701   9.621   7.598   8.140  1.3766 -0.8646 -0.4887
  180DT     H73 5702   9.629   7.460   8.236 -1.6014 -0.7126  0.3932
  180DT      C4 5703   9.352   7.498   8.339  0.2676  0.7807  0.7229
  180DT      O4 5704   9.327   7.378   8.312  0.2547 -0.2312 -0.2559
  180DT      N3 5705   9.283   7.557   8.440  0.9644 -0.9085  0.0818
  180DT      H3 5706   9.211   7.498   8.480 -0.0937 -0.6861 -1.3976
  180DT      C2 5707   9.282   7.691   8.469  0.4325 -0.1192  0.5129
  180DT      O2 5708   9.194   7.741   8.536 -0.2318 -0.4610  0.0470
  180DT     C3' 5709   9.611   8.030   8.444 -1.0195  0.4502  0.2211
  180DT     H3' 5710   9.683   7.968   8.390  0.3793 -0.8558  3.3447
  180DT     C2' 5711   9.518   7.940   8.534  0.4109 -0.6530  0.0610
  180DT    H2'1 5712   9.572   7.851   8.564  1.4683 -1.0067 -2.6116
  180DT    H2'2 5713   9.492   7.995   8.625  1.3696 -2.5534  1.5420
  180DT     O3' 5714   9.698   8.122   8.520  0.1632  0.4798  0.3208
  181DA       P 5715   9.811   8.067   8.624 -0.2008 -0.0744 -0.1850
  181DA     O1P 5716   9.899   8.180   8.671  0.1978  0.2703  0.6114
  181DA     O2P 5717   9.879   7.950   8.569 -0.0993 -0.2974 -0.0307
  181DA     O5' 5718   9.721   8.006   8.753  0.1782 -0.2608 -0.0087
  181DA     C5' 5719   9.655   8.097   8.843  0.7310 -0.5376 -0.0705
  181DA    H5'1 5720   9.584   8.155   8.783 -0.3621  0.7379  2.3107
  181DA    H5'2 5721   9.726   8.167   8.885 -0.7838 -0.3221  2.3154
  181DA     C4' 5722   9.583   8.031   8.958  0.0134  0.0441 -0.2619
  181DA     H4' 5723   9.509   8.101   8.997 -0.4337 -1.1039  1.0319
  181DA     O4' 5724   9.503   7.925   8.908 -0.1411  0.0668  0.5159
  181DA     C1' 5725   9.546   7.805   8.958  0.7465  0.8492  0.6056
  181DA     H1' 5726   9.475   7.784   9.038 -1.8764  1.0780 -1.5400
  181DA      N9 5727   9.547   7.697   8.845 -0.5379  0.2153 -0.0508
  181DA      C8 5728   9.647   7.670   8.751 -0.6827  0.1200 -0.5621
  181DA      H8 5729   9.731   7.738   8.745 -0.7650  0.1763 -1.1043
  181DA      N7 5730   9.626   7.566   8.679 -0.4128 -0.0066 -0.7284
  181DA      C5 5731   9.511   7.507   8.733  1.0137  0.1873 -0.1946
  181DA      C6 5732   9.430   7.389   8.716 -0.2086 -0.3591 -0.1061
  181DA      N6 5733   9.462   7.293   8.630  0.1120 -0.2816  0.4900
  181DA     H61 5734   9.544   7.307   8.574 -0.6902 -0.8164 -0.8509
  181DA     H62 5735   9.413   7.205   8.638  0.9585 -0.8020  0.0522
  181DA      N1 5736   9.330   7.359   8.794  0.3303 -0.6478  0.1830
  181DA      C2 5737   9.296   7.453   8.881  0.1066  0.3813 -0.0955
  181DA      H2 5738   9.205   7.434   8.936 -1.3760 -0.8945 -2.8000
  181DA      N3 5739   9.357   7.566   8.913 -0.1896 -0.0553 -0.4909
  181DA      C4 5740   9.465   7.584   8.836 -0.3172 -0.0163  0.5372
  181DA     C3' 5741   9.688   7.977   9.062  0.1071 -0.5231  0.4079
  181DA     H3' 5742   9.785   8.025   9.054  0.2327  0.1284  4.0282
  181DA     C2' 5743   9.686   7.829   9.015 -0.0456 -0.0310 -0.6202
  181DA    H2'1 5744   9.760   7.827   8.936 -1.1497 -0.7465 -1.6673
  181DA    H2'2 5745   9.712   7.753   9.089 -1.3546  1.4448  1.5060
  181DA     O3' 5746   9.619   8.009   9.186  0.1261 -0.2002  0.1362
  182DT       P 5747   9.652   7.939   9.328  0.2077  0.0459  0.3235
  182DT     O1P 5748   9.585   8.029   9.429  0.6280 -0.2893 -0.1912
  182DT     O2P 5749   9.794   7.912   9.356  0.1863  0.1522  0.1496
  182DT     O5' 5750   9.573   7.792   9.318  0.1557  0.4544 -0.0435
  182DT     C5' 5751   9.442   7.792   9.364 -0.1362 -0.0466 -0.3949
  182DT    H5'1 5752   9.374   7.840   9.294 -0.8228  0.3674  0.5397
  182DT    H5'2 5753   9.432   7.849   9.455 -0.6612  0.6423 -0.8772
  182DT     C4' 5754   9.394   7.646   9.391 -0.3070  0.2583  0.2724
  182DT     H4' 5755   9.288   7.650   9.416 -1.0366 -1.8299 -2.0820
  182DT     O4' 5756   9.403   7.566   9.268  0.2147  0.3557 -0.2494
  182DT     C1' 5757   9.455   7.442   9.296 -0.2095  0.4688  0.3216
  182DT     H1' 5758   9.381   7.377   9.342  0.8614 -0.7693  0.3560
  182DT      N1 5759   9.523   7.382   9.175 -0.1809  0.0230  0.2564
  182DT      C6 5760   9.635   7.443   9.122  0.3753  0.3559  0.2014
  182DT      H6 5761   9.663   7.545   9.147  1.7535 -0.3952  2.0036
  182DT      C5 5762   9.702   7.376   9.029  0.2197 -0.0276  0.3048
  182DT      C7 5763   9.824   7.440   8.966 -0.1447  0.3670  0.4530
  182DT     H71 5764   9.804   7.452   8.859  2.6123  1.9576  0.0019
  182DT     H72 5765   9.851   7.534   9.014  0.4841  0.0944  0.6463
  182DT     H73 5766   9.912   7.377   8.974 -0.7568 -0.8447 -1.5601
  182DT      C4 5767   9.668   7.242   8.980  0.0762 -1.5119  0.4719
  182DT      O4 5768   9.711   7.192   8.878  0.4207  0.5624  0.2791
  182DT      N3 5769   9.567   7.183   9.050  0.6209 -0.2857 -0.3694
  182DT      H3 5770   9.515   7.108   9.007 -1.4736  1.1392 -0.4682
  182DT      C2 5771   9.485   7.250   9.142  0.4271  0.4442  0.8467
  182DT      O2 5772   9.385   7.195   9.188  0.3551 -0.1490 -0.2166
  182DT     C3' 5773   9.468   7.568   9.495  0.1043 -0.0753  0.4309
  182DT     H3' 5774   9.529   7.629   9.562  0.2445  0.4754 -0.1907
  182DT     C2' 5775   9.552   7.473   9.412  1.2564 -0.2445 -0.0452
  182DT    H2'1 5776   9.643   7.525   9.382 -0.3491  2.5348 -0.3840
  182DT    H2'2 5777   9.579   7.380   9.464 -1.8220 -1.4282 -0.3754
  182DT     O3' 5778   9.365   7.500   9.572  0.1492  0.1641 -0.0792
  183DT       P 5779   9.389   7.418   9.703  0.0522  0.0553 -0.3304
  183DT     O1P 5780   9.286   7.440   9.805 -0.1791  0.0525 -1.1638
  183DT     O2P 5781   9.527   7.426   9.745 -0.1455  0.2103 -0.6024
  183DT     O5' 5782   9.364   7.270   9.650 -0.3470  0.7868  0.0681
  183DT     C5' 5783   9.246   7.233   9.584  0.2372  0.5263  0.6126
  183DT    H5'1 5784   9.243   7.282   9.487 -0.5671 -1.5078 -0.4581
  183DT    H5'2 5785   9.161   7.267   9.644  1.7150  0.0902  3.1071
  183DT     C4' 5786   9.237   7.081   9.550  0.3764 -0.0887 -0.1851
  183DT     H4' 5787   9.139   7.056   9.509  0.5253 -1.1623  0.0888
  183DT     O4' 5788   9.331   7.049   9.448  0.2847  0.3334  0.0623
  183DT     C1' 5789   9.400   6.924   9.483 -0.3965 -0.2133 -0.2638
  183DT     H1' 5790   9.355   6.829   9.453  0.5200 -0.3855 -1.1542
  183DT      N1 5791   9.529   6.940   9.409 -0.0920  0.3577 -0.3736
  183DT      C6 5792   9.614   7.043   9.447  0.2274 -0.3842  0.1896
  183DT      H6 5793   9.580   7.106   9.528  1.9472  0.7726  0.0566
  183DT      C5 5794   9.721   7.070   9.374  0.5295 -0.1852  0.5114
  183DT      C7 5795   9.796   7.198   9.395 -0.2790 -0.3910  0.1101
  183DT     H71 5796   9.758   7.254   9.481 -0.7815 -1.2618  0.4707
[truncated: 17,020,262 more chars]
