# Supplementary material for: Redox-Based Defect Detection in Packed DNA: Insights from Hybrid Quantum Mechanical/Molecular Mechanics Molecular Dynamics Simulations
Source: J Chem Theory Comput. 2023 Nov 14;19(22):8434–45. doi: 10.1021/acs.jctc.3c01013 (PMC10687876; doi:10.1021/acs.jctc.3c01013)
Supplement: Supplementary file 2 — ct3c01013_si_002.zip [file ct3c01013_si_002.zip › packed_dna_8oxog-main/classical_MD/8oxoG_reg2/8oxoG_oxidized_reg2/8oxoG_ox_reg2_topology/topol_DNA_chain_X2.itp]

;
;	File 'topol_DNA_chain_X2.itp' was generated
;	By user: pdiamant (1076)
;	On host: lcbcpc57
;	At date: Tue Feb  4 18:14:37 2020
;
;	This is a include topology file
;
;	Created by:
;	                    :-) GROMACS - gmx pdb2gmx, 2019.4 (-:
;	
;	Executable:   /software/gromacs/2019.4/gcc-8.3.0/bin/gmx_mpi
;	Data prefix:  /software/gromacs/2019.4/gcc-8.3.0
;	Working dir:  /share/lcbcsrv5/lcbcdata/pdiamant/12_NCP_REDOX/7_8oh_2/0_setup
;	Command line:
;	  gmx_mpi pdb2gmx -f in_no_h.pdb -o ncp.gro -ff amber14sb_parmbsc1 -water tip3p
;	Force field was read from current directory or a relative path - path added.
;

[ moleculetype ]
; Name            nrexcl
DNA_chain_X2        3

[ atoms ]
;   nr       type  resnr residue  atom   cgnr     charge       mass  typeB    chargeB      massB
; residue 147 DA5 rtp DA5  q -0.3
     1         OH    147    DA5    O5'      1    -0.6318         16
     2         HO    147    DA5    H5T      2     0.4422      1.008
     3         CI    147    DA5    C5'      3    -0.0069      12.01
     4         H1    147    DA5   H5'1      4     0.0754      1.008
     5         H1    147    DA5   H5'2      5     0.0754      1.008
     6         CT    147    DA5    C4'      6     0.1629      12.01
     7         H1    147    DA5    H4'      7     0.1176      1.008
     8         OS    147    DA5    O4'      8    -0.3691         16
     9         CT    147    DA5    C1'      9     0.0431      12.01
    10         H2    147    DA5    H1'     10     0.1838      1.008
    11         N*    147    DA5     N9     11    -0.0268      14.01
    12         C1    147    DA5     C8     12     0.1607      12.01
    13         H5    147    DA5     H8     13     0.1877      1.008
    14         NB    147    DA5     N7     14    -0.6175      14.01
    15         CB    147    DA5     C5     15     0.0725      12.01
    16         CA    147    DA5     C6     16     0.6897      12.01
    17         N2    147    DA5     N6     17    -0.9123      14.01
    18          H    147    DA5    H61     18     0.4167      1.008
    19          H    147    DA5    H62     19     0.4167      1.008
    20         NC    147    DA5     N1     20    -0.7624      14.01
    21         CQ    147    DA5     C2     21     0.5716      12.01
    22         H5    147    DA5     H2     22     0.0598      1.008
    23         NC    147    DA5     N3     23    -0.7417      14.01
    24         CB    147    DA5     C4     24       0.38      12.01
    25         CE    147    DA5    C3'     25     0.0713     12.001
    26         H1    147    DA5    H3'     26     0.0985      1.008
    27         CT    147    DA5    C2'     27    -0.0854      12.01
    28         HC    147    DA5   H2'1     28     0.0718      1.008
    29         HC    147    DA5   H2'2     29     0.0718      1.008
    30         OS    147    DA5    O3'     30    -0.5232         16   ; qtot -0.3079
; residue 148 DT  rtp DT   q -1.0
    31          P    148     DT      P     31     1.1659      30.97
    32         O2    148     DT    O1P     32    -0.7761         16
    33         O2    148     DT    O2P     33    -0.7761         16
    34         OS    148     DT    O5'     34   -0.43015         16
    35         CI    148     DT    C5'     35    0.01485      12.01
    36         H1    148     DT   H5'1     36    0.09715      1.008
    37         H1    148     DT   H5'2     37    0.09715      1.008
    38         CT    148     DT    C4'     38    0.09765      12.01
    39         H1    148     DT    H4'     39    0.05235      1.008
    40         OS    148     DT    O4'     40    -0.3691         16
    41         CT    148     DT    C1'     41      0.068      12.01
    42         H2    148     DT    H1'     42     0.1804      1.008
    43         N*    148     DT     N1     43    -0.0239      14.01
    44         C2    148     DT     C6     44    -0.2209      12.01
    45         H4    148     DT     H6     45     0.2607      1.008
    46         C2    148     DT     C5     46     0.0025      12.01
    47         CT    148     DT     C7     47    -0.2269      12.01
    48         HC    148     DT    H71     48      0.077      1.008
    49         HC    148     DT    H72     49      0.077      1.008
    50         HC    148     DT    H73     50      0.077      1.008
    51          C    148     DT     C4     51     0.5194      12.01
    52          O    148     DT     O4     52    -0.5563         16
    53         NA    148     DT     N3     53     -0.434      14.01
    54          H    148     DT     H3     54      0.342      1.008
    55          C    148     DT     C2     55     0.5677      12.01
    56          O    148     DT     O2     56    -0.5881         16
    57         CE    148     DT    C3'     57    0.00605     12.001
    58         H1    148     DT    H3'     58    0.03325      1.008
    59         CT    148     DT    C2'     59    -0.0854      12.01
    60         HC    148     DT   H2'1     60     0.0718      1.008
    61         HC    148     DT   H2'2     61     0.0718      1.008
    62         OS    148     DT    O3'     62    -0.3927         16   ; qtot -1.308
; residue 149 DC  rtp DC   q -1.0
    63          P    149     DC      P     63     1.1659      30.97
    64         O2    149     DC    O1P     64    -0.7761         16
    65         O2    149     DC    O2P     65    -0.7761         16
    66         OS    149     DC    O5'     66   -0.43015         16
    67         CI    149     DC    C5'     67    0.01485      12.01
    68         H1    149     DC   H5'1     68    0.09715      1.008
    69         H1    149     DC   H5'2     69    0.09715      1.008
    70         CT    149     DC    C4'     70    0.09765      12.01
    71         H1    149     DC    H4'     71    0.05235      1.008
    72         OS    149     DC    O4'     72    -0.3691         16
    73         CT    149     DC    C1'     73    -0.0116      12.01
    74         H2    149     DC    H1'     74     0.1963      1.008
    75         N*    149     DC     N1     75    -0.0339      14.01
    76         CM    149     DC     C6     76    -0.0183      12.01
    77         H4    149     DC     H6     77     0.2293      1.008
    78         CM    149     DC     C5     78    -0.5222      12.01
    79         HA    149     DC     H5     79     0.1863      1.008
    80         CA    149     DC     C4     80     0.8439      12.01
    81         N2    149     DC     N4     81    -0.9773      14.01
    82          H    149     DC    H41     82     0.4314      1.008
    83          H    149     DC    H42     83     0.4314      1.008
    84         NC    149     DC     N3     84    -0.7748      14.01
    85          C    149     DC     C2     85     0.7959      12.01
    86          O    149     DC     O2     86    -0.6548         16
    87         CE    149     DC    C3'     87    0.00605     12.001
    88         H1    149     DC    H3'     88    0.03325      1.008
    89         CT    149     DC    C2'     89    -0.0854      12.01
    90         HC    149     DC   H2'1     90     0.0718      1.008
    91         HC    149     DC   H2'2     91     0.0718      1.008
    92         OS    149     DC    O3'     92    -0.3927         16   ; qtot -2.308
; residue 150 DA  rtp DA   q -1.0
    93          P    150     DA      P     93     1.1659      30.97
    94         O2    150     DA    O1P     94    -0.7761         16
    95         O2    150     DA    O2P     95    -0.7761         16
    96         OS    150     DA    O5'     96   -0.43015         16
    97         CI    150     DA    C5'     97    0.01485      12.01
    98         H1    150     DA   H5'1     98    0.09715      1.008
    99         H1    150     DA   H5'2     99    0.09715      1.008
   100         CT    150     DA    C4'    100    0.09765      12.01
   101         H1    150     DA    H4'    101    0.05235      1.008
   102         OS    150     DA    O4'    102    -0.3691         16
   103         CT    150     DA    C1'    103     0.0431      12.01
   104         H2    150     DA    H1'    104     0.1838      1.008
   105         N*    150     DA     N9    105    -0.0268      14.01
   106         C1    150     DA     C8    106     0.1607      12.01
   107         H5    150     DA     H8    107     0.1877      1.008
   108         NB    150     DA     N7    108    -0.6175      14.01
   109         CB    150     DA     C5    109     0.0725      12.01
   110         CA    150     DA     C6    110     0.6897      12.01
   111         N2    150     DA     N6    111    -0.9123      14.01
   112          H    150     DA    H61    112     0.4167      1.008
   113          H    150     DA    H62    113     0.4167      1.008
   114         NC    150     DA     N1    114    -0.7624      14.01
   115         CQ    150     DA     C2    115     0.5716      12.01
   116         H5    150     DA     H2    116     0.0598      1.008
   117         NC    150     DA     N3    117    -0.7417      14.01
   118         CB    150     DA     C4    118       0.38      12.01
   119         CE    150     DA    C3'    119    0.00605     12.001
   120         H1    150     DA    H3'    120    0.03325      1.008
   121         CT    150     DA    C2'    121    -0.0854      12.01
   122         HC    150     DA   H2'1    122     0.0718      1.008
   123         HC    150     DA   H2'2    123     0.0718      1.008
   124         OS    150     DA    O3'    124    -0.3927         16   ; qtot -3.308
; residue 151 DA  rtp DA   q -1.0
   125          P    151     DA      P    125     1.1659      30.97
   126         O2    151     DA    O1P    126    -0.7761         16
   127         O2    151     DA    O2P    127    -0.7761         16
   128         OS    151     DA    O5'    128   -0.43015         16
   129         CI    151     DA    C5'    129    0.01485      12.01
   130         H1    151     DA   H5'1    130    0.09715      1.008
   131         H1    151     DA   H5'2    131    0.09715      1.008
   132         CT    151     DA    C4'    132    0.09765      12.01
   133         H1    151     DA    H4'    133    0.05235      1.008
   134         OS    151     DA    O4'    134    -0.3691         16
   135         CT    151     DA    C1'    135     0.0431      12.01
   136         H2    151     DA    H1'    136     0.1838      1.008
   137         N*    151     DA     N9    137    -0.0268      14.01
   138         C1    151     DA     C8    138     0.1607      12.01
   139         H5    151     DA     H8    139     0.1877      1.008
   140         NB    151     DA     N7    140    -0.6175      14.01
   141         CB    151     DA     C5    141     0.0725      12.01
   142         CA    151     DA     C6    142     0.6897      12.01
   143         N2    151     DA     N6    143    -0.9123      14.01
   144          H    151     DA    H61    144     0.4167      1.008
   145          H    151     DA    H62    145     0.4167      1.008
   146         NC    151     DA     N1    146    -0.7624      14.01
   147         CQ    151     DA     C2    147     0.5716      12.01
   148         H5    151     DA     H2    148     0.0598      1.008
   149         NC    151     DA     N3    149    -0.7417      14.01
   150         CB    151     DA     C4    150       0.38      12.01
   151         CE    151     DA    C3'    151    0.00605     12.001
   152         H1    151     DA    H3'    152    0.03325      1.008
   153         CT    151     DA    C2'    153    -0.0854      12.01
   154         HC    151     DA   H2'1    154     0.0718      1.008
   155         HC    151     DA   H2'2    155     0.0718      1.008
   156         OS    151     DA    O3'    156    -0.3927         16   ; qtot -4.308
; residue 152 DT  rtp DT   q -1.0
   157          P    152     DT      P    157     1.1659      30.97
   158         O2    152     DT    O1P    158    -0.7761         16
   159         O2    152     DT    O2P    159    -0.7761         16
   160         OS    152     DT    O5'    160   -0.43015         16
   161         CI    152     DT    C5'    161    0.01485      12.01
   162         H1    152     DT   H5'1    162    0.09715      1.008
   163         H1    152     DT   H5'2    163    0.09715      1.008
   164         CT    152     DT    C4'    164    0.09765      12.01
   165         H1    152     DT    H4'    165    0.05235      1.008
   166         OS    152     DT    O4'    166    -0.3691         16
   167         CT    152     DT    C1'    167      0.068      12.01
   168         H2    152     DT    H1'    168     0.1804      1.008
   169         N*    152     DT     N1    169    -0.0239      14.01
   170         C2    152     DT     C6    170    -0.2209      12.01
   171         H4    152     DT     H6    171     0.2607      1.008
   172         C2    152     DT     C5    172     0.0025      12.01
   173         CT    152     DT     C7    173    -0.2269      12.01
   174         HC    152     DT    H71    174      0.077      1.008
   175         HC    152     DT    H72    175      0.077      1.008
   176         HC    152     DT    H73    176      0.077      1.008
   177          C    152     DT     C4    177     0.5194      12.01
   178          O    152     DT     O4    178    -0.5563         16
   179         NA    152     DT     N3    179     -0.434      14.01
   180          H    152     DT     H3    180      0.342      1.008
   181          C    152     DT     C2    181     0.5677      12.01
   182          O    152     DT     O2    182    -0.5881         16
   183         CE    152     DT    C3'    183    0.00605     12.001
   184         H1    152     DT    H3'    184    0.03325      1.008
   185         CT    152     DT    C2'    185    -0.0854      12.01
   186         HC    152     DT   H2'1    186     0.0718      1.008
   187         HC    152     DT   H2'2    187     0.0718      1.008
   188         OS    152     DT    O3'    188    -0.3927         16   ; qtot -5.308
; residue 153 DA  rtp DA   q -1.0
   189          P    153     DA      P    189     1.1659      30.97
   190         O2    153     DA    O1P    190    -0.7761         16
   191         O2    153     DA    O2P    191    -0.7761         16
   192         OS    153     DA    O5'    192   -0.43015         16
   193         CI    153     DA    C5'    193    0.01485      12.01
   194         H1    153     DA   H5'1    194    0.09715      1.008
   195         H1    153     DA   H5'2    195    0.09715      1.008
   196         CT    153     DA    C4'    196    0.09765      12.01
   197         H1    153     DA    H4'    197    0.05235      1.008
   198         OS    153     DA    O4'    198    -0.3691         16
   199         CT    153     DA    C1'    199     0.0431      12.01
   200         H2    153     DA    H1'    200     0.1838      1.008
   201         N*    153     DA     N9    201    -0.0268      14.01
   202         C1    153     DA     C8    202     0.1607      12.01
   203         H5    153     DA     H8    203     0.1877      1.008
   204         NB    153     DA     N7    204    -0.6175      14.01
   205         CB    153     DA     C5    205     0.0725      12.01
   206         CA    153     DA     C6    206     0.6897      12.01
   207         N2    153     DA     N6    207    -0.9123      14.01
   208          H    153     DA    H61    208     0.4167      1.008
   209          H    153     DA    H62    209     0.4167      1.008
   210         NC    153     DA     N1    210    -0.7624      14.01
   211         CQ    153     DA     C2    211     0.5716      12.01
   212         H5    153     DA     H2    212     0.0598      1.008
   213         NC    153     DA     N3    213    -0.7417      14.01
   214         CB    153     DA     C4    214       0.38      12.01
   215         CE    153     DA    C3'    215    0.00605     12.001
   216         H1    153     DA    H3'    216    0.03325      1.008
   217         CT    153     DA    C2'    217    -0.0854      12.01
   218         HC    153     DA   H2'1    218     0.0718      1.008
   219         HC    153     DA   H2'2    219     0.0718      1.008
   220         OS    153     DA    O3'    220    -0.3927         16   ; qtot -6.308
; residue 154 DT  rtp DT   q -1.0
   221          P    154     DT      P    221     1.1659      30.97
   222         O2    154     DT    O1P    222    -0.7761         16
   223         O2    154     DT    O2P    223    -0.7761         16
   224         OS    154     DT    O5'    224   -0.43015         16
   225         CI    154     DT    C5'    225    0.01485      12.01
   226         H1    154     DT   H5'1    226    0.09715      1.008
   227         H1    154     DT   H5'2    227    0.09715      1.008
   228         CT    154     DT    C4'    228    0.09765      12.01
   229         H1    154     DT    H4'    229    0.05235      1.008
   230         OS    154     DT    O4'    230    -0.3691         16
   231         CT    154     DT    C1'    231      0.068      12.01
   232         H2    154     DT    H1'    232     0.1804      1.008
   233         N*    154     DT     N1    233    -0.0239      14.01
   234         C2    154     DT     C6    234    -0.2209      12.01
   235         H4    154     DT     H6    235     0.2607      1.008
   236         C2    154     DT     C5    236     0.0025      12.01
   237         CT    154     DT     C7    237    -0.2269      12.01
   238         HC    154     DT    H71    238      0.077      1.008
   239         HC    154     DT    H72    239      0.077      1.008
   240         HC    154     DT    H73    240      0.077      1.008
   241          C    154     DT     C4    241     0.5194      12.01
   242          O    154     DT     O4    242    -0.5563         16
   243         NA    154     DT     N3    243     -0.434      14.01
   244          H    154     DT     H3    244      0.342      1.008
   245          C    154     DT     C2    245     0.5677      12.01
   246          O    154     DT     O2    246    -0.5881         16
   247         CE    154     DT    C3'    247    0.00605     12.001
   248         H1    154     DT    H3'    248    0.03325      1.008
   249         CT    154     DT    C2'    249    -0.0854      12.01
   250         HC    154     DT   H2'1    250     0.0718      1.008
   251         HC    154     DT   H2'2    251     0.0718      1.008
   252         OS    154     DT    O3'    252    -0.3927         16   ; qtot -7.308
; residue 155 DC  rtp DC   q -1.0
   253          P    155     DC      P    253     1.1659      30.97
   254         O2    155     DC    O1P    254    -0.7761         16
   255         O2    155     DC    O2P    255    -0.7761         16
   256         OS    155     DC    O5'    256   -0.43015         16
   257         CI    155     DC    C5'    257    0.01485      12.01
   258         H1    155     DC   H5'1    258    0.09715      1.008
   259         H1    155     DC   H5'2    259    0.09715      1.008
   260         CT    155     DC    C4'    260    0.09765      12.01
   261         H1    155     DC    H4'    261    0.05235      1.008
   262         OS    155     DC    O4'    262    -0.3691         16
   263         CT    155     DC    C1'    263    -0.0116      12.01
   264         H2    155     DC    H1'    264     0.1963      1.008
   265         N*    155     DC     N1    265    -0.0339      14.01
   266         CM    155     DC     C6    266    -0.0183      12.01
   267         H4    155     DC     H6    267     0.2293      1.008
   268         CM    155     DC     C5    268    -0.5222      12.01
   269         HA    155     DC     H5    269     0.1863      1.008
   270         CA    155     DC     C4    270     0.8439      12.01
   271         N2    155     DC     N4    271    -0.9773      14.01
   272          H    155     DC    H41    272     0.4314      1.008
   273          H    155     DC    H42    273     0.4314      1.008
   274         NC    155     DC     N3    274    -0.7748      14.01
   275          C    155     DC     C2    275     0.7959      12.01
   276          O    155     DC     O2    276    -0.6548         16
   277         CE    155     DC    C3'    277    0.00605     12.001
   278         H1    155     DC    H3'    278    0.03325      1.008
   279         CT    155     DC    C2'    279    -0.0854      12.01
   280         HC    155     DC   H2'1    280     0.0718      1.008
   281         HC    155     DC   H2'2    281     0.0718      1.008
   282         OS    155     DC    O3'    282    -0.3927         16   ; qtot -8.308
; residue 156 DC  rtp DC   q -1.0
   283          P    156     DC      P    283     1.1659      30.97
   284         O2    156     DC    O1P    284    -0.7761         16
   285         O2    156     DC    O2P    285    -0.7761         16
   286         OS    156     DC    O5'    286   -0.43015         16
   287         CI    156     DC    C5'    287    0.01485      12.01
   288         H1    156     DC   H5'1    288    0.09715      1.008
   289         H1    156     DC   H5'2    289    0.09715      1.008
   290         CT    156     DC    C4'    290    0.09765      12.01
   291         H1    156     DC    H4'    291    0.05235      1.008
   292         OS    156     DC    O4'    292    -0.3691         16
   293         CT    156     DC    C1'    293    -0.0116      12.01
   294         H2    156     DC    H1'    294     0.1963      1.008
   295         N*    156     DC     N1    295    -0.0339      14.01
   296         CM    156     DC     C6    296    -0.0183      12.01
   297         H4    156     DC     H6    297     0.2293      1.008
   298         CM    156     DC     C5    298    -0.5222      12.01
   299         HA    156     DC     H5    299     0.1863      1.008
   300         CA    156     DC     C4    300     0.8439      12.01
   301         N2    156     DC     N4    301    -0.9773      14.01
   302          H    156     DC    H41    302     0.4314      1.008
   303          H    156     DC    H42    303     0.4314      1.008
   304         NC    156     DC     N3    304    -0.7748      14.01
   305          C    156     DC     C2    305     0.7959      12.01
   306          O    156     DC     O2    306    -0.6548         16
   307         CE    156     DC    C3'    307    0.00605     12.001
   308         H1    156     DC    H3'    308    0.03325      1.008
   309         CT    156     DC    C2'    309    -0.0854      12.01
   310         HC    156     DC   H2'1    310     0.0718      1.008
   311         HC    156     DC   H2'2    311     0.0718      1.008
   312         OS    156     DC    O3'    312    -0.3927         16   ; qtot -9.308
; residue 157 DA  rtp DA   q -1.0
   313          P    157     DA      P    313     1.1659      30.97
   314         O2    157     DA    O1P    314    -0.7761         16
   315         O2    157     DA    O2P    315    -0.7761         16
   316         OS    157     DA    O5'    316   -0.43015         16
   317         CI    157     DA    C5'    317    0.01485      12.01
   318         H1    157     DA   H5'1    318    0.09715      1.008
   319         H1    157     DA   H5'2    319    0.09715      1.008
   320         CT    157     DA    C4'    320    0.09765      12.01
   321         H1    157     DA    H4'    321    0.05235      1.008
   322         OS    157     DA    O4'    322    -0.3691         16
   323         CT    157     DA    C1'    323     0.0431      12.01
   324         H2    157     DA    H1'    324     0.1838      1.008
   325         N*    157     DA     N9    325    -0.0268      14.01
   326         C1    157     DA     C8    326     0.1607      12.01
   327         H5    157     DA     H8    327     0.1877      1.008
   328         NB    157     DA     N7    328    -0.6175      14.01
   329         CB    157     DA     C5    329     0.0725      12.01
   330         CA    157     DA     C6    330     0.6897      12.01
   331         N2    157     DA     N6    331    -0.9123      14.01
   332          H    157     DA    H61    332     0.4167      1.008
   333          H    157     DA    H62    333     0.4167      1.008
   334         NC    157     DA     N1    334    -0.7624      14.01
   335         CQ    157     DA     C2    335     0.5716      12.01
   336         H5    157     DA     H2    336     0.0598      1.008
   337         NC    157     DA     N3    337    -0.7417      14.01
   338         CB    157     DA     C4    338       0.38      12.01
   339         CE    157     DA    C3'    339    0.00605     12.001
   340         H1    157     DA    H3'    340    0.03325      1.008
   341         CT    157     DA    C2'    341    -0.0854      12.01
   342         HC    157     DA   H2'1    342     0.0718      1.008
   343         HC    157     DA   H2'2    343     0.0718      1.008
   344         OS    157     DA    O3'    344    -0.3927         16   ; qtot -10.31
; residue 158 DC  rtp DC   q -1.0
   345          P    158     DC      P    345     1.1659      30.97
   346         O2    158     DC    O1P    346    -0.7761         16
   347         O2    158     DC    O2P    347    -0.7761         16
   348         OS    158     DC    O5'    348   -0.43015         16
   349         CI    158     DC    C5'    349    0.01485      12.01
   350         H1    158     DC   H5'1    350    0.09715      1.008
   351         H1    158     DC   H5'2    351    0.09715      1.008
   352         CT    158     DC    C4'    352    0.09765      12.01
   353         H1    158     DC    H4'    353    0.05235      1.008
   354         OS    158     DC    O4'    354    -0.3691         16
   355         CT    158     DC    C1'    355    -0.0116      12.01
   356         H2    158     DC    H1'    356     0.1963      1.008
   357         N*    158     DC     N1    357    -0.0339      14.01
   358         CM    158     DC     C6    358    -0.0183      12.01
   359         H4    158     DC     H6    359     0.2293      1.008
   360         CM    158     DC     C5    360    -0.5222      12.01
   361         HA    158     DC     H5    361     0.1863      1.008
   362         CA    158     DC     C4    362     0.8439      12.01
   363         N2    158     DC     N4    363    -0.9773      14.01
   364          H    158     DC    H41    364     0.4314      1.008
   365          H    158     DC    H42    365     0.4314      1.008
   366         NC    158     DC     N3    366    -0.7748      14.01
   367          C    158     DC     C2    367     0.7959      12.01
   368          O    158     DC     O2    368    -0.6548         16
   369         CE    158     DC    C3'    369    0.00605     12.001
   370         H1    158     DC    H3'    370    0.03325      1.008
   371         CT    158     DC    C2'    371    -0.0854      12.01
   372         HC    158     DC   H2'1    372     0.0718      1.008
   373         HC    158     DC   H2'2    373     0.0718      1.008
   374         OS    158     DC    O3'    374    -0.3927         16   ; qtot -11.31
; residue 159 DC  rtp DC   q -1.0
   375          P    159     DC      P    375     1.1659      30.97
   376         O2    159     DC    O1P    376    -0.7761         16
   377         O2    159     DC    O2P    377    -0.7761         16
   378         OS    159     DC    O5'    378   -0.43015         16
   379         CI    159     DC    C5'    379    0.01485      12.01
   380         H1    159     DC   H5'1    380    0.09715      1.008
   381         H1    159     DC   H5'2    381    0.09715      1.008
   382         CT    159     DC    C4'    382    0.09765      12.01
   383         H1    159     DC    H4'    383    0.05235      1.008
   384         OS    159     DC    O4'    384    -0.3691         16
   385         CT    159     DC    C1'    385    -0.0116      12.01
   386         H2    159     DC    H1'    386     0.1963      1.008
   387         N*    159     DC     N1    387    -0.0339      14.01
   388         CM    159     DC     C6    388    -0.0183      12.01
   389         H4    159     DC     H6    389     0.2293      1.008
   390         CM    159     DC     C5    390    -0.5222      12.01
   391         HA    159     DC     H5    391     0.1863      1.008
   392         CA    159     DC     C4    392     0.8439      12.01
   393         N2    159     DC     N4    393    -0.9773      14.01
   394          H    159     DC    H41    394     0.4314      1.008
   395          H    159     DC    H42    395     0.4314      1.008
   396         NC    159     DC     N3    396    -0.7748      14.01
   397          C    159     DC     C2    397     0.7959      12.01
   398          O    159     DC     O2    398    -0.6548         16
   399         CE    159     DC    C3'    399    0.00605     12.001
   400         H1    159     DC    H3'    400    0.03325      1.008
   401         CT    159     DC    C2'    401    -0.0854      12.01
   402         HC    159     DC   H2'1    402     0.0718      1.008
   403         HC    159     DC   H2'2    403     0.0718      1.008
   404         OS    159     DC    O3'    404    -0.3927         16   ; qtot -12.31
; residue 160 DT  rtp DT   q -1.0
   405          P    160     DT      P    405     1.1659      30.97
   406         O2    160     DT    O1P    406    -0.7761         16
   407         O2    160     DT    O2P    407    -0.7761         16
   408         OS    160     DT    O5'    408   -0.43015         16
   409         CI    160     DT    C5'    409    0.01485      12.01
   410         H1    160     DT   H5'1    410    0.09715      1.008
   411         H1    160     DT   H5'2    411    0.09715      1.008
   412         CT    160     DT    C4'    412    0.09765      12.01
   413         H1    160     DT    H4'    413    0.05235      1.008
   414         OS    160     DT    O4'    414    -0.3691         16
   415         CT    160     DT    C1'    415      0.068      12.01
   416         H2    160     DT    H1'    416     0.1804      1.008
   417         N*    160     DT     N1    417    -0.0239      14.01
   418         C2    160     DT     C6    418    -0.2209      12.01
   419         H4    160     DT     H6    419     0.2607      1.008
   420         C2    160     DT     C5    420     0.0025      12.01
   421         CT    160     DT     C7    421    -0.2269      12.01
   422         HC    160     DT    H71    422      0.077      1.008
   423         HC    160     DT    H72    423      0.077      1.008
   424         HC    160     DT    H73    424      0.077      1.008
   425          C    160     DT     C4    425     0.5194      12.01
   426          O    160     DT     O4    426    -0.5563         16
   427         NA    160     DT     N3    427     -0.434      14.01
   428          H    160     DT     H3    428      0.342      1.008
   429          C    160     DT     C2    429     0.5677      12.01
   430          O    160     DT     O2    430    -0.5881         16
   431         CE    160     DT    C3'    431    0.00605     12.001
   432         H1    160     DT    H3'    432    0.03325      1.008
   433         CT    160     DT    C2'    433    -0.0854      12.01
   434         HC    160     DT   H2'1    434     0.0718      1.008
   435         HC    160     DT   H2'2    435     0.0718      1.008
   436         OS    160     DT    O3'    436    -0.3927         16   ; qtot -13.31
; residue 161 DG  rtp DG   q -1.0
   437          P    161     DG      P    437     1.1659      30.97
   438         O2    161     DG    O1P    438    -0.7761         16
   439         O2    161     DG    O2P    439    -0.7761         16
   440         OS    161     DG    O5'    440   -0.43015         16
   441         CI    161     DG    C5'    441    0.01485      12.01
   442         H1    161     DG   H5'1    442    0.09715      1.008
   443         H1    161     DG   H5'2    443    0.09715      1.008
   444         CT    161     DG    C4'    444    0.09765      12.01
   445         H1    161     DG    H4'    445    0.05235      1.008
   446         OS    161     DG    O4'    446    -0.3691         16
   447         CT    161     DG    C1'    447     0.0358      12.01
   448         H2    161     DG    H1'    448     0.1746      1.008
   449         N*    161     DG     N9    449     0.0577      14.01
   450         CK    161     DG     C8    450     0.0736      12.01
   451         H5    161     DG     H8    451     0.1997      1.008
   452         NB    161     DG     N7    452    -0.5725      14.01
   453         CB    161     DG     C5    453     0.1991      12.01
   454          C    161     DG     C6    454     0.4918      12.01
   455          O    161     DG     O6    455    -0.5699         16
   456         NA    161     DG     N1    456    -0.5053      14.01
   457          H    161     DG     H1    457      0.352      1.008
   458         CA    161     DG     C2    458     0.7432      12.01
   459         N2    161     DG     N2    459     -0.923      14.01
   460          H    161     DG    H21    460     0.4235      1.008
   461          H    161     DG    H22    461     0.4235      1.008
   462         NC    161     DG     N3    462    -0.6636      14.01
   463         CB    161     DG     C4    463     0.1814      12.01
   464         CE    161     DG    C3'    464    0.00605     12.001
   465         H1    161     DG    H3'    465    0.03325      1.008
   466         CT    161     DG    C2'    466    -0.0854      12.01
   467         HC    161     DG   H2'1    467     0.0718      1.008
   468         HC    161     DG   H2'2    468     0.0718      1.008
   469         OS    161     DG    O3'    469    -0.3927         16   ; qtot -14.31
; residue 162 DC  rtp DC   q -1.0
   470          P    162     DC      P    470     1.1659      30.97
   471         O2    162     DC    O1P    471    -0.7761         16
   472         O2    162     DC    O2P    472    -0.7761         16
   473         OS    162     DC    O5'    473   -0.43015         16
   474         CI    162     DC    C5'    474    0.01485      12.01
   475         H1    162     DC   H5'1    475    0.09715      1.008
   476         H1    162     DC   H5'2    476    0.09715      1.008
   477         CT    162     DC    C4'    477    0.09765      12.01
   478         H1    162     DC    H4'    478    0.05235      1.008
   479         OS    162     DC    O4'    479    -0.3691         16
   480         CT    162     DC    C1'    480    -0.0116      12.01
   481         H2    162     DC    H1'    481     0.1963      1.008
   482         N*    162     DC     N1    482    -0.0339      14.01
   483         CM    162     DC     C6    483    -0.0183      12.01
   484         H4    162     DC     H6    484     0.2293      1.008
   485         CM    162     DC     C5    485    -0.5222      12.01
   486         HA    162     DC     H5    486     0.1863      1.008
   487         CA    162     DC     C4    487     0.8439      12.01
   488         N2    162     DC     N4    488    -0.9773      14.01
   489          H    162     DC    H41    489     0.4314      1.008
   490          H    162     DC    H42    490     0.4314      1.008
   491         NC    162     DC     N3    491    -0.7748      14.01
   492          C    162     DC     C2    492     0.7959      12.01
   493          O    162     DC     O2    493    -0.6548         16
   494         CE    162     DC    C3'    494    0.00605     12.001
   495         H1    162     DC    H3'    495    0.03325      1.008
   496         CT    162     DC    C2'    496    -0.0854      12.01
   497         HC    162     DC   H2'1    497     0.0718      1.008
   498         HC    162     DC   H2'2    498     0.0718      1.008
   499         OS    162     DC    O3'    499    -0.3927         16   ; qtot -15.31
; residue 163 DA  rtp DA   q -1.0
   500          P    163     DA      P    500     1.1659      30.97
   501         O2    163     DA    O1P    501    -0.7761         16
   502         O2    163     DA    O2P    502    -0.7761         16
   503         OS    163     DA    O5'    503   -0.43015         16
   504         CI    163     DA    C5'    504    0.01485      12.01
   505         H1    163     DA   H5'1    505    0.09715      1.008
   506         H1    163     DA   H5'2    506    0.09715      1.008
   507         CT    163     DA    C4'    507    0.09765      12.01
   508         H1    163     DA    H4'    508    0.05235      1.008
   509         OS    163     DA    O4'    509    -0.3691         16
   510         CT    163     DA    C1'    510     0.0431      12.01
   511         H2    163     DA    H1'    511     0.1838      1.008
   512         N*    163     DA     N9    512    -0.0268      14.01
   513         C1    163     DA     C8    513     0.1607      12.01
   514         H5    163     DA     H8    514     0.1877      1.008
   515         NB    163     DA     N7    515    -0.6175      14.01
   516         CB    163     DA     C5    516     0.0725      12.01
   517         CA    163     DA     C6    517     0.6897      12.01
   518         N2    163     DA     N6    518    -0.9123      14.01
   519          H    163     DA    H61    519     0.4167      1.008
   520          H    163     DA    H62    520     0.4167      1.008
   521         NC    163     DA     N1    521    -0.7624      14.01
   522         CQ    163     DA     C2    522     0.5716      12.01
   523         H5    163     DA     H2    523     0.0598      1.008
   524         NC    163     DA     N3    524    -0.7417      14.01
   525         CB    163     DA     C4    525       0.38      12.01
   526         CE    163     DA    C3'    526    0.00605     12.001
   527         H1    163     DA    H3'    527    0.03325      1.008
   528         CT    163     DA    C2'    528    -0.0854      12.01
   529         HC    163     DA   H2'1    529     0.0718      1.008
   530         HC    163     DA   H2'2    530     0.0718      1.008
   531         OS    163     DA    O3'    531    -0.3927         16   ; qtot -16.31
; residue 164 DG  rtp DG   q -1.0
   532          P    164     DG      P    532     1.1659      30.97
   533         O2    164     DG    O1P    533    -0.7761         16
   534         O2    164     DG    O2P    534    -0.7761         16
   535         OS    164     DG    O5'    535   -0.43015         16
   536         CI    164     DG    C5'    536    0.01485      12.01
   537         H1    164     DG   H5'1    537    0.09715      1.008
   538         H1    164     DG   H5'2    538    0.09715      1.008
   539         CT    164     DG    C4'    539    0.09765      12.01
   540         H1    164     DG    H4'    540    0.05235      1.008
   541         OS    164     DG    O4'    541    -0.3691         16
   542         CT    164     DG    C1'    542     0.0358      12.01
   543         H2    164     DG    H1'    543     0.1746      1.008
   544         N*    164     DG     N9    544     0.0577      14.01
   545         CK    164     DG     C8    545     0.0736      12.01
   546         H5    164     DG     H8    546     0.1997      1.008
   547         NB    164     DG     N7    547    -0.5725      14.01
   548         CB    164     DG     C5    548     0.1991      12.01
   549          C    164     DG     C6    549     0.4918      12.01
   550          O    164     DG     O6    550    -0.5699         16
   551         NA    164     DG     N1    551    -0.5053      14.01
   552          H    164     DG     H1    552      0.352      1.008
   553         CA    164     DG     C2    553     0.7432      12.01
   554         N2    164     DG     N2    554     -0.923      14.01
   555          H    164     DG    H21    555     0.4235      1.008
   556          H    164     DG    H22    556     0.4235      1.008
   557         NC    164     DG     N3    557    -0.6636      14.01
   558         CB    164     DG     C4    558     0.1814      12.01
   559         CE    164     DG    C3'    559    0.00605     12.001
   560         H1    164     DG    H3'    560    0.03325      1.008
   561         CT    164     DG    C2'    561    -0.0854      12.01
   562         HC    164     DG   H2'1    562     0.0718      1.008
   563         HC    164     DG   H2'2    563     0.0718      1.008
   564         OS    164     DG    O3'    564    -0.3927         16   ; qtot -17.31
; residue 165 DA  rtp DA   q -1.0
   565          P    165     DA      P    565     1.1659      30.97
   566         O2    165     DA    O1P    566    -0.7761         16
   567         O2    165     DA    O2P    567    -0.7761         16
   568         OS    165     DA    O5'    568   -0.43015         16
   569         CI    165     DA    C5'    569    0.01485      12.01
   570         H1    165     DA   H5'1    570    0.09715      1.008
   571         H1    165     DA   H5'2    571    0.09715      1.008
   572         CT    165     DA    C4'    572    0.09765      12.01
   573         H1    165     DA    H4'    573    0.05235      1.008
   574         OS    165     DA    O4'    574    -0.3691         16
   575         CT    165     DA    C1'    575     0.0431      12.01
   576         H2    165     DA    H1'    576     0.1838      1.008
   577         N*    165     DA     N9    577    -0.0268      14.01
   578         C1    165     DA     C8    578     0.1607      12.01
   579         H5    165     DA     H8    579     0.1877      1.008
   580         NB    165     DA     N7    580    -0.6175      14.01
   581         CB    165     DA     C5    581     0.0725      12.01
   582         CA    165     DA     C6    582     0.6897      12.01
   583         N2    165     DA     N6    583    -0.9123      14.01
   584          H    165     DA    H61    584     0.4167      1.008
   585          H    165     DA    H62    585     0.4167      1.008
   586         NC    165     DA     N1    586    -0.7624      14.01
   587         CQ    165     DA     C2    587     0.5716      12.01
   588         H5    165     DA     H2    588     0.0598      1.008
   589         NC    165     DA     N3    589    -0.7417      14.01
   590         CB    165     DA     C4    590       0.38      12.01
   591         CE    165     DA    C3'    591    0.00605     12.001
   592         H1    165     DA    H3'    592    0.03325      1.008
   593         CT    165     DA    C2'    593    -0.0854      12.01
   594         HC    165     DA   H2'1    594     0.0718      1.008
   595         HC    165     DA   H2'2    595     0.0718      1.008
   596         OS    165     DA    O3'    596    -0.3927         16   ; qtot -18.31
; residue 166 DT  rtp DT   q -1.0
   597          P    166     DT      P    597     1.1659      30.97
   598         O2    166     DT    O1P    598    -0.7761         16
   599         O2    166     DT    O2P    599    -0.7761         16
   600         OS    166     DT    O5'    600   -0.43015         16
   601         CI    166     DT    C5'    601    0.01485      12.01
   602         H1    166     DT   H5'1    602    0.09715      1.008
   603         H1    166     DT   H5'2    603    0.09715      1.008
   604         CT    166     DT    C4'    604    0.09765      12.01
   605         H1    166     DT    H4'    605    0.05235      1.008
   606         OS    166     DT    O4'    606    -0.3691         16
   607         CT    166     DT    C1'    607      0.068      12.01
   608         H2    166     DT    H1'    608     0.1804      1.008
   609         N*    166     DT     N1    609    -0.0239      14.01
   610         C2    166     DT     C6    610    -0.2209      12.01
   611         H4    166     DT     H6    611     0.2607      1.008
   612         C2    166     DT     C5    612     0.0025      12.01
   613         CT    166     DT     C7    613    -0.2269      12.01
   614         HC    166     DT    H71    614      0.077      1.008
   615         HC    166     DT    H72    615      0.077      1.008
   616         HC    166     DT    H73    616      0.077      1.008
   617          C    166     DT     C4    617     0.5194      12.01
   618          O    166     DT     O4    618    -0.5563         16
   619         NA    166     DT     N3    619     -0.434      14.01
   620          H    166     DT     H3    620      0.342      1.008
   621          C    166     DT     C2    621     0.5677      12.01
   622          O    166     DT     O2    622    -0.5881         16
   623         CE    166     DT    C3'    623    0.00605     12.001
   624         H1    166     DT    H3'    624    0.03325      1.008
   625         CT    166     DT    C2'    625    -0.0854      12.01
   626         HC    166     DT   H2'1    626     0.0718      1.008
   627         HC    166     DT   H2'2    627     0.0718      1.008
   628         OS    166     DT    O3'    628    -0.3927         16   ; qtot -19.31
; residue 167 DT  rtp DT   q -1.0
   629          P    167     DT      P    629     1.1659      30.97
   630         O2    167     DT    O1P    630    -0.7761         16
   631         O2    167     DT    O2P    631    -0.7761         16
   632         OS    167     DT    O5'    632   -0.43015         16
   633         CI    167     DT    C5'    633    0.01485      12.01
   634         H1    167     DT   H5'1    634    0.09715      1.008
   635         H1    167     DT   H5'2    635    0.09715      1.008
   636         CT    167     DT    C4'    636    0.09765      12.01
   637         H1    167     DT    H4'    637    0.05235      1.008
   638         OS    167     DT    O4'    638    -0.3691         16
   639         CT    167     DT    C1'    639      0.068      12.01
   640         H2    167     DT    H1'    640     0.1804      1.008
   641         N*    167     DT     N1    641    -0.0239      14.01
   642         C2    167     DT     C6    642    -0.2209      12.01
   643         H4    167     DT     H6    643     0.2607      1.008
   644         C2    167     DT     C5    644     0.0025      12.01
   645         CT    167     DT     C7    645    -0.2269      12.01
   646         HC    167     DT    H71    646      0.077      1.008
   647         HC    167     DT    H72    647      0.077      1.008
   648         HC    167     DT    H73    648      0.077      1.008
   649          C    167     DT     C4    649     0.5194      12.01
   650          O    167     DT     O4    650    -0.5563         16
   651         NA    167     DT     N3    651     -0.434      14.01
   652          H    167     DT     H3    652      0.342      1.008
   653          C    167     DT     C2    653     0.5677      12.01
   654          O    167     DT     O2    654    -0.5881         16
   655         CE    167     DT    C3'    655    0.00605     12.001
   656         H1    167     DT    H3'    656    0.03325      1.008
   657         CT    167     DT    C2'    657    -0.0854      12.01
   658         HC    167     DT   H2'1    658     0.0718      1.008
   659         HC    167     DT   H2'2    659     0.0718      1.008
   660         OS    167     DT    O3'    660    -0.3927         16   ; qtot -20.31
; residue 168 DC  rtp DC   q -1.0
   661          P    168     DC      P    661     1.1659      30.97
   662         O2    168     DC    O1P    662    -0.7761         16
   663         O2    168     DC    O2P    663    -0.7761         16
   664         OS    168     DC    O5'    664   -0.43015         16
   665         CI    168     DC    C5'    665    0.01485      12.01
   666         H1    168     DC   H5'1    666    0.09715      1.008
   667         H1    168     DC   H5'2    667    0.09715      1.008
   668         CT    168     DC    C4'    668    0.09765      12.01
   669         H1    168     DC    H4'    669    0.05235      1.008
   670         OS    168     DC    O4'    670    -0.3691         16
   671         CT    168     DC    C1'    671    -0.0116      12.01
   672         H2    168     DC    H1'    672     0.1963      1.008
   673         N*    168     DC     N1    673    -0.0339      14.01
   674         CM    168     DC     C6    674    -0.0183      12.01
   675         H4    168     DC     H6    675     0.2293      1.008
   676         CM    168     DC     C5    676    -0.5222      12.01
   677         HA    168     DC     H5    677     0.1863      1.008
   678         CA    168     DC     C4    678     0.8439      12.01
   679         N2    168     DC     N4    679    -0.9773      14.01
   680          H    168     DC    H41    680     0.4314      1.008
   681          H    168     DC    H42    681     0.4314      1.008
   682         NC    168     DC     N3    682    -0.7748      14.01
   683          C    168     DC     C2    683     0.7959      12.01
   684          O    168     DC     O2    684    -0.6548         16
   685         CE    168     DC    C3'    685    0.00605     12.001
   686         H1    168     DC    H3'    686    0.03325      1.008
   687         CT    168     DC    C2'    687    -0.0854      12.01
   688         HC    168     DC   H2'1    688     0.0718      1.008
   689         HC    168     DC   H2'2    689     0.0718      1.008
   690         OS    168     DC    O3'    690    -0.3927         16   ; qtot -21.31
; residue 169 DT  rtp DT   q -1.0
   691          P    169     DT      P    691     1.1659      30.97
   692         O2    169     DT    O1P    692    -0.7761         16
   693         O2    169     DT    O2P    693    -0.7761         16
   694         OS    169     DT    O5'    694   -0.43015         16
   695         CI    169     DT    C5'    695    0.01485      12.01
   696         H1    169     DT   H5'1    696    0.09715      1.008
   697         H1    169     DT   H5'2    697    0.09715      1.008
   698         CT    169     DT    C4'    698    0.09765      12.01
   699         H1    169     DT    H4'    699    0.05235      1.008
   700         OS    169     DT    O4'    700    -0.3691         16
   701         CT    169     DT    C1'    701      0.068      12.01
   702         H2    169     DT    H1'    702     0.1804      1.008
   703         N*    169     DT     N1    703    -0.0239      14.01
   704         C2    169     DT     C6    704    -0.2209      12.01
   705         H4    169     DT     H6    705     0.2607      1.008
   706         C2    169     DT     C5    706     0.0025      12.01
   707         CT    169     DT     C7    707    -0.2269      12.01
   708         HC    169     DT    H71    708      0.077      1.008
   709         HC    169     DT    H72    709      0.077      1.008
   710         HC    169     DT    H73    710      0.077      1.008
   711          C    169     DT     C4    711     0.5194      12.01
   712          O    169     DT     O4    712    -0.5563         16
   713         NA    169     DT     N3    713     -0.434      14.01
   714          H    169     DT     H3    714      0.342      1.008
   715          C    169     DT     C2    715     0.5677      12.01
   716          O    169     DT     O2    716    -0.5881         16
   717         CE    169     DT    C3'    717    0.00605     12.001
   718         H1    169     DT    H3'    718    0.03325      1.008
   719         CT    169     DT    C2'    719    -0.0854      12.01
   720         HC    169     DT   H2'1    720     0.0718      1.008
   721         HC    169     DT   H2'2    721     0.0718      1.008
   722         OS    169     DT    O3'    722    -0.3927         16   ; qtot -22.31
; residue 170 DA  rtp DA   q -1.0
   723          P    170     DA      P    723     1.1659      30.97
   724         O2    170     DA    O1P    724    -0.7761         16
   725         O2    170     DA    O2P    725    -0.7761         16
   726         OS    170     DA    O5'    726   -0.43015         16
   727         CI    170     DA    C5'    727    0.01485      12.01
   728         H1    170     DA   H5'1    728    0.09715      1.008
   729         H1    170     DA   H5'2    729    0.09715      1.008
   730         CT    170     DA    C4'    730    0.09765      12.01
   731         H1    170     DA    H4'    731    0.05235      1.008
   732         OS    170     DA    O4'    732    -0.3691         16
   733         CT    170     DA    C1'    733     0.0431      12.01
   734         H2    170     DA    H1'    734     0.1838      1.008
   735         N*    170     DA     N9    735    -0.0268      14.01
   736         C1    170     DA     C8    736     0.1607      12.01
   737         H5    170     DA     H8    737     0.1877      1.008
   738         NB    170     DA     N7    738    -0.6175      14.01
   739         CB    170     DA     C5    739     0.0725      12.01
   740         CA    170     DA     C6    740     0.6897      12.01
   741         N2    170     DA     N6    741    -0.9123      14.01
   742          H    170     DA    H61    742     0.4167      1.008
   743          H    170     DA    H62    743     0.4167      1.008
   744         NC    170     DA     N1    744    -0.7624      14.01
   745         CQ    170     DA     C2    745     0.5716      12.01
   746         H5    170     DA     H2    746     0.0598      1.008
   747         NC    170     DA     N3    747    -0.7417      14.01
   748         CB    170     DA     C4    748       0.38      12.01
   749         CE    170     DA    C3'    749    0.00605     12.001
   750         H1    170     DA    H3'    750    0.03325      1.008
   751         CT    170     DA    C2'    751    -0.0854      12.01
   752         HC    170     DA   H2'1    752     0.0718      1.008
   753         HC    170     DA   H2'2    753     0.0718      1.008
   754         OS    170     DA    O3'    754    -0.3927         16   ; qtot -23.31
; residue 171 DC  rtp DC   q -1.0
   755          P    171     DC      P    755     1.1659      30.97
   756         O2    171     DC    O1P    756    -0.7761         16
   757         O2    171     DC    O2P    757    -0.7761         16
   758         OS    171     DC    O5'    758   -0.43015         16
   759         CI    171     DC    C5'    759    0.01485      12.01
   760         H1    171     DC   H5'1    760    0.09715      1.008
   761         H1    171     DC   H5'2    761    0.09715      1.008
   762         CT    171     DC    C4'    762    0.09765      12.01
   763         H1    171     DC    H4'    763    0.05235      1.008
   764         OS    171     DC    O4'    764    -0.3691         16
   765         CT    171     DC    C1'    765    -0.0116      12.01
   766         H2    171     DC    H1'    766     0.1963      1.008
   767         N*    171     DC     N1    767    -0.0339      14.01
   768         CM    171     DC     C6    768    -0.0183      12.01
   769         H4    171     DC     H6    769     0.2293      1.008
   770         CM    171     DC     C5    770    -0.5222      12.01
   771         HA    171     DC     H5    771     0.1863      1.008
   772         CA    171     DC     C4    772     0.8439      12.01
   773         N2    171     DC     N4    773    -0.9773      14.01
   774          H    171     DC    H41    774     0.4314      1.008
   775          H    171     DC    H42    775     0.4314      1.008
   776         NC    171     DC     N3    776    -0.7748      14.01
   777          C    171     DC     C2    777     0.7959      12.01
   778          O    171     DC     O2    778    -0.6548         16
   779         CE    171     DC    C3'    779    0.00605     12.001
   780         H1    171     DC    H3'    780    0.03325      1.008
   781         CT    171     DC    C2'    781    -0.0854      12.01
   782         HC    171     DC   H2'1    782     0.0718      1.008
   783         HC    171     DC   H2'2    783     0.0718      1.008
   784         OS    171     DC    O3'    784    -0.3927         16   ; qtot -24.31
; residue 172 DC  rtp DC   q -1.0
   785          P    172     DC      P    785     1.1659      30.97
   786         O2    172     DC    O1P    786    -0.7761         16
   787         O2    172     DC    O2P    787    -0.7761         16
   788         OS    172     DC    O5'    788   -0.43015         16
   789         CI    172     DC    C5'    789    0.01485      12.01
   790         H1    172     DC   H5'1    790    0.09715      1.008
   791         H1    172     DC   H5'2    791    0.09715      1.008
   792         CT    172     DC    C4'    792    0.09765      12.01
   793         H1    172     DC    H4'    793    0.05235      1.008
   794         OS    172     DC    O4'    794    -0.3691         16
   795         CT    172     DC    C1'    795    -0.0116      12.01
   796         H2    172     DC    H1'    796     0.1963      1.008
   797         N*    172     DC     N1    797    -0.0339      14.01
   798         CM    172     DC     C6    798    -0.0183      12.01
   799         H4    172     DC     H6    799     0.2293      1.008
   800         CM    172     DC     C5    800    -0.5222      12.01
   801         HA    172     DC     H5    801     0.1863      1.008
   802         CA    172     DC     C4    802     0.8439      12.01
   803         N2    172     DC     N4    803    -0.9773      14.01
   804          H    172     DC    H41    804     0.4314      1.008
   805          H    172     DC    H42    805     0.4314      1.008
   806         NC    172     DC     N3    806    -0.7748      14.01
   807          C    172     DC     C2    807     0.7959      12.01
   808          O    172     DC     O2    808    -0.6548         16
   809         CE    172     DC    C3'    809    0.00605     12.001
   810         H1    172     DC    H3'    810    0.03325      1.008
   811         CT    172     DC    C2'    811    -0.0854      12.01
   812         HC    172     DC   H2'1    812     0.0718      1.008
   813         HC    172     DC   H2'2    813     0.0718      1.008
   814         OS    172     DC    O3'    814    -0.3927         16   ; qtot -25.31
; residue 173 DA  rtp DA   q -1.0
   815          P    173     DA      P    815     1.1659      30.97
   816         O2    173     DA    O1P    816    -0.7761         16
   817         O2    173     DA    O2P    817    -0.7761         16
   818         OS    173     DA    O5'    818   -0.43015         16
   819         CI    173     DA    C5'    819    0.01485      12.01
   820         H1    173     DA   H5'1    820    0.09715      1.008
   821         H1    173     DA   H5'2    821    0.09715      1.008
   822         CT    173     DA    C4'    822    0.09765      12.01
   823         H1    173     DA    H4'    823    0.05235      1.008
   824         OS    173     DA    O4'    824    -0.3691         16
   825         CT    173     DA    C1'    825     0.0431      12.01
   826         H2    173     DA    H1'    826     0.1838      1.008
   827         N*    173     DA     N9    827    -0.0268      14.01
   828         C1    173     DA     C8    828     0.1607      12.01
   829         H5    173     DA     H8    829     0.1877      1.008
   830         NB    173     DA     N7    830    -0.6175      14.01
   831         CB    173     DA     C5    831     0.0725      12.01
   832         CA    173     DA     C6    832     0.6897      12.01
   833         N2    173     DA     N6    833    -0.9123      14.01
   834          H    173     DA    H61    834     0.4167      1.008
   835          H    173     DA    H62    835     0.4167      1.008
   836         NC    173     DA     N1    836    -0.7624      14.01
   837         CQ    173     DA     C2    837     0.5716      12.01
   838         H5    173     DA     H2    838     0.0598      1.008
   839         NC    173     DA     N3    839    -0.7417      14.01
   840         CB    173     DA     C4    840       0.38      12.01
   841         CE    173     DA    C3'    841    0.00605     12.001
   842         H1    173     DA    H3'    842    0.03325      1.008
   843         CT    173     DA    C2'    843    -0.0854      12.01
   844         HC    173     DA   H2'1    844     0.0718      1.008
   845         HC    173     DA   H2'2    845     0.0718      1.008
   846         OS    173     DA    O3'    846    -0.3927         16   ; qtot -26.31
; residue 174 DA  rtp DA   q -1.0
   847          P    174     DA      P    847     1.1659      30.97
   848         O2    174     DA    O1P    848    -0.7761         16
   849         O2    174     DA    O2P    849    -0.7761         16
   850         OS    174     DA    O5'    850   -0.43015         16
   851         CI    174     DA    C5'    851    0.01485      12.01
   852         H1    174     DA   H5'1    852    0.09715      1.008
   853         H1    174     DA   H5'2    853    0.09715      1.008
   854         CT    174     DA    C4'    854    0.09765      12.01
   855         H1    174     DA    H4'    855    0.05235      1.008
   856         OS    174     DA    O4'    856    -0.3691         16
   857         CT    174     DA    C1'    857     0.0431      12.01
   858         H2    174     DA    H1'    858     0.1838      1.008
   859         N*    174     DA     N9    859    -0.0268      14.01
   860         C1    174     DA     C8    860     0.1607      12.01
   861         H5    174     DA     H8    861     0.1877      1.008
   862         NB    174     DA     N7    862    -0.6175      14.01
   863         CB    174     DA     C5    863     0.0725      12.01
   864         CA    174     DA     C6    864     0.6897      12.01
   865         N2    174     DA     N6    865    -0.9123      14.01
   866          H    174     DA    H61    866     0.4167      1.008
   867          H    174     DA    H62    867     0.4167      1.008
   868         NC    174     DA     N1    868    -0.7624      14.01
   869         CQ    174     DA     C2    869     0.5716      12.01
   870         H5    174     DA     H2    870     0.0598      1.008
   871         NC    174     DA     N3    871    -0.7417      14.01
   872         CB    174     DA     C4    872       0.38      12.01
   873         CE    174     DA    C3'    873    0.00605     12.001
   874         H1    174     DA    H3'    874    0.03325      1.008
   875         CT    174     DA    C2'    875    -0.0854      12.01
   876         HC    174     DA   H2'1    876     0.0718      1.008
   877         HC    174     DA   H2'2    877     0.0718      1.008
   878         OS    174     DA    O3'    878    -0.3927         16   ; qtot -27.31
; residue 175 DA  rtp DA   q -1.0
   879          P    175     DA      P    879     1.1659      30.97
   880         O2    175     DA    O1P    880    -0.7761         16
   881         O2    175     DA    O2P    881    -0.7761         16
   882         OS    175     DA    O5'    882   -0.43015         16
   883         CI    175     DA    C5'    883    0.01485      12.01
   884         H1    175     DA   H5'1    884    0.09715      1.008
   885         H1    175     DA   H5'2    885    0.09715      1.008
   886         CT    175     DA    C4'    886    0.09765      12.01
   887         H1    175     DA    H4'    887    0.05235      1.008
   888         OS    175     DA    O4'    888    -0.3691         16
   889         CT    175     DA    C1'    889     0.0431      12.01
   890         H2    175     DA    H1'    890     0.1838      1.008
   891         N*    175     DA     N9    891    -0.0268      14.01
   892         C1    175     DA     C8    892     0.1607      12.01
   893         H5    175     DA     H8    893     0.1877      1.008
   894         NB    175     DA     N7    894    -0.6175      14.01
   895         CB    175     DA     C5    895     0.0725      12.01
   896         CA    175     DA     C6    896     0.6897      12.01
   897         N2    175     DA     N6    897    -0.9123      14.01
   898          H    175     DA    H61    898     0.4167      1.008
   899          H    175     DA    H62    899     0.4167      1.008
   900         NC    175     DA     N1    900    -0.7624      14.01
   901         CQ    175     DA     C2    901     0.5716      12.01
   902         H5    175     DA     H2    902     0.0598      1.008
   903         NC    175     DA     N3    903    -0.7417      14.01
   904         CB    175     DA     C4    904       0.38      12.01
   905         CE    175     DA    C3'    905    0.00605     12.001
   906         H1    175     DA    H3'    906    0.03325      1.008
   907         CT    175     DA    C2'    907    -0.0854      12.01
   908         HC    175     DA   H2'1    908     0.0718      1.008
   909         HC    175     DA   H2'2    909     0.0718      1.008
   910         OS    175     DA    O3'    910    -0.3927         16   ; qtot -28.31
; residue 176 DA  rtp DA   q -1.0
   911          P    176     DA      P    911     1.1659      30.97
   912         O2    176     DA    O1P    912    -0.7761         16
   913         O2    176     DA    O2P    913    -0.7761         16
   914         OS    176     DA    O5'    914   -0.43015         16
   915         CI    176     DA    C5'    915    0.01485      12.01
   916         H1    176     DA   H5'1    916    0.09715      1.008
   917         H1    176     DA   H5'2    917    0.09715      1.008
   918         CT    176     DA    C4'    918    0.09765      12.01
   919         H1    176     DA    H4'    919    0.05235      1.008
   920         OS    176     DA    O4'    920    -0.3691         16
   921         CT    176     DA    C1'    921     0.0431      12.01
   922         H2    176     DA    H1'    922     0.1838      1.008
   923         N*    176     DA     N9    923    -0.0268      14.01
   924         C1    176     DA     C8    924     0.1607      12.01
   925         H5    176     DA     H8    925     0.1877      1.008
   926         NB    176     DA     N7    926    -0.6175      14.01
   927         CB    176     DA     C5    927     0.0725      12.01
   928         CA    176     DA     C6    928     0.6897      12.01
   929         N2    176     DA     N6    929    -0.9123      14.01
   930          H    176     DA    H61    930     0.4167      1.008
   931          H    176     DA    H62    931     0.4167      1.008
   932         NC    176     DA     N1    932    -0.7624      14.01
   933         CQ    176     DA     C2    933     0.5716      12.01
   934         H5    176     DA     H2    934     0.0598      1.008
   935         NC    176     DA     N3    935    -0.7417      14.01
   936         CB    176     DA     C4    936       0.38      12.01
   937         CE    176     DA    C3'    937    0.00605     12.001
   938         H1    176     DA    H3'    938    0.03325      1.008
   939         CT    176     DA    C2'    939    -0.0854      12.01
   940         HC    176     DA   H2'1    940     0.0718      1.008
   941         HC    176     DA   H2'2    941     0.0718      1.008
   942         OS    176     DA    O3'    942    -0.3927         16   ; qtot -29.31
; residue 177 DG  rtp DG   q -1.0
   943          P    177     DG      P    943     1.1659      30.97
   944         O2    177     DG    O1P    944    -0.7761         16
   945         O2    177     DG    O2P    945    -0.7761         16
   946         OS    177     DG    O5'    946   -0.43015         16
   947         CI    177     DG    C5'    947    0.01485      12.01
   948         H1    177     DG   H5'1    948    0.09715      1.008
   949         H1    177     DG   H5'2    949    0.09715      1.008
   950         CT    177     DG    C4'    950    0.09765      12.01
   951         H1    177     DG    H4'    951    0.05235      1.008
   952         OS    177     DG    O4'    952    -0.3691         16
   953         CT    177     DG    C1'    953     0.0358      12.01
   954         H2    177     DG    H1'    954     0.1746      1.008
   955         N*    177     DG     N9    955     0.0577      14.01
   956         CK    177     DG     C8    956     0.0736      12.01
   957         H5    177     DG     H8    957     0.1997      1.008
   958         NB    177     DG     N7    958    -0.5725      14.01
   959         CB    177     DG     C5    959     0.1991      12.01
   960          C    177     DG     C6    960     0.4918      12.01
   961          O    177     DG     O6    961    -0.5699         16
   962         NA    177     DG     N1    962    -0.5053      14.01
   963          H    177     DG     H1    963      0.352      1.008
   964         CA    177     DG     C2    964     0.7432      12.01
   965         N2    177     DG     N2    965     -0.923      14.01
   966          H    177     DG    H21    966     0.4235      1.008
   967          H    177     DG    H22    967     0.4235      1.008
   968         NC    177     DG     N3    968    -0.6636      14.01
   969         CB    177     DG     C4    969     0.1814      12.01
   970         CE    177     DG    C3'    970    0.00605     12.001
   971         H1    177     DG    H3'    971    0.03325      1.008
   972         CT    177     DG    C2'    972    -0.0854      12.01
   973         HC    177     DG   H2'1    973     0.0718      1.008
   974         HC    177     DG   H2'2    974     0.0718      1.008
   975         OS    177     DG    O3'    975    -0.3927         16   ; qtot -30.31
; residue 178 DT  rtp DT   q -1.0
   976          P    178     DT      P    976     1.1659      30.97
   977         O2    178     DT    O1P    977    -0.7761         16
   978         O2    178     DT    O2P    978    -0.7761         16
   979         OS    178     DT    O5'    979   -0.43015         16
   980         CI    178     DT    C5'    980    0.01485      12.01
   981         H1    178     DT   H5'1    981    0.09715      1.008
   982         H1    178     DT   H5'2    982    0.09715      1.008
   983         CT    178     DT    C4'    983    0.09765      12.01
   984         H1    178     DT    H4'    984    0.05235      1.008
   985         OS    178     DT    O4'    985    -0.3691         16
   986         CT    178     DT    C1'    986      0.068      12.01
   987         H2    178     DT    H1'    987     0.1804      1.008
   988         N*    178     DT     N1    988    -0.0239      14.01
   989         C2    178     DT     C6    989    -0.2209      12.01
   990         H4    178     DT     H6    990     0.2607      1.008
   991         C2    178     DT     C5    991     0.0025      12.01
   992         CT    178     DT     C7    992    -0.2269      12.01
   993         HC    178     DT    H71    993      0.077      1.008
   994         HC    178     DT    H72    994      0.077      1.008
   995         HC    178     DT    H73    995      0.077      1.008
   996          C    178     DT     C4    996     0.5194      12.01
   997          O    178     DT     O4    997    -0.5563         16
   998         NA    178     DT     N3    998     -0.434      14.01
   999          H    178     DT     H3    999      0.342      1.008
  1000          C    178     DT     C2   1000     0.5677      12.01
  1001          O    178     DT     O2   1001    -0.5881         16
  1002         CE    178     DT    C3'   1002    0.00605     12.001
  1003         H1    178     DT    H3'   1003    0.03325      1.008
  1004         CT    178     DT    C2'   1004    -0.0854      12.01
  1005         HC    178     DT   H2'1   1005     0.0718      1.008
  1006         HC    178     DT   H2'2   1006     0.0718      1.008
  1007         OS    178     DT    O3'   1007    -0.3927         16   ; qtot -31.31
; residue 179 DG  rtp DG   q -1.0
  1008          P    179     DG      P   1008     1.1659      30.97
  1009         O2    179     DG    O1P   1009    -0.7761         16
  1010         O2    179     DG    O2P   1010    -0.7761         16
  1011         OS    179     DG    O5'   1011   -0.43015         16
  1012         CI    179     DG    C5'   1012    0.01485      12.01
  1013         H1    179     DG   H5'1   1013    0.09715      1.008
  1014         H1    179     DG   H5'2   1014    0.09715      1.008
  1015         CT    179     DG    C4'   1015    0.09765      12.01
  1016         H1    179     DG    H4'   1016    0.05235      1.008
  1017         OS    179     DG    O4'   1017    -0.3691         16
  1018         CT    179     DG    C1'   1018     0.0358      12.01
  1019         H2    179     DG    H1'   1019     0.1746      1.008
  1020         N*    179     DG     N9   1020     0.0577      14.01
  1021         CK    179     DG     C8   1021     0.0736      12.01
  1022         H5    179     DG     H8   1022     0.1997      1.008
  1023         NB    179     DG     N7   1023    -0.5725      14.01
  1024         CB    179     DG     C5   1024     0.1991      12.01
  1025          C    179     DG     C6   1025     0.4918      12.01
  1026          O    179     DG     O6   1026    -0.5699         16
  1027         NA    179     DG     N1   1027    -0.5053      14.01
  1028          H    179     DG     H1   1028      0.352      1.008
  1029         CA    179     DG     C2   1029     0.7432      12.01
  1030         N2    179     DG     N2   1030     -0.923      14.01
  1031          H    179     DG    H21   1031     0.4235      1.008
  1032          H    179     DG    H22   1032     0.4235      1.008
  1033         NC    179     DG     N3   1033    -0.6636      14.01
  1034         CB    179     DG     C4   1034     0.1814      12.01
  1035         CE    179     DG    C3'   1035    0.00605     12.001
  1036         H1    179     DG    H3'   1036    0.03325      1.008
  1037         CT    179     DG    C2'   1037    -0.0854      12.01
  1038         HC    179     DG   H2'1   1038     0.0718      1.008
  1039         HC    179     DG   H2'2   1039     0.0718      1.008
  1040         OS    179     DG    O3'   1040    -0.3927         16   ; qtot -32.31
; residue 180 DT  rtp DT   q -1.0
  1041          P    180     DT      P   1041     1.1659      30.97
  1042         O2    180     DT    O1P   1042    -0.7761         16
  1043         O2    180     DT    O2P   1043    -0.7761         16
  1044         OS    180     DT    O5'   1044   -0.43015         16
  1045         CI    180     DT    C5'   1045    0.01485      12.01
  1046         H1    180     DT   H5'1   1046    0.09715      1.008
  1047         H1    180     DT   H5'2   1047    0.09715      1.008
  1048         CT    180     DT    C4'   1048    0.09765      12.01
  1049         H1    180     DT    H4'   1049    0.05235      1.008
  1050         OS    180     DT    O4'   1050    -0.3691         16
  1051         CT    180     DT    C1'   1051      0.068      12.01
  1052         H2    180     DT    H1'   1052     0.1804      1.008
  1053         N*    180     DT     N1   1053    -0.0239      14.01
  1054         C2    180     DT     C6   1054    -0.2209      12.01
  1055         H4    180     DT     H6   1055     0.2607      1.008
  1056         C2    180     DT     C5   1056     0.0025      12.01
  1057         CT    180     DT     C7   1057    -0.2269      12.01
  1058         HC    180     DT    H71   1058      0.077      1.008
  1059         HC    180     DT    H72   1059      0.077      1.008
  1060         HC    180     DT    H73   1060      0.077      1.008
  1061          C    180     DT     C4   1061     0.5194      12.01
  1062          O    180     DT     O4   1062    -0.5563         16
  1063         NA    180     DT     N3   1063     -0.434      14.01
  1064          H    180     DT     H3   1064      0.342      1.008
  1065          C    180     DT     C2   1065     0.5677      12.01
  1066          O    180     DT     O2   1066    -0.5881         16
  1067         CE    180     DT    C3'   1067    0.00605     12.001
  1068         H1    180     DT    H3'   1068    0.03325      1.008
  1069         CT    180     DT    C2'   1069    -0.0854      12.01
  1070         HC    180     DT   H2'1   1070     0.0718      1.008
  1071         HC    180     DT   H2'2   1071     0.0718      1.008
  1072         OS    180     DT    O3'   1072    -0.3927         16   ; qtot -33.31
; residue 181 DA  rtp DA   q -1.0
  1073          P    181     DA      P   1073     1.1659      30.97
  1074         O2    181     DA    O1P   1074    -0.7761         16
  1075         O2    181     DA    O2P   1075    -0.7761         16
  1076         OS    181     DA    O5'   1076   -0.43015         16
  1077         CI    181     DA    C5'   1077    0.01485      12.01
  1078         H1    181     DA   H5'1   1078    0.09715      1.008
  1079         H1    181     DA   H5'2   1079    0.09715      1.008
  1080         CT    181     DA    C4'   1080    0.09765      12.01
  1081         H1    181     DA    H4'   1081    0.05235      1.008
  1082         OS    181     DA    O4'   1082    -0.3691         16
  1083         CT    181     DA    C1'   1083     0.0431      12.01
  1084         H2    181     DA    H1'   1084     0.1838      1.008
  1085         N*    181     DA     N9   1085    -0.0268      14.01
  1086         C1    181     DA     C8   1086     0.1607      12.01
  1087         H5    181     DA     H8   1087     0.1877      1.008
  1088         NB    181     DA     N7   1088    -0.6175      14.01
  1089         CB    181     DA     C5   1089     0.0725      12.01
  1090         CA    181     DA     C6   1090     0.6897      12.01
  1091         N2    181     DA     N6   1091    -0.9123      14.01
  1092          H    181     DA    H61   1092     0.4167      1.008
  1093          H    181     DA    H62   1093     0.4167      1.008
  1094         NC    181     DA     N1   1094    -0.7624      14.01
  1095         CQ    181     DA     C2   1095     0.5716      12.01
  1096         H5    181     DA     H2   1096     0.0598      1.008
  1097         NC    181     DA     N3   1097    -0.7417      14.01
  1098         CB    181     DA     C4   1098       0.38      12.01
  1099         CE    181     DA    C3'   1099    0.00605     12.001
  1100         H1    181     DA    H3'   1100    0.03325      1.008
  1101         CT    181     DA    C2'   1101    -0.0854      12.01
  1102         HC    181     DA   H2'1   1102     0.0718      1.008
  1103         HC    181     DA   H2'2   1103     0.0718      1.008
  1104         OS    181     DA    O3'   1104    -0.3927         16   ; qtot -34.31
; residue 182 DT  rtp DT   q -1.0
  1105          P    182     DT      P   1105     1.1659      30.97
  1106         O2    182     DT    O1P   1106    -0.7761         16
  1107         O2    182     DT    O2P   1107    -0.7761         16
  1108         OS    182     DT    O5'   1108   -0.43015         16
  1109         CI    182     DT    C5'   1109    0.01485      12.01
  1110         H1    182     DT   H5'1   1110    0.09715      1.008
  1111         H1    182     DT   H5'2   1111    0.09715      1.008
  1112         CT    182     DT    C4'   1112    0.09765      12.01
  1113         H1    182     DT    H4'   1113    0.05235      1.008
  1114         OS    182     DT    O4'   1114    -0.3691         16
  1115         CT    182     DT    C1'   1115      0.068      12.01
  1116         H2    182     DT    H1'   1116     0.1804      1.008
  1117         N*    182     DT     N1   1117    -0.0239      14.01
  1118         C2    182     DT     C6   1118    -0.2209      12.01
  1119         H4    182     DT     H6   1119     0.2607      1.008
  1120         C2    182     DT     C5   1120     0.0025      12.01
  1121         CT    182     DT     C7   1121    -0.2269      12.01
  1122         HC    182     DT    H71   1122      0.077      1.008
  1123         HC    182     DT    H72   1123      0.077      1.008
  1124         HC    182     DT    H73   1124      0.077      1.008
  1125          C    182     DT     C4   1125     0.5194      12.01
  1126          O    182     DT     O4   1126    -0.5563         16
  1127         NA    182     DT     N3   1127     -0.434      14.01
  1128          H    182     DT     H3   1128      0.342      1.008
  1129          C    182     DT     C2   1129     0.5677      12.01
  1130          O    182     DT     O2   1130    -0.5881         16
  1131         CE    182     DT    C3'   1131    0.00605     12.001
  1132         H1    182     DT    H3'   1132    0.03325      1.008
  1133         CT    182     DT    C2'   1133    -0.0854      12.01
  1134         HC    182     DT   H2'1   1134     0.0718      1.008
  1135         HC    182     DT   H2'2   1135     0.0718      1.008
  1136         OS    182     DT    O3'   1136    -0.3927         16   ; qtot -35.31
; residue 183 DT  rtp DT   q -1.0
  1137          P    183     DT      P   1137     1.1659      30.97
  1138         O2    183     DT    O1P   1138    -0.7761         16
  1139         O2    183     DT    O2P   1139    -0.7761         16
  1140         OS    183     DT    O5'   1140   -0.43015         16
  1141         CI    183     DT    C5'   1141    0.01485      12.01
  1142         H1    183     DT   H5'1   1142    0.09715      1.008
  1143         H1    183     DT   H5'2   1143    0.09715      1.008
  1144         CT    183     DT    C4'   1144    0.09765      12.01
  1145         H1    183     DT    H4'   1145    0.05235      1.008
  1146         OS    183     DT    O4'   1146    -0.3691         16
  1147         CT    183     DT    C1'   1147      0.068      12.01
  1148         H2    183     DT    H1'   1148     0.1804      1.008
  1149         N*    183     DT     N1   1149    -0.0239      14.01
  1150         C2    183     DT     C6   1150    -0.2209      12.01
  1151         H4    183     DT     H6   1151     0.2607      1.008
  1152         C2    183     DT     C5   1152     0.0025      12.01
  1153         CT    183     DT     C7   1153    -0.2269      12.01
  1154         HC    183     DT    H71   1154      0.077      1.008
  1155         HC    183     DT    H72   1155      0.077      1.008
  1156         HC    183     DT    H73   1156      0.077      1.008
  1157          C    183     DT     C4   1157     0.5194      12.01
  1158          O    183     DT     O4   1158    -0.5563         16
  1159         NA    183     DT     N3   1159     -0.434      14.01
  1160          H    183     DT     H3   1160      0.342      1.008
  1161          C    183     DT     C2   1161     0.5677      12.01
  1162          O    183     DT     O2   1162    -0.5881         16
  1163         CE    183     DT    C3'   1163    0.00605     12.001
  1164         H1    183     DT    H3'   1164    0.03325      1.008
  1165         CT    183     DT    C2'   1165    -0.0854      12.01
  1166         HC    183     DT   H2'1   1166     0.0718      1.008
  1167         HC    183     DT   H2'2   1167     0.0718      1.008
  1168         OS    183     DT    O3'   1168    -0.3927         16   ; qtot -36.31
; residue 184 DT  rtp DT   q -1.0
  1169          P    184     DT      P   1169     1.1659      30.97
  1170         O2    184     DT    O1P   1170    -0.7761         16
  1171         O2    184     DT    O2P   1171    -0.7761         16
  1172         OS    184     DT    O5'   1172   -0.43015         16
  1173         CI    184     DT    C5'   1173    0.01485      12.01
  1174         H1    184     DT   H5'1   1174    0.09715      1.008
  1175         H1    184     DT   H5'2   1175    0.09715      1.008
  1176         CT    184     DT    C4'   1176    0.09765      12.01
  1177         H1    184     DT    H4'   1177    0.05235      1.008
  1178         OS    184     DT    O4'   1178    -0.3691         16
  1179         CT    184     DT    C1'   1179      0.068      12.01
  1180         H2    184     DT    H1'   1180     0.1804      1.008
  1181         N*    184     DT     N1   1181    -0.0239      14.01
  1182         C2    184     DT     C6   1182    -0.2209      12.01
  1183         H4    184     DT     H6   1183     0.2607      1.008
  1184         C2    184     DT     C5   1184     0.0025      12.01
  1185         CT    184     DT     C7   1185    -0.2269      12.01
  1186         HC    184     DT    H71   1186      0.077      1.008
  1187         HC    184     DT    H72   1187      0.077      1.008
  1188         HC    184     DT    H73   1188      0.077      1.008
  1189          C    184     DT     C4   1189     0.5194      12.01
  1190          O    184     DT     O4   1190    -0.5563         16
  1191         NA    184     DT     N3   1191     -0.434      14.01
  1192          H    184     DT     H3   1192      0.342      1.008
  1193          C    184     DT     C2   1193     0.5677      12.01
  1194          O    184     DT     O2   1194    -0.5881         16
  1195         CE    184     DT    C3'   1195    0.00605     12.001
  1196         H1    184     DT    H3'   1196    0.03325      1.008
  1197         CT    184     DT    C2'   1197    -0.0854      12.01
  1198         HC    184     DT   H2'1   1198     0.0718      1.008
  1199         HC    184     DT   H2'2   1199     0.0718      1.008
  1200         OS    184     DT    O3'   1200    -0.3927         16   ; qtot -37.31
; residue 185 DG  rtp DG   q -1.0
  1201          P    185     DG      P   1201     1.1659      30.97
  1202         O2    185     DG    O1P   1202    -0.7761         16
  1203         O2    185     DG    O2P   1203    -0.7761         16
  1204         OS    185     DG    O5'   1204   -0.43015         16
  1205         CI    185     DG    C5'   1205    0.01485      12.01
  1206         H1    185     DG   H5'1   1206    0.09715      1.008
  1207         H1    185     DG   H5'2   1207    0.09715      1.008
  1208         CT    185     DG    C4'   1208    0.09765      12.01
  1209         H1    185     DG    H4'   1209    0.05235      1.008
  1210         OS    185     DG    O4'   1210    -0.3691         16
  1211         CT    185     DG    C1'   1211     0.0358      12.01
  1212         H2    185     DG    H1'   1212     0.1746      1.008
  1213         N*    185     DG     N9   1213     0.0577      14.01
  1214         CK    185     DG     C8   1214     0.0736      12.01
  1215         H5    185     DG     H8   1215     0.1997      1.008
  1216         NB    185     DG     N7   1216    -0.5725      14.01
  1217         CB    185     DG     C5   1217     0.1991      12.01
  1218          C    185     DG     C6   1218     0.4918      12.01
  1219          O    185     DG     O6   1219    -0.5699         16
  1220         NA    185     DG     N1   1220    -0.5053      14.01
  1221          H    185     DG     H1   1221      0.352      1.008
  1222         CA    185     DG     C2   1222     0.7432      12.01
  1223         N2    185     DG     N2   1223     -0.923      14.01
  1224          H    185     DG    H21   1224     0.4235      1.008
  1225          H    185     DG    H22   1225     0.4235      1.008
  1226         NC    185     DG     N3   1226    -0.6636      14.01
  1227         CB    185     DG     C4   1227     0.1814      12.01
  1228         CE    185     DG    C3'   1228    0.00605     12.001
  1229         H1    185     DG    H3'   1229    0.03325      1.008
  1230         CT    185     DG    C2'   1230    -0.0854      12.01
  1231         HC    185     DG   H2'1   1231     0.0718      1.008
  1232         HC    185     DG   H2'2   1232     0.0718      1.008
  1233         OS    185     DG    O3'   1233    -0.3927         16   ; qtot -38.31
; residue 186 DG  rtp DG   q -1.0
  1234          P    186     DG      P   1234     1.1659      30.97
  1235         O2    186     DG    O1P   1235    -0.7761         16
  1236         O2    186     DG    O2P   1236    -0.7761         16
  1237         OS    186     DG    O5'   1237   -0.43015         16
  1238         CI    186     DG    C5'   1238    0.01485      12.01
  1239         H1    186     DG   H5'1   1239    0.09715      1.008
  1240         H1    186     DG   H5'2   1240    0.09715      1.008
  1241         CT    186     DG    C4'   1241    0.09765      12.01
  1242         H1    186     DG    H4'   1242    0.05235      1.008
  1243         OS    186     DG    O4'   1243    -0.3691         16
  1244         CT    186     DG    C1'   1244     0.0358      12.01
  1245         H2    186     DG    H1'   1245     0.1746      1.008
  1246         N*    186     DG     N9   1246     0.0577      14.01
  1247         CK    186     DG     C8   1247     0.0736      12.01
  1248         H5    186     DG     H8   1248     0.1997      1.008
  1249         NB    186     DG     N7   1249    -0.5725      14.01
  1250         CB    186     DG     C5   1250     0.1991      12.01
  1251          C    186     DG     C6   1251     0.4918      12.01
  1252          O    186     DG     O6   1252    -0.5699         16
  1253         NA    186     DG     N1   1253    -0.5053      14.01
  1254          H    186     DG     H1   1254      0.352      1.008
  1255         CA    186     DG     C2   1255     0.7432      12.01
  1256         N2    186     DG     N2   1256     -0.923      14.01
  1257          H    186     DG    H21   1257     0.4235      1.008
  1258          H    186     DG    H22   1258     0.4235      1.008
  1259         NC    186     DG     N3   1259    -0.6636      14.01
  1260         CB    186     DG     C4   1260     0.1814      12.01
  1261         CE    186     DG    C3'   1261    0.00605     12.001
  1262         H1    186     DG    H3'   1262    0.03325      1.008
  1263         CT    186     DG    C2'   1263    -0.0854      12.01
  1264         HC    186     DG   H2'1   1264     0.0718      1.008
  1265         HC    186     DG   H2'2   1265     0.0718      1.008
  1266         OS    186     DG    O3'   1266    -0.3927         16   ; qtot -39.31
; residue 187 DA  rtp DA   q -1.0
  1267          P    187     DA      P   1267     1.1659      30.97
  1268         O2    187     DA    O1P   1268    -0.7761         16
  1269         O2    187     DA    O2P   1269    -0.7761         16
  1270         OS    187     DA    O5'   1270   -0.43015         16
  1271         CI    187     DA    C5'   1271    0.01485      12.01
  1272         H1    187     DA   H5'1   1272    0.09715      1.008
  1273         H1    187     DA   H5'2   1273    0.09715      1.008
  1274         CT    187     DA    C4'   1274    0.09765      12.01
  1275         H1    187     DA    H4'   1275    0.05235      1.008
  1276         OS    187     DA    O4'   1276    -0.3691         16
  1277         CT    187     DA    C1'   1277     0.0431      12.01
  1278         H2    187     DA    H1'   1278     0.1838      1.008
  1279         N*    187     DA     N9   1279    -0.0268      14.01
  1280         C1    187     DA     C8   1280     0.1607      12.01
  1281         H5    187     DA     H8   1281     0.1877      1.008
  1282         NB    187     DA     N7   1282    -0.6175      14.01
  1283         CB    187     DA     C5   1283     0.0725      12.01
  1284         CA    187     DA     C6   1284     0.6897      12.01
  1285         N2    187     DA     N6   1285    -0.9123      14.01
  1286          H    187     DA    H61   1286     0.4167      1.008
  1287          H    187     DA    H62   1287     0.4167      1.008
  1288         NC    187     DA     N1   1288    -0.7624      14.01
  1289         CQ    187     DA     C2   1289     0.5716      12.01
  1290         H5    187     DA     H2   1290     0.0598      1.008
  1291         NC    187     DA     N3   1291    -0.7417      14.01
  1292         CB    187     DA     C4   1292       0.38      12.01
  1293         CE    187     DA    C3'   1293    0.00605     12.001
  1294         H1    187     DA    H3'   1294    0.03325      1.008
  1295         CT    187     DA    C2'   1295    -0.0854      12.01
  1296         HC    187     DA   H2'1   1296     0.0718      1.008
  1297         HC    187     DA   H2'2   1297     0.0718      1.008
  1298         OS    187     DA    O3'   1298    -0.3927         16   ; qtot -40.31
; residue 188 DA  rtp DA   q -1.0
  1299          P    188     DA      P   1299     1.1659      30.97
  1300         O2    188     DA    O1P   1300    -0.7761         16
  1301         O2    188     DA    O2P   1301    -0.7761         16
  1302         OS    188     DA    O5'   1302   -0.43015         16
  1303         CI    188     DA    C5'   1303    0.01485      12.01
  1304         H1    188     DA   H5'1   1304    0.09715      1.008
  1305         H1    188     DA   H5'2   1305    0.09715      1.008
  1306         CT    188     DA    C4'   1306    0.09765      12.01
  1307         H1    188     DA    H4'   1307    0.05235      1.008
  1308         OS    188     DA    O4'   1308    -0.3691         16
  1309         CT    188     DA    C1'   1309     0.0431      12.01
  1310         H2    188     DA    H1'   1310     0.1838      1.008
  1311         N*    188     DA     N9   1311    -0.0268      14.01
  1312         C1    188     DA     C8   1312     0.1607      12.01
  1313         H5    188     DA     H8   1313     0.1877      1.008
  1314         NB    188     DA     N7   1314    -0.6175      14.01
  1315         CB    188     DA     C5   1315     0.0725      12.01
  1316         CA    188     DA     C6   1316     0.6897      12.01
  1317         N2    188     DA     N6   1317    -0.9123      14.01
  1318          H    188     DA    H61   1318     0.4167      1.008
  1319          H    188     DA    H62   1319     0.4167      1.008
  1320         NC    188     DA     N1   1320    -0.7624      14.01
  1321         CQ    188     DA     C2   1321     0.5716      12.01
  1322         H5    188     DA     H2   1322     0.0598      1.008
  1323         NC    188     DA     N3   1323    -0.7417      14.01
  1324         CB    188     DA     C4   1324       0.38      12.01
  1325         CE    188     DA    C3'   1325    0.00605     12.001
  1326         H1    188     DA    H3'   1326    0.03325      1.008
  1327         CT    188     DA    C2'   1327    -0.0854      12.01
  1328         HC    188     DA   H2'1   1328     0.0718      1.008
  1329         HC    188     DA   H2'2   1329     0.0718      1.008
  1330         OS    188     DA    O3'   1330    -0.3927         16   ; qtot -41.31
; residue 189 DA  rtp DA   q -1.0
  1331          P    189     DA      P   1331     1.1659      30.97
  1332         O2    189     DA    O1P   1332    -0.7761         16
  1333         O2    189     DA    O2P   1333    -0.7761         16
  1334         OS    189     DA    O5'   1334   -0.43015         16
  1335         CI    189     DA    C5'   1335    0.01485      12.01
  1336         H1    189     DA   H5'1   1336    0.09715      1.008
  1337         H1    189     DA   H5'2   1337    0.09715      1.008
  1338         CT    189     DA    C4'   1338    0.09765      12.01
  1339         H1    189     DA    H4'   1339    0.05235      1.008
  1340         OS    189     DA    O4'   1340    -0.3691         16
  1341         CT    189     DA    C1'   1341     0.0431      12.01
  1342         H2    189     DA    H1'   1342     0.1838      1.008
  1343         N*    189     DA     N9   1343    -0.0268      14.01
  1344         C1    189     DA     C8   1344     0.1607      12.01
  1345         H5    189     DA     H8   1345     0.1877      1.008
  1346         NB    189     DA     N7   1346    -0.6175      14.01
  1347         CB    189     DA     C5   1347     0.0725      12.01
  1348         CA    189     DA     C6   1348     0.6897      12.01
  1349         N2    189     DA     N6   1349    -0.9123      14.01
  1350          H    189     DA    H61   1350     0.4167      1.008
  1351          H    189     DA    H62   1351     0.4167      1.008
  1352         NC    189     DA     N1   1352    -0.7624      14.01
  1353         CQ    189     DA     C2   1353     0.5716      12.01
  1354         H5    189     DA     H2   1354     0.0598      1.008
  1355         NC    189     DA     N3   1355    -0.7417      14.01
  1356         CB    189     DA     C4   1356       0.38      12.01
  1357         CE    189     DA    C3'   1357    0.00605     12.001
  1358         H1    189     DA    H3'   1358    0.03325      1.008
  1359         CT    189     DA    C2'   1359    -0.0854      12.01
  1360         HC    189     DA   H2'1   1360     0.0718      1.008
  1361         HC    189     DA   H2'2   1361     0.0718      1.008
  1362         OS    189     DA    O3'   1362    -0.3927         16   ; qtot -42.31
; residue 190 DC  rtp DC   q -1.0
  1363          P    190     DC      P   1363     1.1659      30.97
  1364         O2    190     DC    O1P   1364    -0.7761         16
  1365         O2    190     DC    O2P   1365    -0.7761         16
  1366         OS    190     DC    O5'   1366   -0.43015         16
  1367         CI    190     DC    C5'   1367    0.01485      12.01
  1368         H1    190     DC   H5'1   1368    0.09715      1.008
  1369         H1    190     DC   H5'2   1369    0.09715      1.008
  1370         CT    190     DC    C4'   1370    0.09765      12.01
  1371         H1    190     DC    H4'   1371    0.05235      1.008
  1372         OS    190     DC    O4'   1372    -0.3691         16
  1373         CT    190     DC    C1'   1373    -0.0116      12.01
  1374         H2    190     DC    H1'   1374     0.1963      1.008
  1375         N*    190     DC     N1   1375    -0.0339      14.01
  1376         CM    190     DC     C6   1376    -0.0183      12.01
  1377         H4    190     DC     H6   1377     0.2293      1.008
  1378         CM    190     DC     C5   1378    -0.5222      12.01
  1379         HA    190     DC     H5   1379     0.1863      1.008
  1380         CA    190     DC     C4   1380     0.8439      12.01
  1381         N2    190     DC     N4   1381    -0.9773      14.01
  1382          H    190     DC    H41   1382     0.4314      1.008
  1383          H    190     DC    H42   1383     0.4314      1.008
  1384         NC    190     DC     N3   1384    -0.7748      14.01
  1385          C    190     DC     C2   1385     0.7959      12.01
  1386          O    190     DC     O2   1386    -0.6548         16
  1387         CE    190     DC    C3'   1387    0.00605     12.001
  1388         H1    190     DC    H3'   1388    0.03325      1.008
  1389         CT    190     DC    C2'   1389    -0.0854      12.01
  1390         HC    190     DC   H2'1   1390     0.0718      1.008
  1391         HC    190     DC   H2'2   1391     0.0718      1.008
  1392         OS    190     DC    O3'   1392    -0.3927         16   ; qtot -43.31
; residue 191 DT  rtp DT   q -1.0
  1393          P    191     DT      P   1393     1.1659      30.97
  1394         O2    191     DT    O1P   1394    -0.7761         16
  1395         O2    191     DT    O2P   1395    -0.7761         16
  1396         OS    191     DT    O5'   1396   -0.43015         16
  1397         CI    191     DT    C5'   1397    0.01485      12.01
  1398         H1    191     DT   H5'1   1398    0.09715      1.008
  1399         H1    191     DT   H5'2   1399    0.09715      1.008
  1400         CT    191     DT    C4'   1400    0.09765      12.01
  1401         H1    191     DT    H4'   1401    0.05235      1.008
  1402         OS    191     DT    O4'   1402    -0.3691         16
  1403         CT    191     DT    C1'   1403      0.068      12.01
  1404         H2    191     DT    H1'   1404     0.1804      1.008
  1405         N*    191     DT     N1   1405    -0.0239      14.01
  1406         C2    191     DT     C6   1406    -0.2209      12.01
  1407         H4    191     DT     H6   1407     0.2607      1.008
  1408         C2    191     DT     C5   1408     0.0025      12.01
  1409         CT    191     DT     C7   1409    -0.2269      12.01
  1410         HC    191     DT    H71   1410      0.077      1.008
  1411         HC    191     DT    H72   1411      0.077      1.008
  1412         HC    191     DT    H73   1412      0.077      1.008
  1413          C    191     DT     C4   1413     0.5194      12.01
  1414          O    191     DT     O4   1414    -0.5563         16
  1415         NA    191     DT     N3   1415     -0.434      14.01
  1416          H    191     DT     H3   1416      0.342      1.008
  1417          C    191     DT     C2   1417     0.5677      12.01
  1418          O    191     DT     O2   1418    -0.5881         16
  1419         CE    191     DT    C3'   1419    0.00605     12.001
  1420         H1    191     DT    H3'   1420    0.03325      1.008
  1421         CT    191     DT    C2'   1421    -0.0854      12.01
  1422         HC    191     DT   H2'1   1422     0.0718      1.008
  1423         HC    191     DT   H2'2   1423     0.0718      1.008
  1424         OS    191     DT    O3'   1424    -0.3927         16   ; qtot -44.31
; residue 192 DG  rtp DG   q -1.0
  1425          P    192     DG      P   1425     1.1659      30.97
  1426         O2    192     DG    O1P   1426    -0.7761         16
  1427         O2    192     DG    O2P   1427    -0.7761         16
  1428         OS    192     DG    O5'   1428   -0.43015         16
  1429         CI    192     DG    C5'   1429    0.01485      12.01
  1430         H1    192     DG   H5'1   1430    0.09715      1.008
  1431         H1    192     DG   H5'2   1431    0.09715      1.008
  1432         CT    192     DG    C4'   1432    0.09765      12.01
  1433         H1    192     DG    H4'   1433    0.05235      1.008
  1434         OS    192     DG    O4'   1434    -0.3691         16
  1435         CT    192     DG    C1'   1435     0.0358      12.01
  1436         H2    192     DG    H1'   1436     0.1746      1.008
  1437         N*    192     DG     N9   1437     0.0577      14.01
  1438         CK    192     DG     C8   1438     0.0736      12.01
  1439         H5    192     DG     H8   1439     0.1997      1.008
  1440         NB    192     DG     N7   1440    -0.5725      14.01
  1441         CB    192     DG     C5   1441     0.1991      12.01
  1442          C    192     DG     C6   1442     0.4918      12.01
  1443          O    192     DG     O6   1443    -0.5699         16
  1444         NA    192     DG     N1   1444    -0.5053      14.01
  1445          H    192     DG     H1   1445      0.352      1.008
  1446         CA    192     DG     C2   1446     0.7432      12.01
  1447         N2    192     DG     N2   1447     -0.923      14.01
  1448          H    192     DG    H21   1448     0.4235      1.008
  1449          H    192     DG    H22   1449     0.4235      1.008
  1450         NC    192     DG     N3   1450    -0.6636      14.01
  1451         CB    192     DG     C4   1451     0.1814      12.01
  1452         CE    192     DG    C3'   1452    0.00605     12.001
  1453         H1    192     DG    H3'   1453    0.03325      1.008
  1454         CT    192     DG    C2'   1454    -0.0854      12.01
  1455         HC    192     DG   H2'1   1455     0.0718      1.008
  1456         HC    192     DG   H2'2   1456     0.0718      1.008
  1457         OS    192     DG    O3'   1457    -0.3927         16   ; qtot -45.31
; residue 193 DC  rtp DC   q -1.0
  1458          P    193     DC      P   1458     1.1659      30.97
  1459         O2    193     DC    O1P   1459    -0.7761         16
  1460         O2    193     DC    O2P   1460    -0.7761         16
  1461         OS    193     DC    O5'   1461   -0.43015         16
  1462         CI    193     DC    C5'   1462    0.01485      12.01
  1463         H1    193     DC   H5'1   1463    0.09715      1.008
  1464         H1    193     DC   H5'2   1464    0.09715      1.008
  1465         CT    193     DC    C4'   1465    0.09765      12.01
  1466         H1    193     DC    H4'   1466    0.05235      1.008
  1467         OS    193     DC    O4'   1467    -0.3691         16
  1468         CT    193     DC    C1'   1468    -0.0116      12.01
  1469         H2    193     DC    H1'   1469     0.1963      1.008
  1470         N*    193     DC     N1   1470    -0.0339      14.01
  1471         CM    193     DC     C6   1471    -0.0183      12.01
  1472         H4    193     DC     H6   1472     0.2293      1.008
  1473         CM    193     DC     C5   1473    -0.5222      12.01
  1474         HA    193     DC     H5   1474     0.1863      1.008
  1475         CA    193     DC     C4   1475     0.8439      12.01
  1476         N2    193     DC     N4   1476    -0.9773      14.01
  1477          H    193     DC    H41   1477     0.4314      1.008
  1478          H    193     DC    H42   1478     0.4314      1.008
  1479         NC    193     DC     N3   1479    -0.7748      14.01
  1480          C    193     DC     C2   1480     0.7959      12.01
  1481          O    193     DC     O2   1481    -0.6548         16
  1482         CE    193     DC    C3'   1482    0.00605     12.001
  1483         H1    193     DC    H3'   1483    0.03325      1.008
  1484         CT    193     DC    C2'   1484    -0.0854      12.01
  1485         HC    193     DC   H2'1   1485     0.0718      1.008
  1486         HC    193     DC   H2'2   1486     0.0718      1.008
  1487         OS    193     DC    O3'   1487    -0.3927         16   ; qtot -46.31
; residue 194 DT  rtp DT   q -1.0
  1488          P    194     DT      P   1488     1.1659      30.97
  1489         O2    194     DT    O1P   1489    -0.7761         16
  1490         O2    194     DT    O2P   1490    -0.7761         16
  1491         OS    194     DT    O5'   1491   -0.43015         16
  1492         CI    194     DT    C5'   1492    0.01485      12.01
  1493         H1    194     DT   H5'1   1493    0.09715      1.008
  1494         H1    194     DT   H5'2   1494    0.09715      1.008
  1495         CT    194     DT    C4'   1495    0.09765      12.01
  1496         H1    194     DT    H4'   1496    0.05235      1.008
  1497         OS    194     DT    O4'   1497    -0.3691         16
  1498         CT    194     DT    C1'   1498      0.068      12.01
  1499         H2    194     DT    H1'   1499     0.1804      1.008
  1500         N*    194     DT     N1   1500    -0.0239      14.01
  1501         C2    194     DT     C6   1501    -0.2209      12.01
  1502         H4    194     DT     H6   1502     0.2607      1.008
  1503         C2    194     DT     C5   1503     0.0025      12.01
  1504         CT    194     DT     C7   1504    -0.2269      12.01
  1505         HC    194     DT    H71   1505      0.077      1.008
  1506         HC    194     DT    H72   1506      0.077      1.008
  1507         HC    194     DT    H73   1507      0.077      1.008
  1508          C    194     DT     C4   1508     0.5194      12.01
  1509          O    194     DT     O4   1509    -0.5563         16
  1510         NA    194     DT     N3   1510     -0.434      14.01
  1511          H    194     DT     H3   1511      0.342      1.008
  1512          C    194     DT     C2   1512     0.5677      12.01
  1513          O    194     DT     O2   1513    -0.5881         16
  1514         CE    194     DT    C3'   1514    0.00605     12.001
  1515         H1    194     DT    H3'   1515    0.03325      1.008
  1516         CT    194     DT    C2'   1516    -0.0854      12.01
  1517         HC    194     DT   H2'1   1517     0.0718      1.008
  1518         HC    194     DT   H2'2   1518     0.0718      1.008
  1519         OS    194     DT    O3'   1519    -0.3927         16   ; qtot -47.31
; residue 195 DC  rtp DC   q -1.0
  1520          P    195     DC      P   1520     1.1659      30.97
  1521         O2    195     DC    O1P   1521    -0.7761         16
  1522         O2    195     DC    O2P   1522    -0.7761         16
  1523         OS    195     DC    O5'   1523   -0.43015         16
  1524         CI    195     DC    C5'   1524    0.01485      12.01
  1525         H1    195     DC   H5'1   1525    0.09715      1.008
  1526         H1    195     DC   H5'2   1526    0.09715      1.008
  1527         CT    195     DC    C4'   1527    0.09765      12.01
  1528         H1    195     DC    H4'   1528    0.05235      1.008
  1529         OS    195     DC    O4'   1529    -0.3691         16
  1530         CT    195     DC    C1'   1530    -0.0116      12.01
  1531         H2    195     DC    H1'   1531     0.1963      1.008
  1532         N*    195     DC     N1   1532    -0.0339      14.01
  1533         CM    195     DC     C6   1533    -0.0183      12.01
  1534         H4    195     DC     H6   1534     0.2293      1.008
  1535         CM    195     DC     C5   1535    -0.5222      12.01
  1536         HA    195     DC     H5   1536     0.1863      1.008
  1537         CA    195     DC     C4   1537     0.8439      12.01
  1538         N2    195     DC     N4   1538    -0.9773      14.01
  1539          H    195     DC    H41   1539     0.4314      1.008
  1540          H    195     DC    H42   1540     0.4314      1.008
  1541         NC    195     DC     N3   1541    -0.7748      14.01
  1542          C    195     DC     C2   1542     0.7959      12.01
  1543          O    195     DC     O2   1543    -0.6548         16
  1544         CE    195     DC    C3'   1544    0.00605     12.001
  1545         H1    195     DC    H3'   1545    0.03325      1.008
  1546         CT    195     DC    C2'   1546    -0.0854      12.01
  1547         HC    195     DC   H2'1   1547     0.0718      1.008
  1548         HC    195     DC   H2'2   1548     0.0718      1.008
  1549         OS    195     DC    O3'   1549    -0.3927         16   ; qtot -48.31
; residue 196 DC  rtp DC   q -1.0
  1550          P    196     DC      P   1550     1.1659      30.97
  1551         O2    196     DC    O1P   1551    -0.7761         16
  1552         O2    196     DC    O2P   1552    -0.7761         16
  1553         OS    196     DC    O5'   1553   -0.43015         16
  1554         CI    196     DC    C5'   1554    0.01485      12.01
  1555         H1    196     DC   H5'1   1555    0.09715      1.008
  1556         H1    196     DC   H5'2   1556    0.09715      1.008
  1557         CT    196     DC    C4'   1557    0.09765      12.01
  1558         H1    196     DC    H4'   1558    0.05235      1.008
  1559         OS    196     DC    O4'   1559    -0.3691         16
  1560         CT    196     DC    C1'   1560    -0.0116      12.01
  1561         H2    196     DC    H1'   1561     0.1963      1.008
  1562         N*    196     DC     N1   1562    -0.0339      14.01
  1563         CM    196     DC     C6   1563    -0.0183      12.01
  1564         H4    196     DC     H6   1564     0.2293      1.008
  1565         CM    196     DC     C5   1565    -0.5222      12.01
  1566         HA    196     DC     H5   1566     0.1863      1.008
  1567         CA    196     DC     C4   1567     0.8439      12.01
  1568         N2    196     DC     N4   1568    -0.9773      14.01
  1569          H    196     DC    H41   1569     0.4314      1.008
  1570          H    196     DC    H42   1570     0.4314      1.008
  1571         NC    196     DC     N3   1571    -0.7748      14.01
  1572          C    196     DC     C2   1572     0.7959      12.01
  1573          O    196     DC     O2   1573    -0.6548         16
  1574         CE    196     DC    C3'   1574    0.00605     12.001
  1575         H1    196     DC    H3'   1575    0.03325      1.008
  1576         CT    196     DC    C2'   1576    -0.0854      12.01
  1577         HC    196     DC   H2'1   1577     0.0718      1.008
  1578         HC    196     DC   H2'2   1578     0.0718      1.008
  1579         OS    196     DC    O3'   1579    -0.3927         16   ; qtot -49.31
; residue 197 DA  rtp DA   q -1.0
  1580          P    197     DA      P   1580     1.1659      30.97
  1581         O2    197     DA    O1P   1581    -0.7761         16
  1582         O2    197     DA    O2P   1582    -0.7761         16
  1583         OS    197     DA    O5'   1583   -0.43015         16
  1584         CI    197     DA    C5'   1584    0.01485      12.01
  1585         H1    197     DA   H5'1   1585    0.09715      1.008
  1586         H1    197     DA   H5'2   1586    0.09715      1.008
  1587         CT    197     DA    C4'   1587    0.09765      12.01
  1588         H1    197     DA    H4'   1588    0.05235      1.008
  1589         OS    197     DA    O4'   1589    -0.3691         16
  1590         CT    197     DA    C1'   1590     0.0431      12.01
  1591         H2    197     DA    H1'   1591     0.1838      1.008
  1592         N*    197     DA     N9   1592    -0.0268      14.01
  1593         C1    197     DA     C8   1593     0.1607      12.01
  1594         H5    197     DA     H8   1594     0.1877      1.008
  1595         NB    197     DA     N7   1595    -0.6175      14.01
  1596         CB    197     DA     C5   1596     0.0725      12.01
  1597         CA    197     DA     C6   1597     0.6897      12.01
  1598         N2    197     DA     N6   1598    -0.9123      14.01
  1599          H    197     DA    H61   1599     0.4167      1.008
  1600          H    197     DA    H62   1600     0.4167      1.008
  1601         NC    197     DA     N1   1601    -0.7624      14.01
  1602         CQ    197     DA     C2   1602     0.5716      12.01
  1603         H5    197     DA     H2   1603     0.0598      1.008
  1604         NC    197     DA     N3   1604    -0.7417      14.01
  1605         CB    197     DA     C4   1605       0.38      12.01
  1606         CE    197     DA    C3'   1606    0.00605     12.001
  1607         H1    197     DA    H3'   1607    0.03325      1.008
  1608         CT    197     DA    C2'   1608    -0.0854      12.01
  1609         HC    197     DA   H2'1   1609     0.0718      1.008
  1610         HC    197     DA   H2'2   1610     0.0718      1.008
  1611         OS    197     DA    O3'   1611    -0.3927         16   ; qtot -50.31
; residue 198 DT  rtp DT   q -1.0
  1612          P    198     DT      P   1612     1.1659      30.97
  1613         O2    198     DT    O1P   1613    -0.7761         16
  1614         O2    198     DT    O2P   1614    -0.7761         16
  1615         OS    198     DT    O5'   1615   -0.43015         16
  1616         CI    198     DT    C5'   1616    0.01485      12.01
  1617         H1    198     DT   H5'1   1617    0.09715      1.008
  1618         H1    198     DT   H5'2   1618    0.09715      1.008
  1619         CT    198     DT    C4'   1619    0.09765      12.01
  1620         H1    198     DT    H4'   1620    0.05235      1.008
  1621         OS    198     DT    O4'   1621    -0.3691         16
  1622         CT    198     DT    C1'   1622      0.068      12.01
  1623         H2    198     DT    H1'   1623     0.1804      1.008
  1624         N*    198     DT     N1   1624    -0.0239      14.01
  1625         C2    198     DT     C6   1625    -0.2209      12.01
  1626         H4    198     DT     H6   1626     0.2607      1.008
  1627         C2    198     DT     C5   1627     0.0025      12.01
  1628         CT    198     DT     C7   1628    -0.2269      12.01
  1629         HC    198     DT    H71   1629      0.077      1.008
  1630         HC    198     DT    H72   1630      0.077      1.008
  1631         HC    198     DT    H73   1631      0.077      1.008
  1632          C    198     DT     C4   1632     0.5194      12.01
  1633          O    198     DT     O4   1633    -0.5563         16
  1634         NA    198     DT     N3   1634     -0.434      14.01
  1635          H    198     DT     H3   1635      0.342      1.008
  1636          C    198     DT     C2   1636     0.5677      12.01
  1637          O    198     DT     O2   1637    -0.5881         16
  1638         CE    198     DT    C3'   1638    0.00605     12.001
  1639         H1    198     DT    H3'   1639    0.03325      1.008
  1640         CT    198     DT    C2'   1640    -0.0854      12.01
  1641         HC    198     DT   H2'1   1641     0.0718      1.008
  1642         HC    198     DT   H2'2   1642     0.0718      1.008
  1643         OS    198     DT    O3'   1643    -0.3927         16   ; qtot -51.31
; residue 199 DC  rtp DC   q -1.0
  1644          P    199     DC      P   1644     1.1659      30.97
  1645         O2    199     DC    O1P   1645    -0.7761         16
  1646         O2    199     DC    O2P   1646    -0.7761         16
  1647         OS    199     DC    O5'   1647   -0.43015         16
  1648         CI    199     DC    C5'   1648    0.01485      12.01
  1649         H1    199     DC   H5'1   1649    0.09715      1.008
  1650         H1    199     DC   H5'2   1650    0.09715      1.008
  1651         CT    199     DC    C4'   1651    0.09765      12.01
  1652         H1    199     DC    H4'   1652    0.05235      1.008
  1653         OS    199     DC    O4'   1653    -0.3691         16
  1654         CT    199     DC    C1'   1654    -0.0116      12.01
  1655         H2    199     DC    H1'   1655     0.1963      1.008
  1656         N*    199     DC     N1   1656    -0.0339      14.01
  1657         CM    199     DC     C6   1657    -0.0183      12.01
  1658         H4    199     DC     H6   1658     0.2293      1.008
  1659         CM    199     DC     C5   1659    -0.5222      12.01
  1660         HA    199     DC     H5   1660     0.1863      1.008
  1661         CA    199     DC     C4   1661     0.8439      12.01
  1662         N2    199     DC     N4   1662    -0.9773      14.01
  1663          H    199     DC    H41   1663     0.4314      1.008
  1664          H    199     DC    H42   1664     0.4314      1.008
  1665         NC    199     DC     N3   1665    -0.7748      14.01
  1666          C    199     DC     C2   1666     0.7959      12.01
  1667          O    199     DC     O2   1667    -0.6548         16
  1668         CE    199     DC    C3'   1668    0.00605     12.001
  1669         H1    199     DC    H3'   1669    0.03325      1.008
  1670         CT    199     DC    C2'   1670    -0.0854      12.01
  1671         HC    199     DC   H2'1   1671     0.0718      1.008
  1672         HC    199     DC   H2'2   1672     0.0718      1.008
  1673         OS    199     DC    O3'   1673    -0.3927         16   ; qtot -52.31
; residue 200 DA  rtp DA   q -1.0
  1674          P    200     DA      P   1674     1.1659      30.97
  1675         O2    200     DA    O1P   1675    -0.7761         16
  1676         O2    200     DA    O2P   1676    -0.7761         16
  1677         OS    200     DA    O5'   1677   -0.43015         16
  1678         CI    200     DA    C5'   1678    0.01485      12.01
  1679         H1    200     DA   H5'1   1679    0.09715      1.008
  1680         H1    200     DA   H5'2   1680    0.09715      1.008
  1681         CT    200     DA    C4'   1681    0.09765      12.01
  1682         H1    200     DA    H4'   1682    0.05235      1.008
  1683         OS    200     DA    O4'   1683    -0.3691         16
  1684         CT    200     DA    C1'   1684     0.0431      12.01
  1685         H2    200     DA    H1'   1685     0.1838      1.008
  1686         N*    200     DA     N9   1686    -0.0268      14.01
  1687         C1    200     DA     C8   1687     0.1607      12.01
  1688         H5    200     DA     H8   1688     0.1877      1.008
  1689         NB    200     DA     N7   1689    -0.6175      14.01
  1690         CB    200     DA     C5   1690     0.0725      12.01
  1691         CA    200     DA     C6   1691     0.6897      12.01
  1692         N2    200     DA     N6   1692    -0.9123      14.01
  1693          H    200     DA    H61   1693     0.4167      1.008
  1694          H    200     DA    H62   1694     0.4167      1.008
  1695         NC    200     DA     N1   1695    -0.7624      14.01
  1696         CQ    200     DA     C2   1696     0.5716      12.01
  1697         H5    200     DA     H2   1697     0.0598      1.008
  1698         NC    200     DA     N3   1698    -0.7417      14.01
  1699         CB    200     DA     C4   1699       0.38      12.01
  1700         CE    200     DA    C3'   1700    0.00605     12.001
  1701         H1    200     DA    H3'   1701    0.03325      1.008
  1702         CT    200     DA    C2'   1702    -0.0854      12.01
  1703         HC    200     DA   H2'1   1703     0.0718      1.008
  1704         HC    200     DA   H2'2   1704     0.0718      1.008
  1705         OS    200     DA    O3'   1705    -0.3927         16   ; qtot -53.31
; residue 201 DA  rtp DA   q -1.0
  1706          P    201     DA      P   1706     1.1659      30.97
  1707         O2    201     DA    O1P   1707    -0.7761         16
  1708         O2    201     DA    O2P   1708    -0.7761         16
  1709         OS    201     DA    O5'   1709   -0.43015         16
  1710         CI    201     DA    C5'   1710    0.01485      12.01
  1711         H1    201     DA   H5'1   1711    0.09715      1.008
  1712         H1    201     DA   H5'2   1712    0.09715      1.008
  1713         CT    201     DA    C4'   1713    0.09765      12.01
  1714         H1    201     DA    H4'   1714    0.05235      1.008
  1715         OS    201     DA    O4'   1715    -0.3691         16
  1716         CT    201     DA    C1'   1716     0.0431      12.01
  1717         H2    201     DA    H1'   1717     0.1838      1.008
  1718         N*    201     DA     N9   1718    -0.0268      14.01
  1719         C1    201     DA     C8   1719     0.1607      12.01
  1720         H5    201     DA     H8   1720     0.1877      1.008
  1721         NB    201     DA     N7   1721    -0.6175      14.01
  1722         CB    201     DA     C5   1722     0.0725      12.01
  1723         CA    201     DA     C6   1723     0.6897      12.01
  1724         N2    201     DA     N6   1724    -0.9123      14.01
  1725          H    201     DA    H61   1725     0.4167      1.008
  1726          H    201     DA    H62   1726     0.4167      1.008
  1727         NC    201     DA     N1   1727    -0.7624      14.01
  1728         CQ    201     DA     C2   1728     0.5716      12.01
  1729         H5    201     DA     H2   1729     0.0598      1.008
  1730         NC    201     DA     N3   1730    -0.7417      14.01
  1731         CB    201     DA     C4   1731       0.38      12.01
  1732         CE    201     DA    C3'   1732    0.00605     12.001
  1733         H1    201     DA    H3'   1733    0.03325      1.008
  1734         CT    201     DA    C2'   1734    -0.0854      12.01
  1735         HC    201     DA   H2'1   1735     0.0718      1.008
  1736         HC    201     DA   H2'2   1736     0.0718      1.008
  1737         OS    201     DA    O3'   1737    -0.3927         16   ; qtot -54.31
; residue 202 DA  rtp DA   q -1.0
  1738          P    202     DA      P   1738     1.1659      30.97
  1739         O2    202     DA    O1P   1739    -0.7761         16
  1740         O2    202     DA    O2P   1740    -0.7761         16
  1741         OS    202     DA    O5'   1741   -0.43015         16
  1742         CI    202     DA    C5'   1742    0.01485      12.01
  1743         H1    202     DA   H5'1   1743    0.09715      1.008
  1744         H1    202     DA   H5'2   1744    0.09715      1.008
  1745         CT    202     DA    C4'   1745    0.09765      12.01
  1746         H1    202     DA    H4'   1746    0.05235      1.008
  1747         OS    202     DA    O4'   1747    -0.3691         16
  1748         CT    202     DA    C1'   1748     0.0431      12.01
  1749         H2    202     DA    H1'   1749     0.1838      1.008
  1750         N*    202     DA     N9   1750    -0.0268      14.01
  1751         C1    202     DA     C8   1751     0.1607      12.01
  1752         H5    202     DA     H8   1752     0.1877      1.008
  1753         NB    202     DA     N7   1753    -0.6175      14.01
  1754         CB    202     DA     C5   1754     0.0725      12.01
  1755         CA    202     DA     C6   1755     0.6897      12.01
  1756         N2    202     DA     N6   1756    -0.9123      14.01
  1757          H    202     DA    H61   1757     0.4167      1.008
  1758          H    202     DA    H62   1758     0.4167      1.008
  1759         NC    202     DA     N1   1759    -0.7624      14.01
  1760         CQ    202     DA     C2   1760     0.5716      12.01
  1761         H5    202     DA     H2   1761     0.0598      1.008
  1762         NC    202     DA     N3   1762    -0.7417      14.01
  1763         CB    202     DA     C4   1763       0.38      12.01
  1764         CE    202     DA    C3'   1764    0.00605     12.001
  1765         H1    202     DA    H3'   1765    0.03325      1.008
  1766         CT    202     DA    C2'   1766    -0.0854      12.01
  1767         HC    202     DA   H2'1   1767     0.0718      1.008
  1768         HC    202     DA   H2'2   1768     0.0718      1.008
  1769         OS    202     DA    O3'   1769    -0.3927         16   ; qtot -55.31
; residue 203 DA  rtp DA   q -1.0
  1770          P    203     DA      P   1770     1.1659      30.97
  1771         O2    203     DA    O1P   1771    -0.7761         16
  1772         O2    203     DA    O2P   1772    -0.7761         16
  1773         OS    203     DA    O5'   1773   -0.43015         16
  1774         CI    203     DA    C5'   1774    0.01485      12.01
  1775         H1    203     DA   H5'1   1775    0.09715      1.008
  1776         H1    203     DA   H5'2   1776    0.09715      1.008
  1777         CT    203     DA    C4'   1777    0.09765      12.01
  1778         H1    203     DA    H4'   1778    0.05235      1.008
  1779         OS    203     DA    O4'   1779    -0.3691         16
  1780         CT    203     DA    C1'   1780     0.0431      12.01
  1781         H2    203     DA    H1'   1781     0.1838      1.008
  1782         N*    203     DA     N9   1782    -0.0268      14.01
  1783         C1    203     DA     C8   1783     0.1607      12.01
  1784         H5    203     DA     H8   1784     0.1877      1.008
  1785         NB    203     DA     N7   1785    -0.6175      14.01
  1786         CB    203     DA     C5   1786     0.0725      12.01
  1787         CA    203     DA     C6   1787     0.6897      12.01
  1788         N2    203     DA     N6   1788    -0.9123      14.01
  1789          H    203     DA    H61   1789     0.4167      1.008
  1790          H    203     DA    H62   1790     0.4167      1.008
  1791         NC    203     DA     N1   1791    -0.7624      14.01
  1792         CQ    203     DA     C2   1792     0.5716      12.01
  1793         H5    203     DA     H2   1793     0.0598      1.008
  1794         NC    203     DA     N3   1794    -0.7417      14.01
  1795         CB    203     DA     C4   1795       0.38      12.01
  1796         CE    203     DA    C3'   1796    0.00605     12.001
  1797         H1    203     DA    H3'   1797    0.03325      1.008
  1798         CT    203     DA    C2'   1798    -0.0854      12.01
  1799         HC    203     DA   H2'1   1799     0.0718      1.008
  1800         HC    203     DA   H2'2   1800     0.0718      1.008
  1801         OS    203     DA    O3'   1801    -0.3927         16   ; qtot -56.31
; residue 204 DG  rtp DG   q -1.0
  1802          P    204     DG      P   1802     1.1659      30.97
  1803         O2    204     DG    O1P   1803    -0.7761         16
  1804         O2    204     DG    O2P   1804    -0.7761         16
  1805         OS    204     DG    O5'   1805   -0.43015         16
  1806         CI    204     DG    C5'   1806    0.01485      12.01
  1807         H1    204     DG   H5'1   1807    0.09715      1.008
  1808         H1    204     DG   H5'2   1808    0.09715      1.008
  1809         CT    204     DG    C4'   1809    0.09765      12.01
  1810         H1    204     DG    H4'   1810    0.05235      1.008
  1811         OS    204     DG    O4'   1811    -0.3691         16
  1812         CT    204     DG    C1'   1812     0.0358      12.01
  1813         H2    204     DG    H1'   1813     0.1746      1.008
  1814         N*    204     DG     N9   1814     0.0577      14.01
  1815         CK    204     DG     C8   1815     0.0736      12.01
  1816         H5    204     DG     H8   1816     0.1997      1.008
  1817         NB    204     DG     N7   1817    -0.5725      14.01
  1818         CB    204     DG     C5   1818     0.1991      12.01
  1819          C    204     DG     C6   1819     0.4918      12.01
  1820          O    204     DG     O6   1820    -0.5699         16
  1821         NA    204     DG     N1   1821    -0.5053      14.01
  1822          H    204     DG     H1   1822      0.352      1.008
  1823         CA    204     DG     C2   1823     0.7432      12.01
  1824         N2    204     DG     N2   1824     -0.923      14.01
  1825          H    204     DG    H21   1825     0.4235      1.008
  1826          H    204     DG    H22   1826     0.4235      1.008
  1827         NC    204     DG     N3   1827    -0.6636      14.01
  1828         CB    204     DG     C4   1828     0.1814      12.01
  1829         CE    204     DG    C3'   1829    0.00605     12.001
  1830         H1    204     DG    H3'   1830    0.03325      1.008
  1831         CT    204     DG    C2'   1831    -0.0854      12.01
  1832         HC    204     DG   H2'1   1832     0.0718      1.008
  1833         HC    204     DG   H2'2   1833     0.0718      1.008
  1834         OS    204     DG    O3'   1834    -0.3927         16   ; qtot -57.31
; residue 205 OGH rtp OGH  q  0.0
  1835          P    205    OGH      P   1835    1.16936      30.97
  1836         O2    205    OGH    O1P   1836    -0.7805         16
  1837         O2    205    OGH    O2P   1837    -0.7805         16
  1838         OS    205    OGH    O5'   1838   -0.43023         16
  1839         CI    205    OGH    C5'   1839    0.00962      12.01
  1840         H1    205    OGH   H5'1   1840    0.10056      1.008
  1841         H1    205    OGH   H5'2   1841    0.10056      1.008
  1842         CT    205    OGH    C4'   1842    0.11473      12.01
  1843         H1    205    OGH    H4'   1843    0.06515      1.008
  1844         OS    205    OGH    O4'   1844   -0.34806         16
  1845         CT    205    OGH    C1'   1845    0.07715      12.01
  1846         H2    205    OGH    H1'   1846    0.18615      1.008
  1847         N*    205    OGH     N9   1847    0.21408      14.01
  1848          C    205    OGH     C8   1848    0.43269      12.01
  1849          O    205    OGH     O8   1849   -0.40126         16
  1850         NA    205    OGH     N7   1850   -0.42253      14.01
  1851          H    205    OGH     H7   1851     0.4589      1.008
  1852         CB    205    OGH     C5   1852   -0.00298      12.01
  1853          C    205    OGH     C6   1853    0.33274      12.01
  1854          O    205    OGH     O6   1854   -0.39799         16
  1855         NA    205    OGH     N1   1855    -0.3822      14.01
  1856          H    205    OGH     H1   1856      0.355      1.008
  1857         CA    205    OGH     C2   1857    0.75848      12.01
  1858         N2    205    OGH     N2   1858   -0.95058      14.01
  1859          H    205    OGH    H21   1859    0.49492      1.008
  1860          H    205    OGH    H22   1860    0.49492      1.008
  1861         NC    205    OGH     N3   1861   -0.53289      14.01
  1862         CB    205    OGH     C4   1862     0.3685      12.01
  1863         CE    205    OGH    C3'   1863   -0.01612     12.001
  1864         H1    205    OGH    H3'   1864    0.03986      1.008
  1865         CT    205    OGH    C2'   1865   -0.09782      12.01
  1866         HC    205    OGH   H2'1   1866    0.07959      1.008
  1867         HC    205    OGH   H2'2   1867    0.07959      1.008
  1868         OS    205    OGH    O3'   1868   -0.38885         16   ; qtot -57.31
; residue 206 DC  rtp DC   q -1.0
  1869          P    206     DC      P   1869     1.1659      30.97
  1870         O2    206     DC    O1P   1870    -0.7761         16
  1871         O2    206     DC    O2P   1871    -0.7761         16
  1872         OS    206     DC    O5'   1872   -0.43015         16
  1873         CI    206     DC    C5'   1873    0.01485      12.01
  1874         H1    206     DC   H5'1   1874    0.09715      1.008
  1875         H1    206     DC   H5'2   1875    0.09715      1.008
  1876         CT    206     DC    C4'   1876    0.09765      12.01
  1877         H1    206     DC    H4'   1877    0.05235      1.008
  1878         OS    206     DC    O4'   1878    -0.3691         16
  1879         CT    206     DC    C1'   1879    -0.0116      12.01
  1880         H2    206     DC    H1'   1880     0.1963      1.008
  1881         N*    206     DC     N1   1881    -0.0339      14.01
  1882         CM    206     DC     C6   1882    -0.0183      12.01
  1883         H4    206     DC     H6   1883     0.2293      1.008
  1884         CM    206     DC     C5   1884    -0.5222      12.01
  1885         HA    206     DC     H5   1885     0.1863      1.008
  1886         CA    206     DC     C4   1886     0.8439      12.01
  1887         N2    206     DC     N4   1887    -0.9773      14.01
  1888          H    206     DC    H41   1888     0.4314      1.008
  1889          H    206     DC    H42   1889     0.4314      1.008
  1890         NC    206     DC     N3   1890    -0.7748      14.01
  1891          C    206     DC     C2   1891     0.7959      12.01
  1892          O    206     DC     O2   1892    -0.6548         16
  1893         CE    206     DC    C3'   1893    0.00605     12.001
  1894         H1    206     DC    H3'   1894    0.03325      1.008
  1895         CT    206     DC    C2'   1895    -0.0854      12.01
  1896         HC    206     DC   H2'1   1896     0.0718      1.008
  1897         HC    206     DC   H2'2   1897     0.0718      1.008
  1898         OS    206     DC    O3'   1898    -0.3927         16   ; qtot -58.31
; residue 207 DA  rtp DA   q -1.0
  1899          P    207     DA      P   1899     1.1659      30.97
  1900         O2    207     DA    O1P   1900    -0.7761         16
  1901         O2    207     DA    O2P   1901    -0.7761         16
  1902         OS    207     DA    O5'   1902   -0.43015         16
  1903         CI    207     DA    C5'   1903    0.01485      12.01
  1904         H1    207     DA   H5'1   1904    0.09715      1.008
  1905         H1    207     DA   H5'2   1905    0.09715      1.008
  1906         CT    207     DA    C4'   1906    0.09765      12.01
  1907         H1    207     DA    H4'   1907    0.05235      1.008
  1908         OS    207     DA    O4'   1908    -0.3691         16
  1909         CT    207     DA    C1'   1909     0.0431      12.01
  1910         H2    207     DA    H1'   1910     0.1838      1.008
  1911         N*    207     DA     N9   1911    -0.0268      14.01
  1912         C1    207     DA     C8   1912     0.1607      12.01
  1913         H5    207     DA     H8   1913     0.1877      1.008
  1914         NB    207     DA     N7   1914    -0.6175      14.01
  1915         CB    207     DA     C5   1915     0.0725      12.01
  1916         CA    207     DA     C6   1916     0.6897      12.01
  1917         N2    207     DA     N6   1917    -0.9123      14.01
  1918          H    207     DA    H61   1918     0.4167      1.008
  1919          H    207     DA    H62   1919     0.4167      1.008
  1920         NC    207     DA     N1   1920    -0.7624      14.01
  1921         CQ    207     DA     C2   1921     0.5716      12.01
  1922         H5    207     DA     H2   1922     0.0598      1.008
  1923         NC    207     DA     N3   1923    -0.7417      14.01
  1924         CB    207     DA     C4   1924       0.38      12.01
  1925         CE    207     DA    C3'   1925    0.00605     12.001
  1926         H1    207     DA    H3'   1926    0.03325      1.008
  1927         CT    207     DA    C2'   1927    -0.0854      12.01
  1928         HC    207     DA   H2'1   1928     0.0718      1.008
  1929         HC    207     DA   H2'2   1929     0.0718      1.008
  1930         OS    207     DA    O3'   1930    -0.3927         16   ; qtot -59.31
; residue 208 DT  rtp DT   q -1.0
  1931          P    208     DT      P   1931     1.1659      30.97
  1932         O2    208     DT    O1P   1932    -0.7761         16
  1933         O2    208     DT    O2P   1933    -0.7761         16
  1934         OS    208     DT    O5'   1934   -0.43015         16
  1935         CI    208     DT    C5'   1935    0.01485      12.01
  1936         H1    208     DT   H5'1   1936    0.09715      1.008
  1937         H1    208     DT   H5'2   1937    0.09715      1.008
  1938         CT    208     DT    C4'   1938    0.09765      12.01
  1939         H1    208     DT    H4'   1939    0.05235      1.008
  1940         OS    208     DT    O4'   1940    -0.3691         16
  1941         CT    208     DT    C1'   1941      0.068      12.01
  1942         H2    208     DT    H1'   1942     0.1804      1.008
  1943         N*    208     DT     N1   1943    -0.0239      14.01
  1944         C2    208     DT     C6   1944    -0.2209      12.01
  1945         H4    208     DT     H6   1945     0.2607      1.008
  1946         C2    208     DT     C5   1946     0.0025      12.01
  1947         CT    208     DT     C7   1947    -0.2269      12.01
  1948         HC    208     DT    H71   1948      0.077      1.008
  1949         HC    208     DT    H72   1949      0.077      1.008
  1950         HC    208     DT    H73   1950      0.077      1.008
  1951          C    208     DT     C4   1951     0.5194      12.01
  1952          O    208     DT     O4   1952    -0.5563         16
  1953         NA    208     DT     N3   1953     -0.434      14.01
  1954          H    208     DT     H3   1954      0.342      1.008
  1955          C    208     DT     C2   1955     0.5677      12.01
  1956          O    208     DT     O2   1956    -0.5881         16
  1957         CE    208     DT    C3'   1957    0.00605     12.001
  1958         H1    208     DT    H3'   1958    0.03325      1.008
  1959         CT    208     DT    C2'   1959    -0.0854      12.01
  1960         HC    208     DT   H2'1   1960     0.0718      1.008
  1961         HC    208     DT   H2'2   1961     0.0718      1.008
  1962         OS    208     DT    O3'   1962    -0.3927         16   ; qtot -60.31
; residue 209 DG  rtp DG   q -1.0
  1963          P    209     DG      P   1963     1.1659      30.97
  1964         O2    209     DG    O1P   1964    -0.7761         16
  1965         O2    209     DG    O2P   1965    -0.7761         16
  1966         OS    209     DG    O5'   1966   -0.43015         16
  1967         CI    209     DG    C5'   1967    0.01485      12.01
  1968         H1    209     DG   H5'1   1968    0.09715      1.008
  1969         H1    209     DG   H5'2   1969    0.09715      1.008
  1970         CT    209     DG    C4'   1970    0.09765      12.01
  1971         H1    209     DG    H4'   1971    0.05235      1.008
  1972         OS    209     DG    O4'   1972    -0.3691         16
  1973         CT    209     DG    C1'   1973     0.0358      12.01
  1974         H2    209     DG    H1'   1974     0.1746      1.008
  1975         N*    209     DG     N9   1975     0.0577      14.01
  1976         CK    209     DG     C8   1976     0.0736      12.01
  1977         H5    209     DG     H8   1977     0.1997      1.008
  1978         NB    209     DG     N7   1978    -0.5725      14.01
  1979         CB    209     DG     C5   1979     0.1991      12.01
  1980          C    209     DG     C6   1980     0.4918      12.01
  1981          O    209     DG     O6   1981    -0.5699         16
  1982         NA    209     DG     N1   1982    -0.5053      14.01
  1983          H    209     DG     H1   1983      0.352      1.008
  1984         CA    209     DG     C2   1984     0.7432      12.01
  1985         N2    209     DG     N2   1985     -0.923      14.01
  1986          H    209     DG    H21   1986     0.4235      1.008
  1987          H    209     DG    H22   1987     0.4235      1.008
  1988         NC    209     DG     N3   1988    -0.6636      14.01
  1989         CB    209     DG     C4   1989     0.1814      12.01
  1990         CE    209     DG    C3'   1990    0.00605     12.001
  1991         H1    209     DG    H3'   1991    0.03325      1.008
  1992         CT    209     DG    C2'   1992    -0.0854      12.01
  1993         HC    209     DG   H2'1   1993     0.0718      1.008
  1994         HC    209     DG   H2'2   1994     0.0718      1.008
  1995         OS    209     DG    O3'   1995    -0.3927         16   ; qtot -61.31
; residue 210 DT  rtp DT   q -1.0
  1996          P    210     DT      P   1996     1.1659      30.97
  1997         O2    210     DT    O1P   1997    -0.7761         16
  1998         O2    210     DT    O2P   1998    -0.7761         16
  1999         OS    210     DT    O5'   1999   -0.43015         16
  2000         CI    210     DT    C5'   2000    0.01485      12.01
  2001         H1    210     DT   H5'1   2001    0.09715      1.008
  2002         H1    210     DT   H5'2   2002    0.09715      1.008
  2003         CT    210     DT    C4'   2003    0.09765      12.01
  2004         H1    210     DT    H4'   2004    0.05235      1.008
  2005         OS    210     DT    O4'   2005    -0.3691         16
  2006         CT    210     DT    C1'   2006      0.068      12.01
  2007         H2    210     DT    H1'   2007     0.1804      1.008
  2008         N*    210     DT     N1   2008    -0.0239      14.01
  2009         C2    210     DT     C6   2009    -0.2209      12.01
  2010         H4    210     DT     H6   2010     0.2607      1.008
  2011         C2    210     DT     C5   2011     0.0025      12.01
  2012         CT    210     DT     C7   2012    -0.2269      12.01
  2013         HC    210     DT    H71   2013      0.077      1.008
  2014         HC    210     DT    H72   2014      0.077      1.008
  2015         HC    210     DT    H73   2015      0.077      1.008
  2016          C    210     DT     C4   2016     0.5194      12.01
  2017          O    210     DT     O4   2017    -0.5563         16
  2018         NA    210     DT     N3   2018     -0.434      14.01
  2019          H    210     DT     H3   2019      0.342      1.008
  2020          C    210     DT     C2   2020     0.5677      12.01
  2021          O    210     DT     O2   2021    -0.5881         16
  2022         CE    210     DT    C3'   2022    0.00605     12.001
  2023         H1    210     DT    H3'   2023    0.03325      1.008
  2024         CT    210     DT    C2'   2024    -0.0854      12.01
  2025         HC    210     DT   H2'1   2025     0.0718      1.008
  2026         HC    210     DT   H2'2   2026     0.0718      1.008
  2027         OS    210     DT    O3'   2027    -0.3927         16   ; qtot -62.31
; residue 211 DT  rtp DT   q -1.0
  2028          P    211     DT      P   2028     1.1659      30.97
  2029         O2    211     DT    O1P   2029    -0.7761         16
  2030         O2    211     DT    O2P   2030    -0.7761         16
  2031         OS    211     DT    O5'   2031   -0.43015         16
  2032         CI    211     DT    C5'   2032    0.01485      12.01
  2033         H1    211     DT   H5'1   2033    0.09715      1.008
  2034         H1    211     DT   H5'2   2034    0.09715      1.008
  2035         CT    211     DT    C4'   2035    0.09765      12.01
  2036         H1    211     DT    H4'   2036    0.05235      1.008
  2037         OS    211     DT    O4'   2037    -0.3691         16
  2038         CT    211     DT    C1'   2038      0.068      12.01
  2039         H2    211     DT    H1'   2039     0.1804      1.008
  2040         N*    211     DT     N1   2040    -0.0239      14.01
  2041         C2    211     DT     C6   2041    -0.2209      12.01
  2042         H4    211     DT     H6   2042     0.2607      1.008
  2043         C2    211     DT     C5   2043     0.0025      12.01
  2044         CT    211     DT     C7   2044    -0.2269      12.01
  2045         HC    211     DT    H71   2045      0.077      1.008
  2046         HC    211     DT    H72   2046      0.077      1.008
  2047         HC    211     DT    H73   2047      0.077      1.008
  2048          C    211     DT     C4   2048     0.5194      12.01
  2049          O    211     DT     O4   2049    -0.5563         16
  2050         NA    211     DT     N3   2050     -0.434      14.01
  2051          H    211     DT     H3   2051      0.342      1.008
  2052          C    211     DT     C2   2052     0.5677      12.01
  2053          O    211     DT     O2   2053    -0.5881         16
  2054         CE    211     DT    C3'   2054    0.00605     12.001
  2055         H1    211     DT    H3'   2055    0.03325      1.008
  2056         CT    211     DT    C2'   2056    -0.0854      12.01
  2057         HC    211     DT   H2'1   2057     0.0718      1.008
  2058         HC    211     DT   H2'2   2058     0.0718      1.008
  2059         OS    211     DT    O3'   2059    -0.3927         16   ; qtot -63.31
; residue 212 DC  rtp DC   q -1.0
  2060          P    212     DC      P   2060     1.1659      30.97
  2061         O2    212     DC    O1P   2061    -0.7761         16
  2062         O2    212     DC    O2P   2062    -0.7761         16
  2063         OS    212     DC    O5'   2063   -0.43015         16
  2064         CI    212     DC    C5'   2064    0.01485      12.01
  2065         H1    212     DC   H5'1   2065    0.09715      1.008
  2066         H1    212     DC   H5'2   2066    0.09715      1.008
  2067         CT    212     DC    C4'   2067    0.09765      12.01
  2068         H1    212     DC    H4'   2068    0.05235      1.008
  2069         OS    212     DC    O4'   2069    -0.3691         16
  2070         CT    212     DC    C1'   2070    -0.0116      12.01
  2071         H2    212     DC    H1'   2071     0.1963      1.008
  2072         N*    212     DC     N1   2072    -0.0339      14.01
  2073         CM    212     DC     C6   2073    -0.0183      12.01
  2074         H4    212     DC     H6   2074     0.2293      1.008
  2075         CM    212     DC     C5   2075    -0.5222      12.01
  2076         HA    212     DC     H5   2076     0.1863      1.008
  2077         CA    212     DC     C4   2077     0.8439      12.01
  2078         N2    212     DC     N4   2078    -0.9773      14.01
  2079          H    212     DC    H41   2079     0.4314      1.008
  2080          H    212     DC    H42   2080     0.4314      1.008
  2081         NC    212     DC     N3   2081    -0.7748      14.01
  2082          C    212     DC     C2   2082     0.7959      12.01
  2083          O    212     DC     O2   2083    -0.6548         16
  2084         CE    212     DC    C3'   2084    0.00605     12.001
  2085         H1    212     DC    H3'   2085    0.03325      1.008
  2086         CT    212     DC    C2'   2086    -0.0854      12.01
  2087         HC    212     DC   H2'1   2087     0.0718      1.008
  2088         HC    212     DC   H2'2   2088     0.0718      1.008
  2089         OS    212     DC    O3'   2089    -0.3927         16   ; qtot -64.31
; residue 213 DA  rtp DA   q -1.0
  2090          P    213     DA      P   2090     1.1659      30.97
  2091         O2    213     DA    O1P   2091    -0.7761         16
  2092         O2    213     DA    O2P   2092    -0.7761         16
  2093         OS    213     DA    O5'   2093   -0.43015         16
  2094         CI    213     DA    C5'   2094    0.01485      12.01
  2095         H1    213     DA   H5'1   2095    0.09715      1.008
  2096         H1    213     DA   H5'2   2096    0.09715      1.008
  2097         CT    213     DA    C4'   2097    0.09765      12.01
  2098         H1    213     DA    H4'   2098    0.05235      1.008
  2099         OS    213     DA    O4'   2099    -0.3691         16
  2100         CT    213     DA    C1'   2100     0.0431      12.01
  2101         H2    213     DA    H1'   2101     0.1838      1.008
  2102         N*    213     DA     N9   2102    -0.0268      14.01
  2103         C1    213     DA     C8   2103     0.1607      12.01
  2104         H5    213     DA     H8   2104     0.1877      1.008
  2105         NB    213     DA     N7   2105    -0.6175      14.01
  2106         CB    213     DA     C5   2106     0.0725      12.01
  2107         CA    213     DA     C6   2107     0.6897      12.01
  2108         N2    213     DA     N6   2108    -0.9123      14.01
  2109          H    213     DA    H61   2109     0.4167      1.008
  2110          H    213     DA    H62   2110     0.4167      1.008
  2111         NC    213     DA     N1   2111    -0.7624      14.01
  2112         CQ    213     DA     C2   2112     0.5716      12.01
  2113         H5    213     DA     H2   2113     0.0598      1.008
  2114         NC    213     DA     N3   2114    -0.7417      14.01
  2115         CB    213     DA     C4   2115       0.38      12.01
  2116         CE    213     DA    C3'   2116    0.00605     12.001
  2117         H1    213     DA    H3'   2117    0.03325      1.008
  2118         CT    213     DA    C2'   2118    -0.0854      12.01
  2119         HC    213     DA   H2'1   2119     0.0718      1.008
  2120         HC    213     DA   H2'2   2120     0.0718      1.008
  2121         OS    213     DA    O3'   2121    -0.3927         16   ; qtot -65.31
; residue 214 DG  rtp DG   q -1.0
  2122          P    214     DG      P   2122     1.1659      30.97
  2123         O2    214     DG    O1P   2123    -0.7761         16
  2124         O2    214     DG    O2P   2124    -0.7761         16
  2125         OS    214     DG    O5'   2125   -0.43015         16
  2126         CI    214     DG    C5'   2126    0.01485      12.01
  2127         H1    214     DG   H5'1   2127    0.09715      1.008
  2128         H1    214     DG   H5'2   2128    0.09715      1.008
  2129         CT    214     DG    C4'   2129    0.09765      12.01
  2130         H1    214     DG    H4'   2130    0.05235      1.008
  2131         OS    214     DG    O4'   2131    -0.3691         16
  2132         CT    214     DG    C1'   2132     0.0358      12.01
  2133         H2    214     DG    H1'   2133     0.1746      1.008
  2134         N*    214     DG     N9   2134     0.0577      14.01
  2135         CK    214     DG     C8   2135     0.0736      12.01
  2136         H5    214     DG     H8   2136     0.1997      1.008
  2137         NB    214     DG     N7   2137    -0.5725      14.01
  2138         CB    214     DG     C5   2138     0.1991      12.01
  2139          C    214     DG     C6   2139     0.4918      12.01
  2140          O    214     DG     O6   2140    -0.5699         16
  2141         NA    214     DG     N1   2141    -0.5053      14.01
  2142          H    214     DG     H1   2142      0.352      1.008
  2143         CA    214     DG     C2   2143     0.7432      12.01
  2144         N2    214     DG     N2   2144     -0.923      14.01
  2145          H    214     DG    H21   2145     0.4235      1.008
  2146          H    214     DG    H22   2146     0.4235      1.008
  2147         NC    214     DG     N3   2147    -0.6636      14.01
  2148         CB    214     DG     C4   2148     0.1814      12.01
  2149         CE    214     DG    C3'   2149    0.00605     12.001
  2150         H1    214     DG    H3'   2150    0.03325      1.008
  2151         CT    214     DG    C2'   2151    -0.0854      12.01
  2152         HC    214     DG   H2'1   2152     0.0718      1.008
  2153         HC    214     DG   H2'2   2153     0.0718      1.008
  2154         OS    214     DG    O3'   2154    -0.3927         16   ; qtot -66.31
; residue 215 DC  rtp DC   q -1.0
  2155          P    215     DC      P   2155     1.1659      30.97
  2156         O2    215     DC    O1P   2156    -0.7761         16
  2157         O2    215     DC    O2P   2157    -0.7761         16
  2158         OS    215     DC    O5'   2158   -0.43015         16
  2159         CI    215     DC    C5'   2159    0.01485      12.01
  2160         H1    215     DC   H5'1   2160    0.09715      1.008
  2161         H1    215     DC   H5'2   2161    0.09715      1.008
  2162         CT    215     DC    C4'   2162    0.09765      12.01
  2163         H1    215     DC    H4'   2163    0.05235      1.008
  2164         OS    215     DC    O4'   2164    -0.3691         16
  2165         CT    215     DC    C1'   2165    -0.0116      12.01
  2166         H2    215     DC    H1'   2166     0.1963      1.008
  2167         N*    215     DC     N1   2167    -0.0339      14.01
  2168         CM    215     DC     C6   2168    -0.0183      12.01
  2169         H4    215     DC     H6   2169     0.2293      1.008
  2170         CM    215     DC     C5   2170    -0.5222      12.01
  2171         HA    215     DC     H5   2171     0.1863      1.008
  2172         CA    215     DC     C4   2172     0.8439      12.01
  2173         N2    215     DC     N4   2173    -0.9773      14.01
  2174          H    215     DC    H41   2174     0.4314      1.008
  2175          H    215     DC    H42   2175     0.4314      1.008
  2176         NC    215     DC     N3   2176    -0.7748      14.01
  2177          C    215     DC     C2   2177     0.7959      12.01
  2178          O    215     DC     O2   2178    -0.6548         16
  2179         CE    215     DC    C3'   2179    0.00605     12.001
  2180         H1    215     DC    H3'   2180    0.03325      1.008
  2181         CT    215     DC    C2'   2181    -0.0854      12.01
  2182         HC    215     DC   H2'1   2182     0.0718      1.008
  2183         HC    215     DC   H2'2   2183     0.0718      1.008
  2184         OS    215     DC    O3'   2184    -0.3927         16   ; qtot -67.31
; residue 216 DT  rtp DT   q -1.0
  2185          P    216     DT      P   2185     1.1659      30.97
  2186         O2    216     DT    O1P   2186    -0.7761         16
  2187         O2    216     DT    O2P   2187    -0.7761         16
  2188         OS    216     DT    O5'   2188   -0.43015         16
  2189         CI    216     DT    C5'   2189    0.01485      12.01
  2190         H1    216     DT   H5'1   2190    0.09715      1.008
  2191         H1    216     DT   H5'2   2191    0.09715      1.008
  2192         CT    216     DT    C4'   2192    0.09765      12.01
  2193         H1    216     DT    H4'   2193    0.05235      1.008
  2194         OS    216     DT    O4'   2194    -0.3691         16
  2195         CT    216     DT    C1'   2195      0.068      12.01
  2196         H2    216     DT    H1'   2196     0.1804      1.008
  2197         N*    216     DT     N1   2197    -0.0239      14.01
  2198         C2    216     DT     C6   2198    -0.2209      12.01
  2199         H4    216     DT     H6   2199     0.2607      1.008
  2200         C2    216     DT     C5   2200     0.0025      12.01
  2201         CT    216     DT     C7   2201    -0.2269      12.01
  2202         HC    216     DT    H71   2202      0.077      1.008
  2203         HC    216     DT    H72   2203      0.077      1.008
  2204         HC    216     DT    H73   2204      0.077      1.008
  2205          C    216     DT     C4   2205     0.5194      12.01
  2206          O    216     DT     O4   2206    -0.5563         16
  2207         NA    216     DT     N3   2207     -0.434      14.01
  2208          H    216     DT     H3   2208      0.342      1.008
  2209          C    216     DT     C2   2209     0.5677      12.01
  2210          O    216     DT     O2   2210    -0.5881         16
  2211         CE    216     DT    C3'   2211    0.00605     12.001
  2212         H1    216     DT    H3'   2212    0.03325      1.008
  2213         CT    216     DT    C2'   2213    -0.0854      12.01
  2214         HC    216     DT   H2'1   2214     0.0718      1.008
  2215         HC    216     DT   H2'2   2215     0.0718      1.008
  2216         OS    216     DT    O3'   2216    -0.3927         16   ; qtot -68.31
; residue 217 DG  rtp DG   q -1.0
  2217          P    217     DG      P   2217     1.1659      30.97
  2218         O2    217     DG    O1P   2218    -0.7761         16
  2219         O2    217     DG    O2P   2219    -0.7761         16
  2220         OS    217     DG    O5'   2220   -0.43015         16
  2221         CI    217     DG    C5'   2221    0.01485      12.01
  2222         H1    217     DG   H5'1   2222    0.09715      1.008
  2223         H1    217     DG   H5'2   2223    0.09715      1.008
  2224         CT    217     DG    C4'   2224    0.09765      12.01
  2225         H1    217     DG    H4'   2225    0.05235      1.008
  2226         OS    217     DG    O4'   2226    -0.3691         16
  2227         CT    217     DG    C1'   2227     0.0358      12.01
  2228         H2    217     DG    H1'   2228     0.1746      1.008
  2229         N*    217     DG     N9   2229     0.0577      14.01
  2230         CK    217     DG     C8   2230     0.0736      12.01
  2231         H5    217     DG     H8   2231     0.1997      1.008
  2232         NB    217     DG     N7   2232    -0.5725      14.01
  2233         CB    217     DG     C5   2233     0.1991      12.01
  2234          C    217     DG     C6   2234     0.4918      12.01
  2235          O    217     DG     O6   2235    -0.5699         16
  2236         NA    217     DG     N1   2236    -0.5053      14.01
  2237          H    217     DG     H1   2237      0.352      1.008
  2238         CA    217     DG     C2   2238     0.7432      12.01
  2239         N2    217     DG     N2   2239     -0.923      14.01
  2240          H    217     DG    H21   2240     0.4235      1.008
  2241          H    217     DG    H22   2241     0.4235      1.008
  2242         NC    217     DG     N3   2242    -0.6636      14.01
  2243         CB    217     DG     C4   2243     0.1814      12.01
  2244         CE    217     DG    C3'   2244    0.00605     12.001
  2245         H1    217     DG    H3'   2245    0.03325      1.008
  2246         CT    217     DG    C2'   2246    -0.0854      12.01
  2247         HC    217     DG   H2'1   2247     0.0718      1.008
  2248         HC    217     DG   H2'2   2248     0.0718      1.008
  2249         OS    217     DG    O3'   2249    -0.3927         16   ; qtot -69.31
; residue 218 DA  rtp DA   q -1.0
  2250          P    218     DA      P   2250     1.1659      30.97
  2251         O2    218     DA    O1P   2251    -0.7761         16
  2252         O2    218     DA    O2P   2252    -0.7761         16
  2253         OS    218     DA    O5'   2253   -0.43015         16
  2254         CI    218     DA    C5'   2254    0.01485      12.01
  2255         H1    218     DA   H5'1   2255    0.09715      1.008
  2256         H1    218     DA   H5'2   2256    0.09715      1.008
  2257         CT    218     DA    C4'   2257    0.09765      12.01
  2258         H1    218     DA    H4'   2258    0.05235      1.008
  2259         OS    218     DA    O4'   2259    -0.3691         16
  2260         CT    218     DA    C1'   2260     0.0431      12.01
  2261         H2    218     DA    H1'   2261     0.1838      1.008
  2262         N*    218     DA     N9   2262    -0.0268      14.01
  2263         C1    218     DA     C8   2263     0.1607      12.01
  2264         H5    218     DA     H8   2264     0.1877      1.008
  2265         NB    218     DA     N7   2265    -0.6175      14.01
  2266         CB    218     DA     C5   2266     0.0725      12.01
  2267         CA    218     DA     C6   2267     0.6897      12.01
  2268         N2    218     DA     N6   2268    -0.9123      14.01
  2269          H    218     DA    H61   2269     0.4167      1.008
  2270          H    218     DA    H62   2270     0.4167      1.008
  2271         NC    218     DA     N1   2271    -0.7624      14.01
  2272         CQ    218     DA     C2   2272     0.5716      12.01
  2273         H5    218     DA     H2   2273     0.0598      1.008
  2274         NC    218     DA     N3   2274    -0.7417      14.01
  2275         CB    218     DA     C4   2275       0.38      12.01
  2276         CE    218     DA    C3'   2276    0.00605     12.001
  2277         H1    218     DA    H3'   2277    0.03325      1.008
  2278         CT    218     DA    C2'   2278    -0.0854      12.01
  2279         HC    218     DA   H2'1   2279     0.0718      1.008
  2280         HC    218     DA   H2'2   2280     0.0718      1.008
  2281         OS    218     DA    O3'   2281    -0.3927         16   ; qtot -70.31
; residue 219 DA  rtp DA   q -1.0
  2282          P    219     DA      P   2282     1.1659      30.97
  2283         O2    219     DA    O1P   2283    -0.7761         16
  2284         O2    219     DA    O2P   2284    -0.7761         16
  2285         OS    219     DA    O5'   2285   -0.43015         16
  2286         CI    219     DA    C5'   2286    0.01485      12.01
  2287         H1    219     DA   H5'1   2287    0.09715      1.008
  2288         H1    219     DA   H5'2   2288    0.09715      1.008
  2289         CT    219     DA    C4'   2289    0.09765      12.01
  2290         H1    219     DA    H4'   2290    0.05235      1.008
  2291         OS    219     DA    O4'   2291    -0.3691         16
  2292         CT    219     DA    C1'   2292     0.0431      12.01
  2293         H2    219     DA    H1'   2293     0.1838      1.008
  2294         N*    219     DA     N9   2294    -0.0268      14.01
  2295         C1    219     DA     C8   2295     0.1607      12.01
  2296         H5    219     DA     H8   2296     0.1877      1.008
  2297         NB    219     DA     N7   2297    -0.6175      14.01
  2298         CB    219     DA     C5   2298     0.0725      12.01
  2299         CA    219     DA     C6   2299     0.6897      12.01
  2300         N2    219     DA     N6   2300    -0.9123      14.01
  2301          H    219     DA    H61   2301     0.4167      1.008
  2302          H    219     DA    H62   2302     0.4167      1.008
  2303         NC    219     DA     N1   2303    -0.7624      14.01
  2304         CQ    219     DA     C2   2304     0.5716      12.01
  2305         H5    219     DA     H2   2305     0.0598      1.008
  2306         NC    219     DA     N3   2306    -0.7417      14.01
  2307         CB    219     DA     C4   2307       0.38      12.01
  2308         CE    219     DA    C3'   2308    0.00605     12.001
  2309         H1    219     DA    H3'   2309    0.03325      1.008
  2310         CT    219     DA    C2'   2310    -0.0854      12.01
  2311         HC    219     DA   H2'1   2311     0.0718      1.008
  2312         HC    219     DA   H2'2   2312     0.0718      1.008
  2313         OS    219     DA    O3'   2313    -0.3927         16   ; qtot -71.31
; residue 220 DT  rtp DT   q -1.0
  2314          P    220     DT      P   2314     1.1659      30.97
  2315         O2    220     DT    O1P   2315    -0.7761         16
  2316         O2    220     DT    O2P   2316    -0.7761         16
  2317         OS    220     DT    O5'   2317   -0.43015         16
  2318         CI    220     DT    C5'   2318    0.01485      12.01
  2319         H1    220     DT   H5'1   2319    0.09715      1.008
  2320         H1    220     DT   H5'2   2320    0.09715      1.008
  2321         CT    220     DT    C4'   2321    0.09765      12.01
  2322         H1    220     DT    H4'   2322    0.05235      1.008
  2323         OS    220     DT    O4'   2323    -0.3691         16
  2324         CT    220     DT    C1'   2324      0.068      12.01
  2325         H2    220     DT    H1'   2325     0.1804      1.008
  2326         N*    220     DT     N1   2326    -0.0239      14.01
  2327         C2    220     DT     C6   2327    -0.2209      12.01
  2328         H4    220     DT     H6   2328     0.2607      1.008
  2329         C2    220     DT     C5   2329     0.0025      12.01
  2330         CT    220     DT     C7   2330    -0.2269      12.01
  2331         HC    220     DT    H71   2331      0.077      1.008
  2332         HC    220     DT    H72   2332      0.077      1.008
  2333         HC    220     DT    H73   2333      0.077      1.008
  2334          C    220     DT     C4   2334     0.5194      12.01
  2335          O    220     DT     O4   2335    -0.5563         16
  2336         NA    220     DT     N3   2336     -0.434      14.01
  2337          H    220     DT     H3   2337      0.342      1.008
  2338          C    220     DT     C2   2338     0.5677      12.01
  2339          O    220     DT     O2   2339    -0.5881         16
  2340         CE    220     DT    C3'   2340    0.00605     12.001
  2341         H1    220     DT    H3'   2341    0.03325      1.008
  2342         CT    220     DT    C2'   2342    -0.0854      12.01
  2343         HC    220     DT   H2'1   2343     0.0718      1.008
  2344         HC    220     DT   H2'2   2344     0.0718      1.008
  2345         OS    220     DT    O3'   2345    -0.3927         16   ; qtot -72.31
; residue 221 DT  rtp DT   q -1.0
  2346          P    221     DT      P   2346     1.1659      30.97
  2347         O2    221     DT    O1P   2347    -0.7761         16
  2348         O2    221     DT    O2P   2348    -0.7761         16
  2349         OS    221     DT    O5'   2349   -0.43015         16
  2350         CI    221     DT    C5'   2350    0.01485      12.01
  2351         H1    221     DT   H5'1   2351    0.09715      1.008
  2352         H1    221     DT   H5'2   2352    0.09715      1.008
  2353         CT    221     DT    C4'   2353    0.09765      12.01
  2354         H1    221     DT    H4'   2354    0.05235      1.008
  2355         OS    221     DT    O4'   2355    -0.3691         16
  2356         CT    221     DT    C1'   2356      0.068      12.01
  2357         H2    221     DT    H1'   2357     0.1804      1.008
  2358         N*    221     DT     N1   2358    -0.0239      14.01
  2359         C2    221     DT     C6   2359    -0.2209      12.01
  2360         H4    221     DT     H6   2360     0.2607      1.008
  2361         C2    221     DT     C5   2361     0.0025      12.01
  2362         CT    221     DT     C7   2362    -0.2269      12.01
  2363         HC    221     DT    H71   2363      0.077      1.008
  2364         HC    221     DT    H72   2364      0.077      1.008
  2365         HC    221     DT    H73   2365      0.077      1.008
  2366          C    221     DT     C4   2366     0.5194      12.01
  2367          O    221     DT     O4   2367    -0.5563         16
  2368         NA    221     DT     N3   2368     -0.434      14.01
  2369          H    221     DT     H3   2369      0.342      1.008
  2370          C    221     DT     C2   2370     0.5677      12.01
  2371          O    221     DT     O2   2371    -0.5881         16
  2372         CE    221     DT    C3'   2372    0.00605     12.001
  2373         H1    221     DT    H3'   2373    0.03325      1.008
  2374         CT    221     DT    C2'   2374    -0.0854      12.01
  2375         HC    221     DT   H2'1   2375     0.0718      1.008
  2376         HC    221     DT   H2'2   2376     0.0718      1.008
  2377         OS    221     DT    O3'   2377    -0.3927         16   ; qtot -73.31
; residue 222 DC  rtp DC   q -1.0
  2378          P    222     DC      P   2378     1.1659      30.97
  2379         O2    222     DC    O1P   2379    -0.7761         16
  2380         O2    222     DC    O2P   2380    -0.7761         16
  2381         OS    222     DC    O5'   2381   -0.43015         16
  2382         CI    222     DC    C5'   2382    0.01485      12.01
  2383         H1    222     DC   H5'1   2383    0.09715      1.008
  2384         H1    222     DC   H5'2   2384    0.09715      1.008
  2385         CT    222     DC    C4'   2385    0.09765      12.01
  2386         H1    222     DC    H4'   2386    0.05235      1.008
  2387         OS    222     DC    O4'   2387    -0.3691         16
  2388         CT    222     DC    C1'   2388    -0.0116      12.01
  2389         H2    222     DC    H1'   2389     0.1963      1.008
  2390         N*    222     DC     N1   2390    -0.0339      14.01
  2391         CM    222     DC     C6   2391    -0.0183      12.01
  2392         H4    222     DC     H6   2392     0.2293      1.008
  2393         CM    222     DC     C5   2393    -0.5222      12.01
  2394         HA    222     DC     H5   2394     0.1863      1.008
  2395         CA    222     DC     C4   2395     0.8439      12.01
  2396         N2    222     DC     N4   2396    -0.9773      14.01
  2397          H    222     DC    H41   2397     0.4314      1.008
  2398          H    222     DC    H42   2398     0.4314      1.008
  2399         NC    222     DC     N3   2399    -0.7748      14.01
  2400          C    222     DC     C2   2400     0.7959      12.01
  2401          O    222     DC     O2   2401    -0.6548         16
  2402         CE    222     DC    C3'   2402    0.00605     12.001
  2403         H1    222     DC    H3'   2403    0.03325      1.008
  2404         CT    222     DC    C2'   2404    -0.0854      12.01
  2405         HC    222     DC   H2'1   2405     0.0718      1.008
  2406         HC    222     DC   H2'2   2406     0.0718      1.008
  2407         OS    222     DC    O3'   2407    -0.3927         16   ; qtot -74.31
; residue 223 DA  rtp DA   q -1.0
  2408          P    223     DA      P   2408     1.1659      30.97
  2409         O2    223     DA    O1P   2409    -0.7761         16
  2410         O2    223     DA    O2P   2410    -0.7761         16
  2411         OS    223     DA    O5'   2411   -0.43015         16
  2412         CI    223     DA    C5'   2412    0.01485      12.01
  2413         H1    223     DA   H5'1   2413    0.09715      1.008
  2414         H1    223     DA   H5'2   2414    0.09715      1.008
  2415         CT    223     DA    C4'   2415    0.09765      12.01
  2416         H1    223     DA    H4'   2416    0.05235      1.008
  2417         OS    223     DA    O4'   2417    -0.3691         16
  2418         CT    223     DA    C1'   2418     0.0431      12.01
  2419         H2    223     DA    H1'   2419     0.1838      1.008
  2420         N*    223     DA     N9   2420    -0.0268      14.01
  2421         C1    223     DA     C8   2421     0.1607      12.01
  2422         H5    223     DA     H8   2422     0.1877      1.008
  2423         NB    223     DA     N7   2423    -0.6175      14.01
  2424         CB    223     DA     C5   2424     0.0725      12.01
  2425         CA    223     DA     C6   2425     0.6897      12.01
  2426         N2    223     DA     N6   2426    -0.9123      14.01
  2427          H    223     DA    H61   2427     0.4167      1.008
  2428          H    223     DA    H62   2428     0.4167      1.008
  2429         NC    223     DA     N1   2429    -0.7624      14.01
  2430         CQ    223     DA     C2   2430     0.5716      12.01
  2431         H5    223     DA     H2   2431     0.0598      1.008
  2432         NC    223     DA     N3   2432    -0.7417      14.01
  2433         CB    223     DA     C4   2433       0.38      12.01
  2434         CE    223     DA    C3'   2434    0.00605     12.001
  2435         H1    223     DA    H3'   2435    0.03325      1.008
  2436         CT    223     DA    C2'   2436    -0.0854      12.01
  2437         HC    223     DA   H2'1   2437     0.0718      1.008
  2438         HC    223     DA   H2'2   2438     0.0718      1.008
  2439         OS    223     DA    O3'   2439    -0.3927         16   ; qtot -75.31
; residue 224 DG  rtp DG   q -1.0
  2440          P    224     DG      P   2440     1.1659      30.97
  2441         O2    224     DG    O1P   2441    -0.7761         16
  2442         O2    224     DG    O2P   2442    -0.7761         16
  2443         OS    224     DG    O5'   2443   -0.43015         16
  2444         CI    224     DG    C5'   2444    0.01485      12.01
  2445         H1    224     DG   H5'1   2445    0.09715      1.008
  2446         H1    224     DG   H5'2   2446    0.09715      1.008
  2447         CT    224     DG    C4'   2447    0.09765      12.01
  2448         H1    224     DG    H4'   2448    0.05235      1.008
  2449         OS    224     DG    O4'   2449    -0.3691         16
  2450         CT    224     DG    C1'   2450     0.0358      12.01
  2451         H2    224     DG    H1'   2451     0.1746      1.008
  2452         N*    224     DG     N9   2452     0.0577      14.01
  2453         CK    224     DG     C8   2453     0.0736      12.01
  2454         H5    224     DG     H8   2454     0.1997      1.008
  2455         NB    224     DG     N7   2455    -0.5725      14.01
  2456         CB    224     DG     C5   2456     0.1991      12.01
  2457          C    224     DG     C6   2457     0.4918      12.01
  2458          O    224     DG     O6   2458    -0.5699         16
  2459         NA    224     DG     N1   2459    -0.5053      14.01
  2460          H    224     DG     H1   2460      0.352      1.008
  2461         CA    224     DG     C2   2461     0.7432      12.01
  2462         N2    224     DG     N2   2462     -0.923      14.01
  2463          H    224     DG    H21   2463     0.4235      1.008
  2464          H    224     DG    H22   2464     0.4235      1.008
  2465         NC    224     DG     N3   2465    -0.6636      14.01
  2466         CB    224     DG     C4   2466     0.1814      12.01
  2467         CE    224     DG    C3'   2467    0.00605     12.001
  2468         H1    224     DG    H3'   2468    0.03325      1.008
  2469         CT    224     DG    C2'   2469    -0.0854      12.01
  2470         HC    224     DG   H2'1   2470     0.0718      1.008
  2471         HC    224     DG   H2'2   2471     0.0718      1.008
  2472         OS    224     DG    O3'   2472    -0.3927         16   ; qtot -76.31
; residue 225 DC  rtp DC   q -1.0
  2473          P    225     DC      P   2473     1.1659      30.97
  2474         O2    225     DC    O1P   2474    -0.7761         16
  2475         O2    225     DC    O2P   2475    -0.7761         16
  2476         OS    225     DC    O5'   2476   -0.43015         16
  2477         CI    225     DC    C5'   2477    0.01485      12.01
  2478         H1    225     DC   H5'1   2478    0.09715      1.008
  2479         H1    225     DC   H5'2   2479    0.09715      1.008
  2480         CT    225     DC    C4'   2480    0.09765      12.01
  2481         H1    225     DC    H4'   2481    0.05235      1.008
  2482         OS    225     DC    O4'   2482    -0.3691         16
  2483         CT    225     DC    C1'   2483    -0.0116      12.01
  2484         H2    225     DC    H1'   2484     0.1963      1.008
  2485         N*    225     DC     N1   2485    -0.0339      14.01
  2486         CM    225     DC     C6   2486    -0.0183      12.01
  2487         H4    225     DC     H6   2487     0.2293      1.008
  2488         CM    225     DC     C5   2488    -0.5222      12.01
  2489         HA    225     DC     H5   2489     0.1863      1.008
  2490         CA    225     DC     C4   2490     0.8439      12.01
  2491         N2    225     DC     N4   2491    -0.9773      14.01
  2492          H    225     DC    H41   2492     0.4314      1.008
  2493          H    225     DC    H42   2493     0.4314      1.008
  2494         NC    225     DC     N3   2494    -0.7748      14.01
  2495          C    225     DC     C2   2495     0.7959      12.01
  2496          O    225     DC     O2   2496    -0.6548         16
  2497         CE    225     DC    C3'   2497    0.00605     12.001
  2498         H1    225     DC    H3'   2498    0.03325      1.008
  2499         CT    225     DC    C2'   2499    -0.0854      12.01
  2500         HC    225     DC   H2'1   2500     0.0718      1.008
  2501         HC    225     DC   H2'2   2501     0.0718      1.008
  2502         OS    225     DC    O3'   2502    -0.3927         16   ; qtot -77.31
; residue 226 DT  rtp DT   q -1.0
  2503          P    226     DT      P   2503     1.1659      30.97
  2504         O2    226     DT    O1P   2504    -0.7761         16
  2505         O2    226     DT    O2P   2505    -0.7761         16
  2506         OS    226     DT    O5'   2506   -0.43015         16
  2507         CI    226     DT    C5'   2507    0.01485      12.01
  2508         H1    226     DT   H5'1   2508    0.09715      1.008
  2509         H1    226     DT   H5'2   2509    0.09715      1.008
  2510         CT    226     DT    C4'   2510    0.09765      12.01
  2511         H1    226     DT    H4'   2511    0.05235      1.008
  2512         OS    226     DT    O4'   2512    -0.3691         16
  2513         CT    226     DT    C1'   2513      0.068      12.01
  2514         H2    226     DT    H1'   2514     0.1804      1.008
  2515         N*    226     DT     N1   2515    -0.0239      14.01
  2516         C2    226     DT     C6   2516    -0.2209      12.01
  2517         H4    226     DT     H6   2517     0.2607      1.008
  2518         C2    226     DT     C5   2518     0.0025      12.01
  2519         CT    226     DT     C7   2519    -0.2269      12.01
  2520         HC    226     DT    H71   2520      0.077      1.008
  2521         HC    226     DT    H72   2521      0.077      1.008
  2522         HC    226     DT    H73   2522      0.077      1.008
  2523          C    226     DT     C4   2523     0.5194      12.01
  2524          O    226     DT     O4   2524    -0.5563         16
  2525         NA    226     DT     N3   2525     -0.434      14.01
  2526          H    226     DT     H3   2526      0.342      1.008
  2527          C    226     DT     C2   2527     0.5677      12.01
  2528          O    226     DT     O2   2528    -0.5881         16
  2529         CE    226     DT    C3'   2529    0.00605     12.001
  2530         H1    226     DT    H3'   2530    0.03325      1.008
  2531         CT    226     DT    C2'   2531    -0.0854      12.01
  2532         HC    226     DT   H2'1   2532     0.0718      1.008
  2533         HC    226     DT   H2'2   2533     0.0718      1.008
  2534         OS    226     DT    O3'   2534    -0.3927         16   ; qtot -78.31
; residue 227 DG  rtp DG   q -1.0
  2535          P    227     DG      P   2535     1.1659      30.97
  2536         O2    227     DG    O1P   2536    -0.7761         16
  2537         O2    227     DG    O2P   2537    -0.7761         16
  2538         OS    227     DG    O5'   2538   -0.43015         16
  2539         CI    227     DG    C5'   2539    0.01485      12.01
  2540         H1    227     DG   H5'1   2540    0.09715      1.008
  2541         H1    227     DG   H5'2   2541    0.09715      1.008
  2542         CT    227     DG    C4'   2542    0.09765      12.01
  2543         H1    227     DG    H4'   2543    0.05235      1.008
  2544         OS    227     DG    O4'   2544    -0.3691         16
  2545         CT    227     DG    C1'   2545     0.0358      12.01
  2546         H2    227     DG    H1'   2546     0.1746      1.008
  2547         N*    227     DG     N9   2547     0.0577      14.01
  2548         CK    227     DG     C8   2548     0.0736      12.01
  2549         H5    227     DG     H8   2549     0.1997      1.008
  2550         NB    227     DG     N7   2550    -0.5725      14.01
  2551         CB    227     DG     C5   2551     0.1991      12.01
  2552          C    227     DG     C6   2552     0.4918      12.01
  2553          O    227     DG     O6   2553    -0.5699         16
  2554         NA    227     DG     N1   2554    -0.5053      14.01
  2555          H    227     DG     H1   2555      0.352      1.008
  2556         CA    227     DG     C2   2556     0.7432      12.01
  2557         N2    227     DG     N2   2557     -0.923      14.01
  2558          H    227     DG    H21   2558     0.4235      1.008
  2559          H    227     DG    H22   2559     0.4235      1.008
  2560         NC    227     DG     N3   2560    -0.6636      14.01
  2561         CB    227     DG     C4   2561     0.1814      12.01
  2562         CE    227     DG    C3'   2562    0.00605     12.001
  2563         H1    227     DG    H3'   2563    0.03325      1.008
  2564         CT    227     DG    C2'   2564    -0.0854      12.01
  2565         HC    227     DG   H2'1   2565     0.0718      1.008
  2566         HC    227     DG   H2'2   2566     0.0718      1.008
  2567         OS    227     DG    O3'   2567    -0.3927         16   ; qtot -79.31
; residue 228 DA  rtp DA   q -1.0
  2568          P    228     DA      P   2568     1.1659      30.97
  2569         O2    228     DA    O1P   2569    -0.7761         16
  2570         O2    228     DA    O2P   2570    -0.7761         16
  2571         OS    228     DA    O5'   2571   -0.43015         16
  2572         CI    228     DA    C5'   2572    0.01485      12.01
  2573         H1    228     DA   H5'1   2573    0.09715      1.008
  2574         H1    228     DA   H5'2   2574    0.09715      1.008
  2575         CT    228     DA    C4'   2575    0.09765      12.01
  2576         H1    228     DA    H4'   2576    0.05235      1.008
  2577         OS    228     DA    O4'   2577    -0.3691         16
  2578         CT    228     DA    C1'   2578     0.0431      12.01
  2579         H2    228     DA    H1'   2579     0.1838      1.008
  2580         N*    228     DA     N9   2580    -0.0268      14.01
  2581         C1    228     DA     C8   2581     0.1607      12.01
  2582         H5    228     DA     H8   2582     0.1877      1.008
  2583         NB    228     DA     N7   2583    -0.6175      14.01
  2584         CB    228     DA     C5   2584     0.0725      12.01
  2585         CA    228     DA     C6   2585     0.6897      12.01
  2586         N2    228     DA     N6   2586    -0.9123      14.01
  2587          H    228     DA    H61   2587     0.4167      1.008
  2588          H    228     DA    H62   2588     0.4167      1.008
  2589         NC    228     DA     N1   2589    -0.7624      14.01
  2590         CQ    228     DA     C2   2590     0.5716      12.01
  2591         H5    228     DA     H2   2591     0.0598      1.008
  2592         NC    228     DA     N3   2592    -0.7417      14.01
  2593         CB    228     DA     C4   2593       0.38      12.01
  2594         CE    228     DA    C3'   2594    0.00605     12.001
  2595         H1    228     DA    H3'   2595    0.03325      1.008
  2596         CT    228     DA    C2'   2596    -0.0854      12.01
  2597         HC    228     DA   H2'1   2597     0.0718      1.008
  2598         HC    228     DA   H2'2   2598     0.0718      1.008
  2599         OS    228     DA    O3'   2599    -0.3927         16   ; qtot -80.31
; residue 229 DA  rtp DA   q -1.0
  2600          P    229     DA      P   2600     1.1659      30.97
  2601         O2    229     DA    O1P   2601    -0.7761         16
  2602         O2    229     DA    O2P   2602    -0.7761         16
  2603         OS    229     DA    O5'   2603   -0.43015         16
  2604         CI    229     DA    C5'   2604    0.01485      12.01
  2605         H1    229     DA   H5'1   2605    0.09715      1.008
  2606         H1    229     DA   H5'2   2606    0.09715      1.008
  2607         CT    229     DA    C4'   2607    0.09765      12.01
  2608         H1    229     DA    H4'   2608    0.05235      1.008
  2609         OS    229     DA    O4'   2609    -0.3691         16
  2610         CT    229     DA    C1'   2610     0.0431      12.01
  2611         H2    229     DA    H1'   2611     0.1838      1.008
  2612         N*    229     DA     N9   2612    -0.0268      14.01
  2613         C1    229     DA     C8   2613     0.1607      12.01
  2614         H5    229     DA     H8   2614     0.1877      1.008
  2615         NB    229     DA     N7   2615    -0.6175      14.01
  2616         CB    229     DA     C5   2616     0.0725      12.01
  2617         CA    229     DA     C6   2617     0.6897      12.01
  2618         N2    229     DA     N6   2618    -0.9123      14.01
  2619          H    229     DA    H61   2619     0.4167      1.008
  2620          H    229     DA    H62   2620     0.4167      1.008
  2621         NC    229     DA     N1   2621    -0.7624      14.01
  2622         CQ    229     DA     C2   2622     0.5716      12.01
  2623         H5    229     DA     H2   2623     0.0598      1.008
  2624         NC    229     DA     N3   2624    -0.7417      14.01
  2625         CB    229     DA     C4   2625       0.38      12.01
  2626         CE    229     DA    C3'   2626    0.00605     12.001
  2627         H1    229     DA    H3'   2627    0.03325      1.008
  2628         CT    229     DA    C2'   2628    -0.0854      12.01
  2629         HC    229     DA   H2'1   2629     0.0718      1.008
  2630         HC    229     DA   H2'2   2630     0.0718      1.008
  2631         OS    229     DA    O3'   2631    -0.3927         16   ; qtot -81.31
; residue 230 DC  rtp DC   q -1.0
  2632          P    230     DC      P   2632     1.1659      30.97
  2633         O2    230     DC    O1P   2633    -0.7761         16
  2634         O2    230     DC    O2P   2634    -0.7761         16
  2635         OS    230     DC    O5'   2635   -0.43015         16
  2636         CI    230     DC    C5'   2636    0.01485      12.01
  2637         H1    230     DC   H5'1   2637    0.09715      1.008
  2638         H1    230     DC   H5'2   2638    0.09715      1.008
  2639         CT    230     DC    C4'   2639    0.09765      12.01
  2640         H1    230     DC    H4'   2640    0.05235      1.008
  2641         OS    230     DC    O4'   2641    -0.3691         16
  2642         CT    230     DC    C1'   2642    -0.0116      12.01
  2643         H2    230     DC    H1'   2643     0.1963      1.008
  2644         N*    230     DC     N1   2644    -0.0339      14.01
  2645         CM    230     DC     C6   2645    -0.0183      12.01
  2646         H4    230     DC     H6   2646     0.2293      1.008
  2647         CM    230     DC     C5   2647    -0.5222      12.01
  2648         HA    230     DC     H5   2648     0.1863      1.008
  2649         CA    230     DC     C4   2649     0.8439      12.01
  2650         N2    230     DC     N4   2650    -0.9773      14.01
  2651          H    230     DC    H41   2651     0.4314      1.008
  2652          H    230     DC    H42   2652     0.4314      1.008
  2653         NC    230     DC     N3   2653    -0.7748      14.01
  2654          C    230     DC     C2   2654     0.7959      12.01
  2655          O    230     DC     O2   2655    -0.6548         16
  2656         CE    230     DC    C3'   2656    0.00605     12.001
  2657         H1    230     DC    H3'   2657    0.03325      1.008
  2658         CT    230     DC    C2'   2658    -0.0854      12.01
  2659         HC    230     DC   H2'1   2659     0.0718      1.008
  2660         HC    230     DC   H2'2   2660     0.0718      1.008
  2661         OS    230     DC    O3'   2661    -0.3927         16   ; qtot -82.31
; residue 231 DA  rtp DA   q -1.0
  2662          P    231     DA      P   2662     1.1659      30.97
  2663         O2    231     DA    O1P   2663    -0.7761         16
  2664         O2    231     DA    O2P   2664    -0.7761         16
  2665         OS    231     DA    O5'   2665   -0.43015         16
  2666         CI    231     DA    C5'   2666    0.01485      12.01
  2667         H1    231     DA   H5'1   2667    0.09715      1.008
  2668         H1    231     DA   H5'2   2668    0.09715      1.008
  2669         CT    231     DA    C4'   2669    0.09765      12.01
  2670         H1    231     DA    H4'   2670    0.05235      1.008
  2671         OS    231     DA    O4'   2671    -0.3691         16
  2672         CT    231     DA    C1'   2672     0.0431      12.01
  2673         H2    231     DA    H1'   2673     0.1838      1.008
  2674         N*    231     DA     N9   2674    -0.0268      14.01
  2675         C1    231     DA     C8   2675     0.1607      12.01
  2676         H5    231     DA     H8   2676     0.1877      1.008
  2677         NB    231     DA     N7   2677    -0.6175      14.01
  2678         CB    231     DA     C5   2678     0.0725      12.01
  2679         CA    231     DA     C6   2679     0.6897      12.01
  2680         N2    231     DA     N6   2680    -0.9123      14.01
  2681          H    231     DA    H61   2681     0.4167      1.008
  2682          H    231     DA    H62   2682     0.4167      1.008
  2683         NC    231     DA     N1   2683    -0.7624      14.01
  2684         CQ    231     DA     C2   2684     0.5716      12.01
  2685         H5    231     DA     H2   2685     0.0598      1.008
  2686         NC    231     DA     N3   2686    -0.7417      14.01
  2687         CB    231     DA     C4   2687       0.38      12.01
  2688         CE    231     DA    C3'   2688    0.00605     12.001
  2689         H1    231     DA    H3'   2689    0.03325      1.008
  2690         CT    231     DA    C2'   2690    -0.0854      12.01
  2691         HC    231     DA   H2'1   2691     0.0718      1.008
  2692         HC    231     DA   H2'2   2692     0.0718      1.008
  2693         OS    231     DA    O3'   2693    -0.3927         16   ; qtot -83.31
; residue 232 DT  rtp DT   q -1.0
  2694          P    232     DT      P   2694     1.1659      30.97
  2695         O2    232     DT    O1P   2695    -0.7761         16
  2696         O2    232     DT    O2P   2696    -0.7761         16
  2697         OS    232     DT    O5'   2697   -0.43015         16
  2698         CI    232     DT    C5'   2698    0.01485      12.01
  2699         H1    232     DT   H5'1   2699    0.09715      1.008
  2700         H1    232     DT   H5'2   2700    0.09715      1.008
  2701         CT    232     DT    C4'   2701    0.09765      12.01
  2702         H1    232     DT    H4'   2702    0.05235      1.008
  2703         OS    232     DT    O4'   2703    -0.3691         16
  2704         CT    232     DT    C1'   2704      0.068      12.01
  2705         H2    232     DT    H1'   2705     0.1804      1.008
  2706         N*    232     DT     N1   2706    -0.0239      14.01
  2707         C2    232     DT     C6   2707    -0.2209      12.01
  2708         H4    232     DT     H6   2708     0.2607      1.008
  2709         C2    232     DT     C5   2709     0.0025      12.01
  2710         CT    232     DT     C7   2710    -0.2269      12.01
  2711         HC    232     DT    H71   2711      0.077      1.008
  2712         HC    232     DT    H72   2712      0.077      1.008
  2713         HC    232     DT    H73   2713      0.077      1.008
  2714          C    232     DT     C4   2714     0.5194      12.01
  2715          O    232     DT     O4   2715    -0.5563         16
  2716         NA    232     DT     N3   2716     -0.434      14.01
  2717          H    232     DT     H3   2717      0.342      1.008
  2718          C    232     DT     C2   2718     0.5677      12.01
  2719          O    232     DT     O2   2719    -0.5881         16
  2720         CE    232     DT    C3'   2720    0.00605     12.001
  2721         H1    232     DT    H3'   2721    0.03325      1.008
  2722         CT    232     DT    C2'   2722    -0.0854      12.01
  2723         HC    232     DT   H2'1   2723     0.0718      1.008
  2724         HC    232     DT   H2'2   2724     0.0718      1.008
  2725         OS    232     DT    O3'   2725    -0.3927         16   ; qtot -84.31
; residue 233 DG  rtp DG   q -1.0
  2726          P    233     DG      P   2726     1.1659      30.97
  2727         O2    233     DG    O1P   2727    -0.7761         16
  2728         O2    233     DG    O2P   2728    -0.7761         16
  2729         OS    233     DG    O5'   2729   -0.43015         16
  2730         CI    233     DG    C5'   2730    0.01485      12.01
  2731         H1    233     DG   H5'1   2731    0.09715      1.008
  2732         H1    233     DG   H5'2   2732    0.09715      1.008
  2733         CT    233     DG    C4'   2733    0.09765      12.01
  2734         H1    233     DG    H4'   2734    0.05235      1.008
  2735         OS    233     DG    O4'   2735    -0.3691         16
  2736         CT    233     DG    C1'   2736     0.0358      12.01
  2737         H2    233     DG    H1'   2737     0.1746      1.008
  2738         N*    233     DG     N9   2738     0.0577      14.01
  2739         CK    233     DG     C8   2739     0.0736      12.01
  2740         H5    233     DG     H8   2740     0.1997      1.008
  2741         NB    233     DG     N7   2741    -0.5725      14.01
  2742         CB    233     DG     C5   2742     0.1991      12.01
  2743          C    233     DG     C6   2743     0.4918      12.01
  2744          O    233     DG     O6   2744    -0.5699         16
  2745         NA    233     DG     N1   2745    -0.5053      14.01
  2746          H    233     DG     H1   2746      0.352      1.008
  2747         CA    233     DG     C2   2747     0.7432      12.01
  2748         N2    233     DG     N2   2748     -0.923      14.01
  2749          H    233     DG    H21   2749     0.4235      1.008
  2750          H    233     DG    H22   2750     0.4235      1.008
  2751         NC    233     DG     N3   2751    -0.6636      14.01
  2752         CB    233     DG     C4   2752     0.1814      12.01
  2753         CE    233     DG    C3'   2753    0.00605     12.001
  2754         H1    233     DG    H3'   2754    0.03325      1.008
  2755         CT    233     DG    C2'   2755    -0.0854      12.01
  2756         HC    233     DG   H2'1   2756     0.0718      1.008
  2757         HC    233     DG   H2'2   2757     0.0718      1.008
  2758         OS    233     DG    O3'   2758    -0.3927         16   ; qtot -85.31
; residue 234 DC  rtp DC   q -1.0
  2759          P    234     DC      P   2759     1.1659      30.97
  2760         O2    234     DC    O1P   2760    -0.7761         16
  2761         O2    234     DC    O2P   2761    -0.7761         16
  2762         OS    234     DC    O5'   2762   -0.43015         16
  2763         CI    234     DC    C5'   2763    0.01485      12.01
  2764         H1    234     DC   H5'1   2764    0.09715      1.008
  2765         H1    234     DC   H5'2   2765    0.09715      1.008
  2766         CT    234     DC    C4'   2766    0.09765      12.01
  2767         H1    234     DC    H4'   2767    0.05235      1.008
  2768         OS    234     DC    O4'   2768    -0.3691         16
  2769         CT    234     DC    C1'   2769    -0.0116      12.01
  2770         H2    234     DC    H1'   2770     0.1963      1.008
  2771         N*    234     DC     N1   2771    -0.0339      14.01
  2772         CM    234     DC     C6   2772    -0.0183      12.01
  2773         H4    234     DC     H6   2773     0.2293      1.008
  2774         CM    234     DC     C5   2774    -0.5222      12.01
  2775         HA    234     DC     H5   2775     0.1863      1.008
  2776         CA    234     DC     C4   2776     0.8439      12.01
  2777         N2    234     DC     N4   2777    -0.9773      14.01
  2778          H    234     DC    H41   2778     0.4314      1.008
  2779          H    234     DC    H42   2779     0.4314      1.008
  2780         NC    234     DC     N3   2780    -0.7748      14.01
  2781          C    234     DC     C2   2781     0.7959      12.01
  2782          O    234     DC     O2   2782    -0.6548         16
  2783         CE    234     DC    C3'   2783    0.00605     12.001
  2784         H1    234     DC    H3'   2784    0.03325      1.008
  2785         CT    234     DC    C2'   2785    -0.0854      12.01
  2786         HC    234     DC   H2'1   2786     0.0718      1.008
  2787         HC    234     DC   H2'2   2787     0.0718      1.008
  2788         OS    234     DC    O3'   2788    -0.3927         16   ; qtot -86.31
; residue 235 DC  rtp DC   q -1.0
  2789          P    235     DC      P   2789     1.1659      30.97
  2790         O2    235     DC    O1P   2790    -0.7761         16
  2791         O2    235     DC    O2P   2791    -0.7761         16
  2792         OS    235     DC    O5'   2792   -0.43015         16
  2793         CI    235     DC    C5'   2793    0.01485      12.01
  2794         H1    235     DC   H5'1   2794    0.09715      1.008
  2795         H1    235     DC   H5'2   2795    0.09715      1.008
  2796         CT    235     DC    C4'   2796    0.09765      12.01
  2797         H1    235     DC    H4'   2797    0.05235      1.008
  2798         OS    235     DC    O4'   2798    -0.3691         16
  2799         CT    235     DC    C1'   2799    -0.0116      12.01
  2800         H2    235     DC    H1'   2800     0.1963      1.008
  2801         N*    235     DC     N1   2801    -0.0339      14.01
  2802         CM    235     DC     C6   2802    -0.0183      12.01
  2803         H4    235     DC     H6   2803     0.2293      1.008
  2804         CM    235     DC     C5   2804    -0.5222      12.01
  2805         HA    235     DC     H5   2805     0.1863      1.008
  2806         CA    235     DC     C4   2806     0.8439      12.01
  2807         N2    235     DC     N4   2807    -0.9773      14.01
  2808          H    235     DC    H41   2808     0.4314      1.008
  2809          H    235     DC    H42   2809     0.4314      1.008
  2810         NC    235     DC     N3   2810    -0.7748      14.01
  2811          C    235     DC     C2   2811     0.7959      12.01
  2812          O    235     DC     O2   2812    -0.6548         16
  2813         CE    235     DC    C3'   2813    0.00605     12.001
  2814         H1    235     DC    H3'   2814    0.03325      1.008
  2815         CT    235     DC    C2'   2815    -0.0854      12.01
  2816         HC    235     DC   H2'1   2816     0.0718      1.008
  2817         HC    235     DC   H2'2   2817     0.0718      1.008
  2818         OS    235     DC    O3'   2818    -0.3927         16   ; qtot -87.31
; residue 236 DT  rtp DT   q -1.0
  2819          P    236     DT      P   2819     1.1659      30.97
  2820         O2    236     DT    O1P   2820    -0.7761         16
  2821         O2    236     DT    O2P   2821    -0.7761         16
  2822         OS    236     DT    O5'   2822   -0.43015         16
  2823         CI    236     DT    C5'   2823    0.01485      12.01
  2824         H1    236     DT   H5'1   2824    0.09715      1.008
  2825         H1    236     DT   H5'2   2825    0.09715      1.008
  2826         CT    236     DT    C4'   2826    0.09765      12.01
  2827         H1    236     DT    H4'   2827    0.05235      1.008
  2828         OS    236     DT    O4'   2828    -0.3691         16
  2829         CT    236     DT    C1'   2829      0.068      12.01
  2830         H2    236     DT    H1'   2830     0.1804      1.008
  2831         N*    236     DT     N1   2831    -0.0239      14.01
  2832         C2    236     DT     C6   2832    -0.2209      12.01
  2833         H4    236     DT     H6   2833     0.2607      1.008
  2834         C2    236     DT     C5   2834     0.0025      12.01
  2835         CT    236     DT     C7   2835    -0.2269      12.01
  2836         HC    236     DT    H71   2836      0.077      1.008
  2837         HC    236     DT    H72   2837      0.077      1.008
  2838         HC    236     DT    H73   2838      0.077      1.008
  2839          C    236     DT     C4   2839     0.5194      12.01
  2840          O    236     DT     O4   2840    -0.5563         16
  2841         NA    236     DT     N3   2841     -0.434      14.01
  2842          H    236     DT     H3   2842      0.342      1.008
  2843          C    236     DT     C2   2843     0.5677      12.01
  2844          O    236     DT     O2   2844    -0.5881         16
  2845         CE    236     DT    C3'   2845    0.00605     12.001
  2846         H1    236     DT    H3'   2846    0.03325      1.008
  2847         CT    236     DT    C2'   2847    -0.0854      12.01
  2848         HC    236     DT   H2'1   2848     0.0718      1.008
  2849         HC    236     DT   H2'2   2849     0.0718      1.008
  2850         OS    236     DT    O3'   2850    -0.3927         16   ; qtot -88.31
; residue 237 DT  rtp DT   q -1.0
  2851          P    237     DT      P   2851     1.1659      30.97
  2852         O2    237     DT    O1P   2852    -0.7761         16
  2853         O2    237     DT    O2P   2853    -0.7761         16
  2854         OS    237     DT    O5'   2854   -0.43015         16
  2855         CI    237     DT    C5'   2855    0.01485      12.01
  2856         H1    237     DT   H5'1   2856    0.09715      1.008
  2857         H1    237     DT   H5'2   2857    0.09715      1.008
  2858         CT    237     DT    C4'   2858    0.09765      12.01
  2859         H1    237     DT    H4'   2859    0.05235      1.008
  2860         OS    237     DT    O4'   2860    -0.3691         16
  2861         CT    237     DT    C1'   2861      0.068      12.01
  2862         H2    237     DT    H1'   2862     0.1804      1.008
  2863         N*    237     DT     N1   2863    -0.0239      14.01
  2864         C2    237     DT     C6   2864    -0.2209      12.01
  2865         H4    237     DT     H6   2865     0.2607      1.008
  2866         C2    237     DT     C5   2866     0.0025      12.01
  2867         CT    237     DT     C7   2867    -0.2269      12.01
  2868         HC    237     DT    H71   2868      0.077      1.008
  2869         HC    237     DT    H72   2869      0.077      1.008
  2870         HC    237     DT    H73   2870      0.077      1.008
  2871          C    237     DT     C4   2871     0.5194      12.01
  2872          O    237     DT     O4   2872    -0.5563         16
  2873         NA    237     DT     N3   2873     -0.434      14.01
  2874          H    237     DT     H3   2874      0.342      1.008
  2875          C    237     DT     C2   2875     0.5677      12.01
  2876          O    237     DT     O2   2876    -0.5881         16
  2877         CE    237     DT    C3'   2877    0.00605     12.001
  2878         H1    237     DT    H3'   2878    0.03325      1.008
  2879         CT    237     DT    C2'   2879    -0.0854      12.01
  2880         HC    237     DT   H2'1   2880     0.0718      1.008
  2881         HC    237     DT   H2'2   2881     0.0718      1.008
  2882         OS    237     DT    O3'   2882    -0.3927         16   ; qtot -89.31
; residue 238 DT  rtp DT   q -1.0
  2883          P    238     DT      P   2883     1.1659      30.97
  2884         O2    238     DT    O1P   2884    -0.7761         16
  2885         O2    238     DT    O2P   2885    -0.7761         16
  2886         OS    238     DT    O5'   2886   -0.43015         16
  2887         CI    238     DT    C5'   2887    0.01485      12.01
  2888         H1    238     DT   H5'1   2888    0.09715      1.008
  2889         H1    238     DT   H5'2   2889    0.09715      1.008
  2890         CT    238     DT    C4'   2890    0.09765      12.01
  2891         H1    238     DT    H4'   2891    0.05235      1.008
  2892         OS    238     DT    O4'   2892    -0.3691         16
  2893         CT    238     DT    C1'   2893      0.068      12.01
  2894         H2    238     DT    H1'   2894     0.1804      1.008
  2895         N*    238     DT     N1   2895    -0.0239      14.01
  2896         C2    238     DT     C6   2896    -0.2209      12.01
  2897         H4    238     DT     H6   2897     0.2607      1.008
  2898         C2    238     DT     C5   2898     0.0025      12.01
  2899         CT    238     DT     C7   2899    -0.2269      12.01
  2900         HC    238     DT    H71   2900      0.077      1.008
  2901         HC    238     DT    H72   2901      0.077      1.008
  2902         HC    238     DT    H73   2902      0.077      1.008
  2903          C    238     DT     C4   2903     0.5194      12.01
  2904          O    238     DT     O4   2904    -0.5563         16
  2905         NA    238     DT     N3   2905     -0.434      14.01
  2906          H    238     DT     H3   2906      0.342      1.008
  2907          C    238     DT     C2   2907     0.5677      12.01
  2908          O    238     DT     O2   2908    -0.5881         16
  2909         CE    238     DT    C3'   2909    0.00605     12.001
  2910         H1    238     DT    H3'   2910    0.03325      1.008
  2911         CT    238     DT    C2'   2911    -0.0854      12.01
  2912         HC    238     DT   H2'1   2912     0.0718      1.008
  2913         HC    238     DT   H2'2   2913     0.0718      1.008
  2914         OS    238     DT    O3'   2914    -0.3927         16   ; qtot -90.31
; residue 239 DT  rtp DT   q -1.0
  2915          P    239     DT      P   2915     1.1659      30.97
  2916         O2    239     DT    O1P   2916    -0.7761         16
  2917         O2    239     DT    O2P   2917    -0.7761         16
  2918         OS    239     DT    O5'   2918   -0.43015         16
  2919         CI    239     DT    C5'   2919    0.01485      12.01
  2920         H1    239     DT   H5'1   2920    0.09715      1.008
  2921         H1    239     DT   H5'2   2921    0.09715      1.008
  2922         CT    239     DT    C4'   2922    0.09765      12.01
  2923         H1    239     DT    H4'   2923    0.05235      1.008
  2924         OS    239     DT    O4'   2924    -0.3691         16
  2925         CT    239     DT    C1'   2925      0.068      12.01
  2926         H2    239     DT    H1'   2926     0.1804      1.008
  2927         N*    239     DT     N1   2927    -0.0239      14.01
  2928         C2    239     DT     C6   2928    -0.2209      12.01
  2929         H4    239     DT     H6   2929     0.2607      1.008
  2930         C2    239     DT     C5   2930     0.0025      12.01
  2931         CT    239     DT     C7   2931    -0.2269      12.01
  2932         HC    239     DT    H71   2932      0.077      1.008
  2933         HC    239     DT    H72   2933      0.077      1.008
  2934         HC    239     DT    H73   2934      0.077      1.008
  2935          C    239     DT     C4   2935     0.5194      12.01
  2936          O    239     DT     O4   2936    -0.5563         16
  2937         NA    239     DT     N3   2937     -0.434      14.01
  2938          H    239     DT     H3   2938      0.342      1.008
  2939          C    239     DT     C2   2939     0.5677      12.01
  2940          O    239     DT     O2   2940    -0.5881         16
  2941         CE    239     DT    C3'   2941    0.00605     12.001
  2942         H1    239     DT    H3'   2942    0.03325      1.008
  2943         CT    239     DT    C2'   2943    -0.0854      12.01
  2944         HC    239     DT   H2'1   2944     0.0718      1.008
  2945         HC    239     DT   H2'2   2945     0.0718      1.008
  2946         OS    239     DT    O3'   2946    -0.3927         16   ; qtot -91.31
; residue 240 DG  rtp DG   q -1.0
  2947          P    240     DG      P   2947     1.1659      30.97
  2948         O2    240     DG    O1P   2948    -0.7761         16
  2949         O2    240     DG    O2P   2949    -0.7761         16
  2950         OS    240     DG    O5'   2950   -0.43015         16
  2951         CI    240     DG    C5'   2951    0.01485      12.01
  2952         H1    240     DG   H5'1   2952    0.09715      1.008
  2953         H1    240     DG   H5'2   2953    0.09715      1.008
  2954         CT    240     DG    C4'   2954    0.09765      12.01
  2955         H1    240     DG    H4'   2955    0.05235      1.008
  2956         OS    240     DG    O4'   2956    -0.3691         16
  2957         CT    240     DG    C1'   2957     0.0358      12.01
  2958         H2    240     DG    H1'   2958     0.1746      1.008
  2959         N*    240     DG     N9   2959     0.0577      14.01
  2960         CK    240     DG     C8   2960     0.0736      12.01
  2961         H5    240     DG     H8   2961     0.1997      1.008
  2962         NB    240     DG     N7   2962    -0.5725      14.01
  2963         CB    240     DG     C5   2963     0.1991      12.01
  2964          C    240     DG     C6   2964     0.4918      12.01
  2965          O    240     DG     O6   2965    -0.5699         16
  2966         NA    240     DG     N1   2966    -0.5053      14.01
  2967          H    240     DG     H1   2967      0.352      1.008
  2968         CA    240     DG     C2   2968     0.7432      12.01
  2969         N2    240     DG     N2   2969     -0.923      14.01
  2970          H    240     DG    H21   2970     0.4235      1.008
  2971          H    240     DG    H22   2971     0.4235      1.008
  2972         NC    240     DG     N3   2972    -0.6636      14.01
  2973         CB    240     DG     C4   2973     0.1814      12.01
  2974         CE    240     DG    C3'   2974    0.00605     12.001
  2975         H1    240     DG    H3'   2975    0.03325      1.008
  2976         CT    240     DG    C2'   2976    -0.0854      12.01
  2977         HC    240     DG   H2'1   2977     0.0718      1.008
  2978         HC    240     DG   H2'2   2978     0.0718      1.008
  2979         OS    240     DG    O3'   2979    -0.3927         16   ; qtot -92.31
; residue 241 DA  rtp DA   q -1.0
  2980          P    241     DA      P   2980     1.1659      30.97
  2981         O2    241     DA    O1P   2981    -0.7761         16
  2982         O2    241     DA    O2P   2982    -0.7761         16
  2983         OS    241     DA    O5'   2983   -0.43015         16
  2984         CI    241     DA    C5'   2984    0.01485      12.01
  2985         H1    241     DA   H5'1   2985    0.09715      1.008
  2986         H1    241     DA   H5'2   2986    0.09715      1.008
  2987         CT    241     DA    C4'   2987    0.09765      12.01
  2988         H1    241     DA    H4'   2988    0.05235      1.008
  2989         OS    241     DA    O4'   2989    -0.3691         16
  2990         CT    241     DA    C1'   2990     0.0431      12.01
  2991         H2    241     DA    H1'   2991     0.1838      1.008
  2992         N*    241     DA     N9   2992    -0.0268      14.01
  2993         C1    241     DA     C8   2993     0.1607      12.01
  2994         H5    241     DA     H8   2994     0.1877      1.008
  2995         NB    241     DA     N7   2995    -0.6175      14.01
  2996         CB    241     DA     C5   2996     0.0725      12.01
  2997         CA    241     DA     C6   2997     0.6897      12.01
  2998         N2    241     DA     N6   2998    -0.9123      14.01
  2999          H    241     DA    H61   2999     0.4167      1.008
  3000          H    241     DA    H62   3000     0.4167      1.008
  3001         NC    241     DA     N1   3001    -0.7624      14.01
  3002         CQ    241     DA     C2   3002     0.5716      12.01
  3003         H5    241     DA     H2   3003     0.0598      1.008
  3004         NC    241     DA     N3   3004    -0.7417      14.01
  3005         CB    241     DA     C4   3005       0.38      12.01
  3006         CE    241     DA    C3'   3006    0.00605     12.001
  3007         H1    241     DA    H3'   3007    0.03325      1.008
  3008         CT    241     DA    C2'   3008    -0.0854      12.01
  3009         HC    241     DA   H2'1   3009     0.0718      1.008
  3010         HC    241     DA   H2'2   3010     0.0718      1.008
  3011         OS    241     DA    O3'   3011    -0.3927         16   ; qtot -93.31
; residue 242 DT  rtp DT   q -1.0
  3012          P    242     DT      P   3012     1.1659      30.97
  3013         O2    242     DT    O1P   3013    -0.7761         16
  3014         O2    242     DT    O2P   3014    -0.7761         16
  3015         OS    242     DT    O5'   3015   -0.43015         16
  3016         CI    242     DT    C5'   3016    0.01485      12.01
  3017         H1    242     DT   H5'1   3017    0.09715      1.008
  3018         H1    242     DT   H5'2   3018    0.09715      1.008
  3019         CT    242     DT    C4'   3019    0.09765      12.01
  3020         H1    242     DT    H4'   3020    0.05235      1.008
  3021         OS    242     DT    O4'   3021    -0.3691         16
  3022         CT    242     DT    C1'   3022      0.068      12.01
  3023         H2    242     DT    H1'   3023     0.1804      1.008
  3024         N*    242     DT     N1   3024    -0.0239      14.01
  3025         C2    242     DT     C6   3025    -0.2209      12.01
  3026         H4    242     DT     H6   3026     0.2607      1.008
  3027         C2    242     DT     C5   3027     0.0025      12.01
  3028         CT    242     DT     C7   3028    -0.2269      12.01
  3029         HC    242     DT    H71   3029      0.077      1.008
  3030         HC    242     DT    H72   3030      0.077      1.008
  3031         HC    242     DT    H73   3031      0.077      1.008
  3032          C    242     DT     C4   3032     0.5194      12.01
  3033          O    242     DT     O4   3033    -0.5563         16
  3034         NA    242     DT     N3   3034     -0.434      14.01
  3035          H    242     DT     H3   3035      0.342      1.008
  3036          C    242     DT     C2   3036     0.5677      12.01
  3037          O    242     DT     O2   3037    -0.5881         16
  3038         CE    242     DT    C3'   3038    0.00605     12.001
  3039         H1    242     DT    H3'   3039    0.03325      1.008
  3040         CT    242     DT    C2'   3040    -0.0854      12.01
  3041         HC    242     DT   H2'1   3041     0.0718      1.008
  3042         HC    242     DT   H2'2   3042     0.0718      1.008
  3043         OS    242     DT    O3'   3043    -0.3927         16   ; qtot -94.31
; residue 243 DG  rtp DG   q -1.0
  3044          P    243     DG      P   3044     1.1659      30.97
  3045         O2    243     DG    O1P   3045    -0.7761         16
  3046         O2    243     DG    O2P   3046    -0.7761         16
  3047         OS    243     DG    O5'   3047   -0.43015         16
  3048         CI    243     DG    C5'   3048    0.01485      12.01
  3049         H1    243     DG   H5'1   3049    0.09715      1.008
  3050         H1    243     DG   H5'2   3050    0.09715      1.008
  3051         CT    243     DG    C4'   3051    0.09765      12.01
  3052         H1    243     DG    H4'   3052    0.05235      1.008
  3053         OS    243     DG    O4'   3053    -0.3691         16
  3054         CT    243     DG    C1'   3054     0.0358      12.01
  3055         H2    243     DG    H1'   3055     0.1746      1.008
  3056         N*    243     DG     N9   3056     0.0577      14.01
  3057         CK    243     DG     C8   3057     0.0736      12.01
  3058         H5    243     DG     H8   3058     0.1997      1.008
  3059         NB    243     DG     N7   3059    -0.5725      14.01
  3060         CB    243     DG     C5   3060     0.1991      12.01
  3061          C    243     DG     C6   3061     0.4918      12.01
  3062          O    243     DG     O6   3062    -0.5699         16
  3063         NA    243     DG     N1   3063    -0.5053      14.01
  3064          H    243     DG     H1   3064      0.352      1.008
  3065         CA    243     DG     C2   3065     0.7432      12.01
  3066         N2    243     DG     N2   3066     -0.923      14.01
  3067          H    243     DG    H21   3067     0.4235      1.008
  3068          H    243     DG    H22   3068     0.4235      1.008
  3069         NC    243     DG     N3   3069    -0.6636      14.01
  3070         CB    243     DG     C4   3070     0.1814      12.01
  3071         CE    243     DG    C3'   3071    0.00605     12.001
  3072         H1    243     DG    H3'   3072    0.03325      1.008
  3073         CT    243     DG    C2'   3073    -0.0854      12.01
  3074         HC    243     DG   H2'1   3074     0.0718      1.008
  3075         HC    243     DG   H2'2   3075     0.0718      1.008
  3076         OS    243     DG    O3'   3076    -0.3927         16   ; qtot -95.31
; residue 244 DG  rtp DG   q -1.0
  3077          P    244     DG      P   3077     1.1659      30.97
  3078         O2    244     DG    O1P   3078    -0.7761         16
  3079         O2    244     DG    O2P   3079    -0.7761         16
  3080         OS    244     DG    O5'   3080   -0.43015         16
  3081         CI    244     DG    C5'   3081    0.01485      12.01
  3082         H1    244     DG   H5'1   3082    0.09715      1.008
  3083         H1    244     DG   H5'2   3083    0.09715      1.008
  3084         CT    244     DG    C4'   3084    0.09765      12.01
  3085         H1    244     DG    H4'   3085    0.05235      1.008
  3086         OS    244     DG    O4'   3086    -0.3691         16
  3087         CT    244     DG    C1'   3087     0.0358      12.01
  3088         H2    244     DG    H1'   3088     0.1746      1.008
  3089         N*    244     DG     N9   3089     0.0577      14.01
  3090         CK    244     DG     C8   3090     0.0736      12.01
  3091         H5    244     DG     H8   3091     0.1997      1.008
  3092         NB    244     DG     N7   3092    -0.5725      14.01
  3093         CB    244     DG     C5   3093     0.1991      12.01
  3094          C    244     DG     C6   3094     0.4918      12.01
  3095          O    244     DG     O6   3095    -0.5699         16
  3096         NA    244     DG     N1   3096    -0.5053      14.01
  3097          H    244     DG     H1   3097      0.352      1.008
  3098         CA    244     DG     C2   3098     0.7432      12.01
  3099         N2    244     DG     N2   3099     -0.923      14.01
  3100          H    244     DG    H21   3100     0.4235      1.008
  3101          H    244     DG    H22   3101     0.4235      1.008
  3102         NC    244     DG     N3   3102    -0.6636      14.01
  3103         CB    244     DG     C4   3103     0.1814      12.01
  3104         CE    244     DG    C3'   3104    0.00605     12.001
  3105         H1    244     DG    H3'   3105    0.03325      1.008
  3106         CT    244     DG    C2'   3106    -0.0854      12.01
  3107         HC    244     DG   H2'1   3107     0.0718      1.008
  3108         HC    244     DG   H2'2   3108     0.0718      1.008
  3109         OS    244     DG    O3'   3109    -0.3927         16   ; qtot -96.31
; residue 245 DA  rtp DA   q -1.0
  3110          P    245     DA      P   3110     1.1659      30.97
  3111         O2    245     DA    O1P   3111    -0.7761         16
  3112         O2    245     DA    O2P   3112    -0.7761         16
  3113         OS    245     DA    O5'   3113   -0.43015         16
  3114         CI    245     DA    C5'   3114    0.01485      12.01
  3115         H1    245     DA   H5'1   3115    0.09715      1.008
  3116         H1    245     DA   H5'2   3116    0.09715      1.008
  3117         CT    245     DA    C4'   3117    0.09765      12.01
  3118         H1    245     DA    H4'   3118    0.05235      1.008
  3119         OS    245     DA    O4'   3119    -0.3691         16
  3120         CT    245     DA    C1'   3120     0.0431      12.01
  3121         H2    245     DA    H1'   3121     0.1838      1.008
  3122         N*    245     DA     N9   3122    -0.0268      14.01
  3123         C1    245     DA     C8   3123     0.1607      12.01
  3124         H5    245     DA     H8   3124     0.1877      1.008
  3125         NB    245     DA     N7   3125    -0.6175      14.01
  3126         CB    245     DA     C5   3126     0.0725      12.01
  3127         CA    245     DA     C6   3127     0.6897      12.01
  3128         N2    245     DA     N6   3128    -0.9123      14.01
  3129          H    245     DA    H61   3129     0.4167      1.008
  3130          H    245     DA    H62   3130     0.4167      1.008
  3131         NC    245     DA     N1   3131    -0.7624      14.01
  3132         CQ    245     DA     C2   3132     0.5716      12.01
  3133         H5    245     DA     H2   3133     0.0598      1.008
  3134         NC    245     DA     N3   3134    -0.7417      14.01
  3135         CB    245     DA     C4   3135       0.38      12.01
  3136         CE    245     DA    C3'   3136    0.00605     12.001
  3137         H1    245     DA    H3'   3137    0.03325      1.008
  3138         CT    245     DA    C2'   3138    -0.0854      12.01
  3139         HC    245     DA   H2'1   3139     0.0718      1.008
  3140         HC    245     DA   H2'2   3140     0.0718      1.008
  3141         OS    245     DA    O3'   3141    -0.3927         16   ; qtot -97.31
; residue 246 DG  rtp DG   q -1.0
  3142          P    246     DG      P   3142     1.1659      30.97
  3143         O2    246     DG    O1P   3143    -0.7761         16
  3144         O2    246     DG    O2P   3144    -0.7761         16
  3145         OS    246     DG    O5'   3145   -0.43015         16
  3146         CI    246     DG    C5'   3146    0.01485      12.01
  3147         H1    246     DG   H5'1   3147    0.09715      1.008
  3148         H1    246     DG   H5'2   3148    0.09715      1.008
  3149         CT    246     DG    C4'   3149    0.09765      12.01
  3150         H1    246     DG    H4'   3150    0.05235      1.008
  3151         OS    246     DG    O4'   3151    -0.3691         16
  3152         CT    246     DG    C1'   3152     0.0358      12.01
  3153         H2    246     DG    H1'   3153     0.1746      1.008
  3154         N*    246     DG     N9   3154     0.0577      14.01
  3155         CK    246     DG     C8   3155     0.0736      12.01
  3156         H5    246     DG     H8   3156     0.1997      1.008
  3157         NB    246     DG     N7   3157    -0.5725      14.01
  3158         CB    246     DG     C5   3158     0.1991      12.01
  3159          C    246     DG     C6   3159     0.4918      12.01
  3160          O    246     DG     O6   3160    -0.5699         16
  3161         NA    246     DG     N1   3161    -0.5053      14.01
  3162          H    246     DG     H1   3162      0.352      1.008
  3163         CA    246     DG     C2   3163     0.7432      12.01
  3164         N2    246     DG     N2   3164     -0.923      14.01
  3165          H    246     DG    H21   3165     0.4235      1.008
  3166          H    246     DG    H22   3166     0.4235      1.008
  3167         NC    246     DG     N3   3167    -0.6636      14.01
  3168         CB    246     DG     C4   3168     0.1814      12.01
  3169         CE    246     DG    C3'   3169    0.00605     12.001
  3170         H1    246     DG    H3'   3170    0.03325      1.008
  3171         CT    246     DG    C2'   3171    -0.0854      12.01
  3172         HC    246     DG   H2'1   3172     0.0718      1.008
  3173         HC    246     DG   H2'2   3173     0.0718      1.008
  3174         OS    246     DG    O3'   3174    -0.3927         16   ; qtot -98.31
; residue 247 DC  rtp DC   q -1.0
  3175          P    247     DC      P   3175     1.1659      30.97
  3176         O2    247     DC    O1P   3176    -0.7761         16
  3177         O2    247     DC    O2P   3177    -0.7761         16
  3178         OS    247     DC    O5'   3178   -0.43015         16
  3179         CI    247     DC    C5'   3179    0.01485      12.01
  3180         H1    247     DC   H5'1   3180    0.09715      1.008
  3181         H1    247     DC   H5'2   3181    0.09715      1.008
  3182         CT    247     DC    C4'   3182    0.09765      12.01
  3183         H1    247     DC    H4'   3183    0.05235      1.008
  3184         OS    247     DC    O4'   3184    -0.3691         16
  3185         CT    247     DC    C1'   3185    -0.0116      12.01
  3186         H2    247     DC    H1'   3186     0.1963      1.008
  3187         N*    247     DC     N1   3187    -0.0339      14.01
  3188         CM    247     DC     C6   3188    -0.0183      12.01
  3189         H4    247     DC     H6   3189     0.2293      1.008
  3190         CM    247     DC     C5   3190    -0.5222      12.01
  3191         HA    247     DC     H5   3191     0.1863      1.008
  3192         CA    247     DC     C4   3192     0.8439      12.01
  3193         N2    247     DC     N4   3193    -0.9773      14.01
  3194          H    247     DC    H41   3194     0.4314      1.008
  3195          H    247     DC    H42   3195     0.4314      1.008
  3196         NC    247     DC     N3   3196    -0.7748      14.01
  3197          C    247     DC     C2   3197     0.7959      12.01
  3198          O    247     DC     O2   3198    -0.6548         16
  3199         CE    247     DC    C3'   3199    0.00605     12.001
  3200         H1    247     DC    H3'   3200    0.03325      1.008
  3201         CT    247     DC    C2'   3201    -0.0854      12.01
  3202         HC    247     DC   H2'1   3202     0.0718      1.008
  3203         HC    247     DC   H2'2   3203     0.0718      1.008
  3204         OS    247     DC    O3'   3204    -0.3927         16   ; qtot -99.31
; residue 248 DA  rtp DA   q -1.0
  3205          P    248     DA      P   3205     1.1659      30.97
  3206         O2    248     DA    O1P   3206    -0.7761         16
  3207         O2    248     DA    O2P   3207    -0.7761         16
  3208         OS    248     DA    O5'   3208   -0.43015         16
  3209         CI    248     DA    C5'   3209    0.01485      12.01
  3210         H1    248     DA   H5'1   3210    0.09715      1.008
  3211         H1    248     DA   H5'2   3211    0.09715      1.008
  3212         CT    248     DA    C4'   3212    0.09765      12.01
  3213         H1    248     DA    H4'   3213    0.05235      1.008
  3214         OS    248     DA    O4'   3214    -0.3691         16
  3215         CT    248     DA    C1'   3215     0.0431      12.01
  3216         H2    248     DA    H1'   3216     0.1838      1.008
  3217         N*    248     DA     N9   3217    -0.0268      14.01
  3218         C1    248     DA     C8   3218     0.1607      12.01
  3219         H5    248     DA     H8   3219     0.1877      1.008
  3220         NB    248     DA     N7   3220    -0.6175      14.01
  3221         CB    248     DA     C5   3221     0.0725      12.01
  3222         CA    248     DA     C6   3222     0.6897      12.01
  3223         N2    248     DA     N6   3223    -0.9123      14.01
  3224          H    248     DA    H61   3224     0.4167      1.008
  3225          H    248     DA    H62   3225     0.4167      1.008
  3226         NC    248     DA     N1   3226    -0.7624      14.01
  3227         CQ    248     DA     C2   3227     0.5716      12.01
  3228         H5    248     DA     H2   3228     0.0598      1.008
  3229         NC    248     DA     N3   3229    -0.7417      14.01
  3230         CB    248     DA     C4   3230       0.38      12.01
  3231         CE    248     DA    C3'   3231    0.00605     12.001
  3232         H1    248     DA    H3'   3232    0.03325      1.008
  3233         CT    248     DA    C2'   3233    -0.0854      12.01
  3234         HC    248     DA   H2'1   3234     0.0718      1.008
  3235         HC    248     DA   H2'2   3235     0.0718      1.008
  3236         OS    248     DA    O3'   3236    -0.3927         16   ; qtot -100.3
; residue 249 DG  rtp DG   q -1.0
  3237          P    249     DG      P   3237     1.1659      30.97
  3238         O2    249     DG    O1P   3238    -0.7761         16
  3239         O2    249     DG    O2P   3239    -0.7761         16
  3240         OS    249     DG    O5'   3240   -0.43015         16
  3241         CI    249     DG    C5'   3241    0.01485      12.01
  3242         H1    249     DG   H5'1   3242    0.09715      1.008
  3243         H1    249     DG   H5'2   3243    0.09715      1.008
  3244         CT    249     DG    C4'   3244    0.09765      12.01
  3245         H1    249     DG    H4'   3245    0.05235      1.008
  3246         OS    249     DG    O4'   3246    -0.3691         16
  3247         CT    249     DG    C1'   3247     0.0358      12.01
  3248         H2    249     DG    H1'   3248     0.1746      1.008
  3249         N*    249     DG     N9   3249     0.0577      14.01
  3250         CK    249     DG     C8   3250     0.0736      12.01
  3251         H5    249     DG     H8   3251     0.1997      1.008
  3252         NB    249     DG     N7   3252    -0.5725      14.01
  3253         CB    249     DG     C5   3253     0.1991      12.01
  3254          C    249     DG     C6   3254     0.4918      12.01
  3255          O    249     DG     O6   3255    -0.5699         16
  3256         NA    249     DG     N1   3256    -0.5053      14.01
  3257          H    249     DG     H1   3257      0.352      1.008
  3258         CA    249     DG     C2   3258     0.7432      12.01
  3259         N2    249     DG     N2   3259     -0.923      14.01
  3260          H    249     DG    H21   3260     0.4235      1.008
  3261          H    249     DG    H22   3261     0.4235      1.008
  3262         NC    249     DG     N3   3262    -0.6636      14.01
  3263         CB    249     DG     C4   3263     0.1814      12.01
  3264         CE    249     DG    C3'   3264    0.00605     12.001
  3265         H1    249     DG    H3'   3265    0.03325      1.008
  3266         CT    249     DG    C2'   3266    -0.0854      12.01
  3267         HC    249     DG   H2'1   3267     0.0718      1.008
  3268         HC    249     DG   H2'2   3268     0.0718      1.008
  3269         OS    249     DG    O3'   3269    -0.3927         16   ; qtot -101.3
; residue 250 DT  rtp DT   q -1.0
  3270          P    250     DT      P   3270     1.1659      30.97
  3271         O2    250     DT    O1P   3271    -0.7761         16
  3272         O2    250     DT    O2P   3272    -0.7761         16
  3273         OS    250     DT    O5'   3273   -0.43015         16
  3274         CI    250     DT    C5'   3274    0.01485      12.01
  3275         H1    250     DT   H5'1   3275    0.09715      1.008
  3276         H1    250     DT   H5'2   3276    0.09715      1.008
  3277         CT    250     DT    C4'   3277    0.09765      12.01
  3278         H1    250     DT    H4'   3278    0.05235      1.008
  3279         OS    250     DT    O4'   3279    -0.3691         16
  3280         CT    250     DT    C1'   3280      0.068      12.01
  3281         H2    250     DT    H1'   3281     0.1804      1.008
  3282         N*    250     DT     N1   3282    -0.0239      14.01
  3283         C2    250     DT     C6   3283    -0.2209      12.01
  3284         H4    250     DT     H6   3284     0.2607      1.008
  3285         C2    250     DT     C5   3285     0.0025      12.01
  3286         CT    250     DT     C7   3286    -0.2269      12.01
  3287         HC    250     DT    H71   3287      0.077      1.008
  3288         HC    250     DT    H72   3288      0.077      1.008
  3289         HC    250     DT    H73   3289      0.077      1.008
  3290          C    250     DT     C4   3290     0.5194      12.01
  3291          O    250     DT     O4   3291    -0.5563         16
  3292         NA    250     DT     N3   3292     -0.434      14.01
  3293          H    250     DT     H3   3293      0.342      1.008
  3294          C    250     DT     C2   3294     0.5677      12.01
  3295          O    250     DT     O2   3295    -0.5881         16
  3296         CE    250     DT    C3'   3296    0.00605     12.001
  3297         H1    250     DT    H3'   3297    0.03325      1.008
  3298         CT    250     DT    C2'   3298    -0.0854      12.01
  3299         HC    250     DT   H2'1   3299     0.0718      1.008
  3300         HC    250     DT   H2'2   3300     0.0718      1.008
  3301         OS    250     DT    O3'   3301    -0.3927         16   ; qtot -102.3
; residue 251 DT  rtp DT   q -1.0
  3302          P    251     DT      P   3302     1.1659      30.97
  3303         O2    251     DT    O1P   3303    -0.7761         16
  3304         O2    251     DT    O2P   3304    -0.7761         16
  3305         OS    251     DT    O5'   3305   -0.43015         16
  3306         CI    251     DT    C5'   3306    0.01485      12.01
  3307         H1    251     DT   H5'1   3307    0.09715      1.008
  3308         H1    251     DT   H5'2   3308    0.09715      1.008
  3309         CT    251     DT    C4'   3309    0.09765      12.01
  3310         H1    251     DT    H4'   3310    0.05235      1.008
  3311         OS    251     DT    O4'   3311    -0.3691         16
  3312         CT    251     DT    C1'   3312      0.068      12.01
  3313         H2    251     DT    H1'   3313     0.1804      1.008
  3314         N*    251     DT     N1   3314    -0.0239      14.01
  3315         C2    251     DT     C6   3315    -0.2209      12.01
  3316         H4    251     DT     H6   3316     0.2607      1.008
  3317         C2    251     DT     C5   3317     0.0025      12.01
  3318         CT    251     DT     C7   3318    -0.2269      12.01
  3319         HC    251     DT    H71   3319      0.077      1.008
  3320         HC    251     DT    H72   3320      0.077      1.008
  3321         HC    251     DT    H73   3321      0.077      1.008
  3322          C    251     DT     C4   3322     0.5194      12.01
  3323          O    251     DT     O4   3323    -0.5563         16
  3324         NA    251     DT     N3   3324     -0.434      14.01
  3325          H    251     DT     H3   3325      0.342      1.008
  3326          C    251     DT     C2   3326     0.5677      12.01
  3327          O    251     DT     O2   3327    -0.5881         16
  3328         CE    251     DT    C3'   3328    0.00605     12.001
  3329         H1    251     DT    H3'   3329    0.03325      1.008
  3330         CT    251     DT    C2'   3330    -0.0854      12.01
  3331         HC    251     DT   H2'1   3331     0.0718      1.008
  3332         HC    251     DT   H2'2   3332     0.0718      1.008
  3333         OS    251     DT    O3'   3333    -0.3927         16   ; qtot -103.3
; residue 252 DT  rtp DT   q -1.0
  3334          P    252     DT      P   3334     1.1659      30.97
  3335         O2    252     DT    O1P   3335    -0.7761         16
  3336         O2    252     DT    O2P   3336    -0.7761         16
  3337         OS    252     DT    O5'   3337   -0.43015         16
  3338         CI    252     DT    C5'   3338    0.01485      12.01
  3339         H1    252     DT   H5'1   3339    0.09715      1.008
  3340         H1    252     DT   H5'2   3340    0.09715      1.008
  3341         CT    252     DT    C4'   3341    0.09765      12.01
  3342         H1    252     DT    H4'   3342    0.05235      1.008
  3343         OS    252     DT    O4'   3343    -0.3691         16
  3344         CT    252     DT    C1'   3344      0.068      12.01
  3345         H2    252     DT    H1'   3345     0.1804      1.008
  3346         N*    252     DT     N1   3346    -0.0239      14.01
  3347         C2    252     DT     C6   3347    -0.2209      12.01
  3348         H4    252     DT     H6   3348     0.2607      1.008
  3349         C2    252     DT     C5   3349     0.0025      12.01
  3350         CT    252     DT     C7   3350    -0.2269      12.01
  3351         HC    252     DT    H71   3351      0.077      1.008
  3352         HC    252     DT    H72   3352      0.077      1.008
  3353         HC    252     DT    H73   3353      0.077      1.008
  3354          C    252     DT     C4   3354     0.5194      12.01
  3355          O    252     DT     O4   3355    -0.5563         16
  3356         NA    252     DT     N3   3356     -0.434      14.01
  3357          H    252     DT     H3   3357      0.342      1.008
  3358          C    252     DT     C2   3358     0.5677      12.01
  3359          O    252     DT     O2   3359    -0.5881         16
  3360         CE    252     DT    C3'   3360    0.00605     12.001
  3361         H1    252     DT    H3'   3361    0.03325      1.008
  3362         CT    252     DT    C2'   3362    -0.0854      12.01
  3363         HC    252     DT   H2'1   3363     0.0718      1.008
  3364         HC    252     DT   H2'2   3364     0.0718      1.008
  3365         OS    252     DT    O3'   3365    -0.3927         16   ; qtot -104.3
; residue 253 DC  rtp DC   q -1.0
  3366          P    253     DC      P   3366     1.1659      30.97
  3367         O2    253     DC    O1P   3367    -0.7761         16
  3368         O2    253     DC    O2P   3368    -0.7761         16
  3369         OS    253     DC    O5'   3369   -0.43015         16
  3370         CI    253     DC    C5'   3370    0.01485      12.01
  3371         H1    253     DC   H5'1   3371    0.09715      1.008
  3372         H1    253     DC   H5'2   3372    0.09715      1.008
  3373         CT    253     DC    C4'   3373    0.09765      12.01
  3374         H1    253     DC    H4'   3374    0.05235      1.008
  3375         OS    253     DC    O4'   3375    -0.3691         16
  3376         CT    253     DC    C1'   3376    -0.0116      12.01
  3377         H2    253     DC    H1'   3377     0.1963      1.008
  3378         N*    253     DC     N1   3378    -0.0339      14.01
  3379         CM    253     DC     C6   3379    -0.0183      12.01
  3380         H4    253     DC     H6   3380     0.2293      1.008
  3381         CM    253     DC     C5   3381    -0.5222      12.01
  3382         HA    253     DC     H5   3382     0.1863      1.008
  3383         CA    253     DC     C4   3383     0.8439      12.01
  3384         N2    253     DC     N4   3384    -0.9773      14.01
  3385          H    253     DC    H41   3385     0.4314      1.008
  3386          H    253     DC    H42   3386     0.4314      1.008
  3387         NC    253     DC     N3   3387    -0.7748      14.01
  3388          C    253     DC     C2   3388     0.7959      12.01
  3389          O    253     DC     O2   3389    -0.6548         16
  3390         CE    253     DC    C3'   3390    0.00605     12.001
  3391         H1    253     DC    H3'   3391    0.03325      1.008
  3392         CT    253     DC    C2'   3392    -0.0854      12.01
  3393         HC    253     DC   H2'1   3393     0.0718      1.008
  3394         HC    253     DC   H2'2   3394     0.0718      1.008
  3395         OS    253     DC    O3'   3395    -0.3927         16   ; qtot -105.3
; residue 254 DC  rtp DC   q -1.0
  3396          P    254     DC      P   3396     1.1659      30.97
  3397         O2    254     DC    O1P   3397    -0.7761         16
  3398         O2    254     DC    O2P   3398    -0.7761         16
  3399         OS    254     DC    O5'   3399   -0.43015         16
  3400         CI    254     DC    C5'   3400    0.01485      12.01
  3401         H1    254     DC   H5'1   3401    0.09715      1.008
  3402         H1    254     DC   H5'2   3402    0.09715      1.008
  3403         CT    254     DC    C4'   3403    0.09765      12.01
  3404         H1    254     DC    H4'   3404    0.05235      1.008
  3405         OS    254     DC    O4'   3405    -0.3691         16
  3406         CT    254     DC    C1'   3406    -0.0116      12.01
  3407         H2    254     DC    H1'   3407     0.1963      1.008
  3408         N*    254     DC     N1   3408    -0.0339      14.01
  3409         CM    254     DC     C6   3409    -0.0183      12.01
  3410         H4    254     DC     H6   3410     0.2293      1.008
  3411         CM    254     DC     C5   3411    -0.5222      12.01
  3412         HA    254     DC     H5   3412     0.1863      1.008
  3413         CA    254     DC     C4   3413     0.8439      12.01
  3414         N2    254     DC     N4   3414    -0.9773      14.01
  3415          H    254     DC    H41   3415     0.4314      1.008
  3416          H    254     DC    H42   3416     0.4314      1.008
  3417         NC    254     DC     N3   3417    -0.7748      14.01
  3418          C    254     DC     C2   3418     0.7959      12.01
  3419          O    254     DC     O2   3419    -0.6548         16
  3420         CE    254     DC    C3'   3420    0.00605     12.001
  3421         H1    254     DC    H3'   3421    0.03325      1.008
  3422         CT    254     DC    C2'   3422    -0.0854      12.01
  3423         HC    254     DC   H2'1   3423     0.0718      1.008
  3424         HC    254     DC   H2'2   3424     0.0718      1.008
  3425         OS    254     DC    O3'   3425    -0.3927         16   ; qtot -106.3
; residue 255 DA  rtp DA   q -1.0
  3426          P    255     DA      P   3426     1.1659      30.97
  3427         O2    255     DA    O1P   3427    -0.7761         16
  3428         O2    255     DA    O2P   3428    -0.7761         16
  3429         OS    255     DA    O5'   3429   -0.43015         16
  3430         CI    255     DA    C5'   3430    0.01485      12.01
  3431         H1    255     DA   H5'1   3431    0.09715      1.008
  3432         H1    255     DA   H5'2   3432    0.09715      1.008
  3433         CT    255     DA    C4'   3433    0.09765      12.01
  3434         H1    255     DA    H4'   3434    0.05235      1.008
  3435         OS    255     DA    O4'   3435    -0.3691         16
  3436         CT    255     DA    C1'   3436     0.0431      12.01
  3437         H2    255     DA    H1'   3437     0.1838      1.008
  3438         N*    255     DA     N9   3438    -0.0268      14.01
  3439         C1    255     DA     C8   3439     0.1607      12.01
  3440         H5    255     DA     H8   3440     0.1877      1.008
  3441         NB    255     DA     N7   3441    -0.6175      14.01
  3442         CB    255     DA     C5   3442     0.0725      12.01
  3443         CA    255     DA     C6   3443     0.6897      12.01
  3444         N2    255     DA     N6   3444    -0.9123      14.01
  3445          H    255     DA    H61   3445     0.4167      1.008
  3446          H    255     DA    H62   3446     0.4167      1.008
  3447         NC    255     DA     N1   3447    -0.7624      14.01
  3448         CQ    255     DA     C2   3448     0.5716      12.01
  3449         H5    255     DA     H2   3449     0.0598      1.008
  3450         NC    255     DA     N3   3450    -0.7417      14.01
  3451         CB    255     DA     C4   3451       0.38      12.01
  3452         CE    255     DA    C3'   3452    0.00605     12.001
  3453         H1    255     DA    H3'   3453    0.03325      1.008
  3454         CT    255     DA    C2'   3454    -0.0854      12.01
  3455         HC    255     DA   H2'1   3455     0.0718      1.008
  3456         HC    255     DA   H2'2   3456     0.0718      1.008
  3457         OS    255     DA    O3'   3457    -0.3927         16   ; qtot -107.3
; residue 256 DA  rtp DA   q -1.0
  3458          P    256     DA      P   3458     1.1659      30.97
  3459         O2    256     DA    O1P   3459    -0.7761         16
  3460         O2    256     DA    O2P   3460    -0.7761         16
  3461         OS    256     DA    O5'   3461   -0.43015         16
  3462         CI    256     DA    C5'   3462    0.01485      12.01
  3463         H1    256     DA   H5'1   3463    0.09715      1.008
  3464         H1    256     DA   H5'2   3464    0.09715      1.008
  3465         CT    256     DA    C4'   3465    0.09765      12.01
  3466         H1    256     DA    H4'   3466    0.05235      1.008
  3467         OS    256     DA    O4'   3467    -0.3691         16
  3468         CT    256     DA    C1'   3468     0.0431      12.01
  3469         H2    256     DA    H1'   3469     0.1838      1.008
  3470         N*    256     DA     N9   3470    -0.0268      14.01
  3471         C1    256     DA     C8   3471     0.1607      12.01
  3472         H5    256     DA     H8   3472     0.1877      1.008
  3473         NB    256     DA     N7   3473    -0.6175      14.01
  3474         CB    256     DA     C5   3474     0.0725      12.01
  3475         CA    256     DA     C6   3475     0.6897      12.01
  3476         N2    256     DA     N6   3476    -0.9123      14.01
  3477          H    256     DA    H61   3477     0.4167      1.008
  3478          H    256     DA    H62   3478     0.4167      1.008
  3479         NC    256     DA     N1   3479    -0.7624      14.01
  3480         CQ    256     DA     C2   3480     0.5716      12.01
  3481         H5    256     DA     H2   3481     0.0598      1.008
  3482         NC    256     DA     N3   3482    -0.7417      14.01
  3483         CB    256     DA     C4   3483       0.38      12.01
  3484         CE    256     DA    C3'   3484    0.00605     12.001
  3485         H1    256     DA    H3'   3485    0.03325      1.008
  3486         CT    256     DA    C2'   3486    -0.0854      12.01
  3487         HC    256     DA   H2'1   3487     0.0718      1.008
  3488         HC    256     DA   H2'2   3488     0.0718      1.008
  3489         OS    256     DA    O3'   3489    -0.3927         16   ; qtot -108.3
; residue 257 DA  rtp DA   q -1.0
  3490          P    257     DA      P   3490     1.1659      30.97
  3491         O2    257     DA    O1P   3491    -0.7761         16
  3492         O2    257     DA    O2P   3492    -0.7761         16
  3493         OS    257     DA    O5'   3493   -0.43015         16
  3494         CI    257     DA    C5'   3494    0.01485      12.01
  3495         H1    257     DA   H5'1   3495    0.09715      1.008
  3496         H1    257     DA   H5'2   3496    0.09715      1.008
  3497         CT    257     DA    C4'   3497    0.09765      12.01
  3498         H1    257     DA    H4'   3498    0.05235      1.008
  3499         OS    257     DA    O4'   3499    -0.3691         16
  3500         CT    257     DA    C1'   3500     0.0431      12.01
  3501         H2    257     DA    H1'   3501     0.1838      1.008
  3502         N*    257     DA     N9   3502    -0.0268      14.01
  3503         C1    257     DA     C8   3503     0.1607      12.01
  3504         H5    257     DA     H8   3504     0.1877      1.008
  3505         NB    257     DA     N7   3505    -0.6175      14.01
  3506         CB    257     DA     C5   3506     0.0725      12.01
  3507         CA    257     DA     C6   3507     0.6897      12.01
  3508         N2    257     DA     N6   3508    -0.9123      14.01
  3509          H    257     DA    H61   3509     0.4167      1.008
  3510          H    257     DA    H62   3510     0.4167      1.008
  3511         NC    257     DA     N1   3511    -0.7624      14.01
  3512         CQ    257     DA     C2   3512     0.5716      12.01
  3513         H5    257     DA     H2   3513     0.0598      1.008
  3514         NC    257     DA     N3   3514    -0.7417      14.01
  3515         CB    257     DA     C4   3515       0.38      12.01
  3516         CE    257     DA    C3'   3516    0.00605     12.001
  3517         H1    257     DA    H3'   3517    0.03325      1.008
  3518         CT    257     DA    C2'   3518    -0.0854      12.01
  3519         HC    257     DA   H2'1   3519     0.0718      1.008
  3520         HC    257     DA   H2'2   3520     0.0718      1.008
  3521         OS    257     DA    O3'   3521    -0.3927         16   ; qtot -109.3
; residue 258 DT  rtp DT   q -1.0
  3522          P    258     DT      P   3522     1.1659      30.97
  3523         O2    258     DT    O1P   3523    -0.7761         16
  3524         O2    258     DT    O2P   3524    -0.7761         16
  3525         OS    258     DT    O5'   3525   -0.43015         16
  3526         CI    258     DT    C5'   3526    0.01485      12.01
  3527         H1    258     DT   H5'1   3527    0.09715      1.008
  3528         H1    258     DT   H5'2   3528    0.09715      1.008
  3529         CT    258     DT    C4'   3529    0.09765      12.01
  3530         H1    258     DT    H4'   3530    0.05235      1.008
  3531         OS    258     DT    O4'   3531    -0.3691         16
  3532         CT    258     DT    C1'   3532      0.068      12.01
  3533         H2    258     DT    H1'   3533     0.1804      1.008
  3534         N*    258     DT     N1   3534    -0.0239      14.01
  3535         C2    258     DT     C6   3535    -0.2209      12.01
  3536         H4    258     DT     H6   3536     0.2607      1.008
  3537         C2    258     DT     C5   3537     0.0025      12.01
  3538         CT    258     DT     C7   3538    -0.2269      12.01
  3539         HC    258     DT    H71   3539      0.077      1.008
  3540         HC    258     DT    H72   3540      0.077      1.008
  3541         HC    258     DT    H73   3541      0.077      1.008
  3542          C    258     DT     C4   3542     0.5194      12.01
  3543          O    258     DT     O4   3543    -0.5563         16
  3544         NA    258     DT     N3   3544     -0.434      14.01
  3545          H    258     DT     H3   3545      0.342      1.008
  3546          C    258     DT     C2   3546     0.5677      12.01
  3547          O    258     DT     O2   3547    -0.5881         16
  3548         CE    258     DT    C3'   3548    0.00605     12.001
  3549         H1    258     DT    H3'   3549    0.03325      1.008
  3550         CT    258     DT    C2'   3550    -0.0854      12.01
  3551         HC    258     DT   H2'1   3551     0.0718      1.008
  3552         HC    258     DT   H2'2   3552     0.0718      1.008
  3553         OS    258     DT    O3'   3553    -0.3927         16   ; qtot -110.3
; residue 259 DA  rtp DA   q -1.0
  3554          P    259     DA      P   3554     1.1659      30.97
  3555         O2    259     DA    O1P   3555    -0.7761         16
  3556         O2    259     DA    O2P   3556    -0.7761         16
  3557         OS    259     DA    O5'   3557   -0.43015         16
  3558         CI    259     DA    C5'   3558    0.01485      12.01
  3559         H1    259     DA   H5'1   3559    0.09715      1.008
  3560         H1    259     DA   H5'2   3560    0.09715      1.008
  3561         CT    259     DA    C4'   3561    0.09765      12.01
  3562         H1    259     DA    H4'   3562    0.05235      1.008
  3563         OS    259     DA    O4'   3563    -0.3691         16
  3564         CT    259     DA    C1'   3564     0.0431      12.01
  3565         H2    259     DA    H1'   3565     0.1838      1.008
  3566         N*    259     DA     N9   3566    -0.0268      14.01
  3567         C1    259     DA     C8   3567     0.1607      12.01
  3568         H5    259     DA     H8   3568     0.1877      1.008
  3569         NB    259     DA     N7   3569    -0.6175      14.01
  3570         CB    259     DA     C5   3570     0.0725      12.01
  3571         CA    259     DA     C6   3571     0.6897      12.01
  3572         N2    259     DA     N6   3572    -0.9123      14.01
  3573          H    259     DA    H61   3573     0.4167      1.008
  3574          H    259     DA    H62   3574     0.4167      1.008
  3575         NC    259     DA     N1   3575    -0.7624      14.01
  3576         CQ    259     DA     C2   3576     0.5716      12.01
  3577         H5    259     DA     H2   3577     0.0598      1.008
  3578         NC    259     DA     N3   3578    -0.7417      14.01
  3579         CB    259     DA     C4   3579       0.38      12.01
  3580         CE    259     DA    C3'   3580    0.00605     12.001
  3581         H1    259     DA    H3'   3581    0.03325      1.008
  3582         CT    259     DA    C2'   3582    -0.0854      12.01
  3583         HC    259     DA   H2'1   3583     0.0718      1.008
  3584         HC    259     DA   H2'2   3584     0.0718      1.008
  3585         OS    259     DA    O3'   3585    -0.3927         16   ; qtot -111.3
; residue 260 DC  rtp DC   q -1.0
  3586          P    260     DC      P   3586     1.1659      30.97
  3587         O2    260     DC    O1P   3587    -0.7761         16
  3588         O2    260     DC    O2P   3588    -0.7761         16
  3589         OS    260     DC    O5'   3589   -0.43015         16
  3590         CI    260     DC    C5'   3590    0.01485      12.01
  3591         H1    260     DC   H5'1   3591    0.09715      1.008
  3592         H1    260     DC   H5'2   3592    0.09715      1.008
  3593         CT    260     DC    C4'   3593    0.09765      12.01
  3594         H1    260     DC    H4'   3594    0.05235      1.008
  3595         OS    260     DC    O4'   3595    -0.3691         16
  3596         CT    260     DC    C1'   3596    -0.0116      12.01
  3597         H2    260     DC    H1'   3597     0.1963      1.008
  3598         N*    260     DC     N1   3598    -0.0339      14.01
  3599         CM    260     DC     C6   3599    -0.0183      12.01
  3600         H4    260     DC     H6   3600     0.2293      1.008
  3601         CM    260     DC     C5   3601    -0.5222      12.01
  3602         HA    260     DC     H5   3602     0.1863      1.008
  3603         CA    260     DC     C4   3603     0.8439      12.01
  3604         N2    260     DC     N4   3604    -0.9773      14.01
  3605          H    260     DC    H41   3605     0.4314      1.008
  3606          H    260     DC    H42   3606     0.4314      1.008
  3607         NC    260     DC     N3   3607    -0.7748      14.01
  3608          C    260     DC     C2   3608     0.7959      12.01
  3609          O    260     DC     O2   3609    -0.6548         16
  3610         CE    260     DC    C3'   3610    0.00605     12.001
  3611         H1    260     DC    H3'   3611    0.03325      1.008
  3612         CT    260     DC    C2'   3612    -0.0854      12.01
  3613         HC    260     DC   H2'1   3613     0.0718      1.008
  3614         HC    260     DC   H2'2   3614     0.0718      1.008
  3615         OS    260     DC    O3'   3615    -0.3927         16   ; qtot -112.3
; residue 261 DA  rtp DA   q -1.0
  3616          P    261     DA      P   3616     1.1659      30.97
  3617         O2    261     DA    O1P   3617    -0.7761         16
  3618         O2    261     DA    O2P   3618    -0.7761         16
  3619         OS    261     DA    O5'   3619   -0.43015         16
  3620         CI    261     DA    C5'   3620    0.01485      12.01
  3621         H1    261     DA   H5'1   3621    0.09715      1.008
  3622         H1    261     DA   H5'2   3622    0.09715      1.008
  3623         CT    261     DA    C4'   3623    0.09765      12.01
  3624         H1    261     DA    H4'   3624    0.05235      1.008
  3625         OS    261     DA    O4'   3625    -0.3691         16
  3626         CT    261     DA    C1'   3626     0.0431      12.01
  3627         H2    261     DA    H1'   3627     0.1838      1.008
  3628         N*    261     DA     N9   3628    -0.0268      14.01
  3629         C1    261     DA     C8   3629     0.1607      12.01
  3630         H5    261     DA     H8   3630     0.1877      1.008
  3631         NB    261     DA     N7   3631    -0.6175      14.01
  3632         CB    261     DA     C5   3632     0.0725      12.01
  3633         CA    261     DA     C6   3633     0.6897      12.01
  3634         N2    261     DA     N6   3634    -0.9123      14.01
  3635          H    261     DA    H61   3635     0.4167      1.008
  3636          H    261     DA    H62   3636     0.4167      1.008
  3637         NC    261     DA     N1   3637    -0.7624      14.01
  3638         CQ    261     DA     C2   3638     0.5716      12.01
  3639         H5    261     DA     H2   3639     0.0598      1.008
  3640         NC    261     DA     N3   3640    -0.7417      14.01
  3641         CB    261     DA     C4   3641       0.38      12.01
  3642         CE    261     DA    C3'   3642    0.00605     12.001
  3643         H1    261     DA    H3'   3643    0.03325      1.008
  3644         CT    261     DA    C2'   3644    -0.0854      12.01
  3645         HC    261     DA   H2'1   3645     0.0718      1.008
  3646         HC    261     DA   H2'2   3646     0.0718      1.008
  3647         OS    261     DA    O3'   3647    -0.3927         16   ; qtot -113.3
; residue 262 DC  rtp DC   q -1.0
  3648          P    262     DC      P   3648     1.1659      30.97
  3649         O2    262     DC    O1P   3649    -0.7761         16
  3650         O2    262     DC    O2P   3650    -0.7761         16
  3651         OS    262     DC    O5'   3651   -0.43015         16
  3652         CI    262     DC    C5'   3652    0.01485      12.01
  3653         H1    262     DC   H5'1   3653    0.09715      1.008
  3654         H1    262     DC   H5'2   3654    0.09715      1.008
  3655         CT    262     DC    C4'   3655    0.09765      12.01
  3656         H1    262     DC    H4'   3656    0.05235      1.008
  3657         OS    262     DC    O4'   3657    -0.3691         16
  3658         CT    262     DC    C1'   3658    -0.0116      12.01
  3659         H2    262     DC    H1'   3659     0.1963      1.008
  3660         N*    262     DC     N1   3660    -0.0339      14.01
  3661         CM    262     DC     C6   3661    -0.0183      12.01
  3662         H4    262     DC     H6   3662     0.2293      1.008
  3663         CM    262     DC     C5   3663    -0.5222      12.01
  3664         HA    262     DC     H5   3664     0.1863      1.008
  3665         CA    262     DC     C4   3665     0.8439      12.01
  3666         N2    262     DC     N4   3666    -0.9773      14.01
  3667          H    262     DC    H41   3667     0.4314      1.008
  3668          H    262     DC    H42   3668     0.4314      1.008
  3669         NC    262     DC     N3   3669    -0.7748      14.01
  3670          C    262     DC     C2   3670     0.7959      12.01
  3671          O    262     DC     O2   3671    -0.6548         16
  3672         CE    262     DC    C3'   3672    0.00605     12.001
  3673         H1    262     DC    H3'   3673    0.03325      1.008
  3674         CT    262     DC    C2'   3674    -0.0854      12.01
  3675         HC    262     DC   H2'1   3675     0.0718      1.008
  3676         HC    262     DC   H2'2   3676     0.0718      1.008
  3677         OS    262     DC    O3'   3677    -0.3927         16   ; qtot -114.3
; residue 263 DT  rtp DT   q -1.0
  3678          P    263     DT      P   3678     1.1659      30.97
  3679         O2    263     DT    O1P   3679    -0.7761         16
  3680         O2    263     DT    O2P   3680    -0.7761         16
  3681         OS    263     DT    O5'   3681   -0.43015         16
  3682         CI    263     DT    C5'   3682    0.01485      12.01
  3683         H1    263     DT   H5'1   3683    0.09715      1.008
  3684         H1    263     DT   H5'2   3684    0.09715      1.008
  3685         CT    263     DT    C4'   3685    0.09765      12.01
  3686         H1    263     DT    H4'   3686    0.05235      1.008
  3687         OS    263     DT    O4'   3687    -0.3691         16
  3688         CT    263     DT    C1'   3688      0.068      12.01
  3689         H2    263     DT    H1'   3689     0.1804      1.008
  3690         N*    263     DT     N1   3690    -0.0239      14.01
  3691         C2    263     DT     C6   3691    -0.2209      12.01
  3692         H4    263     DT     H6   3692     0.2607      1.008
  3693         C2    263     DT     C5   3693     0.0025      12.01
  3694         CT    263     DT     C7   3694    -0.2269      12.01
  3695         HC    263     DT    H71   3695      0.077      1.008
  3696         HC    263     DT    H72   3696      0.077      1.008
  3697         HC    263     DT    H73   3697      0.077      1.008
  3698          C    263     DT     C4   3698     0.5194      12.01
  3699          O    263     DT     O4   3699    -0.5563         16
  3700         NA    263     DT     N3   3700     -0.434      14.01
  3701          H    263     DT     H3   3701      0.342      1.008
  3702          C    263     DT     C2   3702     0.5677      12.01
  3703          O    263     DT     O2   3703    -0.5881         16
  3704         CE    263     DT    C3'   3704    0.00605     12.001
  3705         H1    263     DT    H3'   3705    0.03325      1.008
  3706         CT    263     DT    C2'   3706    -0.0854      12.01
  3707         HC    263     DT   H2'1   3707     0.0718      1.008
  3708         HC    263     DT   H2'2   3708     0.0718      1.008
  3709         OS    263     DT    O3'   3709    -0.3927         16   ; qtot -115.3
; residue 264 DT  rtp DT   q -1.0
  3710          P    264     DT      P   3710     1.1659      30.97
  3711         O2    264     DT    O1P   3711    -0.7761         16
  3712         O2    264     DT    O2P   3712    -0.7761         16
  3713         OS    264     DT    O5'   3713   -0.43015         16
  3714         CI    264     DT    C5'   3714    0.01485      12.01
  3715         H1    264     DT   H5'1   3715    0.09715      1.008
  3716         H1    264     DT   H5'2   3716    0.09715      1.008
  3717         CT    264     DT    C4'   3717    0.09765      12.01
  3718         H1    264     DT    H4'   3718    0.05235      1.008
  3719         OS    264     DT    O4'   3719    -0.3691         16
  3720         CT    264     DT    C1'   3720      0.068      12.01
  3721         H2    264     DT    H1'   3721     0.1804      1.008
  3722         N*    264     DT     N1   3722    -0.0239      14.01
  3723         C2    264     DT     C6   3723    -0.2209      12.01
  3724         H4    264     DT     H6   3724     0.2607      1.008
  3725         C2    264     DT     C5   3725     0.0025      12.01
  3726         CT    264     DT     C7   3726    -0.2269      12.01
  3727         HC    264     DT    H71   3727      0.077      1.008
  3728         HC    264     DT    H72   3728      0.077      1.008
  3729         HC    264     DT    H73   3729      0.077      1.008
  3730          C    264     DT     C4   3730     0.5194      12.01
  3731          O    264     DT     O4   3731    -0.5563         16
  3732         NA    264     DT     N3   3732     -0.434      14.01
  3733          H    264     DT     H3   3733      0.342      1.008
  3734          C    264     DT     C2   3734     0.5677      12.01
  3735          O    264     DT     O2   3735    -0.5881         16
  3736         CE    264     DT    C3'   3736    0.00605     12.001
  3737         H1    264     DT    H3'   3737    0.03325      1.008
  3738         CT    264     DT    C2'   3738    -0.0854      12.01
  3739         HC    264     DT   H2'1   3739     0.0718      1.008
  3740         HC    264     DT   H2'2   3740     0.0718      1.008
  3741         OS    264     DT    O3'   3741    -0.3927         16   ; qtot -116.3
; residue 265 DT  rtp DT   q -1.0
  3742          P    265     DT      P   3742     1.1659      30.97
  3743         O2    265     DT    O1P   3743    -0.7761         16
  3744         O2    265     DT    O2P   3744    -0.7761         16
  3745         OS    265     DT    O5'   3745   -0.43015         16
  3746         CI    265     DT    C5'   3746    0.01485      12.01
  3747         H1    265     DT   H5'1   3747    0.09715      1.008
  3748         H1    265     DT   H5'2   3748    0.09715      1.008
  3749         CT    265     DT    C4'   3749    0.09765      12.01
  3750         H1    265     DT    H4'   3750    0.05235      1.008
  3751         OS    265     DT    O4'   3751    -0.3691         16
  3752         CT    265     DT    C1'   3752      0.068      12.01
  3753         H2    265     DT    H1'   3753     0.1804      1.008
  3754         N*    265     DT     N1   3754    -0.0239      14.01
  3755         C2    265     DT     C6   3755    -0.2209      12.01
  3756         H4    265     DT     H6   3756     0.2607      1.008
  3757         C2    265     DT     C5   3757     0.0025      12.01
  3758         CT    265     DT     C7   3758    -0.2269      12.01
  3759         HC    265     DT    H71   3759      0.077      1.008
  3760         HC    265     DT    H72   3760      0.077      1.008
  3761         HC    265     DT    H73   3761      0.077      1.008
  3762          C    265     DT     C4   3762     0.5194      12.01
  3763          O    265     DT     O4   3763    -0.5563         16
  3764         NA    265     DT     N3   3764     -0.434      14.01
  3765          H    265     DT     H3   3765      0.342      1.008
  3766          C    265     DT     C2   3766     0.5677      12.01
  3767          O    265     DT     O2   3767    -0.5881         16
  3768         CE    265     DT    C3'   3768    0.00605     12.001
  3769         H1    265     DT    H3'   3769    0.03325      1.008
  3770         CT    265     DT    C2'   3770    -0.0854      12.01
  3771         HC    265     DT   H2'1   3771     0.0718      1.008
  3772         HC    265     DT   H2'2   3772     0.0718      1.008
  3773         OS    265     DT    O3'   3773    -0.3927         16   ; qtot -117.3
; residue 266 DT  rtp DT   q -1.0
  3774          P    266     DT      P   3774     1.1659      30.97
  3775         O2    266     DT    O1P   3775    -0.7761         16
  3776         O2    266     DT    O2P   3776    -0.7761         16
  3777         OS    266     DT    O5'   3777   -0.43015         16
  3778         CI    266     DT    C5'   3778    0.01485      12.01
  3779         H1    266     DT   H5'1   3779    0.09715      1.008
  3780         H1    266     DT   H5'2   3780    0.09715      1.008
  3781         CT    266     DT    C4'   3781    0.09765      12.01
  3782         H1    266     DT    H4'   3782    0.05235      1.008
  3783         OS    266     DT    O4'   3783    -0.3691         16
  3784         CT    266     DT    C1'   3784      0.068      12.01
  3785         H2    266     DT    H1'   3785     0.1804      1.008
  3786         N*    266     DT     N1   3786    -0.0239      14.01
  3787         C2    266     DT     C6   3787    -0.2209      12.01
  3788         H4    266     DT     H6   3788     0.2607      1.008
  3789         C2    266     DT     C5   3789     0.0025      12.01
  3790         CT    266     DT     C7   3790    -0.2269      12.01
  3791         HC    266     DT    H71   3791      0.077      1.008
  3792         HC    266     DT    H72   3792      0.077      1.008
  3793         HC    266     DT    H73   3793      0.077      1.008
  3794          C    266     DT     C4   3794     0.5194      12.01
  3795          O    266     DT     O4   3795    -0.5563         16
  3796         NA    266     DT     N3   3796     -0.434      14.01
  3797          H    266     DT     H3   3797      0.342      1.008
  3798          C    266     DT     C2   3798     0.5677      12.01
  3799          O    266     DT     O2   3799    -0.5881         16
  3800         CE    266     DT    C3'   3800    0.00605     12.001
  3801         H1    266     DT    H3'   3801    0.03325      1.008
  3802         CT    266     DT    C2'   3802    -0.0854      12.01
  3803         HC    266     DT   H2'1   3803     0.0718      1.008
  3804         HC    266     DT   H2'2   3804     0.0718      1.008
  3805         OS    266     DT    O3'   3805    -0.3927         16   ; qtot -118.3
; residue 267 DG  rtp DG   q -1.0
  3806          P    267     DG      P   3806     1.1659      30.97
  3807         O2    267     DG    O1P   3807    -0.7761         16
  3808         O2    267     DG    O2P   3808    -0.7761         16
  3809         OS    267     DG    O5'   3809   -0.43015         16
  3810         CI    267     DG    C5'   3810    0.01485      12.01
  3811         H1    267     DG   H5'1   3811    0.09715      1.008
  3812         H1    267     DG   H5'2   3812    0.09715      1.008
  3813         CT    267     DG    C4'   3813    0.09765      12.01
  3814         H1    267     DG    H4'   3814    0.05235      1.008
  3815         OS    267     DG    O4'   3815    -0.3691         16
  3816         CT    267     DG    C1'   3816     0.0358      12.01
  3817         H2    267     DG    H1'   3817     0.1746      1.008
  3818         N*    267     DG     N9   3818     0.0577      14.01
  3819         CK    267     DG     C8   3819     0.0736      12.01
  3820         H5    267     DG     H8   3820     0.1997      1.008
  3821         NB    267     DG     N7   3821    -0.5725      14.01
  3822         CB    267     DG     C5   3822     0.1991      12.01
  3823          C    267     DG     C6   3823     0.4918      12.01
  3824          O    267     DG     O6   3824    -0.5699         16
  3825         NA    267     DG     N1   3825    -0.5053      14.01
  3826          H    267     DG     H1   3826      0.352      1.008
  3827         CA    267     DG     C2   3827     0.7432      12.01
  3828         N2    267     DG     N2   3828     -0.923      14.01
  3829          H    267     DG    H21   3829     0.4235      1.008
  3830          H    267     DG    H22   3830     0.4235      1.008
  3831         NC    267     DG     N3   3831    -0.6636      14.01
  3832         CB    267     DG     C4   3832     0.1814      12.01
  3833         CE    267     DG    C3'   3833    0.00605     12.001
  3834         H1    267     DG    H3'   3834    0.03325      1.008
  3835         CT    267     DG    C2'   3835    -0.0854      12.01
  3836         HC    267     DG   H2'1   3836     0.0718      1.008
  3837         HC    267     DG   H2'2   3837     0.0718      1.008
  3838         OS    267     DG    O3'   3838    -0.3927         16   ; qtot -119.3
; residue 268 DG  rtp DG   q -1.0
  3839          P    268     DG      P   3839     1.1659      30.97
  3840         O2    268     DG    O1P   3840    -0.7761         16
  3841         O2    268     DG    O2P   3841    -0.7761         16
  3842         OS    268     DG    O5'   3842   -0.43015         16
  3843         CI    268     DG    C5'   3843    0.01485      12.01
  3844         H1    268     DG   H5'1   3844    0.09715      1.008
  3845         H1    268     DG   H5'2   3845    0.09715      1.008
  3846         CT    268     DG    C4'   3846    0.09765      12.01
  3847         H1    268     DG    H4'   3847    0.05235      1.008
  3848         OS    268     DG    O4'   3848    -0.3691         16
  3849         CT    268     DG    C1'   3849     0.0358      12.01
  3850         H2    268     DG    H1'   3850     0.1746      1.008
  3851         N*    268     DG     N9   3851     0.0577      14.01
  3852         CK    268     DG     C8   3852     0.0736      12.01
  3853         H5    268     DG     H8   3853     0.1997      1.008
  3854         NB    268     DG     N7   3854    -0.5725      14.01
  3855         CB    268     DG     C5   3855     0.1991      12.01
  3856          C    268     DG     C6   3856     0.4918      12.01
  3857          O    268     DG     O6   3857    -0.5699         16
  3858         NA    268     DG     N1   3858    -0.5053      14.01
  3859          H    268     DG     H1   3859      0.352      1.008
  3860         CA    268     DG     C2   3860     0.7432      12.01
  3861         N2    268     DG     N2   3861     -0.923      14.01
  3862          H    268     DG    H21   3862     0.4235      1.008
  3863          H    268     DG    H22   3863     0.4235      1.008
  3864         NC    268     DG     N3   3864    -0.6636      14.01
  3865         CB    268     DG     C4   3865     0.1814      12.01
  3866         CE    268     DG    C3'   3866    0.00605     12.001
  3867         H1    268     DG    H3'   3867    0.03325      1.008
  3868         CT    268     DG    C2'   3868    -0.0854      12.01
  3869         HC    268     DG   H2'1   3869     0.0718      1.008
  3870         HC    268     DG   H2'2   3870     0.0718      1.008
  3871         OS    268     DG    O3'   3871    -0.3927         16   ; qtot -120.3
; residue 269 DT  rtp DT   q -1.0
  3872          P    269     DT      P   3872     1.1659      30.97
  3873         O2    269     DT    O1P   3873    -0.7761         16
  3874         O2    269     DT    O2P   3874    -0.7761         16
  3875         OS    269     DT    O5'   3875   -0.43015         16
  3876         CI    269     DT    C5'   3876    0.01485      12.01
  3877         H1    269     DT   H5'1   3877    0.09715      1.008
  3878         H1    269     DT   H5'2   3878    0.09715      1.008
  3879         CT    269     DT    C4'   3879    0.09765      12.01
  3880         H1    269     DT    H4'   3880    0.05235      1.008
  3881         OS    269     DT    O4'   3881    -0.3691         16
  3882         CT    269     DT    C1'   3882      0.068      12.01
  3883         H2    269     DT    H1'   3883     0.1804      1.008
  3884         N*    269     DT     N1   3884    -0.0239      14.01
  3885         C2    269     DT     C6   3885    -0.2209      12.01
  3886         H4    269     DT     H6   3886     0.2607      1.008
  3887         C2    269     DT     C5   3887     0.0025      12.01
  3888         CT    269     DT     C7   3888    -0.2269      12.01
  3889         HC    269     DT    H71   3889      0.077      1.008
  3890         HC    269     DT    H72   3890      0.077      1.008
  3891         HC    269     DT    H73   3891      0.077      1.008
  3892          C    269     DT     C4   3892     0.5194      12.01
  3893          O    269     DT     O4   3893    -0.5563         16
  3894         NA    269     DT     N3   3894     -0.434      14.01
  3895          H    269     DT     H3   3895      0.342      1.008
  3896          C    269     DT     C2   3896     0.5677      12.01
  3897          O    269     DT     O2   3897    -0.5881         16
  3898         CE    269     DT    C3'   3898    0.00605     12.001
  3899         H1    269     DT    H3'   3899    0.03325      1.008
  3900         CT    269     DT    C2'   3900    -0.0854      12.01
  3901         HC    269     DT   H2'1   3901     0.0718      1.008
  3902         HC    269     DT   H2'2   3902     0.0718      1.008
  3903         OS    269     DT    O3'   3903    -0.3927         16   ; qtot -121.3
; residue 270 DA  rtp DA   q -1.0
  3904          P    270     DA      P   3904     1.1659      30.97
  3905         O2    270     DA    O1P   3905    -0.7761         16
  3906         O2    270     DA    O2P   3906    -0.7761         16
  3907         OS    270     DA    O5'   3907   -0.43015         16
  3908         CI    270     DA    C5'   3908    0.01485      12.01
  3909         H1    270     DA   H5'1   3909    0.09715      1.008
  3910         H1    270     DA   H5'2   3910    0.09715      1.008
  3911         CT    270     DA    C4'   3911    0.09765      12.01
  3912         H1    270     DA    H4'   3912    0.05235      1.008
  3913         OS    270     DA    O4'   3913    -0.3691         16
  3914         CT    270     DA    C1'   3914     0.0431      12.01
  3915         H2    270     DA    H1'   3915     0.1838      1.008
  3916         N*    270     DA     N9   3916    -0.0268      14.01
  3917         C1    270     DA     C8   3917     0.1607      12.01
  3918         H5    270     DA     H8   3918     0.1877      1.008
  3919         NB    270     DA     N7   3919    -0.6175      14.01
  3920         CB    270     DA     C5   3920     0.0725      12.01
  3921         CA    270     DA     C6   3921     0.6897      12.01
  3922         N2    270     DA     N6   3922    -0.9123      14.01
  3923          H    270     DA    H61   3923     0.4167      1.008
  3924          H    270     DA    H62   3924     0.4167      1.008
  3925         NC    270     DA     N1   3925    -0.7624      14.01
  3926         CQ    270     DA     C2   3926     0.5716      12.01
  3927         H5    270     DA     H2   3927     0.0598      1.008
  3928         NC    270     DA     N3   3928    -0.7417      14.01
  3929         CB    270     DA     C4   3929       0.38      12.01
  3930         CE    270     DA    C3'   3930    0.00605     12.001
  3931         H1    270     DA    H3'   3931    0.03325      1.008
  3932         CT    270     DA    C2'   3932    -0.0854      12.01
  3933         HC    270     DA   H2'1   3933     0.0718      1.008
  3934         HC    270     DA   H2'2   3934     0.0718      1.008
  3935         OS    270     DA    O3'   3935    -0.3927         16   ; qtot -122.3
; residue 271 DG  rtp DG   q -1.0
  3936          P    271     DG      P   3936     1.1659      30.97
  3937         O2    271     DG    O1P   3937    -0.7761         16
  3938         O2    271     DG    O2P   3938    -0.7761         16
  3939         OS    271     DG    O5'   3939   -0.43015         16
  3940         CI    271     DG    C5'   3940    0.01485      12.01
  3941         H1    271     DG   H5'1   3941    0.09715      1.008
  3942         H1    271     DG   H5'2   3942    0.09715      1.008
  3943         CT    271     DG    C4'   3943    0.09765      12.01
  3944         H1    271     DG    H4'   3944    0.05235      1.008
  3945         OS    271     DG    O4'   3945    -0.3691         16
  3946         CT    271     DG    C1'   3946     0.0358      12.01
  3947         H2    271     DG    H1'   3947     0.1746      1.008
  3948         N*    271     DG     N9   3948     0.0577      14.01
  3949         CK    271     DG     C8   3949     0.0736      12.01
  3950         H5    271     DG     H8   3950     0.1997      1.008
  3951         NB    271     DG     N7   3951    -0.5725      14.01
  3952         CB    271     DG     C5   3952     0.1991      12.01
  3953          C    271     DG     C6   3953     0.4918      12.01
  3954          O    271     DG     O6   3954    -0.5699         16
  3955         NA    271     DG     N1   3955    -0.5053      14.01
  3956          H    271     DG     H1   3956      0.352      1.008
  3957         CA    271     DG     C2   3957     0.7432      12.01
  3958         N2    271     DG     N2   3958     -0.923      14.01
  3959          H    271     DG    H21   3959     0.4235      1.008
  3960          H    271     DG    H22   3960     0.4235      1.008
  3961         NC    271     DG     N3   3961    -0.6636      14.01
  3962         CB    271     DG     C4   3962     0.1814      12.01
  3963         CE    271     DG    C3'   3963    0.00605     12.001
  3964         H1    271     DG    H3'   3964    0.03325      1.008
  3965         CT    271     DG    C2'   3965    -0.0854      12.01
  3966         HC    271     DG   H2'1   3966     0.0718      1.008
  3967         HC    271     DG   H2'2   3967     0.0718      1.008
  3968         OS    271     DG    O3'   3968    -0.3927         16   ; qtot -123.3
; residue 272 DA  rtp DA   q -1.0
  3969          P    272     DA      P   3969     1.1659      30.97
  3970         O2    272     DA    O1P   3970    -0.7761         16
  3971         O2    272     DA    O2P   3971    -0.7761         16
  3972         OS    272     DA    O5'   3972   -0.43015         16
  3973         CI    272     DA    C5'   3973    0.01485      12.01
  3974         H1    272     DA   H5'1   3974    0.09715      1.008
  3975         H1    272     DA   H5'2   3975    0.09715      1.008
  3976         CT    272     DA    C4'   3976    0.09765      12.01
  3977         H1    272     DA    H4'   3977    0.05235      1.008
  3978         OS    272     DA    O4'   3978    -0.3691         16
  3979         CT    272     DA    C1'   3979     0.0431      12.01
  3980         H2    272     DA    H1'   3980     0.1838      1.008
  3981         N*    272     DA     N9   3981    -0.0268      14.01
  3982         C1    272     DA     C8   3982     0.1607      12.01
  3983         H5    272     DA     H8   3983     0.1877      1.008
  3984         NB    272     DA     N7   3984    -0.6175      14.01
  3985         CB    272     DA     C5   3985     0.0725      12.01
  3986         CA    272     DA     C6   3986     0.6897      12.01
  3987         N2    272     DA     N6   3987    -0.9123      14.01
  3988          H    272     DA    H61   3988     0.4167      1.008
  3989          H    272     DA    H62   3989     0.4167      1.008
  3990         NC    272     DA     N1   3990    -0.7624      14.01
  3991         CQ    272     DA     C2   3991     0.5716      12.01
  3992         H5    272     DA     H2   3992     0.0598      1.008
  3993         NC    272     DA     N3   3993    -0.7417      14.01
  3994         CB    272     DA     C4   3994       0.38      12.01
  3995         CE    272     DA    C3'   3995    0.00605     12.001
  3996         H1    272     DA    H3'   3996    0.03325      1.008
  3997         CT    272     DA    C2'   3997    -0.0854      12.01
  3998         HC    272     DA   H2'1   3998     0.0718      1.008
  3999         HC    272     DA   H2'2   3999     0.0718      1.008
  4000         OS    272     DA    O3'   4000    -0.3927         16   ; qtot -124.3
; residue 273 DA  rtp DA   q -1.0
  4001          P    273     DA      P   4001     1.1659      30.97
  4002         O2    273     DA    O1P   4002    -0.7761         16
  4003         O2    273     DA    O2P   4003    -0.7761         16
  4004         OS    273     DA    O5'   4004   -0.43015         16
  4005         CI    273     DA    C5'   4005    0.01485      12.01
  4006         H1    273     DA   H5'1   4006    0.09715      1.008
  4007         H1    273     DA   H5'2   4007    0.09715      1.008
  4008         CT    273     DA    C4'   4008    0.09765      12.01
  4009         H1    273     DA    H4'   4009    0.05235      1.008
  4010         OS    273     DA    O4'   4010    -0.3691         16
  4011         CT    273     DA    C1'   4011     0.0431      12.01
  4012         H2    273     DA    H1'   4012     0.1838      1.008
  4013         N*    273     DA     N9   4013    -0.0268      14.01
  4014         C1    273     DA     C8   4014     0.1607      12.01
  4015         H5    273     DA     H8   4015     0.1877      1.008
  4016         NB    273     DA     N7   4016    -0.6175      14.01
  4017         CB    273     DA     C5   4017     0.0725      12.01
  4018         CA    273     DA     C6   4018     0.6897      12.01
  4019         N2    273     DA     N6   4019    -0.9123      14.01
  4020          H    273     DA    H61   4020     0.4167      1.008
  4021          H    273     DA    H62   4021     0.4167      1.008
  4022         NC    273     DA     N1   4022    -0.7624      14.01
  4023         CQ    273     DA     C2   4023     0.5716      12.01
  4024         H5    273     DA     H2   4024     0.0598      1.008
  4025         NC    273     DA     N3   4025    -0.7417      14.01
  4026         CB    273     DA     C4   4026       0.38      12.01
  4027         CE    273     DA    C3'   4027    0.00605     12.001
  4028         H1    273     DA    H3'   4028    0.03325      1.008
  4029         CT    273     DA    C2'   4029    -0.0854      12.01
  4030         HC    273     DA   H2'1   4030     0.0718      1.008
  4031         HC    273     DA   H2'2   4031     0.0718      1.008
  4032         OS    273     DA    O3'   4032    -0.3927         16   ; qtot -125.3
; residue 274 DT  rtp DT   q -1.0
  4033          P    274     DT      P   4033     1.1659      30.97
  4034         O2    274     DT    O1P   4034    -0.7761         16
  4035         O2    274     DT    O2P   4035    -0.7761         16
  4036         OS    274     DT    O5'   4036   -0.43015         16
  4037         CI    274     DT    C5'   4037    0.01485      12.01
  4038         H1    274     DT   H5'1   4038    0.09715      1.008
  4039         H1    274     DT   H5'2   4039    0.09715      1.008
  4040         CT    274     DT    C4'   4040    0.09765      12.01
  4041         H1    274     DT    H4'   4041    0.05235      1.008
  4042         OS    274     DT    O4'   4042    -0.3691         16
  4043         CT    274     DT    C1'   4043      0.068      12.01
  4044         H2    274     DT    H1'   4044     0.1804      1.008
  4045         N*    274     DT     N1   4045    -0.0239      14.01
  4046         C2    274     DT     C6   4046    -0.2209      12.01
  4047         H4    274     DT     H6   4047     0.2607      1.008
  4048         C2    274     DT     C5   4048     0.0025      12.01
  4049         CT    274     DT     C7   4049    -0.2269      12.01
  4050         HC    274     DT    H71   4050      0.077      1.008
  4051         HC    274     DT    H72   4051      0.077      1.008
  4052         HC    274     DT    H73   4052      0.077      1.008
  4053          C    274     DT     C4   4053     0.5194      12.01
  4054          O    274     DT     O4   4054    -0.5563         16
  4055         NA    274     DT     N3   4055     -0.434      14.01
  4056          H    274     DT     H3   4056      0.342      1.008
  4057          C    274     DT     C2   4057     0.5677      12.01
  4058          O    274     DT     O2   4058    -0.5881         16
  4059         CE    274     DT    C3'   4059    0.00605     12.001
  4060         H1    274     DT    H3'   4060    0.03325      1.008
  4061         CT    274     DT    C2'   4061    -0.0854      12.01
  4062         HC    274     DT   H2'1   4062     0.0718      1.008
  4063         HC    274     DT   H2'2   4063     0.0718      1.008
  4064         OS    274     DT    O3'   4064    -0.3927         16   ; qtot -126.3
; residue 275 DC  rtp DC   q -1.0
  4065          P    275     DC      P   4065     1.1659      30.97
  4066         O2    275     DC    O1P   4066    -0.7761         16
  4067         O2    275     DC    O2P   4067    -0.7761         16
  4068         OS    275     DC    O5'   4068   -0.43015         16
  4069         CI    275     DC    C5'   4069    0.01485      12.01
  4070         H1    275     DC   H5'1   4070    0.09715      1.008
  4071         H1    275     DC   H5'2   4071    0.09715      1.008
  4072         CT    275     DC    C4'   4072    0.09765      12.01
  4073         H1    275     DC    H4'   4073    0.05235      1.008
  4074         OS    275     DC    O4'   4074    -0.3691         16
  4075         CT    275     DC    C1'   4075    -0.0116      12.01
  4076         H2    275     DC    H1'   4076     0.1963      1.008
  4077         N*    275     DC     N1   4077    -0.0339      14.01
  4078         CM    275     DC     C6   4078    -0.0183      12.01
  4079         H4    275     DC     H6   4079     0.2293      1.008
  4080         CM    275     DC     C5   4080    -0.5222      12.01
  4081         HA    275     DC     H5   4081     0.1863      1.008
  4082         CA    275     DC     C4   4082     0.8439      12.01
  4083         N2    275     DC     N4   4083    -0.9773      14.01
  4084          H    275     DC    H41   4084     0.4314      1.008
  4085          H    275     DC    H42   4085     0.4314      1.008
  4086         NC    275     DC     N3   4086    -0.7748      14.01
  4087          C    275     DC     C2   4087     0.7959      12.01
  4088          O    275     DC     O2   4088    -0.6548         16
  4089         CE    275     DC    C3'   4089    0.00605     12.001
  4090         H1    275     DC    H3'   4090    0.03325      1.008
  4091         CT    275     DC    C2'   4091    -0.0854      12.01
  4092         HC    275     DC   H2'1   4092     0.0718      1.008
  4093         HC    275     DC   H2'2   4093     0.0718      1.008
  4094         OS    275     DC    O3'   4094    -0.3927         16   ; qtot -127.3
; residue 276 DT  rtp DT   q -1.0
  4095          P    276     DT      P   4095     1.1659      30.97
  4096         O2    276     DT    O1P   4096    -0.7761         16
  4097         O2    276     DT    O2P   4097    -0.7761         16
  4098         OS    276     DT    O5'   4098   -0.43015         16
  4099         CI    276     DT    C5'   4099    0.01485      12.01
  4100         H1    276     DT   H5'1   4100    0.09715      1.008
  4101         H1    276     DT   H5'2   4101    0.09715      1.008
  4102         CT    276     DT    C4'   4102    0.09765      12.01
  4103         H1    276     DT    H4'   4103    0.05235      1.008
  4104         OS    276     DT    O4'   4104    -0.3691         16
  4105         CT    276     DT    C1'   4105      0.068      12.01
  4106         H2    276     DT    H1'   4106     0.1804      1.008
  4107         N*    276     DT     N1   4107    -0.0239      14.01
  4108         C2    276     DT     C6   4108    -0.2209      12.01
  4109         H4    276     DT     H6   4109     0.2607      1.008
  4110         C2    276     DT     C5   4110     0.0025      12.01
  4111         CT    276     DT     C7   4111    -0.2269      12.01
  4112         HC    276     DT    H71   4112      0.077      1.008
  4113         HC    276     DT    H72   4113      0.077      1.008
  4114         HC    276     DT    H73   4114      0.077      1.008
  4115          C    276     DT     C4   4115     0.5194      12.01
  4116          O    276     DT     O4   4116    -0.5563         16
  4117         NA    276     DT     N3   4117     -0.434      14.01
  4118          H    276     DT     H3   4118      0.342      1.008
  4119          C    276     DT     C2   4119     0.5677      12.01
  4120          O    276     DT     O2   4120    -0.5881         16
  4121         CE    276     DT    C3'   4121    0.00605     12.001
  4122         H1    276     DT    H3'   4122    0.03325      1.008
  4123         CT    276     DT    C2'   4123    -0.0854      12.01
  4124         HC    276     DT   H2'1   4124     0.0718      1.008
  4125         HC    276     DT   H2'2   4125     0.0718      1.008
  4126         OS    276     DT    O3'   4126    -0.3927         16   ; qtot -128.3
; residue 277 DG  rtp DG   q -1.0
  4127          P    277     DG      P   4127     1.1659      30.97
  4128         O2    277     DG    O1P   4128    -0.7761         16
  4129         O2    277     DG    O2P   4129    -0.7761         16
  4130         OS    277     DG    O5'   4130   -0.43015         16
  4131         CI    277     DG    C5'   4131    0.01485      12.01
  4132         H1    277     DG   H5'1   4132    0.09715      1.008
  4133         H1    277     DG   H5'2   4133    0.09715      1.008
  4134         CT    277     DG    C4'   4134    0.09765      12.01
  4135         H1    277     DG    H4'   4135    0.05235      1.008
  4136         OS    277     DG    O4'   4136    -0.3691         16
  4137         CT    277     DG    C1'   4137     0.0358      12.01
  4138         H2    277     DG    H1'   4138     0.1746      1.008
  4139         N*    277     DG     N9   4139     0.0577      14.01
  4140         CK    277     DG     C8   4140     0.0736      12.01
  4141         H5    277     DG     H8   4141     0.1997      1.008
  4142         NB    277     DG     N7   4142    -0.5725      14.01
  4143         CB    277     DG     C5   4143     0.1991      12.01
  4144          C    277     DG     C6   4144     0.4918      12.01
  4145          O    277     DG     O6   4145    -0.5699         16
  4146         NA    277     DG     N1   4146    -0.5053      14.01
  4147          H    277     DG     H1   4147      0.352      1.008
  4148         CA    277     DG     C2   4148     0.7432      12.01
  4149         N2    277     DG     N2   4149     -0.923      14.01
  4150          H    277     DG    H21   4150     0.4235      1.008
  4151          H    277     DG    H22   4151     0.4235      1.008
  4152         NC    277     DG     N3   4152    -0.6636      14.01
  4153         CB    277     DG     C4   4153     0.1814      12.01
  4154         CE    277     DG    C3'   4154    0.00605     12.001
  4155         H1    277     DG    H3'   4155    0.03325      1.008
  4156         CT    277     DG    C2'   4156    -0.0854      12.01
  4157         HC    277     DG   H2'1   4157     0.0718      1.008
  4158         HC    277     DG   H2'2   4158     0.0718      1.008
  4159         OS    277     DG    O3'   4159    -0.3927         16   ; qtot -129.3
; residue 278 DC  rtp DC   q -1.0
  4160          P    278     DC      P   4160     1.1659      30.97
  4161         O2    278     DC    O1P   4161    -0.7761         16
  4162         O2    278     DC    O2P   4162    -0.7761         16
  4163         OS    278     DC    O5'   4163   -0.43015         16
  4164         CI    278     DC    C5'   4164    0.01485      12.01
  4165         H1    278     DC   H5'1   4165    0.09715      1.008
  4166         H1    278     DC   H5'2   4166    0.09715      1.008
  4167         CT    278     DC    C4'   4167    0.09765      12.01
  4168         H1    278     DC    H4'   4168    0.05235      1.008
  4169         OS    278     DC    O4'   4169    -0.3691         16
  4170         CT    278     DC    C1'   4170    -0.0116      12.01
  4171         H2    278     DC    H1'   4171     0.1963      1.008
  4172         N*    278     DC     N1   4172    -0.0339      14.01
  4173         CM    278     DC     C6   4173    -0.0183      12.01
  4174         H4    278     DC     H6   4174     0.2293      1.008
  4175         CM    278     DC     C5   4175    -0.5222      12.01
  4176         HA    278     DC     H5   4176     0.1863      1.008
  4177         CA    278     DC     C4   4177     0.8439      12.01
  4178         N2    278     DC     N4   4178    -0.9773      14.01
  4179          H    278     DC    H41   4179     0.4314      1.008
  4180          H    278     DC    H42   4180     0.4314      1.008
  4181         NC    278     DC     N3   4181    -0.7748      14.01
  4182          C    278     DC     C2   4182     0.7959      12.01
  4183          O    278     DC     O2   4183    -0.6548         16
  4184         CE    278     DC    C3'   4184    0.00605     12.001
  4185         H1    278     DC    H3'   4185    0.03325      1.008
  4186         CT    278     DC    C2'   4186    -0.0854      12.01
  4187         HC    278     DC   H2'1   4187     0.0718      1.008
  4188         HC    278     DC   H2'2   4188     0.0718      1.008
  4189         OS    278     DC    O3'   4189    -0.3927         16   ; qtot -130.3
; residue 279 DA  rtp DA   q -1.0
  4190          P    279     DA      P   4190     1.1659      30.97
  4191         O2    279     DA    O1P   4191    -0.7761         16
  4192         O2    279     DA    O2P   4192    -0.7761         16
  4193         OS    279     DA    O5'   4193   -0.43015         16
  4194         CI    279     DA    C5'   4194    0.01485      12.01
  4195         H1    279     DA   H5'1   4195    0.09715      1.008
  4196         H1    279     DA   H5'2   4196    0.09715      1.008
  4197         CT    279     DA    C4'   4197    0.09765      12.01
  4198         H1    279     DA    H4'   4198    0.05235      1.008
  4199         OS    279     DA    O4'   4199    -0.3691         16
  4200         CT    279     DA    C1'   4200     0.0431      12.01
  4201         H2    279     DA    H1'   4201     0.1838      1.008
  4202         N*    279     DA     N9   4202    -0.0268      14.01
  4203         C1    279     DA     C8   4203     0.1607      12.01
  4204         H5    279     DA     H8   4204     0.1877      1.008
  4205         NB    279     DA     N7   4205    -0.6175      14.01
  4206         CB    279     DA     C5   4206     0.0725      12.01
  4207         CA    279     DA     C6   4207     0.6897      12.01
  4208         N2    279     DA     N6   4208    -0.9123      14.01
  4209          H    279     DA    H61   4209     0.4167      1.008
  4210          H    279     DA    H62   4210     0.4167      1.008
  4211         NC    279     DA     N1   4211    -0.7624      14.01
  4212         CQ    279     DA     C2   4212     0.5716      12.01
  4213         H5    279     DA     H2   4213     0.0598      1.008
  4214         NC    279     DA     N3   4214    -0.7417      14.01
  4215         CB    279     DA     C4   4215       0.38      12.01
  4216         CE    279     DA    C3'   4216    0.00605     12.001
  4217         H1    279     DA    H3'   4217    0.03325      1.008
  4218         CT    279     DA    C2'   4218    -0.0854      12.01
  4219         HC    279     DA   H2'1   4219     0.0718      1.008
  4220         HC    279     DA   H2'2   4220     0.0718      1.008
  4221         OS    279     DA    O3'   4221    -0.3927         16   ; qtot -131.3
; residue 280 DG  rtp DG   q -1.0
  4222          P    280     DG      P   4222     1.1659      30.97
  4223         O2    280     DG    O1P   4223    -0.7761         16
  4224         O2    280     DG    O2P   4224    -0.7761         16
  4225         OS    280     DG    O5'   4225   -0.43015         16
  4226         CI    280     DG    C5'   4226    0.01485      12.01
  4227         H1    280     DG   H5'1   4227    0.09715      1.008
  4228         H1    280     DG   H5'2   4228    0.09715      1.008
  4229         CT    280     DG    C4'   4229    0.09765      12.01
  4230         H1    280     DG    H4'   4230    0.05235      1.008
  4231         OS    280     DG    O4'   4231    -0.3691         16
  4232         CT    280     DG    C1'   4232     0.0358      12.01
  4233         H2    280     DG    H1'   4233     0.1746      1.008
  4234         N*    280     DG     N9   4234     0.0577      14.01
  4235         CK    280     DG     C8   4235     0.0736      12.01
  4236         H5    280     DG     H8   4236     0.1997      1.008
  4237         NB    280     DG     N7   4237    -0.5725      14.01
  4238         CB    280     DG     C5   4238     0.1991      12.01
  4239          C    280     DG     C6   4239     0.4918      12.01
  4240          O    280     DG     O6   4240    -0.5699         16
  4241         NA    280     DG     N1   4241    -0.5053      14.01
  4242          H    280     DG     H1   4242      0.352      1.008
  4243         CA    280     DG     C2   4243     0.7432      12.01
  4244         N2    280     DG     N2   4244     -0.923      14.01
  4245          H    280     DG    H21   4245     0.4235      1.008
  4246          H    280     DG    H22   4246     0.4235      1.008
  4247         NC    280     DG     N3   4247    -0.6636      14.01
  4248         CB    280     DG     C4   4248     0.1814      12.01
  4249         CE    280     DG    C3'   4249    0.00605     12.001
  4250         H1    280     DG    H3'   4250    0.03325      1.008
  4251         CT    280     DG    C2'   4251    -0.0854      12.01
  4252         HC    280     DG   H2'1   4252     0.0718      1.008
  4253         HC    280     DG   H2'2   4253     0.0718      1.008
  4254         OS    280     DG    O3'   4254    -0.3927         16   ; qtot -132.3
; residue 281 DG  rtp DG   q -1.0
  4255          P    281     DG      P   4255     1.1659      30.97
  4256         O2    281     DG    O1P   4256    -0.7761         16
  4257         O2    281     DG    O2P   4257    -0.7761         16
  4258         OS    281     DG    O5'   4258   -0.43015         16
  4259         CI    281     DG    C5'   4259    0.01485      12.01
  4260         H1    281     DG   H5'1   4260    0.09715      1.008
  4261         H1    281     DG   H5'2   4261    0.09715      1.008
  4262         CT    281     DG    C4'   4262    0.09765      12.01
  4263         H1    281     DG    H4'   4263    0.05235      1.008
  4264         OS    281     DG    O4'   4264    -0.3691         16
  4265         CT    281     DG    C1'   4265     0.0358      12.01
  4266         H2    281     DG    H1'   4266     0.1746      1.008
  4267         N*    281     DG     N9   4267     0.0577      14.01
  4268         CK    281     DG     C8   4268     0.0736      12.01
  4269         H5    281     DG     H8   4269     0.1997      1.008
  4270         NB    281     DG     N7   4270    -0.5725      14.01
  4271         CB    281     DG     C5   4271     0.1991      12.01
  4272          C    281     DG     C6   4272     0.4918      12.01
  4273          O    281     DG     O6   4273    -0.5699         16
  4274         NA    281     DG     N1   4274    -0.5053      14.01
  4275          H    281     DG     H1   4275      0.352      1.008
  4276         CA    281     DG     C2   4276     0.7432      12.01
  4277         N2    281     DG     N2   4277     -0.923      14.01
  4278          H    281     DG    H21   4278     0.4235      1.008
  4279          H    281     DG    H22   4279     0.4235      1.008
  4280         NC    281     DG     N3   4280    -0.6636      14.01
  4281         CB    281     DG     C4   4281     0.1814      12.01
  4282         CE    281     DG    C3'   4282    0.00605     12.001
  4283         H1    281     DG    H3'   4283    0.03325      1.008
  4284         CT    281     DG    C2'   4284    -0.0854      12.01
  4285         HC    281     DG   H2'1   4285     0.0718      1.008
  4286         HC    281     DG   H2'2   4286     0.0718      1.008
  4287         OS    281     DG    O3'   4287    -0.3927         16   ; qtot -133.3
; residue 282 DT  rtp DT   q -1.0
  4288          P    282     DT      P   4288     1.1659      30.97
  4289         O2    282     DT    O1P   4289    -0.7761         16
  4290         O2    282     DT    O2P   4290    -0.7761         16
  4291         OS    282     DT    O5'   4291   -0.43015         16
  4292         CI    282     DT    C5'   4292    0.01485      12.01
  4293         H1    282     DT   H5'1   4293    0.09715      1.008
  4294         H1    282     DT   H5'2   4294    0.09715      1.008
  4295         CT    282     DT    C4'   4295    0.09765      12.01
  4296         H1    282     DT    H4'   4296    0.05235      1.008
  4297         OS    282     DT    O4'   4297    -0.3691         16
  4298         CT    282     DT    C1'   4298      0.068      12.01
  4299         H2    282     DT    H1'   4299     0.1804      1.008
  4300         N*    282     DT     N1   4300    -0.0239      14.01
  4301         C2    282     DT     C6   4301    -0.2209      12.01
  4302         H4    282     DT     H6   4302     0.2607      1.008
  4303         C2    282     DT     C5   4303     0.0025      12.01
  4304         CT    282     DT     C7   4304    -0.2269      12.01
  4305         HC    282     DT    H71   4305      0.077      1.008
  4306         HC    282     DT    H72   4306      0.077      1.008
  4307         HC    282     DT    H73   4307      0.077      1.008
  4308          C    282     DT     C4   4308     0.5194      12.01
  4309          O    282     DT     O4   4309    -0.5563         16
  4310         NA    282     DT     N3   4310     -0.434      14.01
  4311          H    282     DT     H3   4311      0.342      1.008
  4312          C    282     DT     C2   4312     0.5677      12.01
  4313          O    282     DT     O2   4313    -0.5881         16
  4314         CE    282     DT    C3'   4314    0.00605     12.001
  4315         H1    282     DT    H3'   4315    0.03325      1.008
  4316         CT    282     DT    C2'   4316    -0.0854      12.01
  4317         HC    282     DT   H2'1   4317     0.0718      1.008
  4318         HC    282     DT   H2'2   4318     0.0718      1.008
  4319         OS    282     DT    O3'   4319    -0.3927         16   ; qtot -134.3
; residue 283 DG  rtp DG   q -1.0
  4320          P    283     DG      P   4320     1.1659      30.97
  4321         O2    283     DG    O1P   4321    -0.7761         16
  4322         O2    283     DG    O2P   4322    -0.7761         16
  4323         OS    283     DG    O5'   4323   -0.43015         16
  4324         CI    283     DG    C5'   4324    0.01485      12.01
  4325         H1    283     DG   H5'1   4325    0.09715      1.008
  4326         H1    283     DG   H5'2   4326    0.09715      1.008
  4327         CT    283     DG    C4'   4327    0.09765      12.01
  4328         H1    283     DG    H4'   4328    0.05235      1.008
  4329         OS    283     DG    O4'   4329    -0.3691         16
  4330         CT    283     DG    C1'   4330     0.0358      12.01
  4331         H2    283     DG    H1'   4331     0.1746      1.008
  4332         N*    283     DG     N9   4332     0.0577      14.01
  4333         CK    283     DG     C8   4333     0.0736      12.01
  4334         H5    283     DG     H8   4334     0.1997      1.008
  4335         NB    283     DG     N7   4335    -0.5725      14.01
  4336         CB    283     DG     C5   4336     0.1991      12.01
  4337          C    283     DG     C6   4337     0.4918      12.01
  4338          O    283     DG     O6   4338    -0.5699         16
  4339         NA    283     DG     N1   4339    -0.5053      14.01
  4340          H    283     DG     H1   4340      0.352      1.008
  4341         CA    283     DG     C2   4341     0.7432      12.01
  4342         N2    283     DG     N2   4342     -0.923      14.01
  4343          H    283     DG    H21   4343     0.4235      1.008
  4344          H    283     DG    H22   4344     0.4235      1.008
  4345         NC    283     DG     N3   4345    -0.6636      14.01
  4346         CB    283     DG     C4   4346     0.1814      12.01
  4347         CE    283     DG    C3'   4347    0.00605     12.001
  4348         H1    283     DG    H3'   4348    0.03325      1.008
  4349         CT    283     DG    C2'   4349    -0.0854      12.01
  4350         HC    283     DG   H2'1   4350     0.0718      1.008
  4351         HC    283     DG   H2'2   4351     0.0718      1.008
  4352         OS    283     DG    O3'   4352    -0.3927         16   ; qtot -135.3
; residue 284 DG  rtp DG   q -1.0
  4353          P    284     DG      P   4353     1.1659      30.97
  4354         O2    284     DG    O1P   4354    -0.7761         16
  4355         O2    284     DG    O2P   4355    -0.7761         16
  4356         OS    284     DG    O5'   4356   -0.43015         16
  4357         CI    284     DG    C5'   4357    0.01485      12.01
  4358         H1    284     DG   H5'1   4358    0.09715      1.008
  4359         H1    284     DG   H5'2   4359    0.09715      1.008
  4360         CT    284     DG    C4'   4360    0.09765      12.01
  4361         H1    284     DG    H4'   4361    0.05235      1.008
  4362         OS    284     DG    O4'   4362    -0.3691         16
  4363         CT    284     DG    C1'   4363     0.0358      12.01
  4364         H2    284     DG    H1'   4364     0.1746      1.008
  4365         N*    284     DG     N9   4365     0.0577      14.01
  4366         CK    284     DG     C8   4366     0.0736      12.01
  4367         H5    284     DG     H8   4367     0.1997      1.008
  4368         NB    284     DG     N7   4368    -0.5725      14.01
  4369         CB    284     DG     C5   4369     0.1991      12.01
  4370          C    284     DG     C6   4370     0.4918      12.01
  4371          O    284     DG     O6   4371    -0.5699         16
  4372         NA    284     DG     N1   4372    -0.5053      14.01
  4373          H    284     DG     H1   4373      0.352      1.008
  4374         CA    284     DG     C2   4374     0.7432      12.01
  4375         N2    284     DG     N2   4375     -0.923      14.01
  4376          H    284     DG    H21   4376     0.4235      1.008
  4377          H    284     DG    H22   4377     0.4235      1.008
  4378         NC    284     DG     N3   4378    -0.6636      14.01
  4379         CB    284     DG     C4   4379     0.1814      12.01
  4380         CE    284     DG    C3'   4380    0.00605     12.001
  4381         H1    284     DG    H3'   4381    0.03325      1.008
  4382         CT    284     DG    C2'   4382    -0.0854      12.01
  4383         HC    284     DG   H2'1   4383     0.0718      1.008
  4384         HC    284     DG   H2'2   4384     0.0718      1.008
  4385         OS    284     DG    O3'   4385    -0.3927         16   ; qtot -136.3
; residue 285 DA  rtp DA   q -1.0
  4386          P    285     DA      P   4386     1.1659      30.97
  4387         O2    285     DA    O1P   4387    -0.7761         16
  4388         O2    285     DA    O2P   4388    -0.7761         16
  4389         OS    285     DA    O5'   4389   -0.43015         16
  4390         CI    285     DA    C5'   4390    0.01485      12.01
  4391         H1    285     DA   H5'1   4391    0.09715      1.008
  4392         H1    285     DA   H5'2   4392    0.09715      1.008
  4393         CT    285     DA    C4'   4393    0.09765      12.01
  4394         H1    285     DA    H4'   4394    0.05235      1.008
  4395         OS    285     DA    O4'   4395    -0.3691         16
  4396         CT    285     DA    C1'   4396     0.0431      12.01
  4397         H2    285     DA    H1'   4397     0.1838      1.008
  4398         N*    285     DA     N9   4398    -0.0268      14.01
  4399         C1    285     DA     C8   4399     0.1607      12.01
  4400         H5    285     DA     H8   4400     0.1877      1.008
  4401         NB    285     DA     N7   4401    -0.6175      14.01
  4402         CB    285     DA     C5   4402     0.0725      12.01
  4403         CA    285     DA     C6   4403     0.6897      12.01
  4404         N2    285     DA     N6   4404    -0.9123      14.01
  4405          H    285     DA    H61   4405     0.4167      1.008
  4406          H    285     DA    H62   4406     0.4167      1.008
  4407         NC    285     DA     N1   4407    -0.7624      14.01
  4408         CQ    285     DA     C2   4408     0.5716      12.01
  4409         H5    285     DA     H2   4409     0.0598      1.008
  4410         NC    285     DA     N3   4410    -0.7417      14.01
  4411         CB    285     DA     C4   4411       0.38      12.01
  4412         CE    285     DA    C3'   4412    0.00605     12.001
  4413         H1    285     DA    H3'   4413    0.03325      1.008
  4414         CT    285     DA    C2'   4414    -0.0854      12.01
  4415         HC    285     DA   H2'1   4415     0.0718      1.008
  4416         HC    285     DA   H2'2   4416     0.0718      1.008
  4417         OS    285     DA    O3'   4417    -0.3927         16   ; qtot -137.3
; residue 286 DT  rtp DT   q -1.0
  4418          P    286     DT      P   4418     1.1659      30.97
  4419         O2    286     DT    O1P   4419    -0.7761         16
  4420         O2    286     DT    O2P   4420    -0.7761         16
  4421         OS    286     DT    O5'   4421   -0.43015         16
  4422         CI    286     DT    C5'   4422    0.01485      12.01
  4423         H1    286     DT   H5'1   4423    0.09715      1.008
  4424         H1    286     DT   H5'2   4424    0.09715      1.008
  4425         CT    286     DT    C4'   4425    0.09765      12.01
  4426         H1    286     DT    H4'   4426    0.05235      1.008
  4427         OS    286     DT    O4'   4427    -0.3691         16
  4428         CT    286     DT    C1'   4428      0.068      12.01
  4429         H2    286     DT    H1'   4429     0.1804      1.008
  4430         N*    286     DT     N1   4430    -0.0239      14.01
  4431         C2    286     DT     C6   4431    -0.2209      12.01
  4432         H4    286     DT     H6   4432     0.2607      1.008
  4433         C2    286     DT     C5   4433     0.0025      12.01
  4434         CT    286     DT     C7   4434    -0.2269      12.01
  4435         HC    286     DT    H71   4435      0.077      1.008
  4436         HC    286     DT    H72   4436      0.077      1.008
  4437         HC    286     DT    H73   4437      0.077      1.008
  4438          C    286     DT     C4   4438     0.5194      12.01
  4439          O    286     DT     O4   4439    -0.5563         16
  4440         NA    286     DT     N3   4440     -0.434      14.01
  4441          H    286     DT     H3   4441      0.342      1.008
  4442          C    286     DT     C2   4442     0.5677      12.01
  4443          O    286     DT     O2   4443    -0.5881         16
  4444         CE    286     DT    C3'   4444    0.00605     12.001
  4445         H1    286     DT    H3'   4445    0.03325      1.008
  4446         CT    286     DT    C2'   4446    -0.0854      12.01
  4447         HC    286     DT   H2'1   4447     0.0718      1.008
  4448         HC    286     DT   H2'2   4448     0.0718      1.008
  4449         OS    286     DT    O3'   4449    -0.3927         16   ; qtot -138.3
; residue 287 DA  rtp DA   q -1.0
  4450          P    287     DA      P   4450     1.1659      30.97
  4451         O2    287     DA    O1P   4451    -0.7761         16
  4452         O2    287     DA    O2P   4452    -0.7761         16
  4453         OS    287     DA    O5'   4453   -0.43015         16
  4454         CI    287     DA    C5'   4454    0.01485      12.01
  4455         H1    287     DA   H5'1   4455    0.09715      1.008
  4456         H1    287     DA   H5'2   4456    0.09715      1.008
  4457         CT    287     DA    C4'   4457    0.09765      12.01
  4458         H1    287     DA    H4'   4458    0.05235      1.008
  4459         OS    287     DA    O4'   4459    -0.3691         16
  4460         CT    287     DA    C1'   4460     0.0431      12.01
  4461         H2    287     DA    H1'   4461     0.1838      1.008
  4462         N*    287     DA     N9   4462    -0.0268      14.01
  4463         C1    287     DA     C8   4463     0.1607      12.01
  4464         H5    287     DA     H8   4464     0.1877      1.008
  4465         NB    287     DA     N7   4465    -0.6175      14.01
  4466         CB    287     DA     C5   4466     0.0725      12.01
  4467         CA    287     DA     C6   4467     0.6897      12.01
  4468         N2    287     DA     N6   4468    -0.9123      14.01
  4469          H    287     DA    H61   4469     0.4167      1.008
  4470          H    287     DA    H62   4470     0.4167      1.008
  4471         NC    287     DA     N1   4471    -0.7624      14.01
  4472         CQ    287     DA     C2   4472     0.5716      12.01
  4473         H5    287     DA     H2   4473     0.0598      1.008
  4474         NC    287     DA     N3   4474    -0.7417      14.01
  4475         CB    287     DA     C4   4475       0.38      12.01
  4476         CE    287     DA    C3'   4476    0.00605     12.001
  4477         H1    287     DA    H3'   4477    0.03325      1.008
  4478         CT    287     DA    C2'   4478    -0.0854      12.01
  4479         HC    287     DA   H2'1   4479     0.0718      1.008
  4480         HC    287     DA   H2'2   4480     0.0718      1.008
  4481         OS    287     DA    O3'   4481    -0.3927         16   ; qtot -139.3
; residue 288 DT  rtp DT   q -1.0
  4482          P    288     DT      P   4482     1.1659      30.97
  4483         O2    288     DT    O1P   4483    -0.7761         16
  4484         O2    288     DT    O2P   4484    -0.7761         16
  4485         OS    288     DT    O5'   4485   -0.43015         16
  4486         CI    288     DT    C5'   4486    0.01485      12.01
  4487         H1    288     DT   H5'1   4487    0.09715      1.008
  4488         H1    288     DT   H5'2   4488    0.09715      1.008
  4489         CT    288     DT    C4'   4489    0.09765      12.01
  4490         H1    288     DT    H4'   4490    0.05235      1.008
  4491         OS    288     DT    O4'   4491    -0.3691         16
  4492         CT    288     DT    C1'   4492      0.068      12.01
  4493         H2    288     DT    H1'   4493     0.1804      1.008
  4494         N*    288     DT     N1   4494    -0.0239      14.01
  4495         C2    288     DT     C6   4495    -0.2209      12.01
  4496         H4    288     DT     H6   4496     0.2607      1.008
  4497         C2    288     DT     C5   4497     0.0025      12.01
  4498         CT    288     DT     C7   4498    -0.2269      12.01
  4499         HC    288     DT    H71   4499      0.077      1.008
  4500         HC    288     DT    H72   4500      0.077      1.008
  4501         HC    288     DT    H73   4501      0.077      1.008
  4502          C    288     DT     C4   4502     0.5194      12.01
  4503          O    288     DT     O4   4503    -0.5563         16
  4504         NA    288     DT     N3   4504     -0.434      14.01
  4505          H    288     DT     H3   4505      0.342      1.008
  4506          C    288     DT     C2   4506     0.5677      12.01
  4507          O    288     DT     O2   4507    -0.5881         16
  4508         CE    288     DT    C3'   4508    0.00605     12.001
  4509         H1    288     DT    H3'   4509    0.03325      1.008
  4510         CT    288     DT    C2'   4510    -0.0854      12.01
  4511         HC    288     DT   H2'1   4511     0.0718      1.008
  4512         HC    288     DT   H2'2   4512     0.0718      1.008
  4513         OS    288     DT    O3'   4513    -0.3927         16   ; qtot -140.3
; residue 289 DT  rtp DT   q -1.0
  4514          P    289     DT      P   4514     1.1659      30.97
  4515         O2    289     DT    O1P   4515    -0.7761         16
  4516         O2    289     DT    O2P   4516    -0.7761         16
  4517         OS    289     DT    O5'   4517   -0.43015         16
  4518         CI    289     DT    C5'   4518    0.01485      12.01
  4519         H1    289     DT   H5'1   4519    0.09715      1.008
  4520         H1    289     DT   H5'2   4520    0.09715      1.008
  4521         CT    289     DT    C4'   4521    0.09765      12.01
  4522         H1    289     DT    H4'   4522    0.05235      1.008
  4523         OS    289     DT    O4'   4523    -0.3691         16
  4524         CT    289     DT    C1'   4524      0.068      12.01
  4525         H2    289     DT    H1'   4525     0.1804      1.008
  4526         N*    289     DT     N1   4526    -0.0239      14.01
  4527         C2    289     DT     C6   4527    -0.2209      12.01
  4528         H4    289     DT     H6   4528     0.2607      1.008
  4529         C2    289     DT     C5   4529     0.0025      12.01
  4530         CT    289     DT     C7   4530    -0.2269      12.01
  4531         HC    289     DT    H71   4531      0.077      1.008
  4532         HC    289     DT    H72   4532      0.077      1.008
  4533         HC    289     DT    H73   4533      0.077      1.008
  4534          C    289     DT     C4   4534     0.5194      12.01
  4535          O    289     DT     O4   4535    -0.5563         16
  4536         NA    289     DT     N3   4536     -0.434      14.01
  4537          H    289     DT     H3   4537      0.342      1.008
  4538          C    289     DT     C2   4538     0.5677      12.01
  4539          O    289     DT     O2   4539    -0.5881         16
  4540         CE    289     DT    C3'   4540    0.00605     12.001
  4541         H1    289     DT    H3'   4541    0.03325      1.008
  4542         CT    289     DT    C2'   4542    -0.0854      12.01
  4543         HC    289     DT   H2'1   4543     0.0718      1.008
  4544         HC    289     DT   H2'2   4544     0.0718      1.008
  4545         OS    289     DT    O3'   4545    -0.3927         16   ; qtot -141.3
; residue 290 DG  rtp DG   q -1.0
  4546          P    290     DG      P   4546     1.1659      30.97
  4547         O2    290     DG    O1P   4547    -0.7761         16
  4548         O2    290     DG    O2P   4548    -0.7761         16
  4549         OS    290     DG    O5'   4549   -0.43015         16
  4550         CI    290     DG    C5'   4550    0.01485      12.01
  4551         H1    290     DG   H5'1   4551    0.09715      1.008
  4552         H1    290     DG   H5'2   4552    0.09715      1.008
  4553         CT    290     DG    C4'   4553    0.09765      12.01
  4554         H1    290     DG    H4'   4554    0.05235      1.008
  4555         OS    290     DG    O4'   4555    -0.3691         16
  4556         CT    290     DG    C1'   4556     0.0358      12.01
  4557         H2    290     DG    H1'   4557     0.1746      1.008
  4558         N*    290     DG     N9   4558     0.0577      14.01
  4559         CK    290     DG     C8   4559     0.0736      12.01
  4560         H5    290     DG     H8   4560     0.1997      1.008
  4561         NB    290     DG     N7   4561    -0.5725      14.01
  4562         CB    290     DG     C5   4562     0.1991      12.01
  4563          C    290     DG     C6   4563     0.4918      12.01
  4564          O    290     DG     O6   4564    -0.5699         16
  4565         NA    290     DG     N1   4565    -0.5053      14.01
  4566          H    290     DG     H1   4566      0.352      1.008
  4567         CA    290     DG     C2   4567     0.7432      12.01
  4568         N2    290     DG     N2   4568     -0.923      14.01
  4569          H    290     DG    H21   4569     0.4235      1.008
  4570          H    290     DG    H22   4570     0.4235      1.008
  4571         NC    290     DG     N3   4571    -0.6636      14.01
  4572         CB    290     DG     C4   4572     0.1814      12.01
  4573         CE    290     DG    C3'   4573    0.00605     12.001
  4574         H1    290     DG    H3'   4574    0.03325      1.008
  4575         CT    290     DG    C2'   4575    -0.0854      12.01
  4576         HC    290     DG   H2'1   4576     0.0718      1.008
  4577         HC    290     DG   H2'2   4577     0.0718      1.008
  4578         OS    290     DG    O3'   4578    -0.3927         16   ; qtot -142.3
; residue 291 DA  rtp DA   q -1.0
  4579          P    291     DA      P   4579     1.1659      30.97
  4580         O2    291     DA    O1P   4580    -0.7761         16
  4581         O2    291     DA    O2P   4581    -0.7761         16
  4582         OS    291     DA    O5'   4582   -0.43015         16
  4583         CI    291     DA    C5'   4583    0.01485      12.01
  4584         H1    291     DA   H5'1   4584    0.09715      1.008
  4585         H1    291     DA   H5'2   4585    0.09715      1.008
  4586         CT    291     DA    C4'   4586    0.09765      12.01
  4587         H1    291     DA    H4'   4587    0.05235      1.008
  4588         OS    291     DA    O4'   4588    -0.3691         16
  4589         CT    291     DA    C1'   4589     0.0431      12.01
  4590         H2    291     DA    H1'   4590     0.1838      1.008
  4591         N*    291     DA     N9   4591    -0.0268      14.01
  4592         C1    291     DA     C8   4592     0.1607      12.01
  4593         H5    291     DA     H8   4593     0.1877      1.008
  4594         NB    291     DA     N7   4594    -0.6175      14.01
  4595         CB    291     DA     C5   4595     0.0725      12.01
  4596         CA    291     DA     C6   4596     0.6897      12.01
  4597         N2    291     DA     N6   4597    -0.9123      14.01
  4598          H    291     DA    H61   4598     0.4167      1.008
  4599          H    291     DA    H62   4599     0.4167      1.008
  4600         NC    291     DA     N1   4600    -0.7624      14.01
  4601         CQ    291     DA     C2   4601     0.5716      12.01
  4602         H5    291     DA     H2   4602     0.0598      1.008
  4603         NC    291     DA     N3   4603    -0.7417      14.01
  4604         CB    291     DA     C4   4604       0.38      12.01
  4605         CE    291     DA    C3'   4605    0.00605     12.001
  4606         H1    291     DA    H3'   4606    0.03325      1.008
  4607         CT    291     DA    C2'   4607    -0.0854      12.01
  4608         HC    291     DA   H2'1   4608     0.0718      1.008
  4609         HC    291     DA   H2'2   4609     0.0718      1.008
  4610         OS    291     DA    O3'   4610    -0.3927         16   ; qtot -143.3
; residue 292 DT3 rtp DT3  q -0.7
  4611          P    292    DT3      P   4611     1.1659      30.97
  4612         O2    292    DT3    O1P   4612    -0.7761         16
  4613         O2    292    DT3    O2P   4613    -0.7761         16
  4614         OS    292    DT3    O5'   4614    -0.4954         16
  4615         CI    292    DT3    C5'   4615    -0.0069      12.01
  4616         H1    292    DT3   H5'1   4616     0.0754      1.008
  4617         H1    292    DT3   H5'2   4617     0.0754      1.008
  4618         CT    292    DT3    C4'   4618     0.1629      12.01
  4619         H1    292    DT3    H4'   4619     0.1176      1.008
  4620         OS    292    DT3    O4'   4620    -0.3691         16
  4621         CT    292    DT3    C1'   4621      0.068      12.01
  4622         H2    292    DT3    H1'   4622     0.1804      1.008
  4623         N*    292    DT3     N1   4623    -0.0239      14.01
  4624         C2    292    DT3     C6   4624    -0.2209      12.01
  4625         H4    292    DT3     H6   4625     0.2607      1.008
  4626         C2    292    DT3     C5   4626     0.0025      12.01
  4627         CT    292    DT3     C7   4627    -0.2269      12.01
  4628         HC    292    DT3    H71   4628      0.077      1.008
  4629         HC    292    DT3    H72   4629      0.077      1.008
  4630         HC    292    DT3    H73   4630      0.077      1.008
  4631          C    292    DT3     C4   4631     0.5194      12.01
  4632          O    292    DT3     O4   4632    -0.5563         16
  4633         NA    292    DT3     N3   4633     -0.434      14.01
  4634          H    292    DT3     H3   4634      0.342      1.008
  4635          C    292    DT3     C2   4635     0.5677      12.01
  4636          O    292    DT3     O2   4636    -0.5881         16
  4637         CE    292    DT3    C3'   4637     0.0713     12.001
  4638         H1    292    DT3    H3'   4638     0.0985      1.008
  4639         CT    292    DT3    C2'   4639    -0.0854      12.01
  4640         HC    292    DT3   H2'1   4640     0.0718      1.008
  4641         HC    292    DT3   H2'2   4641     0.0718      1.008
  4642         OH    292    DT3    O3'   4642    -0.6549         16
  4643         HO    292    DT3    H3T   4643     0.4396      1.008   ; qtot -144

[ bonds ]
;  ai    aj funct            c0            c1            c2            c3
    1     2     1 
    1     3     1 
    3     4     1 
    3     5     1 
    3     6     1 
    6     7     1 
    6     8     1 
    6    25     1 
    8     9     1 
    9    10     1 
    9    11     1 
    9    27     1 
   11    12     1 
   11    24     1 
   12    13     1 
   12    14     1 
   14    15     1 
   15    16     1 
   15    24     1 
   16    17     1 
   16    20     1 
   17    18     1 
   17    19     1 
   20    21     1 
   21    22     1 
   21    23     1 
   23    24     1 
   25    26     1 
   25    27     1 
   25    30     1 
   27    28     1 
   27    29     1 
   30    31     1 
   31    32     1 
   31    33     1 
   31    34     1 
   34    35     1 
   35    36     1 
   35    37     1 
   35    38     1 
   38    39     1 
   38    40     1 
   38    57     1 
   40    41     1 
   41    42     1 
   41    43     1 
   41    59     1 
   43    44     1 
   43    55     1 
   44    45     1 
   44    46     1 
   46    47     1 
   46    51     1 
   47    48     1 
   47    49     1 
   47    50     1 
   51    52     1 
   51    53     1 
   53    54     1 
   53    55     1 
   55    56     1 
   57    58     1 
   57    59     1 
   57    62     1 
   59    60     1 
   59    61     1 
   62    63     1 
   63    64     1 
   63    65     1 
   63    66     1 
   66    67     1 
   67    68     1 
   67    69     1 
   67    70     1 
   70    71     1 
   70    72     1 
   70    87     1 
   72    73     1 
   73    74     1 
   73    75     1 
   73    89     1 
   75    76     1 
   75    85     1 
   76    77     1 
   76    78     1 
   78    79     1 
   78    80     1 
   80    81     1 
   80    84     1 
   81    82     1 
   81    83     1 
   84    85     1 
   85    86     1 
   87    88     1 
   87    89     1 
   87    92     1 
   89    90     1 
   89    91     1 
   92    93     1 
   93    94     1 
   93    95     1 
   93    96     1 
   96    97     1 
   97    98     1 
   97    99     1 
   97   100     1 
  100   101     1 
  100   102     1 
  100   119     1 
  102   103     1 
  103   104     1 
  103   105     1 
  103   121     1 
  105   106     1 
  105   118     1 
  106   107     1 
  106   108     1 
  108   109     1 
  109   110     1 
  109   118     1 
  110   111     1 
  110   114     1 
  111   112     1 
  111   113     1 
  114   115     1 
  115   116     1 
  115   117     1 
  117   118     1 
  119   120     1 
  119   121     1 
  119   124     1 
  121   122     1 
  121   123     1 
  124   125     1 
  125   126     1 
  125   127     1 
  125   128     1 
  128   129     1 
  129   130     1 
  129   131     1 
  129   132     1 
  132   133     1 
  132   134     1 
  132   151     1 
  134   135     1 
  135   136     1 
  135   137     1 
  135   153     1 
  137   138     1 
  137   150     1 
  138   139     1 
  138   140     1 
  140   141     1 
  141   142     1 
  141   150     1 
  142   143     1 
  142   146     1 
  143   144     1 
  143   145     1 
  146   147     1 
  147   148     1 
  147   149     1 
  149   150     1 
  151   152     1 
  151   153     1 
  151   156     1 
  153   154     1 
  153   155     1 
  156   157     1 
  157   158     1 
  157   159     1 
  157   160     1 
  160   161     1 
  161   162     1 
  161   163     1 
  161   164     1 
  164   165     1 
  164   166     1 
  164   183     1 
  166   167     1 
  167   168     1 
  167   169     1 
  167   185     1 
  169   170     1 
  169   181     1 
  170   171     1 
  170   172     1 
  172   173     1 
  172   177     1 
  173   174     1 
  173   175     1 
  173   176     1 
  177   178     1 
  177   179     1 
  179   180     1 
  179   181     1 
  181   182     1 
  183   184     1 
  183   185     1 
  183   188     1 
  185   186     1 
  185   187     1 
  188   189     1 
  189   190     1 
  189   191     1 
  189   192     1 
  192   193     1 
  193   194     1 
  193   195     1 
  193   196     1 
  196   197     1 
  196   198     1 
  196   215     1 
  198   199     1 
  199   200     1 
  199   201     1 
  199   217     1 
  201   202     1 
  201   214     1 
  202   203     1 
  202   204     1 
  204   205     1 
  205   206     1 
  205   214     1 
  206   207     1 
  206   210     1 
  207   208     1 
  207   209     1 
  210   211     1 
  211   212     1 
  211   213     1 
  213   214     1 
  215   216     1 
  215   217     1 
  215   220     1 
  217   218     1 
  217   219     1 
  220   221     1 
  221   222     1 
  221   223     1 
  221   224     1 
  224   225     1 
  225   226     1 
  225   227     1 
  225   228     1 
  228   229     1 
  228   230     1 
  228   247     1 
  230   231     1 
  231   232     1 
  231   233     1 
  231   249     1 
  233   234     1 
  233   245     1 
  234   235     1 
  234   236     1 
  236   237     1 
  236   241     1 
  237   238     1 
  237   239     1 
  237   240     1 
  241   242     1 
  241   243     1 
  243   244     1 
  243   245     1 
  245   246     1 
  247   248     1 
  247   249     1 
  247   252     1 
  249   250     1 
  249   251     1 
  252   253     1 
  253   254     1 
  253   255     1 
  253   256     1 
  256   257     1 
  257   258     1 
  257   259     1 
  257   260     1 
  260   261     1 
  260   262     1 
  260   277     1 
  262   263     1 
  263   264     1 
  263   265     1 
  263   279     1 
  265   266     1 
  265   275     1 
  266   267     1 
  266   268     1 
  268   269     1 
  268   270     1 
  270   271     1 
  270   274     1 
  271   272     1 
  271   273     1 
  274   275     1 
  275   276     1 
  277   278     1 
  277   279     1 
  277   282     1 
  279   280     1 
  279   281     1 
  282   283     1 
  283   284     1 
  283   285     1 
  283   286     1 
  286   287     1 
  287   288     1 
  287   289     1 
  287   290     1 
  290   291     1 
  290   292     1 
  290   307     1 
  292   293     1 
  293   294     1 
  293   295     1 
  293   309     1 
  295   296     1 
  295   305     1 
  296   297     1 
  296   298     1 
  298   299     1 
  298   300     1 
  300   301     1 
  300   304     1 
  301   302     1 
  301   303     1 
  304   305     1 
  305   306     1 
  307   308     1 
  307   309     1 
  307   312     1 
  309   310     1 
  309   311     1 
  312   313     1 
  313   314     1 
  313   315     1 
  313   316     1 
  316   317     1 
  317   318     1 
  317   319     1 
  317   320     1 
  320   321     1 
  320   322     1 
  320   339     1 
  322   323     1 
  323   324     1 
  323   325     1 
  323   341     1 
  325   326     1 
  325   338     1 
  326   327     1 
  326   328     1 
  328   329     1 
  329   330     1 
  329   338     1 
  330   331     1 
  330   334     1 
  331   332     1 
  331   333     1 
  334   335     1 
  335   336     1 
  335   337     1 
  337   338     1 
  339   340     1 
  339   341     1 
  339   344     1 
  341   342     1 
  341   343     1 
  344   345     1 
  345   346     1 
  345   347     1 
  345   348     1 
  348   349     1 
  349   350     1 
  349   351     1 
  349   352     1 
  352   353     1 
  352   354     1 
  352   369     1 
  354   355     1 
  355   356     1 
  355   357     1 
  355   371     1 
  357   358     1 
  357   367     1 
  358   359     1 
  358   360     1 
  360   361     1 
  360   362     1 
  362   363     1 
  362   366     1 
  363   364     1 
  363   365     1 
  366   367     1 
  367   368     1 
  369   370     1 
  369   371     1 
  369   374     1 
  371   372     1 
  371   373     1 
  374   375     1 
  375   376     1 
  375   377     1 
  375   378     1 
  378   379     1 
  379   380     1 
  379   381     1 
  379   382     1 
  382   383     1 
  382   384     1 
  382   399     1 
  384   385     1 
  385   386     1 
  385   387     1 
  385   401     1 
  387   388     1 
  387   397     1 
  388   389     1 
  388   390     1 
  390   391     1 
  390   392     1 
  392   393     1 
  392   396     1 
  393   394     1 
  393   395     1 
  396   397     1 
  397   398     1 
  399   400     1 
  399   401     1 
  399   404     1 
  401   402     1 
  401   403     1 
  404   405     1 
  405   406     1 
  405   407     1 
  405   408     1 
  408   409     1 
  409   410     1 
  409   411     1 
  409   412     1 
  412   413     1 
  412   414     1 
  412   431     1 
  414   415     1 
  415   416     1 
  415   417     1 
  415   433     1 
  417   418     1 
  417   429     1 
  418   419     1 
  418   420     1 
  420   421     1 
  420   425     1 
  421   422     1 
  421   423     1 
  421   424     1 
  425   426     1 
  425   427     1 
  427   428     1 
  427   429     1 
  429   430     1 
  431   432     1 
  431   433     1 
  431   436     1 
  433   434     1 
  433   435     1 
  436   437     1 
  437   438     1 
  437   439     1 
  437   440     1 
  440   441     1 
  441   442     1 
  441   443     1 
  441   444     1 
  444   445     1 
  444   446     1 
  444   464     1 
  446   447     1 
  447   448     1 
  447   449     1 
  447   466     1 
  449   450     1 
  449   463     1 
  450   451     1 
  450   452     1 
  452   453     1 
  453   454     1 
  453   463     1 
  454   455     1 
  454   456     1 
  456   457     1 
  456   458     1 
  458   459     1 
  458   462     1 
  459   460     1 
  459   461     1 
  462   463     1 
  464   465     1 
  464   466     1 
  464   469     1 
  466   467     1 
  466   468     1 
  469   470     1 
  470   471     1 
  470   472     1 
  470   473     1 
  473   474     1 
  474   475     1 
  474   476     1 
  474   477     1 
  477   478     1 
  477   479     1 
  477   494     1 
  479   480     1 
  480   481     1 
  480   482     1 
  480   496     1 
  482   483     1 
  482   492     1 
  483   484     1 
  483   485     1 
  485   486     1 
  485   487     1 
  487   488     1 
  487   491     1 
  488   489     1 
  488   490     1 
  491   492     1 
  492   493     1 
  494   495     1 
  494   496     1 
  494   499     1 
  496   497     1 
  496   498     1 
  499   500     1 
  500   501     1 
  500   502     1 
  500   503     1 
  503   504     1 
  504   505     1 
  504   506     1 
  504   507     1 
  507   508     1 
  507   509     1 
  507   526     1 
  509   510     1 
  510   511     1 
  510   512     1 
  510   528     1 
  512   513     1 
  512   525     1 
  513   514     1 
  513   515     1 
  515   516     1 
  516   517     1 
  516   525     1 
  517   518     1 
  517   521     1 
  518   519     1 
  518   520     1 
  521   522     1 
  522   523     1 
  522   524     1 
  524   525     1 
  526   527     1 
  526   528     1 
  526   531     1 
  528   529     1 
  528   530     1 
  531   532     1 
  532   533     1 
  532   534     1 
  532   535     1 
  535   536     1 
  536   537     1 
  536   538     1 
  536   539     1 
  539   540     1 
  539   541     1 
  539   559     1 
  541   542     1 
  542   543     1 
  542   544     1 
  542   561     1 
  544   545     1 
  544   558     1 
  545   546     1 
  545   547     1 
  547   548     1 
  548   549     1 
  548   558     1 
  549   550     1 
  549   551     1 
  551   552     1 
  551   553     1 
  553   554     1 
  553   557     1 
  554   555     1 
  554   556     1 
  557   558     1 
  559   560     1 
  559   561     1 
  559   564     1 
  561   562     1 
  561   563     1 
  564   565     1 
  565   566     1 
  565   567     1 
  565   568     1 
  568   569     1 
  569   570     1 
  569   571     1 
  569   572     1 
  572   573     1 
  572   574     1 
  572   591     1 
  574   575     1 
  575   576     1 
  575   577     1 
  575   593     1 
  577   578     1 
  577   590     1 
  578   579     1 
  578   580     1 
  580   581     1 
  581   582     1 
  581   590     1 
  582   583     1 
  582   586     1 
  583   584     1 
  583   585     1 
  586   587     1 
  587   588     1 
  587   589     1 
  589   590     1 
  591   592     1 
  591   593     1 
  591   596     1 
  593   594     1 
  593   595     1 
  596   597     1 
  597   598     1 
  597   599     1 
  597   600     1 
  600   601     1 
  601   602     1 
  601   603     1 
  601   604     1 
  604   605     1 
  604   606     1 
  604   623     1 
  606   607     1 
  607   608     1 
  607   609     1 
  607   625     1 
  609   610     1 
  609   621     1 
  610   611     1 
  610   612     1 
  612   613     1 
  612   617     1 
  613   614     1 
  613   615     1 
  613   616     1 
  617   618     1 
  617   619     1 
  619   620     1 
  619   621     1 
  621   622     1 
  623   624     1 
  623   625     1 
  623   628     1 
  625   626     1 
  625   627     1 
  628   629     1 
  629   630     1 
  629   631     1 
  629   632     1 
  632   633     1 
  633   634     1 
  633   635     1 
  633   636     1 
  636   637     1 
  636   638     1 
  636   655     1 
  638   639     1 
  639   640     1 
  639   641     1 
  639   657     1 
  641   642     1 
  641   653     1 
  642   643     1 
  642   644     1 
  644   645     1 
  644   649     1 
  645   646     1 
  645   647     1 
  645   648     1 
  649   650     1 
  649   651     1 
  651   652     1 
  651   653     1 
  653   654     1 
  655   656     1 
  655   657     1 
  655   660     1 
  657   658     1 
  657   659     1 
  660   661     1 
  661   662     1 
  661   663     1 
  661   664     1 
  664   665     1 
  665   666     1 
  665   667     1 
  665   668     1 
  668   669     1 
  668   670     1 
  668   685     1 
  670   671     1 
  671   672     1 
  671   673     1 
  671   687     1 
  673   674     1 
  673   683     1 
  674   675     1 
  674   676     1 
  676   677     1 
  676   678     1 
  678   679     1 
  678   682     1 
  679   680     1 
  679   681     1 
  682   683     1 
  683   684     1 
  685   686     1 
  685   687     1 
  685   690     1 
  687   688     1 
  687   689     1 
  690   691     1 
  691   692     1 
  691   693     1 
  691   694     1 
  694   695     1 
  695   696     1 
  695   697     1 
  695   698     1 
  698   699     1 
  698   700     1 
  698   717     1 
  700   701     1 
  701   702     1 
  701   703     1 
  701   719     1 
  703   704     1 
  703   715     1 
  704   705     1 
  704   706     1 
  706   707     1 
  706   711     1 
  707   708     1 
  707   709     1 
  707   710     1 
  711   712     1 
  711   713     1 
  713   714     1 
  713   715     1 
  715   716     1 
  717   718     1 
  717   719     1 
  717   722     1 
  719   720     1 
  719   721     1 
  722   723     1 
  723   724     1 
  723   725     1 
  723   726     1 
  726   727     1 
  727   728     1 
  727   729     1 
  727   730     1 
  730   731     1 
  730   732     1 
  730   749     1 
  732   733     1 
  733   734     1 
  733   735     1 
  733   751     1 
  735   736     1 
  735   748     1 
  736   737     1 
  736   738     1 
  738   739     1 
  739   740     1 
  739   748     1 
  740   741     1 
  740   744     1 
  741   742     1 
  741   743     1 
  744   745     1 
  745   746     1 
  745   747     1 
  747   748     1 
  749   750     1 
  749   751     1 
  749   754     1 
  751   752     1 
  751   753     1 
  754   755     1 
  755   756     1 
  755   757     1 
  755   758     1 
  758   759     1 
  759   760     1 
  759   761     1 
  759   762     1 
  762   763     1 
  762   764     1 
  762   779     1 
  764   765     1 
  765   766     1 
  765   767     1 
  765   781     1 
  767   768     1 
  767   777     1 
  768   769     1 
  768   770     1 
  770   771     1 
  770   772     1 
  772   773     1 
  772   776     1 
  773   774     1 
  773   775     1 
  776   777     1 
  777   778     1 
  779   780     1 
  779   781     1 
  779   784     1 
  781   782     1 
  781   783     1 
  784   785     1 
  785   786     1 
  785   787     1 
  785   788     1 
  788   789     1 
  789   790     1 
  789   791     1 
  789   792     1 
  792   793     1 
  792   794     1 
  792   809     1 
  794   795     1 
  795   796     1 
  795   797     1 
  795   811     1 
  797   798     1 
  797   807     1 
  798   799     1 
  798   800     1 
  800   801     1 
  800   802     1 
  802   803     1 
  802   806     1 
  803   804     1 
  803   805     1 
  806   807     1 
  807   808     1 
  809   810     1 
  809   811     1 
  809   814     1 
  811   812     1 
  811   813     1 
  814   815     1 
  815   816     1 
  815   817     1 
  815   818     1 
  818   819     1 
  819   820     1 
  819   821     1 
  819   822     1 
  822   823     1 
  822   824     1 
  822   841     1 
  824   825     1 
  825   826     1 
  825   827     1 
  825   843     1 
  827   828     1 
  827   840     1 
  828   829     1 
  828   830     1 
  830   831     1 
  831   832     1 
  831   840     1 
  832   833     1 
  832   836     1 
  833   834     1 
  833   835     1 
  836   837     1 
  837   838     1 
  837   839     1 
  839   840     1 
  841   842     1 
  841   843     1 
  841   846     1 
  843   844     1 
  843   845     1 
  846   847     1 
  847   848     1 
  847   849     1 
  847   850     1 
  850   851     1 
  851   852     1 
  851   853     1 
  851   854     1 
  854   855     1 
  854   856     1 
  854   873     1 
  856   857     1 
  857   858     1 
  857   859     1 
  857   875     1 
  859   860     1 
  859   872     1 
  860   861     1 
  860   862     1 
  862   863     1 
  863   864     1 
  863   872     1 
  864   865     1 
  864   868     1 
  865   866     1 
  865   867     1 
  868   869     1 
  869   870     1 
  869   871     1 
  871   872     1 
  873   874     1 
  873   875     1 
  873   878     1 
  875   876     1 
  875   877     1 
  878   879     1 
  879   880     1 
  879   881     1 
  879   882     1 
  882   883     1 
  883   884     1 
  883   885     1 
  883   886     1 
  886   887     1 
  886   888     1 
  886   905     1 
  888   889     1 
  889   890     1 
  889   891     1 
  889   907     1 
  891   892     1 
  891   904     1 
  892   893     1 
  892   894     1 
  894   895     1 
  895   896     1 
  895   904     1 
  896   897     1 
  896   900     1 
  897   898     1 
  897   899     1 
  900   901     1 
  901   902     1 
  901   903     1 
  903   904     1 
  905   906     1 
  905   907     1 
  905   910     1 
  907   908     1 
  907   909     1 
  910   911     1 
  911   912     1 
  911   913     1 
  911   914     1 
  914   915     1 
  915   916     1 
  915   917     1 
  915   918     1 
  918   919     1 
  918   920     1 
  918   937     1 
  920   921     1 
  921   922     1 
  921   923     1 
  921   939     1 
  923   924     1 
  923   936     1 
  924   925     1 
  924   926     1 
  926   927     1 
  927   928     1 
  927   936     1 
  928   929     1 
  928   932     1 
  929   930     1 
  929   931     1 
  932   933     1 
  933   934     1 
  933   935     1 
  935   936     1 
  937   938     1 
  937   939     1 
  937   942     1 
  939   940     1 
  939   941     1 
  942   943     1 
  943   944     1 
  943   945     1 
  943   946     1 
  946   947     1 
  947   948     1 
  947   949     1 
  947   950     1 
  950   951     1 
  950   952     1 
  950   970     1 
  952   953     1 
  953   954     1 
  953   955     1 
  953   972     1 
  955   956     1 
  955   969     1 
  956   957     1 
  956   958     1 
  958   959     1 
  959   960     1 
  959   969     1 
  960   961     1 
  960   962     1 
  962   963     1 
  962   964     1 
  964   965     1 
  964   968     1 
  965   966     1 
  965   967     1 
  968   969     1 
  970   971     1 
  970   972     1 
  970   975     1 
  972   973     1 
  972   974     1 
  975   976     1 
  976   977     1 
  976   978     1 
  976   979     1 
  979   980     1 
  980   981     1 
  980   982     1 
  980   983     1 
  983   984     1 
  983   985     1 
  983  1002     1 
  985   986     1 
  986   987     1 
  986   988     1 
  986  1004     1 
  988   989     1 
  988  1000     1 
  989   990     1 
  989   991     1 
  991   992     1 
  991   996     1 
  992   993     1 
  992   994     1 
  992   995     1 
  996   997     1 
  996   998     1 
  998   999     1 
  998  1000     1 
 1000  1001     1 
 1002  1003     1 
 1002  1004     1 
 1002  1007     1 
 1004  1005     1 
 1004  1006     1 
 1007  1008     1 
 1008  1009     1 
 1008  1010     1 
 1008  1011     1 
 1011  1012     1 
 1012  1013     1 
 1012  1014     1 
 1012  1015     1 
 1015  1016     1 
 1015  1017     1 
 1015  1035     1 
 1017  1018     1 
 1018  1019     1 
 1018  1020     1 
 1018  1037     1 
 1020  1021     1 
 1020  1034     1 
 1021  1022     1 
 1021  1023     1 
 1023  1024     1 
 1024  1025     1 
 1024  1034     1 
 1025  1026     1 
 1025  1027     1 
 1027  1028     1 
 1027  1029     1 
 1029  1030     1 
 1029  1033     1 
 1030  1031     1 
 1030  1032     1 
 1033  1034     1 
 1035  1036     1 
 1035  1037     1 
 1035  1040     1 
 1037  1038     1 
 1037  1039     1 
 1040  1041     1 
 1041  1042     1 
 1041  1043     1 
 1041  1044     1 
 1044  1045     1 
 1045  1046     1 
 1045  1047     1 
 1045  1048     1 
 1048  1049     1 
 1048  1050     1 
 1048  1067     1 
 1050  1051     1 
 1051  1052     1 
 1051  1053     1 
 1051  1069     1 
 1053  1054     1 
 1053  1065     1 
 1054  1055     1 
 1054  1056     1 
 1056  1057     1 
 1056  1061     1 
 1057  1058     1 
 1057  1059     1 
 1057  1060     1 
 1061  1062     1 
 1061  1063     1 
 1063  1064     1 
 1063  1065     1 
 1065  1066     1 
 1067  1068     1 
 1067  1069     1 
 1067  1072     1 
 1069  1070     1 
 1069  1071     1 
 1072  1073     1 
 1073  1074     1 
 1073  1075     1 
 1073  1076     1 
 1076  1077     1 
 1077  1078     1 
 1077  1079     1 
 1077  1080     1 
 1080  1081     1 
 1080  1082     1 
 1080  1099     1 
 1082  1083     1 
 1083  1084     1 
 1083  1085     1 
 1083  1101     1 
 1085  1086     1 
 1085  1098     1 
 1086  1087     1 
 1086  1088     1 
 1088  1089     1 
 1089  1090     1 
 1089  1098     1 
 1090  1091     1 
 1090  1094     1 
 1091  1092     1 
 1091  1093     1 
 1094  1095     1 
 1095  1096     1 
 1095  1097     1 
 1097  1098     1 
 1099  1100     1 
 1099  1101     1 
 1099  1104     1 
 1101  1102     1 
 1101  1103     1 
 1104  1105     1 
 1105  1106     1 
 1105  1107     1 
 1105  1108     1 
 1108  1109     1 
 1109  1110     1 
 1109  1111     1 
 1109  1112     1 
 1112  1113     1 
 1112  1114     1 
 1112  1131     1 
 1114  1115     1 
 1115  1116     1 
 1115  1117     1 
 1115  1133     1 
 1117  1118     1 
 1117  1129     1 
 1118  1119     1 
 1118  1120     1 
 1120  1121     1 
 1120  1125     1 
 1121  1122     1 
 1121  1123     1 
 1121  1124     1 
 1125  1126     1 
 1125  1127     1 
 1127  1128     1 
 1127  1129     1 
 1129  1130     1 
 1131  1132     1 
 1131  1133     1 
 1131  1136     1 
 1133  1134     1 
 1133  1135     1 
 1136  1137     1 
 1137  1138     1 
 1137  1139     1 
 1137  1140     1 
 1140  1141     1 
 1141  1142     1 
 1141  1143     1 
 1141  1144     1 
 1144  1145     1 
 1144  1146     1 
 1144  1163     1 
 1146  1147     1 
 1147  1148     1 
 1147  1149     1 
 1147  1165     1 
 1149  1150     1 
 1149  1161     1 
 1150  1151     1 
 1150  1152     1 
 1152  1153     1 
 1152  1157     1 
 1153  1154     1 
 1153  1155     1 
 1153  1156     1 
 1157  1158     1 
 1157  1159     1 
 1159  1160     1 
 1159  1161     1 
 1161  1162     1 
 1163  1164     1 
 1163  1165     1 
 1163  1168     1 
 1165  1166     1 
 1165  1167     1 
 1168  1169     1 
 1169  1170     1 
 1169  1171     1 
 1169  1172     1 
 1172  1173     1 
 1173  1174     1 
 1173  1175     1 
 1173  1176     1 
 1176  1177     1 
 1176  1178     1 
 1176  1195     1 
 1178  1179     1 
 1179  1180     1 
 1179  1181     1 
 1179  1197     1 
 1181  1182     1 
 1181  1193     1 
 1182  1183     1 
 1182  1184     1 
 1184  1185     1 
 1184  1189     1 
 1185  1186     1 
 1185  1187     1 
 1185  1188     1 
 1189  1190     1 
 1189  1191     1 
 1191  1192     1 
 1191  1193     1 
 1193  1194     1 
 1195  1196     1 
 1195  1197     1 
 1195  1200     1 
 1197  1198     1 
 1197  1199     1 
 1200  1201     1 
 1201  1202     1 
 1201  1203     1 
 1201  1204     1 
 1204  1205     1 
 1205  1206     1 
 1205  1207     1 
 1205  1208     1 
 1208  1209     1 
 1208  1210     1 
 1208  1228     1 
 1210  1211     1 
 1211  1212     1 
 1211  1213     1 
 1211  1230     1 
 1213  1214     1 
 1213  1227     1 
 1214  1215     1 
 1214  1216     1 
 1216  1217     1 
 1217  1218     1 
 1217  1227     1 
 1218  1219     1 
 1218  1220     1 
 1220  1221     1 
 1220  1222     1 
 1222  1223     1 
 1222  1226     1 
 1223  1224     1 
 1223  1225     1 
 1226  1227     1 
 1228  1229     1 
 1228  1230     1 
 1228  1233     1 
 1230  1231     1 
 1230  1232     1 
 1233  1234     1 
 1234  1235     1 
 1234  1236     1 
 1234  1237     1 
 1237  1238     1 
 1238  1239     1 
 1238  1240     1 
 1238  1241     1 
 1241  1242     1 
 1241  1243     1 
 1241  1261     1 
 1243  1244     1 
 1244  1245     1 
 1244  1246     1 
 1244  1263     1 
 1246  1247     1 
 1246  1260     1 
 1247  1248     1 
 1247  1249     1 
 1249  1250     1 
 1250  1251     1 
 1250  1260     1 
 1251  1252     1 
 1251  1253     1 
 1253  1254     1 
 1253  1255     1 
 1255  1256     1 
 1255  1259     1 
 1256  1257     1 
 1256  1258     1 
 1259  1260     1 
 1261  1262     1 
 1261  1263     1 
 1261  1266     1 
 1263  1264     1 
 1263  1265     1 
 1266  1267     1 
 1267  1268     1 
 1267  1269     1 
 1267  1270     1 
 1270  1271     1 
 1271  1272     1 
 1271  1273     1 
 1271  1274     1 
 1274  1275     1 
 1274  1276     1 
 1274  1293     1 
 1276  1277     1 
 1277  1278     1 
 1277  1279     1 
 1277  1295     1 
 1279  1280     1 
 1279  1292     1 
 1280  1281     1 
 1280  1282     1 
 1282  1283     1 
 1283  1284     1 
 1283  1292     1 
 1284  1285     1 
 1284  1288     1 
 1285  1286     1 
 1285  1287     1 
 1288  1289     1 
 1289  1290     1 
 1289  1291     1 
 1291  1292     1 
 1293  1294     1 
 1293  1295     1 
 1293  1298     1 
 1295  1296     1 
 1295  1297     1 
 1298  1299     1 
 1299  1300     1 
 1299  1301     1 
 1299  1302     1 
 1302  1303     1 
 1303  1304     1 
 1303  1305     1 
 1303  1306     1 
 1306  1307     1 
 1306  1308     1 
 1306  1325     1 
 1308  1309     1 
 1309  1310     1 
 1309  1311     1 
 1309  1327     1 
 1311  1312     1 
 1311  1324     1 
 1312  1313     1 
 1312  1314     1 
 1314  1315     1 
 1315  1316     1 
 1315  1324     1 
 1316  1317     1 
 1316  1320     1 
 1317  1318     1 
 1317  1319     1 
 1320  1321     1 
 1321  1322     1 
 1321  1323     1 
 1323  1324     1 
 1325  1326     1 
 1325  1327     1 
 1325  1330     1 
 1327  1328     1 
 1327  1329     1 
 1330  1331     1 
 1331  1332     1 
 1331  1333     1 
 1331  1334     1 
 1334  1335     1 
 1335  1336     1 
 1335  1337     1 
 1335  1338     1 
 1338  1339     1 
 1338  1340     1 
 1338  1357     1 
 1340  1341     1 
 1341  1342     1 
 1341  1343     1 
 1341  1359     1 
 1343  1344     1 
 1343  1356     1 
 1344  1345     1 
 1344  1346     1 
 1346  1347     1 
 1347  1348     1 
 1347  1356     1 
 1348  1349     1 
 1348  1352     1 
 1349  1350     1 
 1349  1351     1 
 1352  1353     1 
 1353  1354     1 
 1353  1355     1 
 1355  1356     1 
 1357  1358     1 
 1357  1359     1 
 1357  1362     1 
 1359  1360     1 
 1359  1361     1 
 1362  1363     1 
 1363  1364     1 
 1363  1365     1 
 1363  1366     1 
 1366  1367     1 
 1367  1368     1 
 1367  1369     1 
 1367  1370     1 
 1370  1371     1 
 1370  1372     1 
 1370  1387     1 
 1372  1373     1 
 1373  1374     1 
 1373  1375     1 
 1373  1389     1 
 1375  1376     1 
 1375  1385     1 
 1376  1377     1 
 1376  1378     1 
 1378  1379     1 
 1378  1380     1 
 1380  1381     1 
 1380  1384     1 
 1381  1382     1 
 1381  1383     1 
 1384  1385     1 
 1385  1386     1 
 1387  1388     1 
 1387  1389     1 
 1387  1392     1 
 1389  1390     1 
 1389  1391     1 
 1392  1393     1 
 1393  1394     1 
 1393  1395     1 
 1393  1396     1 
 1396  1397     1 
 1397  1398     1 
 1397  1399     1 
 1397  1400     1 
 1400  1401     1 
 1400  1402     1 
 1400  1419     1 
 1402  1403     1 
 1403  1404     1 
 1403  1405     1 
 1403  1421     1 
 1405  1406     1 
 1405  1417     1 
 1406  1407     1 
 1406  1408     1 
 1408  1409     1 
 1408  1413     1 
 1409  1410     1 
 1409  1411     1 
 1409  1412     1 
 1413  1414     1 
 1413  1415     1 
 1415  1416     1 
 1415  1417     1 
 1417  1418     1 
 1419  1420     1 
 1419  1421     1 
 1419  1424     1 
 1421  1422     1 
 1421  1423     1 
 1424  1425     1 
 1425  1426     1 
 1425  1427     1 
 1425  1428     1 
 1428  1429     1 
 1429  1430     1 
 1429  1431     1 
 1429  1432     1 
 1432  1433     1 
 1432  1434     1 
 1432  1452     1 
 1434  1435     1 
 1435  1436     1 
 1435  1437     1 
 1435  1454     1 
 1437  1438     1 
 1437  1451     1 
 1438  1439     1 
 1438  1440     1 
 1440  1441     1 
 1441  1442     1 
 1441  1451     1 
 1442  1443     1 
 1442  1444     1 
 1444  1445     1 
 1444  1446     1 
 1446  1447     1 
 1446  1450     1 
 1447  1448     1 
 1447  1449     1 
 1450  1451     1 
 1452  1453     1 
 1452  1454     1 
 1452  1457     1 
 1454  1455     1 
 1454  1456     1 
 1457  1458     1 
 1458  1459     1 
 1458  1460     1 
 1458  1461     1 
 1461  1462     1 
 1462  1463     1 
 1462  1464     1 
 1462  1465     1 
 1465  1466     1 
 1465  1467     1 
 1465  1482     1 
 1467  1468     1 
 1468  1469     1 
 1468  1470     1 
 1468  1484     1 
 1470  1471     1 
 1470  1480     1 
 1471  1472     1 
 1471  1473     1 
 1473  1474     1 
 1473  1475     1 
 1475  1476     1 
 1475  1479     1 
 1476  1477     1 
 1476  1478     1 
 1479  1480     1 
 1480  1481     1 
 1482  1483     1 
 1482  1484     1 
 1482  1487     1 
 1484  1485     1 
 1484  1486     1 
 1487  1488     1 
 1488  1489     1 
 1488  1490     1 
 1488  1491     1 
 1491  1492     1 
 1492  1493     1 
 1492  1494     1 
 1492  1495     1 
 1495  1496     1 
 1495  1497     1 
 1495  1514     1 
 1497  1498     1 
 1498  1499     1 
 1498  1500     1 
 1498  1516     1 
 1500  1501     1 
 1500  1512     1 
 1501  1502     1 
 1501  1503     1 
 1503  1504     1 
 1503  1508     1 
 1504  1505     1 
 1504  1506     1 
 1504  1507     1 
 1508  1509     1 
 1508  1510     1 
 1510  1511     1 
 1510  1512     1 
 1512  1513     1 
 1514  1515     1 
 1514  1516     1 
 1514  1519     1 
 1516  1517     1 
 1516  1518     1 
 1519  1520     1 
 1520  1521     1 
 1520  1522     1 
 1520  1523     1 
 1523  1524     1 
 1524  1525     1 
 1524  1526     1 
 1524  1527     1 
 1527  1528     1 
 1527  1529     1 
 1527  1544     1 
 1529  1530     1 
 1530  1531     1 
 1530  1532     1 
 1530  1546     1 
 1532  1533     1 
 1532  1542     1 
 1533  1534     1 
 1533  1535     1 
 1535  1536     1 
 1535  1537     1 
 1537  1538     1 
 1537  1541     1 
 1538  1539     1 
 1538  1540     1 
 1541  1542     1 
 1542  1543     1 
 1544  1545     1 
 1544  1546     1 
 1544  1549     1 
 1546  1547     1 
 1546  1548     1 
 1549  1550     1 
 1550  1551     1 
 1550  1552     1 
 1550  1553     1 
 1553  1554     1 
 1554  1555     1 
 1554  1556     1 
 1554  1557     1 
 1557  1558     1 
 1557  1559     1 
 1557  1574     1 
 1559  1560     1 
 1560  1561     1 
 1560  1562     1 
 1560  1576     1 
 1562  1563     1 
 1562  1572     1 
 1563  1564     1 
 1563  1565     1 
 1565  1566     1 
 1565  1567     1 
 1567  1568     1 
 1567  1571     1 
 1568  1569     1 
 1568  1570     1 
 1571  1572     1 
 1572  1573     1 
 1574  1575     1 
 1574  1576     1 
 1574  1579     1 
 1576  1577     1 
 1576  1578     1 
 1579  1580     1 
 1580  1581     1 
 1580  1582     1 
 1580  1583     1 
 1583  1584     1 
 1584  1585     1 
 1584  1586     1 
 1584  1587     1 
 1587  1588     1 
 1587  1589     1 
 1587  1606     1 
 1589  1590     1 
 1590  1591     1 
 1590  1592     1 
 1590  1608     1 
 1592  1593     1 
 1592  1605     1 
 1593  1594     1 
 1593  1595     1 
 1595  1596     1 
 1596  1597     1 
 1596  1605     1 
 1597  1598     1 
 1597  1601     1 
 1598  1599     1 
 1598  1600     1 
 1601  1602     1 
 1602  1603     1 
 1602  1604     1 
 1604  1605     1 
 1606  1607     1 
 1606  1608     1 
 1606  1611     1 
 1608  1609     1 
 1608  1610     1 
 1611  1612     1 
 1612  1613     1 
 1612  1614     1 
 1612  1615     1 
 1615  1616     1 
 1616  1617     1 
 1616  1618     1 
 1616  1619     1 
 1619  1620     1 
 1619  1621     1 
 1619  1638     1 
 1621  1622     1 
 1622  1623     1 
 1622  1624     1 
 1622  1640     1 
 1624  1625     1 
 1624  1636     1 
 1625  1626     1 
 1625  1627     1 
 1627  1628     1 
 1627  1632     1 
 1628  1629     1 
 1628  1630     1 
 1628  1631     1 
 1632  1633     1 
 1632  1634     1 
 1634  1635     1 
 1634  1636     1 
 1636  1637     1 
 1638  1639     1 
 1638  1640     1 
 1638  1643     1 
 1640  1641     1 
 1640  1642     1 
 1643  1644     1 
 1644  1645     1 
 1644  1646     1 
 1644  1647     1 
 1647  1648     1 
 1648  1649     1 
 1648  1650     1 
 1648  1651     1 
 1651  1652     1 
 1651  1653     1 
 1651  1668     1 
 1653  1654     1 
 1654  1655     1 
 1654  1656     1 
 1654  1670     1 
 1656  1657     1 
 1656  1666     1 
 1657  1658     1 
 1657  1659     1 
 1659  1660     1 
 1659  1661     1 
 1661  1662     1 
 1661  1665     1 
 1662  1663     1 
 1662  1664     1 
 1665  1666     1 
 1666  1667     1 
 1668  1669     1 
 1668  1670     1 
 1668  1673     1 
 1670  1671     1 
 1670  1672     1 
 1673  1674     1 
 1674  1675     1 
 1674  1676     1 
 1674  1677     1 
 1677  1678     1 
 1678  1679     1 
 1678  1680     1 
 1678  1681     1 
 1681  1682     1 
 1681  1683     1 
 1681  1700     1 
 1683  1684     1 
 1684  1685     1 
 1684  1686     1 
 1684  1702     1 
 1686  1687     1 
 1686  1699     1 
 1687  1688     1 
 1687  1689     1 
 1689  1690     1 
 1690  1691     1 
 1690  1699     1 
 1691  1692     1 
 1691  1695     1 
 1692  1693     1 
 1692  1694     1 
 1695  1696     1 
 1696  1697     1 
 1696  1698     1 
 1698  1699     1 
 1700  1701     1 
 1700  1702     1 
 1700  1705     1 
 1702  1703     1 
 1702  1704     1 
 1705  1706     1 
 1706  1707     1 
 1706  1708     1 
 1706  1709     1 
 1709  1710     1 
 1710  1711     1 
 1710  1712     1 
 1710  1713     1 
 1713  1714     1 
 1713  1715     1 
 1713  1732     1 
 1715  1716     1 
 1716  1717     1 
 1716  1718     1 
 1716  1734     1 
 1718  1719     1 
 1718  1731     1 
 1719  1720     1 
 1719  1721     1 
 1721  1722     1 
 1722  1723     1 
 1722  1731     1 
 1723  1724     1 
 1723  1727     1 
 1724  1725     1 
 1724  1726     1 
 1727  1728     1 
 1728  1729     1 
 1728  1730     1 
 1730  1731     1 
 1732  1733     1 
 1732  1734     1 
 1732  1737     1 
 1734  1735     1 
 1734  1736     1 
 1737  1738     1 
 1738  1739     1 
 1738  1740     1 
 1738  1741     1 
 1741  1742     1 
 1742  1743     1 
 1742  1744     1 
 1742  1745     1 
 1745  1746     1 
 1745  1747     1 
 1745  1764     1 
 1747  1748     1 
 1748  1749     1 
 1748  1750     1 
 1748  1766     1 
 1750  1751     1 
 1750  1763     1 
 1751  1752     1 
 1751  1753     1 
 1753  1754     1 
 1754  1755     1 
 1754  1763     1 
 1755  1756     1 
 1755  1759     1 
 1756  1757     1 
 1756  1758     1 
 1759  1760     1 
 1760  1761     1 
 1760  1762     1 
 1762  1763     1 
 1764  1765     1 
 1764  1766     1 
 1764  1769     1 
 1766  1767     1 
 1766  1768     1 
 1769  1770     1 
 1770  1771     1 
 1770  1772     1 
 1770  1773     1 
 1773  1774     1 
 1774  1775     1 
 1774  1776     1 
 1774  1777     1 
 1777  1778     1 
 1777  1779     1 
 1777  1796     1 
 1779  1780     1 
 1780  1781     1 
 1780  1782     1 
 1780  1798     1 
 1782  1783     1 
 1782  1795     1 
 1783  1784     1 
 1783  1785     1 
 1785  1786     1 
 1786  1787     1 
 1786  1795     1 
 1787  1788     1 
 1787  1791     1 
 1788  1789     1 
 1788  1790     1 
 1791  1792     1 
 1792  1793     1 
 1792  1794     1 
 1794  1795     1 
 1796  1797     1 
 1796  1798     1 
 1796  1801     1 
 1798  1799     1 
 1798  1800     1 
 1801  1802     1 
 1802  1803     1 
 1802  1804     1 
 1802  1805     1 
 1805  1806     1 
 1806  1807     1 
 1806  1808     1 
 1806  1809     1 
 1809  1810     1 
 1809  1811     1 
 1809  1829     1 
 1811  1812     1 
 1812  1813     1 
 1812  1814     1 
 1812  1831     1 
 1814  1815     1 
 1814  1828     1 
 1815  1816     1 
 1815  1817     1 
 1817  1818     1 
 1818  1819     1 
 1818  1828     1 
 1819  1820     1 
 1819  1821     1 
 1821  1822     1 
 1821  1823     1 
 1823  1824     1 
 1823  1827     1 
 1824  1825     1 
 1824  1826     1 
 1827  1828     1 
 1829  1830     1 
 1829  1831     1 
 1829  1834     1 
 1831  1832     1 
 1831  1833     1 
 1834  1835     1 
 1835  1836     1 
 1835  1837     1 
 1835  1838     1 
 1838  1839     1 
 1839  1840     1 
 1839  1841     1 
 1839  1842     1 
 1842  1843     1 
 1842  1844     1 
 1842  1863     1 
 1844  1845     1 
 1845  1846     1 
 1845  1847     1 
 1845  1865     1 
 1847  1848     1 
 1847  1862     1 
 1848  1849     1 
 1848  1850     1 
 1850  1851     1 
 1850  1852     1 
 1852  1853     1 
 1852  1862     1 
 1853  1854     1 
 1853  1855     1 
 1855  1856     1 
 1855  1857     1 
 1857  1858     1 
 1857  1861     1 
 1858  1859     1 
 1858  1860     1 
 1861  1862     1 
 1863  1864     1 
 1863  1865     1 
 1863  1868     1 
 1865  1866     1 
 1865  1867     1 
 1868  1869     1 
 1869  1870     1 
 1869  1871     1 
 1869  1872     1 
 1872  1873     1 
 1873  1874     1 
 1873  1875     1 
 1873  1876     1 
 1876  1877     1 
 1876  1878     1 
 1876  1893     1 
 1878  1879     1 
 1879  1880     1 
 1879  1881     1 
 1879  1895     1 
 1881  1882     1 
 1881  1891     1 
 1882  1883     1 
 1882  1884     1 
 1884  1885     1 
 1884  1886     1 
 1886  1887     1 
 1886  1890     1 
 1887  1888     1 
 1887  1889     1 
 1890  1891     1 
 1891  1892     1 
 1893  1894     1 
 1893  1895     1 
 1893  1898     1 
 1895  1896     1 
 1895  1897     1 
 1898  1899     1 
 1899  1900     1 
 1899  1901     1 
 1899  1902     1 
 1902  1903     1 
 1903  1904     1 
 1903  1905     1 
 1903  1906     1 
 1906  1907     1 
 1906  1908     1 
 1906  1925     1 
 1908  1909     1 
 1909  1910     1 
 1909  1911     1 
 1909  1927     1 
 1911  1912     1 
 1911  1924     1 
 1912  1913     1 
 1912  1914     1 
 1914  1915     1 
 1915  1916     1 
 1915  1924     1 
 1916  1917     1 
 1916  1920     1 
 1917  1918     1 
 1917  1919     1 
 1920  1921     1 
 1921  1922     1 
 1921  1923     1 
 1923  1924     1 
 1925  1926     1 
 1925  1927     1 
 1925  1930     1 
 1927  1928     1 
 1927  1929     1 
 1930  1931     1 
 1931  1932     1 
 1931  1933     1 
 1931  1934     1 
 1934  1935     1 
 1935  1936     1 
 1935  1937     1 
 1935  1938     1 
 1938  1939     1 
 1938  1940     1 
 1938  1957     1 
 1940  1941     1 
 1941  1942     1 
 1941  1943     1 
 1941  1959     1 
 1943  1944     1 
 1943  1955     1 
 1944  1945     1 
 1944  1946     1 
 1946  1947     1 
 1946  1951     1 
 1947  1948     1 
 1947  1949     1 
 1947  1950     1 
 1951  1952     1 
 1951  1953     1 
 1953  1954     1 
 1953  1955     1 
 1955  1956     1 
 1957  1958     1 
 1957  1959     1 
 1957  1962     1 
 1959  1960     1 
 1959  1961     1 
 1962  1963     1 
 1963  1964     1 
 1963  1965     1 
 1963  1966     1 
 1966  1967     1 
 1967  1968     1 
 1967  1969     1 
 1967  1970     1 
 1970  1971     1 
 1970  1972     1 
 1970  1990     1 
 1972  1973     1 
 1973  1974     1 
 1973  1975     1 
 1973  1992     1 
 1975  1976     1 
 1975  1989     1 
 1976  1977     1 
 1976  1978     1 
 1978  1979     1 
 1979  1980     1 
 1979  1989     1 
 1980  1981     1 
 1980  1982     1 
 1982  1983     1 
 1982  1984     1 
 1984  1985     1 
 1984  1988     1 
 1985  1986     1 
 1985  1987     1 
 1988  1989     1 
 1990  1991     1 
 1990  1992     1 
 1990  1995     1 
 1992  1993     1 
 1992  1994     1 
 1995  1996     1 
 1996  1997     1 
 1996  1998     1 
 1996  1999     1 
 1999  2000     1 
 2000  2001     1 
 2000  2002     1 
 2000  2003     1 
 2003  2004     1 
 2003  2005     1 
 2003  2022     1 
 2005  2006     1 
 2006  2007     1 
 2006  2008     1 
 2006  2024     1 
 2008  2009     1 
 2008  2020     1 
 2009  2010     1 
 2009  2011     1 
 2011  2012     1 
 2011  2016     1 
 2012  2013     1 
 2012  2014     1 
 2012  2015     1 
 2016  2017     1 
 2016  2018     1 
 2018  2019     1 
 2018  2020     1 
 2020  2021     1 
 2022  2023     1 
 2022  2024     1 
 2022  2027     1 
 2024  2025     1 
 2024  2026     1 
 2027  2028     1 
 2028  2029     1 
 2028  2030     1 
 2028  2031     1 
 2031  2032     1 
 2032  2033     1 
 2032  2034     1 
 2032  2035     1 
 2035  2036     1 
 2035  2037     1 
 2035  2054     1 
 2037  2038     1 
 2038  2039     1 
 2038  2040     1 
 2038  2056     1 
 2040  2041     1 
 2040  2052     1 
 2041  2042     1 
 2041  2043     1 
 2043  2044     1 
 2043  2048     1 
 2044  2045     1 
 2044  2046     1 
 2044  2047     1 
 2048  2049     1 
 2048  2050     1 
 2050  2051     1 
 2050  2052     1 
 2052  2053     1 
 2054  2055     1 
 2054  2056     1 
 2054  2059     1 
 2056  2057     1 
 2056  2058     1 
 2059  2060     1 
 2060  2061     1 
 2060  2062     1 
 2060  2063     1 
 2063  2064     1 
 2064  2065     1 
 2064  2066     1 
 2064  2067     1 
 2067  2068     1 
 2067  2069     1 
 2067  2084     1 
 2069  2070     1 
 2070  2071     1 
 2070  2072     1 
 2070  2086     1 
 2072  2073     1 
 2072  2082     1 
 2073  2074     1 
 2073  2075     1 
 2075  2076     1 
 2075  2077     1 
 2077  2078     1 
 2077  2081     1 
 2078  2079     1 
 2078  2080     1 
 2081  2082     1 
 2082  2083     1 
 2084  2085     1 
 2084  2086     1 
 2084  2089     1 
 2086  2087     1 
 2086  2088     1 
 2089  2090     1 
 2090  2091     1 
 2090  2092     1 
 2090  2093     1 
 2093  2094     1 
 2094  2095     1 
 2094  2096     1 
 2094  2097     1 
 2097  2098     1 
 2097  2099     1 
 2097  2116     1 
 2099  2100     1 
 2100  2101     1 
 2100  2102     1 
 2100  2118     1 
 2102  2103     1 
 2102  2115     1 
 2103  2104     1 
 2103  2105     1 
 2105  2106     1 
 2106  2107     1 
 2106  2115     1 
 2107  2108     1 
 2107  2111     1 
 2108  2109     1 
 2108  2110     1 
 2111  2112     1 
 2112  2113     1 
 2112  2114     1 
 2114  2115     1 
 2116  2117     1 
 2116  2118     1 
 2116  2121     1 
 2118  2119     1 
 2118  2120     1 
 2121  2122     1 
 2122  2123     1 
 2122  2124     1 
 2122  2125     1 
 2125  2126     1 
 2126  2127     1 
 2126  2128     1 
 2126  2129     1 
 2129  2130     1 
 2129  2131     1 
 2129  2149     1 
 2131  2132     1 
 2132  2133     1 
 2132  2134     1 
 2132  2151     1 
 2134  2135     1 
 2134  2148     1 
 2135  2136     1 
 2135  2137     1 
 2137  2138     1 
 2138  2139     1 
 2138  2148     1 
 2139  2140     1 
 2139  2141     1 
 2141  2142     1 
 2141  2143     1 
 2143  2144     1 
 2143  2147     1 
 2144  2145     1 
 2144  2146     1 
 2147  2148     1 
 2149  2150     1 
 2149  2151     1 
 2149  2154     1 
 2151  2152     1 
 2151  2153     1 
 2154  2155     1 
 2155  2156     1 
 2155  2157     1 
 2155  2158     1 
 2158  2159     1 
 2159  2160     1 
 2159  2161     1 
 2159  2162     1 
 2162  2163     1 
 2162  2164     1 
 2162  2179     1 
 2164  2165     1 
 2165  2166     1 
 2165  2167     1 
 2165  2181     1 
 2167  2168     1 
 2167  2177     1 
 2168  2169     1 
 2168  2170     1 
 2170  2171     1 
 2170  2172     1 
 2172  2173     1 
 2172  2176     1 
 2173  2174     1 
 2173  2175     1 
 2176  2177     1 
 2177  2178     1 
 2179  2180     1 
 2179  2181     1 
 2179  2184     1 
 2181  2182     1 
 2181  2183     1 
 2184  2185     1 
 2185  2186     1 
 2185  2187     1 
 2185  2188     1 
 2188  2189     1 
 2189  2190     1 
 2189  2191     1 
 2189  2192     1 
 2192  2193     1 
 2192  2194     1 
 2192  2211     1 
 2194  2195     1 
 2195  2196     1 
 2195  2197     1 
 2195  2213     1 
 2197  2198     1 
 2197  2209     1 
 2198  2199     1 
 2198  2200     1 
 2200  2201     1 
 2200  2205     1 
 2201  2202     1 
 2201  2203     1 
 2201  2204     1 
 2205  2206     1 
 2205  2207     1 
 2207  2208     1 
 2207  2209     1 
 2209  2210     1 
 2211  2212     1 
 2211  2213     1 
 2211  2216     1 
 2213  2214     1 
 2213  2215     1 
 2216  2217     1 
 2217  2218     1 
 2217  2219     1 
 2217  2220     1 
 2220  2221     1 
 2221  2222     1 
 2221  2223     1 
 2221  2224     1 
 2224  2225     1 
 2224  2226     1 
 2224  2244     1 
 2226  2227     1 
 2227  2228     1 
 2227  2229     1 
 2227  2246     1 
 2229  2230     1 
 2229  2243     1 
 2230  2231     1 
 2230  2232     1 
 2232  2233     1 
 2233  2234     1 
 2233  2243     1 
 2234  2235     1 
 2234  2236     1 
 2236  2237     1 
 2236  2238     1 
 2238  2239     1 
 2238  2242     1 
 2239  2240     1 
 2239  2241     1 
 2242  2243     1 
 2244  2245     1 
 2244  2246     1 
 2244  2249     1 
 2246  2247     1 
 2246  2248     1 
 2249  2250     1 
 2250  2251     1 
 2250  2252     1 
 2250  2253     1 
 2253  2254     1 
 2254  2255     1 
 2254  2256     1 
 2254  2257     1 
 2257  2258     1 
 2257  2259     1 
 2257  2276     1 
 2259  2260     1 
 2260  2261     1 
 2260  2262     1 
 2260  2278     1 
 2262  2263     1 
 2262  2275     1 
 2263  2264     1 
 2263  2265     1 
 2265  2266     1 
 2266  2267     1 
 2266  2275     1 
 2267  2268     1 
 2267  2271     1 
 2268  2269     1 
 2268  2270     1 
 2271  2272     1 
 2272  2273     1 
 2272  2274     1 
 2274  2275     1 
 2276  2277     1 
 2276  2278     1 
 2276  2281     1 
 2278  2279     1 
 2278  2280     1 
 2281  2282     1 
 2282  2283     1 
 2282  2284     1 
 2282  2285     1 
 2285  2286     1 
 2286  2287     1 
 2286  2288     1 
 2286  2289     1 
 2289  2290     1 
 2289  2291     1 
 2289  2308     1 
 2291  2292     1 
 2292  2293     1 
 2292  2294     1 
 2292  2310     1 
 2294  2295     1 
 2294  2307     1 
 2295  2296     1 
 2295  2297     1 
 2297  2298     1 
 2298  2299     1 
 2298  2307     1 
 2299  2300     1 
 2299  2303     1 
 2300  2301     1 
 2300  2302     1 
 2303  2304     1 
 2304  2305     1 
 2304  2306     1 
 2306  2307     1 
 2308  2309     1 
 2308  2310     1 
 2308  2313     1 
 2310  2311     1 
 2310  2312     1 
 2313  2314     1 
 2314  2315     1 
 2314  2316     1 
 2314  2317     1 
 2317  2318     1 
 2318  2319     1 
 2318  2320     1 
 2318  2321     1 
 2321  2322     1 
 2321  2323     1 
 2321  2340     1 
 2323  2324     1 
 2324  2325     1 
 2324  2326     1 
 2324  2342     1 
 2326  2327     1 
 2326  2338     1 
 2327  2328     1 
 2327  2329     1 
 2329  2330     1 
 2329  2334     1 
 2330  2331     1 
 2330  2332     1 
 2330  2333     1 
 2334  2335     1 
 2334  2336     1 
 2336  2337     1 
 2336  2338     1 
 2338  2339     1 
 2340  2341     1 
 2340  2342     1 
 2340  2345     1 
 2342  2343     1 
 2342  2344     1 
 2345  2346     1 
 2346  2347     1 
 2346  2348     1 
 2346  2349     1 
 2349  2350     1 
 2350  2351     1 
 2350  2352     1 
 2350  2353     1 
 2353  2354     1 
 2353  2355     1 
 2353  2372     1 
 2355  2356     1 
 2356  2357     1 
 2356  2358     1 
 2356  2374     1 
 2358  2359     1 
 2358  2370     1 
 2359  2360     1 
 2359  2361     1 
 2361  2362     1 
 2361  2366     1 
 2362  2363     1 
 2362  2364     1 
 2362  2365     1 
 2366  2367     1 
 2366  2368     1 
 2368  2369     1 
 2368  2370     1 
 2370  2371     1 
 2372  2373     1 
 2372  2374     1 
 2372  2377     1 
 2374  2375     1 
 2374  2376     1 
 2377  2378     1 
 2378  2379     1 
 2378  2380     1 
 2378  2381     1 
 2381  2382     1 
 2382  2383     1 
 2382  2384     1 
 2382  2385     1 
 2385  2386     1 
 2385  2387     1 
 2385  2402     1 
 2387  2388     1 
 2388  2389     1 
 2388  2390     1 
 2388  2404     1 
 2390  2391     1 
 2390  2400     1 
 2391  2392     1 
 2391  2393     1 
 2393  2394     1 
 2393  2395     1 
 2395  2396     1 
 2395  2399     1 
 2396  2397     1 
 2396  2398     1 
 2399  2400     1 
 2400  2401     1 
 2402  2403     1 
 2402  2404     1 
 2402  2407     1 
 2404  2405     1 
 2404  2406     1 
 2407  2408     1 
 2408  2409     1 
 2408  2410     1 
 2408  2411     1 
 2411  2412     1 
 2412  2413     1 
 2412  2414     1 
 2412  2415     1 
 2415  2416     1 
 2415  2417     1 
 2415  2434     1 
 2417  2418     1 
 2418  2419     1 
 2418  2420     1 
 2418  2436     1 
 2420  2421     1 
 2420  2433     1 
 2421  2422     1 
 2421  2423     1 
 2423  2424     1 
 2424  2425     1 
 2424  2433     1 
 2425  2426     1 
 2425  2429     1 
 2426  2427     1 
 2426  2428     1 
 2429  2430     1 
 2430  2431     1 
 2430  2432     1 
 2432  2433     1 
 2434  2435     1 
 2434  2436     1 
 2434  2439     1 
 2436  2437     1 
 2436  2438     1 
 2439  2440     1 
 2440  2441     1 
 2440  2442     1 
 2440  2443     1 
 2443  2444     1 
 2444  2445     1 
 2444  2446     1 
 2444  2447     1 
 2447  2448     1 
 2447  2449     1 
 2447  2467     1 
 2449  2450     1 
 2450  2451     1 
 2450  2452     1 
 2450  2469     1 
 2452  2453     1 
 2452  2466     1 
 2453  2454     1 
 2453  2455     1 
 2455  2456     1 
 2456  2457     1 
 2456  2466     1 
 2457  2458     1 
 2457  2459     1 
 2459  2460     1 
 2459  2461     1 
 2461  2462     1 
 2461  2465     1 
 2462  2463     1 
 2462  2464     1 
 2465  2466     1 
 2467  2468     1 
 2467  2469     1 
 2467  2472     1 
 2469  2470     1 
 2469  2471     1 
 2472  2473     1 
 2473  2474     1 
 2473  2475     1 
 2473  2476     1 
 2476  2477     1 
 2477  2478     1 
 2477  2479     1 
 2477  2480     1 
 2480  2481     1 
 2480  2482     1 
 2480  2497     1 
 2482  2483     1 
 2483  2484     1 
 2483  2485     1 
 2483  2499     1 
 2485  2486     1 
 2485  2495     1 
 2486  2487     1 
 2486  2488     1 
 2488  2489     1 
 2488  2490     1 
 2490  2491     1 
 2490  2494     1 
 2491  2492     1 
 2491  2493     1 
 2494  2495     1 
 2495  2496     1 
 2497  2498     1 
 2497  2499     1 
 2497  2502     1 
 2499  2500     1 
 2499  2501     1 
 2502  2503     1 
 2503  2504     1 
 2503  2505     1 
 2503  2506     1 
 2506  2507     1 
 2507  2508     1 
 2507  2509     1 
 2507  2510     1 
 2510  2511     1 
 2510  2512     1 
 2510  2529     1 
 2512  2513     1 
 2513  2514     1 
 2513  2515     1 
 2513  2531     1 
 2515  2516     1 
 2515  2527     1 
 2516  2517     1 
 2516  2518     1 
 2518  2519     1 
 2518  2523     1 
 2519  2520     1 
 2519  2521     1 
 2519  2522     1 
 2523  2524     1 
 2523  2525     1 
 2525  2526     1 
 2525  2527     1 
 2527  2528     1 
 2529  2530     1 
 2529  2531     1 
 2529  2534     1 
 2531  2532     1 
 2531  2533     1 
 2534  2535     1 
 2535  2536     1 
 2535  2537     1 
 2535  2538     1 
 2538  2539     1 
 2539  2540     1 
 2539  2541     1 
 2539  2542     1 
 2542  2543     1 
 2542  2544     1 
 2542  2562     1 
 2544  2545     1 
 2545  2546     1 
 2545  2547     1 
 2545  2564     1 
 2547  2548     1 
 2547  2561     1 
 2548  2549     1 
 2548  2550     1 
 2550  2551     1 
 2551  2552     1 
 2551  2561     1 
 2552  2553     1 
 2552  2554     1 
 2554  2555     1 
 2554  2556     1 
 2556  2557     1 
 2556  2560     1 
 2557  2558     1 
 2557  2559     1 
 2560  2561     1 
 2562  2563     1 
 2562  2564     1 
 2562  2567     1 
 2564  2565     1 
 2564  2566     1 
 2567  2568     1 
 2568  2569     1 
 2568  2570     1 
 2568  2571     1 
 2571  2572     1 
 2572  2573     1 
 2572  2574     1 
 2572  2575     1 
 2575  2576     1 
 2575  2577     1 
 2575  2594     1 
 2577  2578     1 
 2578  2579     1 
 2578  2580     1 
 2578  2596     1 
 2580  2581     1 
 2580  2593     1 
 2581  2582     1 
 2581  2583     1 
 2583  2584     1 
 2584  2585     1 
 2584  2593     1 
 2585  2586     1 
 2585  2589     1 
 2586  2587     1 
 2586  2588     1 
 2589  2590     1 
 2590  2591     1 
 2590  2592     1 
 2592  2593     1 
 2594  2595     1 
 2594  2596     1 
 2594  2599     1 
 2596  2597     1 
 2596  2598     1 
 2599  2600     1 
 2600  2601     1 
 2600  2602     1 
 2600  2603     1 
 2603  2604     1 
 2604  2605     1 
 2604  2606     1 
 2604  2607     1 
 2607  2608     1 
 2607  2609     1 
 2607  2626     1 
 2609  2610     1 
 2610  2611     1 
 2610  2612     1 
 2610  2628     1 
 2612  2613     1 
 2612  2625     1 
 2613  2614     1 
 2613  2615     1 
 2615  2616     1 
 2616  2617     1 
 2616  2625     1 
 2617  2618     1 
 2617  2621     1 
 2618  2619     1 
 2618  2620     1 
 2621  2622     1 
 2622  2623     1 
 2622  2624     1 
 2624  2625     1 
 2626  2627     1 
 2626  2628     1 
 2626  2631     1 
 2628  2629     1 
 2628  2630     1 
 2631  2632     1 
 2632  2633     1 
 2632  2634     1 
 2632  2635     1 
 2635  2636     1 
 2636  2637     1 
 2636  2638     1 
 2636  2639     1 
 2639  2640     1 
 2639  2641     1 
 2639  2656     1 
 2641  2642     1 
 2642  2643     1 
 2642  2644     1 
 2642  2658     1 
 2644  2645     1 
 2644  2654     1 
 2645  2646     1 
 2645  2647     1 
 2647  2648     1 
 2647  2649     1 
 2649  2650     1 
 2649  2653     1 
 2650  2651     1 
 2650  2652     1 
 2653  2654     1 
 2654  2655     1 
 2656  2657     1 
 2656  2658     1 
 2656  2661     1 
 2658  2659     1 
 2658  2660     1 
 2661  2662     1 
 2662  2663     1 
 2662  2664     1 
 2662  2665     1 
 2665  2666     1 
 2666  2667     1 
 2666  2668     1 
 2666  2669     1 
 2669  2670     1 
 2669  2671     1 
 2669  2688     1 
 2671  2672     1 
 2672  2673     1 
 2672  2674     1 
 2672  2690     1 
 2674  2675     1 
 2674  2687     1 
 2675  2676     1 
 2675  2677     1 
 2677  2678     1 
 2678  2679     1 
 2678  2687     1 
 2679  2680     1 
 2679  2683     1 
 2680  2681     1 
 2680  2682     1 
 2683  2684     1 
 2684  2685     1 
 2684  2686     1 
 2686  2687     1 
 2688  2689     1 
 2688  2690     1 
 2688  2693     1 
 2690  2691     1 
 2690  2692     1 
 2693  2694     1 
 2694  2695     1 
 2694  2696     1 
 2694  2697     1 
 2697  2698     1 
 2698  2699     1 
 2698  2700     1 
 2698  2701     1 
 2701  2702     1 
 2701  2703     1 
 2701  2720     1 
 2703  2704     1 
 2704  2705     1 
 2704  2706     1 
 2704  2722     1 
 2706  2707     1 
 2706  2718     1 
 2707  2708     1 
 2707  2709     1 
 2709  2710     1 
 2709  2714     1 
 2710  2711     1 
 2710  2712     1 
 2710  2713     1 
 2714  2715     1 
 2714  2716     1 
 2716  2717     1 
 2716  2718     1 
 2718  2719     1 
 2720  2721     1 
 2720  2722     1 
 2720  2725     1 
 2722  2723     1 
 2722  2724     1 
 2725  2726     1 
 2726  2727     1 
 2726  2728     1 
 2726  2729     1 
 2729  2730     1 
 2730  2731     1 
 2730  2732     1 
 2730  2733     1 
 2733  2734     1 
 2733  2735     1 
 2733  2753     1 
 2735  2736     1 
 2736  2737     1 
 2736  2738     1 
 2736  2755     1 
 2738  2739     1 
 2738  2752     1 
 2739  2740     1 
 2739  2741     1 
 2741  2742     1 
 2742  2743     1 
 2742  2752     1 
 2743  2744     1 
 2743  2745     1 
 2745  2746     1 
 2745  2747     1 
 2747  2748     1 
 2747  2751     1 
 2748  2749     1 
 2748  2750     1 
 2751  2752     1 
 2753  2754     1 
 2753  2755     1 
 2753  2758     1 
 2755  2756     1 
 2755  2757     1 
 2758  2759     1 
 2759  2760     1 
 2759  2761     1 
 2759  2762     1 
 2762  2763     1 
 2763  2764     1 
 2763  2765     1 
 2763  2766     1 
 2766  2767     1 
 2766  2768     1 
 2766  2783     1 
 2768  2769     1 
 2769  2770     1 
 2769  2771     1 
 2769  2785     1 
 2771  2772     1 
 2771  2781     1 
 2772  2773     1 
 2772  2774     1 
 2774  2775     1 
 2774  2776     1 
 2776  2777     1 
 2776  2780     1 
 2777  2778     1 
 2777  2779     1 
 2780  2781     1 
 2781  2782     1 
 2783  2784     1 
 2783  2785     1 
 2783  2788     1 
 2785  2786     1 
 2785  2787     1 
 2788  2789     1 
 2789  2790     1 
 2789  2791     1 
 2789  2792     1 
 2792  2793     1 
 2793  2794     1 
 2793  2795     1 
 2793  2796     1 
 2796  2797     1 
 2796  2798     1 
 2796  2813     1 
 2798  2799     1 
 2799  2800     1 
 2799  2801     1 
 2799  2815     1 
 2801  2802     1 
 2801  2811     1 
 2802  2803     1 
 2802  2804     1 
 2804  2805     1 
 2804  2806     1 
 2806  2807     1 
 2806  2810     1 
 2807  2808     1 
 2807  2809     1 
 2810  2811     1 
 2811  2812     1 
 2813  2814     1 
 2813  2815     1 
 2813  2818     1 
 2815  2816     1 
 2815  2817     1 
 2818  2819     1 
 2819  2820     1 
 2819  2821     1 
 2819  2822     1 
 2822  2823     1 
 2823  2824     1 
 2823  2825     1 
 2823  2826     1 
 2826  2827     1 
 2826  2828     1 
 2826  2845     1 
 2828  2829     1 
 2829  2830     1 
 2829  2831     1 
 2829  2847     1 
 2831  2832     1 
 2831  2843     1 
 2832  2833     1 
 2832  2834     1 
 2834  2835     1 
 2834  2839     1 
 2835  2836     1 
 2835  2837     1 
 2835  2838     1 
 2839  2840     1 
 2839  2841     1 
 2841  2842     1 
 2841  2843     1 
 2843  2844     1 
 2845  2846     1 
 2845  2847     1 
 2845  2850     1 
 2847  2848     1 
 2847  2849     1 
 2850  2851     1 
 2851  2852     1 
 2851  2853     1 
 2851  2854     1 
 2854  2855     1 
 2855  2856     1 
 2855  2857     1 
 2855  2858     1 
 2858  2859     1 
 2858  2860     1 
 2858  2877     1 
 2860  2861     1 
 2861  2862     1 
 2861  2863     1 
 2861  2879     1 
 2863  2864     1 
 2863  2875     1 
 2864  2865     1 
 2864  2866     1 
 2866  2867     1 
 2866  2871     1 
 2867  2868     1 
 2867  2869     1 
 2867  2870     1 
 2871  2872     1 
 2871  2873     1 
 2873  2874     1 
 2873  2875     1 
 2875  2876     1 
 2877  2878     1 
 2877  2879     1 
 2877  2882     1 
 2879  2880     1 
 2879  2881     1 
 2882  2883     1 
 2883  2884     1 
 2883  2885     1 
 2883  2886     1 
 2886  2887     1 
 2887  2888     1 
 2887  2889     1 
 2887  2890     1 
 2890  2891     1 
 2890  2892     1 
 2890  2909     1 
 2892  2893     1 
 2893  2894     1 
 2893  2895     1 
 2893  2911     1 
 2895  2896     1 
 2895  2907     1 
 2896  2897     1 
 2896  2898     1 
 2898  2899     1 
 2898  2903     1 
 2899  2900     1 
 2899  2901     1 
 2899  2902     1 
 2903  2904     1 
 2903  2905     1 
 2905  2906     1 
 2905  2907     1 
 2907  2908     1 
 2909  2910     1 
 2909  2911     1 
 2909  2914     1 
 2911  2912     1 
 2911  2913     1 
 2914  2915     1 
 2915  2916     1 
 2915  2917     1 
 2915  2918     1 
 2918  2919     1 
 2919  2920     1 
 2919  2921     1 
 2919  2922     1 
 2922  2923     1 
 2922  2924     1 
 2922  2941     1 
 2924  2925     1 
 2925  2926     1 
 2925  2927     1 
 2925  2943     1 
 2927  2928     1 
 2927  2939     1 
 2928  2929     1 
 2928  2930     1 
 2930  2931     1 
 2930  2935     1 
 2931  2932     1 
 2931  2933     1 
 2931  2934     1 
 2935  2936     1 
 2935  2937     1 
 2937  2938     1 
 2937  2939     1 
 2939  2940     1 
 2941  2942     1 
 2941  2943     1 
 2941  2946     1 
 2943  2944     1 
 2943  2945     1 
 2946  2947     1 
 2947  2948     1 
 2947  2949     1 
 2947  2950     1 
 2950  2951     1 
 2951  2952     1 
 2951  2953     1 
 2951  2954     1 
 2954  2955     1 
 2954  2956     1 
 2954  2974     1 
 2956  2957     1 
 2957  2958     1 
 2957  2959     1 
 2957  2976     1 
 2959  2960     1 
 2959  2973     1 
 2960  2961     1 
 2960  2962     1 
 2962  2963     1 
 2963  2964     1 
 2963  2973     1 
 2964  2965     1 
 2964  2966     1 
 2966  2967     1 
 2966  2968     1 
 2968  2969     1 
 2968  2972     1 
 2969  2970     1 
 2969  2971     1 
 2972  2973     1 
 2974  2975     1 
 2974  2976     1 
 2974  2979     1 
 2976  2977     1 
 2976  2978     1 
 2979  2980     1 
 2980  2981     1 
 2980  2982     1 
 2980  2983     1 
 2983  2984     1 
 2984  2985     1 
 2984  2986     1 
 2984  2987     1 
 2987  2988     1 
 2987  2989     1 
 2987  3006     1 
 2989  2990     1 
 2990  2991     1 
 2990  2992     1 
 2990  3008     1 
 2992  2993     1 
 2992  3005     1 
 2993  2994     1 
 2993  2995     1 
 2995  2996     1 
 2996  2997     1 
 2996  3005     1 
 2997  2998     1 
 2997  3001     1 
 2998  2999     1 
 2998  3000     1 
 3001  3002     1 
 3002  3003     1 
 3002  3004     1 
 3004  3005     1 
 3006  3007     1 
 3006  3008     1 
 3006  3011     1 
 3008  3009     1 
 3008  3010     1 
 3011  3012     1 
 3012  3013     1 
 3012  3014     1 
 3012  3015     1 
 3015  3016     1 
 3016  3017     1 
 3016  3018     1 
 3016  3019     1 
 3019  3020     1 
 3019  3021     1 
 3019  3038     1 
 3021  3022     1 
 3022  3023     1 
 3022  3024     1 
 3022  3040     1 
 3024  3025     1 
 3024  3036     1 
 3025  3026     1 
 3025  3027     1 
 3027  3028     1 
 3027  3032     1 
 3028  3029     1 
 3028  3030     1 
 3028  3031     1 
 3032  3033     1 
 3032  3034     1 
 3034  3035     1 
 3034  3036     1 
 3036  3037     1 
 3038  3039     1 
 3038  3040     1 
 3038  3043     1 
 3040  3041     1 
 3040  3042     1 
 3043  3044     1 
 3044  3045     1 
 3044  3046     1 
 3044  3047     1 
 3047  3048     1 
 3048  3049     1 
 3048  3050     1 
 3048  3051     1 
 3051  3052     1 
 3051  3053     1 
 3051  3071     1 
 3053  3054     1 
 3054  3055     1 
 3054  3056     1 
 3054  3073     1 
 3056  3057     1 
 3056  3070     1 
 3057  3058     1 
 3057  3059     1 
 3059  3060     1 
 3060  3061     1 
 3060  3070     1 
 3061  3062     1 
 3061  3063     1 
 3063  3064     1 
 3063  3065     1 
 3065  3066     1 
 3065  3069     1 
 3066  3067     1 
 3066  3068     1 
 3069  3070     1 
 3071  3072     1 
 3071  3073     1 
 3071  3076     1 
 3073  3074     1 
 3073  3075     1 
 3076  3077     1 
 3077  3078     1 
 3077  3079     1 
 3077  3080     1 
 3080  3081     1 
 3081  3082     1 
 3081  3083     1 
 3081  3084     1 
 3084  3085     1 
 3084  3086     1 
 3084  3104     1 
 3086  3087     1 
 3087  3088     1 
 3087  3089     1 
 3087  3106     1 
 3089  3090     1 
 3089  3103     1 
 3090  3091     1 
 3090  3092     1 
 3092  3093     1 
 3093  3094     1 
 3093  3103     1 
 3094  3095     1 
 3094  3096     1 
 3096  3097     1 
 3096  3098     1 
 3098  3099     1 
 3098  3102     1 
 3099  3100     1 
 3099  3101     1 
 3102  3103     1 
 3104  3105     1 
 3104  3106     1 
 3104  3109     1 
 3106  3107     1 
 3106  3108     1 
 3109  3110     1 
 3110  3111     1 
 3110  3112     1 
 3110  3113     1 
 3113  3114     1 
 3114  3115     1 
 3114  3116     1 
 3114  3117     1 
 3117  3118     1 
 3117  3119     1 
 3117  3136     1 
 3119  3120     1 
 3120  3121     1 
 3120  3122     1 
 3120  3138     1 
 3122  3123     1 
 3122  3135     1 
 3123  3124     1 
 3123  3125     1 
 3125  3126     1 
 3126  3127     1 
 3126  3135     1 
 3127  3128     1 
 3127  3131     1 
 3128  3129     1 
 3128  3130     1 
 3131  3132     1 
 3132  3133     1 
 3132  3134     1 
 3134  3135     1 
 3136  3137     1 
 3136  3138     1 
 3136  3141     1 
 3138  3139     1 
 3138  3140     1 
 3141  3142     1 
 3142  3143     1 
 3142  3144     1 
 3142  3145     1 
 3145  3146     1 
 3146  3147     1 
 3146  3148     1 
 3146  3149     1 
 3149  3150     1 
 3149  3151     1 
 3149  3169     1 
 3151  3152     1 
 3152  3153     1 
 3152  3154     1 
 3152  3171     1 
 3154  3155     1 
 3154  3168     1 
 3155  3156     1 
 3155  3157     1 
 3157  3158     1 
 3158  3159     1 
 3158  3168     1 
 3159  3160     1 
 3159  3161     1 
 3161  3162     1 
 3161  3163     1 
 3163  3164     1 
 3163  3167     1 
 3164  3165     1 
 3164  3166     1 
 3167  3168     1 
 3169  3170     1 
 3169  3171     1 
 3169  3174     1 
 3171  3172     1 
 3171  3173     1 
 3174  3175     1 
 3175  3176     1 
 3175  3177     1 
 3175  3178     1 
 3178  3179     1 
 3179  3180     1 
 3179  3181     1 
 3179  3182     1 
 3182  3183     1 
 3182  3184     1 
 3182  3199     1 
 3184  3185     1 
 3185  3186     1 
 3185  3187     1 
 3185  3201     1 
 3187  3188     1 
 3187  3197     1 
 3188  3189     1 
 3188  3190     1 
 3190  3191     1 
 3190  3192     1 
 3192  3193     1 
 3192  3196     1 
 3193  3194     1 
 3193  3195     1 
 3196  3197     1 
 3197  3198     1 
 3199  3200     1 
 3199  3201     1 
 3199  3204     1 
 3201  3202     1 
 3201  3203     1 
 3204  3205     1 
 3205  3206     1 
 3205  3207     1 
 3205  3208     1 
 3208  3209     1 
 3209  3210     1 
 3209  3211     1 
 3209  3212     1 
 3212  3213     1 
 3212  3214     1 
 3212  3231     1 
 3214  3215     1 
 3215  3216     1 
 3215  3217     1 
 3215  3233     1 
 3217  3218     1 
 3217  3230     1 
 3218  3219     1 
 3218  3220     1 
 3220  3221     1 
 3221  3222     1 
 3221  3230     1 
 3222  3223     1 
 3222  3226     1 
 3223  3224     1 
 3223  3225     1 
 3226  3227     1 
 3227  3228     1 
 3227  3229     1 
 3229  3230     1 
 3231  3232     1 
 3231  3233     1 
 3231  3236     1 
 3233  3234     1 
 3233  3235     1 
 3236  3237     1 
 3237  3238     1 
 3237  3239     1 
 3237  3240     1 
 3240  3241     1 
 3241  3242     1 
 3241  3243     1 
 3241  3244     1 
 3244  3245     1 
 3244  3246     1 
 3244  3264     1 
 3246  3247     1 
 3247  3248     1 
 3247  3249     1 
 3247  3266     1 
 3249  3250     1 
 3249  3263     1 
 3250  3251     1 
 3250  3252     1 
 3252  3253     1 
 3253  3254     1 
 3253  3263     1 
 3254  3255     1 
 3254  3256     1 
 3256  3257     1 
 3256  3258     1 
 3258  3259     1 
 3258  3262     1 
 3259  3260     1 
 3259  3261     1 
 3262  3263     1 
 3264  3265     1 
 3264  3266     1 
 3264  3269     1 
 3266  3267     1 
 3266  3268     1 
 3269  3270     1 
 3270  3271     1 
 3270  3272     1 
 3270  3273     1 
 3273  3274     1 
 3274  3275     1 
 3274  3276     1 
 3274  3277     1 
 3277  3278     1 
 3277  3279     1 
 3277  3296     1 
 3279  3280     1 
 3280  3281     1 
 3280  3282     1 
 3280  3298     1 
 3282  3283     1 
 3282  3294     1 
 3283  3284     1 
 3283  3285     1 
 3285  3286     1 
 3285  3290     1 
 3286  3287     1 
 3286  3288     1 
 3286  3289     1 
 3290  3291     1 
 3290  3292     1 
 3292  3293     1 
 3292  3294     1 
 3294  3295     1 
 3296  3297     1 
 3296  3298     1 
 3296  3301     1 
 3298  3299     1 
 3298  3300     1 
 3301  3302     1 
 3302  3303     1 
 3302  3304     1 
 3302  3305     1 
 3305  3306     1 
 3306  3307     1 
 3306  3308     1 
 3306  3309     1 
 3309  3310     1 
 3309  3311     1 
 3309  3328     1 
 3311  3312     1 
 3312  3313     1 
 3312  3314     1 
 3312  3330     1 
 3314  3315     1 
 3314  3326     1 
 3315  3316     1 
 3315  3317     1 
 3317  3318     1 
 3317  3322     1 
 3318  3319     1 
 3318  3320     1 
 3318  3321     1 
 3322  3323     1 
 3322  3324     1 
 3324  3325     1 
 3324  3326     1 
 3326  3327     1 
 3328  3329     1 
 3328  3330     1 
 3328  3333     1 
 3330  3331     1 
 3330  3332     1 
 3333  3334     1 
 3334  3335     1 
 3334  3336     1 
 3334  3337     1 
 3337  3338     1 
 3338  3339     1 
 3338  3340     1 
 3338  3341     1 
 3341  3342     1 
 3341  3343     1 
 3341  3360     1 
 3343  3344     1 
 3344  3345     1 
 3344  3346     1 
 3344  3362     1 
 3346  3347     1 
 3346  3358     1 
 3347  3348     1 
 3347  3349     1 
 3349  3350     1 
 3349  3354     1 
 3350  3351     1 
 3350  3352     1 
 3350  3353     1 
 3354  3355     1 
 3354  3356     1 
 3356  3357     1 
 3356  3358     1 
 3358  3359     1 
 3360  3361     1 
 3360  3362     1 
 3360  3365     1 
 3362  3363     1 
 3362  3364     1 
 3365  3366     1 
 3366  3367     1 
 3366  3368     1 
 3366  3369     1 
 3369  3370     1 
 3370  3371     1 
 3370  3372     1 
 3370  3373     1 
 3373  3374     1 
 3373  3375     1 
 3373  3390     1 
 3375  3376     1 
 3376  3377     1 
 3376  3378     1 
 3376  3392     1 
 3378  3379     1 
 3378  3388     1 
 3379  3380     1 
 3379  3381     1 
 3381  3382     1 
 3381  3383     1 
 3383  3384     1 
 3383  3387     1 
 3384  3385     1 
 3384  3386     1 
 3387  3388     1 
 3388  3389     1 
 3390  3391     1 
 3390  3392     1 
 3390  3395     1 
 3392  3393     1 
 3392  3394     1 
 3395  3396     1 
 3396  3397     1 
 3396  3398     1 
 3396  3399     1 
 3399  3400     1 
 3400  3401     1 
 3400  3402     1 
 3400  3403     1 
 3403  3404     1 
 3403  3405     1 
 3403  3420     1 
 3405  3406     1 
 3406  3407     1 
 3406  3408     1 
 3406  3422     1 
 3408  3409     1 
 3408  3418     1 
 3409  3410     1 
 3409  3411     1 
 3411  3412     1 
 3411  3413     1 
 3413  3414     1 
 3413  3417     1 
 3414  3415     1 
 3414  3416     1 
 3417  3418     1 
 3418  3419     1 
 3420  3421     1 
 3420  3422     1 
 3420  3425     1 
 3422  3423     1 
 3422  3424     1 
 3425  3426     1 
 3426  3427     1 
 3426  3428     1 
 3426  3429     1 
 3429  3430     1 
 3430  3431     1 
 3430  3432     1 
 3430  3433     1 
 3433  3434     1 
 3433  3435     1 
 3433  3452     1 
 3435  3436     1 
 3436  3437     1 
 3436  3438     1 
 3436  3454     1 
 3438  3439     1 
 3438  3451     1 
 3439  3440     1 
 3439  3441     1 
 3441  3442     1 
 3442  3443     1 
 3442  3451     1 
 3443  3444     1 
 3443  3447     1 
 3444  3445     1 
 3444  3446     1 
 3447  3448     1 
 3448  3449     1 
 3448  3450     1 
 3450  3451     1 
 3452  3453     1 
 3452  3454     1 
 3452  3457     1 
 3454  3455     1 
 3454  3456     1 
 3457  3458     1 
 3458  3459     1 
 3458  3460     1 
 3458  3461     1 
 3461  3462     1 
 3462  3463     1 
 3462  3464     1 
 3462  3465     1 
 3465  3466     1 
 3465  3467     1 
 3465  3484     1 
 3467  3468     1 
 3468  3469     1 
 3468  3470     1 
 3468  3486     1 
 3470  3471     1 
 3470  3483     1 
 3471  3472     1 
 3471  3473     1 
 3473  3474     1 
 3474  3475     1 
 3474  3483     1 
 3475  3476     1 
 3475  3479     1 
 3476  3477     1 
 3476  3478     1 
 3479  3480     1 
 3480  3481     1 
 3480  3482     1 
 3482  3483     1 
 3484  3485     1 
 3484  3486     1 
 3484  3489     1 
 3486  3487     1 
 3486  3488     1 
 3489  3490     1 
 3490  3491     1 
 3490  3492     1 
 3490  3493     1 
 3493  3494     1 
 3494  3495     1 
 3494  3496     1 
 3494  3497     1 
 3497  3498     1 
 3497  3499     1 
 3497  3516     1 
 3499  3500     1 
 3500  3501     1 
 3500  3502     1 
 3500  3518     1 
 3502  3503     1 
 3502  3515     1 
 3503  3504     1 
 3503  3505     1 
 3505  3506     1 
 3506  3507     1 
 3506  3515     1 
 3507  3508     1 
 3507  3511     1 
 3508  3509     1 
 3508  3510     1 
 3511  3512     1 
 3512  3513     1 
 3512  3514     1 
 3514  3515     1 
 3516  3517     1 
 3516  3518     1 
 3516  3521     1 
 3518  3519     1 
 3518  3520     1 
 3521  3522     1 
 3522  3523     1 
 3522  3524     1 
 3522  3525     1 
 3525  3526     1 
 3526  3527     1 
 3526  3528     1 
 3526  3529     1 
 3529  3530     1 
 3529  3531     1 
 3529  3548     1 
 3531  3532     1 
 3532  3533     1 
 3532  3534     1 
 3532  3550     1 
 3534  3535     1 
 3534  3546     1 
 3535  3536     1 
 3535  3537     1 
 3537  3538     1 
 3537  3542     1 
 3538  3539     1 
 3538  3540     1 
 3538  3541     1 
 3542  3543     1 
 3542  3544     1 
 3544  3545     1 
 3544  3546     1 
 3546  3547     1 
 3548  3549     1 
 3548  3550     1 
 3548  3553     1 
 3550  3551     1 
 3550  3552     1 
 3553  3554     1 
 3554  3555     1 
 3554  3556     1 
 3554  3557     1 
 3557  3558     1 
 3558  3559     1 
 3558  3560     1 
 3558  3561     1 
 3561  3562     1 
 3561  3563     1 
 3561  3580     1 
 3563  3564     1 
 3564  3565     1 
 3564  3566     1 
 3564  3582     1 
 3566  3567     1 
 3566  3579     1 
 3567  3568     1 
 3567  3569     1 
 3569  3570     1 
 3570  3571     1 
 3570  3579     1 
 3571  3572     1 
 3571  3575     1 
 3572  3573     1 
 3572  3574     1 
 3575  3576     1 
 3576  3577     1 
 3576  3578     1 
 3578  3579     1 
 3580  3581     1 
 3580  3582     1 
 3580  3585     1 
 3582  3583     1 
 3582  3584     1 
 3585  3586     1 
 3586  3587     1 
 3586  3588     1 
 3586  3589     1 
 3589  3590     1 
 3590  3591     1 
 3590  3592     1 
 3590  3593     1 
 3593  3594     1 
 3593  3595     1 
 3593  3610     1 
 3595  3596     1 
 3596  3597     1 
 3596  3598     1 
 3596  3612     1 
 3598  3599     1 
 3598  3608     1 
 3599  3600     1 
 3599  3601     1 
 3601  3602     1 
 3601  3603     1 
 3603  3604     1 
 3603  3607     1 
 3604  3605     1 
 3604  3606     1 
 3607  3608     1 
 3608  3609     1 
 3610  3611     1 
 3610  3612     1 
 3610  3615     1 
 3612  3613     1 
 3612  3614     1 
 3615  3616     1 
 3616  3617     1 
 3616  3618     1 
 3616  3619     1 
 3619  3620     1 
 3620  3621     1 
 3620  3622     1 
 3620  3623     1 
 3623  3624     1 
 3623  3625     1 
 3623  3642     1 
 3625  3626     1 
 3626  3627     1 
 3626  3628     1 
 3626  3644     1 
 3628  3629     1 
 3628  3641     1 
 3629  3630     1 
 3629  3631     1 
 3631  3632     1 
 3632  3633     1 
 3632  3641     1 
 3633  3634     1 
 3633  3637     1 
 3634  3635     1 
 3634  3636     1 
 3637  3638     1 
 3638  3639     1 
 3638  3640     1 
 3640  3641     1 
 3642  3643     1 
 3642  3644     1 
 3642  3647     1 
 3644  3645     1 
 3644  3646     1 
 3647  3648     1 
 3648  3649     1 
 3648  3650     1 
 3648  3651     1 
 3651  3652     1 
 3652  3653     1 
 3652  3654     1 
 3652  3655     1 
 3655  3656     1 
 3655  3657     1 
 3655  3672     1 
 3657  3658     1 
 3658  3659     1 
 3658  3660     1 
 3658  3674     1 
 3660  3661     1 
 3660  3670     1 
 3661  3662     1 
 3661  3663     1 
 3663  3664     1 
 3663  3665     1 
 3665  3666     1 
 3665  3669     1 
 3666  3667     1 
 3666  3668     1 
 3669  3670     1 
 3670  3671     1 
 3672  3673     1 
 3672  3674     1 
 3672  3677     1 
 3674  3675     1 
 3674  3676     1 
 3677  3678     1 
 3678  3679     1 
 3678  3680     1 
 3678  3681     1 
 3681  3682     1 
 3682  3683     1 
 3682  3684     1 
 3682  3685     1 
 3685  3686     1 
 3685  3687     1 
 3685  3704     1 
 3687  3688     1 
 3688  3689     1 
 3688  3690     1 
 3688  3706     1 
 3690  3691     1 
 3690  3702     1 
 3691  3692     1 
 3691  3693     1 
 3693  3694     1 
 3693  3698     1 
 3694  3695     1 
 3694  3696     1 
 3694  3697     1 
 3698  3699     1 
 3698  3700     1 
 3700  3701     1 
 3700  3702     1 
 3702  3703     1 
 3704  3705     1 
 3704  3706     1 
 3704  3709     1 
 3706  3707     1 
 3706  3708     1 
 3709  3710     1 
 3710  3711     1 
 3710  3712     1 
 3710  3713     1 
 3713  3714     1 
 3714  3715     1
[truncated: 905,177 more chars]
