# Supplementary material for: Redox-Based Defect Detection in Packed DNA: Insights from Hybrid Quantum Mechanical/Molecular Mechanics Molecular Dynamics Simulations
Source: J Chem Theory Comput. 2023 Nov 14;19(22):8434–45. doi: 10.1021/acs.jctc.3c01013 (PMC10687876; doi:10.1021/acs.jctc.3c01013)
Supplement: Supplementary file 2 — ct3c01013_si_002.zip [file ct3c01013_si_002.zip › packed_dna_8oxog-main/classical_MD/8oxoG_reg2/8oxoG_oxidized_reg2/8oxoG_ox_reg2_topology/topol_Protein_chain_X10.itp]

;
;	File 'topol_Protein_chain_X10.itp' was generated
;	By user: pdiamant (1076)
;	On host: lcbcpc57
;	At date: Tue Feb  4 18:14:40 2020
;
;	This is a include topology file
;
;	Created by:
;	                    :-) GROMACS - gmx pdb2gmx, 2019.4 (-:
;	
;	Executable:   /software/gromacs/2019.4/gcc-8.3.0/bin/gmx_mpi
;	Data prefix:  /software/gromacs/2019.4/gcc-8.3.0
;	Working dir:  /share/lcbcsrv5/lcbcdata/pdiamant/12_NCP_REDOX/7_8oh_2/0_setup
;	Command line:
;	  gmx_mpi pdb2gmx -f in_no_h.pdb -o ncp.gro -ff amber14sb_parmbsc1 -water tip3p
;	Force field was read from current directory or a relative path - path added.
;

[ moleculetype ]
; Name            nrexcl
Protein_chain_X10     3

[ atoms ]
;   nr       type  resnr residue  atom   cgnr     charge       mass  typeB    chargeB      massB
; residue 999 LYS rtp NLYS q +2.0
     1         N3    999    LYS      N      1     0.0966      14.01
     2          H    999    LYS     H1      2     0.2165      1.008
     3          H    999    LYS     H2      3     0.2165      1.008
     4          H    999    LYS     H3      4     0.2165      1.008
     5         CX    999    LYS     CA      5    -0.0015      12.01
     6         HP    999    LYS     HA      6      0.118      1.008
     7         C8    999    LYS     CB      7     0.0212      12.01
     8         HC    999    LYS    HB1      8     0.0283      1.008
     9         HC    999    LYS    HB2      9     0.0283      1.008
    10         C8    999    LYS     CG     10    -0.0048      12.01
    11         HC    999    LYS    HG1     11     0.0121      1.008
    12         HC    999    LYS    HG2     12     0.0121      1.008
    13         C8    999    LYS     CD     13    -0.0608      12.01
    14         HC    999    LYS    HD1     14     0.0633      1.008
    15         HC    999    LYS    HD2     15     0.0633      1.008
    16         C8    999    LYS     CE     16    -0.0181      12.01
    17         HP    999    LYS    HE1     17     0.1171      1.008
    18         HP    999    LYS    HE2     18     0.1171      1.008
    19         N3    999    LYS     NZ     19    -0.3764      14.01
    20          H    999    LYS    HZ1     20     0.3382      1.008
    21          H    999    LYS    HZ2     21     0.3382      1.008
    22          H    999    LYS    HZ3     22     0.3382      1.008
    23          C    999    LYS      C     23     0.7214      12.01
    24          O    999    LYS      O     24    -0.6013         16   ; qtot 2
; residue 1000 LYS rtp LYS  q +1.0
    25          N   1000    LYS      N     25    -0.3479      14.01
    26          H   1000    LYS      H     26     0.2747      1.008
    27         CX   1000    LYS     CA     27      -0.24      12.01
    28         H1   1000    LYS     HA     28     0.1426      1.008
    29         C8   1000    LYS     CB     29    -0.0094      12.01
    30         HC   1000    LYS    HB1     30     0.0362      1.008
    31         HC   1000    LYS    HB2     31     0.0362      1.008
    32         C8   1000    LYS     CG     32     0.0187      12.01
    33         HC   1000    LYS    HG1     33     0.0103      1.008
    34         HC   1000    LYS    HG2     34     0.0103      1.008
    35         C8   1000    LYS     CD     35    -0.0479      12.01
    36         HC   1000    LYS    HD1     36     0.0621      1.008
    37         HC   1000    LYS    HD2     37     0.0621      1.008
    38         C8   1000    LYS     CE     38    -0.0143      12.01
    39         HP   1000    LYS    HE1     39     0.1135      1.008
    40         HP   1000    LYS    HE2     40     0.1135      1.008
    41         N3   1000    LYS     NZ     41    -0.3854      14.01
    42          H   1000    LYS    HZ1     42       0.34      1.008
    43          H   1000    LYS    HZ2     43       0.34      1.008
    44          H   1000    LYS    HZ3     44       0.34      1.008
    45          C   1000    LYS      C     45     0.7341      12.01
    46          O   1000    LYS      O     46    -0.5894         16   ; qtot 3
; residue 1001 ARG rtp ARG  q +1.0
    47          N   1001    ARG      N     47    -0.3479      14.01
    48          H   1001    ARG      H     48     0.2747      1.008
    49         CX   1001    ARG     CA     49    -0.2637      12.01
    50         H1   1001    ARG     HA     50      0.156      1.008
    51         C8   1001    ARG     CB     51    -0.0007      12.01
    52         HC   1001    ARG    HB1     52     0.0327      1.008
    53         HC   1001    ARG    HB2     53     0.0327      1.008
    54         C8   1001    ARG     CG     54      0.039      12.01
    55         HC   1001    ARG    HG1     55     0.0285      1.008
    56         HC   1001    ARG    HG2     56     0.0285      1.008
    57         C8   1001    ARG     CD     57     0.0486      12.01
    58         H1   1001    ARG    HD1     58     0.0687      1.008
    59         H1   1001    ARG    HD2     59     0.0687      1.008
    60         N2   1001    ARG     NE     60    -0.5295      14.01
    61          H   1001    ARG     HE     61     0.3456      1.008
    62         CA   1001    ARG     CZ     62     0.8076      12.01
    63         N2   1001    ARG    NH1     63    -0.8627      14.01
    64          H   1001    ARG   HH11     64     0.4478      1.008
    65          H   1001    ARG   HH12     65     0.4478      1.008
    66         N2   1001    ARG    NH2     66    -0.8627      14.01
    67          H   1001    ARG   HH21     67     0.4478      1.008
    68          H   1001    ARG   HH22     68     0.4478      1.008
    69          C   1001    ARG      C     69     0.7341      12.01
    70          O   1001    ARG      O     70    -0.5894         16   ; qtot 4
; residue 1002 ARG rtp ARG  q +1.0
    71          N   1002    ARG      N     71    -0.3479      14.01
    72          H   1002    ARG      H     72     0.2747      1.008
    73         CX   1002    ARG     CA     73    -0.2637      12.01
    74         H1   1002    ARG     HA     74      0.156      1.008
    75         C8   1002    ARG     CB     75    -0.0007      12.01
    76         HC   1002    ARG    HB1     76     0.0327      1.008
    77         HC   1002    ARG    HB2     77     0.0327      1.008
    78         C8   1002    ARG     CG     78      0.039      12.01
    79         HC   1002    ARG    HG1     79     0.0285      1.008
    80         HC   1002    ARG    HG2     80     0.0285      1.008
    81         C8   1002    ARG     CD     81     0.0486      12.01
    82         H1   1002    ARG    HD1     82     0.0687      1.008
    83         H1   1002    ARG    HD2     83     0.0687      1.008
    84         N2   1002    ARG     NE     84    -0.5295      14.01
    85          H   1002    ARG     HE     85     0.3456      1.008
    86         CA   1002    ARG     CZ     86     0.8076      12.01
    87         N2   1002    ARG    NH1     87    -0.8627      14.01
    88          H   1002    ARG   HH11     88     0.4478      1.008
    89          H   1002    ARG   HH12     89     0.4478      1.008
    90         N2   1002    ARG    NH2     90    -0.8627      14.01
    91          H   1002    ARG   HH21     91     0.4478      1.008
    92          H   1002    ARG   HH22     92     0.4478      1.008
    93          C   1002    ARG      C     93     0.7341      12.01
    94          O   1002    ARG      O     94    -0.5894         16   ; qtot 5
; residue 1003 LYS rtp LYS  q +1.0
    95          N   1003    LYS      N     95    -0.3479      14.01
    96          H   1003    LYS      H     96     0.2747      1.008
    97         CX   1003    LYS     CA     97      -0.24      12.01
    98         H1   1003    LYS     HA     98     0.1426      1.008
    99         C8   1003    LYS     CB     99    -0.0094      12.01
   100         HC   1003    LYS    HB1    100     0.0362      1.008
   101         HC   1003    LYS    HB2    101     0.0362      1.008
   102         C8   1003    LYS     CG    102     0.0187      12.01
   103         HC   1003    LYS    HG1    103     0.0103      1.008
   104         HC   1003    LYS    HG2    104     0.0103      1.008
   105         C8   1003    LYS     CD    105    -0.0479      12.01
   106         HC   1003    LYS    HD1    106     0.0621      1.008
   107         HC   1003    LYS    HD2    107     0.0621      1.008
   108         C8   1003    LYS     CE    108    -0.0143      12.01
   109         HP   1003    LYS    HE1    109     0.1135      1.008
   110         HP   1003    LYS    HE2    110     0.1135      1.008
   111         N3   1003    LYS     NZ    111    -0.3854      14.01
   112          H   1003    LYS    HZ1    112       0.34      1.008
   113          H   1003    LYS    HZ2    113       0.34      1.008
   114          H   1003    LYS    HZ3    114       0.34      1.008
   115          C   1003    LYS      C    115     0.7341      12.01
   116          O   1003    LYS      O    116    -0.5894         16   ; qtot 6
; residue 1004 THR rtp THR  q  0.0
   117          N   1004    THR      N    117    -0.4157      14.01
   118          H   1004    THR      H    118     0.2719      1.008
   119         CX   1004    THR     CA    119    -0.0389      12.01
   120         H1   1004    THR     HA    120     0.1007      1.008
   121         3C   1004    THR     CB    121     0.3654      12.01
   122         H1   1004    THR     HB    122     0.0043      1.008
   123         CT   1004    THR    CG2    123    -0.2438      12.01
   124         HC   1004    THR   HG21    124     0.0642      1.008
   125         HC   1004    THR   HG22    125     0.0642      1.008
   126         HC   1004    THR   HG23    126     0.0642      1.008
   127         OH   1004    THR    OG1    127    -0.6761         16
   128         HO   1004    THR    HG1    128     0.4102      1.008
   129          C   1004    THR      C    129     0.5973      12.01
   130          O   1004    THR      O    130    -0.5679         16   ; qtot 6
; residue 1005 ARG rtp ARG  q +1.0
   131          N   1005    ARG      N    131    -0.3479      14.01
   132          H   1005    ARG      H    132     0.2747      1.008
   133         CX   1005    ARG     CA    133    -0.2637      12.01
   134         H1   1005    ARG     HA    134      0.156      1.008
   135         C8   1005    ARG     CB    135    -0.0007      12.01
   136         HC   1005    ARG    HB1    136     0.0327      1.008
   137         HC   1005    ARG    HB2    137     0.0327      1.008
   138         C8   1005    ARG     CG    138      0.039      12.01
   139         HC   1005    ARG    HG1    139     0.0285      1.008
   140         HC   1005    ARG    HG2    140     0.0285      1.008
   141         C8   1005    ARG     CD    141     0.0486      12.01
   142         H1   1005    ARG    HD1    142     0.0687      1.008
   143         H1   1005    ARG    HD2    143     0.0687      1.008
   144         N2   1005    ARG     NE    144    -0.5295      14.01
   145          H   1005    ARG     HE    145     0.3456      1.008
   146         CA   1005    ARG     CZ    146     0.8076      12.01
   147         N2   1005    ARG    NH1    147    -0.8627      14.01
   148          H   1005    ARG   HH11    148     0.4478      1.008
   149          H   1005    ARG   HH12    149     0.4478      1.008
   150         N2   1005    ARG    NH2    150    -0.8627      14.01
   151          H   1005    ARG   HH21    151     0.4478      1.008
   152          H   1005    ARG   HH22    152     0.4478      1.008
   153          C   1005    ARG      C    153     0.7341      12.01
   154          O   1005    ARG      O    154    -0.5894         16   ; qtot 7
; residue 1006 LYS rtp LYS  q +1.0
   155          N   1006    LYS      N    155    -0.3479      14.01
   156          H   1006    LYS      H    156     0.2747      1.008
   157         CX   1006    LYS     CA    157      -0.24      12.01
   158         H1   1006    LYS     HA    158     0.1426      1.008
   159         C8   1006    LYS     CB    159    -0.0094      12.01
   160         HC   1006    LYS    HB1    160     0.0362      1.008
   161         HC   1006    LYS    HB2    161     0.0362      1.008
   162         C8   1006    LYS     CG    162     0.0187      12.01
   163         HC   1006    LYS    HG1    163     0.0103      1.008
   164         HC   1006    LYS    HG2    164     0.0103      1.008
   165         C8   1006    LYS     CD    165    -0.0479      12.01
   166         HC   1006    LYS    HD1    166     0.0621      1.008
   167         HC   1006    LYS    HD2    167     0.0621      1.008
   168         C8   1006    LYS     CE    168    -0.0143      12.01
   169         HP   1006    LYS    HE1    169     0.1135      1.008
   170         HP   1006    LYS    HE2    170     0.1135      1.008
   171         N3   1006    LYS     NZ    171    -0.3854      14.01
   172          H   1006    LYS    HZ1    172       0.34      1.008
   173          H   1006    LYS    HZ2    173       0.34      1.008
   174          H   1006    LYS    HZ3    174       0.34      1.008
   175          C   1006    LYS      C    175     0.7341      12.01
   176          O   1006    LYS      O    176    -0.5894         16   ; qtot 8
; residue 1007 GLU rtp GLU  q -1.0
   177          N   1007    GLU      N    177    -0.5163      14.01
   178          H   1007    GLU      H    178     0.2936      1.008
   179         CX   1007    GLU     CA    179     0.0397      12.01
   180         H1   1007    GLU     HA    180     0.1105      1.008
   181         2C   1007    GLU     CB    181      0.056      12.01
   182         HC   1007    GLU    HB1    182    -0.0173      1.008
   183         HC   1007    GLU    HB2    183    -0.0173      1.008
   184         2C   1007    GLU     CG    184     0.0136      12.01
   185         HC   1007    GLU    HG1    185    -0.0425      1.008
   186         HC   1007    GLU    HG2    186    -0.0425      1.008
   187         CO   1007    GLU     CD    187     0.8054      12.01
   188         O2   1007    GLU    OE1    188    -0.8188         16
   189         O2   1007    GLU    OE2    189    -0.8188         16
   190          C   1007    GLU      C    190     0.5366      12.01
   191          O   1007    GLU      O    191    -0.5819         16   ; qtot 7
; residue 1008 SER rtp SER  q  0.0
   192          N   1008    SER      N    192    -0.4157      14.01
   193          H   1008    SER      H    193     0.2719      1.008
   194         CX   1008    SER     CA    194    -0.0249      12.01
   195         H1   1008    SER     HA    195     0.0843      1.008
   196         2C   1008    SER     CB    196     0.2117      12.01
   197         H1   1008    SER    HB1    197     0.0352      1.008
   198         H1   1008    SER    HB2    198     0.0352      1.008
   199         OH   1008    SER     OG    199    -0.6546         16
   200         HO   1008    SER     HG    200     0.4275      1.008
   201          C   1008    SER      C    201     0.5973      12.01
   202          O   1008    SER      O    202    -0.5679         16   ; qtot 7
; residue 1009 TYR rtp TYR  q  0.0
   203          N   1009    TYR      N    203    -0.4157      14.01
   204          H   1009    TYR      H    204     0.2719      1.008
   205         CX   1009    TYR     CA    205    -0.0014      12.01
   206         H1   1009    TYR     HA    206     0.0876      1.008
   207         CT   1009    TYR     CB    207    -0.0152      12.01
   208         HC   1009    TYR    HB1    208     0.0295      1.008
   209         HC   1009    TYR    HB2    209     0.0295      1.008
   210         CA   1009    TYR     CG    210    -0.0011      12.01
   211         CA   1009    TYR    CD1    211    -0.1906      12.01
   212         HA   1009    TYR    HD1    212     0.1699      1.008
   213         CA   1009    TYR    CE1    213    -0.2341      12.01
   214         HA   1009    TYR    HE1    214     0.1656      1.008
   215          C   1009    TYR     CZ    215     0.3226      12.01
   216         OH   1009    TYR     OH    216    -0.5579         16
   217         HO   1009    TYR     HH    217     0.3992      1.008
   218         CA   1009    TYR    CE2    218    -0.2341      12.01
   219         HA   1009    TYR    HE2    219     0.1656      1.008
   220         CA   1009    TYR    CD2    220    -0.1906      12.01
   221         HA   1009    TYR    HD2    221     0.1699      1.008
   222          C   1009    TYR      C    222     0.5973      12.01
   223          O   1009    TYR      O    223    -0.5679         16   ; qtot 7
; residue 1010 ALA rtp ALA  q  0.0
   224          N   1010    ALA      N    224    -0.4157      14.01
   225          H   1010    ALA      H    225     0.2719      1.008
   226         CX   1010    ALA     CA    226     0.0337      12.01
   227         H1   1010    ALA     HA    227     0.0823      1.008
   228         CT   1010    ALA     CB    228    -0.1825      12.01
   229         HC   1010    ALA    HB1    229     0.0603      1.008
   230         HC   1010    ALA    HB2    230     0.0603      1.008
   231         HC   1010    ALA    HB3    231     0.0603      1.008
   232          C   1010    ALA      C    232     0.5973      12.01
   233          O   1010    ALA      O    233    -0.5679         16   ; qtot 7
; residue 1011 ILE rtp ILE  q  0.0
   234          N   1011    ILE      N    234    -0.4157      14.01
   235          H   1011    ILE      H    235     0.2719      1.008
   236         CX   1011    ILE     CA    236    -0.0597      12.01
   237         H1   1011    ILE     HA    237     0.0869      1.008
   238         3C   1011    ILE     CB    238     0.1303      12.01
   239         HC   1011    ILE     HB    239     0.0187      1.008
   240         CT   1011    ILE    CG2    240    -0.3204      12.01
   241         HC   1011    ILE   HG21    241     0.0882      1.008
   242         HC   1011    ILE   HG22    242     0.0882      1.008
   243         HC   1011    ILE   HG23    243     0.0882      1.008
   244         2C   1011    ILE    CG1    244     -0.043      12.01
   245         HC   1011    ILE   HG11    245     0.0236      1.008
   246         HC   1011    ILE   HG12    246     0.0236      1.008
   247         CT   1011    ILE     CD    247     -0.066      12.01
   248         HC   1011    ILE    HD1    248     0.0186      1.008
   249         HC   1011    ILE    HD2    249     0.0186      1.008
   250         HC   1011    ILE    HD3    250     0.0186      1.008
   251          C   1011    ILE      C    251     0.5973      12.01
   252          O   1011    ILE      O    252    -0.5679         16   ; qtot 7
; residue 1012 TYR rtp TYR  q  0.0
   253          N   1012    TYR      N    253    -0.4157      14.01
   254          H   1012    TYR      H    254     0.2719      1.008
   255         CX   1012    TYR     CA    255    -0.0014      12.01
   256         H1   1012    TYR     HA    256     0.0876      1.008
   257         CT   1012    TYR     CB    257    -0.0152      12.01
   258         HC   1012    TYR    HB1    258     0.0295      1.008
   259         HC   1012    TYR    HB2    259     0.0295      1.008
   260         CA   1012    TYR     CG    260    -0.0011      12.01
   261         CA   1012    TYR    CD1    261    -0.1906      12.01
   262         HA   1012    TYR    HD1    262     0.1699      1.008
   263         CA   1012    TYR    CE1    263    -0.2341      12.01
   264         HA   1012    TYR    HE1    264     0.1656      1.008
   265          C   1012    TYR     CZ    265     0.3226      12.01
   266         OH   1012    TYR     OH    266    -0.5579         16
   267         HO   1012    TYR     HH    267     0.3992      1.008
   268         CA   1012    TYR    CE2    268    -0.2341      12.01
   269         HA   1012    TYR    HE2    269     0.1656      1.008
   270         CA   1012    TYR    CD2    270    -0.1906      12.01
   271         HA   1012    TYR    HD2    271     0.1699      1.008
   272          C   1012    TYR      C    272     0.5973      12.01
   273          O   1012    TYR      O    273    -0.5679         16   ; qtot 7
; residue 1013 VAL rtp VAL  q  0.0
   274          N   1013    VAL      N    274    -0.4157      14.01
   275          H   1013    VAL      H    275     0.2719      1.008
   276         CX   1013    VAL     CA    276    -0.0875      12.01
   277         H1   1013    VAL     HA    277     0.0969      1.008
   278         3C   1013    VAL     CB    278     0.2985      12.01
   279         HC   1013    VAL     HB    279    -0.0297      1.008
   280         CT   1013    VAL    CG1    280    -0.3192      12.01
   281         HC   1013    VAL   HG11    281     0.0791      1.008
   282         HC   1013    VAL   HG12    282     0.0791      1.008
   283         HC   1013    VAL   HG13    283     0.0791      1.008
   284         CT   1013    VAL    CG2    284    -0.3192      12.01
   285         HC   1013    VAL   HG21    285     0.0791      1.008
   286         HC   1013    VAL   HG22    286     0.0791      1.008
   287         HC   1013    VAL   HG23    287     0.0791      1.008
   288          C   1013    VAL      C    288     0.5973      12.01
   289          O   1013    VAL      O    289    -0.5679         16   ; qtot 7
; residue 1014 TYR rtp TYR  q  0.0
   290          N   1014    TYR      N    290    -0.4157      14.01
   291          H   1014    TYR      H    291     0.2719      1.008
   292         CX   1014    TYR     CA    292    -0.0014      12.01
   293         H1   1014    TYR     HA    293     0.0876      1.008
   294         CT   1014    TYR     CB    294    -0.0152      12.01
   295         HC   1014    TYR    HB1    295     0.0295      1.008
   296         HC   1014    TYR    HB2    296     0.0295      1.008
   297         CA   1014    TYR     CG    297    -0.0011      12.01
   298         CA   1014    TYR    CD1    298    -0.1906      12.01
   299         HA   1014    TYR    HD1    299     0.1699      1.008
   300         CA   1014    TYR    CE1    300    -0.2341      12.01
   301         HA   1014    TYR    HE1    301     0.1656      1.008
   302          C   1014    TYR     CZ    302     0.3226      12.01
   303         OH   1014    TYR     OH    303    -0.5579         16
   304         HO   1014    TYR     HH    304     0.3992      1.008
   305         CA   1014    TYR    CE2    305    -0.2341      12.01
   306         HA   1014    TYR    HE2    306     0.1656      1.008
   307         CA   1014    TYR    CD2    307    -0.1906      12.01
   308         HA   1014    TYR    HD2    308     0.1699      1.008
   309          C   1014    TYR      C    309     0.5973      12.01
   310          O   1014    TYR      O    310    -0.5679         16   ; qtot 7
; residue 1015 LYS rtp LYS  q +1.0
   311          N   1015    LYS      N    311    -0.3479      14.01
   312          H   1015    LYS      H    312     0.2747      1.008
   313         CX   1015    LYS     CA    313      -0.24      12.01
   314         H1   1015    LYS     HA    314     0.1426      1.008
   315         C8   1015    LYS     CB    315    -0.0094      12.01
   316         HC   1015    LYS    HB1    316     0.0362      1.008
   317         HC   1015    LYS    HB2    317     0.0362      1.008
   318         C8   1015    LYS     CG    318     0.0187      12.01
   319         HC   1015    LYS    HG1    319     0.0103      1.008
   320         HC   1015    LYS    HG2    320     0.0103      1.008
   321         C8   1015    LYS     CD    321    -0.0479      12.01
   322         HC   1015    LYS    HD1    322     0.0621      1.008
   323         HC   1015    LYS    HD2    323     0.0621      1.008
   324         C8   1015    LYS     CE    324    -0.0143      12.01
   325         HP   1015    LYS    HE1    325     0.1135      1.008
   326         HP   1015    LYS    HE2    326     0.1135      1.008
   327         N3   1015    LYS     NZ    327    -0.3854      14.01
   328          H   1015    LYS    HZ1    328       0.34      1.008
   329          H   1015    LYS    HZ2    329       0.34      1.008
   330          H   1015    LYS    HZ3    330       0.34      1.008
   331          C   1015    LYS      C    331     0.7341      12.01
   332          O   1015    LYS      O    332    -0.5894         16   ; qtot 8
; residue 1016 VAL rtp VAL  q  0.0
   333          N   1016    VAL      N    333    -0.4157      14.01
   334          H   1016    VAL      H    334     0.2719      1.008
   335         CX   1016    VAL     CA    335    -0.0875      12.01
   336         H1   1016    VAL     HA    336     0.0969      1.008
   337         3C   1016    VAL     CB    337     0.2985      12.01
   338         HC   1016    VAL     HB    338    -0.0297      1.008
   339         CT   1016    VAL    CG1    339    -0.3192      12.01
   340         HC   1016    VAL   HG11    340     0.0791      1.008
   341         HC   1016    VAL   HG12    341     0.0791      1.008
   342         HC   1016    VAL   HG13    342     0.0791      1.008
   343         CT   1016    VAL    CG2    343    -0.3192      12.01
   344         HC   1016    VAL   HG21    344     0.0791      1.008
   345         HC   1016    VAL   HG22    345     0.0791      1.008
   346         HC   1016    VAL   HG23    346     0.0791      1.008
   347          C   1016    VAL      C    347     0.5973      12.01
   348          O   1016    VAL      O    348    -0.5679         16   ; qtot 8
; residue 1017 LEU rtp LEU  q  0.0
   349          N   1017    LEU      N    349    -0.4157      14.01
   350          H   1017    LEU      H    350     0.2719      1.008
   351         CX   1017    LEU     CA    351    -0.0518      12.01
   352         H1   1017    LEU     HA    352     0.0922      1.008
   353         2C   1017    LEU     CB    353    -0.1102      12.01
   354         HC   1017    LEU    HB1    354     0.0457      1.008
   355         HC   1017    LEU    HB2    355     0.0457      1.008
   356         3C   1017    LEU     CG    356     0.3531      12.01
   357         HC   1017    LEU     HG    357    -0.0361      1.008
   358         CT   1017    LEU    CD1    358    -0.4121      12.01
   359         HC   1017    LEU   HD11    359        0.1      1.008
   360         HC   1017    LEU   HD12    360        0.1      1.008
   361         HC   1017    LEU   HD13    361        0.1      1.008
   362         CT   1017    LEU    CD2    362    -0.4121      12.01
   363         HC   1017    LEU   HD21    363        0.1      1.008
   364         HC   1017    LEU   HD22    364        0.1      1.008
   365         HC   1017    LEU   HD23    365        0.1      1.008
   366          C   1017    LEU      C    366     0.5973      12.01
   367          O   1017    LEU      O    367    -0.5679         16   ; qtot 8
; residue 1018 LYS rtp LYS  q +1.0
   368          N   1018    LYS      N    368    -0.3479      14.01
   369          H   1018    LYS      H    369     0.2747      1.008
   370         CX   1018    LYS     CA    370      -0.24      12.01
   371         H1   1018    LYS     HA    371     0.1426      1.008
   372         C8   1018    LYS     CB    372    -0.0094      12.01
   373         HC   1018    LYS    HB1    373     0.0362      1.008
   374         HC   1018    LYS    HB2    374     0.0362      1.008
   375         C8   1018    LYS     CG    375     0.0187      12.01
   376         HC   1018    LYS    HG1    376     0.0103      1.008
   377         HC   1018    LYS    HG2    377     0.0103      1.008
   378         C8   1018    LYS     CD    378    -0.0479      12.01
   379         HC   1018    LYS    HD1    379     0.0621      1.008
   380         HC   1018    LYS    HD2    380     0.0621      1.008
   381         C8   1018    LYS     CE    381    -0.0143      12.01
   382         HP   1018    LYS    HE1    382     0.1135      1.008
   383         HP   1018    LYS    HE2    383     0.1135      1.008
   384         N3   1018    LYS     NZ    384    -0.3854      14.01
   385          H   1018    LYS    HZ1    385       0.34      1.008
   386          H   1018    LYS    HZ2    386       0.34      1.008
   387          H   1018    LYS    HZ3    387       0.34      1.008
   388          C   1018    LYS      C    388     0.7341      12.01
   389          O   1018    LYS      O    389    -0.5894         16   ; qtot 9
; residue 1019 GLN rtp GLN  q  0.0
   390          N   1019    GLN      N    390    -0.4157      14.01
   391          H   1019    GLN      H    391     0.2719      1.008
   392         CX   1019    GLN     CA    392    -0.0031      12.01
   393         H1   1019    GLN     HA    393      0.085      1.008
   394         2C   1019    GLN     CB    394    -0.0036      12.01
   395         HC   1019    GLN    HB1    395     0.0171      1.008
   396         HC   1019    GLN    HB2    396     0.0171      1.008
   397         2C   1019    GLN     CG    397    -0.0645      12.01
   398         HC   1019    GLN    HG1    398     0.0352      1.008
   399         HC   1019    GLN    HG2    399     0.0352      1.008
   400          C   1019    GLN     CD    400     0.6951      12.01
   401          O   1019    GLN    OE1    401    -0.6086         16
   402          N   1019    GLN    NE2    402    -0.9407      14.01
   403          H   1019    GLN   HE21    403     0.4251      1.008
   404          H   1019    GLN   HE22    404     0.4251      1.008
   405          C   1019    GLN      C    405     0.5973      12.01
   406          O   1019    GLN      O    406    -0.5679         16   ; qtot 9
; residue 1020 VAL rtp VAL  q  0.0
   407          N   1020    VAL      N    407    -0.4157      14.01
   408          H   1020    VAL      H    408     0.2719      1.008
   409         CX   1020    VAL     CA    409    -0.0875      12.01
   410         H1   1020    VAL     HA    410     0.0969      1.008
   411         3C   1020    VAL     CB    411     0.2985      12.01
   412         HC   1020    VAL     HB    412    -0.0297      1.008
   413         CT   1020    VAL    CG1    413    -0.3192      12.01
   414         HC   1020    VAL   HG11    414     0.0791      1.008
   415         HC   1020    VAL   HG12    415     0.0791      1.008
   416         HC   1020    VAL   HG13    416     0.0791      1.008
   417         CT   1020    VAL    CG2    417    -0.3192      12.01
   418         HC   1020    VAL   HG21    418     0.0791      1.008
   419         HC   1020    VAL   HG22    419     0.0791      1.008
   420         HC   1020    VAL   HG23    420     0.0791      1.008
   421          C   1020    VAL      C    421     0.5973      12.01
   422          O   1020    VAL      O    422    -0.5679         16   ; qtot 9
; residue 1021 HIE rtp HIE  q  0.0
   423          N   1021    HIE      N    423    -0.4157      14.01
   424          H   1021    HIE      H    424     0.2719      1.008
   425         CX   1021    HIE     CA    425    -0.0581      12.01
   426         H1   1021    HIE     HA    426      0.136      1.008
   427         CT   1021    HIE     CB    427    -0.0074      12.01
   428         HC   1021    HIE    HB1    428     0.0367      1.008
   429         HC   1021    HIE    HB2    429     0.0367      1.008
   430         CC   1021    HIE     CG    430     0.1868      12.01
   431         NB   1021    HIE    ND1    431    -0.5432      14.01
   432         CR   1021    HIE    CE1    432     0.1635      12.01
   433         H5   1021    HIE    HE1    433     0.1435      1.008
   434         NA   1021    HIE    NE2    434    -0.2795      14.01
   435          H   1021    HIE    HE2    435     0.3339      1.008
   436         CW   1021    HIE    CD2    436    -0.2207      12.01
   437         H4   1021    HIE    HD2    437     0.1862      1.008
   438          C   1021    HIE      C    438     0.5973      12.01
   439          O   1021    HIE      O    439    -0.5679         16   ; qtot 9
; residue 1022 PRO rtp PRO  q  0.0
   440          N   1022    PRO      N    440    -0.2548      14.01
   441         CT   1022    PRO     CD    441     0.0192      12.01
   442         H1   1022    PRO    HD1    442     0.0391      1.008
   443         H1   1022    PRO    HD2    443     0.0391      1.008
   444         CT   1022    PRO     CG    444     0.0189      12.01
   445         HC   1022    PRO    HG1    445     0.0213      1.008
   446         HC   1022    PRO    HG2    446     0.0213      1.008
   447         CT   1022    PRO     CB    447     -0.007      12.01
   448         HC   1022    PRO    HB1    448     0.0253      1.008
   449         HC   1022    PRO    HB2    449     0.0253      1.008
   450         CX   1022    PRO     CA    450    -0.0266      12.01
   451         H1   1022    PRO     HA    451     0.0641      1.008
   452          C   1022    PRO      C    452     0.5896      12.01
   453          O   1022    PRO      O    453    -0.5748         16   ; qtot 9
; residue 1023 ASP rtp ASP  q -1.0
   454          N   1023    ASP      N    454    -0.5163      14.01
   455          H   1023    ASP      H    455     0.2936      1.008
   456         CX   1023    ASP     CA    456     0.0381      12.01
   457         H1   1023    ASP     HA    457      0.088      1.008
   458         2C   1023    ASP     CB    458    -0.0303      12.01
   459         HC   1023    ASP    HB1    459    -0.0122      1.008
   460         HC   1023    ASP    HB2    460    -0.0122      1.008
   461         CO   1023    ASP     CG    461     0.7994      12.01
   462         O2   1023    ASP    OD1    462    -0.8014         16
   463         O2   1023    ASP    OD2    463    -0.8014         16
   464          C   1023    ASP      C    464     0.5366      12.01
   465          O   1023    ASP      O    465    -0.5819         16   ; qtot 8
; residue 1024 THR rtp THR  q  0.0
   466          N   1024    THR      N    466    -0.4157      14.01
   467          H   1024    THR      H    467     0.2719      1.008
   468         CX   1024    THR     CA    468    -0.0389      12.01
   469         H1   1024    THR     HA    469     0.1007      1.008
   470         3C   1024    THR     CB    470     0.3654      12.01
   471         H1   1024    THR     HB    471     0.0043      1.008
   472         CT   1024    THR    CG2    472    -0.2438      12.01
   473         HC   1024    THR   HG21    473     0.0642      1.008
   474         HC   1024    THR   HG22    474     0.0642      1.008
   475         HC   1024    THR   HG23    475     0.0642      1.008
   476         OH   1024    THR    OG1    476    -0.6761         16
   477         HO   1024    THR    HG1    477     0.4102      1.008
   478          C   1024    THR      C    478     0.5973      12.01
   479          O   1024    THR      O    479    -0.5679         16   ; qtot 8
; residue 1025 GLY rtp GLY  q  0.0
   480          N   1025    GLY      N    480    -0.4157      14.01
   481          H   1025    GLY      H    481     0.2719      1.008
   482         CX   1025    GLY     CA    482    -0.0252      12.01
   483         H1   1025    GLY    HA1    483     0.0698      1.008
   484         H1   1025    GLY    HA2    484     0.0698      1.008
   485          C   1025    GLY      C    485     0.5973      12.01
   486          O   1025    GLY      O    486    -0.5679         16   ; qtot 8
; residue 1026 ILE rtp ILE  q  0.0
   487          N   1026    ILE      N    487    -0.4157      14.01
   488          H   1026    ILE      H    488     0.2719      1.008
   489         CX   1026    ILE     CA    489    -0.0597      12.01
   490         H1   1026    ILE     HA    490     0.0869      1.008
   491         3C   1026    ILE     CB    491     0.1303      12.01
   492         HC   1026    ILE     HB    492     0.0187      1.008
   493         CT   1026    ILE    CG2    493    -0.3204      12.01
   494         HC   1026    ILE   HG21    494     0.0882      1.008
   495         HC   1026    ILE   HG22    495     0.0882      1.008
   496         HC   1026    ILE   HG23    496     0.0882      1.008
   497         2C   1026    ILE    CG1    497     -0.043      12.01
   498         HC   1026    ILE   HG11    498     0.0236      1.008
   499         HC   1026    ILE   HG12    499     0.0236      1.008
   500         CT   1026    ILE     CD    500     -0.066      12.01
   501         HC   1026    ILE    HD1    501     0.0186      1.008
   502         HC   1026    ILE    HD2    502     0.0186      1.008
   503         HC   1026    ILE    HD3    503     0.0186      1.008
   504          C   1026    ILE      C    504     0.5973      12.01
   505          O   1026    ILE      O    505    -0.5679         16   ; qtot 8
; residue 1027 SER rtp SER  q  0.0
   506          N   1027    SER      N    506    -0.4157      14.01
   507          H   1027    SER      H    507     0.2719      1.008
   508         CX   1027    SER     CA    508    -0.0249      12.01
   509         H1   1027    SER     HA    509     0.0843      1.008
   510         2C   1027    SER     CB    510     0.2117      12.01
   511         H1   1027    SER    HB1    511     0.0352      1.008
   512         H1   1027    SER    HB2    512     0.0352      1.008
   513         OH   1027    SER     OG    513    -0.6546         16
   514         HO   1027    SER     HG    514     0.4275      1.008
   515          C   1027    SER      C    515     0.5973      12.01
   516          O   1027    SER      O    516    -0.5679         16   ; qtot 8
; residue 1028 SER rtp SER  q  0.0
   517          N   1028    SER      N    517    -0.4157      14.01
   518          H   1028    SER      H    518     0.2719      1.008
   519         CX   1028    SER     CA    519    -0.0249      12.01
   520         H1   1028    SER     HA    520     0.0843      1.008
   521         2C   1028    SER     CB    521     0.2117      12.01
   522         H1   1028    SER    HB1    522     0.0352      1.008
   523         H1   1028    SER    HB2    523     0.0352      1.008
   524         OH   1028    SER     OG    524    -0.6546         16
   525         HO   1028    SER     HG    525     0.4275      1.008
   526          C   1028    SER      C    526     0.5973      12.01
   527          O   1028    SER      O    527    -0.5679         16   ; qtot 8
; residue 1029 LYS rtp LYS  q +1.0
   528          N   1029    LYS      N    528    -0.3479      14.01
   529          H   1029    LYS      H    529     0.2747      1.008
   530         CX   1029    LYS     CA    530      -0.24      12.01
   531         H1   1029    LYS     HA    531     0.1426      1.008
   532         C8   1029    LYS     CB    532    -0.0094      12.01
   533         HC   1029    LYS    HB1    533     0.0362      1.008
   534         HC   1029    LYS    HB2    534     0.0362      1.008
   535         C8   1029    LYS     CG    535     0.0187      12.01
   536         HC   1029    LYS    HG1    536     0.0103      1.008
   537         HC   1029    LYS    HG2    537     0.0103      1.008
   538         C8   1029    LYS     CD    538    -0.0479      12.01
   539         HC   1029    LYS    HD1    539     0.0621      1.008
   540         HC   1029    LYS    HD2    540     0.0621      1.008
   541         C8   1029    LYS     CE    541    -0.0143      12.01
   542         HP   1029    LYS    HE1    542     0.1135      1.008
   543         HP   1029    LYS    HE2    543     0.1135      1.008
   544         N3   1029    LYS     NZ    544    -0.3854      14.01
   545          H   1029    LYS    HZ1    545       0.34      1.008
   546          H   1029    LYS    HZ2    546       0.34      1.008
   547          H   1029    LYS    HZ3    547       0.34      1.008
   548          C   1029    LYS      C    548     0.7341      12.01
   549          O   1029    LYS      O    549    -0.5894         16   ; qtot 9
; residue 1030 ALA rtp ALA  q  0.0
   550          N   1030    ALA      N    550    -0.4157      14.01
   551          H   1030    ALA      H    551     0.2719      1.008
   552         CX   1030    ALA     CA    552     0.0337      12.01
   553         H1   1030    ALA     HA    553     0.0823      1.008
   554         CT   1030    ALA     CB    554    -0.1825      12.01
   555         HC   1030    ALA    HB1    555     0.0603      1.008
   556         HC   1030    ALA    HB2    556     0.0603      1.008
   557         HC   1030    ALA    HB3    557     0.0603      1.008
   558          C   1030    ALA      C    558     0.5973      12.01
   559          O   1030    ALA      O    559    -0.5679         16   ; qtot 9
; residue 1031 MET rtp MET  q  0.0
   560          N   1031    MET      N    560    -0.4157      14.01
   561          H   1031    MET      H    561     0.2719      1.008
   562         CX   1031    MET     CA    562    -0.0237      12.01
   563         H1   1031    MET     HA    563      0.088      1.008
   564         2C   1031    MET     CB    564     0.0342      12.01
   565         HC   1031    MET    HB1    565     0.0241      1.008
   566         HC   1031    MET    HB2    566     0.0241      1.008
   567         2C   1031    MET     CG    567     0.0018      12.01
   568         H1   1031    MET    HG1    568      0.044      1.008
   569         H1   1031    MET    HG2    569      0.044      1.008
   570          S   1031    MET     SD    570    -0.2737      32.06
   571         CT   1031    MET     CE    571    -0.0536      12.01
   572         H1   1031    MET    HE1    572     0.0684      1.008
   573         H1   1031    MET    HE2    573     0.0684      1.008
   574         H1   1031    MET    HE3    574     0.0684      1.008
   575          C   1031    MET      C    575     0.5973      12.01
   576          O   1031    MET      O    576    -0.5679         16   ; qtot 9
; residue 1032 SER rtp SER  q  0.0
   577          N   1032    SER      N    577    -0.4157      14.01
   578          H   1032    SER      H    578     0.2719      1.008
   579         CX   1032    SER     CA    579    -0.0249      12.01
   580         H1   1032    SER     HA    580     0.0843      1.008
   581         2C   1032    SER     CB    581     0.2117      12.01
   582         H1   1032    SER    HB1    582     0.0352      1.008
   583         H1   1032    SER    HB2    583     0.0352      1.008
   584         OH   1032    SER     OG    584    -0.6546         16
   585         HO   1032    SER     HG    585     0.4275      1.008
   586          C   1032    SER      C    586     0.5973      12.01
   587          O   1032    SER      O    587    -0.5679         16   ; qtot 9
; residue 1033 ILE rtp ILE  q  0.0
   588          N   1033    ILE      N    588    -0.4157      14.01
   589          H   1033    ILE      H    589     0.2719      1.008
   590         CX   1033    ILE     CA    590    -0.0597      12.01
   591         H1   1033    ILE     HA    591     0.0869      1.008
   592         3C   1033    ILE     CB    592     0.1303      12.01
   593         HC   1033    ILE     HB    593     0.0187      1.008
   594         CT   1033    ILE    CG2    594    -0.3204      12.01
   595         HC   1033    ILE   HG21    595     0.0882      1.008
   596         HC   1033    ILE   HG22    596     0.0882      1.008
   597         HC   1033    ILE   HG23    597     0.0882      1.008
   598         2C   1033    ILE    CG1    598     -0.043      12.01
   599         HC   1033    ILE   HG11    599     0.0236      1.008
   600         HC   1033    ILE   HG12    600     0.0236      1.008
   601         CT   1033    ILE     CD    601     -0.066      12.01
   602         HC   1033    ILE    HD1    602     0.0186      1.008
   603         HC   1033    ILE    HD2    603     0.0186      1.008
   604         HC   1033    ILE    HD3    604     0.0186      1.008
   605          C   1033    ILE      C    605     0.5973      12.01
   606          O   1033    ILE      O    606    -0.5679         16   ; qtot 9
; residue 1034 MET rtp MET  q  0.0
   607          N   1034    MET      N    607    -0.4157      14.01
   608          H   1034    MET      H    608     0.2719      1.008
   609         CX   1034    MET     CA    609    -0.0237      12.01
   610         H1   1034    MET     HA    610      0.088      1.008
   611         2C   1034    MET     CB    611     0.0342      12.01
   612         HC   1034    MET    HB1    612     0.0241      1.008
   613         HC   1034    MET    HB2    613     0.0241      1.008
   614         2C   1034    MET     CG    614     0.0018      12.01
   615         H1   1034    MET    HG1    615      0.044      1.008
   616         H1   1034    MET    HG2    616      0.044      1.008
   617          S   1034    MET     SD    617    -0.2737      32.06
   618         CT   1034    MET     CE    618    -0.0536      12.01
   619         H1   1034    MET    HE1    619     0.0684      1.008
   620         H1   1034    MET    HE2    620     0.0684      1.008
   621         H1   1034    MET    HE3    621     0.0684      1.008
   622          C   1034    MET      C    622     0.5973      12.01
   623          O   1034    MET      O    623    -0.5679         16   ; qtot 9
; residue 1035 ASN rtp ASN  q  0.0
   624          N   1035    ASN      N    624    -0.4157      14.01
   625          H   1035    ASN      H    625     0.2719      1.008
   626         CX   1035    ASN     CA    626     0.0143      12.01
   627         H1   1035    ASN     HA    627     0.1048      1.008
   628         2C   1035    ASN     CB    628    -0.2041      12.01
   629         HC   1035    ASN    HB1    629     0.0797      1.008
   630         HC   1035    ASN    HB2    630     0.0797      1.008
   631          C   1035    ASN     CG    631      0.713      12.01
   632          O   1035    ASN    OD1    632    -0.5931         16
   633          N   1035    ASN    ND2    633    -0.9191      14.01
   634          H   1035    ASN   HD21    634     0.4196      1.008
   635          H   1035    ASN   HD22    635     0.4196      1.008
   636          C   1035    ASN      C    636     0.5973      12.01
   637          O   1035    ASN      O    637    -0.5679         16   ; qtot 9
; residue 1036 SER rtp SER  q  0.0
   638          N   1036    SER      N    638    -0.4157      14.01
   639          H   1036    SER      H    639     0.2719      1.008
   640         CX   1036    SER     CA    640    -0.0249      12.01
   641         H1   1036    SER     HA    641     0.0843      1.008
   642         2C   1036    SER     CB    642     0.2117      12.01
   643         H1   1036    SER    HB1    643     0.0352      1.008
   644         H1   1036    SER    HB2    644     0.0352      1.008
   645         OH   1036    SER     OG    645    -0.6546         16
   646         HO   1036    SER     HG    646     0.4275      1.008
   647          C   1036    SER      C    647     0.5973      12.01
   648          O   1036    SER      O    648    -0.5679         16   ; qtot 9
; residue 1037 PHE rtp PHE  q  0.0
   649          N   1037    PHE      N    649    -0.4157      14.01
   650          H   1037    PHE      H    650     0.2719      1.008
   651         CX   1037    PHE     CA    651    -0.0024      12.01
   652         H1   1037    PHE     HA    652     0.0978      1.008
   653         CT   1037    PHE     CB    653    -0.0343      12.01
   654         HC   1037    PHE    HB1    654     0.0295      1.008
   655         HC   1037    PHE    HB2    655     0.0295      1.008
   656         CA   1037    PHE     CG    656     0.0118      12.01
   657         CA   1037    PHE    CD1    657    -0.1256      12.01
   658         HA   1037    PHE    HD1    658      0.133      1.008
   659         CA   1037    PHE    CE1    659    -0.1704      12.01
   660         HA   1037    PHE    HE1    660      0.143      1.008
   661         CA   1037    PHE     CZ    661    -0.1072      12.01
   662         HA   1037    PHE     HZ    662     0.1297      1.008
   663         CA   1037    PHE    CE2    663    -0.1704      12.01
   664         HA   1037    PHE    HE2    664      0.143      1.008
   665         CA   1037    PHE    CD2    665    -0.1256      12.01
   666         HA   1037    PHE    HD2    666      0.133      1.008
   667          C   1037    PHE      C    667     0.5973      12.01
   668          O   1037    PHE      O    668    -0.5679         16   ; qtot 9
; residue 1038 VAL rtp VAL  q  0.0
   669          N   1038    VAL      N    669    -0.4157      14.01
   670          H   1038    VAL      H    670     0.2719      1.008
   671         CX   1038    VAL     CA    671    -0.0875      12.01
   672         H1   1038    VAL     HA    672     0.0969      1.008
   673         3C   1038    VAL     CB    673     0.2985      12.01
   674         HC   1038    VAL     HB    674    -0.0297      1.008
   675         CT   1038    VAL    CG1    675    -0.3192      12.01
   676         HC   1038    VAL   HG11    676     0.0791      1.008
   677         HC   1038    VAL   HG12    677     0.0791      1.008
   678         HC   1038    VAL   HG13    678     0.0791      1.008
   679         CT   1038    VAL    CG2    679    -0.3192      12.01
   680         HC   1038    VAL   HG21    680     0.0791      1.008
   681         HC   1038    VAL   HG22    681     0.0791      1.008
   682         HC   1038    VAL   HG23    682     0.0791      1.008
   683          C   1038    VAL      C    683     0.5973      12.01
   684          O   1038    VAL      O    684    -0.5679         16   ; qtot 9
; residue 1039 ASN rtp ASN  q  0.0
   685          N   1039    ASN      N    685    -0.4157      14.01
   686          H   1039    ASN      H    686     0.2719      1.008
   687         CX   1039    ASN     CA    687     0.0143      12.01
   688         H1   1039    ASN     HA    688     0.1048      1.008
   689         2C   1039    ASN     CB    689    -0.2041      12.01
   690         HC   1039    ASN    HB1    690     0.0797      1.008
   691         HC   1039    ASN    HB2    691     0.0797      1.008
   692          C   1039    ASN     CG    692      0.713      12.01
   693          O   1039    ASN    OD1    693    -0.5931         16
   694          N   1039    ASN    ND2    694    -0.9191      14.01
   695          H   1039    ASN   HD21    695     0.4196      1.008
   696          H   1039    ASN   HD22    696     0.4196      1.008
   697          C   1039    ASN      C    697     0.5973      12.01
   698          O   1039    ASN      O    698    -0.5679         16   ; qtot 9
; residue 1040 ASP rtp ASP  q -1.0
   699          N   1040    ASP      N    699    -0.5163      14.01
   700          H   1040    ASP      H    700     0.2936      1.008
   701         CX   1040    ASP     CA    701     0.0381      12.01
   702         H1   1040    ASP     HA    702      0.088      1.008
   703         2C   1040    ASP     CB    703    -0.0303      12.01
   704         HC   1040    ASP    HB1    704    -0.0122      1.008
   705         HC   1040    ASP    HB2    705    -0.0122      1.008
   706         CO   1040    ASP     CG    706     0.7994      12.01
   707         O2   1040    ASP    OD1    707    -0.8014         16
   708         O2   1040    ASP    OD2    708    -0.8014         16
   709          C   1040    ASP      C    709     0.5366      12.01
   710          O   1040    ASP      O    710    -0.5819         16   ; qtot 8
; residue 1041 VAL rtp VAL  q  0.0
   711          N   1041    VAL      N    711    -0.4157      14.01
   712          H   1041    VAL      H    712     0.2719      1.008
   713         CX   1041    VAL     CA    713    -0.0875      12.01
   714         H1   1041    VAL     HA    714     0.0969      1.008
   715         3C   1041    VAL     CB    715     0.2985      12.01
   716         HC   1041    VAL     HB    716    -0.0297      1.008
   717         CT   1041    VAL    CG1    717    -0.3192      12.01
   718         HC   1041    VAL   HG11    718     0.0791      1.008
   719         HC   1041    VAL   HG12    719     0.0791      1.008
   720         HC   1041    VAL   HG13    720     0.0791      1.008
   721         CT   1041    VAL    CG2    721    -0.3192      12.01
   722         HC   1041    VAL   HG21    722     0.0791      1.008
   723         HC   1041    VAL   HG22    723     0.0791      1.008
   724         HC   1041    VAL   HG23    724     0.0791      1.008
   725          C   1041    VAL      C    725     0.5973      12.01
   726          O   1041    VAL      O    726    -0.5679         16   ; qtot 8
; residue 1042 PHE rtp PHE  q  0.0
   727          N   1042    PHE      N    727    -0.4157      14.01
   728          H   1042    PHE      H    728     0.2719      1.008
   729         CX   1042    PHE     CA    729    -0.0024      12.01
   730         H1   1042    PHE     HA    730     0.0978      1.008
   731         CT   1042    PHE     CB    731    -0.0343      12.01
   732         HC   1042    PHE    HB1    732     0.0295      1.008
   733         HC   1042    PHE    HB2    733     0.0295      1.008
   734         CA   1042    PHE     CG    734     0.0118      12.01
   735         CA   1042    PHE    CD1    735    -0.1256      12.01
   736         HA   1042    PHE    HD1    736      0.133      1.008
   737         CA   1042    PHE    CE1    737    -0.1704      12.01
   738         HA   1042    PHE    HE1    738      0.143      1.008
   739         CA   1042    PHE     CZ    739    -0.1072      12.01
   740         HA   1042    PHE     HZ    740     0.1297      1.008
   741         CA   1042    PHE    CE2    741    -0.1704      12.01
   742         HA   1042    PHE    HE2    742      0.143      1.008
   743         CA   1042    PHE    CD2    743    -0.1256      12.01
   744         HA   1042    PHE    HD2    744      0.133      1.008
   745          C   1042    PHE      C    745     0.5973      12.01
   746          O   1042    PHE      O    746    -0.5679         16   ; qtot 8
; residue 1043 GLU rtp GLU  q -1.0
   747          N   1043    GLU      N    747    -0.5163      14.01
   748          H   1043    GLU      H    748     0.2936      1.008
   749         CX   1043    GLU     CA    749     0.0397      12.01
   750         H1   1043    GLU     HA    750     0.1105      1.008
   751         2C   1043    GLU     CB    751      0.056      12.01
   752         HC   1043    GLU    HB1    752    -0.0173      1.008
   753         HC   1043    GLU    HB2    753    -0.0173      1.008
   754         2C   1043    GLU     CG    754     0.0136      12.01
   755         HC   1043    GLU    HG1    755    -0.0425      1.008
   756         HC   1043    GLU    HG2    756    -0.0425      1.008
   757         CO   1043    GLU     CD    757     0.8054      12.01
   758         O2   1043    GLU    OE1    758    -0.8188         16
   759         O2   1043    GLU    OE2    759    -0.8188         16
   760          C   1043    GLU      C    760     0.5366      12.01
   761          O   1043    GLU      O    761    -0.5819         16   ; qtot 7
; residue 1044 ARG rtp ARG  q +1.0
   762          N   1044    ARG      N    762    -0.3479      14.01
   763          H   1044    ARG      H    763     0.2747      1.008
   764         CX   1044    ARG     CA    764    -0.2637      12.01
   765         H1   1044    ARG     HA    765      0.156      1.008
   766         C8   1044    ARG     CB    766    -0.0007      12.01
   767         HC   1044    ARG    HB1    767     0.0327      1.008
   768         HC   1044    ARG    HB2    768     0.0327      1.008
   769         C8   1044    ARG     CG    769      0.039      12.01
   770         HC   1044    ARG    HG1    770     0.0285      1.008
   771         HC   1044    ARG    HG2    771     0.0285      1.008
   772         C8   1044    ARG     CD    772     0.0486      12.01
   773         H1   1044    ARG    HD1    773     0.0687      1.008
   774         H1   1044    ARG    HD2    774     0.0687      1.008
   775         N2   1044    ARG     NE    775    -0.5295      14.01
   776          H   1044    ARG     HE    776     0.3456      1.008
   777         CA   1044    ARG     CZ    777     0.8076      12.01
   778         N2   1044    ARG    NH1    778    -0.8627      14.01
   779          H   1044    ARG   HH11    779     0.4478      1.008
   780          H   1044    ARG   HH12    780     0.4478      1.008
   781         N2   1044    ARG    NH2    781    -0.8627      14.01
   782          H   1044    ARG   HH21    782     0.4478      1.008
   783          H   1044    ARG   HH22    783     0.4478      1.008
   784          C   1044    ARG      C    784     0.7341      12.01
   785          O   1044    ARG      O    785    -0.5894         16   ; qtot 8
; residue 1045 ILE rtp ILE  q  0.0
   786          N   1045    ILE      N    786    -0.4157      14.01
   787          H   1045    ILE      H    787     0.2719      1.008
   788         CX   1045    ILE     CA    788    -0.0597      12.01
   789         H1   1045    ILE     HA    789     0.0869      1.008
   790         3C   1045    ILE     CB    790     0.1303      12.01
   791         HC   1045    ILE     HB    791     0.0187      1.008
   792         CT   1045    ILE    CG2    792    -0.3204      12.01
   793         HC   1045    ILE   HG21    793     0.0882      1.008
   794         HC   1045    ILE   HG22    794     0.0882      1.008
   795         HC   1045    ILE   HG23    795     0.0882      1.008
   796         2C   1045    ILE    CG1    796     -0.043      12.01
   797         HC   1045    ILE   HG11    797     0.0236      1.008
   798         HC   1045    ILE   HG12    798     0.0236      1.008
   799         CT   1045    ILE     CD    799     -0.066      12.01
   800         HC   1045    ILE    HD1    800     0.0186      1.008
   801         HC   1045    ILE    HD2    801     0.0186      1.008
   802         HC   1045    ILE    HD3    802     0.0186      1.008
   803          C   1045    ILE      C    803     0.5973      12.01
   804          O   1045    ILE      O    804    -0.5679         16   ; qtot 8
; residue 1046 ALA rtp ALA  q  0.0
   805          N   1046    ALA      N    805    -0.4157      14.01
   806          H   1046    ALA      H    806     0.2719      1.008
   807         CX   1046    ALA     CA    807     0.0337      12.01
   808         H1   1046    ALA     HA    808     0.0823      1.008
   809         CT   1046    ALA     CB    809    -0.1825      12.01
   810         HC   1046    ALA    HB1    810     0.0603      1.008
   811         HC   1046    ALA    HB2    811     0.0603      1.008
   812         HC   1046    ALA    HB3    812     0.0603      1.008
   813          C   1046    ALA      C    813     0.5973      12.01
   814          O   1046    ALA      O    814    -0.5679         16   ; qtot 8
; residue 1047 GLY rtp GLY  q  0.0
   815          N   1047    GLY      N    815    -0.4157      14.01
   816          H   1047    GLY      H    816     0.2719      1.008
   817         CX   1047    GLY     CA    817    -0.0252      12.01
   818         H1   1047    GLY    HA1    818     0.0698      1.008
   819         H1   1047    GLY    HA2    819     0.0698      1.008
   820          C   1047    GLY      C    820     0.5973      12.01
   821          O   1047    GLY      O    821    -0.5679         16   ; qtot 8
; residue 1048 GLU rtp GLU  q -1.0
   822          N   1048    GLU      N    822    -0.5163      14.01
   823          H   1048    GLU      H    823     0.2936      1.008
   824         CX   1048    GLU     CA    824     0.0397      12.01
   825         H1   1048    GLU     HA    825     0.1105      1.008
   826         2C   1048    GLU     CB    826      0.056      12.01
   827         HC   1048    GLU    HB1    827    -0.0173      1.008
   828         HC   1048    GLU    HB2    828    -0.0173      1.008
   829         2C   1048    GLU     CG    829     0.0136      12.01
   830         HC   1048    GLU    HG1    830    -0.0425      1.008
   831         HC   1048    GLU    HG2    831    -0.0425      1.008
   832         CO   1048    GLU     CD    832     0.8054      12.01
   833         O2   1048    GLU    OE1    833    -0.8188         16
   834         O2   1048    GLU    OE2    834    -0.8188         16
   835          C   1048    GLU      C    835     0.5366      12.01
   836          O   1048    GLU      O    836    -0.5819         16   ; qtot 7
; residue 1049 ALA rtp ALA  q  0.0
   837          N   1049    ALA      N    837    -0.4157      14.01
   838          H   1049    ALA      H    838     0.2719      1.008
   839         CX   1049    ALA     CA    839     0.0337      12.01
   840         H1   1049    ALA     HA    840     0.0823      1.008
   841         CT   1049    ALA     CB    841    -0.1825      12.01
   842         HC   1049    ALA    HB1    842     0.0603      1.008
   843         HC   1049    ALA    HB2    843     0.0603      1.008
   844         HC   1049    ALA    HB3    844     0.0603      1.008
   845          C   1049    ALA      C    845     0.5973      12.01
   846          O   1049    ALA      O    846    -0.5679         16   ; qtot 7
; residue 1050 SER rtp SER  q  0.0
   847          N   1050    SER      N    847    -0.4157      14.01
   848          H   1050    SER      H    848     0.2719      1.008
   849         CX   1050    SER     CA    849    -0.0249      12.01
   850         H1   1050    SER     HA    850     0.0843      1.008
   851         2C   1050    SER     CB    851     0.2117      12.01
   852         H1   1050    SER    HB1    852     0.0352      1.008
   853         H1   1050    SER    HB2    853     0.0352      1.008
   854         OH   1050    SER     OG    854    -0.6546         16
   855         HO   1050    SER     HG    855     0.4275      1.008
   856          C   1050    SER      C    856     0.5973      12.01
   857          O   1050    SER      O    857    -0.5679         16   ; qtot 7
; residue 1051 ARG rtp ARG  q +1.0
   858          N   1051    ARG      N    858    -0.3479      14.01
   859          H   1051    ARG      H    859     0.2747      1.008
   860         CX   1051    ARG     CA    860    -0.2637      12.01
   861         H1   1051    ARG     HA    861      0.156      1.008
   862         C8   1051    ARG     CB    862    -0.0007      12.01
   863         HC   1051    ARG    HB1    863     0.0327      1.008
   864         HC   1051    ARG    HB2    864     0.0327      1.008
   865         C8   1051    ARG     CG    865      0.039      12.01
   866         HC   1051    ARG    HG1    866     0.0285      1.008
   867         HC   1051    ARG    HG2    867     0.0285      1.008
   868         C8   1051    ARG     CD    868     0.0486      12.01
   869         H1   1051    ARG    HD1    869     0.0687      1.008
   870         H1   1051    ARG    HD2    870     0.0687      1.008
   871         N2   1051    ARG     NE    871    -0.5295      14.01
   872          H   1051    ARG     HE    872     0.3456      1.008
   873         CA   1051    ARG     CZ    873     0.8076      12.01
   874         N2   1051    ARG    NH1    874    -0.8627      14.01
   875          H   1051    ARG   HH11    875     0.4478      1.008
   876          H   1051    ARG   HH12    876     0.4478      1.008
   877         N2   1051    ARG    NH2    877    -0.8627      14.01
   878          H   1051    ARG   HH21    878     0.4478      1.008
   879          H   1051    ARG   HH22    879     0.4478      1.008
   880          C   1051    ARG      C    880     0.7341      12.01
   881          O   1051    ARG      O    881    -0.5894         16   ; qtot 8
; residue 1052 LEU rtp LEU  q  0.0
   882          N   1052    LEU      N    882    -0.4157      14.01
   883          H   1052    LEU      H    883     0.2719      1.008
   884         CX   1052    LEU     CA    884    -0.0518      12.01
   885         H1   1052    LEU     HA    885     0.0922      1.008
   886         2C   1052    LEU     CB    886    -0.1102      12.01
   887         HC   1052    LEU    HB1    887     0.0457      1.008
   888         HC   1052    LEU    HB2    888     0.0457      1.008
   889         3C   1052    LEU     CG    889     0.3531      12.01
   890         HC   1052    LEU     HG    890    -0.0361      1.008
   891         CT   1052    LEU    CD1    891    -0.4121      12.01
   892         HC   1052    LEU   HD11    892        0.1      1.008
   893         HC   1052    LEU   HD12    893        0.1      1.008
   894         HC   1052    LEU   HD13    894        0.1      1.008
   895         CT   1052    LEU    CD2    895    -0.4121      12.01
   896         HC   1052    LEU   HD21    896        0.1      1.008
   897         HC   1052    LEU   HD22    897        0.1      1.008
   898         HC   1052    LEU   HD23    898        0.1      1.008
   899          C   1052    LEU      C    899     0.5973      12.01
   900          O   1052    LEU      O    900    -0.5679         16   ; qtot 8
; residue 1053 ALA rtp ALA  q  0.0
   901          N   1053    ALA      N    901    -0.4157      14.01
   902          H   1053    ALA      H    902     0.2719      1.008
   903         CX   1053    ALA     CA    903     0.0337      12.01
   904         H1   1053    ALA     HA    904     0.0823      1.008
   905         CT   1053    ALA     CB    905    -0.1825      12.01
   906         HC   1053    ALA    HB1    906     0.0603      1.008
   907         HC   1053    ALA    HB2    907     0.0603      1.008
   908         HC   1053    ALA    HB3    908     0.0603      1.008
   909          C   1053    ALA      C    909     0.5973      12.01
   910          O   1053    ALA      O    910    -0.5679         16   ; qtot 8
; residue 1054 HIE rtp HIE  q  0.0
   911          N   1054    HIE      N    911    -0.4157      14.01
   912          H   1054    HIE      H    912     0.2719      1.008
   913         CX   1054    HIE     CA    913    -0.0581      12.01
   914         H1   1054    HIE     HA    914      0.136      1.008
   915         CT   1054    HIE     CB    915    -0.0074      12.01
   916         HC   1054    HIE    HB1    916     0.0367      1.008
   917         HC   1054    HIE    HB2    917     0.0367      1.008
   918         CC   1054    HIE     CG    918     0.1868      12.01
   919         NB   1054    HIE    ND1    919    -0.5432      14.01
   920         CR   1054    HIE    CE1    920     0.1635      12.01
   921         H5   1054    HIE    HE1    921     0.1435      1.008
   922         NA   1054    HIE    NE2    922    -0.2795      14.01
   923          H   1054    HIE    HE2    923     0.3339      1.008
   924         CW   1054    HIE    CD2    924    -0.2207      12.01
   925         H4   1054    HIE    HD2    925     0.1862      1.008
   926          C   1054    HIE      C    926     0.5973      12.01
   927          O   1054    HIE      O    927    -0.5679         16   ; qtot 8
; residue 1055 TYR rtp TYR  q  0.0
   928          N   1055    TYR      N    928    -0.4157      14.01
   929          H   1055    TYR      H    929     0.2719      1.008
   930         CX   1055    TYR     CA    930    -0.0014      12.01
   931         H1   1055    TYR     HA    931     0.0876      1.008
   932         CT   1055    TYR     CB    932    -0.0152      12.01
   933         HC   1055    TYR    HB1    933     0.0295      1.008
   934         HC   1055    TYR    HB2    934     0.0295      1.008
   935         CA   1055    TYR     CG    935    -0.0011      12.01
   936         CA   1055    TYR    CD1    936    -0.1906      12.01
   937         HA   1055    TYR    HD1    937     0.1699      1.008
   938         CA   1055    TYR    CE1    938    -0.2341      12.01
   939         HA   1055    TYR    HE1    939     0.1656      1.008
   940          C   1055    TYR     CZ    940     0.3226      12.01
   941         OH   1055    TYR     OH    941    -0.5579         16
   942         HO   1055    TYR     HH    942     0.3992      1.008
   943         CA   1055    TYR    CE2    943    -0.2341      12.01
   944         HA   1055    TYR    HE2    944     0.1656      1.008
   945         CA   1055    TYR    CD2    945    -0.1906      12.01
   946         HA   1055    TYR    HD2    946     0.1699      1.008
   947          C   1055    TYR      C    947     0.5973      12.01
   948          O   1055    TYR      O    948    -0.5679         16   ; qtot 8
; residue 1056 ASN rtp ASN  q  0.0
   949          N   1056    ASN      N    949    -0.4157      14.01
   950          H   1056    ASN      H    950     0.2719      1.008
   951         CX   1056    ASN     CA    951     0.0143      12.01
   952         H1   1056    ASN     HA    952     0.1048      1.008
   953         2C   1056    ASN     CB    953    -0.2041      12.01
   954         HC   1056    ASN    HB1    954     0.0797      1.008
   955         HC   1056    ASN    HB2    955     0.0797      1.008
   956          C   1056    ASN     CG    956      0.713      12.01
   957          O   1056    ASN    OD1    957    -0.5931         16
   958          N   1056    ASN    ND2    958    -0.9191      14.01
   959          H   1056    ASN   HD21    959     0.4196      1.008
   960          H   1056    ASN   HD22    960     0.4196      1.008
   961          C   1056    ASN      C    961     0.5973      12.01
   962          O   1056    ASN      O    962    -0.5679         16   ; qtot 8
; residue 1057 LYS rtp LYS  q +1.0
   963          N   1057    LYS      N    963    -0.3479      14.01
   964          H   1057    LYS      H    964     0.2747      1.008
   965         CX   1057    LYS     CA    965      -0.24      12.01
   966         H1   1057    LYS     HA    966     0.1426      1.008
   967         C8   1057    LYS     CB    967    -0.0094      12.01
   968         HC   1057    LYS    HB1    968     0.0362      1.008
   969         HC   1057    LYS    HB2    969     0.0362      1.008
   970         C8   1057    LYS     CG    970     0.0187      12.01
   971         HC   1057    LYS    HG1    971     0.0103      1.008
   972         HC   1057    LYS    HG2    972     0.0103      1.008
   973         C8   1057    LYS     CD    973    -0.0479      12.01
   974         HC   1057    LYS    HD1    974     0.0621      1.008
   975         HC   1057    LYS    HD2    975     0.0621      1.008
   976         C8   1057    LYS     CE    976    -0.0143      12.01
   977         HP   1057    LYS    HE1    977     0.1135      1.008
   978         HP   1057    LYS    HE2    978     0.1135      1.008
   979         N3   1057    LYS     NZ    979    -0.3854      14.01
   980          H   1057    LYS    HZ1    980       0.34      1.008
   981          H   1057    LYS    HZ2    981       0.34      1.008
   982          H   1057    LYS    HZ3    982       0.34      1.008
   983          C   1057    LYS      C    983     0.7341      12.01
   984          O   1057    LYS      O    984    -0.5894         16   ; qtot 9
; residue 1058 ARG rtp ARG  q +1.0
   985          N   1058    ARG      N    985    -0.3479      14.01
   986          H   1058    ARG      H    986     0.2747      1.008
   987         CX   1058    ARG     CA    987    -0.2637      12.01
   988         H1   1058    ARG     HA    988      0.156      1.008
   989         C8   1058    ARG     CB    989    -0.0007      12.01
   990         HC   1058    ARG    HB1    990     0.0327      1.008
   991         HC   1058    ARG    HB2    991     0.0327      1.008
   992         C8   1058    ARG     CG    992      0.039      12.01
   993         HC   1058    ARG    HG1    993     0.0285      1.008
   994         HC   1058    ARG    HG2    994     0.0285      1.008
   995         C8   1058    ARG     CD    995     0.0486      12.01
   996         H1   1058    ARG    HD1    996     0.0687      1.008
   997         H1   1058    ARG    HD2    997     0.0687      1.008
   998         N2   1058    ARG     NE    998    -0.5295      14.01
   999          H   1058    ARG     HE    999     0.3456      1.008
  1000         CA   1058    ARG     CZ   1000     0.8076      12.01
  1001         N2   1058    ARG    NH1   1001    -0.8627      14.01
  1002          H   1058    ARG   HH11   1002     0.4478      1.008
  1003          H   1058    ARG   HH12   1003     0.4478      1.008
  1004         N2   1058    ARG    NH2   1004    -0.8627      14.01
  1005          H   1058    ARG   HH21   1005     0.4478      1.008
  1006          H   1058    ARG   HH22   1006     0.4478      1.008
  1007          C   1058    ARG      C   1007     0.7341      12.01
  1008          O   1058    ARG      O   1008    -0.5894         16   ; qtot 10
; residue 1059 SER rtp SER  q  0.0
  1009          N   1059    SER      N   1009    -0.4157      14.01
  1010          H   1059    SER      H   1010     0.2719      1.008
  1011         CX   1059    SER     CA   1011    -0.0249      12.01
  1012         H1   1059    SER     HA   1012     0.0843      1.008
  1013         2C   1059    SER     CB   1013     0.2117      12.01
  1014         H1   1059    SER    HB1   1014     0.0352      1.008
  1015         H1   1059    SER    HB2   1015     0.0352      1.008
  1016         OH   1059    SER     OG   1016    -0.6546         16
  1017         HO   1059    SER     HG   1017     0.4275      1.008
  1018          C   1059    SER      C   1018     0.5973      12.01
  1019          O   1059    SER      O   1019    -0.5679         16   ; qtot 10
; residue 1060 THR rtp THR  q  0.0
  1020          N   1060    THR      N   1020    -0.4157      14.01
  1021          H   1060    THR      H   1021     0.2719      1.008
  1022         CX   1060    THR     CA   1022    -0.0389      12.01
  1023         H1   1060    THR     HA   1023     0.1007      1.008
  1024         3C   1060    THR     CB   1024     0.3654      12.01
  1025         H1   1060    THR     HB   1025     0.0043      1.008
  1026         CT   1060    THR    CG2   1026    -0.2438      12.01
  1027         HC   1060    THR   HG21   1027     0.0642      1.008
  1028         HC   1060    THR   HG22   1028     0.0642      1.008
  1029         HC   1060    THR   HG23   1029     0.0642      1.008
  1030         OH   1060    THR    OG1   1030    -0.6761         16
  1031         HO   1060    THR    HG1   1031     0.4102      1.008
  1032          C   1060    THR      C   1032     0.5973      12.01
  1033          O   1060    THR      O   1033    -0.5679         16   ; qtot 10
; residue 1061 ILE rtp ILE  q  0.0
  1034          N   1061    ILE      N   1034    -0.4157      14.01
  1035          H   1061    ILE      H   1035     0.2719      1.008
  1036         CX   1061    ILE     CA   1036    -0.0597      12.01
  1037         H1   1061    ILE     HA   1037     0.0869      1.008
  1038         3C   1061    ILE     CB   1038     0.1303      12.01
  1039         HC   1061    ILE     HB   1039     0.0187      1.008
  1040         CT   1061    ILE    CG2   1040    -0.3204      12.01
  1041         HC   1061    ILE   HG21   1041     0.0882      1.008
  1042         HC   1061    ILE   HG22   1042     0.0882      1.008
  1043         HC   1061    ILE   HG23   1043     0.0882      1.008
  1044         2C   1061    ILE    CG1   1044     -0.043      12.01
  1045         HC   1061    ILE   HG11   1045     0.0236      1.008
  1046         HC   1061    ILE   HG12   1046     0.0236      1.008
  1047         CT   1061    ILE     CD   1047     -0.066      12.01
  1048         HC   1061    ILE    HD1   1048     0.0186      1.008
  1049         HC   1061    ILE    HD2   1049     0.0186      1.008
  1050         HC   1061    ILE    HD3   1050     0.0186      1.008
  1051          C   1061    ILE      C   1051     0.5973      12.01
  1052          O   1061    ILE      O   1052    -0.5679         16   ; qtot 10
; residue 1062 THR rtp THR  q  0.0
  1053          N   1062    THR      N   1053    -0.4157      14.01
  1054          H   1062    THR      H   1054     0.2719      1.008
  1055         CX   1062    THR     CA   1055    -0.0389      12.01
  1056         H1   1062    THR     HA   1056     0.1007      1.008
  1057         3C   1062    THR     CB   1057     0.3654      12.01
  1058         H1   1062    THR     HB   1058     0.0043      1.008
  1059         CT   1062    THR    CG2   1059    -0.2438      12.01
  1060         HC   1062    THR   HG21   1060     0.0642      1.008
  1061         HC   1062    THR   HG22   1061     0.0642      1.008
  1062         HC   1062    THR   HG23   1062     0.0642      1.008
  1063         OH   1062    THR    OG1   1063    -0.6761         16
  1064         HO   1062    THR    HG1   1064     0.4102      1.008
  1065          C   1062    THR      C   1065     0.5973      12.01
  1066          O   1062    THR      O   1066    -0.5679         16   ; qtot 10
; residue 1063 SER rtp SER  q  0.0
  1067          N   1063    SER      N   1067    -0.4157      14.01
  1068          H   1063    SER      H   1068     0.2719      1.008
  1069         CX   1063    SER     CA   1069    -0.0249      12.01
  1070         H1   1063    SER     HA   1070     0.0843      1.008
  1071         2C   1063    SER     CB   1071     0.2117      12.01
  1072         H1   1063    SER    HB1   1072     0.0352      1.008
  1073         H1   1063    SER    HB2   1073     0.0352      1.008
  1074         OH   1063    SER     OG   1074    -0.6546         16
  1075         HO   1063    SER     HG   1075     0.4275      1.008
  1076          C   1063    SER      C   1076     0.5973      12.01
  1077          O   1063    SER      O   1077    -0.5679         16   ; qtot 10
; residue 1064 ARG rtp ARG  q +1.0
  1078          N   1064    ARG      N   1078    -0.3479      14.01
  1079          H   1064    ARG      H   1079     0.2747      1.008
  1080         CX   1064    ARG     CA   1080    -0.2637      12.01
  1081         H1   1064    ARG     HA   1081      0.156      1.008
  1082         C8   1064    ARG     CB   1082    -0.0007      12.01
  1083         HC   1064    ARG    HB1   1083     0.0327      1.008
  1084         HC   1064    ARG    HB2   1084     0.0327      1.008
  1085         C8   1064    ARG     CG   1085      0.039      12.01
  1086         HC   1064    ARG    HG1   1086     0.0285      1.008
  1087         HC   1064    ARG    HG2   1087     0.0285      1.008
  1088         C8   1064    ARG     CD   1088     0.0486      12.01
  1089         H1   1064    ARG    HD1   1089     0.0687      1.008
  1090         H1   1064    ARG    HD2   1090     0.0687      1.008
  1091         N2   1064    ARG     NE   1091    -0.5295      14.01
  1092          H   1064    ARG     HE   1092     0.3456      1.008
  1093         CA   1064    ARG     CZ   1093     0.8076      12.01
  1094         N2   1064    ARG    NH1   1094    -0.8627      14.01
  1095          H   1064    ARG   HH11   1095     0.4478      1.008
  1096          H   1064    ARG   HH12   1096     0.4478      1.008
  1097         N2   1064    ARG    NH2   1097    -0.8627      14.01
  1098          H   1064    ARG   HH21   1098     0.4478      1.008
  1099          H   1064    ARG   HH22   1099     0.4478      1.008
  1100          C   1064    ARG      C   1100     0.7341      12.01
  1101          O   1064    ARG      O   1101    -0.5894         16   ; qtot 11
; residue 1065 GLU rtp GLU  q -1.0
  1102          N   1065    GLU      N   1102    -0.5163      14.01
  1103          H   1065    GLU      H   1103     0.2936      1.008
  1104         CX   1065    GLU     CA   1104     0.0397      12.01
  1105         H1   1065    GLU     HA   1105     0.1105      1.008
  1106         2C   1065    GLU     CB   1106      0.056      12.01
  1107         HC   1065    GLU    HB1   1107    -0.0173      1.008
  1108         HC   1065    GLU    HB2   1108    -0.0173      1.008
  1109         2C   1065    GLU     CG   1109     0.0136      12.01
  1110         HC   1065    GLU    HG1   1110    -0.0425      1.008
  1111         HC   1065    GLU    HG2   1111    -0.0425      1.008
  1112         CO   1065    GLU     CD   1112     0.8054      12.01
  1113         O2   1065    GLU    OE1   1113    -0.8188         16
  1114         O2   1065    GLU    OE2   1114    -0.8188         16
  1115          C   1065    GLU      C   1115     0.5366      12.01
  1116          O   1065    GLU      O   1116    -0.5819         16   ; qtot 10
; residue 1066 ILE rtp ILE  q  0.0
  1117          N   1066    ILE      N   1117    -0.4157      14.01
  1118          H   1066    ILE      H   1118     0.2719      1.008
  1119         CX   1066    ILE     CA   1119    -0.0597      12.01
  1120         H1   1066    ILE     HA   1120     0.0869      1.008
  1121         3C   1066    ILE     CB   1121     0.1303      12.01
  1122         HC   1066    ILE     HB   1122     0.0187      1.008
  1123         CT   1066    ILE    CG2   1123    -0.3204      12.01
  1124         HC   1066    ILE   HG21   1124     0.0882      1.008
  1125         HC   1066    ILE   HG22   1125     0.0882      1.008
  1126         HC   1066    ILE   HG23   1126     0.0882      1.008
  1127         2C   1066    ILE    CG1   1127     -0.043      12.01
  1128         HC   1066    ILE   HG11   1128     0.0236      1.008
  1129         HC   1066    ILE   HG12   1129     0.0236      1.008
  1130         CT   1066    ILE     CD   1130     -0.066      12.01
  1131         HC   1066    ILE    HD1   1131     0.0186      1.008
  1132         HC   1066    ILE    HD2   1132     0.0186      1.008
  1133         HC   1066    ILE    HD3   1133     0.0186      1.008
  1134          C   1066    ILE      C   1134     0.5973      12.01
  1135          O   1066    ILE      O   1135    -0.5679         16   ; qtot 10
; residue 1067 GLN rtp GLN  q  0.0
  1136          N   1067    GLN      N   1136    -0.4157      14.01
  1137          H   1067    GLN      H   1137     0.2719      1.008
  1138         CX   1067    GLN     CA   1138    -0.0031      12.01
  1139         H1   1067    GLN     HA   1139      0.085      1.008
  1140         2C   1067    GLN     CB   1140    -0.0036      12.01
  1141         HC   1067    GLN    HB1   1141     0.0171      1.008
  1142         HC   1067    GLN    HB2   1142     0.0171      1.008
  1143         2C   1067    GLN     CG   1143    -0.0645      12.01
  1144         HC   1067    GLN    HG1   1144     0.0352      1.008
  1145         HC   1067    GLN    HG2   1145     0.0352      1.008
  1146          C   1067    GLN     CD   1146     0.6951      12.01
  1147          O   1067    GLN    OE1   1147    -0.6086         16
  1148          N   1067    GLN    NE2   1148    -0.9407      14.01
  1149          H   1067    GLN   HE21   1149     0.4251      1.008
  1150          H   1067    GLN   HE22   1150     0.4251      1.008
  1151          C   1067    GLN      C   1151     0.5973      12.01
  1152          O   1067    GLN      O   1152    -0.5679         16   ; qtot 10
; residue 1068 THR rtp THR  q  0.0
  1153          N   1068    THR      N   1153    -0.4157      14.01
  1154          H   1068    THR      H   1154     0.2719      1.008
  1155         CX   1068    THR     CA   1155    -0.0389      12.01
  1156         H1   1068    THR     HA   1156     0.1007      1.008
  1157         3C   1068    THR     CB   1157     0.3654      12.01
  1158         H1   1068    THR     HB   1158     0.0043      1.008
  1159         CT   1068    THR    CG2   1159    -0.2438      12.01
  1160         HC   1068    THR   HG21   1160     0.0642      1.008
  1161         HC   1068    THR   HG22   1161     0.0642      1.008
  1162         HC   1068    THR   HG23   1162     0.0642      1.008
  1163         OH   1068    THR    OG1   1163    -0.6761         16
  1164         HO   1068    THR    HG1   1164     0.4102      1.008
  1165          C   1068    THR      C   1165     0.5973      12.01
  1166          O   1068    THR      O   1166    -0.5679         16   ; qtot 10
; residue 1069 ALA rtp ALA  q  0.0
  1167          N   1069    ALA      N   1167    -0.4157      14.01
  1168          H   1069    ALA      H   1168     0.2719      1.008
  1169         CX   1069    ALA     CA   1169     0.0337      12.01
  1170         H1   1069    ALA     HA   1170     0.0823      1.008
  1171         CT   1069    ALA     CB   1171    -0.1825      12.01
  1172         HC   1069    ALA    HB1   1172     0.0603      1.008
  1173         HC   1069    ALA    HB2   1173     0.0603      1.008
  1174         HC   1069    ALA    HB3   1174     0.0603      1.008
  1175          C   1069    ALA      C   1175     0.5973      12.01
  1176          O   1069    ALA      O   1176    -0.5679         16   ; qtot 10
; residue 1070 VAL rtp VAL  q  0.0
  1177          N   1070    VAL      N   1177    -0.4157      14.01
  1178          H   1070    VAL      H   1178     0.2719      1.008
  1179         CX   1070    VAL     CA   1179    -0.0875      12.01
  1180         H1   1070    VAL     HA   1180     0.0969      1.008
  1181         3C   1070    VAL     CB   1181     0.2985      12.01
  1182         HC   1070    VAL     HB   1182    -0.0297      1.008
  1183         CT   1070    VAL    CG1   1183    -0.3192      12.01
  1184         HC   1070    VAL   HG11   1184     0.0791      1.008
  1185         HC   1070    VAL   HG12   1185     0.0791      1.008
  1186         HC   1070    VAL   HG13   1186     0.0791      1.008
  1187         CT   1070    VAL    CG2   1187    -0.3192      12.01
  1188         HC   1070    VAL   HG21   1188     0.0791      1.008
  1189         HC   1070    VAL   HG22   1189     0.0791      1.008
  1190         HC   1070    VAL   HG23   1190     0.0791      1.008
  1191          C   1070    VAL      C   1191     0.5973      12.01
  1192          O   1070    VAL      O   1192    -0.5679         16   ; qtot 10
; residue 1071 ARG rtp ARG  q +1.0
  1193          N   1071    ARG      N   1193    -0.3479      14.01
  1194          H   1071    ARG      H   1194     0.2747      1.008
  1195         CX   1071    ARG     CA   1195    -0.2637      12.01
  1196         H1   1071    ARG     HA   1196      0.156      1.008
  1197         C8   1071    ARG     CB   1197    -0.0007      12.01
  1198         HC   1071    ARG    HB1   1198     0.0327      1.008
  1199         HC   1071    ARG    HB2   1199     0.0327      1.008
  1200         C8   1071    ARG     CG   1200      0.039      12.01
  1201         HC   1071    ARG    HG1   1201     0.0285      1.008
  1202         HC   1071    ARG    HG2   1202     0.0285      1.008
  1203         C8   1071    ARG     CD   1203     0.0486      12.01
  1204         H1   1071    ARG    HD1   1204     0.0687      1.008
  1205         H1   1071    ARG    HD2   1205     0.0687      1.008
  1206         N2   1071    ARG     NE   1206    -0.5295      14.01
  1207          H   1071    ARG     HE   1207     0.3456      1.008
  1208         CA   1071    ARG     CZ   1208     0.8076      12.01
  1209         N2   1071    ARG    NH1   1209    -0.8627      14.01
  1210          H   1071    ARG   HH11   1210     0.4478      1.008
  1211          H   1071    ARG   HH12   1211     0.4478      1.008
  1212         N2   1071    ARG    NH2   1212    -0.8627      14.01
  1213          H   1071    ARG   HH21   1213     0.4478      1.008
  1214          H   1071    ARG   HH22   1214     0.4478      1.008
  1215          C   1071    ARG      C   1215     0.7341      12.01
  1216          O   1071    ARG      O   1216    -0.5894         16   ; qtot 11
; residue 1072 LEU rtp LEU  q  0.0
  1217          N   1072    LEU      N   1217    -0.4157      14.01
  1218          H   1072    LEU      H   1218     0.2719      1.008
  1219         CX   1072    LEU     CA   1219    -0.0518      12.01
  1220         H1   1072    LEU     HA   1220     0.0922      1.008
  1221         2C   1072    LEU     CB   1221    -0.1102      12.01
  1222         HC   1072    LEU    HB1   1222     0.0457      1.008
  1223         HC   1072    LEU    HB2   1223     0.0457      1.008
  1224         3C   1072    LEU     CG   1224     0.3531      12.01
  1225         HC   1072    LEU     HG   1225    -0.0361      1.008
  1226         CT   1072    LEU    CD1   1226    -0.4121      12.01
  1227         HC   1072    LEU   HD11   1227        0.1      1.008
  1228         HC   1072    LEU   HD12   1228        0.1      1.008
  1229         HC   1072    LEU   HD13   1229        0.1      1.008
  1230         CT   1072    LEU    CD2   1230    -0.4121      12.01
  1231         HC   1072    LEU   HD21   1231        0.1      1.008
  1232         HC   1072    LEU   HD22   1232        0.1      1.008
  1233         HC   1072    LEU   HD23   1233        0.1      1.008
  1234          C   1072    LEU      C   1234     0.5973      12.01
  1235          O   1072    LEU      O   1235    -0.5679         16   ; qtot 11
; residue 1073 LEU rtp LEU  q  0.0
  1236          N   1073    LEU      N   1236    -0.4157      14.01
  1237          H   1073    LEU      H   1237     0.2719      1.008
  1238         CX   1073    LEU     CA   1238    -0.0518      12.01
  1239         H1   1073    LEU     HA   1239     0.0922      1.008
  1240         2C   1073    LEU     CB   1240    -0.1102      12.01
  1241         HC   1073    LEU    HB1   1241     0.0457      1.008
  1242         HC   1073    LEU    HB2   1242     0.0457      1.008
  1243         3C   1073    LEU     CG   1243     0.3531      12.01
  1244         HC   1073    LEU     HG   1244    -0.0361      1.008
  1245         CT   1073    LEU    CD1   1245    -0.4121      12.01
  1246         HC   1073    LEU   HD11   1246        0.1      1.008
  1247         HC   1073    LEU   HD12   1247        0.1      1.008
  1248         HC   1073    LEU   HD13   1248        0.1      1.008
  1249         CT   1073    LEU    CD2   1249    -0.4121      12.01
  1250         HC   1073    LEU   HD21   1250        0.1      1.008
  1251         HC   1073    LEU   HD22   1251        0.1      1.008
  1252         HC   1073    LEU   HD23   1252        0.1      1.008
  1253          C   1073    LEU      C   1253     0.5973      12.01
  1254          O   1073    LEU      O   1254    -0.5679         16   ; qtot 11
; residue 1074 LEU rtp LEU  q  0.0
  1255          N   1074    LEU      N   1255    -0.4157      14.01
  1256          H   1074    LEU      H   1256     0.2719      1.008
  1257         CX   1074    LEU     CA   1257    -0.0518      12.01
  1258         H1   1074    LEU     HA   1258     0.0922      1.008
  1259         2C   1074    LEU     CB   1259    -0.1102      12.01
  1260         HC   1074    LEU    HB1   1260     0.0457      1.008
  1261         HC   1074    LEU    HB2   1261     0.0457      1.008
  1262         3C   1074    LEU     CG   1262     0.3531      12.01
  1263         HC   1074    LEU     HG   1263    -0.0361      1.008
  1264         CT   1074    LEU    CD1   1264    -0.4121      12.01
  1265         HC   1074    LEU   HD11   1265        0.1      1.008
  1266         HC   1074    LEU   HD12   1266        0.1      1.008
  1267         HC   1074    LEU   HD13   1267        0.1      1.008
  1268         CT   1074    LEU    CD2   1268    -0.4121      12.01
  1269         HC   1074    LEU   HD21   1269        0.1      1.008
  1270         HC   1074    LEU   HD22   1270        0.1      1.008
  1271         HC   1074    LEU   HD23   1271        0.1      1.008
  1272          C   1074    LEU      C   1272     0.5973      12.01
  1273          O   1074    LEU      O   1273    -0.5679         16   ; qtot 11
; residue 1075 PRO rtp PRO  q  0.0
  1274          N   1075    PRO      N   1274    -0.2548      14.01
  1275         CT   1075    PRO     CD   1275     0.0192      12.01
  1276         H1   1075    PRO    HD1   1276     0.0391      1.008
  1277         H1   1075    PRO    HD2   1277     0.0391      1.008
  1278         CT   1075    PRO     CG   1278     0.0189      12.01
  1279         HC   1075    PRO    HG1   1279     0.0213      1.008
  1280         HC   1075    PRO    HG2   1280     0.0213      1.008
  1281         CT   1075    PRO     CB   1281     -0.007      12.01
  1282         HC   1075    PRO    HB1   1282     0.0253      1.008
  1283         HC   1075    PRO    HB2   1283     0.0253      1.008
  1284         CX   1075    PRO     CA   1284    -0.0266      12.01
  1285         H1   1075    PRO     HA   1285     0.0641      1.008
  1286          C   1075    PRO      C   1286     0.5896      12.01
  1287          O   1075    PRO      O   1287    -0.5748         16   ; qtot 11
; residue 1076 GLY rtp GLY  q  0.0
  1288          N   1076    GLY      N   1288    -0.4157      14.01
  1289          H   1076    GLY      H   1289     0.2719      1.008
  1290         CX   1076    GLY     CA   1290    -0.0252      12.01
  1291         H1   1076    GLY    HA1   1291     0.0698      1.008
  1292         H1   1076    GLY    HA2   1292     0.0698      1.008
  1293          C   1076    GLY      C   1293     0.5973      12.01
  1294          O   1076    GLY      O   1294    -0.5679         16   ; qtot 11
; residue 1077 GLU rtp GLU  q -1.0
  1295          N   1077    GLU      N   1295    -0.5163      14.01
  1296          H   1077    GLU      H   1296     0.2936      1.008
  1297         CX   1077    GLU     CA   1297     0.0397      12.01
  1298         H1   1077    GLU     HA   1298     0.1105      1.008
  1299         2C   1077    GLU     CB   1299      0.056      12.01
  1300         HC   1077    GLU    HB1   1300    -0.0173      1.008
  1301         HC   1077    GLU    HB2   1301    -0.0173      1.008
  1302         2C   1077    GLU     CG   1302     0.0136      12.01
  1303         HC   1077    GLU    HG1   1303    -0.0425      1.008
  1304         HC   1077    GLU    HG2   1304    -0.0425      1.008
  1305         CO   1077    GLU     CD   1305     0.8054      12.01
  1306         O2   1077    GLU    OE1   1306    -0.8188         16
  1307         O2   1077    GLU    OE2   1307    -0.8188         16
  1308          C   1077    GLU      C   1308     0.5366      12.01
  1309          O   1077    GLU      O   1309    -0.5819         16   ; qtot 10
; residue 1078 LEU rtp LEU  q  0.0
  1310          N   1078    LEU      N   1310    -0.4157      14.01
  1311          H   1078    LEU      H   1311     0.2719      1.008
  1312         CX   1078    LEU     CA   1312    -0.0518      12.01
  1313         H1   1078    LEU     HA   1313     0.0922      1.008
  1314         2C   1078    LEU     CB   1314    -0.1102      12.01
  1315         HC   1078    LEU    HB1   1315     0.0457      1.008
  1316         HC   1078    LEU    HB2   1316     0.0457      1.008
  1317         3C   1078    LEU     CG   1317     0.3531      12.01
  1318         HC   1078    LEU     HG   1318    -0.0361      1.008
  1319         CT   1078    LEU    CD1   1319    -0.4121      12.01
  1320         HC   1078    LEU   HD11   1320        0.1      1.008
  1321         HC   1078    LEU   HD12   1321        0.1      1.008
  1322         HC   1078    LEU   HD13   1322        0.1      1.008
  1323         CT   1078    LEU    CD2   1323    -0.4121      12.01
  1324         HC   1078    LEU   HD21   1324        0.1      1.008
  1325         HC   1078    LEU   HD22   1325        0.1      1.008
  1326         HC   1078    LEU   HD23   1326        0.1      1.008
  1327          C   1078    LEU      C   1327     0.5973      12.01
  1328          O   1078    LEU      O   1328    -0.5679         16   ; qtot 10
; residue 1079 ALA rtp ALA  q  0.0
  1329          N   1079    ALA      N   1329    -0.4157      14.01
  1330          H   1079    ALA      H   1330     0.2719      1.008
  1331         CX   1079    ALA     CA   1331     0.0337      12.01
  1332         H1   1079    ALA     HA   1332     0.0823      1.008
  1333         CT   1079    ALA     CB   1333    -0.1825      12.01
  1334         HC   1079    ALA    HB1   1334     0.0603      1.008
  1335         HC   1079    ALA    HB2   1335     0.0603      1.008
  1336         HC   1079    ALA    HB3   1336     0.0603      1.008
  1337          C   1079    ALA      C   1337     0.5973      12.01
  1338          O   1079    ALA      O   1338    -0.5679         16   ; qtot 10
; residue 1080 LYS rtp LYS  q +1.0
  1339          N   1080    LYS      N   1339    -0.3479      14.01
  1340          H   1080    LYS      H   1340     0.2747      1.008
  1341         CX   1080    LYS     CA   1341      -0.24      12.01
  1342         H1   1080    LYS     HA   1342     0.1426      1.008
  1343         C8   1080    LYS     CB   1343    -0.0094      12.01
  1344         HC   1080    LYS    HB1   1344     0.0362      1.008
  1345         HC   1080    LYS    HB2   1345     0.0362      1.008
  1346         C8   1080    LYS     CG   1346     0.0187      12.01
  1347         HC   1080    LYS    HG1   1347     0.0103      1.008
  1348         HC   1080    LYS    HG2   1348     0.0103      1.008
  1349         C8   1080    LYS     CD   1349    -0.0479      12.01
  1350         HC   1080    LYS    HD1   1350     0.0621      1.008
  1351         HC   1080    LYS    HD2   1351     0.0621      1.008
  1352         C8   1080    LYS     CE   1352    -0.0143      12.01
  1353         HP   1080    LYS    HE1   1353     0.1135      1.008
  1354         HP   1080    LYS    HE2   1354     0.1135      1.008
  1355         N3   1080    LYS     NZ   1355    -0.3854      14.01
  1356          H   1080    LYS    HZ1   1356       0.34      1.008
  1357          H   1080    LYS    HZ2   1357       0.34      1.008
  1358          H   1080    LYS    HZ3   1358       0.34      1.008
  1359          C   1080    LYS      C   1359     0.7341      12.01
  1360          O   1080    LYS      O   1360    -0.5894         16   ; qtot 11
; residue 1081 HIE rtp HIE  q  0.0
  1361          N   1081    HIE      N   1361    -0.4157      14.01
  1362          H   1081    HIE      H   1362     0.2719      1.008
  1363         CX   1081    HIE     CA   1363    -0.0581      12.01
  1364         H1   1081    HIE     HA   1364      0.136      1.008
  1365         CT   1081    HIE     CB   1365    -0.0074      12.01
  1366         HC   1081    HIE    HB1   1366     0.0367      1.008
  1367         HC   1081    HIE    HB2   1367     0.0367      1.008
  1368         CC   1081    HIE     CG   1368     0.1868      12.01
  1369         NB   1081    HIE    ND1   1369    -0.5432      14.01
  1370         CR   1081    HIE    CE1   1370     0.1635      12.01
  1371         H5   1081    HIE    HE1   1371     0.1435      1.008
  1372         NA   1081    HIE    NE2   1372    -0.2795      14.01
  1373          H   1081    HIE    HE2   1373     0.3339      1.008
  1374         CW   1081    HIE    CD2   1374    -0.2207      12.01
  1375         H4   1081    HIE    HD2   1375     0.1862      1.008
  1376          C   1081    HIE      C   1376     0.5973      12.01
  1377          O   1081    HIE      O   1377    -0.5679         16   ; qtot 11
; residue 1082 ALA rtp ALA  q  0.0
  1378          N   1082    ALA      N   1378    -0.4157      14.01
  1379          H   1082    ALA      H   1379     0.2719      1.008
  1380         CX   1082    ALA     CA   1380     0.0337      12.01
  1381         H1   1082    ALA     HA   1381     0.0823      1.008
  1382         CT   1082    ALA     CB   1382    -0.1825      12.01
  1383         HC   1082    ALA    HB1   1383     0.0603      1.008
  1384         HC   1082    ALA    HB2   1384     0.0603      1.008
  1385         HC   1082    ALA    HB3   1385     0.0603      1.008
  1386          C   1082    ALA      C   1386     0.5973      12.01
  1387          O   1082    ALA      O   1387    -0.5679         16   ; qtot 11
; residue 1083 VAL rtp VAL  q  0.0
  1388          N   1083    VAL      N   1388    -0.4157      14.01
  1389          H   1083    VAL      H   1389     0.2719      1.008
  1390         CX   1083    VAL     CA   1390    -0.0875      12.01
  1391         H1   1083    VAL     HA   1391     0.0969      1.008
  1392         3C   1083    VAL     CB   1392     0.2985      12.01
  1393         HC   1083    VAL     HB   1393    -0.0297      1.008
  1394         CT   1083    VAL    CG1   1394    -0.3192      12.01
  1395         HC   1083    VAL   HG11   1395     0.0791      1.008
  1396         HC   1083    VAL   HG12   1396     0.0791      1.008
  1397         HC   1083    VAL   HG13   1397     0.0791      1.008
  1398         CT   1083    VAL    CG2   1398    -0.3192      12.01
  1399         HC   1083    VAL   HG21   1399     0.0791      1.008
  1400         HC   1083    VAL   HG22   1400     0.0791      1.008
  1401         HC   1083    VAL   HG23   1401     0.0791      1.008
  1402          C   1083    VAL      C   1402     0.5973      12.01
  1403          O   1083    VAL      O   1403    -0.5679         16   ; qtot 11
; residue 1084 SER rtp SER  q  0.0
  1404          N   1084    SER      N   1404    -0.4157      14.01
  1405          H   1084    SER      H   1405     0.2719      1.008
  1406         CX   1084    SER     CA   1406    -0.0249      12.01
  1407         H1   1084    SER     HA   1407     0.0843      1.008
  1408         2C   1084    SER     CB   1408     0.2117      12.01
  1409         H1   1084    SER    HB1   1409     0.0352      1.008
  1410         H1   1084    SER    HB2   1410     0.0352      1.008
  1411         OH   1084    SER     OG   1411    -0.6546         16
  1412         HO   1084    SER     HG   1412     0.4275      1.008
  1413          C   1084    SER      C   1413     0.5973      12.01
  1414          O   1084    SER      O   1414    -0.5679         16   ; qtot 11
; residue 1085 GLU rtp GLU  q -1.0
  1415          N   1085    GLU      N   1415    -0.5163      14.01
  1416          H   1085    GLU      H   1416     0.2936      1.008
  1417         CX   1085    GLU     CA   1417     0.0397      12.01
  1418         H1   1085    GLU     HA   1418     0.1105      1.008
  1419         2C   1085    GLU     CB   1419      0.056      12.01
  1420         HC   1085    GLU    HB1   1420    -0.0173      1.008
  1421         HC   1085    GLU    HB2   1421    -0.0173      1.008
  1422         2C   1085    GLU     CG   1422     0.0136      12.01
  1423         HC   1085    GLU    HG1   1423    -0.0425      1.008
  1424         HC   1085    GLU    HG2   1424    -0.0425      1.008
  1425         CO   1085    GLU     CD   1425     0.8054      12.01
  1426         O2   1085    GLU    OE1   1426    -0.8188         16
  1427         O2   1085    GLU    OE2   1427    -0.8188         16
  1428          C   1085    GLU      C   1428     0.5366      12.01
  1429          O   1085    GLU      O   1429    -0.5819         16   ; qtot 10
; residue 1086 GLY rtp GLY  q  0.0
  1430          N   1086    GLY      N   1430    -0.4157      14.01
  1431          H   1086    GLY      H   1431     0.2719      1.008
  1432         CX   1086    GLY     CA   1432    -0.0252      12.01
  1433         H1   1086    GLY    HA1   1433     0.0698      1.008
  1434         H1   1086    GLY    HA2   1434     0.0698      1.008
  1435          C   1086    GLY      C   1435     0.5973      12.01
  1436          O   1086    GLY      O   1436    -0.5679         16   ; qtot 10
; residue 1087 THR rtp THR  q  0.0
  1437          N   1087    THR      N   1437    -0.4157      14.01
  1438          H   1087    THR      H   1438     0.2719      1.008
  1439         CX   1087    THR     CA   1439    -0.0389      12.01
  1440         H1   1087    THR     HA   1440     0.1007      1.008
  1441         3C   1087    THR     CB   1441     0.3654      12.01
  1442         H1   1087    THR     HB   1442     0.0043      1.008
  1443         CT   1087    THR    CG2   1443    -0.2438      12.01
  1444         HC   1087    THR   HG21   1444     0.0642      1.008
  1445         HC   1087    THR   HG22   1445     0.0642      1.008
  1446         HC   1087    THR   HG23   1446     0.0642      1.008
  1447         OH   1087    THR    OG1   1447    -0.6761         16
  1448         HO   1087    THR    HG1   1448     0.4102      1.008
  1449          C   1087    THR      C   1449     0.5973      12.01
  1450          O   1087    THR      O   1450    -0.5679         16   ; qtot 10
; residue 1088 LYS rtp LYS  q +1.0
  1451          N   1088    LYS      N   1451    -0.3479      14.01
  1452          H   1088    LYS      H   1452     0.2747      1.008
  1453         CX   1088    LYS     CA   1453      -0.24      12.01
  1454         H1   1088    LYS     HA   1454     0.1426      1.008
  1455         C8   1088    LYS     CB   1455    -0.0094      12.01
  1456         HC   1088    LYS    HB1   1456     0.0362      1.008
  1457         HC   1088    LYS    HB2   1457     0.0362      1.008
  1458         C8   1088    LYS     CG   1458     0.0187      12.01
  1459         HC   1088    LYS    HG1   1459     0.0103      1.008
  1460         HC   1088    LYS    HG2   1460     0.0103      1.008
  1461         C8   1088    LYS     CD   1461    -0.0479      12.01
  1462         HC   1088    LYS    HD1   1462     0.0621      1.008
  1463         HC   1088    LYS    HD2   1463     0.0621      1.008
  1464         C8   1088    LYS     CE   1464    -0.0143      12.01
  1465         HP   1088    LYS    HE1   1465     0.1135      1.008
  1466         HP   1088    LYS    HE2   1466     0.1135      1.008
  1467         N3   1088    LYS     NZ   1467    -0.3854      14.01
  1468          H   1088    LYS    HZ1   1468       0.34      1.008
  1469          H   1088    LYS    HZ2   1469       0.34      1.008
  1470          H   1088    LYS    HZ3   1470       0.34      1.008
  1471          C   1088    LYS      C   1471     0.7341      12.01
  1472          O   1088    LYS      O   1472    -0.5894         16   ; qtot 11
; residue 1089 ALA rtp ALA  q  0.0
  1473          N   1089    ALA      N   1473    -0.4157      14.01
  1474          H   1089    ALA      H   1474     0.2719      1.008
  1475         CX   1089    ALA     CA   1475     0.0337      12.01
  1476         H1   1089    ALA     HA   1476     0.0823      1.008
  1477         CT   1089    ALA     CB   1477    -0.1825      12.01
  1478         HC   1089    ALA    HB1   1478     0.0603      1.008
  1479         HC   1089    ALA    HB2   1479     0.0603      1.008
  1480         HC   1089    ALA    HB3   1480     0.0603      1.008
  1481          C   1089    ALA      C   1481     0.5973      12.01
  1482          O   1089    ALA      O   1482    -0.5679         16   ; qtot 11
; residue 1090 VAL rtp VAL  q  0.0
  1483          N   1090    VAL      N   1483    -0.4157      14.01
  1484          H   1090    VAL      H   1484     0.2719      1.008
  1485         CX   1090    VAL     CA   1485    -0.0875      12.01
  1486         H1   1090    VAL     HA   1486     0.0969      1.008
  1487         3C   1090    VAL     CB   1487     0.2985      12.01
  1488         HC   1090    VAL     HB   1488    -0.0297      1.008
  1489         CT   1090    VAL    CG1   1489    -0.3192      12.01
  1490         HC   1090    VAL   HG11   1490     0.0791      1.008
  1491         HC   1090    VAL   HG12   1491     0.0791      1.008
  1492         HC   1090    VAL   HG13   1492     0.0791      1.008
  1493         CT   1090    VAL    CG2   1493    -0.3192      12.01
  1494         HC   1090    VAL   HG21   1494     0.0791      1.008
  1495         HC   1090    VAL   HG22   1495     0.0791      1.008
  1496         HC   1090    VAL   HG23   1496     0.0791      1.008
  1497          C   1090    VAL      C   1497     0.5973      12.01
  1498          O   1090    VAL      O   1498    -0.5679         16   ; qtot 11
; residue 1091 THR rtp THR  q  0.0
  1499          N   1091    THR      N   1499    -0.4157      14.01
  1500          H   1091    THR      H   1500     0.2719      1.008
  1501         CX   1091    THR     CA   1501    -0.0389      12.01
  1502         H1   1091    THR     HA   1502     0.1007      1.008
  1503         3C   1091    THR     CB   1503     0.3654      12.01
  1504         H1   1091    THR     HB   1504     0.0043      1.008
  1505         CT   1091    THR    CG2   1505    -0.2438      12.01
  1506         HC   1091    THR   HG21   1506     0.0642      1.008
  1507         HC   1091    THR   HG22   1507     0.0642      1.008
  1508         HC   1091    THR   HG23   1508     0.0642      1.008
  1509         OH   1091    THR    OG1   1509    -0.6761         16
  1510         HO   1091    THR    HG1   1510     0.4102      1.008
  1511          C   1091    THR      C   1511     0.5973      12.01
  1512          O   1091    THR      O   1512    -0.5679         16   ; qtot 11
; residue 1092 LYS rtp LYS  q +1.0
  1513          N   1092    LYS      N   1513    -0.3479      14.01
  1514          H   1092    LYS      H   1514     0.2747      1.008
  1515         CX   1092    LYS     CA   1515      -0.24      12.01
  1516         H1   1092    LYS     HA   1516     0.1426      1.008
  1517         C8   1092    LYS     CB   1517    -0.0094      12.01
  1518         HC   1092    LYS    HB1   1518     0.0362      1.008
  1519         HC   1092    LYS    HB2   1519     0.0362      1.008
  1520         C8   1092    LYS     CG   1520     0.0187      12.01
  1521         HC   1092    LYS    HG1   1521     0.0103      1.008
  1522         HC   1092    LYS    HG2   1522     0.0103      1.008
  1523         C8   1092    LYS     CD   1523    -0.0479      12.01
  1524         HC   1092    LYS    HD1   1524     0.0621      1.008
  1525         HC   1092    LYS    HD2   1525     0.0621      1.008
  1526         C8   1092    LYS     CE   1526    -0.0143      12.01
  1527         HP   1092    LYS    HE1   1527     0.1135      1.008
  1528         HP   1092    LYS    HE2   1528     0.1135      1.008
  1529         N3   1092    LYS     NZ   1529    -0.3854      14.01
  1530          H   1092    LYS    HZ1   1530       0.34      1.008
  1531          H   1092    LYS    HZ2   1531       0.34      1.008
  1532          H   1092    LYS    HZ3   1532       0.34      1.008
  1533          C   1092    LYS      C   1533     0.7341      12.01
  1534          O   1092    LYS      O   1534    -0.5894         16   ; qtot 12
; residue 1093 TYR rtp TYR  q  0.0
  1535          N   1093    TYR      N   1535    -0.4157      14.01
  1536          H   1093    TYR      H   1536     0.2719      1.008
  1537         CX   1093    TYR     CA   1537    -0.0014      12.01
  1538         H1   1093    TYR     HA   1538     0.0876      1.008
  1539         CT   1093    TYR     CB   1539    -0.0152      12.01
  1540         HC   1093    TYR    HB1   1540     0.0295      1.008
  1541         HC   1093    TYR    HB2   1541     0.0295      1.008
  1542         CA   1093    TYR     CG   1542    -0.0011      12.01
  1543         CA   1093    TYR    CD1   1543    -0.1906      12.01
  1544         HA   1093    TYR    HD1   1544     0.1699      1.008
  1545         CA   1093    TYR    CE1   1545    -0.2341      12.01
  1546         HA   1093    TYR    HE1   1546     0.1656      1.008
  1547          C   1093    TYR     CZ   1547     0.3226      12.01
  1548         OH   1093    TYR     OH   1548    -0.5579         16
  1549         HO   1093    TYR     HH   1549     0.3992      1.008
  1550         CA   1093    TYR    CE2   1550    -0.2341      12.01
  1551         HA   1093    TYR    HE2   1551     0.1656      1.008
  1552         CA   1093    TYR    CD2   1552    -0.1906      12.01
  1553         HA   1093    TYR    HD2   1553     0.1699      1.008
  1554          C   1093    TYR      C   1554     0.5973      12.01
  1555          O   1093    TYR      O   1555    -0.5679         16   ; qtot 12
; residue 1094 THR rtp THR  q  0.0
  1556          N   1094    THR      N   1556    -0.4157      14.01
  1557          H   1094    THR      H   1557     0.2719      1.008
  1558         CX   1094    THR     CA   1558    -0.0389      12.01
  1559         H1   1094    THR     HA   1559     0.1007      1.008
  1560         3C   1094    THR     CB   1560     0.3654      12.01
  1561         H1   1094    THR     HB   1561     0.0043      1.008
  1562         CT   1094    THR    CG2   1562    -0.2438      12.01
  1563         HC   1094    THR   HG21   1563     0.0642      1.008
  1564         HC   1094    THR   HG22   1564     0.0642      1.008
  1565         HC   1094    THR   HG23   1565     0.0642      1.008
  1566         OH   1094    THR    OG1   1566    -0.6761         16
  1567         HO   1094    THR    HG1   1567     0.4102      1.008
  1568          C   1094    THR      C   1568     0.5973      12.01
  1569          O   1094    THR      O   1569    -0.5679         16   ; qtot 12
; residue 1095 SER rtp SER  q  0.0
  1570          N   1095    SER      N   1570    -0.4157      14.01
  1571          H   1095    SER      H   1571     0.2719      1.008
  1572         CX   1095    SER     CA   1572    -0.0249      12.01
  1573         H1   1095    SER     HA   1573     0.0843      1.008
  1574         2C   1095    SER     CB   1574     0.2117      12.01
  1575         H1   1095    SER    HB1   1575     0.0352      1.008
  1576         H1   1095    SER    HB2   1576     0.0352      1.008
  1577         OH   1095    SER     OG   1577    -0.6546         16
  1578         HO   1095    SER     HG   1578     0.4275      1.008
  1579          C   1095    SER      C   1579     0.5973      12.01
  1580          O   1095    SER      O   1580    -0.5679         16   ; qtot 12
; residue 1096 ALA rtp ALA  q  0.0
  1581          N   1096    ALA      N   1581    -0.4157      14.01
  1582          H   1096    ALA      H   1582     0.2719      1.008
  1583         CX   1096    ALA     CA   1583     0.0337      12.01
  1584         H1   1096    ALA     HA   1584     0.0823      1.008
  1585         CT   1096    ALA     CB   1585    -0.1825      12.01
  1586         HC   1096    ALA    HB1   1586     0.0603      1.008
  1587         HC   1096    ALA    HB2   1587     0.0603      1.008
  1588         HC   1096    ALA    HB3   1588     0.0603      1.008
  1589          C   1096    ALA      C   1589     0.5973      12.01
  1590          O   1096    ALA      O   1590    -0.5679         16   ; qtot 12
; residue 1097 LYS rtp CLYS q  0.0
  1591          N   1097    LYS      N   1591    -0.3481      14.01
  1592          H   1097    LYS      H   1592     0.2764      1.008
  1593         CX   1097    LYS     CA   1593    -0.2903      12.01
  1594         H1   1097    LYS     HA   1594     0.1438      1.008
  1595         C8   1097    LYS     CB   1595    -0.0538      12.01
  1596         HC   1097    LYS    HB1   1596     0.0482      1.008
  1597         HC   1097    LYS    HB2   1597     0.0482      1.008
  1598         C8   1097    LYS     CG   1598     0.0227      12.01
  1599         HC   1097    LYS    HG1   1599     0.0134      1.008
  1600         HC   1097    LYS    HG2   1600     0.0134      1.008
  1601         C8   1097    LYS     CD   1601    -0.0392      12.01
  1602         HC   1097    LYS    HD1   1602     0.0611      1.008
  1603         HC   1097    LYS    HD2   1603     0.0611      1.008
  1604         C8   1097    LYS     CE   1604    -0.0176      12.01
  1605         HP   1097    LYS    HE1   1605     0.1121      1.008
  1606         HP   1097    LYS    HE2   1606     0.1121      1.008
  1607         N3   1097    LYS     NZ   1607    -0.3741      14.01
  1608          H   1097    LYS    HZ1   1608     0.3374      1.008
  1609          H   1097    LYS    HZ2   1609     0.3374      1.008
  1610          H   1097    LYS    HZ3   1610     0.3374      1.008
  1611          C   1097    LYS      C   1611     0.8488      12.01
  1612         O2   1097    LYS    OC1   1612    -0.8252         16
  1613         O2   1097    LYS    OC2   1613    -0.8252         16   ; qtot 12

[ bonds ]
;  ai    aj funct            c0            c1            c2            c3
    1     2     1 
    1     3     1 
    1     4     1 
    1     5     1 
    5     6     1 
    5     7     1 
    5    23     1 
    7     8     1 
    7     9     1 
    7    10     1 
   10    11     1 
   10    12     1 
   10    13     1 
   13    14     1 
   13    15     1 
   13    16     1 
   16    17     1 
   16    18     1 
   16    19     1 
   19    20     1 
   19    21     1 
   19    22     1 
   23    24     1 
   23    25     1 
   25    26     1 
   25    27     1 
   27    28     1 
   27    29     1 
   27    45     1 
   29    30     1 
   29    31     1 
   29    32     1 
   32    33     1 
   32    34     1 
   32    35     1 
   35    36     1 
   35    37     1 
   35    38     1 
   38    39     1 
   38    40     1 
   38    41     1 
   41    42     1 
   41    43     1 
   41    44     1 
   45    46     1 
   45    47     1 
   47    48     1 
   47    49     1 
   49    50     1 
   49    51     1 
   49    69     1 
   51    52     1 
   51    53     1 
   51    54     1 
   54    55     1 
   54    56     1 
   54    57     1 
   57    58     1 
   57    59     1 
   57    60     1 
   60    61     1 
   60    62     1 
   62    63     1 
   62    66     1 
   63    64     1 
   63    65     1 
   66    67     1 
   66    68     1 
   69    70     1 
   69    71     1 
   71    72     1 
   71    73     1 
   73    74     1 
   73    75     1 
   73    93     1 
   75    76     1 
   75    77     1 
   75    78     1 
   78    79     1 
   78    80     1 
   78    81     1 
   81    82     1 
   81    83     1 
   81    84     1 
   84    85     1 
   84    86     1 
   86    87     1 
   86    90     1 
   87    88     1 
   87    89     1 
   90    91     1 
   90    92     1 
   93    94     1 
   93    95     1 
   95    96     1 
   95    97     1 
   97    98     1 
   97    99     1 
   97   115     1 
   99   100     1 
   99   101     1 
   99   102     1 
  102   103     1 
  102   104     1 
  102   105     1 
  105   106     1 
  105   107     1 
  105   108     1 
  108   109     1 
  108   110     1 
  108   111     1 
  111   112     1 
  111   113     1 
  111   114     1 
  115   116     1 
  115   117     1 
  117   118     1 
  117   119     1 
  119   120     1 
  119   121     1 
  119   129     1 
  121   122     1 
  121   123     1 
  121   127     1 
  123   124     1 
  123   125     1 
  123   126     1 
  127   128     1 
  129   130     1 
  129   131     1 
  131   132     1 
  131   133     1 
  133   134     1 
  133   135     1 
  133   153     1 
  135   136     1 
  135   137     1 
  135   138     1 
  138   139     1 
  138   140     1 
  138   141     1 
  141   142     1 
  141   143     1 
  141   144     1 
  144   145     1 
  144   146     1 
  146   147     1 
  146   150     1 
  147   148     1 
  147   149     1 
  150   151     1 
  150   152     1 
  153   154     1 
  153   155     1 
  155   156     1 
  155   157     1 
  157   158     1 
  157   159     1 
  157   175     1 
  159   160     1 
  159   161     1 
  159   162     1 
  162   163     1 
  162   164     1 
  162   165     1 
  165   166     1 
  165   167     1 
  165   168     1 
  168   169     1 
  168   170     1 
  168   171     1 
  171   172     1 
  171   173     1 
  171   174     1 
  175   176     1 
  175   177     1 
  177   178     1 
  177   179     1 
  179   180     1 
  179   181     1 
  179   190     1 
  181   182     1 
  181   183     1 
  181   184     1 
  184   185     1 
  184   186     1 
  184   187     1 
  187   188     1 
  187   189     1 
  190   191     1 
  190   192     1 
  192   193     1 
  192   194     1 
  194   195     1 
  194   196     1 
  194   201     1 
  196   197     1 
  196   198     1 
  196   199     1 
  199   200     1 
  201   202     1 
  201   203     1 
  203   204     1 
  203   205     1 
  205   206     1 
  205   207     1 
  205   222     1 
  207   208     1 
  207   209     1 
  207   210     1 
  210   211     1 
  210   220     1 
  211   212     1 
  211   213     1 
  213   214     1 
  213   215     1 
  215   216     1 
  215   218     1 
  216   217     1 
  218   219     1 
  218   220     1 
  220   221     1 
  222   223     1 
  222   224     1 
  224   225     1 
  224   226     1 
  226   227     1 
  226   228     1 
  226   232     1 
  228   229     1 
  228   230     1 
  228   231     1 
  232   233     1 
  232   234     1 
  234   235     1 
  234   236     1 
  236   237     1 
  236   238     1 
  236   251     1 
  238   239     1 
  238   240     1 
  238   244     1 
  240   241     1 
  240   242     1 
  240   243     1 
  244   245     1 
  244   246     1 
  244   247     1 
  247   248     1 
  247   249     1 
  247   250     1 
  251   252     1 
  251   253     1 
  253   254     1 
  253   255     1 
  255   256     1 
  255   257     1 
  255   272     1 
  257   258     1 
  257   259     1 
  257   260     1 
  260   261     1 
  260   270     1 
  261   262     1 
  261   263     1 
  263   264     1 
  263   265     1 
  265   266     1 
  265   268     1 
  266   267     1 
  268   269     1 
  268   270     1 
  270   271     1 
  272   273     1 
  272   274     1 
  274   275     1 
  274   276     1 
  276   277     1 
  276   278     1 
  276   288     1 
  278   279     1 
  278   280     1 
  278   284     1 
  280   281     1 
  280   282     1 
  280   283     1 
  284   285     1 
  284   286     1 
  284   287     1 
  288   289     1 
  288   290     1 
  290   291     1 
  290   292     1 
  292   293     1 
  292   294     1 
  292   309     1 
  294   295     1 
  294   296     1 
  294   297     1 
  297   298     1 
  297   307     1 
  298   299     1 
  298   300     1 
  300   301     1 
  300   302     1 
  302   303     1 
  302   305     1 
  303   304     1 
  305   306     1 
  305   307     1 
  307   308     1 
  309   310     1 
  309   311     1 
  311   312     1 
  311   313     1 
  313   314     1 
  313   315     1 
  313   331     1 
  315   316     1 
  315   317     1 
  315   318     1 
  318   319     1 
  318   320     1 
  318   321     1 
  321   322     1 
  321   323     1 
  321   324     1 
  324   325     1 
  324   326     1 
  324   327     1 
  327   328     1 
  327   329     1 
  327   330     1 
  331   332     1 
  331   333     1 
  333   334     1 
  333   335     1 
  335   336     1 
  335   337     1 
  335   347     1 
  337   338     1 
  337   339     1 
  337   343     1 
  339   340     1 
  339   341     1 
  339   342     1 
  343   344     1 
  343   345     1 
  343   346     1 
  347   348     1 
  347   349     1 
  349   350     1 
  349   351     1 
  351   352     1 
  351   353     1 
  351   366     1 
  353   354     1 
  353   355     1 
  353   356     1 
  356   357     1 
  356   358     1 
  356   362     1 
  358   359     1 
  358   360     1 
  358   361     1 
  362   363     1 
  362   364     1 
  362   365     1 
  366   367     1 
  366   368     1 
  368   369     1 
  368   370     1 
  370   371     1 
  370   372     1 
  370   388     1 
  372   373     1 
  372   374     1 
  372   375     1 
  375   376     1 
  375   377     1 
  375   378     1 
  378   379     1 
  378   380     1 
  378   381     1 
  381   382     1 
  381   383     1 
  381   384     1 
  384   385     1 
  384   386     1 
  384   387     1 
  388   389     1 
  388   390     1 
  390   391     1 
  390   392     1 
  392   393     1 
  392   394     1 
  392   405     1 
  394   395     1 
  394   396     1 
  394   397     1 
  397   398     1 
  397   399     1 
  397   400     1 
  400   401     1 
  400   402     1 
  402   403     1 
  402   404     1 
  405   406     1 
  405   407     1 
  407   408     1 
  407   409     1 
  409   410     1 
  409   411     1 
  409   421     1 
  411   412     1 
  411   413     1 
  411   417     1 
  413   414     1 
  413   415     1 
  413   416     1 
  417   418     1 
  417   419     1 
  417   420     1 
  421   422     1 
  421   423     1 
  423   424     1 
  423   425     1 
  425   426     1 
  425   427     1 
  425   438     1 
  427   428     1 
  427   429     1 
  427   430     1 
  430   431     1 
  430   436     1 
  431   432     1 
  432   433     1 
  432   434     1 
  434   435     1 
  434   436     1 
  436   437     1 
  438   439     1 
  438   440     1 
  440   441     1 
  440   450     1 
  441   442     1 
  441   443     1 
  441   444     1 
  444   445     1 
  444   446     1 
  444   447     1 
  447   448     1 
  447   449     1 
  447   450     1 
  450   451     1 
  450   452     1 
  452   453     1 
  452   454     1 
  454   455     1 
  454   456     1 
  456   457     1 
  456   458     1 
  456   464     1 
  458   459     1 
  458   460     1 
  458   461     1 
  461   462     1 
  461   463     1 
  464   465     1 
  464   466     1 
  466   467     1 
  466   468     1 
  468   469     1 
  468   470     1 
  468   478     1 
  470   471     1 
  470   472     1 
  470   476     1 
  472   473     1 
  472   474     1 
  472   475     1 
  476   477     1 
  478   479     1 
  478   480     1 
  480   481     1 
  480   482     1 
  482   483     1 
  482   484     1 
  482   485     1 
  485   486     1 
  485   487     1 
  487   488     1 
  487   489     1 
  489   490     1 
  489   491     1 
  489   504     1 
  491   492     1 
  491   493     1 
  491   497     1 
  493   494     1 
  493   495     1 
  493   496     1 
  497   498     1 
  497   499     1 
  497   500     1 
  500   501     1 
  500   502     1 
  500   503     1 
  504   505     1 
  504   506     1 
  506   507     1 
  506   508     1 
  508   509     1 
  508   510     1 
  508   515     1 
  510   511     1 
  510   512     1 
  510   513     1 
  513   514     1 
  515   516     1 
  515   517     1 
  517   518     1 
  517   519     1 
  519   520     1 
  519   521     1 
  519   526     1 
  521   522     1 
  521   523     1 
  521   524     1 
  524   525     1 
  526   527     1 
  526   528     1 
  528   529     1 
  528   530     1 
  530   531     1 
  530   532     1 
  530   548     1 
  532   533     1 
  532   534     1 
  532   535     1 
  535   536     1 
  535   537     1 
  535   538     1 
  538   539     1 
  538   540     1 
  538   541     1 
  541   542     1 
  541   543     1 
  541   544     1 
  544   545     1 
  544   546     1 
  544   547     1 
  548   549     1 
  548   550     1 
  550   551     1 
  550   552     1 
  552   553     1 
  552   554     1 
  552   558     1 
  554   555     1 
  554   556     1 
  554   557     1 
  558   559     1 
  558   560     1 
  560   561     1 
  560   562     1 
  562   563     1 
  562   564     1 
  562   575     1 
  564   565     1 
  564   566     1 
  564   567     1 
  567   568     1 
  567   569     1 
  567   570     1 
  570   571     1 
  571   572     1 
  571   573     1 
  571   574     1 
  575   576     1 
  575   577     1 
  577   578     1 
  577   579     1 
  579   580     1 
  579   581     1 
  579   586     1 
  581   582     1 
  581   583     1 
  581   584     1 
  584   585     1 
  586   587     1 
  586   588     1 
  588   589     1 
  588   590     1 
  590   591     1 
  590   592     1 
  590   605     1 
  592   593     1 
  592   594     1 
  592   598     1 
  594   595     1 
  594   596     1 
  594   597     1 
  598   599     1 
  598   600     1 
  598   601     1 
  601   602     1 
  601   603     1 
  601   604     1 
  605   606     1 
  605   607     1 
  607   608     1 
  607   609     1 
  609   610     1 
  609   611     1 
  609   622     1 
  611   612     1 
  611   613     1 
  611   614     1 
  614   615     1 
  614   616     1 
  614   617     1 
  617   618     1 
  618   619     1 
  618   620     1 
  618   621     1 
  622   623     1 
  622   624     1 
  624   625     1 
  624   626     1 
  626   627     1 
  626   628     1 
  626   636     1 
  628   629     1 
  628   630     1 
  628   631     1 
  631   632     1 
  631   633     1 
  633   634     1 
  633   635     1 
  636   637     1 
  636   638     1 
  638   639     1 
  638   640     1 
  640   641     1 
  640   642     1 
  640   647     1 
  642   643     1 
  642   644     1 
  642   645     1 
  645   646     1 
  647   648     1 
  647   649     1 
  649   650     1 
  649   651     1 
  651   652     1 
  651   653     1 
  651   667     1 
  653   654     1 
  653   655     1 
  653   656     1 
  656   657     1 
  656   665     1 
  657   658     1 
  657   659     1 
  659   660     1 
  659   661     1 
  661   662     1 
  661   663     1 
  663   664     1 
  663   665     1 
  665   666     1 
  667   668     1 
  667   669     1 
  669   670     1 
  669   671     1 
  671   672     1 
  671   673     1 
  671   683     1 
  673   674     1 
  673   675     1 
  673   679     1 
  675   676     1 
  675   677     1 
  675   678     1 
  679   680     1 
  679   681     1 
  679   682     1 
  683   684     1 
  683   685     1 
  685   686     1 
  685   687     1 
  687   688     1 
  687   689     1 
  687   697     1 
  689   690     1 
  689   691     1 
  689   692     1 
  692   693     1 
  692   694     1 
  694   695     1 
  694   696     1 
  697   698     1 
  697   699     1 
  699   700     1 
  699   701     1 
  701   702     1 
  701   703     1 
  701   709     1 
  703   704     1 
  703   705     1 
  703   706     1 
  706   707     1 
  706   708     1 
  709   710     1 
  709   711     1 
  711   712     1 
  711   713     1 
  713   714     1 
  713   715     1 
  713   725     1 
  715   716     1 
  715   717     1 
  715   721     1 
  717   718     1 
  717   719     1 
  717   720     1 
  721   722     1 
  721   723     1 
  721   724     1 
  725   726     1 
  725   727     1 
  727   728     1 
  727   729     1 
  729   730     1 
  729   731     1 
  729   745     1 
  731   732     1 
  731   733     1 
  731   734     1 
  734   735     1 
  734   743     1 
  735   736     1 
  735   737     1 
  737   738     1 
  737   739     1 
  739   740     1 
  739   741     1 
  741   742     1 
  741   743     1 
  743   744     1 
  745   746     1 
  745   747     1 
  747   748     1 
  747   749     1 
  749   750     1 
  749   751     1 
  749   760     1 
  751   752     1 
  751   753     1 
  751   754     1 
  754   755     1 
  754   756     1 
  754   757     1 
  757   758     1 
  757   759     1 
  760   761     1 
  760   762     1 
  762   763     1 
  762   764     1 
  764   765     1 
  764   766     1 
  764   784     1 
  766   767     1 
  766   768     1 
  766   769     1 
  769   770     1 
  769   771     1 
  769   772     1 
  772   773     1 
  772   774     1 
  772   775     1 
  775   776     1 
  775   777     1 
  777   778     1 
  777   781     1 
  778   779     1 
  778   780     1 
  781   782     1 
  781   783     1 
  784   785     1 
  784   786     1 
  786   787     1 
  786   788     1 
  788   789     1 
  788   790     1 
  788   803     1 
  790   791     1 
  790   792     1 
  790   796     1 
  792   793     1 
  792   794     1 
  792   795     1 
  796   797     1 
  796   798     1 
  796   799     1 
  799   800     1 
  799   801     1 
  799   802     1 
  803   804     1 
  803   805     1 
  805   806     1 
  805   807     1 
  807   808     1 
  807   809     1 
  807   813     1 
  809   810     1 
  809   811     1 
  809   812     1 
  813   814     1 
  813   815     1 
  815   816     1 
  815   817     1 
  817   818     1 
  817   819     1 
  817   820     1 
  820   821     1 
  820   822     1 
  822   823     1 
  822   824     1 
  824   825     1 
  824   826     1 
  824   835     1 
  826   827     1 
  826   828     1 
  826   829     1 
  829   830     1 
  829   831     1 
  829   832     1 
  832   833     1 
  832   834     1 
  835   836     1 
  835   837     1 
  837   838     1 
  837   839     1 
  839   840     1 
  839   841     1 
  839   845     1 
  841   842     1 
  841   843     1 
  841   844     1 
  845   846     1 
  845   847     1 
  847   848     1 
  847   849     1 
  849   850     1 
  849   851     1 
  849   856     1 
  851   852     1 
  851   853     1 
  851   854     1 
  854   855     1 
  856   857     1 
  856   858     1 
  858   859     1 
  858   860     1 
  860   861     1 
  860   862     1 
  860   880     1 
  862   863     1 
  862   864     1 
  862   865     1 
  865   866     1 
  865   867     1 
  865   868     1 
  868   869     1 
  868   870     1 
  868   871     1 
  871   872     1 
  871   873     1 
  873   874     1 
  873   877     1 
  874   875     1 
  874   876     1 
  877   878     1 
  877   879     1 
  880   881     1 
  880   882     1 
  882   883     1 
  882   884     1 
  884   885     1 
  884   886     1 
  884   899     1 
  886   887     1 
  886   888     1 
  886   889     1 
  889   890     1 
  889   891     1 
  889   895     1 
  891   892     1 
  891   893     1 
  891   894     1 
  895   896     1 
  895   897     1 
  895   898     1 
  899   900     1 
  899   901     1 
  901   902     1 
  901   903     1 
  903   904     1 
  903   905     1 
  903   909     1 
  905   906     1 
  905   907     1 
  905   908     1 
  909   910     1 
  909   911     1 
  911   912     1 
  911   913     1 
  913   914     1 
  913   915     1 
  913   926     1 
  915   916     1 
  915   917     1 
  915   918     1 
  918   919     1 
  918   924     1 
  919   920     1 
  920   921     1 
  920   922     1 
  922   923     1 
  922   924     1 
  924   925     1 
  926   927     1 
  926   928     1 
  928   929     1 
  928   930     1 
  930   931     1 
  930   932     1 
  930   947     1 
  932   933     1 
  932   934     1 
  932   935     1 
  935   936     1 
  935   945     1 
  936   937     1 
  936   938     1 
  938   939     1 
  938   940     1 
  940   941     1 
  940   943     1 
  941   942     1 
  943   944     1 
  943   945     1 
  945   946     1 
  947   948     1 
  947   949     1 
  949   950     1 
  949   951     1 
  951   952     1 
  951   953     1 
  951   961     1 
  953   954     1 
  953   955     1 
  953   956     1 
  956   957     1 
  956   958     1 
  958   959     1 
  958   960     1 
  961   962     1 
  961   963     1 
  963   964     1 
  963   965     1 
  965   966     1 
  965   967     1 
  965   983     1 
  967   968     1 
  967   969     1 
  967   970     1 
  970   971     1 
  970   972     1 
  970   973     1 
  973   974     1 
  973   975     1 
  973   976     1 
  976   977     1 
  976   978     1 
  976   979     1 
  979   980     1 
  979   981     1 
  979   982     1 
  983   984     1 
  983   985     1 
  985   986     1 
  985   987     1 
  987   988     1 
  987   989     1 
  987  1007     1 
  989   990     1 
  989   991     1 
  989   992     1 
  992   993     1 
  992   994     1 
  992   995     1 
  995   996     1 
  995   997     1 
  995   998     1 
  998   999     1 
  998  1000     1 
 1000  1001     1 
 1000  1004     1 
 1001  1002     1 
 1001  1003     1 
 1004  1005     1 
 1004  1006     1 
 1007  1008     1 
 1007  1009     1 
 1009  1010     1 
 1009  1011     1 
 1011  1012     1 
 1011  1013     1 
 1011  1018     1 
 1013  1014     1 
 1013  1015     1 
 1013  1016     1 
 1016  1017     1 
 1018  1019     1 
 1018  1020     1 
 1020  1021     1 
 1020  1022     1 
 1022  1023     1 
 1022  1024     1 
 1022  1032     1 
 1024  1025     1 
 1024  1026     1 
 1024  1030     1 
 1026  1027     1 
 1026  1028     1 
 1026  1029     1 
 1030  1031     1 
 1032  1033     1 
 1032  1034     1 
 1034  1035     1 
 1034  1036     1 
 1036  1037     1 
 1036  1038     1 
 1036  1051     1 
 1038  1039     1 
 1038  1040     1 
 1038  1044     1 
 1040  1041     1 
 1040  1042     1 
 1040  1043     1 
 1044  1045     1 
 1044  1046     1 
 1044  1047     1 
 1047  1048     1 
 1047  1049     1 
 1047  1050     1 
 1051  1052     1 
 1051  1053     1 
 1053  1054     1 
 1053  1055     1 
 1055  1056     1 
 1055  1057     1 
 1055  1065     1 
 1057  1058     1 
 1057  1059     1 
 1057  1063     1 
 1059  1060     1 
 1059  1061     1 
 1059  1062     1 
 1063  1064     1 
 1065  1066     1 
 1065  1067     1 
 1067  1068     1 
 1067  1069     1 
 1069  1070     1 
 1069  1071     1 
 1069  1076     1 
 1071  1072     1 
 1071  1073     1 
 1071  1074     1 
 1074  1075     1 
 1076  1077     1 
 1076  1078     1 
 1078  1079     1 
 1078  1080     1 
 1080  1081     1 
 1080  1082     1 
 1080  1100     1 
 1082  1083     1 
 1082  1084     1 
 1082  1085     1 
 1085  1086     1 
 1085  1087     1 
 1085  1088     1 
 1088  1089     1 
 1088  1090     1 
 1088  1091     1 
 1091  1092     1 
 1091  1093     1 
 1093  1094     1 
 1093  1097     1 
 1094  1095     1 
 1094  1096     1 
 1097  1098     1 
 1097  1099     1 
 1100  1101     1 
 1100  1102     1 
 1102  1103     1 
 1102  1104     1 
 1104  1105     1 
 1104  1106     1 
 1104  1115     1 
 1106  1107     1 
 1106  1108     1 
 1106  1109     1 
 1109  1110     1 
 1109  1111     1 
 1109  1112     1 
 1112  1113     1 
 1112  1114     1 
 1115  1116     1 
 1115  1117     1 
 1117  1118     1 
 1117  1119     1 
 1119  1120     1 
 1119  1121     1 
 1119  1134     1 
 1121  1122     1 
 1121  1123     1 
 1121  1127     1 
 1123  1124     1 
 1123  1125     1 
 1123  1126     1 
 1127  1128     1 
 1127  1129     1 
 1127  1130     1 
 1130  1131     1 
 1130  1132     1 
 1130  1133     1 
 1134  1135     1 
 1134  1136     1 
 1136  1137     1 
 1136  1138     1 
 1138  1139     1 
 1138  1140     1 
 1138  1151     1 
 1140  1141     1 
 1140  1142     1 
 1140  1143     1 
 1143  1144     1 
 1143  1145     1 
 1143  1146     1 
 1146  1147     1 
 1146  1148     1 
 1148  1149     1 
 1148  1150     1 
 1151  1152     1 
 1151  1153     1 
 1153  1154     1 
 1153  1155     1 
 1155  1156     1 
 1155  1157     1 
 1155  1165     1 
 1157  1158     1 
 1157  1159     1 
 1157  1163     1 
 1159  1160     1 
 1159  1161     1 
 1159  1162     1 
 1163  1164     1 
 1165  1166     1 
 1165  1167     1 
 1167  1168     1 
 1167  1169     1 
 1169  1170     1 
 1169  1171     1 
 1169  1175     1 
 1171  1172     1 
 1171  1173     1 
 1171  1174     1 
 1175  1176     1 
 1175  1177     1 
 1177  1178     1 
 1177  1179     1 
 1179  1180     1 
 1179  1181     1 
 1179  1191     1 
 1181  1182     1 
 1181  1183     1 
 1181  1187     1 
 1183  1184     1 
 1183  1185     1 
 1183  1186     1 
 1187  1188     1 
 1187  1189     1 
 1187  1190     1 
 1191  1192     1 
 1191  1193     1 
 1193  1194     1 
 1193  1195     1 
 1195  1196     1 
 1195  1197     1 
 1195  1215     1 
 1197  1198     1 
 1197  1199     1 
 1197  1200     1 
 1200  1201     1 
 1200  1202     1 
 1200  1203     1 
 1203  1204     1 
 1203  1205     1 
 1203  1206     1 
 1206  1207     1 
 1206  1208     1 
 1208  1209     1 
 1208  1212     1 
 1209  1210     1 
 1209  1211     1 
 1212  1213     1 
 1212  1214     1 
 1215  1216     1 
 1215  1217     1 
 1217  1218     1 
 1217  1219     1 
 1219  1220     1 
 1219  1221     1 
 1219  1234     1 
 1221  1222     1 
 1221  1223     1 
 1221  1224     1 
 1224  1225     1 
 1224  1226     1 
 1224  1230     1 
 1226  1227     1 
 1226  1228     1 
 1226  1229     1 
 1230  1231     1 
 1230  1232     1 
 1230  1233     1 
 1234  1235     1 
 1234  1236     1 
 1236  1237     1 
 1236  1238     1 
 1238  1239     1 
 1238  1240     1 
 1238  1253     1 
 1240  1241     1 
 1240  1242     1 
 1240  1243     1 
 1243  1244     1 
 1243  1245     1 
 1243  1249     1 
 1245  1246     1 
 1245  1247     1 
 1245  1248     1 
 1249  1250     1 
 1249  1251     1 
 1249  1252     1 
 1253  1254     1 
 1253  1255     1 
 1255  1256     1 
 1255  1257     1 
 1257  1258     1 
 1257  1259     1 
 1257  1272     1 
 1259  1260     1 
 1259  1261     1 
 1259  1262     1 
 1262  1263     1 
 1262  1264     1 
 1262  1268     1 
 1264  1265     1 
 1264  1266     1 
 1264  1267     1 
 1268  1269     1 
 1268  1270     1 
 1268  1271     1 
 1272  1273     1 
 1272  1274     1 
 1274  1275     1 
 1274  1284     1 
 1275  1276     1 
 1275  1277     1 
 1275  1278     1 
 1278  1279     1 
 1278  1280     1 
 1278  1281     1 
 1281  1282     1 
 1281  1283     1 
 1281  1284     1 
 1284  1285     1 
 1284  1286     1 
 1286  1287     1 
 1286  1288     1 
 1288  1289     1 
 1288  1290     1 
 1290  1291     1 
 1290  1292     1 
 1290  1293     1 
 1293  1294     1 
 1293  1295     1 
 1295  1296     1 
 1295  1297     1 
 1297  1298     1 
 1297  1299     1 
 1297  1308     1 
 1299  1300     1 
 1299  1301     1 
 1299  1302     1 
 1302  1303     1 
 1302  1304     1 
 1302  1305     1 
 1305  1306     1 
 1305  1307     1 
 1308  1309     1 
 1308  1310     1 
 1310  1311     1 
 1310  1312     1 
 1312  1313     1 
 1312  1314     1 
 1312  1327     1 
 1314  1315     1 
 1314  1316     1 
 1314  1317     1 
 1317  1318     1 
 1317  1319     1 
 1317  1323     1 
 1319  1320     1 
 1319  1321     1 
 1319  1322     1 
 1323  1324     1 
 1323  1325     1 
 1323  1326     1 
 1327  1328     1 
 1327  1329     1 
 1329  1330     1 
 1329  1331     1 
 1331  1332     1 
 1331  1333     1 
 1331  1337     1 
 1333  1334     1 
 1333  1335     1 
 1333  1336     1 
 1337  1338     1 
 1337  1339     1 
 1339  1340     1 
 1339  1341     1 
 1341  1342     1 
 1341  1343     1 
 1341  1359     1 
 1343  1344     1 
 1343  1345     1 
 1343  1346     1 
 1346  1347     1 
 1346  1348     1 
 1346  1349     1 
 1349  1350     1 
 1349  1351     1 
 1349  1352     1 
 1352  1353     1 
 1352  1354     1 
 1352  1355     1 
 1355  1356     1 
 1355  1357     1 
 1355  1358     1 
 1359  1360     1 
 1359  1361     1 
 1361  1362     1 
 1361  1363     1 
 1363  1364     1 
 1363  1365     1 
 1363  1376     1 
 1365  1366     1 
 1365  1367     1 
 1365  1368     1 
 1368  1369     1 
 1368  1374     1 
 1369  1370     1 
 1370  1371     1 
 1370  1372     1 
 1372  1373     1 
 1372  1374     1 
 1374  1375     1 
 1376  1377     1 
 1376  1378     1 
 1378  1379     1 
 1378  1380     1 
 1380  1381     1 
 1380  1382     1 
 1380  1386     1 
 1382  1383     1 
 1382  1384     1 
 1382  1385     1 
 1386  1387     1 
 1386  1388     1 
 1388  1389     1 
 1388  1390     1 
 1390  1391     1 
 1390  1392     1 
 1390  1402     1 
 1392  1393     1 
 1392  1394     1 
 1392  1398     1 
 1394  1395     1 
 1394  1396     1 
 1394  1397     1 
 1398  1399     1 
 1398  1400     1 
 1398  1401     1 
 1402  1403     1 
 1402  1404     1 
 1404  1405     1 
 1404  1406     1 
 1406  1407     1 
 1406  1408     1 
 1406  1413     1 
 1408  1409     1 
 1408  1410     1 
 1408  1411     1 
 1411  1412     1 
 1413  1414     1 
 1413  1415     1 
 1415  1416     1 
 1415  1417     1 
 1417  1418     1 
 1417  1419     1 
 1417  1428     1 
 1419  1420     1 
 1419  1421     1 
 1419  1422     1 
 1422  1423     1 
 1422  1424     1 
 1422  1425     1 
 1425  1426     1 
 1425  1427     1 
 1428  1429     1 
 1428  1430     1 
 1430  1431     1 
 1430  1432     1 
 1432  1433     1 
 1432  1434     1 
 1432  1435     1 
 1435  1436     1 
 1435  1437     1 
 1437  1438     1 
 1437  1439     1 
 1439  1440     1 
 1439  1441     1 
 1439  1449     1 
 1441  1442     1 
 1441  1443     1 
 1441  1447     1 
 1443  1444     1 
 1443  1445     1 
 1443  1446     1 
 1447  1448     1 
 1449  1450     1 
 1449  1451     1 
 1451  1452     1 
 1451  1453     1 
 1453  1454     1 
 1453  1455     1 
 1453  1471     1 
 1455  1456     1 
 1455  1457     1 
 1455  1458     1 
 1458  1459     1 
 1458  1460     1 
 1458  1461     1 
 1461  1462     1 
 1461  1463     1 
 1461  1464     1 
 1464  1465     1 
 1464  1466     1 
 1464  1467     1 
 1467  1468     1 
 1467  1469     1 
 1467  1470     1 
 1471  1472     1 
 1471  1473     1 
 1473  1474     1 
 1473  1475     1 
 1475  1476     1 
 1475  1477     1 
 1475  1481     1 
 1477  1478     1 
 1477  1479     1 
 1477  1480     1 
 1481  1482     1 
 1481  1483     1 
 1483  1484     1 
 1483  1485     1 
 1485  1486     1 
 1485  1487     1 
 1485  1497     1 
 1487  1488     1 
 1487  1489     1 
 1487  1493     1 
 1489  1490     1 
 1489  1491     1 
 1489  1492     1 
 1493  1494     1 
 1493  1495     1 
 1493  1496     1 
 1497  1498     1 
 1497  1499     1 
 1499  1500     1 
 1499  1501     1 
 1501  1502     1 
 1501  1503     1 
 1501  1511     1 
 1503  1504     1 
 1503  1505     1 
 1503  1509     1 
 1505  1506     1 
 1505  1507     1 
 1505  1508     1 
 1509  1510     1 
 1511  1512     1 
 1511  1513     1 
 1513  1514     1 
 1513  1515     1 
 1515  1516     1 
 1515  1517     1 
 1515  1533     1 
 1517  1518     1 
 1517  1519     1 
 1517  1520     1 
 1520  1521     1 
 1520  1522     1 
 1520  1523     1 
 1523  1524     1 
 1523  1525     1 
 1523  1526     1 
 1526  1527     1 
 1526  1528     1 
 1526  1529     1 
 1529  1530     1 
 1529  1531     1 
 1529  1532     1 
 1533  1534     1 
 1533  1535     1 
 1535  1536     1 
 1535  1537     1 
 1537  1538     1 
 1537  1539     1 
 1537  1554     1 
 1539  1540     1 
 1539  1541     1 
 1539  1542     1 
 1542  1543     1 
 1542  1552     1 
 1543  1544     1 
 1543  1545     1 
 1545  1546     1 
 1545  1547     1 
 1547  1548     1 
 1547  1550     1 
 1548  1549     1 
 1550  1551     1 
 1550  1552     1 
 1552  1553     1 
 1554  1555     1 
 1554  1556     1 
 1556  1557     1 
 1556  1558     1 
 1558  1559     1 
 1558  1560     1 
 1558  1568     1 
 1560  1561     1 
 1560  1562     1 
 1560  1566     1 
 1562  1563     1 
 1562  1564     1 
 1562  1565     1 
 1566  1567     1 
 1568  1569     1 
 1568  1570     1 
 1570  1571     1 
 1570  1572     1 
 1572  1573     1 
 1572  1574     1 
 1572  1579     1 
 1574  1575     1 
 1574  1576     1 
 1574  1577     1 
 1577  1578     1 
 1579  1580     1 
 1579  1581     1 
 1581  1582     1 
 1581  1583     1 
 1583  1584     1 
 1583  1585     1 
 1583  1589     1 
 1585  1586     1 
 1585  1587     1 
 1585  1588     1 
 1589  1590     1 
 1589  1591     1 
 1591  1592     1 
 1591  1593     1 
 1593  1594     1 
 1593  1595     1 
 1593  1611     1 
 1595  1596     1 
 1595  1597     1 
 1595  1598     1 
 1598  1599     1 
 1598  1600     1 
 1598  1601     1 
 1601  1602     1 
 1601  1603     1 
 1601  1604     1 
 1604  1605     1 
 1604  1606     1 
 1604  1607     1 
 1607  1608     1 
 1607  1609     1 
 1607  1610     1 
 1611  1612     1 
 1611  1613     1 

[ pairs ]
;  ai    aj funct            c0            c1            c2            c3
    1     8     1 
    1     9     1 
    1    10     1 
    1    24     1 
    1    25     1 
    2     6     1 
    2     7     1 
    2    23     1 
    3     6     1 
    3     7     1 
    3    23     1 
    4     6     1 
    4     7     1 
    4    23     1 
    5    11     1 
    5    12     1 
    5    13     1 
    5    26     1 
    5    27     1 
    6     8     1 
    6     9     1 
    6    10     1 
    6    24     1 
    6    25     1 
    7    14     1 
    7    15     1 
    7    16     1 
    7    24     1 
    7    25     1 
    8    11     1 
    8    12     1 
    8    13     1 
    8    23     1 
    9    11     1 
    9    12     1 
    9    13     1 
    9    23     1 
   10    17     1 
   10    18     1 
   10    19     1 
   10    23     1 
   11    14     1 
   11    15     1 
   11    16     1 
   12    14     1 
   12    15     1 
   12    16     1 
   13    20     1 
   13    21     1 
   13    22     1 
   14    17     1 
   14    18     1 
   14    19     1 
   15    17     1 
   15    18     1 
   15    19     1 
   17    20     1 
   17    21     1 
   17    22     1 
   18    20     1 
   18    21     1 
   18    22     1 
   23    28     1 
   23    29     1 
   23    45     1 
   24    26     1 
   24    27     1 
   25    30     1 
   25    31     1 
   25    32     1 
   25    46     1 
   25    47     1 
   26    28     1 
   26    29     1 
   26    45     1 
   27    33     1 
   27    34     1 
   27    35     1 
   27    48     1 
   27    49     1 
   28    30     1 
   28    31     1 
   28    32     1 
   28    46     1 
   28    47     1 
   29    36     1 
   29    37     1 
   29    38     1 
   29    46     1 
   29    47     1 
   30    33     1 
   30    34     1 
   30    35     1 
   30    45     1 
   31    33     1 
   31    34     1 
   31    35     1 
   31    45     1 
   32    39     1 
   32    40     1 
   32    41     1 
   32    45     1 
   33    36     1 
   33    37     1 
   33    38     1 
   34    36     1 
   34    37     1 
   34    38     1 
   35    42     1 
   35    43     1 
   35    44     1 
   36    39     1 
   36    40     1 
   36    41     1 
   37    39     1 
   37    40     1 
   37    41     1 
   39    42     1 
   39    43     1 
   39    44     1 
   40    42     1 
   40    43     1 
   40    44     1 
   45    50     1 
   45    51     1 
   45    69     1 
   46    48     1 
   46    49     1 
   47    52     1 
   47    53     1 
   47    54     1 
   47    70     1 
   47    71     1 
   48    50     1 
   48    51     1 
   48    69     1 
   49    55     1 
   49    56     1 
   49    57     1 
   49    72     1 
   49    73     1 
   50    52     1 
   50    53     1 
   50    54     1 
   50    70     1 
   50    71     1 
   51    58     1 
   51    59     1 
   51    60     1 
   51    70     1 
   51    71     1 
   52    55     1 
   52    56     1 
   52    57     1 
   52    69     1 
   53    55     1 
   53    56     1 
   53    57     1 
   53    69     1 
   54    61     1 
   54    62     1 
   54    69     1 
   55    58     1 
   55    59     1 
   55    60     1 
   56    58     1 
   56    59     1 
   56    60     1 
   57    63     1 
   57    66     1 
   58    61     1 
   58    62     1 
   59    61     1 
   59    62     1 
   60    64     1 
   60    65     1 
   60    67     1 
   60    68     1 
   61    63     1 
   61    66     1 
   63    67     1 
   63    68     1 
   64    66     1 
   65    66     1 
   69    74     1 
   69    75     1 
   69    93     1 
   70    72     1 
   70    73     1 
   71    76     1 
   71    77     1 
   71    78     1 
   71    94     1 
   71    95     1 
   72    74     1 
   72    75     1 
   72    93     1 
   73    79     1 
   73    80     1 
   73    81     1 
   73    96     1 
   73    97     1 
   74    76     1 
   74    77     1 
   74    78     1 
   74    94     1 
   74    95     1 
   75    82     1 
   75    83     1 
   75    84     1 
   75    94     1 
   75    95     1 
   76    79     1 
   76    80     1 
   76    81     1 
   76    93     1 
   77    79     1 
   77    80     1 
   77    81     1 
   77    93     1 
   78    85     1 
   78    86     1 
   78    93     1 
   79    82     1 
   79    83     1 
   79    84     1 
   80    82     1 
   80    83     1 
   80    84     1 
   81    87     1 
   81    90     1 
   82    85     1 
   82    86     1 
   83    85     1 
   83    86     1 
   84    88     1 
   84    89     1 
   84    91     1 
   84    92     1 
   85    87     1 
   85    90     1 
   87    91     1 
   87    92     1 
   88    90     1 
   89    90     1 
   93    98     1 
   93    99     1 
   93   115     1 
   94    96     1 
   94    97     1 
   95   100     1 
   95   101     1 
   95   102     1 
   95   116     1 
   95   117     1 
   96    98     1 
   96    99     1 
   96   115     1 
   97   103     1 
   97   104     1 
   97   105     1 
   97   118     1 
   97   119     1 
   98   100     1 
   98   101     1 
   98   102     1 
   98   116     1 
   98   117     1 
   99   106     1 
   99   107     1 
   99   108     1 
   99   116     1 
   99   117     1 
  100   103     1 
  100   104     1 
  100   105     1 
  100   115     1 
  101   103     1 
  101   104     1 
  101   105     1 
  101   115     1 
  102   109     1 
  102   110     1 
  102   111     1 
  102   115     1 
  103   106     1 
  103   107     1 
  103   108     1 
  104   106     1 
  104   107     1 
  104   108     1 
  105   112     1 
  105   113     1 
  105   114     1 
  106   109     1 
  106   110     1 
  106   111     1 
  107   109     1 
  107   110     1 
  107   111     1 
  109   112     1 
  109   113     1 
  109   114     1 
  110   112     1 
  110   113     1 
  110   114     1 
  115   120     1 
  115   121     1 
  115   129     1 
  116   118     1 
  116   119     1 
  117   122     1 
  117   123     1 
  117   127     1 
  117   130     1 
  117   131     1 
  118   120     1 
  118   121     1 
  118   129     1 
  119   124     1 
  119   125     1 
  119   126     1 
  119   128     1 
  119   132     1 
  119   133     1 
  120   122     1 
  120   123     1 
  120   127     1 
  120   130     1 
  120   131     1 
  121   130     1 
  121   131     1 
  122   124     1 
  122   125     1 
  122   126     1 
  122   128     1 
  122   129     1 
  123   128     1 
  123   129     1 
  124   127     1 
  125   127     1 
  126   127     1 
  127   129     1 
  129   134     1 
  129   135     1 
  129   153     1 
  130   132     1 
  130   133     1 
  131   136     1 
  131   137     1 
  131   138     1 
  131   154     1 
  131   155     1 
  132   134     1 
  132   135     1 
  132   153     1 
  133   139     1 
  133   140     1 
  133   141     1 
  133   156     1 
  133   157     1 
  134   136     1 
  134   137     1 
  134   138     1 
  134   154     1 
  134   155     1 
  135   142     1 
  135   143     1 
  135   144     1 
  135   154     1 
  135   155     1 
  136   139     1 
  136   140     1 
  136   141     1 
  136   153     1 
  137   139     1 
  137   140     1 
  137   141     1 
  137   153     1 
  138   145     1 
  138   146     1 
  138   153     1 
  139   142     1 
  139   143     1 
  139   144     1 
  140   142     1 
  140   143     1 
  140   144     1 
  141   147     1 
  141   150     1 
  142   145     1 
  142   146     1 
  143   145     1 
  143   146     1 
  144   148     1 
  144   149     1 
  144   151     1 
  144   152     1 
  145   147     1 
  145   150     1 
  147   151     1 
  147   152     1 
  148   150     1 
  149   150     1 
  153   158     1 
  153   159     1 
  153   175     1 
  154   156     1 
  154   157     1 
  155   160     1 
  155   161     1 
  155   162     1 
  155   176     1 
  155   177     1 
  156   158     1 
  156   159     1 
  156   175     1 
  157   163     1 
  157   164     1 
  157   165     1 
  157   178     1 
  157   179     1 
  158   160     1 
  158   161     1 
  158   162     1 
  158   176     1 
  158   177     1 
  159   166     1 
  159   167     1 
  159   168     1 
  159   176     1 
  159   177     1 
  160   163     1 
  160   164     1 
  160   165     1 
  160   175     1 
  161   163     1 
  161   164     1 
  161   165     1 
  161   175     1 
  162   169     1 
  162   170     1 
  162   171     1 
  162   175     1 
  163   166     1 
  163   167     1 
  163   168     1 
  164   166     1 
  164   167     1 
  164   168     1 
  165   172     1 
  165   173     1 
  165   174     1 
  166   169     1 
  166   170     1 
  166   171     1 
  167   169     1 
  167   170     1 
  167   171     1 
  169   172     1 
  169   173     1 
  169   174     1 
  170   172     1 
  170   173     1 
  170   174     1 
  175   180     1 
  175   181     1 
  175   190     1 
  176   178     1 
  176   179     1 
  177   182     1 
  177   183     1 
  177   184     1 
  177   191     1 
  177   192     1 
  178   180     1 
  178   181     1 
  178   190     1 
  179   185     1 
  179   186     1 
  179   187     1 
  179   193     1 
  179   194     1 
  180   182     1 
  180   183     1 
  180   184     1 
  180   191     1 
  180   192     1 
  181   188     1 
  181   189     1 
  181   191     1 
  181   192     1 
  182   185     1 
  182   186     1 
  182   187     1 
  182   190     1 
  183   185     1 
  183   186     1 
  183   187     1 
  183   190     1 
  184   190     1 
  185   188     1 
  185   189     1 
  186   188     1 
  186   189     1 
  190   195     1 
  190   196     1 
  190   201     1 
  191   193     1 
  191   194     1 
  192   197     1 
  192   198     1 
  192   199     1 
  192   202     1 
  192   203     1 
  193   195     1 
  193   196     1 
  193   201     1 
  194   200     1 
  194   204     1 
  194   205     1 
  195   197     1 
  195   198     1 
  195   199     1 
  195   202     1 
  195   203     1 
  196   202     1 
  196   203     1 
  197   200     1 
  197   201     1 
  198   200     1 
  198   201     1 
  199   201     1 
  201   206     1 
  201   207     1 
  201   222     1 
  202   204     1 
  202   205     1 
  203   208     1 
  203   209     1 
  203   210     1 
  203   223     1 
  203   224     1 
  204   206     1 
  204   207     1 
  204   222     1 
  205   211     1 
  205   220     1 
  205   225     1 
  205   226     1 
  206   208     1 
  206   209     1 
  206   210     1 
  206   223     1 
  206   224     1 
  207   212     1 
  207   213     1 
  207   218     1 
  207   221     1 
  207   223     1 
  207   224     1 
  208   211     1 
  208   220     1 
  208   222     1 
  209   211     1 
  209   220     1 
  209   222     1 
  210   214     1 
  210   215     1 
  210   219     1 
  210   222     1 
  211   216     1 
  211   218     1 
  211   221     1 
  212   214     1 
  212   215     1 
  212   220     1 
  213   217     1 
  213   219     1 
  213   220     1 
  214   216     1 
  214   218     1 
  215   221     1 
  216   219     1 
  216   220     1 
  217   218     1 
  219   221     1 
  222   227     1 
  222   228     1 
  222   232     1 
  223   225     1 
  223   226     1 
  224   229     1 
  224   230     1 
  224   231     1 
  224   233     1 
  224   234     1 
  225   227     1 
  225   228     1 
  225   232     1 
  226   235     1 
  226   236     1 
  227   229     1 
  227   230     1 
  227   231     1 
  227   233     1 
  227   234     1 
  228   233     1 
  228   234     1 
  229   232     1 
  230   232     1 
  231   232     1 
  232   237     1 
  232   238     1 
  232   251     1 
  233   235     1 
  233   236     1 
  234   239     1 
  234   240     1 
  234   244     1 
  234   252     1 
  234   253     1 
  235   237     1 
  235   238     1 
  235   251     1 
  236   241     1 
  236   242     1 
  236   243     1 
  236   245     1 
  236   246     1 
  236   247     1 
  236   254     1 
  236   255     1 
  237   239     1 
  237   240     1 
  237   244     1 
  237   252     1 
  237   253     1 
  238   248     1 
  238   249     1 
  238   250     1 
  238   252     1 
  238   253     1 
  239   241     1 
  239   242     1 
  239   243     1 
  239   245     1 
  239   246     1 
  239   247     1 
  239   251     1 
  240   245     1 
  240   246     1 
  240   247     1 
  240   251     1 
  241   244     1 
  242   244     1 
  243   244     1 
  244   251     1 
  245   248     1 
  245   249     1 
  245   250     1 
  246   248     1 
  246   249     1 
  246   250     1 
  251   256     1 
  251   257     1 
  251   272     1 
  252   254     1 
  252   255     1 
  253   258     1 
  253   259     1 
  253   260     1 
  253   273     1 
  253   274     1 
  254   256     1 
  254   257     1 
  254   272     1 
  255   261     1 
  255   270     1 
  255   275     1 
  255   276     1 
  256   258     1 
  256   259     1 
  256   260     1 
  256   273     1 
  256   274     1 
  257   262     1 
  257   263     1 
  257   268     1 
  257   271     1 
  257   273     1 
  257   274     1 
  258   261     1 
  258   270     1 
  258   272     1 
  259   261     1 
  259   270     1 
  259   272     1 
  260   264     1 
  260   265     1 
  260   269     1 
  260   272     1 
  261   266     1 
  261   268     1 
  261   271     1 
  262   264     1 
  262   265     1 
  262   270     1 
  263   267     1 
  263   269     1 
  263   270     1 
  264   266     1 
  264   268     1 
  265   271     1 
  266   269     1 
  266   270     1 
  267   268     1 
  269   271     1 
  272   277     1 
  272   278     1 
  272   288     1 
  273   275     1 
  273   276     1 
  274   279     1 
  274   280     1 
  274   284     1 
  274   289     1 
  274   290     1 
  275   277     1 
  275   278     1 
  275   288     1 
  276   281     1 
  276   282     1 
  276   283     1 
  276   285     1 
  276   286     1 
  276   287     1 
  276   291     1 
  276   292     1 
  277   279     1 
  277   280     1 
  277   284     1 
  277   289     1 
  277   290     1 
  278   289     1 
  278   290     1 
  279   281     1 
  279   282     1 
  279   283     1 
  279   285     1 
  279   286     1 
  279   287     1 
  279   288     1 
  280   285     1 
  280   286     1 
  280   287     1 
  280   288     1 
  281   284     1 
  282   284     1 
  283   284     1 
  284   288     1 
  288   293     1 
  288   294     1 
  288   309     1 
  289   291     1 
  289   292     1 
  290   295     1 
  290   296     1 
  290   297     1 
  290   310     1 
  290   311     1 
  291   293     1 
  291   294     1 
  291   309     1 
  292   298     1 
  292   307     1 
  292   312     1 
  292   313     1 
  293   295     1 
  293   296     1 
  293   297     1 
  293   310     1 
  293   311     1 
  294   299     1 
  294   300     1 
  294   305     1 
  294   308     1 
  294   310     1 
  294   311     1 
  295   298     1 
  295   307     1 
  295   309     1 
  296   298     1 
  296   307     1 
  296   309     1 
  297   301     1 
  297   302     1 
  297   306     1 
  297   309     1 
  298   303     1 
  298   305     1 
  298   308     1 
  299   301     1 
  299   302     1 
  299   307     1 
  300   304     1 
  300   306     1 
  300   307     1 
  301   303     1 
  301   305     1 
  302   308     1 
  303   306     1 
  303   307     1 
  304   305     1 
  306   308     1 
  309   314     1 
  309   315     1 
  309   331     1 
  310   312     1 
  310   313     1 
  311   316     1 
  311   317     1 
  311   318     1 
  311   332     1 
  311   333     1 
  312   314     1 
  312   315     1 
  312   331     1 
  313   319     1 
  313   320     1 
  313   321     1 
  313   334     1 
  313   335     1 
  314   316     1 
  314   317     1 
  314   318     1 
  314   332     1 
  314   333     1 
  315   322     1 
  315   323     1 
  315   324     1 
  315   332     1 
  315   333     1 
  316   319     1 
  316   320     1 
  316   321     1 
  316   331     1 
  317   319     1 
  317   320     1 
  317   321     1 
  317   331     1 
  318   325     1 
  318   326     1 
  318   327     1 
  318   331     1 
  319   322     1 
  319   323     1 
  319   324     1 
  320   322     1 
  320   323     1 
  320   324     1 
  321   328     1 
  321   329     1 
  321   330     1 
  322   325     1 
  322   326     1 
  322   327     1 
  323   325     1 
  323   326     1 
  323   327     1 
  325   328     1 
  325   329     1 
  325   330     1 
  326   328     1 
  326   329     1 
  326   330     1 
  331   336     1 
  331   337     1 
  331   347     1 
  332   334     1 
  332   335     1 
  333   338     1 
  333   339     1 
  333   343     1 
  333   348     1 
  333   349     1 
  334   336     1 
  334   337     1 
  334   347     1 
  335   340     1 
  335   341     1 
  335   342     1 
  335   344     1 
  335   345     1 
  335   346     1 
  335   350     1 
  335   351     1 
  336   338     1 
  336   339     1 
  336   343     1 
  336   348     1 
  336   349     1 
  337   348     1 
  337   349     1 
  338   340     1 
  338   341     1 
  338   342     1 
  338   344     1 
  338   345     1 
  338   346     1 
  338   347     1 
  339   344     1 
  339   345     1 
  339   346     1 
  339   347     1 
  340   343     1 
  341   343     1 
  342   343     1 
  343   347     1 
  347   352     1 
  347   353     1 
  347   366     1 
  348   350     1 
  348   351     1 
  349   354     1 
  349   355     1 
  349   356     1 
  349   367     1 
  349   368     1 
  350   352     1 
  350   353     1 
  350   366     1 
  351   357     1 
  351   358     1 
  351   362     1 
  351   369     1 
  351   370     1 
  352   354     1 
  352   355     1 
  352   356     1 
  352   367     1 
  352   368     1 
  353   359     1 
  353   360     1 
  353   361     1 
  353   363     1 
  353   364     1 
  353   365     1 
  353   367     1 
  353   368     1 
  354   357     1 
  354   358     1 
  354   362     1 
  354   366     1 
  355   357     1 
  355   358     1 
  355   362     1 
  355   366     1 
  356   366     1 
  357   359     1 
  357   360     1 
  357   361     1 
  357   363     1 
  357   364     1 
  357   365     1 
  358   363     1 
  358   364     1 
  358   365     1 
  359   362     1 
  360   362     1 
  361   362     1 
  366   371     1 
  366   372     1 
  366   388     1 
  367   369     1 
  367   370     1 
  368   373     1 
  368   374     1 
  368   375     1 
  368   389     1 
  368   390     1 
  369   371     1 
  369   372     1 
  369   388     1 
  370   376     1 
  370   377     1 
  370   378     1 
  370   391     1 
  370   392     1 
  371   373     1 
  371   374     1 
  371   375     1 
  371   389     1 
  371   390     1 
  372   379     1 
  372   380     1 
  372   381     1 
  372   389     1 
  372   390     1 
  373   376     1 
  373   377     1 
  373   378     1 
  373   388     1 
  374   376     1 
  374   377     1 
  374   378     1 
  374   388     1 
  375   382     1 
  375   383     1 
  375   384     1 
  375   388     1 
  376   379     1 
  376   380     1 
  376   381     1 
  377   379     1 
  377   380     1 
  377   381     1 
  378   385     1 
  378   386     1 
  378   387     1 
  379   382     1 
  379   383     1 
  379   384     1 
  380   382     1 
  380   383     1 
  380   384     1 
  382   385     1 
  382   386     1 
  382   387     1 
  383   385     1 
  383   386     1 
  383   387     1 
  388   393     1 
  388   394     1 
  388   405     1 
  389   391     1 
  389   392     1 
  390   395     1 
  390   396     1 
  390   397     1 
  390   406     1 
  390   407     1 
  391   393     1 
  391   394     1 
  391   405     1 
  392   398     1 
  392   399     1 
  392   400     1 
  392   408     1 
  392   409     1 
  393   395     1 
  393   396     1 
  393   397     1 
  393   406     1 
  393   407     1 
  394   401     1 
  394   402     1 
  394   406     1 
  394   407     1 
  395   398     1 
  395   399     1 
  395   400     1 
  395   405     1 
  396   398     1 
  396   399     1 
  396   400     1 
  396   405     1 
  397   403     1 
  397   404     1 
  397   405     1 
  398   401     1 
  398   402     1 
  399   401     1 
  399   402     1 
  401   403     1 
  401   404     1 
  405   410     1 
  405   411     1 
  405   421     1 
  406   408     1 
  406   409     1 
  407   412     1 
  407   413     1 
  407   417     1 
  407   422     1 
  407   423     1 
  408   410     1 
  408   411     1 
  408   421     1 
  409   414     1 
  409   415     1 
  409   416     1 
  409   418     1 
  409   419     1 
  409   420     1 
  409   424     1 
  409   425     1 
  410   412     1 
  410   413     1 
  410   417     1 
  410   422     1 
  410   423     1 
  411   422     1 
  411   423     1 
  412   414     1 
  412   415     1 
  412   416     1 
  412   418     1 
  412   419     1 
  412   420     1 
  412   421     1 
  413   418     1 
  413   419     1 
  413   420     1 
  413   421     1 
  414   417     1 
  415   417     1 
  416   417     1 
  417   421     1 
  421   426     1 
  421   427     1 
  421   438     1 
  422   424     1 
  422   425     1 
  423   428     1 
  423   429     1 
  423   430     1 
  423   439     1 
  423   440     1 
  424   426     1 
  424   427     1 
  424   438     1 
  425   431     1 
  425   436     1 
  425   441     1 
  425   450     1 
  426   428     1 
  426   429     1 
  426   430     1 
  426   439     1 
  426   440     1 
  427   432     1 
  427   434     1 
  427   437     1 
  427   439     1 
  427   440     1 
  428   431     1 
  428   436     1 
  428   438     1 
  429   431     1 
  429   436     1 
  429   438     1 
  430   433     1 
  430   435     1 
  430   438     1 
  431   435     1 
  431   437     1 
  432   437     1 
  433   435     1 
  433   436     1 
  435   437     1 
  438   442     1 
  438   443     1 
  438   444     1 
  438   447     1 
  438   451     1 
  438   452     1 
  439   441     1 
  439   450     1 
  440   445     1 
  440   446     1 
  440   448     1 
  440   449     1 
  440   453     1 
  440   454     1 
  441   448     1 
  441   449     1 
  441   451     1 
  441   452     1 
  442   445     1 
  442   446     1 
  442   447     1 
  442   450     1 
  443   445     1 
  443   446     1 
  443   447     1 
  443   450     1 
  444   451     1 
  444   452     1 
  445   448     1 
  445   449     1 
  445   450     1 
  446   448     1 
  446   449     1 
  446   450     1 
  447   453     1 
  447   454     1 
  448   451     1 
  448   452     1 
  449   451     1 
  449   452     1 
  450   455     1 
  450   456     1 
  451   453     1 
  451   454     1 
  452   457     1 
  452   458     1 
  452   464     1 
  453   455     1 
  453   456     1 
  454   459     1 
  454   460     1 
  454   461     1 
  454   465     1 
  454   466     1 
  455   457     1 
  455   458     1 
  455   464     1 
  456   462     1 
  456   463     1 
  456   467     1 
  456   468     1 
  457   459     1 
  457   460     1 
  457   461     1 
  457   465     1 
  457   466     1 
  458   465     1 
  458   466     1 
  459   462     1 
  459   463     1 
  459   464     1 
  460   462     1 
  460   463     1 
  460   464     1 
  461   464     1 
  464   469     1 
  464   470     1 
  464   478     1 
  465   467     1 
  465   468     1 
  466   471     1 
  466   472     1 
  466   476     1 
  466   479     1 
  466   480     1 
  467   469     1 
  467   470     1 
  467   478     1 
  468   473     1 
  468   474     1 
  468   475     1 
  468   477     1 
  468   481     1 
  468   482     1 
  469   471     1 
  469   472     1 
  469   476     1 
  469   479     1 
  469   480     1 
  470   479     1 
  470   480     1 
  471   473     1 
  471   474     1 
  471   475     1 
  471   477     1 
  471   478     1 
  472   477     1 
  472   478     1 
  473   476     1 
  474   476     1 
  475   476     1 
  476   478     1 
  478   483     1 
  478   484     1 
  478   485     1 
  479   481     1 
  479   482     1 
  480   486     1 
  480   487     1 
  481   483     1 
  481   484     1 
  481   485     1 
  482   488     1 
  482   489     1 
  483   486     1 
  483   487     1 
  484   486     1 
  484   487     1 
  485   490     1 
  485   491     1 
  485   504     1 
  486   488     1 
  486   489     1 
  487   492     1 
  487   493     1 
  487   497     1 
  487   505     1 
  487   506     1 
  488   490     1 
  488   491     1 
  488   504     1 
  489   494     1 
  489   495     1 
  489   496     1 
  489   498     1 
  489   499     1 
  489   500     1 
  489   507     1 
  489   508     1 
  490   492     1 
  490   493     1 
  490   497     1 
  490   505     1 
  490   506     1 
  491   501     1 
  491   502     1 
  491   503     1 
  491   505     1 
  491   506     1 
  492   494     1 
  492   495     1 
  492   496     1 
  492   498     1 
  492   499     1 
  492   500     1 
  492   504     1 
  493   498     1 
  493   499     1 
  493   500     1 
  493   504     1 
  494   497     1 
  495   497     1 
  496   497     1 
  497   504     1 
  498   501     1 
  498   502     1 
  498   503     1 
  499   501     1 
  499   502     1 
  499   503     1 
  504   509     1 
  504   510     1 
  504   515     1 
  505   507     1 
  505   508     1 
  506   511     1 
  506   512     1 
  506   513     1 
  506   516     1 
  506   517     1 
  507   509     1 
  507   510     1 
  507   515     1 
  508   514     1 
  508   518     1 
  508   519     1 
  509   511     1 
  509   512     1 
  509   513     1 
  509   516     1 
  509   517     1 
  510   516     1 
  510   517     1 
  511   514     1 
  511   515     1 
  512   514     1 
  512   515     1 
  513   515     1 
  515   520     1 
  515   521     1 
  515   526     1 
  516   518     1 
  516   519     1 
  517   522     1 
  517   523     1 
  517   524     1 
  517   527     1 
  517   528     1 
  518   520     1 
  518   521     1 
  518   526     1 
  519   525     1 
  519   529     1 
  519   530     1 
  520   522     1 
  520   523     1 
  520   524     1 
  520   527     1 
  520   528     1 
  521   527     1 
  521   528     1 
  522   525     1 
  522   526     1 
  523   525     1 
  523   526     1 
  524   526     1 
  526   531     1 
  526   532     1 
  526   548     1 
  527   529     1 
  527   530     1 
  528   533     1 
  528   534     1 
  528   535     1 
  528   549     1 
  528   550     1 
  529   531     1 
  529   532     1 
  529   548     1 
  530   536     1 
  530   537     1 
  530   538     1 
  530   551     1 
  530   552     1 
  531   533     1 
  531   534     1 
  531   535     1 
  531   549     1 
  531   550     1 
  532   539     1 
  532   540     1 
  532   541     1 
  532   549     1 
  532   550     1 
  533   536     1 
  533   537     1 
  533   538     1 
  533   548     1 
  534   536     1 
  534   537     1 
  534   538     1 
  534   548     1 
  535   542     1 
  535   543     1 
  535   544     1 
  535   548     1 
  536   539     1 
  536   540     1 
  536   541     1 
  537   539     1 
  537   540     1 
  537   541     1 
  538   545     1 
  538   546     1 
  538   547     1 
  539   542     1 
  539   543     1 
  539   544     1 
  540   542     1 
  540   543     1 
  540   544     1 
  542   545     1 
  542   546     1 
  542   547     1 
  543   545     1 
  543   546     1 
  543   547     1 
  548   553     1 
  548   554     1 
  548   558     1 
  549   551     1 
  549   552     1 
  550   555     1 
  550   556     1 
  550   557     1 
  550   559     1 
  550   560     1 
  551   553     1 
  551   554     1 
  551   558     1 
  552   561     1 
  552   562     1 
  553   555     1 
  553   556     1 
  553   557     1 
  553   559     1 
  553   560     1 
  554   559     1 
  554   560     1 
  555   558     1 
  556   558     1 
  557   558     1 
  558   563     1 
  558   564     1 
  558   575     1 
  559   561     1 
  559   562     1 
  560   565     1 
  560   566     1 
  560   567     1 
  560   576     1 
  560   577     1 
  561   563     1 
  561   564     1 
  561   575     1 
  562   568     1 
  562   569     1 
  562   570     1 
  562   578     1 
  562   579     1 
  563   565     1 
  563   566     1 
  563   567     1 
  563   576     1 
  563   577     1 
  564   571     1 
  564   576     1 
  564   577     1 
  565   568     1 
  565   569     1 
  565   570     1 
  565   575     1 
  566   568     1 
  566   569     1 
  566   570     1 
  566   575     1 
  567   572     1 
  567   573     1 
  567   574     1 
  567   575     1 
  568   571     1 
  569   571     1 
  575   580     1 
  575   581     1 
  575   586     1 
  576   578     1 
  576   579     1 
  577   582     1 
  577   583     1 
  577   584     1 
  577   587     1 
  577   588     1 
  578   580     1 
  578   581     1 
  578   586     1 
  579   585     1 
  579   589     1 
  579   590     1 
  580   582     1 
  580   583     1 
  580   584     1 
  580   587     1 
  580   588     1 
  581   587     1 
  581   588     1 
  582   585     1 
  582   586     1 
  583   585     1 
  583   586     1 
  584   586     1 
  586   591     1 
  586   592     1 
  586   605     1 
  587   589     1 
  587   590     1 
  588   593     1 
  588   594     1 
  588   598     1 
  588   606     1 
  588   607     1 
  589   591     1 
  589   592     1 
  589   605     1 
  590   595     1 
  590   596     1 
  590   597     1 
  590   599     1 
  590   600     1 
  590   601     1 
  590   608     1 
  590   609     1 
  591   593     1 
  591   594     1 
  591   598     1 
  591   606     1 
  591   607     1 
  592   602     1 
  592   603     1 
  592   604     1 
  592   606     1 
  592   607     1 
  593   595     1 
  593   596     1 
  593   597     1 
  593   599     1 
  593   600     1 
  593   601     1 
  593   605     1 
  594   599     1 
  594   600     1 
  594   601     1 
  594   605     1 
  595   598     1 
  596   598     1 
  597   598     1 
  598   605     1 
  599   602     1 
  599   603     1 
  599   604     1 
  600   602     1 
  600   603     1 
  600   604     1 
  605   610     1 
  605   611     1 
  605   622     1 
  606   608     1 
  606   609     1 
  607   612     1 
  607   613     1 
  607   614     1 
  607   623     1 
  607   624     1 
  608   610     1 
  608   611     1 
  608   622     1 
  609   615     1 
  609   616     1 
  609   617     1 
  609   625     1 
  609   626     1 
  610   612     1 
  610   613     1 
  610   614     1 
  610   623     1 
  610   624     1 
  611   618     1 
  611   623     1 
  611   624     1 
  612   615     1 
  612   616     1 
  612   617     1 
  612   622     1 
  613   615     1 
  613   616     1 
  613   617     1 
  613   622     1 
  614   619     1 
  614   620     1 
  614   621     1 
  614   622     1 
  615   618     1 
  616   618     1 
  622   627     1 
  622   628     1 
  622   636     1 
  623   625     1 
  623   626     1 
  624   629     1 
  624   630     1 
  624   631     1 
  624   637     1 
  624   638     1 
  625   627     1 
  625   628     1 
  625   636     1 
  626   632     1 
  626   633     1 
  626   639     1 
  626   640     1 
  627   629     1 
  627   630     1 
  627   631     1 
  627   637     1 
  627   638     1 
  628   634     1 
  628   635     1 
  628   637     1 
  628   638     1 
  629   632     1 
  629   633     1 
  629   636     1 
  630   632     1 
  630   633     1 
  630   636     1 
  631   636     1 
  632   634     1 
  632   635     1 
  636   641     1 
  636   642     1 
  636   647     1 
  637   639     1 
  637   640     1 
  638   643     1 
  638   644     1 
  638   645     1 
  638   648     1 
  638   649     1 
  639   641     1 
  639   642     1 
  639   647     1 
  640   646     1 
  640   650     1 
  640   651     1 
  641   643     1 
  641   644     1 
  641   645     1 
  641   648     1 
  641   649     1 
  642   648     1 
  642   649     1 
  643   646     1 
  643   647     1 
  644   646     1 
  644   647     1 
  645   647     1 
  647   652     1 
  647   653     1 
  647   667     1 
  648   650     1 
  648   651     1 
  649   654     1 
  649   655     1 
  649   656     1 
  649   668     1 
  649   669     1 
  650   652     1 
  650   653     1 
  650   667     1 
  651   657     1 
  651   665     1 
  651   670     1 
  651   671     1 
  652   654     1 
  652   655     1 
  652   656     1 
  652   668     1 
  652   669     1 
  653   658     1 
  653   659     1 
  653   663     1 
  653   666     1 
  653   668     1 
  653   669     1 
  654   657     1 
  654   665     1 
  654   667     1 
  655   657     1 
  655   665     1 
  655   667     1 
  656   660     1 
  656   661     1 
  656   664     1 
  656   667     1 
  657   662     1 
  657   663     1 
  657   666     1 
  658   660     1 
  658   661     1 
  658   665     1 
  659   664     1 
  659   665     1 
  660   662     1 
  660   663     1 
  661   666     1 
  662   664     1 
  662   665     1 
  664   666     1 
  667   672     1 
  667   673     1 
  667   683     1 
  668   670     1 
  668   671     1 
  669   674     1 
  669   675     1 
  669   679     1 
  669   684     1 
  669   685     1 
  670   672     1 
  670   673     1 
  670   683     1 
  671   676     1 
  671   677     1 
  671   678     1 
  671   680     1 
  671   681     1 
  671   682     1 
  671   686     1 
  671   687     1 
  672   674     1 
  672   675     1 
  672   679     1 
  672   684     1 
  672   685     1 
  673   684     1 
  673   685     1 
  674   676     1 
  674   677     1 
  674   678     1 
  674   680     1 
  674   681     1 
  674   682     1 
  674   683     1 
  675   680     1 
  675   681     1 
  675   682     1 
  675   683     1 
  676   679     1 
  677   679     1 
  678   679     1 
  679   683     1 
  683   688     1 
  683   689     1 
  683   697     1 
  684   686     1 
  684   687     1 
  685   690     1 
  685   691     1 
  685   692     1 
  685   698     1 
  685   699     1 
  686   688     1 
  686   689     1 
  686   697     1 
  687   693     1 
  687   694     1 
  687   700     1 
  687   701     1 
  688   690     1 
  688   691     1 
  688   692     1 
  688   698     1 
  688   699     1 
  689   695     1 
  689   696     1 
  689   698     1 
  689   699     1 
  690   693     1 
  690   694     1 
  690   697     1 
  691   693     1 
  691   694     1 
  691   697     1 
  692   697     1 
  693   695     1 
  693   696     1 
  697   702     1 
  697   703     1 
  697   709     1 
  698   700     1 
  698   701     1 
  699   704     1 
  699   705     1 
  699   706     1 
  699   710     1 
  699   711     1 
  700   702     1 
  700   703     1 
  700   709     1 
  701   707     1 
  701   708     1 
  701   712     1 
  701   713     1 
  702   704     1 
  702   705     1 
  702   706     1 
  702   710     1 
  702   711     1 
  703   710     1 
  703   711     1 
  704   707     1 
  704   708     1 
  704   709     1 
  705   707     1 
  705   708     1 
  705   709     1 
  706   709     1 
  709   714     1 
  709   715     1 
  709   725     1 
  710   712     1 
  710   713     1 
  711   716     1 
  711   717     1 
  711   721     1 
  711   726     1 
  711   727     1 
  712   714     1 
  712   715     1 
  712   725     1 
  713   718     1 
  713   719     1 
  713   720     1 
  713   722     1 
  713   723     1 
  713   724     1 
  713   728     1 
  713   729     1 
  714   716     1 
  714   717     1 
  714   721     1 
  714   726     1 
  714   727     1 
  715   726     1 
  715   727     1 
  716   718     1 
  716   719     1 
  716   720     1 
  716   722     1 
  716   723     1 
  716   724     1 
  716   725     1 
  717   722     1 
  717   723     1 
  717   724     1 
  717   725     1 
  718   721     1 
  719   721     1 
  720   721     1 
  721   725     1 
  725   730     1 
  725   731     1 
  725   745     1 
  726   728     1 
  726   729     1 
  727   732     1 
  727   733     1 
  727   734     1 
  727   746     1 
  727   747     1 
  728   730     1 
  728   731     1 
  728   745     1 
  729   735     1 
  729   743     1 
  729   748     1 
  729   749     1 
  730   732     1 
  730   733     1 
  730   734     1 
  730   746     1 
  730   747     1 
  731   736     1 
  731   737     1 
  731   741     1 
  731   744     1 
  731   746     1 
  731   747     1 
  732   735     1 
  732   743     1 
  732   745     1 
  733   735     1 
  733   743     1 
  733   745     1 
  734   738     1 
  734   739     1 
  734   742     1 
  734   745     1 
  735   740     1 
  735   741     1 
  735   744     1 
  736   738     1 
  736   739     1 
  736   743     1 
  737   742     1 
  737   743     1 
  738   740     1 
  738   741     1 
  739   744     1 
  740   742     1 
  740   743     1 
  742   744     1 
  745   750     1 
  745   751     1 
  745   760     1 
  746   748     1 
  746   749     1 
  747   752     1 
  747   753     1 
  747   754     1 
  747   761     1 
  747   762     1 
  748   750     1 
  748   751     1 
  748   760     1 
  749   755     1 
  749   756     1 
  749   757     1 
  749   763     1 
  749   764     1 
  750   752     1 
  750   753     1 
  750   754     1 
  750   761     1 
  750   762     1 
  751   758     1 
  751   759     1 
  751   761     1 
  751   762     1 
  752   755     1 
  752   756     1 
  752   757     1 
  752   760     1 
  753   755     1 
  753   756     1 
  753   757     1 
  753   760     1 
  754   760     1 
  755   758     1 
  755   759     1 
  756   758     1 
  756   759     1 
  760   765     1 
  760   766     1 
  760   784     1 
  761   763     1 
  761   764     1 
  762   767     1 
  762   768     1 
  762   769     1 
  762   785     1 
  762   786     1 
  763   765     1 
  763   766     1 
  763   784     1 
  764   770     1 
  764   771     1 
  764   772     1 
  764   787     1 
  764   788     1 
  765   767     1 
  765   768     1 
  765   769     1 
  765   785     1 
  765   786     1 
  766   773     1 
  766   774     1 
  766   775     1 
  766   785     1 
  766   786     1 
  767   770     1 
  767   771     1 
  767   772     1 
  767   784     1 
  768   770     1 
  768   771     1 
  768   772     1 
  768   784     1 
  769   776     1 
  769   777     1 
  769   784     1 
  770   773     1 
  770   774     1 
  770   775     1 
  771   773     1 
  771   774     1 
  771   775     1 
  772   778     1 
  772   781     1 
  773   776     1 
  773   777     1 
  774   776     1 
  774   777     1 
  775   779     1 
  775   780     1 
  775   782     1 
  775   783     1 
  776   778     1 
  776   781     1 
  778   782     1 
  778   783     1 
  779   781     1 
  780   781     1 
  784   789     1 
  784   790     1 
  784   803     1 
  785   787     1 
  785   788     1 
  786   791     1 
  786   792     1 
  786   796     1 
  786   804     1 
  786   805     1 
  787   789     1 
  787   790     1 
  787   803     1 
  788   793     1 
  788   794     1 
  788   795     1 
  788   797     1 
  788   798     1 
  788   799     1 
  788   806     1 
  788   807     1 
  789   791     1 
  789   792     1 
  789   796     1 
  789   804     1 
  789   805     1 
  790   800     1 
  790   801     1 
  790   802     1 
  790   804     1 
  790   805     1 
  791   793     1 
  791   794     1 
  791   795     1 
  791   797     1 
  791   798     1 
  791   799     1 
  791   803     1 
  792   797     1 
  792   798     1 
  792   799     1 
  792   803     1 
  793   796     1 
  794   796     1 
  795   796     1 
  796   803     1 
  797   800     1 
  797   801     1 
  797   802     1 
  798   800     1 
  798   801     1 
  798   802     1 
  803   808     1 
  803   809     1 
  803   813     1 
  804   806     1 
  804   807     1 
  805   810     1 
  805   811     1 
  805   812     1 
  805   814     1 
  805   815     1 
  806   808     1 
  806   809     1 
  806   813     1 
  807   816     1 
  807   817     1 
  808   810     1 
  808   811     1 
  808   812     1 
  808   814     1 
  808   815     1 
  809   814     1 
  809   815     1 
  810   813     1 
  811   813     1 
  812   813     1 
  813   818     1 
  813   819     1 
  813   820     1 
  814   816     1 
  814   817     1 
  815   821     1 
  815   822     1 
  816   818     1 
  816   819     1 
  816   820     1 
  817   823     1 
  817   824     1 
  818   821     1 
  818   822     1 
  819   821     1 
  819   822     1 
  820   825     1 
  820   826     1 
  820   835     1 
  821   823     1 
  821   824     1 
  822   827     1 
  822   828     1 
  822   829     1 
  822   836     1 
  822   837     1 
  823   825     1 
  823   826     1 
  823   835     1 
  824   830     1 
  824   831     1 
  824   832     1 
  824   838     1 
  824   839     1 
  825   827     1 
  825   828     1 
  825   829     1 
  825   836     1 
  825   837     1 
  826   833     1 
  826   834     1 
  826   836     1 
  826   837     1 
  827   830     1 
  827   831     1 
  827   832     1 
  827   835     1 
  828   830     1 
  828   831     1 
  828   832     1 
  828   835     1 
  829   835     1 
  830   833     1 
  830   834     1 
  831   833     1 
  831   834     1 
  835   840     1 
  835   841     1 
  835   845     1 
  836   838     1 
  836   839     1 
  837   842     1 
  837   843     1 
  837   844     1 
  837   846     1 
  837   847     1 
  838   840     1 
  838   841     1 
  838   845     1 
  839   848     1 
  839   849     1 
  840   842     1 
  840   843     1 
  840   844     1 
  840   846     1 
  840   847     1 
  841   846     1 
  841   847     1 
  842   845     1 
  843   845     1 
  844   845     1 
  845   850     1 
  845   851     1 
  845   856     1 
  846   848     1 
  846   849     1 
  847   852     1 
  847   853     1 
  847   854     1 
  847   857     1 
  847   858     1 
  848   850     1 
  848   851     1 
  848   856     1 
  849   855     1 
  849   859     1 
  849   860     1 
  850   852     1 
  850   853     1 
  850   854     1 
  850   857     1 
  850   858     1 
  851   857     1 
  851   858     1 
  852   855     1 
  852   856     1 
  853   855     1 
  853   856     1 
  854   856     1 
  856   861     1 
  856   862     1 
  856   880     1 
  857   859     1 
  857   860     1 
  858   863     1 
  858   864     1 
  858   865     1 
  858   881     1 
  858   882     1 
  859   861     1 
  859   862     1 
  859   880     1 
  860   866     1 
  860   867     1 
  860   868     1 
  860   883     1 
  860   884     1 
  861   863     1 
  861   864     1 
  861   865     1 
  861   881     1 
  861   882     1 
  862   869     1 
  862   870     1 
  862   871     1 
  862   881     1 
  862   882     1 
  863   866     1 
  863   867     1 
  863   868     1 
  863   880     1 
  864   866     1 
  864   867     1 
  864   868     1 
  864   880     1 
  865   872     1 
  865   873     1 
  865   880     1 
  866   869     1 
  866   870     1 
  866   871     1 
  867   869     1 
  867   870     1 
  867   871     1 
  868   874     1 
  868   877     1 
  869   872     1 
  869   873     1 
  870   872     1 
  870   873     1 
  871   875     1 
  871   876     1 
  871   878     1 
  871   879     1 
  872   874     1 
  872   877     1 
  874   878     1 
  874   879     1 
  875   877     1 
  876   877     1 
  880   885     1 
  880   886     1 
  880   899     1 
  881   883     1 
  881   884     1 
  882   887     1 
  882   888     1 
  882   889     1 
  882   900     1 
  882   901     1 
  883   885     1 
  883   886     1 
  883   899     1 
  884   890     1 
  884   891     1 
  884   895     1 
  884   902     1 
  884   903     1 
  885   887     1 
  885   888     1 
  885   889     1 
  885   900     1 
  885   901     1 
  886   892     1 
  886   893     1 
  886   894     1 
  886   896     1 
  886   897     1 
  886   898     1 
  886   900     1 
  886   901     1 
  887   890     1 
  887   891     1 
  887   895     1 
  887   899     1 
  888   890     1 
  888   891     1 
  888   895     1 
  888   899     1 
  889   899     1 
  890   892     1 
  890   893     1 
  890   894     1 
  890   896     1 
  890   897     1 
  890   898     1 
  891   896     1 
  891   897     1 
  891   898     1 
  892   895     1 
  893   895     1 
  894   895     1 
  899   904     1 
  899   905     1 
  899   909     1 
  900   902     1 
  900   903     1 
  901   906     1 
  901   907     1 
  901   908     1 
  901   910     1 
  901   911     1 
  902   904     1 
  902   905     1 
  902   909     1 
  903   912     1 
  903   913     1 
  904   906     1 
  904   907     1 
  904   908     1 
  904   910     1 
  904   911     1 
  905   910     1 
  905   911     1 
  906   909     1 
  907   909     1 
  908   909     1 
  909   914     1 
  909   915     1 
  909   926     1 
  910   912     1 
  910   913     1 
  911   916     1 
  911   917     1 
  911   918     1 
  911   927     1 
  911   928     1 
  912   914     1 
  912   915     1 
  912   926     1 
  913   919     1 
  913   924     1 
  913   929     1 
  913   930     1 
  914   916     1 
  914   917     1 
  914   918     1 
  914   927     1 
  914   928     1 
  915   920     1 
  915   922     1 
  915   925     1 
  915   927     1 
  915   928     1 
  916   919     1 
  916   924     1 
  916   926     1 
  917   919     1 
  917   924     1 
  917   926     1 
  918   921     1 
  918   923     1 
  918   926     1 
  919   923     1 
  919   925     1 
  920   925     1 
  921   923     1 
  921   924     1 
  923   925     1 
  926   931     1 
  926   932     1 
  926   947     1 
  927   929     1 
  927   930     1 
  928   933     1 
  928   934     1 
  928   935     1 
  928   948     1 
  928   949     1 
  929   931     1 
  929   932     1 
  929   947     1 
  930   936     1 
  930   945     1 
  930   950     1 
  930   951     1 
  931   933     1 
  931   934     1 
  931   935     1 
  931   948     1 
  931   949     1 
  932   937     1 
  932   938     1 
  932   943     1 
  932   946     1 
  932   948     1 
  932   949     1 
  933   936     1 
  933   945     1 
  933   947     1 
  934   936     1 
  934   945     1 
  934   947     1 
  935   939     1 
  935   940     1 
  935   944     1 
  935   947     1 
  936   941     1 
  936   943     1 
  936   946     1 
  937   939     1 
  937   940     1 
  937   945     1 
  938   942     1 
  938   944     1 
  938   945     1 
  939   941     1 
  939   943     1 
  940   946     1 
  941   944     1 
  941   945     1 
  942   943     1 
  944   946     1 
  947   952     1 
  947   953     1 
  947   961     1 
  948   950     1 
  948   951     1 
  949   954     1 
  949   955     1 
  949   956     1 
  949   962     1 
  949   963     1 
  950   952     1 
  950   953     1 
  950   961     1 
  951   957     1 
  951   958     1 
  951   964     1 
  951   965     1 
  952   954     1 
  952   955     1 
  952   956     1 
  952   962     1 
  952   963     1 
  953   959     1 
  953   960     1 
  953   962     1 
  953   963     1 
  954   957     1 
  954   958     1 
  954   961     1 
  955   957     1 
  955   958     1 
  955   961     1 
  956   961     1 
  957   959     1 
  957   960     1 
  961   966     1 
  961   967     1 
  961   983     1 
  962   964     1 
  962   965     1 
  963   968     1 
  963   969     1 
  963   970     1 
  963   984     1 
  963   985     1 
  964   966     1 
  964   967     1 
  964   983     1 
  965   971     1 
  965   972     1 
  965   973     1 
  965   986     1 
  965   987     1 
  966   968     1 
  966   969     1 
  966   970     1 
  966   984     1 
  966   985     1 
  967   974     1 
  967   975     1 
  967   976     1 
  967   984     1 
  967   985     1 
  968   971     1 
  968   972     1 
  968   973     1 
  968   983     1 
  969   971     1 
  969   972     1 
  969   973     1 
  969   983     1 
  970   977     1 
  970   978     1 
  970   979     1 
  970   983     1 
  971   974     1 
  971   975     1 
  971   976     1 
  972   974     1 
  972   975     1 
  972   976     1 
  973   980     1 
  973   981     1 
  973   982     1 
  974   977     1 
  974   978     1 
  974   979     1 
  975   977     1 
  975   978     1 
  975   979     1 
  977   980     1 
  977   981     1 
  977   982     1 
  978   980     1 
  978   981     1 
  978   982     1 
  983   988     1 
  983   989     1 
  983  1007     1 
  984   986     1 
  984   987     1 
  985   990     1 
  985   991     1 
  985   992     1 
  985  1008     1 
  985  1009     1 
  986   988     1 
  986   989     1 
  986  1007     1 
  987   993     1 
  987   994     1 
  987   995     1 
  987  1010     1 
  987  1011     1 
  988   990     1 
  988   991     1 
  988   992     1 
  988  1008     1 
  988  1009     1 
  989   996     1 
  989   997     1 
  989   998     1 
  989  1008     1 
  989  1009     1 
  990   993     1 
  990   994     1 
  990   995     1 
  990  1007     1 
  991   993     1 
  991   994     1 
  991   995     1 
  991  1007     1 
  992   999     1 
  992  1000     1 
  992  1007     1 
  993   996     1 
  993   997     1 
  993   998     1 
  994   996     1 
  994   997     1 
  994   998     1 
  995  1001     1 
  995  1004     1 
  996   999     1 
  996  1000     1 
  997   999     1 
  997  1000     1 
  998  1002     1 
  998  1003     1 
  998  1005     1 
  998  1006     1 
  999  1001     1 
  999  1004     1 
 1001  1005     1 
 1001  1006     1 
 1002  1004     1 
 1003  1004     1 
 1007  1012     1 
 1007  1013     1 
 1007  1018     1 
 1008  1010     1 
 1008  1011     1 
 1009  1014     1 
 1009  1015     1 
 1009  1016     1 
 1009  1019     1 
 1009  1020     1 
 1010  1012     1 
 1010  1013     1 
 1010  1018     1 
 1011  1017     1 
 1011  1021     1 
 1011  1022     1 
 1012  1014     1 
 1012  1015     1 
 1012  1016     1 
 1012  1019     1 
 1012  1020     1 
 1013  1019     1 
 1013  1020     1 
 1014  1017     1 
 1014  1018     1 
 1015  1017     1 
 1015  1018     1 
 1016  1018     1 
 1018  1023     1 
 1018  1024     1 
 1018  1032     1 
 1019  1021     1 
 1019  1022     1 
 1020  1025     1 
 1020  1026     1 
 1020  1030     1 
 1020  1033     1 
 1020  1034     1 
 1021  1023     1 
 1021  1024     1 
 1021  1032     1 
 1022  1027     1 
 1022  1028     1 
 1022  1029     1 
 1022  1031     1 
 1022  1035     1 
 1022  1036     1 
 1023  1025     1 
 1023  1026     1 
 1023  1030     1 
 1023  1033     1 
 1023  1034     1 
 1024  1033     1 
 1024  1034     1 
 1025  1027     1 
 1025  1028     1 
 1025  1029     1 
 1025  1031     1 
 1025  1032     1 
 1026  1031     1 
 1026  1032     1 
 1027  1030     1 
 1028  1030     1 
 1029  1030     1 
 1030  1032     1 
 1032  1037     1 
 1032  1038     1 
 1032  1051     1 
 1033  1035     1 
 1033  1036     1 
 1034  1039     1 
 1034  1040     1 
 1034  1044     1 
 1034  1052     1 
 1034  1053     1 
 1035  1037     1 
 1035  1038     1 
 1035  1051     1 
 1036  1041     1 
 1036  1042     1 
 1036  1043     1 
 1036  1045     1 
 1036  1046     1 
 1036  1047     1 
 1036  1054     1 
 1036  1055     1 
 1037  1039     1 
 1037  1040     1 
 1037  1044     1 
 1037  1052     1 
 1037  1053     1 
 1038  1048     1 
 1038  1049     1 
 1038  1050     1 
 1038  1052     1 
 1038  1053     1 
 1039  1041     1 
 1039  1042     1 
 1039  1043     1 
 1039  1045     1 
 1039  1046     1 
 1039  1047     1 
 1039  1051     1 
 1040  1045     1 
 1040  1046     1 
 1040  1047     1 
 1040  1051     1 
 1041  1044     1 
 1042  1044     1 
 1043  1044     1 
 1044  1051     1 
 1045  1048     1 
 1045  1049     1 
 1045  1050     1 
 1046  1048     1 
 1046  1049     1 
 1046  1050     1 
 1051  1056     1 
 1051  1057     1 
 1051  1065     1 
 1052  1054     1 
 1052  1055     1 
 1053  1058     1 
 1053  1059     1 
 1053  1063     1 
 1053  1066     1 
 1053  1067     1 
 1054  1056     1 
 1054  1057     1 
 1054  1065     1 
 1055  1060     1 
 1055  1061     1 
 1055  1062     1 
 1055  1064     1 
 1055  1068     1 
 1055  1069     1 
 1056  1058     1 
 1056  1059     1 
 1056  1063     1 
 1056  1066     1 
 1056  1067     1 
 1057  1066     1 
 1057  1067     1 
 1058  1060     1 
 1058  1061     1 
 1058  1062     1 
 1058  1064     1 
 1058  1065     1 
 1059  1064     1 
 1059  1065     1 
 1060  1063     1 
 1061  1063     1 
 1062  1063     1 
 1063  1065     1 
 1065  1070     1 
 1065  1071     1 
 1065  1076     1 
 1066  1068     1 
 1066  1069     1 
 1067  1072     1 
 1067  1073     1 
 1067  1074     1 
 1067  1077     1 
 1067  1078     1 
 1068  1070     1 
 1068  1071     1 
 1068  1076     1 
 1069  1075     1 
 1069  1079     1 
 1069  1080     1 
 1070  1072     1 
 1070  1073     1 
 1070  1074     1 
 1070  1077     1 
 1070  1078     1 
 1071  1077     1 
 1071  1078     1 
 1072  1075     1 
 1072  1076     1 
 1073  1075     1 
 1073  1076     1 
 1074  1076     1 
 1076  1081     1 
 1076  1082     1 
 1076  1100     1 
 1077  1079     1 
 1077  1080     1 
 1078  1083     1 
 1078  1084     1 
 1078  1085     1 
 1078  1101     1 
 1078  1102     1 
 1079  1081     1 
 1079  1082     1 
 1079  1100     1 
 1080  1086     1 
 1080  1087     1 
 1080  1088     1 
 1080  1103     1 
 1080  1104     1 
 1081  1083     1 
 1081  1084     1 
 1081  1085     1 
 1081  1101     1 
 1081  1102     1 
 1082  1089     1 
 1082  1090     1 
 1082  1091     1 
 1082  1101     1 
 1082  1102     1 
 1083  1086     1 
 1083  1087     1 
 1083  1088     1 
 1083  1100     1 
 1084  1086     1 
 1084  1087     1 
 1084  1088     1 
 1084  1100     1 
 1085  1092     1 
 1085  1093     1 
 1085  1100     1 
 1086  1089     1 
 1086  1090     1 
 1086  1091     1 
 1087  1089     1 
 1087  1090     1 
 1087  1091     1 
 1088  1094     1 
 1088  1097     1 
 1089  1092     1 
 1089  1093     1 
 1090  1092     1 
 1090  1093     1 
 1091  1095     1 
 1091  1096     1 
 1091  1098     1 
 1091  1099     1 
 1092  1094     1 
 1092  1097     1 
 1094  1098     1 
 1094  1099     1 
 1095  1097     1 
 1096  1097     1 
 1100  1105     1 
 1100  1106     1 
 1100  1115     1 
 1101  1103     1 
 1101  1104     1 
 1102  1107     1 
 1102  1108     1 
 1102  1109     1 
 1102  1116     1 
 1102  1117     1 
 1103  1105     1 
 1103  1106     1 
 1103  1115     1 
 1104  1110     1 
 1104  1111     1 
 1104  1112     1 
 1104  1118     1 
 1104  1119     1 
 1105  1107     1 
 1105  1108     1 
 1105  1109     1 
 1105  1116     1 
 1105  1117     1 
 1106  1113     1 
 1106  1114     1 
 1106  1116     1 
 1106  1117     1 
 1107  1110     1 
 1107  1111     1 
 1107  1112     1 
 1107  1115     1 
 1108  1110     1 
 1108  1111     1 
 1108  1112     1 
 1108  1115     1 
 1109  1115     1 
 1110  1113     1 
 1110  1114     1 
 1111  1113     1 
 1111  1114     1 
 1115  1120     1 
 1115  1121     1 
 1115  1134     1 
 1116  1118     1 
 1116  1119     1 
 1117  1122     1 
 1117  1123     1 
 1117  1127     1 
 1117  1135     1 
 1117  1136     1 
 1118  1120     1 
 1118  1121     1 
 1118  1134     1 
 1119  1124     1 
 1119  1125     1 
 1119  1126     1 
 1119  1128     1 
 1119  1129     1 
 1119  1130     1 
 1119  1137     1 
 1119  1138     1 
 1120  1122     1 
 1120  1123     1 
 1120  1127     1 
 1120  1135     1 
 1120  1136     1 
 1121  1131     1 
 1121  1132     1 
 1121  1133     1 
 1121  1135     1 
 1121  1136     1 
 1122  1124     1 
 1122  1125     1 
 1122  1126     1 
 1122  1128     1 
 1122  1129     1 
 1122  1130     1 
 1122  1134     1 
 1123  1128     1 
 1123  1129     1 
 1123  1130     1 
 1123  1134     1 
 1124  1127     1 
 1125  1127     1 
 1126  1127     1 
 1127  1134     1 
 1128  1131     1 
 1128  1132     1 
 1128  1133     1 
 1129  1131     1 
 1129  1132     1 
 1129  1133     1 
 1134  1139     1 
 1134  1140     1 
 1134  1151     1 
 1135  1137     1 
 1135  1138     1 
 1136  1141     1 
 1136  1142     1 
 1136  1143     1 
 1136  1152     1 
 1136  1153     1 
 1137  1139     1 
 1137  1140     1 
 1137  1151     1 
 1138  1144     1 
 1138  1145     1 
 1138  1146     1 
 1138  1154     1 
 1138  1155     1 
 1139  1141     1 
 1139  1142     1 
 1139  1143     1 
 1139  1152     1 
 1139  1153     1 
 1140  1147     1 
 1140  1148     1 
 1140  1152     1 
 1140  1153     1 
 1141  1144     1 
 1141  1145     1 
 1141  1146     1 
 1141  1151     1 
 1142  1144     1 
 1142  1145     1 
 1142  1146     1 
 1142  1151     1 
 1143  1149     1 
 1143  1150     1 
 1143  1151     1 
 1144  1147     1 
 1144  1148     1 
 1145  1147     1 
 1145  1148     1 
 1147  1149     1 
 1147  1150     1 
 1151  1156     1 
 1151  1157     1 
 1151  1165     1 
 1152  1154     1 
 1152  1155     1 
 1153  1158     1 
 1153  1159     1 
 1153  1163     1 
 1153  1166     1 
 1153  1167     1 
 1154  1156     1 
 1154  1157     1 
 1154  1165     1 
 1155  1160     1 
 1155  1161     1 
 1155  1162     1 
 1155  1164     1 
 1155  1168     1 
 1155  1169     1 
 1156  1158     1 
 1156  1159     1 
 1156  1163     1 
 1156  1166     1 
 1156  1167     1 
 1157  1166     1 
 1157  1167     1 
 1158  1160     1 
 1158  1161     1 
 1158  1162     1 
 1158  1164     1 
 1158  1165     1 
 1159  1164     1 
 1159  1165     1 
 1160  1163     1 
 1161  1163     1 
 1162  1163     1 
 1163  1165     1 
 1165  1170     1 
 1165  1171     1 
 1165  1175     1 
 1166  1168     1 
 1166  1169     1 
 1167  1172     1 
 1167  1173     1 
 1167  1174     1 
 1167  1176     1 
 1167  1177     1 
 1168  1170     1 
 1168  1171     1 
 1168  1175     1 
 1169  1178     1 
 1169  1179     1 
 1170  1172     1 
 1170  1173     1 
 1170  1174     1 
 1170  1176     1 
 1170  1177     1 
 1171  1176     1 
 1171  1177     1 
 1172  1175     1 
 1173  1175     1 
 1174  1175     1 
 1175  1180     1 
 1175  1181     1 
 1175  1191     1 
 1176  1178     1 
 1176  1179     1 
 1177  1182     1 
 1177  1183     1 
 1177  1187     1 
 1177  1192     1 
 1177  1193     1 
 1178  1180     1 
 1178  1181     1 
 1178  1191     1 
 1179  1184     1 
 1179  1185     1 
 1179  1186     1 
 1179  1188     1 
 1179  1189     1 
 1179  1190     1 
 1179  1194     1 
 1179  1195     1 
 1180  1182     1 
 1180  1183     1 
 1180  1187     1 
 1180  1192     1 
 1180  1193     1 
 1181  1192     1 
 1181  1193     1 
 1182  1184     1 
 1182  1185     1 
 1182  1186     1 
 1182  1188     1 
 1182  1189     1 
 1182  1190     1 
 1182  1191     1 
 1183  1188     1 
 1183  1189     1 
 1183  1190     1 
 1183  1191     1 
 1184  1187     1 
 1185  1187     1 
 1186  1187     1 
 1187  1191     1 
 1191  1196     1 
 1191  1197     1 
 1191  1215     1 
 1192  1194     1 
 1192  1195     1 
 1193  1198     1 
 1193  1199     1 
 1193  1200     1 
 1193  1216     1 
 1193  1217     1 
 1194  1196     1 
 1194  1197     1 
 1194  1215     1 
 1195  1201     1 
 1195  1202     1 
 1195  1203     1 
 1195  1218     1 
 1195  1219     1 
 1196  1198     1 
 1196  1199     1 
 1196  1200     1 
 1196  1216     1 
 1196  1217     1 
 1197  1204     1 
 1197  1205     1 
 1197  1206     1 
 1197  1216     1 
 1197  1217     1 
 1198  1201     1 
 1198  1202     1 
 1198  1203     1 
 1198  1215     1 
 1199  1201     1 
 1199  1202     1 
 1199  1203     1 
 1199  1215     1 
 1200  1207     1 
 1200  1208     1 
 1200  1215     1 
 1201  1204     1 
 1201  1205     1 
 1201  1206     1 
 1202  1204     1 
 1202  1205     1 
 1202  1206     1 
 1203  1209     1 
 1203  1212     1 
 1204  1207     1 
 1204  1208     1 
 1205  1207     1 
 1205  1208     1 
 1206  1210     1 
 1206  1211     1 
 1206  1213     1 
 1206  1214     1 
 1207  1209     1 
 1207  1212     1 
 1209  1213     1 
 1209  1214     1 
 1210  1212     1 
 1211  1212     1 
 1215  1220     1 
 1215  1221     1 
 1215  1234     1 
 1216  1218     1 
 1216  1219     1 
 1217  1222     1 
 1217  1223     1 
 1217  1224     1 
 1217  1235     1 
 1217  1236     1 
 1218  1220     1 
 1218  1221     1 
 1218  1234     1 
 1219  1225     1 
 1219  1226     1 
 1219  1230     1 
 1219  1237     1 
 1219  1238     1 
 1220  1222     1 
 1220  1223     1 
 1220  1224     1 
 1220  1235     1 
 1220  1236     1 
 1221  1227     1 
 1221  1228     1 
 1221  1229     1 
 1221  1231     1 
 1221  1232     1 
 1221  1233     1 
 1221  1235     1 
 1221  1236     1 
 1222  1225     1 
 1222  1226     1 
 1222  1230     1 
 1222  1234     1 
 1223  1225     1 
 1223  1226     1 
 1223  1230     1 
 1223  1234     1 
 1224  1234     1 
 1225  1227     1 
 1225  1228     1 
 1225  1229     1 
 1225  1231     1 
 1225  1232     1 
 1225  1233     1 
 1226  1231     1 
 1226  1232     1 
 1226  1233     1 
 1227  1230     1 
 1228  1230     1 
 1229  1230     1 
 1234  1239     1 
 1234  1240     1 
 1234  1253     1 
 1235  1237     1 
 1235  1238     1 
 1236  1241     1 
 1236  1242     1 
 1236  1243     1 
 1236  1254     1 
 1236  1255     1 
 1237  1239     1 
 1237  1240     1 
 1237  1253     1 
 1238  1244     1 
 1238  1245     1 
 1238  1249     1 
 1238  1256     1 
 1238  1257     1 
 1239  1241     1 
 1239  1242     1 
 1239  1243     1 
 1239  1254     1 
 1239  1255     1 
 1240  1246     1 
 1240  1247     1 
 1240  1248     1 
 1240  1250     1 
 1240  1251     1 
 1240  1252     1 
 1240  1254     1 
 1240  1255     1 
 1241  1244     1 
 1241  1245     1 
 1241  1249     1 
 1241  1253     1 
 1242  1244     1 
 1242  1245     1 
 1242  1249     1 
 1242  1253     1 
 1243  1253     1 
 1244  1246     1 
 1244  1247     1 
 1244  1248     1 
 1244  1250     1 
 1244  1251     1 
 1244  1252     1 
 1245  1250     1 
 1245  1251     1 
 1245  1252     1 
 1246  1249     1 
 1247  1249     1 
 1248  1249     1 
 1253  1258     1 
 1253  1259     1 
 1253  1272     1 
 1254  1256     1 
 1254  1257     1 
 1255  1260     1 
 1255  1261     1 
 1255  1262     1 
 1255  1273     1 
 1255  1274     1 
 1256  1258     1 
 1256  1259     1 
 1256  1272     1 
 1257  1263     1 
 1257  1264     1 
 1257  1268     1 
 1257  1275     1 
 1257  1284     1 
 1258  1260     1 
 1258  1261     1 
 1258  1262     1 
 1258  1273     1 
 1258  1274     1 
 1259  1265     1 
 1259  1266     1 
 1259  1267     1 
 1259  1269     1 
 1259  1270     1 
 1259  1271     1 
 1259  1273     1 
 1259  1274     1 
 1260  1263     1 
 1260  1264     1 
 1260  1268     1 
 1260  1272     1 
 1261  1263     1 
 1261  1264     1 
 1261  1268     1 
 1261  1272     1 
 1262  1272     1 
 1263  1265     1 
 1263  1266     1 
 1263  1267     1 
 1263  1269     1 
 1263  1270     1 
 1263  1271     1 
 1264  1269     1 
 1264  1270     1 
 1264  1271     1 
 1265  1268     1 
 1266  1268     1 
 1267  1268     1 
 1272  1276     1 
 1272  1277     1 
 1272  1278     1 
 1272  1281     1 
 1272  1285     1 
 1272  1286     1 
 1273  1275     1 
 1273  1284     1 
 1274  1279     1 
 1274  1280     1 
 1274  1282     1 
 1274  1283     1 
 1274  1287     1 
 1274  1288     1 
 1275  1282     1 
 1275  1283     1 
 1275  1285     1 
 1275  1286     1 
 1276  1279     1 
 1276  1280     1 
 1276  1281     1 
 1276  1284     1 
 1277  1279     1 
 1277  1280     1 
 1277  1281     1 
 1277  1284     1 
 1278  1285     1 
 1278  1286     1 
 1279  1282     1 
 1279  1283     1 
 1279  1284     1 
 1280  1282     1 
 1280  1283     1 
 1280  1284     1 
 1281  1287     1 
 1281  1288     1 
 1282  1285     1 
 1282  1286     1 
 1283  1285     1 
 1283  1286     1 
 1284  1289     1 
 1284  1290     1 
 1285  1287     1 
 1285  1288     1 
 1286  1291     1 
 1286  1292     1 
 1286  1293     1 
 1287  1289     1 
 1287  1290     1 
 1288  1294     1 
 1288  1295     1 
 1289  1291     1 
 1289  1292     1 
 1289  1293     1 
 1290  1296     1 
 1290  1297     1 
 1291  1294     1 
 1291  1295     1 
 1292  1294     1 
 1292  1295     1 
 1293  1298     1 
 1293  1299     1 
 1293  1308     1 
 1294  1296     1 
 1294  1297     1 
 1295  1300     1 
 1295  1301     1 
 1295  1302     1 
 1295  1309     1 
 1295  1310     1 
 1296  1298     1 
 1296  1299     1 
 1296  1308     1 
 1297  1303     1 
 1297  1304     1 
 1297  1305     1 
 1297  1311     1 
 1297  1312     1 
 1298  1300     1 
 1298  1301     1 
 1298  1302     1 
 1298  1309     1 
 1298  1310     1 
 1299  1306     1 
 1299  1307     1 
 1299  1309     1 
 1299  1310     1 
 1300  1303     1 
 1300  1304     1 
 1300  1305     1 
 1300  1308     1 
 1301  1303     1 
 1301  1304     1 
 1301  1305     1 
 1301  1308     1 
 1302  1308     1 
 1303  1306     1 
 1303  1307     1 
 1304  1306     1 
 1304  1307     1 
 1308  1313     1 
 1308  1314     1 
 1308  1327     1 
 1309  1311     1 
 1309  1312     1 
 1310  1315     1 
 1310  1316     1 
 1310  1317     1 
 1310  1328     1 
 1310  1329     1 
 1311  1313     1 
 1311  1314     1 
 1311  1327     1 
 1312  1318     1 
 1312  1319     1 
 1312  1323     1 
 1312  1330     1 
 1312  1331     1 
 1313  1315     1 
 1313  1316     1 
 1313  1317     1 
 1313  1328     1 
 1313  1329     1 
 1314  1320     1 
 1314  1321     1 
 1314  1322     1 
 1314  1324     1 
 1314  1325     1 
 1314  1326     1 
 1314  1328     1 
 1314  1329     1 
 1315  1318     1 
 1315  1319     1 
 1315  1323     1 
 1315  1327     1 
 1316  1318     1 
 1316  1319     1 
 1316  1323     1 
 1316  1327     1 
 1317  1327     1 
 1318  1320     1 
 1318  1321     1 
 1318  1322     1 
 1318  1324     1 
 1318  1325     1 
 1318  1326     1 
 1319  1324     1 
 1319  1325     1 
 1319  1326     1 
 1320  1323     1 
 1321  1323     1 
 1322  1323     1 
 1327  1332     1 
 1327  1333     1 
 1327  1337     1 
 1328  1330     1 
 1328  1331     1 
 1329  1334     1 
 1329  1335     1 
 1329  1336     1 
 1329  1338     1 
 1329  1339     1 
 1330  1332     1 
 1330  1333     1 
 1330  1337     1 
 1331  1340     1 
 1331  1341     1 
 1332  1334     1 
 1332  1335     1 
 1332  1336     1 
 1332  1338     1 
 1332  1339     1 
 1333  1338     1 
 1333  1339     1 
 1334  1337     1 
 1335  1337     1 
 1336  1337     1 
 1337  1342     1 
 1337  1343     1 
 1337  1359     1 
 1338  1340     1 
 1338  1341     1 
 1339  1344     1 
 1339  1345     1 
 1339  1346     1 
 1339  1360     1 
 1339  1361     1 
 1340  1342     1 
 1340  1343     1 
 1340  1359     1 
 1341  1347     1 
 1341  1348     1 
 1341  1349     1 
 1341  1362     1 
 1341  1363     1 
 1342  1344     1 
 1342  1345     1 
 1342  1346     1 
 1342  1360     1 
 1342  1361     1 
 1343  1350     1 
 1343  1351     1 
 1343  1352     1 
 1343  1360     1 
 1343  1361     1 
 1344  1347     1 
 1344  1348     1 
 1344  1349     1 
 1344  1359     1 
 1345  1347     1 
 1345  1348     1 
 1345  1349     1 
 1345  1359     1 
 1346  1353     1 
 1346  1354     1 
 1346  1355     1 
 1346  1359     1 
 1347  1350     1 
 1347  1351     1 
 1347  1352     1 
 1348  1350     1 
 1348  1351     1 
 1348  1352     1 
 1349  1356     1 
 1349  1357     1 
 1349  1358     1 
 1350  1353     1 
 1350  1354     1 
 1350  1355     1 
 1351  1353     1 
 1351  1354     1 
 1351  1355     1 
 1353  1356     1 
 1353  1357     1 
 1353  1358     1 
 1354  1356     1 
 1354  1357     1 
 1354  1358     1 
 1359  1364     1 
 1359  1365     1 
 1359  1376     1 
 1360  1362     1 
 1360  1363     1 
 1361  1366     1 
 1361  1367     1 
 1361  1368     1 
 1361  1377     1 
 1361  1378     1 
 1362  1364     1 
 1362  1365     1 
 1362  1376     1 
 1363  1369     1 
 1363  1374     1 
 1363  1379     1 
 1363  1380     1 
 1364  1366     1 
 1364  1367     1 
 1364  1368     1 
 1364  1377     1 
 1364  1378     1 
 1365  1370     1 
 1365  1372     1 
 1365  1375     1 
 1365  1377     1 
 1365  1378     1 
 1366  1369     1 
 1366  1374     1 
 1366  1376     1 
 1367  1369     1 
 1367  1374     1 
 1367  1376     1 
 1368  1371     1 
 1368  1373     1 
 1368  1376     1 
 1369  1373     1 
 1369  1375     1 
 1370  1375     1 
 1371  1373     1 
 1371  1374     1 
 1373  1375     1 
 1376  1381     1 
 1376  1382     1 
 1376  1386     1 
 1377  1379     1 
 1377  1380     1 
 1378  1383     1 
 1378  1384     1 
 1378  1385     1 
 1378  1387     1 
 1378  1388     1 
 1379  1381     1 
 1379  1382     1 
 1379  1386     1 
 1380  1389     1 
 1380  1390     1 
 1381  1383     1 
 1381  1384     1 
 1381  1385     1 
 1381  1387     1 
 1381  1388     1 
 1382  1387     1 
 1382  1388     1 
 1383  1386     1 
 1384  1386     1 
 1385  1386     1 
 1386  1391     1 
 1386  1392     1 
 1386  1402     1 
 1387  1389     1 
 1387  1390     1 
 1388  1393     1 
 1388  1394     1 
 1388  1398     1 
 1388  1403     1 
 1388  1404     1 
 1389  1391     1 
 1389  1392     1 
 1389  1402     1 
 1390  1395     1 
 1390  1396     1 
 1390  1397     1 
 1390  1399     1 
 1390  1400     1 
 1390  1401     1 
 1390  1405     1 
 1390  1406     1 
 1391  1393     1 
 1391  1394     1 
 1391  1398     1 
 1391  1403     1 
 1391  1404     1 
 1392  1403     1 
 1392  1404     1 
 1393  1395     1 
 1393  1396     1 
 1393  1397     1 
 1393  1399     1 
 1393  1400     1 
 1393  1401     1 
 1393  1402     1 
 1394  1399     1 
 1394  1400     1 
 1394  1401     1 
 1394  1402     1 
 1395  1398     1 
 1396  1398     1 
 1397  1398     1 
 1398  1402     1 
 1402  1407     1 
 1402  1408     1 
 1402  1413     1 
 1403  1405     1 
 1403  1406     1 
 1404  1409     1 
 1404  1410     1 
 1404  1411     1 
 1404  1414     1 
 1404  1415     1 
 1405  1407     1 
 1405  1408     1 
 1405  1413     1 
 1406  1412     1 
 1406  1416     1 
 1406  1417     1 
 1407  1409     1 
 1407  1410     1 
 1407  1411     1 
 1407  1414     1 
 1407  1415     1 
 1408  1414     1 
 1408  1415     1 
 1409  1412     1 
 1409  1413     1 
 1410  1412     1 
 1410  1413     1 
 1411  1413     1 
 1413  1418     1 
 1413  1419     1 
 1413  1428     1 
 1414  1416     1 
 1414  1417     1 
 1415  1420     1 
 1415  1421     1 
 1415  1422     1 
 1415  1429     1 
 1415  1430     1 
 1416  1418     1 
 1416  1419     1 
 1416  1428     1 
 1417  1423     1 
 1417  1424     1 
 1417  1425     1 
 1417  1431     1 
 1417  1432     1 
 1418  1420     1 
 1418  1421     1 
 1418  1422     1 
 1418  1429     1 
 1418  1430     1 
 1419  1426     1 
 1419  1427     1 
 1419  1429     1 
 1419  1430     1 
 1420  1423     1 
 1420  1424     1 
 1420  1425     1 
 1420  1428     1 
 1421  1423     1 
 1421  1424     1 
 1421  1425     1 
 1421  1428     1 
 1422  1428     1 
 1423  1426     1 
 1423  1427     1 
 1424  1426     1 
 1424  1427     1 
 1428  1433     1 
 1428  1434     1 
 1428  1435     1 
 1429  1431     1 
 1429  1432     1 
 1430  1436     1 
 1430  1437     1 
 1431  1433     1 
 1431  1434     1 
 1431  1435     1 
 1432  1438     1 
 1432  1439     1 
 1433  1436     1 
 1433  1437     1 
 1434  1436     1 
 1434  1437     1 
 1435  1440     1 
 1435  1441     1 
 1435  1449     1 
 1436  1438     1 
 1436  1439     1 
 1437  1442     1 
 1437  1443     1 
 1437  1447     1 
 1437  1450     1 
 1437  1451     1 
 1438  1440     1 
 1438  1441     1 
 1438  1449     1 
 1439  1444     1 
 1439  1445     1 
 1439  1446     1 
 1439  1448     1 
 1439  1452     1 
 1439  1453     1 
 1440  1442     1 
 1440  1443     1 
 1440  1447     1 
 1440  1450     1 
 1440  1451     1 
 1441  1450     1 
 1441  1451     1 
 1442  1444     1 
 1442  1445     1 
 1442  1446     1 
 1442  1448     1 
 1442  1449     1 
 1443  1448     1 
 1443  1449     1 
 1444  1447     1 
 1445  1447     1 
 1446  1447     1 
 1447  1449     1 
 1449  1454     1 
 1449  1455     1 
 1449  1471     1 
 1450  1452     1 
 1450  1453     1 
 1451  1456     1 
 1451  1457     1 
 1451  1458     1 
 1451  1472     1 
 1451  1473     1 
 1452  1454     1 
 1452  1455     1 
 1452  1471     1 
 1453  1459     1 
 1453  1460     1 
 1453  1461     1 
 1453  1474     1 
 1453  1475     1 
 1454  1456     1 
 1454  1457     1 
 1454  1458     1 
 1454  1472     1 
 1454  1473     1 
 1455  1462     1 
 1455  1463     1 
 1455  1464     1 
 1455  1472     1 
 1455  1473     1 
 1456  1459     1 
 1456  1460     1 
 1456  1461     1 
 1456  1471     1 
 1457  1459     1 
 1457  1460     1 
 1457  1461     1 
 1457  1471     1 
 1458  1465     1 
 1458  1466     1 
 1458  1467     1 
 1458  1471     1 
 1459  1462     1 
 1459  1463     1 
 1459  1464     1 
 1460  1462     1 
 1460  1463     1 
 1460  1464     1 
 1461  1468     1 
 1461  1469     1 
 1461  1470     1 
 1462  1465     1 
 1462  1466     1 
 1462  1467     1 
 1463  1465     1 
 1463  1466     1 
 1463  1467     1 
 1465  1468     1 
 1465  1469     1 
 1465  1470     1 
 1466  1468     1 
 1466  1469     1 
 1466  1470     1 
 1471  1476     1 
 1471  1477     1 
 1471  1481     1 
 1472  1474     1 
 1472  1475     1 
 1473  1478     1 
 1473  1479     1 
 1473  1480     1 
 1473  1482     1 
 1473  1483     1 
 1474  1476     1 
 1474  1477     1 
 1474  1481     1 
 1475  1484     1 
 1475  1485     1 
 1476  1478     1 
 1476  1479     1 
 1476  1480     1 
 1476  1482     1 
 1476  1483     1 
 1477  1482     1 
 1477  1483     1 
 1478  1481     1 
 1479  1481     1 
 1480  1481     1 
 1481  1486     1 
 1481  1487     1 
 1481  1497     1 
 1482  1484     1 
 1482  1485     1 
 1483  1488     1 
 1483  1489     1 
 1483  1493     1 
 1483  1498     1 
 1483  1499     1 
 1484  1486     1 
 1484  1487     1 
 1484  1497     1 
 1485  1490     1 
 1485  1491     1 
 1485  1492     1 
 1485  1494     1 
 1485  1495     1 
 1485  1496     1 
 1485  1500     1 
 1485  1501     1 
 1486  1488     1 
 1486  1489     1 
 1486  1493     1 
 1486  1498     1 
 1486  1499     1 
 1487  1498     1 
 1487  1499     1 
 1488  1490     1 
 1488  1491     1 
 1488  1492     1 
 1488  1494     1 
 1488  1495     1 
 1488  1496     1 
 1488  1497     1 
 1489  1494     1 
 1489  1495     1 
 1489  1496     1 
 1489  1497     1 
 1490  1493     1 
 1491  1493     1 
 1492  1493     1 
 1493  1497     1 
 1497  1502     1 
 1497  1503     1 
 1497  1511     1 
 1498  1500     1 
 1498  1501     1 
 1499  1504     1 
 1499  1505     1 
 1499  1509     1 
 1499  1512     1 
 1499  1513     1 
 1500  1502     1 
 1500  1503     1 
 1500  1511     1 
 1501  1506     1 
 1501  1507     1 
 1501  1508     1 
 1501  1510     1 
 1501  1514     1 
 1501  1515     1 
 1502  1504     1 
 1502  1505     1 
 1502  1509     1 
 1502  1512     1 
 1502  1513     1 
 1503  1512     1 
 1503  1513     1 
 1504  1506     1 
 1504  1507     1 
 1504  1508     1 
 1504  1510     1 
 1504  1511     1 
 1505  1510     1 
 1505  1511     1 
 1506  1509     1 
 1507  1509     1 
 1508  1509     1 
 1509  1511     1 
 1511  1516     1 
 1511  1517     1 
 1511  1533     1 
 1512  1514     1 
 1512  1515     1 
 1513  1518     1 
 1513  1519     1 
 1513  1520     1 
 1513  1534     1 
 1513  1535     1 
 1514  1516     1 
 1514  1517     1 
 1514  1533     1 
 1515  1521     1 
 1515  1522     1 
 1515  1523     1 
 1515  1536     1 
 1515  1537     1 
 1516  1518     1 
 1516  1519     1 
 1516  1520     1 
 1516  1534     1 
 1516  1535     1 
 1517  1524     1 
 1517  1525     1 
 1517  1526     1 
 1517  1534     1 
 1517  1535     1 
 1518  1521     1 
 1518  1522     1 
 1518  1523     1 
 1518  1533     1 
 1519  1521     1 
 1519  1522     1 
 1519  1523     1 
 1519  1533     1 
 1520  1527     1 
 1520  1528     1 
 1520  1529     1 
 1520  1533     1 
 1521  1524     1 
 1521  1525     1 
 1521  1526     1 
 1522  1524     1 
 1522  1525     1 
 1522  1526     1 
 1523  1530     1 
 1523  1531     1 
 1523  1532     1 
 1524  1527     1 
 1524  1528     1 
 1524  1529     1 
 1525  1527     1 
 1525  1528     1 
 1525  1529     1 
 1527  1530     1 
 1527  1531     1 
 1527  1532     1 
 1528  1530     1 
 1528  1531     1 
 1528  1532     1 
 1533  1538     1 
 1533  1539     1 
 1533  1554     1 
 1534  1536     1 
 1534  1537     1 
 1535  1540     1 
 1535  1541     1 
 1535  1542     1 
 1535  1555     1 
 1535  1556     1 
 1536  1538     1 
 1536  1539     1 
 1536  1554     1 
 1537  1543     1 
 1537  1552     1 
 1537  1557     1 
 1537  1558     1 
 1538  1540     1 
 1538  1541     1 
 1538  1542     1 
 1538  1555     1 
 1538  1556     1 
 1539  1544     1 
 1539  1545     1 
 1539  1550     1 
 1539  1553     1 
 1539  1555     1 
 1539  1556     1 
 1540  1543     1 
 1540  1552     1 
 1540  1554     1 
 1541  1543     1 
 1541  1552     1 
 1541  1554     1 
 1542  1546     1 
 1542  1547     1 
 1542  1551     1 
 1542  1554     1 
 1543  1548     1 
 1543  1550     1 
 1543  1553     1 
 1544  1546     1 
 1544  1547     1 
 1544  1552     1 
 1545  1549     1 
 1545  1551     1 
 1545  1552     1 
 1546  1548     1 
 1546  1550     1 
 1547  1553     1 
 1548  1551     1 
 1548  1552     1 
 1549  1550     1 
 1551  1553     1 
 1554  1559     1 
 1554  1560     1 
 1554  1568     1 
 1555  1557     1 
 1555  1558     1 
 1556  1561     1 
 1556  1562     1 
 1556  1566     1 
 1556  1569     1 
 1556  1570     1 
 1557  1559     1 
 1557  1560     1 
 1557  1568     1 
 1558  1563     1 
 1558  1564     1 
 1558  1565     1 
 1558  1567     1 
 1558  1571     1 
 1558  1572     1 
 1559  1561     1 
 1559  1562     1 
 1559  1566     1 
 1559  1569     1 
 1559  1570     1 
 1560  1569     1 
 1560  1570     1 
 1561  1563     1 
 1561  1564     1 
 1561  1565     1 
 1561  1567     1 
 1561  1568     1 
 1562  1567     1 
 1562  1568     1 
 1563  1566     1 
 1564  1566     1 
 1565  1566     1 
 1566  1568     1 
 1568  1573     1 
 1568  1574     1 
 1568  1579     1 
 1569  1571     1 
 1569  1572     1 
 1570  1575     1 
 1570  1576     1 
 1570  1577     1 
 1570  1580     1 
 1570  1581     1 
 1571  1573     1 
 1571  1574     1 
 1571  1579     1 
 1572  1578     1 
 1572  1582     1 
 1572  1583     1 
 1573  1575     1 
 1573  1576     1 
 1573  1577     1 
 1573  1580     1 
 1573  1581     1 
 1574  1580     1 
 1574  1581     1 
 1575  1578     1 
 1575  1579     1 
 1576  1578     1 
 1576  1579     1 
 1577  1579     1 
 1579  1584     1 
 1579  1585     1 
 1579  1589     1 
 1580  1582     1 
 1580  1583     1 
 1581  1586     1 
 1581  1587     1 
 1581  1588     1 
 1581  1590     1 
 1581  1591     1 
 1582  1584     1 
 1582  1585     1 
 1582  1589     1 
 1583  1592     1 
 1583  1593     1 
 1584  1586     1 
 1584  1587     1 
 1584  1588     1 
 1584  1590     1 
 1584  1591     1 
 1585  1590     1 
 1585  1591     1 
 1586  1589     1 
 1587  1589     1 
 1588  1589     1 
 1589  1594     1 
 1589  1595     1 
 1589  1611     1 
 1590  1592     1 
 1590  1593     1 
 1591  1596     1 
 1591  1597     1 
 1591  1598     1 
 1591  1612     1 
 1591  1613     1 
 1592  1594     1 
 1592  1595     1 
 1592  1611     1 
 1593  1599     1 
 1593  1600     1 
 1593  1601     1 
 1594  1596     1 
 1594  1597     1 
 1594  1598     1 
 1594  1612     1 
 1594  1613     1 
 1595  1602     1 
 1595  1603     1 
 1595  1604     1 
 1595  1612     1 
 1595  1613     1 
 1596  1599     1 
 1596  1600     1 
 1596  1601     1 
 1596  1611     1 
 1597  1599     1 
 1597  1600     1 
 1597  1601     1 
 1597  1611     1 
 1598  1605     1 
 1598  1606     1 
 1598  1607     1 
 1598  1611     1 
 1599  1602     1 
 1599  1603     1 
 1599  1604     1 
 1600  1602     1 
 1600  1603     1 
 1600  1604     1 
 1601  1608     1 
 1601  1609     1 
 1601  1610     1 
 1602  1605     1 
 1602  1606     1 
 1602  1607     1 
 1603  1605     1 
 1603  1606     1 
 1603  1607     1 
 1605  1608     1 
 1605  1609     1 
 1605  1610     1 
 1606  1608     1 
 1606  1609     1 
 1606  1610     1 

[ angles ]
;  ai    aj    ak funct            c0            c1            c2            c3
    2     1     3     1 
    2     1     4     1 
    2     1     5     1 
    3     1     4     1 
    3     1     5     1 
    4     1     5     1 
    1     5     6     1 
    1     5     7     1 
    1     5    23     1 
    6     5     7     1 
    6     5    23     1 
    7     5    23     1 
    5     7     8     1 
    5     7     9     1 
    5     7    10     1 
    8     7     9     1 
    8     7    10     1 
    9     7    10     1 
    7    10    11     1 
    7    10    12     1 
    7    10    13     1 
   11    10    12     1 
   11    10    13     1 
   12    10    13     1 
   10    13    14     1 
   10    13    15     1 
   10    13    16     1 
   14    13    15     1 
   14    13    16     1 
   15    13    16     1 
   13    16    17     1 
   13    16    18     1 
   13    16    19     1 
   17    16    18     1 
   17    16    19     1 
   18    16    19     1 
   16    19    20     1 
   16    19    21     1 
   16    19    22     1 
   20    19    21     1 
   20    19    22     1 
   21    19    22     1 
    5    23    24     1 
    5    23    25     1 
   24    23    25     1 
   23    25    26     1 
   23    25    27     1 
   26    25    27     1 
   25    27    28     1 
   25    27    29     1 
   25    27    45     1 
   28    27    29     1 
   28    27    45     1 
   29    27    45     1 
   27    29    30     1 
   27    29    31     1 
   27    29    32     1 
   30    29    31     1 
   30    29    32     1 
   31    29    32     1 
   29    32    33     1 
   29    32    34     1 
   29    32    35     1 
   33    32    34     1 
   33    32    35     1 
   34    32    35     1 
   32    35    36     1 
   32    35    37     1 
   32    35    38     1 
   36    35    37     1 
   36    35    38     1 
   37    35    38     1 
   35    38    39     1 
   35    38    40     1 
   35    38    41     1 
   39    38    40     1 
   39    38    41     1 
   40    38    41     1 
   38    41    42     1 
   38    41    43     1 
   38    41    44     1 
   42    41    43     1 
   42    41    44     1 
   43    41    44     1 
   27    45    46     1 
   27    45    47     1 
   46    45    47     1 
   45    47    48     1 
   45    47    49     1 
   48    47    49     1 
   47    49    50     1 
   47    49    51     1 
   47    49    69     1 
   50    49    51     1 
   50    49    69     1 
   51    49    69     1 
   49    51    52     1 
   49    51    53     1 
   49    51    54     1 
   52    51    53     1 
   52    51    54     1 
   53    51    54     1 
   51    54    55     1 
   51    54    56     1 
   51    54    57     1 
   55    54    56     1 
   55    54    57     1 
   56    54    57     1 
   54    57    58     1 
   54    57    59     1 
   54    57    60     1 
   58    57    59     1 
   58    57    60     1 
   59    57    60     1 
   57    60    61     1 
   57    60    62     1 
   61    60    62     1 
   60    62    63     1 
   60    62    66     1 
   63    62    66     1 
   62    63    64     1 
   62    63    65     1 
   64    63    65     1 
   62    66    67     1 
   62    66    68     1 
   67    66    68     1 
   49    69    70     1 
   49    69    71     1 
   70    69    71     1 
   69    71    72     1 
   69    71    73     1 
   72    71    73     1 
   71    73    74     1 
   71    73    75     1 
   71    73    93     1 
   74    73    75     1 
   74    73    93     1 
   75    73    93     1 
   73    75    76     1 
   73    75    77     1 
   73    75    78     1 
   76    75    77     1 
   76    75    78     1 
   77    75    78     1 
   75    78    79     1 
   75    78    80     1 
   75    78    81     1 
   79    78    80     1 
   79    78    81     1 
   80    78    81     1 
   78    81    82     1 
   78    81    83     1 
   78    81    84     1 
   82    81    83     1 
   82    81    84     1 
   83    81    84     1 
   81    84    85     1 
   81    84    86     1 
   85    84    86     1 
   84    86    87     1 
   84    86    90     1 
   87    86    90     1 
   86    87    88     1 
   86    87    89     1 
   88    87    89     1 
   86    90    91     1 
   86    90    92     1 
   91    90    92     1 
   73    93    94     1 
   73    93    95     1 
   94    93    95     1 
   93    95    96     1 
   93    95    97     1 
   96    95    97     1 
   95    97    98     1 
   95    97    99     1 
   95    97   115     1 
   98    97    99     1 
   98    97   115     1 
   99    97   115     1 
   97    99   100     1 
   97    99   101     1 
   97    99   102     1 
  100    99   101     1 
  100    99   102     1 
  101    99   102     1 
   99   102   103     1 
   99   102   104     1 
   99   102   105     1 
  103   102   104     1 
  103   102   105     1 
  104   102   105     1 
  102   105   106     1 
  102   105   107     1 
  102   105   108     1 
  106   105   107     1 
  106   105   108     1 
  107   105   108     1 
  105   108   109     1 
  105   108   110     1 
  105   108   111     1 
  109   108   110     1 
  109   108   111     1 
  110   108   111     1 
  108   111   112     1 
  108   111   113     1 
  108   111   114     1 
  112   111   113     1 
  112   111   114     1 
  113   111   114     1 
   97   115   116     1 
   97   115   117     1 
  116   115   117     1 
  115   117   118     1 
  115   117   119     1 
  118   117   119     1 
  117   119   120     1 
  117   119   121     1 
  117   119   129     1 
  120   119   121     1 
  120   119   129     1 
  121   119   129     1 
  119   121   122     1 
  119   121   123     1 
  119   121   127     1 
  122   121   123     1 
  122   121   127     1 
  123   121   127     1 
  121   123   124     1 
  121   123   125     1 
  121   123   126     1 
  124   123   125     1 
  124   123   126     1 
  125   123   126     1 
  121   127   128     1 
  119   129   130     1 
  119   129   131     1 
  130   129   131     1 
  129   131   132     1 
  129   131   133     1 
  132   131   133     1 
  131   133   134     1 
  131   133   135     1 
  131   133   153     1 
  134   133   135     1 
  134   133   153     1 
  135   133   153     1 
  133   135   136     1 
  133   135   137     1 
  133   135   138     1 
  136   135   137     1 
  136   135   138     1 
  137   135   138     1 
  135   138   139     1 
  135   138   140     1 
  135   138   141     1 
  139   138   140     1 
  139   138   141     1 
  140   138   141     1 
  138   141   142     1 
  138   141   143     1 
  138   141   144     1 
  142   141   143     1 
  142   141   144     1 
  143   141   144     1 
  141   144   145     1 
  141   144   146     1 
  145   144   146     1 
  144   146   147     1 
  144   146   150     1 
  147   146   150     1 
  146   147   148     1 
  146   147   149     1 
  148   147   149     1 
  146   150   151     1 
  146   150   152     1 
  151   150   152     1 
  133   153   154     1 
  133   153   155     1 
  154   153   155     1 
  153   155   156     1 
  153   155   157     1 
  156   155   157     1 
  155   157   158     1 
  155   157   159     1 
  155   157   175     1 
  158   157   159     1 
  158   157   175     1 
  159   157   175     1 
  157   159   160     1 
  157   159   161     1 
  157   159   162     1 
  160   159   161     1 
  160   159   162     1 
  161   159   162     1 
  159   162   163     1 
  159   162   164     1 
  159   162   165     1 
  163   162   164     1 
  163   162   165     1 
  164   162   165     1 
  162   165   166     1 
  162   165   167     1 
  162   165   168     1 
  166   165   167     1 
  166   165   168     1 
  167   165   168     1 
  165   168   169     1 
  165   168   170     1 
  165   168   171     1 
  169   168   170     1 
  169   168   171     1 
  170   168   171     1 
  168   171   172     1 
  168   171   173     1 
  168   171   174     1 
  172   171   173     1 
  172   171   174     1 
  173   171   174     1 
  157   175   176     1 
  157   175   177     1 
  176   175   177     1 
  175   177   178     1 
  175   177   179     1 
  178   177   179     1 
  177   179   180     1 
  177   179   181     1 
  177   179   190     1 
  180   179   181     1 
  180   179   190     1 
  181   179   190     1 
  179   181   182     1 
  179   181   183     1 
  179   181   184     1 
  182   181   183     1 
  182   181   184     1 
  183   181   184     1 
  181   184   185     1 
  181   184   186     1 
  181   184   187     1 
  185   184   186     1 
  185   184   187     1 
  186   184   187     1 
  184   187   188     1 
  184   187   189     1 
  188   187   189     1 
  179   190   191     1 
  179   190   192     1 
  191   190   192     1 
  190   192   193     1 
  190   192   194     1 
  193   192   194     1 
  192   194   195     1 
  192   194   196     1 
  192   194   201     1 
  195   194   196     1 
  195   194   201     1 
  196   194   201     1 
  194   196   197     1 
  194   196   198     1 
  194   196   199     1 
  197   196   198     1 
  197   196   199     1 
  198   196   199     1 
  196   199   200     1 
  194   201   202     1 
  194   201   203     1 
  202   201   203     1 
  201   203   204     1 
  201   203   205     1 
  204   203   205     1 
  203   205   206     1 
  203   205   207     1 
  203   205   222     1 
  206   205   207     1 
  206   205   222     1 
  207   205   222     1 
  205   207   208     1 
  205   207   209     1 
  205   207   210     1 
  208   207   209     1 
  208   207   210     1 
  209   207   210     1 
  207   210   211     1 
  207   210   220     1 
  211   210   220     1 
  210   211   212     1 
  210   211   213     1 
  212   211   213     1 
  211   213   214     1 
  211   213   215     1 
  214   213   215     1 
  213   215   216     1 
  213   215   218     1 
  216   215   218     1 
  215   216   217     1 
  215   218   219     1 
  215   218   220     1 
  219   218   220     1 
  210   220   218     1 
  210   220   221     1 
  218   220   221     1 
  205   222   223     1 
  205   222   224     1 
  223   222   224     1 
  222   224   225     1 
  222   224   226     1 
  225   224   226     1 
  224   226   227     1 
  224   226   228     1 
  224   226   232     1 
  227   226   228     1 
  227   226   232     1 
  228   226   232     1 
  226   228   229     1 
  226   228   230     1 
  226   228   231     1 
  229   228   230     1 
  229   228   231     1 
  230   228   231     1 
  226   232   233     1 
  226   232   234     1 
  233   232   234     1 
  232   234   235     1 
  232   234   236     1 
  235   234   236     1 
  234   236   237     1 
  234   236   238     1 
  234   236   251     1 
  237   236   238     1 
  237   236   251     1 
  238   236   251     1 
  236   238   239     1 
  236   238   240     1 
  236   238   244     1 
  239   238   240     1 
  239   238   244     1 
  240   238   244     1 
  238   240   241     1 
  238   240   242     1 
  238   240   243     1 
  241   240   242     1 
  241   240   243     1 
  242   240   243     1 
  238   244   245     1 
  238   244   246     1 
  238   244   247     1 
  245   244   246     1 
  245   244   247     1 
  246   244   247     1 
  244   247   248     1 
  244   247   249     1 
  244   247   250     1 
  248   247   249     1 
  248   247   250     1 
  249   247   250     1 
  236   251   252     1 
  236   251   253     1 
  252   251   253     1 
  251   253   254     1 
  251   253   255     1 
  254   253   255     1 
  253   255   256     1 
  253   255   257     1 
  253   255   272     1 
  256   255   257     1 
  256   255   272     1 
  257   255   272     1 
  255   257   258     1 
  255   257   259     1 
  255   257   260     1 
  258   257   259     1 
  258   257   260     1 
  259   257   260     1 
  257   260   261     1 
  257   260   270     1 
  261   260   270     1 
  260   261   262     1 
  260   261   263     1 
  262   261   263     1 
  261   263   264     1 
  261   263   265     1 
  264   263   265     1 
  263   265   266     1 
  263   265   268     1 
  266   265   268     1 
  265   266   267     1 
  265   268   269     1 
  265   268   270     1 
  269   268   270     1 
  260   270   268     1 
  260   270   271     1 
  268   270   271     1 
  255   272   273     1 
  255   272   274     1 
  273   272   274     1 
  272   274   275     1 
  272   274   276     1 
  275   274   276     1 
  274   276   277     1 
  274   276   278     1 
  274   276   288     1 
  277   276   278     1 
  277   276   288     1 
  278   276   288     1 
  276   278   279     1 
  276   278   280     1 
  276   278   284     1 
  279   278   280     1 
  279   278   284     1 
  280   278   284     1 
  278   280   281     1 
  278   280   282     1 
  278   280   283     1 
  281   280   282     1 
  281   280   283     1 
  282   280   283     1 
  278   284   285     1 
  278   284   286     1 
  278   284   287     1 
  285   284   286     1 
  285   284   287     1 
  286   284   287     1 
  276   288   289     1 
  276   288   290     1 
  289   288   290     1 
  288   290   291     1 
  288   290   292     1 
  291   290   292     1 
  290   292   293     1 
  290   292   294     1 
  290   292   309     1 
  293   292   294     1 
  293   292   309     1 
  294   292   309     1 
  292   294   295     1 
  292   294   296     1 
  292   294   297     1 
  295   294   296     1 
  295   294   297     1 
  296   294   297     1 
  294   297   298     1 
  294   297   307     1 
  298   297   307     1 
  297   298   299     1 
  297   298   300     1 
  299   298   300     1 
  298   300   301     1 
  298   300   302     1 
  301   300   302     1 
  300   302   303     1 
  300   302   305     1 
  303   302   305     1 
  302   303   304     1 
  302   305   306     1 
  302   305   307     1 
  306   305   307     1 
  297   307   305     1 
  297   307   308     1 
  305   307   308     1 
  292   309   310     1 
  292   309   311     1 
  310   309   311     1 
  309   311   312     1 
  309   311   313     1 
  312   311   313     1 
  311   313   314     1 
  311   313   315     1 
  311   313   331     1 
  314   313   315     1 
  314   313   331     1 
  315   313   331     1 
  313   315   316     1 
  313   315   317     1 
  313   315   318     1 
  316   315   317     1 
  316   315   318     1 
  317   315   318     1 
  315   318   319     1 
  315   318   320     1 
  315   318   321     1 
  319   318   320     1 
  319   318   321     1 
  320   318   321     1 
  318   321   322     1 
  318   321   323     1 
  318   321   324     1 
  322   321   323     1 
  322   321   324     1 
  323   321   324     1 
  321   324   325     1 
  321   324   326     1 
  321   324   327     1 
  325   324   326     1 
  325   324   327     1 
  326   324   327     1 
  324   327   328     1 
  324   327   329     1 
  324   327   330     1 
  328   327   329     1 
  328   327   330     1 
  329   327   330     1 
  313   331   332     1 
  313   331   333     1 
  332   331   333     1 
  331   333   334     1 
  331   333   335     1 
  334   333   335     1 
  333   335   336     1 
  333   335   337     1 
  333   335   347     1 
  336   335   337     1 
  336   335   347     1 
  337   335   347     1 
  335   337   338     1 
  335   337   339     1 
  335   337   343     1 
  338   337   339     1 
  338   337   343     1 
  339   337   343     1 
  337   339   340     1 
  337   339   341     1 
  337   339   342     1 
  340   339   341     1 
  340   339   342     1 
  341   339   342     1 
  337   343   344     1 
  337   343   345     1 
  337   343   346     1 
  344   343   345     1 
  344   343   346     1 
  345   343   346     1 
  335   347   348     1 
  335   347   349     1 
  348   347   349     1 
  347   349   350     1 
  347   349   351     1 
  350   349   351     1 
  349   351   352     1 
  349   351   353     1 
  349   351   366     1 
  352   351   353     1 
  352   351   366     1 
  353   351   366     1 
  351   353   354     1 
  351   353   355     1 
  351   353   356     1 
  354   353   355     1 
  354   353   356     1 
  355   353   356     1 
  353   356   357     1 
  353   356   358     1 
  353   356   362     1 
  357   356   358     1 
  357   356   362     1 
  358   356   362     1 
  356   358   359     1 
  356   358   360     1 
  356   358   361     1 
  359   358   360     1 
  359   358   361     1 
  360   358   361     1 
  356   362   363     1 
  356   362   364     1 
  356   362   365     1 
  363   362   364     1 
  363   362   365     1 
  364   362   365     1 
  351   366   367     1 
  351   366   368     1 
  367   366   368     1 
  366   368   369     1 
  366   368   370     1 
  369   368   370     1 
  368   370   371     1 
  368   370   372     1 
  368   370   388     1 
  371   370   372     1 
  371   370   388     1 
  372   370   388     1 
  370   372   373     1 
  370   372   374     1 
  370   372   375     1 
  373   372   374     1 
  373   372   375     1 
  374   372   375     1 
  372   375   376     1 
  372   375   377     1 
  372   375   378     1 
  376   375   377     1 
  376   375   378     1 
  377   375   378     1 
  375   378   379     1 
  375   378   380     1 
  375   378   381     1 
  379   378   380     1 
  379   378   381     1 
  380   378   381     1 
  378   381   382     1 
  378   381   383     1 
  378   381   384     1 
  382   381   383     1 
  382   381   384     1 
  383   381   384     1 
  381   384   385     1 
  381   384   386     1 
  381   384   387     1 
  385   384   386     1 
  385   384   387     1 
  386   384   387     1 
  370   388   389     1 
  370   388   390     1 
  389   388   390     1 
  388   390   391     1 
  388   390   392     1 
  391   390   392     1 
  390   392   393     1 
  390   392   394     1 
  390   392   405     1 
  393   392   394     1 
  393   392   405     1 
  394   392   405     1 
  392   394   395     1 
  392   394   396     1 
  392   394   397     1 
  395   394   396     1 
  395   394   397     1 
  396   394   397     1 
  394   397   398     1 
  394   397   399     1 
  394   397   400     1 
  398   397   399     1 
  398   397   400     1 
  399   397   400     1 
  397   400   401     1 
  397   400   402     1 
  401   400   402     1 
  400   402   403     1 
  400   402   404     1 
  403   402   404     1 
  392   405   406     1 
  392   405   407     1 
  406   405   407     1 
  405   407   408     1 
  405   407   409     1 
  408   407   409     1 
  407   409   410     1 
  407   409   411     1 
  407   409   421     1 
  410   409   411     1 
  410   409   421     1 
  411   409   421     1 
  409   411   412     1 
  409   411   413     1 
  409   411   417     1 
  412   411   413     1 
  412   411   417     1 
  413   411   417     1 
  411   413   414     1 
  411   413   415     1 
  411   413   416     1 
  414   413   415     1 
  414   413   416     1 
  415   413   416     1 
  411   417   418     1 
  411   417   419     1 
  411   417   420     1 
  418   417   419     1 
  418   417   420     1 
  419   417   420     1 
  409   421   422     1 
  409   421   423     1 
  422   421   423     1 
  421   423   424     1 
  421   423   425     1 
  424   423   425     1 
  423   425   426     1 
  423   425   427     1 
  423   425   438     1 
  426   425   427     1 
  426   425   438     1 
  427   425   438     1 
  425   427   428     1 
  425   427   429     1 
  425   427   430     1 
  428   427   429     1 
  428   427   430     1 
  429   427   430     1 
  427   430   431     1 
  427   430   436     1 
  431   430   436     1 
  430   431   432     1 
  431   432   433     1 
  431   432   434     1 
  433   432   434     1 
  432   434   435     1 
  432   434   436     1 
  435   434   436     1 
  430   436   434     1 
  430   436   437     1 
  434   436   437     1 
  425   438   439     1 
  425   438   440     1 
  439   438   440     1 
  438   440   441     1 
  438   440   450     1 
  441   440   450     1 
  440   441   442     1 
  440   441   443     1 
  440   441   444     1 
  442   441   443     1 
  442   441   444     1 
  443   441   444     1 
  441   444   445     1 
  441   444   446     1 
  441   444   447     1 
  445   444   446     1 
  445   444   447     1 
  446   444   447     1 
  444   447   448     1 
  444   447   449     1 
  444   447   450     1 
  448   447   449     1 
  448   447   450     1 
  449   447   450     1 
  440   450   447     1 
  440   450   451     1 
  440   450   452     1 
  447   450   451     1 
  447   450   452     1 
  451   450   452     1 
  450   452   453     1 
  450   452   454     1 
  453   452   454     1 
  452   454   455     1 
  452   454   456     1 
  455   454   456     1 
  454   456   457     1 
  454   456   458     1 
  454   456   464     1 
  457   456   458     1 
  457   456   464     1 
  458   456   464     1 
  456   458   459     1 
  456   458   460     1 
  456   458   461     1 
  459   458   460     1 
  459   458   461     1 
  460   458   461     1 
  458   461   462     1 
  458   461   463     1 
  462   461   463     1 
  456   464   465     1 
  456   464   466     1 
  465   464   466     1 
  464   466   467     1 
  464   466   468     1 
  467   466   468     1 
  466   468   469     1 
  466   468   470     1 
  466   468   478     1 
  469   468   470     1 
  469   468   478     1 
  470   468   478     1 
  468   470   471     1 
  468   470   472     1 
  468   470   476     1 
  471   470   472     1 
  471   470   476     1 
  472   470   476     1 
  470   472   473     1 
  470   472   474     1 
  470   472   475     1 
  473   472   474     1 
  473   472   475     1 
  474   472   475     1 
  470   476   477     1 
  468   478   479     1 
  468   478   480     1 
  479   478   480     1 
  478   480   481     1 
  478   480   482     1 
  481   480   482     1 
  480   482   483     1 
  480   482   484     1 
  480   482   485     1 
  483   482   484     1 
  483   482   485     1 
  484   482   485     1 
  482   485   486     1 
  482   485   487     1 
  486   485   487     1 
  485   487   488     1 
  485   487   489     1 
  488   487   489     1 
  487   489   490     1 
  487   489   491     1 
  487   489   504     1 
  490   489   491     1 
  490   489   504     1 
  491   489   504     1 
  489   491   492     1 
  489   491   493     1 
  489   491   497     1 
  492   491   493     1 
  492   491   497     1 
  493   491   497     1 
  491   493   494     1 
  491   493   495     1 
  491   493   496     1 
  494   493   495     1 
  494   493   496     1 
  495   493   496     1 
  491   497   498     1 
  491   497   499     1 
  491   497   500     1 
  498   497   499     1 
  498   497   500     1 
  499   497   500     1 
  497   500   501     1 
  497   500   502     1 
  497   500   503     1 
  501   500   502     1 
  501   500   503     1 
  502   500   503     1 
  489   504   505     1 
  489   504   506     1 
  505   504   506     1 
  504   506   507     1 
  504   506   508     1 
  507   506   508     1 
  506   508   509     1 
  506   508   510     1 
  506   508   515     1 
  509   508   510     1 
  509   508   515     1 
  510   508   515     1 
  508   510   511     1 
  508   510   512     1 
  508   510   513     1 
  511   510   512     1 
  511   510   513     1 
  512   510   513     1 
  510   513   514     1 
  508   515   516     1 
  508   515   517     1 
  516   515   517     1 
  515   517   518     1 
  515   517   519     1 
  518   517   519     1 
  517   519   520     1 
  517   519   521     1 
  517   519   526     1 
  520   519   521     1 
  520   519   526     1 
  521   519   526     1 
  519   521   522     1 
  519   521   523     1 
  519   521   524     1 
  522   521   523     1 
  522   521   524     1 
  523   521   524     1 
  521   524   525     1 
  519   526   527     1 
  519   526   528     1 
  527   526   528     1 
  526   528   529     1 
  526   528   530     1 
  529   528   530     1 
  528   530   531     1 
  528   530   532     1 
  528   530   548     1 
  531   530   532     1 
  531   530   548     1 
  532   530   548     1 
  530   532   533     1 
  530   532   534     1 
  530   532   535     1 
  533   532   534     1 
  533   532   535     1 
  534   532   535     1 
  532   535   536     1 
  532   535   537     1 
  532   535   538     1 
  536   535   537     1 
  536   535   538     1 
  537   535   538     1 
  535   538   539     1 
  535   538   540     1 
  535   538   541     1 
  539   538   540     1 
  539   538   541     1 
  540   538   541     1 
  538   541   542     1 
  538   541   543     1 
  538   541   544     1 
  542   541   543     1 
  542   541   544     1 
  543   541   544     1 
  541   544   545     1 
  541   544   546     1 
  541   544   547     1 
  545   544   546     1 
  545   544   547     1 
  546   544   547     1 
  530   548   549     1 
  530   548   550     1 
  549   548   550     1 
  548   550   551     1 
  548   550   552     1 
  551   550   552     1 
  550   552   553     1 
  550   552   554     1 
  550   552   558     1 
  553   552   554     1 
  553   552   558     1 
  554   552   558     1 
  552   554   555     1 
  552   554   556     1 
  552   554   557     1 
  555   554   556     1 
  555   554   557     1 
  556   554   557     1 
  552   558   559     1 
  552   558   560     1 
  559   558   560     1 
  558   560   561     1 
  558   560   562     1 
  561   560   562     1 
  560   562   563     1 
  560   562   564     1 
  560   562   575     1 
  563   562   564     1 
  563   562   575     1 
  564   562   575     1 
  562   564   565     1 
  562   564   566     1 
  562   564   567     1 
  565   564   566     1 
  565   564   567     1 
  566   564   567     1 
  564   567   568     1 
  564   567   569     1 
  564   567   570     1 
  568   567   569     1 
  568   567   570     1 
  569   567   570     1 
  567   570   571     1 
  570   571   572     1 
  570   571   573     1 
  570   571   574     1 
  572   571   573     1 
  572   571   574     1 
  573   571   574     1 
  562   575   576     1 
  562   575   577     1 
  576   575   577     1 
  575   577   578     1 
  575   577   579     1 
  578   577   579     1 
  577   579   580     1 
  577   579   581     1 
  577   579   586     1 
  580   579   581     1 
  580   579   586     1 
  581   579   586     1 
  579   581   582     1 
  579   581   583     1 
  579   581   584     1 
  582   581   583     1 
  582   581   584     1 
  583   581   584     1 
  581   584   585     1 
  579   586   587     1 
  579   586   588     1 
  587   586   588     1 
  586   588   589     1 
  586   588   590     1 
  589   588   590     1 
  588   590   591     1 
  588   590   592     1 
  588   590   605     1 
  591   590   592     1 
  591   590   605     1 
  592   590   605     1 
  590   592   593     1 
  590   592   594     1 
  590   592   598     1 
  593   592   594     1 
  593   592   598     1 
  594   592   598     1 
  592   594   595     1 
  592   594   596     1 
  592   594   597     1 
  595   594   596     1 
  595   594   597     1 
  596   594   597     1 
  592   598   599     1 
  592   598   600     1 
  592   598   601     1 
  599   598   600     1 
  599   598   601     1 
  600   598   601     1 
  598   601   602     1 
  598   601   603     1 
  598   601   604     1 
  602   601   603     1 
  602   601   604     1 
  603   601   604     1 
  590   605   606     1 
  590   605   607     1 
  606   605   607     1 
  605   607   608     1 
  605   607   609     1 
  608   607   609     1 
  607   609   610     1 
  607   609   611     1 
  607   609   622     1 
  610   609   611     1 
  610   609   622     1 
  611   609   622     1 
  609   611   612     1 
  609   611   613     1 
  609   611   614     1 
  612   611   613     1 
  612   611   614     1 
  613   611   614     1 
  611   614   615     1 
  611   614   616     1 
  611   614   617     1 
  615   614   616     1 
  615   614   617     1 
  616   614   617     1 
  614   617   618     1 
  617   618   619     1 
  617   618   620     1 
  617   618   621     1 
  619   618   620     1 
  619   618   621     1 
  620   618   621     1 
  609   622   623     1 
  609   622   624     1 
  623   622   624     1 
  622   624   625     1 
  622   624   626     1 
  625   624   626     1 
  624   626   627     1 
  624   626   628     1 
  624   626   636     1 
  627   626   628     1 
  627   626   636     1 
  628   626   636     1 
  626   628   629     1 
  626   628   630     1 
  626   628   631     1 
  629   628   630     1 
  629   628   631     1 
  630   628   631     1 
  628   631   632     1 
  628   631   633     1 
  632   631   633     1 
  631   633   634     1 
  631   633   635     1 
  634   633   635     1 
  626   636   637     1 
  626   636   638     1 
  637   636   638     1 
  636   638   639     1 
  636   638   640     1 
  639   638   640     1 
  638   640   641     1 
  638   640   642     1 
  638   640   647     1 
  641   640   642     1 
  641   640   647     1 
  642   640   647     1 
  640   642   643     1 
  640   642   644     1 
  640   642   645     1 
  643   642   644     1 
  643   642   645     1 
  644   642   645     1 
  642   645   646     1 
  640   647   648     1 
  640   647   649     1 
  648   647   649     1 
  647   649   650     1 
  647   649   651     1 
  650   649   651     1 
  649   651   652     1 
  649   651   653     1 
  649   651   667     1 
  652   651   653     1 
  652   651   667     1 
  653   651   667     1 
  651   653   654     1 
  651   653   655     1 
  651   653   656     1 
  654   653   655     1 
  654   653   656     1 
  655   653   656     1 
  653   656   657     1 
  653   656   665     1 
  657   656   665     1 
  656   657   658     1 
  656   657   659     1 
  658   657   659     1 
  657   659   660     1 
  657   659   661     1 
  660   659   661     1 
  659   661   662     1 
  659   661   663     1 
  662   661   663     1 
  661   663   664     1 
  661   663   665     1 
  664   663   665     1 
  656   665   663     1 
  656   665   666     1 
  663   665   666     1 
  651   667   668     1 
  651   667   669     1 
  668   667   669     1 
  667   669   670     1 
  667   669   671     1 
  670   669   671     1 
  669   671   672     1 
  669   671   673     1 
  669   671   683     1 
  672   671   673     1 
  672   671   683     1 
  673   671   683     1 
  671   673   674     1 
  671   673   675     1 
  671   673   679     1 
  674   673   675     1 
  674   673   679     1 
  675   673   679     1 
  673   675   676     1 
  673   675   677     1 
  673   675   678     1 
  676   675   677     1 
  676   675   678     1 
  677   675   678     1 
  673   679   680     1 
  673   679   681     1 
  673   679   682     1 
  680   679   681     1 
  680   679   682     1 
  681   679   682     1 
  671   683   684     1 
  671   683   685     1 
  684   683   685     1 
  683   685   686     1 
  683   685   687     1 
  686   685   687     1 
  685   687   688     1 
  685   687   689     1 
  685   687   697     1 
  688   687   689     1 
  688   687   697     1 
  689   687   697     1 
  687   689   690     1 
  687   689   691     1 
  687   689   692     1 
  690   689   691     1 
  690   689   692     1 
  691   689   692     1 
  689   692   693     1 
  689   692   694     1 
  693   692   694     1 
  692   694   695     1 
  692   694   696     1 
  695   694   696     1 
  687   697   698     1 
  687   697   699     1 
  698   697   699     1 
  697   699   700     1 
  697   699   701     1 
  700   699   701     1 
  699   701   702     1 
  699   701   703     1 
  699   701   709     1 
  702   701   703     1 
  702   701   709     1 
  703   701   709     1 
  701   703   704     1 
  701   703   705     1 
  701   703   706     1 
  704   703   705     1 
  704   703   706     1 
  705   703   706     1 
  703   706   707     1 
  703   706   708     1 
  707   706   708     1 
  701   709   710     1 
  701   709   711     1 
  710   709   711     1 
  709   711   712     1 
  709   711   713     1 
  712   711   713     1 
  711   713   714     1 
  711   713   715     1 
  711   713   725     1 
  714   713   715     1 
  714   713   725     1 
  715   713   725     1 
  713   715   716     1 
  713   715   717     1 
  713   715   721     1 
  716   715   717     1 
  716   715   721     1 
  717   715   721     1 
  715   717   718     1 
  715   717   719     1 
  715   717   720     1 
  718   717   719     1 
  718   717   720     1 
  719   717   720     1 
  715   721   722     1 
  715   721   723     1 
  715   721   724     1 
  722   721   723     1 
  722   721   724     1 
  723   721   724     1 
  713   725   726     1 
  713   725   727     1 
  726   725   727     1 
  725   727   728     1 
  725   727   729     1 
  728   727   729     1 
  727   729   730     1 
  727   729   731     1 
  727   729   745     1 
  730   729   731     1 
  730   729   745     1 
  731   729   745     1 
  729   731   732     1 
  729   731   733     1 
  729   731   734     1 
  732   731   733     1 
  732   731   734     1 
  733   731   734     1 
  731   734   735     1 
  731   734   743     1 
  735   734   743     1 
  734   735   736     1 
  734   735   737     1 
  736   735   737     1 
  735   737   738     1 
  735   737   739     1 
  738   737   739     1 
  737   739   740     1 
  737   739   741     1 
  740   739   741     1 
  739   741   742     1 
  739   741   743     1 
  742   741   743     1 
  734   743   741     1 
  734   743   744     1 
  741   743   744     1 
  729   745   746     1 
  729   745   747     1 
  746   745   747     1 
  745   747   748     1 
  745   747   749     1 
  748   747   749     1 
  747   749   750     1 
  747   749   751     1 
  747   749   760     1 
  750   749   751     1 
  750   749   760     1 
  751   749   760     1 
  749   751   752     1 
  749   751   753     1 
  749   751   754     1 
  752   751   753     1 
  752   751   754     1 
  753   751   754     1 
  751   754   755     1 
  751   754   756     1 
  751   754   757     1 
  755   754   756     1 
  755   754   757     1 
  756   754   757     1 
  754   757   758     1 
  754   757   759     1 
  758   757   759     1 
  749   760   761     1 
  749   760   762     1 
  761   760   762     1 
  760   762   763     1 
  760   762   764     1 
  763   762   764     1 
  762   764   765     1 
  762   764   766     1 
  762   764   784     1 
  765   764   766     1 
  765   764   784     1 
  766   764   784     1 
  764   766   767     1 
  764   766   768     1 
  764   766   769     1 
  767   766   768     1 
  767   766   769     1 
  768   766   769     1 
  766   769   770     1 
  766   769   771     1 
  766   769   772     1 
  770   769   771     1 
  770   769   772     1 
  771   769   772     1 
  769   772   773     1 
  769   772   774     1 
  769   772   775     1 
  773   772   774     1 
  773   772   775     1 
  774   772   775     1 
  772   775   776     1 
  772   775   777     1 
  776   775   777     1 
  775   777   778     1 
  775   777   781     1 
  778   777   781     1 
  777   778   779     1 
  777   778   780     1 
  779   778   780     1 
  777   781   782     1 
  777   781   783     1 
  782   781   783     1 
  764   784   785     1 
  764   784   786     1 
  785   784   786     1 
  784   786   787     1 
  784   786   788     1 
  787   786   788     1 
  786   788   789     1 
  786   788   790     1 
  786   788   803     1 
  789   788   790     1 
  789   788   803     1 
  790   788   803     1 
  788   790   791     1 
  788   790   792     1 
  788   790   796     1 
  791   790   792     1 
  791   790   796     1 
  792   790   796     1 
  790   792   793     1 
  790   792   794     1 
  790   792   795     1 
  793   792   794     1 
  793   792   795     1 
  794   792   795     1 
  790   796   797     1 
  790   796   798     1 
  790   796   799     1 
  797   796   798     1 
  797   796   799     1 
  798   796   799     1 
  796   799   800     1 
  796   799   801     1 
  796   799   802     1 
  800   799   801     1 
  800   799   802     1 
  801   799   802     1 
  788   803   804     1 
  788   803   805     1 
  804   803   805     1 
  803   805   806     1 
  803   805   807     1 
  806   805   807     1 
  805   807   808     1 
  805   807   809     1 
  805   807   813     1 
  808   807   809     1 
  808   807   813     1 
  809   807   813     1 
  807   809   810     1 
  807   809   811     1 
  807   809   812     1 
  810   809   811     1 
  810   809   812     1 
  811   809   812     1 
  807   813   814     1 
  807   813   815     1 
  814   813   815     1 
  813   815   816     1 
  813   815   817     1 
  816   815   817     1 
  815   817   818     1 
  815   817   819     1 
  815   817   820     1 
  818   817   819     1 
  818   817   820     1 
  819   817   820     1 
  817   820   821     1 
  817   820   822     1 
  821   820   822     1 
  820   822   823     1 
  820   822   824     1 
  823   822   824     1 
  822   824   825     1 
  822   824   826     1 
  822   824   835     1 
  825   824   826     1 
  825   824   835     1 
  826   824   835     1 
  824   826   827     1 
  824   826   828     1 
  824   826   829     1 
  827   826   828     1 
  827   826   829     1 
  828   826   829     1 
  826   829   830     1 
  826   829   831     1 
  826   829   832     1 
  830   829   831     1 
  830   829   832     1 
  831   829   832     1 
  829   832   833     1 
  829   832   834     1 
  833   832   834     1 
  824   835   836     1 
  824   835   837     1 
  836   835   837     1 
  835   837   838     1 
  835   837   839     1 
  838   837   839     1 
  837   839   840     1 
  837   839   841     1 
  837   839   845     1 
  840   839   841     1 
  840   839   845     1 
  841   839   845     1 
  839   841   842     1 
  839   841   843     1 
  839   841   844     1 
  842   841   843     1 
  842   841   844     1 
  843   841   844     1 
  839   845   846     1 
  839   845   847     1 
  846   845   847     1 
  845   847   848     1 
  845   847   849     1 
  848   847   849     1 
  847   849   850     1 
  847   849   851     1 
  847   849   856     1 
  850   849   851     1 
  850   849   856     1 
  851   849   856     1 
  849   851   852     1 
  849   851   853     1 
  849   851   854     1 
  852   851   853     1 
  852   851   854     1 
  853   851   854     1 
  851   854   855     1 
  849   856   857     1 
  849   856   858     1 
  857   856   858     1 
  856   858   859     1 
  856   858   860     1 
  859   858   860     1 
  858   860   861     1 
  858   860   862     1 
  858   860   880     1 
  861   860   862     1 
  861   860   880     1 
  862   860   880     1 
  860   862   863     1 
  860   862   864     1 
  860   862   865     1 
  863   862   864     1 
  863   862   865     1 
  864   862   865     1 
  862   865   866     1 
  862   865   867     1 
  862   865   868     1 
  866   865   867     1 
  866   865   868     1 
  867   865   868     1 
  865   868   869     1 
  865   868   870     1 
  865   868   871     1 
  869   868   870     1 
  869   868   871     1 
  870   868   871     1 
  868   871   872     1 
  868   871   873     1 
  872   871   873     1 
  871   873   874     1 
  871   873   877     1 
  874   873   877     1 
  873   874   875     1 
  873   874   876     1 
  875   874   876     1 
  873   877   878     1 
  873   877   879     1 
  878   877   879     1 
  860   880   881     1 
  860   880   882     1 
  881   880   882     1 
  880   882   883     1 
  880   882   884     1 
  883   882   884     1 
  882   884   885     1 
  882   884   886     1 
  882   884   899     1 
  885   884   886     1 
  885   884   899     1 
  886   884   899     1 
  884   886   887     1 
  884   886   888     1 
  884   886   889     1 
  887   886   888     1 
  887   886   889     1 
  888   886   889     1 
  886   889   890     1 
  886   889   891     1 
  886   889   895     1 
  890   889   891     1 
  890   889   895     1 
  891   889   895     1 
  889   891   892     1 
  889   891   893     1 
  889   891   894     1 
  892   891   893     1 
  892   891   894     1 
  893   891   894     1 
  889   895   896     1 
  889   895   897     1 
  889   895   898     1 
  896   895   897     1 
  896   895   898     1 
  897   895   898     1 
  884   899   900     1 
  884   899   901     1 
  900   899   901     1 
  899   901   902     1 
  899   901   903     1 
  902   901   903     1 
  901   903   904     1 
  901   903   905     1 
  901   903   909     1 
  904   903   905     1 
  904   903   909     1 
  905   903   909     1 
  903   905   906     1 
  903   905   907     1 
  903   905   908     1 
  906   905   907     1 
  906   905   908     1 
  907   905   908     1 
  903   909   910     1 
  903   909   911     1 
  910   909   911     1 
  909   911   912     1 
  909   911   913     1 
  912   911   913     1 
  911   913   914     1 
  911   913   915     1 
  911   913   926     1 
  914   913   915     1 
  914   913   926     1 
  915   913   926     1 
  913   915   916     1 
  913   915   917     1 
  913   915   918     1 
  916   915   917     1 
  916   915   918     1 
  917   915   918     1 
  915   918   919     1 
  915   918   924     1 
  919   918   924     1 
  918   919   920     1 
  919   920   921     1 
  919   920   922     1 
  921   920   922     1 
  920   922   923     1 
  920   922   924     1 
  923   922   924     1 
  918   924   922     1 
  918   924   925     1 
  922   924   925     1 
  913   926   927     1 
  913   926   928     1 
  927   926   928     1 
  926   928   929     1 
  926   928   930     1 
  929   928   930     1 
  928   930   931     1 
  928   930   932     1 
  928   930   947     1 
  931   930   932     1 
  931   930   947     1 
  932   930   947     1 
  930   932   933     1 
  930   932   934     1 
  930   932   935     1 
  933   932   934     1 
  933   932   935     1 
  934   932   935     1 
  932   935   936     1 
  932   935   945     1 
  936   935   945     1 
  935   936   937     1 
  935   936   938     1 
  937   936   938     1 
  936   938   939     1 
  936   938   940     1 
  939   938   940     1 
  938   940   941     1 
  938   940   943     1 
  941   940   943     1 
  940   941   942     1 
  940   943   944     1 
  940   943   945     1 
  944   943   945     1 
  935   945   943     1 
  935   945   946     1 
  943   945   946     1 
  930   947   948     1 
  930   947   949     1 
  948   947   949     1 
  947   949   950     1 
  947   949   951     1 
  950   949   951     1 
  949   951   952     1 
  949   951   953     1 
  949   951   961     1 
  952   951   953     1 
  952   951   961     1 
  953   951   961     1 
  951   953   954     1 
  951   953   955     1 
  951   953   956     1 
  954   953   955     1 
  954   953   956     1 
  955   953   956     1 
  953   956   957     1 
  953   956   958     1 
  957   956   958     1 
  956   958   959     1 
  956   958   960     1 
  959   958   960     1 
  951   961   962     1 
  951   961   963     1 
  962   961   963     1 
  961   963   964     1 
  961   963   965     1 
  964   963   965     1 
  963   965   966     1 
  963   965   967     1 
  963   965   983     1 
  966   965   967     1 
  966   965   983     1 
  967   965   983     1 
  965   967   968     1 
  965   967   969     1 
  965   967   970     1 
  968   967   969     1 
  968   967   970     1 
  969   967   970     1 
  967   970   971     1 
  967   970   972     1 
  967   970   973     1 
  971   970   972     1 
  971   970   973     1 
  972   970   973     1 
  970   973   974     1 
  970   973   975     1 
  970   973   976     1 
  974   973   975     1 
  974   973   976     1 
  975   973   976     1 
  973   976   977     1 
  973   976   978     1 
  973   976   979     1 
  977   976   978     1 
  977   976   979     1 
  978   976   979     1 
  976   979   980     1 
  976   979   981     1 
  976   979   982     1 
  980   979   981     1 
  980   979   982     1 
  981   979   982     1 
  965   983   984     1 
  965   983   985     1 
  984   983   985     1 
  983   985   986     1 
  983   985   987     1 
  986   985   987     1 
  985   987   988     1 
  985   987   989     1 
  985   987  1007     1 
  988   987   989     1 
  988   987  1007     1 
  989   987  1007     1 
  987   989   990     1 
  987   989   991     1 
  987   989   992     1 
  990   989   991     1 
  990   989   992     1 
  991   989   992     1 
  989   992   993     1 
  989   992   994     1 
  989   992   995     1 
  993   992   994     1 
  993   992   995     1 
  994   992   995     1 
  992   995   996     1 
  992   995   997     1 
  992   995   998     1 
  996   995   997     1 
  996   995   998     1 
  997   995   998     1 
  995   998   999     1 
  995   998  1000     1 
  999   998  1000     1 
  998  1000  1001     1 
  998  1000  1004     1 
 1001  1000  1004     1 
 1000  1001  1002     1 
 1000  1001  1003     1 
 1002  1001  1003     1 
 1000  1004  1005     1 
 1000  1004  1006     1 
 1005  1004  1006     1 
  987  1007  1008     1 
  987  1007  1009     1 
 1008  1007  1009     1 
 1007  1009  1010     1 
 1007  1009  1011     1 
 1010  1009  1011     1 
 1009  1011  1012     1 
 1009  1011  1013     1 
 1009  1011  1018     1 
 1012  1011  1013     1 
 1012  1011  1018     1 
 1013  1011  1018     1 
 1011  1013  1014     1 
 1011  1013  1015     1 
 1011  1013  1016     1 
 1014  1013  1015     1 
 1014  1013  1016     1 
 1015  1013  1016     1 
 1013  1016  1017     1 
 1011  1018  1019     1 
 1011  1018  1020     1 
 1019  1018  1020     1 
 1018  1020  1021     1 
 1018  1020  1022     1 
 1021  1020  1022     1 
 1020  1022  1023     1 
 1020  1022  1024     1 
 1020  1022  1032     1 
 1023  1022  1024     1 
 1023  1022  1032     1 
 1024  1022  1032     1 
 1022  1024  1025     1 
 1022  1024  1026     1 
 1022  1024  1030     1 
 1025  1024  1026     1 
 1025  1024  1030     1 
 1026  1024  1030     1 
 1024  1026  1027     1 
 1024  1026  1028     1 
 1024  1026  1029     1 
 1027  1026  1028     1 
 1027  1026  1029     1 
 1028  1026  1029     1 
 1024  1030  1031     1 
 1022  1032  1033     1 
 1022  1032  1034     1 
 1033  1032  1034     1 
 1032  1034  1035     1 
 1032  1034  1036     1 
 1035  1034  1036     1 
 1034  1036  1037     1 
 1034  1036  1038     1 
 1034  1036  1051     1 
 1037  1036  1038     1 
 1037  1036  1051     1 
 1038  1036  1051     1 
 1036  1038  1039     1 
 1036  1038  1040     1 
 1036  1038  1044     1 
 1039  1038  1040     1 
 1039  1038  1044     1 
 1040  1038  1044     1 
 1038  1040  1041     1 
 1038  1040  1042     1 
 1038  1040  1043     1 
 1041  1040  1042     1 
 1041  1040  1043     1 
 1042  1040  1043     1 
 1038  1044  1045     1 
 1038  1044  1046     1 
 1038  1044  1047     1 
 1045  1044  1046     1 
 1045  1044  1047     1 
 1046  1044  1047     1 
 1044  1047  1048     1 
 1044  1047  1049     1 
 1044  1047  1050     1 
 1048  1047  1049     1 
 1048  1047  1050     1 
 1049  1047  1050     1 
 1036  1051  1052     1 
 1036  1051  1053     1 
 1052  1051  1053     1 
 1051  1053  1054     1 
 1051  1053  1055     1 
 1054  1053  1055     1 
 1053  1055  1056     1 
 1053  1055  1057     1 
 1053  1055  1065     1 
 1056  1055  1057     1 
 1056  1055  1065     1 
 1057  1055  1065     1 
 1055  1057  1058     1 
 1055  1057  1059     1 
 1055  1057  1063     1 
 1058  1057  1059     1 
 1058  1057  1063     1 
 1059  1057  1063     1 
 1057  1059  1060     1 
 1057  1059  1061     1 
 1057  1059  1062     1 
 1060  1059  1061     1 
 1060  1059  1062     1 
 1061  1059  1062     1 
 1057  1063  1064     1 
 1055  1065  1066     1 
 1055  1065  1067     1 
 1066  1065  1067     1 
 1065  1067  1068     1 
 1065  1067  1069     1 
 1068  1067  1069     1 
 1067  1069  1070     1 
 1067  1069  1071     1 
 1067  1069  1076     1 
 1070  1069  1071     1 
 1070  1069  1076     1 
 1071  1069  1076     1 
 1069  1071  1072     1 
 1069  1071  1073     1 
 1069  1071  1074     1 
 1072  1071  1073     1 
 1072  1071  1074     1 
 1073  1071  1074     1 
 1071  1074  1075     1 
 1069  1076  1077     1 
 1069  1076  1078     1 
 1077  1076  1078     1 
 1076  1078  1079     1 
 1076  1078  1080     1 
 1079  1078  1080     1 
 1078  1080  1081     1 
 1078  1080  1082     1 
 1078  1080  1100     1 
 1081  1080  1082     1 
 1081  1080  1100     1 
 1082  1080  1100     1 
 1080  1082  1083     1 
 1080  1082  1084     1 
 1080  1082  1085     1 
 1083  1082  1084     1 
 1083  1082  1085     1 
 1084  1082  1085     1 
 1082  1085  1086     1 
 1082  1085  1087     1 
 1082  1085  1088     1 
 1086  1085  1087     1 
 1086  1085  1088     1 
 1087  1085  1088     1 
 1085  1088  1089     1 
 1085  1088  1090     1 
 1085  1088  1091     1 
 1089  1088  1090     1 
 1089  1088  1091     1 
 1090  1088  1091     1 
 1088  1091  1092     1 
 1088  1091  1093     1 
 1092  1091  1093     1 
 1091  1093  1094     1 
 1091  1093  1097     1 
 1094  1093  1097     1 
 1093  1094  1095     1 
 1093  1094  1096     1 
 1095  1094  1096     1 
 1093  1097  1098     1 
 1093  1097  1099     1 
 1098  1097  1099     1 
 1080  1100  1101     1 
 1080  1100  1102     1 
 1101  1100  1102     1 
 1100  1102  1103     1 
 1100  1102  1104     1 
 1103  1102  1104     1 
 1102  1104  1105     1 
 1102  1104  1106     1 
 1102  1104  1115     1 
 1105  1104  1106     1 
 1105  1104  1115     1 
 1106  1104  1115     1 
 1104  1106  1107     1 
 1104  1106  1108     1 
 1104  1106  1109     1 
 1107  1106  1108     1 
 1107  1106  1109     1 
 1108  1106  1109     1 
 1106  1109  1110     1 
 1106  1109  1111     1 
 1106  1109  1112     1 
 1110  1109  1111     1 
 1110  1109  1112     1 
 1111  1109  1112     1 
 1109  1112  1113     1 
 1109  1112  1114     1 
 1113  1112  1114     1 
 1104  1115  1116     1 
 1104  1115  1117     1 
 1116  1115  1117     1 
 1115  1117  1118     1 
 1115  1117  1119     1 
 1118  1117  1119     1 
 1117  1119  1120     1 
 1117  1119  1121     1 
 1117  1119  1134     1 
 1120  1119  1121     1 
 1120  1119  1134     1 
 1121  1119  1134     1 
 1119  1121  1122     1 
 1119  1121  1123     1 
 1119  1121  1127     1 
 1122  1121  1123     1 
 1122  1121  1127     1 
 1123  1121  1127     1 
 1121  1123  1124     1 
 1121  1123  1125     1 
 1121  1123  1126     1 
 1124  1123  1125     1 
 1124  1123  1126     1 
 1125  1123  1126     1 
 1121  1127  1128     1 
 1121  1127  1129     1 
 1121  1127  1130     1 
 1128  1127  1129     1 
 1128  1127  1130     1 
 1129  1127  1130     1 
 1127  1130  1131     1 
 1127  1130  1132     1 
 1127  1130  1133     1 
 1131  1130  1132     1 
 1131  1130  1133     1 
 1132  1130  1133     1 
 1119  1134  1135     1 
 1119  1134  1136     1 
 1135  1134  1136     1 
 1134  1136  1137     1 
 1134  1136  1138     1 
 1137  1136  1138     1 
 1136  1138  1139     1 
 1136  1138  1140     1 
 1136  1138  1151     1 
 1139  1138  1140     1 
 1139  1138  1151     1 
 1140  1138  1151     1 
 1138  1140  1141     1 
 1138  1140  1142     1 
 1138  1140  1143     1 
 1141  1140  1142     1 
 1141  1140  1143     1 
 1142  1140  1143     1 
 1140  1143  1144     1 
 1140  1143  1145     1 
 1140  1143  1146     1 
 1144  1143  1145     1 
 1144  1143  1146     1 
 1145  1143  1146     1 
 1143  1146  1147     1 
 1143  1146  1148     1 
 1147  1146  1148     1 
 1146  1148  1149     1 
 1146  1148  1150     1 
 1149  1148  1150     1 
 1138  1151  1152     1 
 1138  1151  1153     1 
 1152  1151  1153     1 
 1151  1153  1154     1 
 1151  1153  1155     1 
 1154  1153  1155     1 
 1153  1155  1156     1 
 1153  1155  1157     1 
 1153  1155  1165     1 
 1156  1155  1157     1 
 1156  1155  1165     1 
 1157  1155  1165     1 
 1155  1157  1158     1 
 1155  1157  1159     1 
 1155  1157  1163     1 
 1158  1157  1159     1 
 1158  1157  1163     1 
 1159  1157  1163     1 
 1157  1159  1160     1 
 1157  1159  1161     1 
 1157  1159  1162     1 
 1160  1159  1161     1 
 1160  1159  1162     1 
 1161  1159  1162     1 
 1157  1163  1164     1 
 1155  1165  1166     1 
 1155  1165  1167     1 
 1166  1165  1167     1 
 1165  1167  1168     1 
 1165  1167  1169     1 
 1168  1167  1169     1 
 1167  1169  1170     1 
 1167  1169  1171     1 
 1167  1169  1175     1 
 1170  1169  1171     1 
 1170  1169  1175     1 
 1171  1169  1175     1 
 1169  1171  1172     1 
 1169  1171  1173     1 
 1169  1171  1174     1 
 1172  1171  1173     1 
 1172  1171  1174     1 
 1173  1171  1174     1 
 1169  1175  1176     1 
 1169  1175  1177     1 
 1176  1175  1177     1 
 1175  1177  1178     1 
 1175  1177  1179     1 
 1178  1177  1179     1 
 1177  1179  1180     1 
 1177  1179  1181     1 
 1177  1179  1191     1 
 1180  1179  1181     1 
 1180  1179  1191     1 
 1181  1179  1191     1 
 1179  1181  1182     1 
 1179  1181  1183     1 
 1179  1181  1187     1 
 1182  1181  1183     1 
 1182  1181  1187     1 
 1183  1181  1187     1 
 1181  1183  1184     1 
 1181  1183  1185     1 
 1181  1183  1186     1 
 1184  1183  1185     1 
 1184  1183  1186     1 
 1185  1183  1186     1 
 1181  1187  1188     1 
 1181  1187  1189     1 
 1181  1187  1190     1 
 1188  1187  1189     1 
 1188  1187  1190     1 
 1189  1187  1190     1 
 1179  1191  1192     1 
 1179  1191  1193     1 
 1192  1191  1193     1 
 1191  1193  1194     1 
 1191  1193  1195     1 
 1194  1193  1195     1 
 1193  1195  1196     1 
 1193  1195  1197     1 
 1193  1195  1215     1 
 1196  1195  1197     1 
 1196  1195  1215     1 
 1197  1195  1215     1 
 1195  1197  1198     1 
 1195  1197  1199     1 
 1195  1197  1200     1 
 1198  1197  1199     1 
 1198  1197  1200     1 
 1199  1197  1200     1 
 1197  1200  1201     1 
 1197  1200  1202     1 
 1197  1200  1203     1 
 1201  1200  1202     1 
 1201  1200  1203     1 
 1202  1200  1203     1 
 1200  1203  1204     1 
 1200  1203  1205     1 
 1200  1203  1206     1 
 1204  1203  1205     1 
 1204  1203  1206     1 
 1205  1203  1206     1 
 1203  1206  1207     1 
 1203  1206  1208     1 
 1207  1206  1208     1 
 1206  1208  1209     1 
 1206  1208  1212     1 
 1209  1208  1212     1 
 1208  1209  1210     1 
 1208  1209  1211     1 
 1210  1209  1211     1 
 1208  1212  1213     1 
 1208  1212  1214     1 
 1213  1212  1214     1 
 1195  1215  1216     1 
 1195  1215  1217     1 
 1216  1215  1217     1 
 1215  1217  1218     1 
 1215  1217  1219     1 
 1218  1217  1219     1 
 1217  1219  1220     1 
 1217  1219  1221     1 
 1217  1219  1234     1 
 1220  1219  1221     1 
 1220  1219  1234     1 
 1221  1219  1234     1 
 1219  1221  1222     1 
 1219  1221  1223     1 
 1219  1221  1224     1 
 1222  1221  1223     1 
 1222  1221  1224     1 
 1223  1221  1224     1 
 1221  1224  1225     1 
 1221  1224  1226     1 
 1221  1224  1230     1 
 1225  1224  1226     1 
 1225  1224  1230     1 
 1226  1224  1230     1 
 1224  1226  1227     1 
 1224  1226  1228     1 
 1224  1226  1229     1 
 1227  1226  1228     1 
 1227  1226  1229     1 
 1228  1226  1229     1 
 1224  1230  1231     1 
 1224  1230  1232     1 
 1224  1230  1233     1 
 1231  1230  1232     1 
 1231  1230  1233     1 
 1232  1230  1233     1 
 1219  1234  1235     1 
 1219  1234  1236     1 
 1235  1234  1236     1 
 1234  1236  1237     1 
 1234  1236  1238     1 
 1237  1236  1238     1 
 1236  1238  1239     1 
 1236  1238  1240     1 
 1236  1238  1253     1 
 1239  1238  1240     1 
 1239  1238  1253     1 
 1240  1238  1253     1 
 1238  1240  1241     1 
 1238  1240  1242     1 
 1238  1240  1243     1 
 1241  1240  1242     1 
 1241  1240  1243     1 
 1242  1240  1243     1 
 1240  1243  1244     1 
 1240  1243  1245     1 
 1240  1243  1249     1 
 1244  1243  1245     1 
 1244  1243  1249     1 
 1245  1243  1249     1 
 1243  1245  1246     1 
 1243  1245  1247     1 
 1243  1245  1248     1 
 1246  1245  1247     1 
 1246  1245  1248     1 
 1247  1245  1248     1 
 1243  1249  1250     1 
 1243  1249  1251     1 
 1243  1249  1252     1 
 1250  1249  1251     1 
 1250  1249  1252     1 
 1251  1249  1252     1 
 1238  1253  1254     1 
 1238  1253  1255     1 
 1254  1253  1255     1 
 1253  1255  1256     1 
 1253  1255  1257     1 
 1256  1255  1257     1 
 1255  1257  1258     1 
 1255  1257  1259     1 
 1255  1257  1272     1 
 1258  1257  1259     1 
 1258  1257  1272     1 
 1259  1257  1272     1 
 1257  1259  1260     1 
 1257  1259  1261     1 
 1257  1259  1262     1 
 1260  1259  1261     1 
 1260  1259  1262     1 
 1261  1259  1262     1 
 1259  1262  1263     1 
 1259  1262  1264     1 
 1259  1262  1268     1 
 1263  1262  1264     1 
 1263  1262  1268     1 
 1264  1262  1268     1 
 1262  1264  1265     1 
 1262  1264  1266     1 
 1262  1264  1267     1 
 1265  1264  1266     1 
 1265  1264  1267     1 
 1266  1264  1267     1 
 1262  1268  1269     1 
 1262  1268  1270     1 
 1262  1268  1271     1 
 1269  1268  1270     1 
 1269  1268  1271     1 
 1270  1268  1271     1 
 1257  1272  1273     1 
 1257  1272  1274     1 
 1273  1272  1274     1 
 1272  1274  1275     1 
 1272  1274  1284     1 
 1275  1274  1284     1 
 1274  1275  1276     1 
 1274  1275  1277     1 
 1274  1275  1278     1 
 1276  1275  1277     1 
 1276  1275  1278     1 
 1277  1275  1278     1 
 1275  1278  1279     1 
 1275  1278  1280     1 
 1275  1278  1281     1 
 1279  1278  1280     1 
 1279  1278  1281     1 
 1280  1278  1281     1 
 1278  1281  1282     1 
 1278  1281  1283     1 
 1278  1281  1284     1 
 1282  1281  1283     1 
 1282  1281  1284     1 
 1283  1281  1284     1 
 1274  1284  1281     1 
 1274  1284  1285     1 
 1274  1284  1286     1 
 1281  1284  1285     1 
 1281  1284  1286     1 
 1285  1284  1286     1 
 1284  1286  1287     1 
 1284  1286  1288     1 
 1287  1286  1288     1 
 1286  1288  1289     1 
 1286  1288  1290     1 
 1289  1288  1290     1 
 1288  1290  1291     1 
 1288  1290  1292     1 
 1288  1290  1293     1 
 1291  1290  1292     1 
 1291  1290  1293     1 
 1292  1290  1293     1 
 1290  1293  1294     1 
 1290  1293  1295     1 
 1294  1293  1295     1 
 1293  1295  1296     1 
 1293  1295  1297     1 
 1296  1295  1297     1 
 1295  1297  1298     1 
 1295  1297  1299     1 
 1295  1297  1308     1 
 1298  1297  1299     1 
 1298  1297  1308     1 
 1299  1297  1308     1 
 1297  1299  1300     1 
 1297  1299  1301     1 
 1297  1299  1302     1 
 1300  1299  1301     1 
 1300  1299  1302     1 
 1301  1299  1302     1 
 1299  1302  1303     1 
 1299  1302  1304     1 
 1299  1302  1305     1 
 1303  1302  1304     1 
 1303  1302  1305     1 
 1304  1302  1305     1 
 1302  1305  1306     1 
 1302  1305  1307     1 
 1306  1305  1307     1 
 1297  1308  1309     1 
 1297  1308  1310     1 
 1309  1308  1310     1 
 1308  1310  1311     1 
 1308  1310  1312     1 
 1311  1310  1312     1 
 1310  1312  1313     1 
 1310  1312  1314     1 
 1310  1312  1327     1 
 1313  1312  1314     1 
 1313  1312  1327     1 
 1314  1312  1327     1 
 1312  1314  1315     1 
 1312  1314  1316     1 
 1312  1314  1317     1 
 1315  1314  1316     1 
 1315  1314  1317     1 
 1316  1314  1317     1 
 1314  1317  1318     1 
 1314  1317  1319     1 
 1314  1317  1323     1 
 1318  1317  1319     1 
 1318  1317  1323     1 
 1319  1317  1323     1 
 1317  1319  1320     1 
 1317  1319  1321     1 
 1317  1319  1322     1 
 1320  1319  1321     1 
 1320  1319  1322     1 
 1321  1319  1322     1 
 1317  1323  1324     1 
 1317  1323  1325     1 
 1317  1323  1326     1 
 1324  1323  1325     1 
 1324  1323  1326     1 
 1325  1323  1326     1 
 1312  1327  1328     1 
 1312  1327  1329     1 
 1328  1327  1329     1 
 1327  1329  1330     1 
 1327  1329  1331     1 
 1330  1329  1331     1 
 1329  1331  1332     1 
 1329  1331  1333     1 
 1329  1331  1337     1 
 1332  1331  1333     1 
 1332  1331  1337     1 
 1333  1331  1337     1 
 1331  1333  1334     1 
 1331  1333  1335     1 
 1331  1333  1336     1 
 1334  1333  1335     1 
 1334  1333  1336     1 
 1335  1333  1336     1 
 1331  1337  1338     1 
 1331  1337  1339     1 
 1338  1337  1339     1 
 1337  1339  1340     1 
 1337  1339  1341     1 
 1340  1339  1341     1 
 1339  1341  1342     1 
 1339  1341  1343     1 
 1339  1341  1359     1 
 1342  1341  1343     1 
 1342  1341  1359     1 
 1343  1341  1359     1 
 1341  1343  1344     1 
 1341  1343  1345     1 
 1341  1343  1346     1 
 1344  1343  1345     1 
 1344  1343  1346     1 
 1345  1343  1346     1 
 1343  1346  1347     1 
 1343  1346  1348     1 
 1343  1346  1349     1 
 1347  1346  1348     1 
 1347  1346  1349     1 
 1348  1346  1349     1 
 1346  1349  1350     1 
 1346  1349  1351     1 
 1346  1349  1352     1 
 1350  1349  1351     1 
 1350  1349  1352     1 
 1351  1349  1352     1 
 1349  1352  1353     1 
 1349  1352  1354     1 
 1349  1352  1355     1 
 1353  1352  1354     1 
 1353  1352  1355     1 
 1354  1352  1355     1 
 1352  1355  1356     1 
 1352  1355  1357     1 
 1352  1355  1358     1 
 1356  1355  1357     1 
 1356  1355  1358     1 
 1357  1355  1358     1 
 1341  1359  1360     1 
 1341  1359  1361     1 
 1360  1359  1361     1 
 1359  1361  1362     1 
 1359  1361  1363     1 
 1362  1361  1363     1 
 1361  1363  1364     1 
 1361  1363  1365     1 
 1361  1363  1376     1 
 1364  1363  1365     1 
 1364  1363  1376     1 
 1365  1363  1376     1 
 1363  1365  1366     1 
 1363  1365  1367     1 
 1363  1365  1368     1 
 1366  1365  1367     1 
 1366  1365  1368     1 
 1367  1365  1368     1 
 1365  1368  1369     1 
 1365  1368  1374     1 
 1369  1368  1374     1 
 1368  1369  1370     1 
 1369  1370  1371     1 
 1369  1370  1372     1 
 1371  1370  1372     1 
 1370  1372  1373     1 
 1370  1372  1374     1 
 1373  1372  1374     1 
 1368  1374  1372     1 
 1368  1374  1375     1 
 1372  1374  1375     1 
 1363  1376  1377     1 
 1363  1376  1378     1 
 1377  1376  1378     1 
 1376  1378  1379     1 
 1376  1378  1380     1 
 1379  1378  1380     1 
 1378  1380  1381     1 
 1378  1380  1382     1 
 1378  1380  1386     1 
 1381  1380  1382     1 
 1381  1380  1386     1 
 1382  1380  1386     1 
 1380  1382  1383     1 
 1380  1382  1384     1 
 1380  1382  1385     1 
 1383  1382  1384     1 
 1383  1382  1385     1 
 1384  1382  1385     1 
 1380  1386  1387     1 
 1380  1386  1388     1 
 1387  1386  1388     1 
 1386  1388  1389     1 
 1386  1388  1390     1 
 1389  1388  1390     1 
 1388  1390  1391     1 
 1388  1390  1392     1 
 1388  1390  1402     1 
 1391  1390  1392     1 
 1391  1390  1402     1 
 1392  1390  1402     1 
 1390  1392  1393     1 
 1390  1392  1394     1 
 1390  1392  1398     1 
 1393  1392  1394     1 
 1393  1392  1398     1 
 1394  1392  1398     1 
 1392  1394  1395     1 
 1392  1394  1396     1 
 1392  1394  1397     1 
 1395  1394  1396     1 
 1395  1394  1397     1 
 1396  1394  1397     1 
 1392  1398  1399     1 
 1392  1398  1400     1 
 1392  1398  1401     1 
 1399  1398  1400     1 
 1399  1398  1401     1 
 1400  1398  1401     1 
 1390  1402  1403     1 
 1390  1402  1404     1 
 1403  1402  1404     1 
 1402  1404  1405     1 
 1402  1404  1406     1 
 1405  1404  1406     1 
 1404  1406  1407     1 
 1404  1406  1408     1 
 1404  1406  1413     1 
 1407  1406  1408     1 
 1407  1406  1413     1 
 1408  1406  1413     1 
 1406  1408  1409     1 
 1406  1408  1410     1 
 1406  1408  1411     1 
 1409  1408  1410     1 
 1409  1408  1411     1 
 1410  1408  1411     1 
 1408  1411  1412     1 
 1406  1413  1414     1 
 1406  1413  1415     1 
 1414  1413  1415     1 
 1413  1415  1416     1 
 1413  1415  1417     1 
 1416  1415  1417     1 
 1415  1417  1418     1 
 1415  1417  1419     1 
 1415  1417  1428     1 
 1418  1417  1419     1 
 1418  1417  1428     1 
 1419  1417  1428     1 
 1417  1419  1420     1 
 1417  1419  1421     1 
 1417  1419  1422     1 
 1420  1419  1421     1 
 1420  1419  1422     1 
 1421  1419  1422     1 
 1419  1422  1423     1 
 1419  1422  1424     1 
 1419  1422  1425     1 
 1423  1422  1424     1 
 1423  1422  1425     1 
 1424  1422  1425     1 
 1422  1425  1426     1 
 1422  1425  1427     1 
 1426  1425  1427     1 
 1417  1428  1429     1 
 1417  1428  1430     1 
 1429  1428  1430     1 
 1428  1430  1431     1 
 1428  1430  1432     1 
 1431  1430  1432     1 
 1430  1432  1433     1 
 1430  1432  1434     1 
 1430  1432  1435     1 
 1433  1432  1434     1 
 1433  1432  1435     1 
 1434  1432  1435     1 
 1432  1435  1436     1 
 1432  1435  1437     1 
 1436  1435  1437     1 
 1435  1437  1438     1 
 1435  1437  1439     1 
 1438  1437  1439     1 
 1437  1439  1440     1 
 1437  1439  1441     1 
 1437  1439  1449     1 
 1440  1439  1441     1 
 1440  1439  1449     1 
 1441  1439  1449     1 
 1439  1441  1442     1 
 1439  1441  1443     1 
 1439  1441  1447     1 
 1442  1441  1443     1 
 1442  1441  1447     1 
 1443  1441  1447     1 
 1441  1443  1444     1 
 1441  1443  1445     1 
 1441  1443  1446     1 
 1444  1443  1445     1 
 1444  1443  1446     1 
 1445  1443  1446     1 
 1441  1447  1448     1 
 1439  1449  1450     1 
 1439  1449  1451     1 
 1450  1449  1451     1 
 1449  1451  1452     1 
 1449  1451  1453     1 
 1452  1451  1453     1 
 1451  1453  1454     1 
 1451  1453  1455     1 
 1451  1453  1471     1 
 1454  1453  1455     1 
 1454  1453  1471     1 
 1455  1453  1471     1 
 1453  1455  1456     1 
 1453  1455  1457     1 
 1453  1455  1458     1 
 1456  1455  1457     1 
 1456  1455  1458     1 
 1457  1455  1458     1 
 1455  1458  1459     1 
 1455  1458  1460     1 
 1455  1458  1461     1 
 1459  1458  1460     1 
 1459  1458  1461     1 
 1460  1458  1461     1 
 1458  1461  1462     1 
 1458  1461  1463     1 
 1458  1461  1464     1 
 1462  1461  1463     1 
 1462  1461  1464     1 
 1463  1461  1464     1 
 1461  1464  1465     1 
 1461  1464  1466     1 
 1461  1464  1467     1 
 1465  1464  1466     1 
 1465  1464  1467     1 
 1466  1464  1467     1 
 1464  1467  1468     1 
 1464  1467  1469     1 
 1464  1467  1470     1 
 1468  1467  1469     1 
 1468  1467  1470     1 
 1469  1467  1470     1 
 1453  1471  1472     1 
 1453  1471  1473     1 
 1472  1471  1473     1 
 1471  1473  1474     1 
 1471  1473  1475     1 
 1474  1473  1475     1 
 1473  1475  1476     1 
 1473  1475  1477     1 
 1473  1475  1481     1 
 1476  1475  1477     1 
 1476  1475  1481     1 
 1477  1475  1481     1 
 1475  1477  1478     1 
 1475  1477  1479     1 
 1475  1477  1480     1 
 1478  1477  1479     1 
 1478  1477  1480     1 
 1479  1477  1480     1 
 1475  1481  1482     1 
 1475  1481  1483     1 
 1482  1481  1483     1 
 1481  1483  1484     1 
 1481  1483  1485     1 
 1484  1483  1485     1 
 1483  1485  1486     1 
 1483  1485  1487     1 
 1483  1485  1497     1 
 1486  1485  1487     1 
 1486  1485  1497     1 
 1487  1485  1497     1 
 1485  1487  1488     1 
 1485  1487  1489     1 
 1485  1487  1493     1 
 1488  1487  1489     1 
 1488  1487  1493     1 
 1489  1487  1493     1 
 1487  1489  1490     1 
 1487  1489  1491     1 
 1487  1489  1492     1 
 1490  1489  1491     1 
 1490  1489  1492     1 
 1491  1489  1492     1 
 1487  1493  1494     1 
 1487  1493  1495     1 
 1487  1493  1496     1 
 1494  1493  1495     1 
 1494  1493  1496     1 
 1495  1493  1496     1 
 1485  1497  1498     1 
 1485  1497  1499     1 
 1498  1497  1499     1 
 1497  1499  1500     1 
 1497  1499  1501     1 
 1500  1499  1501     1 
 1499  1501  1502     1 
 1499  1501  1503     1 
 1499  1501  1511     1 
 1502  1501  1503     1 
 1502  1501  1511     1 
 1503  1501  1511     1 
 1501  1503  1504     1 
 1501  1503  1505     1 
 1501  1503  1509     1 
 1504  1503  1505     1 
 1504  1503  1509     1 
 1505  1503  1509     1 
 1503  1505  1506     1 
 1503  1505  1507     1 
 1503  1505  1508     1 
 1506  1505  1507     1 
 1506  1505  1508     1 
 1507  1505  1508     1 
 1503  1509  1510     1 
 1501  1511  1512     1 
 1501  1511  1513     1 
 1512  1511  1513     1 
 1511  1513  1514     1 
 1511  1513  1515     1 
 1514  1513  1515     1 
 1513  1515  1516     1 
 1513  1515  1517     1 
 1513  1515  1533     1 
 1516  1515  1517     1 
 1516  1515  1533     1 
 1517  1515  1533     1 
 1515  1517  1518     1 
 1515  1517  1519     1 
 1515  1517  1520     1 
 1518  1517  1519     1 
 1518  1517  1520     1 
 1519  1517  1520     1 
 1517  1520  1521     1 
 1517  1520  1522     1 
 1517  1520  1523     1 
 1521  1520  1522     1 
 1521  1520  1523     1 
 1522  1520  1523     1 
 1520  1523  1524     1 
 1520  1523  1525     1 
 1520  1523  1526     1 
 1524  1523  1525     1 
 1524  1523  1526     1 
 1525  1523  1526     1 
 1523  1526  1527     1 
 1523  1526  1528     1 
 1523  1526  1529     1 
 1527  1526  1528     1 
 1527  1526  1529     1 
 1528  1526  1529     1 
 1526  1529  1530     1 
 1526  1529  1531     1 
 1526  1529  1532     1 
 1530  1529  1531     1 
 1530  1529  1532     1 
 1531  1529  1532     1 
 1515  1533  1534     1 
 1515  1533  1535     1 
 1534  1533  1535     1 
 1533  1535  1536     1 
 1533  1535  1537     1 
 1536  1535  1537     1 
 1535  1537  1538     1 
 1535  1537  1539     1 
 1535  1537  1554     1 
 1538  1537  1539     1 
 1538  1537  1554     1 
 1539  1537  1554     1 
 1537  1539  1540     1 
 1537  1539  1541     1 
 1537  1539  1542     1 
 1540  1539  1541     1 
 1540  1539  1542     1 
 1541  1539  1542     1 
 1539  1542  1543     1 
 1539  1542  1552     1 
 1543  1542  1552     1 
 1542  1543  1544     1 
 1542  1543  1545     1 
 1544  1543  1545     1 
 1543  1545  1546     1 
 1543  1545  1547     1 
 1546  1545  1547     1 
 1545  1547  1548     1 
 1545  1547  1550     1 
 1548  1547  1550     1 
 1547  1548  1549     1 
 1547  1550  1551     1 
 1547  1550  1552     1 
 1551  1550  1552     1 
 1542  1552  1550     1 
 1542  1552  1553     1 
 1550  1552  1553     1 
 1537  1554  1555     1 
 1537  1554  1556     1 
 1555  1554  1556     1 
 1554  1556  1557     1 
 1554  1556  1558     1 
 1557  1556  1558     1 
 1556  1558  1559     1 
 1556  1558  1560     1 
 1556  1558  1568     1 
 1559  1558  1560     1 
 1559  1558  1568     1 
 1560  1558  1568     1 
 1558  1560  1561     1 
 1558  1560  1562     1 
 1558  1560  1566     1 
 1561  1560  1562     1 
 1561  1560  1566     1 
 1562  1560  1566     1 
 1560  1562  1563     1 
 1560  1562  1564     1 
 1560  1562  1565     1 
 1563  1562  1564     1 
 1563  1562  1565     1 
 1564  1562  1565     1 
 1560  1566  1567     1 
 1558  1568  1569     1 
 1558  1568  1570     1 
 1569  1568  1570     1 
 1568  1570  1571     1 
 1568  1570  1572     1 
 1571  1570  1572     1 
 1570  1572  1573     1 
 1570  1572  1574     1 
 1570  1572  1579     1 
 1573  1572  1574     1 
 1573  1572  1579     1 
 1574  1572  1579     1 
 1572  1574  1575     1 
 1572  1574  1576     1 
 1572  1574  1577     1 
 1575  1574  1576     1 
 1575  1574  1577     1 
 1576  1574  1577     1 
 1574  1577  1578     1 
 1572  1579  1580     1 
 1572  1579  1581     1 
 1580  1579  1581     1 
 1579  1581  1582     1 
 1579  1581  1583     1 
 1582  1581  1583     1 
 1581  1583  1584     1 
 1581  1583  1585     1 
 1581  1583  1589     1 
 1584  1583  1585     1 
 1584  1583  1589     1 
 1585  1583  1589     1 
 1583  1585  1586     1 
 1583  1585  1587     1 
 1583  1585  1588     1 
 1586  1585  1587     1 
 1586  1585  1588     1 
 1587  1585  1588     1 
 1583  1589  1590     1 
 1583  1589  1591     1 
 1590  1589  1591     1 
 1589  1591  1592     1 
 1589  1591  1593     1 
 1592  1591  1593     1 
 1591  1593  1594     1 
 1591  1593  1595     1 
 1591  1593  1611     1 
 1594  1593  1595     1 
 1594  1593  1611     1 
 1595  1593  1611     1 
 1593  1595  1596     1 
 1593  1595  1597     1 
 1593  1595  1598     1 
 1596  1595  1597     1 
 1596  1595  1598     1 
 1597  1595  1598     1 
 1595  1598  1599     1 
 1595  1598  1600     1 
 1595  1598  1601     1 
 1599  1598  1600     1 
 1599  1598  1601     1 
 1600  1598  1601     1 
 1598  1601  1602     1 
 1598  1601  1603     1 
 1598  1601  1604     1 
 1602  1601  1603     1 
 1602  1601  1604     1 
 1603  1601  1604     1 
 1601  1604  1605     1 
 1601  1604  1606     1 
 1601  1604  1607     1 
 1605  1604  1606     1 
 1605  1604  1607     1 
 1606  1604  1607     1 
 1604  1607  1608     1 
 1604  1607  1609     1 
 1604  1607  1610     1 
 1608  1607  1609     1 
 1608  1607  1610     1 
 1609  1607  1610     1 
 1593  1611  1612     1 
 1593  1611  1613     1 
 1612  1611  1613     1 

[ dihedrals ]
;  ai    aj    ak    al funct            c0            c1            c2            c3            c4            c5
    2     1     5     6     9 
    2     1     5     7     9 
    2     1     5    23     9 
    3     1     5     6     9 
    3     1     5     7     9 
    3     1     5    23     9 
    4     1     5     6     9 
    4     1     5     7     9 
    4     1     5    23     9 
    1     5     7     8     9 
    1     5     7     9     9 
    1     5     7    10     9 
    6     5     7     8     9 
    6     5     7     9     9 
    6     5     7    10     9 
   23     5     7     8     9 
   23     5     7     9     9 
   23     5     7    10     9 
    1     5    23    24     9 
    1     5    23    25     9 
    6     5    23    24     9 
    6     5    23    25     9 
    7     5    23    24     9 
    7     5    23    25     9 
    5     7    10    11     9 
    5     7    10    12     9 
    5     7    10    13     9 
    8     7    10    11     9 
    8     7    10    12     9 
    8     7    10    13     9 
    9     7    10    11     9 
    9     7    10    12     9 
    9     7    10    13     9 
    7    10    13    14     9 
    7    10    13    15     9 
    7    10    13    16     9 
   11    10    13    14     9 
   11    10    13    15     9 
   11    10    13    16     9 
   12    10    13    14     9 
   12    10    13    15     9 
   12    10    13    16     9 
   10    13    16    17     9 
   10    13    16    18     9 
   10    13    16    19     9 
   14    13    16    17     9 
   14    13    16    18     9 
   14    13    16    19     9 
   15    13    16    17     9 
   15    13    16    18     9 
   15    13    16    19     9 
   13    16    19    20     9 
   13    16    19    21     9 
   13    16    19    22     9 
   17    16    19    20     9 
   17    16    19    21     9 
   17    16    19    22     9 
   18    16    19    20     9 
   18    16    19    21     9 
   18    16    19    22     9 
    5    23    25    26     9 
    5    23    25    27     9 
   24    23    25    26     9 
   24    23    25    27     9 
   23    25    27    28     9 
   23    25    27    29     9 
   23    25    27    45     9 
   26    25    27    28     9 
   26    25    27    29     9 
   26    25    27    45     9 
   25    27    29    30     9 
   25    27    29    31     9 
   25    27    29    32     9 
   28    27    29    30     9 
   28    27    29    31     9 
   28    27    29    32     9 
   45    27    29    30     9 
   45    27    29    31     9 
   45    27    29    32     9 
   25    27    45    46     9 
   25    27    45    47     9 
   28    27    45    46     9 
   28    27    45    47     9 
   29    27    45    46     9 
   29    27    45    47     9 
   27    29    32    33     9 
   27    29    32    34     9 
   27    29    32    35     9 
   30    29    32    33     9 
   30    29    32    34     9 
   30    29    32    35     9 
   31    29    32    33     9 
   31    29    32    34     9 
   31    29    32    35     9 
   29    32    35    36     9 
   29    32    35    37     9 
   29    32    35    38     9 
   33    32    35    36     9 
   33    32    35    37     9 
   33    32    35    38     9 
   34    32    35    36     9 
   34    32    35    37     9 
   34    32    35    38     9 
   32    35    38    39     9 
   32    35    38    40     9 
   32    35    38    41     9 
   36    35    38    39     9 
   36    35    38    40     9 
   36    35    38    41     9 
   37    35    38    39     9 
   37    35    38    40     9 
   37    35    38    41     9 
   35    38    41    42     9 
   35    38    41    43     9 
   35    38    41    44     9 
   39    38    41    42     9 
   39    38    41    43     9 
   39    38    41    44     9 
   40    38    41    42     9 
   40    38    41    43     9 
   40    38    41    44     9 
   27    45    47    48     9 
   27    45    47    49     9 
   46    45    47    48     9 
   46    45    47    49     9 
   45    47    49    50     9 
   45    47    49    51     9 
   45    47    49    69     9 
   48    47    49    50     9 
   48    47    49    51     9 
   48    47    49    69     9 
   47    49    51    52     9 
   47    49    51    53     9 
   47    49    51    54     9 
   50    49    51    52     9 
   50    49    51    53     9 
   50    49    51    54     9 
   69    49    51    52     9 
   69    49    51    53     9 
   69    49    51    54     9 
   47    49    69    70     9 
   47    49    69    71     9 
   50    49    69    70     9 
   50    49    69    71     9 
   51    49    69    70     9 
   51    49    69    71     9 
   49    51    54    55     9 
   49    51    54    56     9 
   49    51    54    57     9 
   52    51    54    55     9 
   52    51    54    56     9 
   52    51    54    57     9 
   53    51    54    55     9 
   53    51    54    56     9 
   53    51    54    57     9 
   51    54    57    58     9 
   51    54    57    59     9 
   51    54    57    60     9 
   55    54    57    58     9 
   55    54    57    59     9 
   55    54    57    60     9 
   56    54    57    58     9 
   56    54    57    59     9 
   56    54    57    60     9 
   54    57    60    61     9 
   54    57    60    62     9 
   58    57    60    61     9 
   58    57    60    62     9 
   59    57    60    61     9 
   59    57    60    62     9 
   57    60    62    63     9 
   57    60    62    66     9 
   61    60    62    63     9 
   61    60    62    66     9 
   60    62    63    64     9 
   60    62    63    65     9 
   66    62    63    64     9 
   66    62    63    65     9 
   60    62    66    67     9 
   60    62    66    68     9 
   63    62    66    67     9 
   63    62    66    68     9 
   49    69    71    72     9 
   49    69    71    73     9 
   70    69    71    72     9 
   70    69    71    73     9 
   69    71    73    74     9 
   69    71    73    75     9 
   69    71    73    93     9 
   72    71    73    74     9 
   72    71    73    75     9 
   72    71    73    93     9 
   71    73    75    76     9 
   71    73    75    77     9 
   71    73    75    78     9 
   74    73    75    76     9 
   74    73    75    77     9 
   74    73    75    78     9 
   93    73    75    76     9 
   93    73    75    77     9 
   93    73    75    78     9 
   71    73    93    94     9 
   71    73    93    95     9 
   74    73    93    94     9 
   74    73    93    95     9 
   75    73    93    94     9 
   75    73    93    95     9 
   73    75    78    79     9 
   73    75    78    80     9 
   73    75    78    81     9 
   76    75    78    79     9 
   76    75    78    80     9 
   76    75    78    81     9 
   77    75    78    79     9 
   77    75    78    80     9 
   77    75    78    81     9 
   75    78    81    82     9 
   75    78    81    83     9 
   75    78    81    84     9 
   79    78    81    82     9 
   79    78    81    83     9 
   79    78    81    84     9 
   80    78    81    82     9 
   80    78    81    83     9 
   80    78    81    84     9 
   78    81    84    85     9 
   78    81    84    86     9 
   82    81    84    85     9 
   82    81    84    86     9 
   83    81    84    85     9 
   83    81    84    86     9 
   81    84    86    87     9 
   81    84    86    90     9 
   85    84    86    87     9 
   85    84    86    90     9 
   84    86    87    88     9 
   84    86    87    89     9 
   90    86    87    88     9 
   90    86    87    89     9 
   84    86    90    91     9 
   84    86    90    92     9 
   87    86    90    91     9 
   87    86    90    92     9 
   73    93    95    96     9 
   73    93    95    97     9 
   94    93    95    96     9 
   94    93    95    97     9 
   93    95    97    98     9 
   93    95    97    99     9 
   93    95    97   115     9 
   96    95    97    98     9 
   96    95    97    99     9 
   96    95    97   115     9 
   95    97    99   100     9 
   95    97    99   101     9 
   95    97    99   102     9 
   98    97    99   100     9 
   98    97    99   101     9 
   98    97    99   102     9 
  115    97    99   100     9 
  115    97    99   101     9 
  115    97    99   102     9 
   95    97   115   116     9 
   95    97   115   117     9 
   98    97   115   116     9 
   98    97   115   117     9 
   99    97   115   116     9 
   99    97   115   117     9 
   97    99   102   103     9 
   97    99   102   104     9 
   97    99   102   105     9 
  100    99   102   103     9 
  100    99   102   104     9 
  100    99   102   105     9 
  101    99   102   103     9 
  101    99   102   104     9 
  101    99   102   105     9 
   99   102   105   106     9 
   99   102   105   107     9 
   99   102   105   108     9 
  103   102   105   106     9 
  103   102   105   107     9 
  103   102   105   108     9 
  104   102   105   106     9 
  104   102   105   107     9 
  104   102   105   108     9 
  102   105   108   109     9 
  102   105   108   110     9 
  102   105   108   111     9 
  106   105   108   109     9 
  106   105   108   110     9 
  106   105   108   111     9 
  107   105   108   109     9 
  107   105   108   110     9 
  107   105   108   111     9 
  105   108   111   112     9 
  105   108   111   113     9 
  105   108   111   114     9 
  109   108   111   112     9 
  109   108   111   113     9 
  109   108   111   114     9 
  110   108   111   112     9 
  110   108   111   113     9 
  110   108   111   114     9 
   97   115   117   118     9 
   97   115   117   119     9 
  116   115   117   118     9 
  116   115   117   119     9 
  115   117   119   120     9 
  115   117   119   121     9 
  115   117   119   129     9 
  118   117   119   120     9 
  118   117   119   121     9 
  118   117   119   129     9 
  117   119   121   122     9 
  117   119   121   123     9 
  117   119   121   127     9 
  120   119   121   122     9 
  120   119   121   123     9 
  120   119   121   127     9 
  129   119   121   122     9 
  129   119   121   123     9 
  129   119   121   127     9 
  117   119   129   130     9 
  117   119   129   131     9 
  120   119   129   130     9 
  120   119   129   131     9 
  121   119   129   130     9 
  121   119   129   131     9 
  119   121   123   124     9 
  119   121   123   125     9 
  119   121   123   126     9 
  122   121   123   124     9 
  122   121   123   125     9 
  122   121   123   126     9 
  127   121   123   124     9 
  127   121   123   125     9 
  127   121   123   126     9 
  119   121   127   128     9 
  122   121   127   128     9 
  123   121   127   128     9 
  119   129   131   132     9 
  119   129   131   133     9 
  130   129   131   132     9 
  130   129   131   133     9 
  129   131   133   134     9 
  129   131   133   135     9 
  129   131   133   153     9 
  132   131   133   134     9 
  132   131   133   135     9 
  132   131   133   153     9 
  131   133   135   136     9 
  131   133   135   137     9 
  131   133   135   138     9 
  134   133   135   136     9 
  134   133   135   137     9 
  134   133   135   138     9 
  153   133   135   136     9 
  153   133   135   137     9 
  153   133   135   138     9 
  131   133   153   154     9 
  131   133   153   155     9 
  134   133   153   154     9 
  134   133   153   155     9 
  135   133   153   154     9 
  135   133   153   155     9 
  133   135   138   139     9 
  133   135   138   140     9 
  133   135   138   141     9 
  136   135   138   139     9 
  136   135   138   140     9 
  136   135   138   141     9 
  137   135   138   139     9 
  137   135   138   140     9 
  137   135   138   141     9 
  135   138   141   142     9 
  135   138   141   143     9 
  135   138   141   144     9 
  139   138   141   142     9 
  139   138   141   143     9 
  139   138   141   144     9 
  140   138   141   142     9 
  140   138   141   143     9 
  140   138   141   144     9 
  138   141   144   145     9 
  138   141   144   146     9 
  142   141   144   145     9 
  142   141   144   146     9 
  143   141   144   145     9 
  143   141   144   146     9 
  141   144   146   147     9 
  141   144   146   150     9 
  145   144   146   147     9 
  145   144   146   150     9 
  144   146   147   148     9 
  144   146   147   149     9 
  150   146   147   148     9 
  150   146   147   149     9 
  144   146   150   151     9 
  144   146   150   152     9 
  147   146   150   151     9 
  147   146   150   152     9 
  133   153   155   156     9 
  133   153   155   157     9 
  154   153   155   156     9 
  154   153   155   157     9 
  153   155   157   158     9 
  153   155   157   159     9 
  153   155   157   175     9 
  156   155   157   158     9 
  156   155   157   159     9 
  156   155   157   175     9 
  155   157   159   160     9 
  155   157   159   161     9 
  155   157   159   162     9 
  158   157   159   160     9 
  158   157   159   161     9 
  158   157   159   162     9 
  175   157   159   160     9 
  175   157   159   161     9 
  175   157   159   162     9 
  155   157   175   176     9 
  155   157   175   177     9 
  158   157   175   176     9 
  158   157   175   177     9 
  159   157   175   176     9 
  159   157   175   177     9 
  157   159   162   163     9 
  157   159   162   164     9 
  157   159   162   165     9 
  160   159   162   163     9 
  160   159   162   164     9 
  160   159   162   165     9 
  161   159   162   163     9 
  161   159   162   164     9 
  161   159   162   165     9 
  159   162   165   166     9 
  159   162   165   167     9 
  159   162   165   168     9 
  163   162   165   166     9 
  163   162   165   167     9 
  163   162   165   168     9 
  164   162   165   166     9 
  164   162   165   167     9 
  164   162   165   168     9 
  162   165   168   169     9 
  162   165   168   170     9 
  162   165   168   171     9 
  166   165   168   169     9 
  166   165   168   170     9 
  166   165   168   171     9 
  167   165   168   169     9 
  167   165   168   170     9 
  167   165   168   171     9 
  165   168   171   172     9 
  165   168   171   173     9 
  165   168   171   174     9 
  169   168   171   172     9 
  169   168   171   173     9 
  169   168   171   174     9 
  170   168   171   172     9 
  170   168   171   173     9 
  170   168   171   174     9 
  157   175   177   178     9 
  157   175   177   179     9 
  176   175   177   178     9 
  176   175   177   179     9 
  175   177   179   180     9 
  175   177   179   181     9 
  175   177   179   190     9 
  178   177   179   180     9 
  178   177   179   181     9 
  178   177   179   190     9 
  177   179   181   182     9 
  177   179   181   183     9 
  177   179   181   184     9 
  180   179   181   182     9 
  180   179   181   183     9 
  180   179   181   184     9 
  190   179   181   182     9 
  190   179   181   183     9 
  190   179   181   184     9 
  177   179   190   191     9 
  177   179   190   192     9 
  180   179   190   191     9 
  180   179   190   192     9 
  181   179   190   191     9 
  181   179   190   192     9 
  179   181   184   185     9 
  179   181   184   186     9 
  179   181   184   187     9 
  182   181   184   185     9 
  182   181   184   186     9 
  182   181   184   187     9 
  183   181   184   185     9 
  183   181   184   186     9 
  183   181   184   187     9 
  181   184   187   188     9 
  181   184   187   189     9 
  185   184   187   188     9 
  185   184   187   189     9 
  186   184   187   188     9 
  186   184   187   189     9 
  179   190   192   193     9 
  179   190   192   194     9 
  191   190   192   193     9 
  191   190   192   194     9 
  190   192   194   195     9 
  190   192   194   196     9 
  190   192   194   201     9 
  193   192   194   195     9 
  193   192   194   196     9 
  193   192   194   201     9 
  192   194   196   197     9 
  192   194   196   198     9 
  192   194   196   199     9 
  195   194   196   197     9 
  195   194   196   198     9 
  195   194   196   199     9 
  201   194   196   197     9 
  201   194   196   198     9 
  201   194   196   199     9 
  192   194   201   202     9 
  192   194   201   203     9 
  195   194   201   202     9 
  195   194   201   203     9 
  196   194   201   202     9 
  196   194   201   203     9 
  194   196   199   200     9 
  197   196   199   200     9 
  198   196   199   200     9 
  194   201   203   204     9 
  194   201   203   205     9 
  202   201   203   204     9 
  202   201   203   205     9 
  201   203   205   206     9 
  201   203   205   207     9 
  201   203   205   222     9 
  204   203   205   206     9 
  204   203   205   207     9 
  204   203   205   222     9 
  203   205   207   208     9 
  203   205   207   209     9 
  203   205   207   210     9 
  206   205   207   208     9 
  206   205   207   209     9 
  206   205   207   210     9 
  222   205   207   208     9 
  222   205   207   209     9 
  222   205   207   210     9 
  203   205   222   223     9 
  203   205   222   224     9 
  206   205   222   223     9 
  206   205   222   224     9 
  207   205   222   223     9 
  207   205   222   224     9 
  205   207   210   211     9 
  205   207   210   220     9 
  208   207   210   211     9 
  208   207   210   220     9 
  209   207   210   211     9 
  209   207   210   220     9 
  207   210   211   212     9 
  207   210   211   213     9 
  220   210   211   212     9 
  220   210   211   213     9 
  207   210   220   218     9 
  207   210   220   221     9 
  211   210   220   218     9 
  211   210   220   221     9 
  210   211   213   214     9 
  210   211   213   215     9 
  212   211   213   214     9 
  212   211   213   215     9 
  211   213   215   216     9 
  211   213   215   218     9 
  214   213   215   216     9 
  214   213   215   218     9 
  213   215   216   217     9 
  218   215   216   217     9 
  213   215   218   219     9 
  213   215   218   220     9 
  216   215   218   219     9 
  216   215   218   220     9 
  215   218   220   210     9 
  215   218   220   221     9 
  219   218   220   210     9 
  219   218   220   221     9 
  205   222   224   225     9 
  205   222   224   226     9 
  223   222   224   225     9 
  223   222   224   226     9 
  222   224   226   227     9 
  222   224   226   228     9 
  222   224   226   232     9 
  225   224   226   227     9 
  225   224   226   228     9 
  225   224   226   232     9 
  224   226   228   229     9 
  224   226   228   230     9 
  224   226   228   231     9 
  227   226   228   229     9 
  227   226   228   230     9 
  227   226   228   231     9 
  232   226   228   229     9 
  232   226   228   230     9 
  232   226   228   231     9 
  224   226   232   233     9 
  224   226   232   234     9 
  227   226   232   233     9 
  227   226   232   234     9 
  228   226   232   233     9 
  228   226   232   234     9 
  226   232   234   235     9 
  226   232   234   236     9 
  233   232   234   235     9 
  233   232   234   236     9 
  232   234   236   237     9 
  232   234   236   238     9 
  232   234   236   251     9 
  235   234   236   237     9 
  235   234   236   238     9 
  235   234   236   251     9 
  234   236   238   239     9 
  234   236   238   240     9 
  234   236   238   244     9 
  237   236   238   239     9 
  237   236   238   240     9 
  237   236   238   244     9 
  251   236   238   239     9 
  251   236   238   240     9 
  251   236   238   244     9 
  234   236   251   252     9 
  234   236   251   253     9 
  237   236   251   252     9 
  237   236   251   253     9 
  238   236   251   252     9 
  238   236   251   253     9 
  236   238   240   241     9 
  236   238   240   242     9 
  236   238   240   243     9 
  239   238   240   241     9 
  239   238   240   242     9 
  239   238   240   243     9 
  244   238   240   241     9 
  244   238   240   242     9 
  244   238   240   243     9 
  236   238   244   245     9 
  236   238   244   246     9 
  236   238   244   247     9 
  239   238   244   245     9 
  239   238   244   246     9 
  239   238   244   247     9 
  240   238   244   245     9 
  240   238   244   246     9 
  240   238   244   247     9 
  238   244   247   248     9 
  238   244   247   249     9 
  238   244   247   250     9 
  245   244   247   248     9 
  245   244   247   249     9 
  245   244   247   250     9 
  246   244   247   248     9 
  246   244   247   249     9 
  246   244   247   250     9 
  236   251   253   254     9 
  236   251   253   255     9 
  252   251   253   254     9 
  252   251   253   255     9 
  251   253   255   256     9 
  251   253   255   257     9 
  251   253   255   272     9 
  254   253   255   256     9 
  254   253   255   257     9 
  254   253   255   272     9 
  253   255   257   258     9 
  253   255   257   259     9 
  253   255   257   260     9 
  256   255   257   258     9 
  256   255   257   259     9 
  256   255   257   260     9 
  272   255   257   258     9 
  272   255   257   259     9 
  272   255   257   260     9 
  253   255   272   273     9 
  253   255   272   274     9 
  256   255   272   273     9 
  256   255   272   274     9 
  257   255   272   273     9 
  257   255   272   274     9 
  255   257   260   261     9 
  255   257   260   270     9 
  258   257   260   261     9 
  258   257   260   270     9 
  259   257   260   261     9 
  259   257   260   270     9 
  257   260   261   262     9 
  257   260   261   263     9 
  270   260   261   262     9 
  270   260   261   263     9 
  257   260   270   268     9 
  257   260   270   271     9 
  261   260   270   268     9 
  261   260   270   271     9 
  260   261   263   264     9 
  260   261   263   265     9 
  262   261   263   264     9 
  262   261   263   265     9 
  261   263   265   266     9 
  261   263   265   268     9 
  264   263   265   266     9 
  264   263   265   268     9 
  263   265   266   267     9 
  268   265   266   267     9 
  263   265   268   269     9 
  263   265   268   270     9 
  266   265   268   269     9 
  266   265   268   270     9 
  265   268   270   260     9 
  265   268   270   271     9 
  269   268   270   260     9 
  269   268   270   271     9 
  255   272   274   275     9 
  255   272   274   276     9 
  273   272   274   275     9 
  273   272   274   276     9 
  272   274   276   277     9 
  272   274   276   278     9 
  272   274   276   288     9 
  275   274   276   277     9 
  275   274   276   278     9 
  275   274   276   288     9 
  274   276   278   279     9 
  274   276   278   280     9 
  274   276   278   284     9 
  277   276   278   279     9 
  277   276   278   280     9 
  277   276   278   284     9 
  288   276   278   279     9 
  288   276   278   280     9 
  288   276   278   284     9 
  274   276   288   289     9 
  274   276   288   290     9 
  277   276   288   289     9 
  277   276   288   290     9 
  278   276   288   289     9 
  278   276   288   290     9 
  276   278   280   281     9 
  276   278   280   282     9 
  276   278   280   283     9 
  279   278   280   281     9 
  279   278   280   282     9 
  279   278   280   283     9 
  284   278   280   281     9 
  284   278   280   282     9 
  284   278   280   283     9 
  276   278   284   285     9 
  276   278   284   286     9 
  276   278   284   287     9 
  279   278   284   285     9 
  279   278   284   286     9 
  279   278   284   287     9 
  280   278   284   285     9 
  280   278   284   286     9 
  280   278   284   287     9 
  276   288   290   291     9 
  276   288   290   292     9 
  289   288   290   291     9 
  289   288   290   292     9 
  288   290   292   293     9 
  288   290   292   294     9 
  288   290   292   309     9 
  291   290   292   293     9 
  291   290   292   294     9 
  291   290   292   309     9 
  290   292   294   295     9 
  290   292   294   296     9 
  290   292   294   297     9 
  293   292   294   295     9 
  293   292   294   296     9 
  293   292   294   297     9 
  309   292   294   295     9 
  309   292   294   296     9 
  309   292   294   297     9 
  290   292   309   310     9 
  290   292   309   311     9 
  293   292   309   310     9 
  293   292   309   311     9 
  294   292   309   310     9 
  294   292   309   311     9 
  292   294   297   298     9 
  292   294   297   307     9 
  295   294   297   298     9 
  295   294   297   307     9 
  296   294   297   298     9 
  296   294   297   307     9 
  294   297   298   299     9 
  294   297   298   300     9 
  307   297   298   299     9 
  307   297   298   300     9 
  294   297   307   305     9 
  294   297   307   308     9 
  298   297   307   305     9 
  298   297   307   308     9 
  297   298   300   301     9 
  297   298   300   302     9 
  299   298   300   301     9 
  299   298   300   302     9 
  298   300   302   303     9 
  298   300   302   305     9 
  301   300   302   303     9 
  301   300   302   305     9 
  300   302   303   304     9 
  305   302   303   304     9 
  300   302   305   306     9 
  300   302   305   307     9 
  303   302   305   306     9 
  303   302   305   307     9 
  302   305   307   297     9 
  302   305   307   308     9 
  306   305   307   297     9 
  306   305   307   308     9 
  292   309   311   312     9 
  292   309   311   313     9 
  310   309   311   312     9 
  310   309   311   313     9 
  309   311   313   314     9 
  309   311   313   315     9 
  309   311   313   331     9 
  312   311   313   314     9 
  312   311   313   315     9 
  312   311   313   331     9 
  311   313   315   316     9 
  311   313   315   317     9 
  311   313   315   318     9 
  314   313   315   316     9 
  314   313   315   317     9 
  314   313   315   318     9 
  331   313   315   316     9 
  331   313   315   317     9 
  331   313   315   318     9 
  311   313   331   332     9 
  311   313   331   333     9 
  314   313   331   332     9 
  314   313   331   333     9 
  315   313   331   332     9 
  315   313   331   333     9 
  313   315   318   319     9 
  313   315   318   320     9 
  313   315   318   321     9 
  316   315   318   319     9 
  316   315   318   320     9 
  316   315   318   321     9 
  317   315   318   319     9 
  317   315   318   320     9 
  317   315   318   321     9 
  315   318   321   322     9 
  315   318   321   323     9 
  315   318   321   324     9 
  319   318   321   322     9 
  319   318   321   323     9 
  319   318   321   324     9 
  320   318   321   322     9 
  320   318   321   323     9 
  320   318   321   324     9 
  318   321   324   325     9 
  318   321   324   326     9 
  318   321   324   327     9 
  322   321   324   325     9 
  322   321   324   326     9 
  322   321   324   327     9 
  323   321   324   325     9 
  323   321   324   326     9 
  323   321   324   327     9 
  321   324   327   328     9 
  321   324   327   329     9 
  321   324   327   330     9 
  325   324   327   328     9 
  325   324   327   329     9 
  325   324   327   330     9 
  326   324   327   328     9 
  326   324   327   329     9 
  326   324   327   330     9 
  313   331   333   334     9 
  313   331   333   335     9 
  332   331   333   334     9 
  332   331   333   335     9 
  331   333   335   336     9 
  331   333   335   337     9 
  331   333   335   347     9 
  334   333   335   336     9 
  334   333   335   337     9 
  334   333   335   347     9 
  333   335   337   338     9 
  333   335   337   339     9 
  333   335   337   343     9 
  336   335   337   338     9 
  336   335   337   339     9 
  336   335   337   343     9 
  347   335   337   338     9 
  347   335   337   339     9 
  347   335   337   343     9 
  333   335   347   348     9 
  333   335   347   349     9 
  336   335   347   348     9 
  336   335   347   349     9 
  337   335   347   348     9 
  337   335   347   349     9 
  335   337   339   340     9 
  335   337   339   341     9 
  335   337   339   342     9 
  338   337   339   340     9 
  338   337   339   341     9 
  338   337   339   342     9 
  343   337   339   340     9 
  343   337   339   341     9 
  343   337   339   342     9 
  335   337   343   344     9 
  335   337   343   345     9 
  335   337   343   346     9 
  338   337   343   344     9 
  338   337   343   345     9 
  338   337   343   346     9 
  339   337   343   344     9 
  339   337   343   345     9 
  339   337   343   346     9 
  335   347   349   350     9 
  335   347   349   351     9 
  348   347   349   350     9 
  348   347   349   351     9 
  347   349   351   352     9 
  347   349   351   353     9 
  347   349   351   366     9 
  350   349   351   352     9 
  350   349   351   353     9 
  350   349   351   366     9 
  349   351   353   354     9 
  349   351   353   355     9 
  349   351   353   356     9 
  352   351   353   354     9 
  352   351   353   355     9 
  352   351   353   356     9 
  366   351   353   354     9 
  366   351   353   355     9 
  366   351   353   356     9 
  349   351   366   367     9 
  349   351   366   368     9 
  352   351   366   367     9 
  352   351   366   368     9 
  353   351   366   367     9 
  353   351   366   368     9 
  351   353   356   357     9 
  351   353   356   358     9 
  351   353   356   362     9 
  354   353   356   357     9 
  354   353   356   358     9 
  354   353   356   362     9 
  355   353   356   357     9 
  355   353   356   358     9 
  355   353   356   362     9 
  353   356   358   359     9 
  353   356   358   360     9 
  353   356   358   361     9 
  357   356   358   359     9 
  357   356   358   360     9 
  357   356   358   361     9 
  362   356   358   359     9 
  362   356   358   360     9 
  362   356   358   361     9 
  353   356   362   363     9 
  353   356   362   364     9 
  353   356   362   365     9 
  357   356   362   363     9 
  357   356   362   364     9 
  357   356   362   365     9 
  358   356   362   363     9 
  358   356   362   364     9 
  358   356   362   365     9 
  351   366   368   369     9 
  351   366   368   370     9 
  367   366   368   369     9 
  367   366   368   370     9 
  366   368   370   371     9 
  366   368   370   372     9 
  366   368   370   388     9 
  369   368   370   371     9 
  369   368   370   372     9 
  369   368   370   388     9 
  368   370   372   373     9 
  368   370   372   374     9 
  368   370   372   375     9 
  371   370   372   373     9 
  371   370   372   374     9 
  371   370   372   375     9 
  388   370   372   373     9 
  388   370   372   374     9 
  388   370   372   375     9 
  368   370   388   389     9 
  368   370   388   390     9 
  371   370   388   389     9 
  371   370   388   390     9 
  372   370   388   389     9 
  372   370   388   390     9 
  370   372   375   376     9 
  370   372   375   377     9 
  370   372   375   378     9 
  373   372   375   376     9 
  373   372   375   377     9 
  373   372   375   378     9 
  374   372   375   376     9 
  374   372   375   377     9 
  374   372   375   378     9 
  372   375   378   379     9 
  372   375   378   380     9 
  372   375   378   381     9 
  376   375   378   379     9 
  376   375   378   380     9 
  376   375   378   381     9 
  377   375   378   379     9 
  377   375   378   380     9 
  377   375   378   381     9 
  375   378   381   382     9 
  375   378   381   383     9 
  375   378   381   384     9 
  379   378   381   382     9 
  379   378   381   383     9 
  379   378   381   384     9 
  380   378   381   382     9 
  380   378   381   383     9 
  380   378   381   384     9 
  378   381   384   385     9 
  378   381   384   386     9 
  378   381   384   387     9 
  382   381   384   385     9 
  382   381   384   386     9 
  382   381   384   387     9 
  383   381   384   385     9 
  383   381   384   386     9 
  383   381   384   387     9 
  370   388   390   391     9 
  370   388   390   392     9 
  389   388   390   391     9 
  389   388   390   392     9 
  388   390   392   393     9 
  388   390   392   394     9 
  388   390   392   405     9 
  391   390   392   393     9 
  391   390   392   394     9 
  391   390   392   405     9 
  390   392   394   395     9 
  390   392   394   396     9 
  390   392   394   397     9 
  393   392   394   395     9 
  393   392   394   396     9 
  393   392   394   397     9 
  405   392   394   395     9 
  405   392   394   396     9 
  405   392   394   397     9 
  390   392   405   406     9 
  390   392   405   407     9 
  393   392   405   406     9 
  393   392   405   407     9 
  394   392   405   406     9 
  394   392   405   407     9 
  392   394   397   398     9 
  392   394   397   399     9 
  392   394   397   400     9 
  395   394   397   398     9 
  395   394   397   399     9 
  395   394   397   400     9 
  396   394   397   398     9 
  396   394   397   399     9 
  396   394   397   400     9 
  394   397   400   401     9 
  394   397   400   402     9 
  398   397   400   401     9 
  398   397   400   402     9 
  399   397   400   401     9 
  399   397   400   402     9 
  397   400   402   403     9 
  397   400   402   404     9 
  401   400   402   403     9 
  401   400   402   404     9 
  392   405   407   408     9 
  392   405   407   409     9 
  406   405   407   408     9 
  406   405   407   409     9 
  405   407   409   410     9 
  405   407   409   411     9 
  405   407   409   421     9 
  408   407   409   410     9 
  408   407   409   411     9 
  408   407   409   421     9 
  407   409   411   412     9 
  407   409   411   413     9 
  407   409   411   417     9 
  410   409   411   412     9 
  410   409   411   413     9 
  410   409   411   417     9 
  421   409   411   412     9 
  421   409   411   413     9 
  421   409   411   417     9 
  407   409   421   422     9 
  407   409   421   423     9 
  410   409   421   422     9 
  410   409   421   423     9 
  411   409   421   422     9 
  411   409   421   423     9 
  409   411   413   414     9 
  409   411   413   415     9 
  409   411   413   416     9 
  412   411   413   414     9 
  412   411   413   415     9 
  412   411   413   416     9 
  417   411   413   414     9 
  417   411   413   415     9 
  417   411   413   416     9 
  409   411   417   418     9 
  409   411   417   419     9 
  409   411   417   420     9 
  412   411   417   418     9 
  412   411   417   419     9 
  412   411   417   420     9 
  413   411   417   418     9 
  413   411   417   419     9 
  413   411   417   420     9 
  409   421   423   424     9 
  409   421   423   425     9 
  422   421   423   424     9 
  422   421   423   425     9 
  421   423   425   426     9 
  421   423   425   427     9 
  421   423   425   438     9 
  424   423   425   426     9 
  424   423   425   427     9 
  424   423   425   438     9 
  423   425   427   428     9 
  423   425   427   429     9 
  423   425   427   430     9 
  426   425   427   428     9 
  426   425   427   429     9 
  426   425   427   430     9 
  438   425   427   428     9 
  438   425   427   429     9 
  438   425   427   430     9 
  423   425   438   439     9 
  423   425   438   440     9 
  426   425   438   439     9 
  426   425   438   440     9 
  427   425   438   439     9 
  427   425   438   440     9 
  425   427   430   431     9 
  425   427   430   436     9 
  428   427   430   431     9 
  428   427   430   436     9 
  429   427   430   431     9 
  429   427   430   436     9 
  427   430   431   432     9 
  436   430   431   432     9 
  427   430   436   434     9 
  427   430   436   437     9 
  431   430   436   434     9 
  431   430   436   437     9 
  430   431   432   433     9 
  430   431   432   434     9 
  431   432   434   435     9 
  431   432   434   436     9 
  433   432   434   435     9 
  433   432   434   436     9 
  432   434   436   430     9 
  432   434   436   437     9 
  435   434   436   430     9 
  435   434   436   437     9 
  425   438   440   441     9 
  425   438   440   450     9 
  439   438   440   441     9 
  439   438   440   450     9 
  438   440   441   442     9 
  438   440   441   443     9 
  438   440   441   444     9 
  450   440   441   442     9 
  450   440   441   443     9 
  450   440   441   444     9 
  438   440   450   447     9 
  438   440   450   451     9 
  438   440   450   452     9 
  441   440   450   447     9 
  441   440   450   451     9 
  441   440   450   452     9 
  440   441   444   445     9 
  440   441   444   446     9 
  440   441   444   447     9 
  442   441   444   445     9 
  442   441   444   446     9 
  442   441   444   447     9 
  443   441   444   445     9 
  443   441   444   446     9 
  443   441   444   447     9 
  441   444   447   448     9 
  441   444   447   449     9 
  441   444   447   450     9 
  445   444   447   448     9 
  445   444   447   449     9 
  445   444   447   450     9 
  446   444   447   448     9 
  446   444   447   449     9 
  446   444   447   450     9 
  444   447   450   440     9 
  444   447   450   451     9 
  444   447   450   452     9 
  448   447   450   440     9 
  448   447   450   451     9 
  448   447   450   452     9 
  449   447   450   440     9 
  449   447   450   451     9 
  449   447   450   452     9 
  440   450   452   453     9 
  440   450   452   454     9 
  447   450   452   453     9 
  447   450   452   454     9 
  451   450   452   453     9 
  451   450   452   454     9 
  450   452   454   455     9 
  450   452   454   456     9 
  453   452   454   455     9 
  453   452   454   456     9 
  452   454   456   457     9 
  452   454   456   458     9 
  452   454   456   464     9 
  455   454   456   457     9 
  455   454   456   458     9 
  455   454   456   464     9 
  454   456   458   459     9 
  454   456   458   460     9 
  454   456   458   461     9 
  457   456   458   459     9 
  457   456   458   460     9 
  457   456   458   461     9 
  464   456   458   459     9 
  464   456   458   460     9 
  464   456   458   461     9 
  454   456   464   465     9 
  454   456   464   466     9 
  457   456   464   465     9 
  457   456   464   466     9 
  458   456   464   465     9 
  458   456   464   466     9 
  456   458   461   462     9 
  456   458   461   463     9 
  459   458   461   462     9 
  459   458   461   463     9 
  460   458   461   462     9 
  460   458   461   463     9 
  456   464   466   467     9 
  456   464   466   468     9 
  465   464   466   467     9 
  465   464   466   468     9 
  464   466   468   469     9 
  464   466   468   470     9 
  464   466   468   478     9 
  467   466   468   469     9 
  467   466   468   470     9 
  467   466   468   478     9 
  466   468   470   471     9 
  466   468   470   472     9 
  466   468   470   476     9 
  469   468   470   471     9 
  469   468   470   472     9 
  469   468   470   476     9 
  478   468   470   471     9 
  478   468   470   472     9 
  478   468   470   476     9 
  466   468   478   479     9 
  466   468   478   480     9 
  469   468   478   479     9 
  469   468   478   480     9 
  470   468   478   479     9 
  470   468   478   480     9 
  468   470   472   473     9 
  468   470   472   474     9 
  468   470   472   475     9 
  471   470   472   473     9 
  471   470   472   474     9 
  471   470   472   475     9 
  476   470   472   473     9 
  476   470   472   474     9 
  476   470   472   475     9 
  468   470   476   477     9 
  471   470   476   477     9 
  472   470   476   477     9 
  468   478   480   481     9 
  468   478   480   482     9 
  479   478   480   481     9 
  479   478   480   482     9 
  478   480   482   483     9 
  478   480   482   484     9 
  478   480   482   485     9 
  481   480   482   483     9 
  481   480   482   484     9 
  481   480   482   485     9 
  480   482   485   486     9 
  480   482   485   487     9 
  483   482   485   486     9 
  483   482   485   487     9 
  484   482   485   486     9 
  484   482   485   487     9 
  482   485   487   488     9 
  482   485   487   489     9 
  486   485   487   488     9 
  486   485   487   489     9 
  485   487   489   490     9 
  485   487   489   491     9 
  485   487   489   504     9 
  488   487   489   490     9 
  488   487   489   491     9 
  488   487   489   504     9 
  487   489   491   492     9 
  487   489   491   493     9 
  487   489   491   497     9 
  490   489   491   492     9 
  490   489   491   493     9 
  490   489   491   497     9 
  504   489   491   492     9 
  504   489   491   493     9 
  504   489   491   497     9 
  487   489   504   505     9 
  487   489   504   506     9 
  490   489   504   505     9 
  490   489   504   506     9 
  491   489   504   505     9 
  491   489   504   506     9 
  489   491   493   494     9 
  489   491   493   495     9 
  489   491   493   496     9 
  492   491   493   494     9 
  492   491   493   495     9 
  492   491   493   496     9 
  497   491   493   494     9 
  497   491   493   495     9 
  497   491   493   496     9 
  489   491   497   498     9 
  489   491   497   499     9 
  489   491   497   500     9 
  492   491   497   498     9 
  492   491   497   499     9 
  492   491   497   500     9 
  493   491   497   498     9 
  493   491   497   499     9 
  493   491   497   500     9 
  491   497   500   501     9 
  491   497   500   502     9 
  491   497   500   503     9 
  498   497   500   501     9 
  498   497   500   502     9 
  498   497   500   503     9 
  499   497   500   501     9 
  499   497   500   502     9 
  499   497   500   503     9 
  489   504   506   507     9 
  489   504   506   508     9 
  505   504   506   507     9 
  505   504   506   508     9 
  504   506   508   509     9 
  504   506   508   510     9 
  504   506   508   515     9 
  507   506   508   509     9 
  507   506   508   510     9 
  507   506   508   515     9 
  506   508   510   511     9 
  506   508   510   512     9 
  506   508   510   513     9 
  509   508   510   511     9 
  509   508   510   512     9 
  509   508   510   513     9 
  515   508   510   511     9 
  515   508   510   512     9 
  515   508   510   513     9 
  506   508   515   516     9 
  506   508   515   517     9 
  509   508   515   516     9 
  509   508   515   517     9 
  510   508   515   516     9 
  510   508   515   517     9 
  508   510   513   514     9 
  511   510   513   514     9 
  512   510   513   514     9 
  508   515   517   518     9 
  508   515   517   519     9 
  516   515   517   518     9 
  516   515   517   519     9 
  515   517   519   520     9 
  515   517   519   521     9 
  515   517   519   526     9 
  518   517   519   520     9 
  518   517   519   521     9 
  518   517   519   526     9 
  517   519   521   522     9 
  517   519   521   523     9 
  517   519   521   524     9 
  520   519   521   522     9 
  520   519   521   523     9 
  520   519   521   524     9 
  526   519   521   522     9 
  526   519   521   523     9 
  526   519   521   524     9 
  517   519   526   527     9 
  517   519   526   528     9 
  520   519   526   527     9 
  520   519   526   528     9 
  521   519   526   527     9 
  521   519   526   528     9 
  519   521   524   525     9 
  522   521   524   525     9 
  523   521   524   525     9 
  519   526   528   529     9 
  519   526   528   530     9 
  527   526   528   529     9 
  527   526   528   530     9 
  526   528   530   531     9 
  526   528   530   532     9 
  526   528   530   548     9 
  529   528   530   531     9 
  529   528   530   532     9 
  529   528   530   548     9 
  528   530   532   533     9 
  528   530   532   534     9 
  528   530   532   535     9 
  531   530   532   533     9 
  531   530   532   534     9 
  531   530   532   535     9 
  548   530   532   533     9 
  548   530   532   534     9 
  548   530   532   535     9 
  528   530   548   549     9 
  528   530   548   550     9 
  531   530   548   549     9 
  531   530   548   550     9 
  532   530   548   549     9 
  532   530   548   550     9 
  530   532   535   536     9 
  530   532   535   537     9 
  530   532   535   538     9 
  533   532   535   536     9 
  533   532   535   537     9 
  533   532   535   538     9 
  534   532   535   536     9 
  534   532   535   537     9 
  534   532   535   538     9 
  532   535   538   539     9 
  532   535   538   540     9 
  532   535   538   541     9 
  536   535   538   539     9 
  536   535   538   540     9 
  536   535   538   541     9 
  537   535   538   539     9 
  537   535   538   540     9 
  537   535   538   541     9 
  535   538   541   542     9 
  535   538   541   543     9 
  535   538   541   544     9 
  539   538   541   542     9 
  539   538   541   543     9 
  539   538   541   544     9 
  540   538   541   542     9 
  540   538   541   543     9 
  540   538   541   544     9 
  538   541   544   545     9 
  538   541   544   546     9 
  538   541   544   547     9 
  542   541   544   545     9 
  542   541   544   546     9 
  542   541   544   547     9 
  543   541   544   545     9 
  543   541   544   546     9 
  543   541   544   547     9 
  530   548   550   551     9 
  530   548   550   552     9 
  549   548   550   551     9 
  549   548   550   552     9 
  548   550   552   553     9 
  548   550   552   554     9 
  548   550   552   558     9 
  551   550   552   553     9 
  551   550   552   554     9 
  551   550   552   558     9 
  550   552   554   555     9 
  550   552   554   556     9 
  550   552   554   557     9 
  553   552   554   555     9 
  553   552   554   556     9 
  553   552   554   557     9 
  558   552   554   555     9 
  558   552   554   556     9 
  558   552   554   557     9 
  550   552   558   559     9 
  550   552   558   560     9 
  553   552   558   559     9 
  553   552   558   560     9 
  554   552   558   559     9 
  554   552   558   560     9 
  552   558   560   561     9 
  552   558   560   562     9 
  559   558   560   561     9 
  559   558   560   562     9 
  558   560   562   563     9 
  558   560   562   564     9 
  558   560   562   575     9 
  561   560   562   563     9 
  561   560   562   564     9 
  561   560   562   575     9 
  560   562   564   565     9 
  560   562   564   566     9 
  560   562   564   567     9 
  563   562   564   565     9 
  563   562   564   566     9 
  563   562   564   567     9 
  575   562   564   565     9 
  575   562   564   566     9 
  575   562   564   567     9 
  560   562   575   576     9 
  560   562   575   577     9 
  563   562   575   576     9 
  563   562   575   577     9 
  564   562   575   576     9 
  564   562   575   577     9 
  562   564   567   568     9 
  562   564   567   569     9 
  562   564   567   570     9 
  565   564   567   568     9 
  565   564   567   569     9 
  565   564   567   570     9 
  566   564   567   568     9 
  566   564   567   569     9 
  566   564   567   570     9 
  564   567   570   571     9 
  568   567   570   571     9 
  569   567   570   571     9 
  567   570   571   572     9 
  567   570   571   573     9 
  567   570   571   574     9 
  562   575   577   578     9 
  562   575   577   579     9 
  576   575   577   578     9 
  576   575   577   579     9 
  575   577   579   580     9 
  575   577   579   581     9 
  575   577   579   586     9 
  578   577   579   580     9 
  578   577   579   581     9 
  578   577   579   586     9 
  577   579   581   582     9 
  577   579   581   583     9 
  577   579   581   584     9 
  580   579   581   582     9 
  580   579   581   583     9 
  580   579   581   584     9 
  586   579   581   582     9 
  586   579   581   583     9 
  586   579   581   584     9 
  577   579   586   587     9 
  577   579   586   588     9 
  580   579   586   587     9 
  580   579   586   588     9 
  581   579   586   587     9 
  581   579   586   588     9 
  579   581   584   585     9 
  582   581   584   585     9 
  583   581   584   585     9 
  579   586   588   589     9 
  579   586   588   590     9 
  587   586   588   589     9 
  587   586   588   590     9 
  586   588   590   591     9 
  586   588   590   592     9 
  586   588   590   605     9 
  589   588   590   591     9 
  589   588   590   592     9 
  589   588   590   605     9 
  588   590   592   593     9 
  588   590   592   594     9 
  588   590   592   598     9 
  591   590   592   593     9 
  591   590   592   594     9 
  591   590   592   598     9 
  605   590   592   593     9 
  605   590   592   594     9 
  605   590   592   598     9 
  588   590   605   606     9 
  588   590   605   607     9 
  591   590   605   606     9 
  591   590   605   607     9 
  592   590   605   606     9 
  592   590   605   607     9 
  590   592   594   595     9 
  590   592   594   596     9 
  590   592   594   597     9 
  593   592   594   595     9 
  593   592   594   596     9 
  593   592   594   597     9 
  598   592   594   595     9 
  598   592   594   596     9 
  598   592   594   597     9 
  590   592   598   599     9 
  590   592   598   600     9 
  590   592   598   601     9 
  593   592   598   599     9 
  593   592   598   600     9 
  593   592   598   601     9 
  594   592   598   599     9 
  594   592   598   600     9 
  594   592   598   601     9 
  592   598   601   602     9 
  592   598   601   603     9 
  592   598   601   604     9 
  599   598   601   602     9 
  599   598   601   603     9 
  599   598   601   604     9 
  600   598   601   602     9 
  600   598   601   603     9 
  600   598   601   604     9 
  590   605   607   608     9 
  590   605   607   609     9 
  606   605   607   608     9 
  606   605   607   609     9 
  605   607   609   610     9 
  605   607   609   611     9 
  605   607   609   622     9 
  608   607   609   610     9 
  608   607   609   611     9 
  608   607   609   622     9 
  607   609   611   612     9 
  607   609   611   613     9 
  607   609   611   614     9 
  610   609   611   612     9 
  610   609   611   613     9 
  610   609   611   614     9 
  622   609   611   612     9 
  622   609   611   613     9 
  622   609   611   614     9 
  607   609   622   623     9 
  607   609   622   624     9 
  610   609   622   623     9 
  610   609   622   624     9 
  611   609   622   623     9 
  611   609   622   624     9 
  609   611   614   615     9 
  609   611   614   616     9 
  609   611   614   617     9 
  612   611   614   615     9 
  612   611   614   616     9 
  612   611   614   617     9 
  613   611   614   615     9 
  613   611   614   616     9 
  613   611   614   617     9 
  611   614   617   618     9 
  615   614   617   618     9 
  616   614   617   618     9 
  614   617   618   619     9 
  614   617   618   620     9 
  614   617   618   621     9 
  609   622   624   625     9 
  609   622   624   626     9 
  623   622   624   625     9 
  623   622   624   626     9 
  622   624   626   627     9 
  622   624   626   628     9 
  622   624   626   636     9 
  625   624   626   627     9 
  625   624   626   628     9 
  625   624   626   636     9 
  624   626   628   629     9 
  624   626   628   630     9 
  624   626   628   631     9 
  627   626   628   629     9 
  627   626   628   630     9 
  627   626   628   631     9 
  636   626   628   629     9 
  636   626   628   630     9 
  636   626   628   631     9 
  624   626   636   637     9 
  624   626   636   638     9 
  627   626   636   637     9 
  627   626   636   638     9 
  628   626   636   637     9 
  628   626   636   638     9 
  626   628   631   632     9 
  626   628   631   633     9 
  629   628   631   632     9 
  629   628   631   633     9 
  630   628   631   632     9 
  630   628   631   633     9 
  628   631   633   634     9 
  628   631   633   635     9 
  632   631   633   634     9 
  632   631   633   635     9 
  626   636   638   639     9 
  626   636   638   640     9 
  637   636   638   639     9 
  637   636   638   640     9 
  636   638   640   641     9 
  636   638   640   642     9 
  636   638   640   647     9 
  639   638   640   641     9 
  639   638   640   642     9 
  639   638   640   647     9 
  638   640   642   643     9 
  638   640   642   644     9 
  638   640   642   645     9 
  641   640   642   643     9 
  641   640   642   644     9 
  641   640   642   645     9 
  647   640   642   643     9 
  647   640   642   644     9 
  647   640   642   645     9 
  638   640   647   648     9 
  638   640   647   649     9 
  641   640   647   648     9 
  641   640   647   649     9 
  642   640   647   648     9 
  642   640   647   649     9 
  640   642   645   646     9 
  643   642   645   646     9 
  644   642   645   646     9 
  640   647   649   650     9 
  640   647   649   651     9 
  648   647   649   650     9 
  648   647   649   651     9 
  647   649   651   652     9 
  647   649   651   653     9 
  647   649   651   667     9 
  650   649   651   652     9 
  650   649   651   653     9 
  650   649   651   667     9 
  649   651   653   654     9 
  649   651   653   655     9 
  649   651   653   656     9 
  652   651   653   654     9 
  652   651   653   655     9 
  652   651   653   656     9 
  667   651   653   654     9 
  667   651   653   655     9 
  667   651   653   656     9 
  649   651   667   668     9 
  649   651   667   669     9 
  652   651   667   668     9 
  652   651   667   669     9 
  653   651   667   668     9 
  653   651   667   669     9 
  651   653   656   657     9 
  651   653   656   665     9 
  654   653   656   657     9 
  654   653   656   665     9 
  655   653   656   657     9 
  655   653   656   665     9 
  653   656   657   658     9 
  653   656   657   659     9 
  665   656   657   658     9 
  665   656   657   659     9 
  653   656   665   663     9 
  653   656   665   666     9 
  657   656   665   663     9 
  657   656   665   666     9 
  656   657   659   660     9 
  656   657   659   661     9 
  658   657   659   660     9 
  658   657   659   661     9 
  657   659   661   662     9 
  657   659   661   663     9 
  660   659   661   662     9 
  660   659   661   663     9 
  659   661   663   664     9 
  659   661   663   665     9 
  662   661   663   664     9 
  662   661   663   665     9 
  661   663   665   656     9 
  661   663   665   666     9 
  664   663   665   656     9 
  664   663   665   666     9 
  651   667   669   670     9 
  651   667   669   671     9 
  668   667   669   670     9 
  668   667   669   671     9 
  667   669   671   672     9 
  667   669   671   673     9 
  667   669   671   683     9 
  670   669   671   672     9 
  670   669   671   673     9 
  670   669   671   683     9 
  669   671   673   674     9 
  669   671   673   675     9 
  669   671   673   679     9 
  672   671   673   674     9 
  672   671   673   675     9 
  672   671   673   679     9 
  683   671   673   674     9 
  683   671   673   675     9 
  683   671   673   679     9 
  669   671   683   684     9 
  669   671   683   685     9 
  672   671   683   684     9 
  672   671   683   685     9 
  673   671   683   684     9 
  673   671   683   685     9 
  671   673   675   676     9 
  671   673   675   677     9 
  671   673   675   678     9 
  674   673   675   676     9 
  674   673   675   677     9 
  674   673   675   678     9 
  679   673   675   676     9 
  679   673   675   677     9 
  679   673   675   678     9 
  671   673   679   680     9 
  671   673   679   681     9 
  671   673   679   682     9 
  674   673   679   680     9 
  674   673   679   681     9 
  674   673   679   682     9 
  675   673   679   680     9 
  675   673   679   681     9 
  675   673   679   682     9 
  671   683   685   686     9 
  671   683   685   687     9 
  684   683   685   686     9 
  684   683   685   687     9 
  683   685   687   688     9 
  683   685   687   689     9 
  683   685   687   697     9 
  686   685   687   688     9 
  686   685   687   689     9 
  686   685   687   697     9 
  685   687   689   690     9 
  685   687   689   691     9 
  685   687   689   692     9 
  688   687   689   690     9 
  688   687   689   691     9 
  688   687   689   692     9 
  697   687   689   690     9 
  697   687   689   691     9 
  697   687   689   692     9 
  685   687   697   698     9 
  685   687   697   699     9 
  688   687   697   698     9 
  688   687   697   699     9 
  689   687   697   698     9 
  689   687   697   699     9 
  687   689   692   693     9 
  687   689   692   694     9 
  690   689   692   693     9 
  690   689   692   694     9 
  691   689   692   693     9 
  691   689   692   694     9 
  689   692   694   695     9 
  689   692   694   696     9 
  693   692   694   695     9 
  693   692   694   696     9 
  687   697   699   700     9 
  687   697   699   701     9 
  698   697   699   700     9 
  698   697   699   701     9 
  697   699   701   702     9 
  697   699   701   703     9 
  697   699   701   709     9 
  700   699   701   702     9 
  700   699   701   703     9 
  700   699   701   709     9 
  699   701   703   704     9 
  699   701   703   705     9 
  699   701   703   706     9 
  702   701   703   704     9 
  702   701   703   705     9 
  702   701   703   706     9 
  709   701   703   704     9 
  709   701   703   705     9 
  709   701   703   706     9 
  699   701   709   710     9 
  699   701   709   711     9 
  702   701   709   710     9 
  702   701   709   711     9 
  703   701   709   710     9 
  703   701   709   711     9 
  701   703   706   707     9 
  701   703   706   708     9 
  704   703   706   707     9 
  704   703   706   708     9 
  705   703   706   707     9 
  705   703   706   708     9 
  701   709   711   712     9 
  701   709   711   713     9 
  710   709   711   712     9 
  710   709   711   713     9 
  709   711   713   714     9 
  709   711   713   715     9 
  709   711   713   725     9 
  712   711   713   714     9 
  712   711   713   715     9 
  712   711   713   725     9 
  711   713   715   716     9 
  711   713   715   717     9 
  711   713   715   721     9 
  714   713   715   716     9 
  714   713   715   717     9 
  714   713   715   721     9 
  725   713   715   716     9 
  725   713   715   717     9 
  725   713   715   721     9 
  711   713   725   726     9 
  711   713   725   727     9 
  714   713   725   726     9 
  714   713   725   727     9 
  715   713   725   726     9 
  715   713   725   727     9 
  713   715   717   718     9 
  713   715   717   719     9 
  713   715   717   720     9 
  716   715   717   718     9 
  716   715   717   719     9 
  716   715   717   720     9 
  721   715   717   718     9 
  721   715   717   719     9 
  721   715   717   720     9 
  713   715   721   722     9 
  713   715   721   723     9 
  713   715   721   724     9 
  716   715   721   722     9 
  716   715   721   723     9 
  716   715   721   724     9 
  717   715   721   722     9 
  717   715   721   723     9 
  717   715   721   724     9 
  713   725   727   728     9 
  713   725   727   729     9 
  726   725   727   728     9 
  726   725   727   729     9 
  725   727   729   730     9 
  725   727   729   731     9 
  725   727   729   745     9 
  728   727   729   730     9 
  728   727   729   731     9 
  728   727   729   745     9 
  727   729   731   732     9 
  727   729   731   733     9 
  727   729   731   734     9 
  730   729   731   732     9 
  730   729   731   733     9 
  730   729   731   734     9 
  745   729   731   732     9 
  745   729   731   733     9 
  745   729   731   734     9 
  727   729   745   746     9 
  727   729   745   747     9 
  730   729   745   746     9 
  730   729   745   747     9 
  731   729   745   746     9 
  731   729   745   747     9 
  729   731   734   735     9 
  729   731   734   743     9 
  732   731   734   735     9 
  732   731   734   743     9 
  733   731   734   735     9 
  733   731   734   743     9 
  731   734   735   736     9 
  731   734   735   737     9 
  743   734   735   736     9 
  743   734   735   737     9 
  731   734   743   741     9 
  731   734   743   744     9 
  735   734   743   741     9 
  735   734   743   744     9 
  734   735   737   738     9 
  734   735   737   739     9 
  736   735   737   738     9 
  736   735   737   739     9 
  735   737   739   740     9 
  735   737   739   741     9 
  738   737   739   740     9 
  738   737   739   741     9 
  737   739   741   742     9 
  737   739   741   743     9 
  740   739   741   742     9 
  740   739   741   743     9 
  739   741   743   734     9 
  739   741   743   744     9 
  742   741   743   734     9 
  742   741   743   744     9 
  729   745   747   748     9 
  729   745   747   749     9 
  746   745   747   748     9 
  746   745   747   749     9 
  745   747   749   750     9 
  745   747   749   751     9 
  745   747   749   760     9 
  748   747   749   750     9 
  748   747   749   751     9 
  748   747   749   760     9 
  747   749   751   752     9 
  747   749   751   753     9 
  747   749   751   754     9 
  750   749   751   752     9 
  750   749   751   753     9 
  750   749   751   754     9 
  760   749   751   752     9 
  760   749   751   753     9 
  760   749   751   754     9 
  747   749   760   761     9 
  747   749   760   762     9 
  750   749   760   761     9 
  750   749   760   762     9 
  751   749   760   761     9 
  751   749   760   762     9 
  749   751   754   755     9 
  749   751   754   756     9 
  749   751   754   757     9 
  752   751   754   755     9 
  752   751   754   756     9 
  752   751   754   757     9 
  753   751   754   755     9 
  753   751   754   756     9 
  753   751   754   757     9 
  751   754   757   758     9 
  751   754   757   759     9 
  755   754   757   758     9 
  755   754   757   759     9 
  756   754   757   758     9 
  756   754   757   759     9 
  749   760   762   763     9 
  749   760   762   764     9 
  761   760   762   763     9 
  761   760   762   764     9 
  760   762   764   765     9 
  760   762   764   766     9 
  760   762   764   784     9 
  763   762   764   765     9 
  763   762   764   766     9 
  763   762   764   784     9 
  762   764   766   767     9 
  762   764   766   768     9 
  762   764   766   769     9 
  765   764   766   767     9 
  765   764   766   768     9 
  765   764   766   769     9 
  784   764   766   767     9 
  784   764   766   768     9 
  784   764   766   769     9 
  762   764   784   785     9 
  762   764   784   786     9 
  765   764   784   785     9 
  765   764   784   786     9 
  766   764   784   785     9 
  766   764   784   786     9 
  764   766   769   770     9 
  764   766   769   771     9 
  764   766   769   772     9 
  767   766   769   770     9 
  767   766   769   771     9 
  767   766   769   772     9 
  768   766   769   770     9 
  768   766   769   771     9 
  768   766   769   772     9 
  766   769   772   773     9 
  766   769   772   774     9 
  766   769   772   775     9 
  770   769   772   773     9 
  770   769   772   774     9 
  770   769   772   775     9 
  771   769   772   773     9 
  771   769   772   774     9 
  771   769   772   775     9 
  769   772   775   776     9 
  769   772   775   777     9 
  773   772   775   776     9 
  773   772   775   777     9 
  774   772   775   776     9 
  774   772   775   777     9 
  772   775   777   778     9 
  772   775   777   781     9 
  776   775   777   778     9 
  776   775   777   781     9 
  775   777   778   779     9 
  775   777   778   780     9 
  781   777   778   779     9 
  781   777   778   780     9 
  775   777   781   782     9 
  775   777   781   783     9 
  778   777   781   782     9 
  778   777   781   783     9 
  764   784   786   787     9 
  764   784   786   788     9 
  785   784   786   787     9 
  785   784   786   788     9 
  784   786   788   789     9 
  784   786   788   790     9 
  784   786   788   803     9 
  787   786   788   789     9 
  787   786   788   790     9 
  787   786   788   803     9 
  786   788   790   791     9 
  786   788   790   792     9 
  786   788   790   796     9 
  789   788   790   791     9 
  789   788   790   792     9 
  789   788   790   796     9 
  803   788   790   791     9 
  803   788   790   792     9 
  803   788   790   796     9 
  786   788   803   804     9 
  786   788   803   805     9 
  789   788   803   804     9 
  789   788   803   805     9 
  790   788   803   804     9 
  790   788   803   805     9 
  788   790   792   793     9 
  788   790   792   794     9 
  788   790   792   795     9 
  791   790   792   793     9 
  791   790   792   794     9 
  791   790   792   795     9 
  796   790   792   793     9 
  796   790   792   794     9 
  796   790   792   795     9 
  788   790   796   797     9 
  788   790   796   798     9 
  788   790   796   799     9 
  791   790   796   797     9 
  791   790   796   798     9 
  791   790   796   799     9 
  792   790   796   797     9 
  792   790   796   798     9 
  792   790   796   799     9 
  790   796   799   800     9 
  790   796   799   801     9 
  790   796   799   802     9 
  797   796   799   800     9 
  797   796   799   801     9 
  797   796   799   802     9 
  798   796   799   800     9 
  798   796   799   801     9 
  798   796   799   802     9 
  788   803   805   806     9 
  788   803   805   807     9 
  804   803   805   806     9 
  804   803   805   807     9 
  803   805   807   808     9 
  803   805   807   809     9 
  803   805   807   813     9 
  806   805   807   808     9 
  806   805   807   809     9 
  806   805   807   813     9 
  805   807   809   810     9 
  805   807   809   811     9 
  805   807   809   812     9 
  808   807   809   810     9 
  808   807   809   811     9 
  808   807   809   812     9 
  813   807   809   810     9 
  813   807   809   811     9 
  813   807   809   812     9 
  805   807   813   814     9 
  805   807   813   815     9 
  808   807   813   814     9 
  808   807   813   815     9 
  809   807   813   814     9 
  809   807   813   815     9 
  807   813   815   816     9 
  807   813   815   817     9 
  814   813   815   816     9 
  814   813   815   817     9 
  813   815   817   818     9 
  813   815   817   819     9 
  813   815   817   820     9 
  816   815   817   818     9 
  816   815   817   819     9 
  816   815   817   820     9 
  815   817   820   821     9 
  815   817   820   822     9 
  818   817   820   821     9 
  818   817   820   822     9 
  819   817   820   821     9 
  819   817   820   822     9 
  817   820   822   823     9 
  817   820   822   824     9 
  821   820   822   823     9 
  821   820   822   824     9 
  820   822   824   825     9 
  820   822   824   826     9 
  820   822   824   835     9 
  823   822   824   825     9 
  823   822   824   826     9 
  823   822   824   835     9 
  822   824   826   827     9 
  822   824   826   828     9 
  822   824   826   829     9 
  825   824   826   827     9 
  825   824   826   828     9 
  825   824   826   829     9 
  835   824   826   827     9 
  835   824   826   828     9 
  835   824   826   829     9 
  822   824   835   836     9 
  822   824   835   837     9 
  825   824   835   836     9 
  825   824   835   837     9 
  826   824   835   836     9 
  826   824   835   837     9 
  824   826   829   830     9 
  824   826   829   831     9 
  824   826   829   832     9 
  827   826   829   830     9 
  827   826   829   831     9 
  827   826   829   832     9 
  828   826   829   830     9 
  828   826   829   831     9 
  828   826   829   832     9 
  826   829   832   833     9 
  826   829   832   834     9 
  830   829   832   833     9 
  830   829   832   834     9 
  831   829   832   833     9 
  831   829   832   834     9 
  824   835   837   838     9 
  824   835   837   839     9 
  836   835   837   838     9 
  836   835   837   839     9 
  835   837   839   840     9 
  835   837   839   841     9 
  835   837   839   845     9 
  838   837   839   840     9 
  838   837   839   841     9 
  838   837   839   845     9 
  837   839   841   842     9 
  837   839   841   843     9 
  837   839   841   844     9 
  840   839   841   842     9 
  840   839   841   843     9 
  840   839   841   844     9 
  845   839   841   842     9 
  845   839   841   843     9 
  845   839   841   844     9 
  837   839   845   846     9 
  837   839   845   847     9 
  840   839   845   846     9 
  840   839   845   847     9 
  841   839   845   846     9 
  841   839   845   847     9 
  839   845   847   848     9 
  839   845   847   849     9 
  846   845   847   848     9 
  846   845   847   849     9 
  845   847   849   850     9 
  845   847   849   851     9 
  845   847   849   856     9 
  848   847   849   850     9 
  848   847   849   851     9 
  848   847   849   856     9 
  847   849   851   852     9 
  847   849   851   853     9 
  847   849   851   854     9 
  850   849   851   852     9 
  850   849   851   853     9 
  850   849   851   854     9 
  856   849   851   852     9 
  856   849   851   853     9 
  856   849   851   854     9 
  847   849   856   857     9 
  847   849   856   858     9 
  850   849   856   857     9 
  850   849   856   858     9 
  851   849   856   857     9 
  851   849   856   858     9 
  849   851   854   855     9 
  852   851   854   855     9 
  853   851   854   855     9 
  849   856   858   859     9 
  849   856   858   860     9 
  857   856   858   859     9 
  857   856   858   860     9 
  856   858   860   861     9 
  856   858   860   862     9 
  856   858   860   880     9 
  859   858   860   861     9 
  859   858   860   862     9 
  859   858   860   880     9 
  858   860   862   863     9 
  858   860   862   864     9 
  858   860   862   865     9 
  861   860   862   863     9 
  861   860   862   864     9 
  861   860   862   865     9 
  880   860   862   863     9 
  880   860   862   864     9 
  880   860   862   865     9 
  858   860   880   881     9 
  858   860   880   882     9 
  861   860   880   881     9 
  861   860   880   882     9 
  862   860   880   881     9 
  862   860   880   882     9 
  860   862   865   866     9 
  860   862   865   867     9 
  860   862   865   868     9 
  863   862   865   866     9 
  863   862   865   867     9 
  863   862   865   868     9 
  864   862   865   866     9 
  864   862   865   867     9 
  864   862   865   868     9 
  862   865   868   869     9 
  862   865   868   870     9 
  862   865   868   871     9 
  866   865   868   869     9 
  866   865   868   870     9 
  866   865   868   871     9 
  867   865   868   869     9 
  867   865   868   870     9 
  867   865   868   871     9 
  865   868   871   872     9 
  865   868   871   873     9 
  869   868   871   872     9 
  869   868   871   873     9 
  870   868   871   872     9 
  870   868   871   873     9 
  868   871   873   874     9 
  868   871   873   877     9 
  872   871   873   874     9 
  872   871   873   877     9 
  871   873   874   875     9 
  871   873   874   876     9 
  877   873   874   875     9 
  877   873   874   876     9 
  871   873   877   878     9 
  871   873   877   879     9 
  874   873   877   878     9 
  874   873   877   879     9 
  860   880   882   883     9 
  860   880   882   884     9 
  881   880   882   883     9 
  881   880   882   884     9 
  880   882   884   885     9 
  880   882   884   886     9 
  880   882   884   899     9 
  883   882   884   885     9 
  883   882   884   886     9 
  883   882   884   899     9 
  882   884   886   887     9 
  882   884   886   888     9 
  882   884   886   889     9 
  885   884   886   887     9 
  885   884   886   888     9 
  885   884   886   889     9 
  899   884   886   887     9 
  899   884   886   888     9 
  899   884   886   889     9 
  882   884   899   900     9 
  882   884   899   901     9 
  885   884   899   900     9 
  885   884   899   901     9 
  886   884   899   900     9 
  886   884   899   901     9 
  884   886   889   890     9 
  884   886   889   891     9 
  884   886   889   895     9 
  887   886   889   890     9 
  887   886   889   891     9 
  887   886   889   895     9 
  888   886   889   890     9 
  888   886   889   891     9 
  888   886   889   895     9 
  886   889   891   892     9 
  886   889   891   893     9 
  886   889   891   894     9 
  890   889   891   892     9 
  890   889   891   893     9 
  890   889   891   894     9 
  895   889   891   892     9 
  895   889   891   893     9 
  895   889   891   894     9 
  886   889   895   896     9 
  886   889   895   897     9 
  886   889   895   898     9 
  890   889   895   896     9 
  890   889   895   897     9 
  890   889   895   898     9 
  891   889   895   896     9 
  891   889   895   897     9 
  891   889   895   898     9 
  884   899   901   902     9 
  884   899   901   903     9 
  900   899   901   902     9 
  900   899   901   903     9 
  899   901   903   904     9 
  899   901   903   905     9 
  899   901   903   909     9 
  902   901   903   904     9 
  902   901   903   905     9 
  902   901   903   909     9 
  901   903   905   906     9 
  901   903   905   907     9 
  901   903   905   908     9 
  904   903   905   906     9 
  904   903   905   907     9 
  904   903   905   908     9 
  909   903   905   906     9 
  909   903   905   907     9 
  909   903   905   908     9 
  901   903   909   910     9 
  901   903   909   911     9 
  904   903   909   910     9 
  904   903   909   911     9 
  905   903   909   910     9 
  905   903   909   911     9 
  903   909   911   912     9 
  903   909   911   913     9 
  910   909   911   912     9 
  910   909   911   913     9 
  909   911   913   914     9 
  909   911   913   915     9 
  909   911   913   926     9 
  912   911   913   914     9 
  912   911   913   915     9 
  912   911   913   926     9 
  911   913   915   916     9 
  911   913   915   917     9 
  911   913   915   918     9 
  914   913   915   916     9 
  914   913   915   917     9 
  914   913   915   918     9 
  926   913   915   916     9 
  926   913   915   917     9 
  926   913   915   918     9 
  911   913   926   927     9 
  911   913   926   928     9 
  914   913   926   927     9 
  914   913   926   928     9 
  915   913   926   927     9 
  915   913   926   928     9 
  913   915   918   919     9 
  913   915   918   924     9 
  916   915   918   919     9 
  916   915   918   924     9 
  917   915   918   919     9 
  917   915   918   924     9 
  915   918   919   920     9 
  924   918   919   920     9 
  915   918   924   922     9 
  915   918   924   925     9 
  919   918   924   922     9 
  919   918   924   925     9 
  918   919   920   921     9 
  918   919   920   922     9 
  919   920   922   923     9 
  919   920   922   924     9 
  921   920   922   923     9 
  921   920   922   924     9 
  920   922   924   918     9 
  920   922   924   925     9 
  923   922   924   918     9 
  923   922   924   925     9 
  913   926   928   929     9 
  913   926   928   930     9 
  927   926   928   929     9 
  927   926   928   930     9 
  926   928   930   931     9 
  926   928   930   932     9 
  926   928   930   947     9 
  929   928   930   931     9 
  929   928   930   932     9 
  929   928   930   947     9 
  928   930   932   933     9 
  928   930   932   934     9 
  928   930   932   935     9 
  931   930   932   933     9 
  931   930   932   934     9 
  931   930   932   935     9 
  947   930   932   933     9 
  947   930   932   934     9 
  947   930   932   935     9 
  928   930   947   948     9 
  928   930   947   949     9 
  931   930   947   948     9 
  931   930   947   949     9 
  932   930   947   948     9 
  932   930   947   949     9 
  930   932   935   936     9 
  930   932   935   945     9 
  933   932   935   936     9 
  933   932   935   945     9 
  934   932   935   936     9 
  934   932   935   945     9 
  932   935   936   937     9 
  932   935   936   938     9 
  945   935   936   937     9 
  945   935   936   938     9 
  932   935   945   943     9 
  932   935   945   946     9 
  936   935   945   943     9 
  936   935   945   946     9 
  935   936   938   939     9 
  935   936   938   940     9 
  937   936   938   939     9 
  937   936   938   940     9 
  936   938   940   941     9 
  936   938   940   943     9 
  939   938   940   941     9 
  939   938   940   943     9 
  938   940   941   942     9 
  943   940   941   942     9 
  938   940   943   944     9 
  938   940   943   945     9 
  941   940   943   944     9 
  941   940   943   945     9 
  940   943   945   935     9 
  940   943   945   946     9 
  944   943   945   935     9 
  944   943   945   946     9 
  930   947   949   950     9 
  930   947   949   951     9 
  948   947   949   950     9 
  948   947   949   951     9 
  947   949   951   952     9 
  947   949   951   953     9 
  947   949   951   961     9 
  950   949   951   952     9 
  950   949   951   953     9 
  950   949   951   961     9 
  949   951   953   954     9 
  949   951   953   955     9 
  949   951   953   956     9 
  952   951   953   954     9 
  952   951   953   955     9 
  952   951   953   956     9 
  961   951   953   954     9 
  961   951   953   955     9 
  961   951   953   956     9 
  949   951   961   962     9 
  949   951   961   963     9 
  952   951   961   962     9 
  952   951   961   963     9 
  953   951   961   962     9 
  953   951   961   963     9 
  951   953   956   957     9 
  951   953   956   958     9 
  954   953   956   957     9 
  954   953   956   958     9 
  955   953   956   957     9 
  955   953   956   958     9 
  953   956   958   959     9 
  953   956   958   960     9 
  957   956   958   959     9 
  957   956   958   960     9 
  951   961   963   964     9 
  951   961   963   965     9 
  962   961   963   964     9 
  962   961   963   965     9 
  961   963   965   966     9 
  961   963   965   967     9 
  961   963   965   983     9 
  964   963   965   966     9 
  964   963   965   967     9 
  964   963   965   983     9 
  963   965   967   968     9 
  963   965   967   969     9 
  963   965   967   970     9 
  966   965   967   968     9 
  966   965   967   969     9 
  966   965   967   970     9 
  983   965   967   968     9 
  983   965   967   969     9 
  983   965   967   970     9 
  963   965   983   984     9 
  963   965   983   985     9 
  966   965   983   984     9 
  966   965   983   985     9 
  967   965   983   984     9 
  967   965   983   985     9 
  965   967   970   971     9 
  965   967   970   972     9 
  965   967   970   973     9 
  968   967   970   971     9 
  968   967   970   972     9 
  968   967   970   973     9 
  969   967   970   971     9 
  969   967   970   972     9 
  969   967   970   973     9 
  967   970   973   974     9 
  967   970   973   975     9 
  967   970   973   976     9 
  971   970   973   974     9 
  971   970   973   975     9 
  971   970   973   976     9 
  972   970   973   974     9 
  972   970   973   975     9 
  972   970   973   976     9 
  970   973   976   977     9 
  970   973   976   978     9 
  970   973   976   979     9 
  974   973   976   977     9 
  974   973   976   978     9 
  974   973   976   979     9 
  975   973   976   977     9 
  975   973   976   978     9 
  975   973   976   979     9 
  973   976   979   980     9 
  973   976   979   981     9 
  973   976   979   982     9 
  977   976   979   980     9 
  977   976   979   981     9 
  977   976   979   982     9 
  978   976   979   980     9 
  978   976   979   981     9 
  978   976   979   982     9 
  965   983   985   986     9 
  965   983   985   987     9 
  984   983   985   986     9 
  984   983   985   987     9 
  983   985   987   988     9 
  983   985   987   989     9 
  983   985   987  1007     9 
  986   985   987   988     9 
  986   985   987   989     9 
  986   985   987  1007     9 
  985   987   989   990     9 
  985   987   989   991     9 
  985   987   989   992     9 
  988   987   989   990     9 
  988   987   989   991     9 
  988   987   989   992     9 
 1007   987   989   990     9 
 1007   987   989   991     9 
 1007   987   989   992     9 
  985   987  1007  1008     9 
  985   987  1007  1009     9 
  988   987  1007  1008     9 
  988   987  1007  1009     9 
  989   987  1007  1008     9 
  989   987  1007  1009     9 
  987   989   992   993     9 
  987   989   992   994     9 
  987   989   992   995     9 
  990   989   992   993     9 
  990   989   992   994     9 
  990   989   992   995     9 
  991   989   992   993     9 
  991   989   992   994     9 
  991   989   992   995     9 
  989   992   995   996     9 
  989   992   995   997     9 
  989   992   995   998     9 
  993   992   995   996     9 
  993   992   995   997     9 
  993   992   995   998     9 
  994   992   995   996     9 
  994   992   995   997     9 
  994   992   995   998     9 
  992   995   998   999     9 
  992   995   998  1000     9 
  996   995   998   999     9 
  996   995   998  1000     9 
  997   995   998   999     9 
  997   995   998  1000     9 
  995   998  1000  1001     9 
  995   998  1000  1004     9 
  999   998  1000  1001     9 
  999   998  1000  1004     9 
  998  1000  1001  1002     9 
  998  1000  1001  1003     9 
 1004  1000  1001  1002     9 
 1004  1000  1001  1003     9 
  998  1000  1004  1005     9 
  998  1000  1004  1006     9 
 1001  1000  1004  1005     9 
 1001  1000  1004  1006     9 
  987  1007  1009  1010     9 
  987  1007  1009  1011     9 
 1008  1007  1009  1010     9 
 1008  1007  1009  1011     9 
 1007  1009  1011  1012     9 
 1007  1009  1011  1013     9 
 1007  1009  1011  1018     9 
 1010  1009  1011  1012     9 
 1010  1009  1011  1013     9 
 1010  1009  1011  1018     9 
 1009  1011  1013  1014     9 
 1009  1011  1013  1015     9 
 1009  1011  1013  1016     9 
 1012  1011  1013  1014     9 
 1012  1011  1013  1015     9 
 1012  1011  1013  1016     9 
 1018  1011  1013  1014     9 
 1018  1011  1013  1015     9 
 1018  1011  1013  1016     9 
 1009  1011  1018  1019     9 
 1009  1011  1018  1020     9 
 1012  1011  1018  1019     9 
 1012  1011  1018  1020     9 
 1013  1011  1018  1019     9 
 1013  1011  1018  1020     9 
 1011  1013  1016  1017     9 
 1014  1013  1016  1017     9 
 1015  1013  1016  1017     9 
 1011  1018  1020  1021     9 
 1011  1018  1020  1022     9 
 1019  1018  1020  1021     9 
 1019  1018  1020  1022     9 
 1018  1020  1022  1023     9 
 1018  1020  1022  1024     9 
 1018  1020  1022  1032     9 
 1021  1020  1022  1023     9 
 1021  1020  1022  1024     9 
 1021  1020  1022  1032     9 
 1020  1022  1024  1025     9 
 1020  1022  1024  1026     9 
 1020  1022  1024  1030     9 
 1023  1022  1024  1025     9 
 1023  1022  1024  1026     9 
 1023  1022  1024  1030     9 
 1032  1022  1024  1025     9 
 1032  1022  1024  1026     9 
 1032  1022  1024  1030     9 
 1020  1022  1032  1033     9 
 1020  1022  1032  1034     9 
 1023  1022  1032  1033     9 
 1023  1022  1032  1034     9 
 1024  1022  1032  1033     9 
 1024  1022  1032  1034     9 
 1022  1024  1026  1027     9 
 1022  1024  1026  1028     9 
 1022  1024  1026  1029     9 
 1025  1024  1026  1027     9 
 1025  1024  1026  1028     9 
 1025  1024  1026  1029     9 
 1030  1024  1026  1027     9 
 1030  1024  1026  1028     9 
 1030  1024  1026  1029     9 
 1022  1024  1030  1031     9 
 1025  1024  1030  1031     9 
 1026  1024  1030  1031     9 
 1022  1032  1034  1035     9 
 1022  1032  1034  1036     9 
 1033  1032  1034  1035     9 
 1033  1032  1034  1036     9 
 1032  1034  1036  1037     9 
 1032  1034  1036  1038     9 
 1032  1034  1036  1051     9 
 1035  1034  1036  1037     9 
 1035  1034  1036  1038     9 
 1035  1034  1036  1051     9 
 1034  1036  1038  1039     9 
 1034  1036  1038  1040     9 
 1034  1036  1038  1044     9 
 1037  1036  1038  1039     9 
 1037  1036  1038  1040     9 
 1037  1036  1038  1044     9 
 1051  1036  1038  1039     9 
 1051  1036  1038  1040     9 
 1051  1036  1038  1044     9 
 1034  1036  1051  1052     9 
 1034  1036  1051  1053     9 
 1037  1036  1051  1052     9 
 1037  1036  1051  1053     9 
 1038  1036  1051  1052     9 
 1038  1036  1051  1053     9 
 1036  1038  1040  1041     9 
 1036  1038  1040  1042     9 
 1036  1038  1040  1043     9 
 1039  1038  1040  1041     9 
 1039  1038  1040  1042     9 
 1039  1038  1040  1043     9 
 1044  1038  1040  1041     9 
 1044  1038  1040  1042     9 
 1044  1038  1040  1043     9 
 1036  1038  1044  1045     9 
 1036  1038  1044  1046     9 
 1036  1038  1044  1047     9 
 1039  1038  1044  1045     9 
 1039  1038  1044  1046     9 
 1039  1038  1044  1047     9 
 1040  1038  1044  1045     9 
 1040  1038  1044  1046     9 
 1040  1038  1044  1047     9 
 1038  1044  1047  1048     9 
 1038  1044  1047  1049     9 
 1038  1044  1047  1050     9 
 1045  1044  1047  1048     9 
 1045  1044  1047  1049     9 
 1045  1044  1047  1050     9 
 1046  1044  1047  1048     9 
 1046  1044  1047  1049     9 
 1046  1044  1047  1050     9 
 1036  1051  1053  1054     9 
 1036  1051  1053  1055     9 
 1052  1051  1053  1054     9 
 1052  1051  1053  1055     9 
 1051  1053  1055  1056     9 
 1051  1053  1055  1057     9 
 1051  1053  1055  1065     9 
 1054  1053  1055  1056     9 
 1054  1053  1055  1057     9 
 1054  1053  1055  1065     9 
 1053  1055  1057  1058     9 
 1053  1055  1057  1059     9 
 1053  1055  1057  1063     9 
 1056  1055  1057  1058     9 
 1056  1055  1057  1059     9 
 1056  1055  1057  1063     9 
 1065  1055  1057  1058     9 
 1065  1055  1057  1059     9 
 1065  1055  1057  1063     9 
 1053  1055  1065  1066     9 
 1053  1055  1065  1067     9 
 1056  1055  1065  1066     9 
 1056  1055  1065  1067     9 
 1057  1055  1065  1066     9 
 1057  1055  1065  1067     9 
 1055  1057  1059  1060     9 
 1055  1057  1059  1061     9 
 1055  1057  1059  1062     9 
 1058  1057  1059  1060     9 
 1058  1057  1059  1061     9 
 1058  1057  1059  1062     9 
 1063  1057  1059  1060     9 
 1063  1057  1059  1061     9 
 1063  1057  1059  1062     9 
 1055  1057  1063  1064     9 
 1058  1057  1063  1064     9 
 1059  1057  1063  1064     9 
 1055  1065  1067  1068     9 
 1055  1065  1067  1069     9 
 1066  1065  1067  1068     9 
 1066  1065  1067  1069     9 
 1065  1067  1069  1070     9 
 1065  1067  1069  1071     9 
 1065  1067  1069  1076     9 
 1068  1067  1069  1070     9 
 1068  1067  1069  1071     9 
 1068  1067  1069  1076     9 
 1067  1069  1071  1072     9 
 1067  1069  1071  1073     9 
 1067  1069  1071  1074     9 
 1070  1069  1071  1072     9 
 1070  1069  1071  1073     9 
 1070  1069  1071  1074     9 
 1076  1069  1071  1072     9 
 1076  1069  1071  1073     9 
 1076  1069  1071  1074     9 
 1067  1069  1076  1077     9 
 1067  1069  1076  1078     9 
 1070  1069  1076  1077     9 
 1070  1069  1076  1078     9 
 1071  1069  1076  1077     9 
 1071  1069  1076  1078     9 
 1069  1071  1074  1075     9 
 1072  1071  1074  1075     9 
 1073  1071  1074  1075     9 
 1069  1076  1078  1079     9 
 1069  1076  1078  1080     9 
 1077  1076  1078  1079     9 
 1077  1076  1078  1080     9 
 1076  1078  1080  1081     9 
 1076  1078  1080  1082     9 
 1076  1078  1080  1100     9 
 1079  1078  1080  1081     9 
 1079  1078  1080  1082     9 
 1079  1078  1080  1100     9 
 1078  1080  1082  1083     9 
 1078  1080  1082  1084     9 
 1078  1080  1082  1085     9 
 1081  1080  1082  1083     9 
 1081  1080  1082  1084     9 
 1081  1080  1082  1085     9 
 1100  1080  1082  1083     9 
 1100  1080  1082  1084     9 
 1100  1080  1082  1085     9 
 1078  1080  1100  1101     9 
 1078  1080  1100  1102     9 
 1081  1080  1100  1101     9 
 1081  1080  1100  1102     9 
 1082  1080  1100  1101     9 
 1082  1080  1100  1102     9 
 1080  1082  1085  1086     9 
 1080  1082  1085  1087     9 
 1080  1082  1085  1088     9 
 1083  1082  1085  1086     9 
 1083  1082  1085  1087     9 
 1083  1082  1085  1088     9 
 1084  1082  1085  1086     9 
 1084  1082  1085  1087     9 
 1084  1082  1085  1088     9 
 1082  1085  1088  1089     9 
 1082  1085  1088  1090     9 
 1082  1085  1088  1091     9 
 1086  1085  1088  1089     9 
 1086  1085  1088  1090     9 
 1086  1085  1088  1091     9 
 1087  1085  1088  1089     9 
 1087  1085  1088  1090     9 
 1087  1085  1088  1091     9 
 1085  1088  1091  1092     9 
 1085  1088  1091  1093     9 
 1089  1088  1091  1092     9 
 1089  1088  1091  1093     9 
 1090  1088  1091  1092     9 
 1090  1088  1091  1093     9 
 1088  1091  1093  1094     9 
 1088  1091  1093  1097     9 
 1092  1091  1093  1094     9 
 1092  1091  1093  1097     9 
 1091  1093  1094  1095     9 
 1091  1093  1094  1096     9 
 1097  1093  1094  1095     9 
 1097  1093  1094  1096     9 
 1091  1093  1097  1098     9 
 1091  1093  1097  1099     9 
 1094  1093  1097  1098     9 
 1094  1093  1097  1099     9 
 1080  1100  1102  1103     9 
 1080  1100  1102  1104     9 
 1101  1100  1102  1103     9 
 1101  1100  1102  1104     9 
 1100  1102  1104  1105     9 
 1100  1102  1104  1106     9 
 1100  1102  1104  1115     9 
 1103  1102  1104  1105     9 
 1103  1102  1104  1106     9 
 1103  1102  1104  1115     9 
 1102  1104  1106  1107     9 
 1102  1104  1106  1108     9 
 1102  1104  1106  1109     9 
 1105  1104  1106  1107     9 
 1105  1104  1106  1108     9 
 1105  1104  1106  1109     9 
 1115  1104  1106  1107     9 
 1115  1104  1106  1108     9 
 1115  1104  1106  1109     9 
 1102  1104  1115  1116     9 
 1102  1104  1115  1117     9 
 1105  1104  1115  1116     9 
 1105  1104  1115  1117     9 
 1106  1104  1115  1116     9 
 1106  1104  1115  1117     9 
 1104  1106  1109  1110     9 
 1104  1106  1109  1111     9 
 1104  1106  1109  1112     9 
 1107  1106  1109  1110     9 
 1107  1106  1109  1111     9 
 1107  1106  1109  1112     9 
 1108  1106  1109  1110     9 
 1108  1106  1109  1111     9 
 1108  1106  1109  1112     9 
 1106  1109  1112  1113     9 
 1106  1109  1112  1114     9 
 1110  1109  1112  1113     9 
 1110  1109  1112  1114     9 
 1111  1109  1112  1113     9 
 1111  1109  1112  1114     9 
 1104  1115  1117  1118     9 
 1104  1115  1117  1119     9 
 1116  1115  1117  1118     9 
 1116  1115  1117  1119     9 
 1115  1117  1119  1120     9 
 1115  1117  1119  1121     9 
 1115  1117  1119  1134     9 
 1118  1117  1119  1120     9 
 1118  1117  1119  1121     9 
 1118  1117  1119  1134     9 
 1117  1119  1121  1122     9 
 1117  1119  1121  1123     9 
 1117  1119  1121  1127     9 
 1120  1119  1121  1122     9 
 1120  1119  1121  1123     9 
 1120  1119  1121  1127     9 
 1134  1119  1121  1122     9 
 1134  1119  1121  1123     9 
 1134  1119  1121  1127     9 
 1117  1119  1134  1135     9 
 1117  1119  1134  1136     9 
 1120  1119  1134  1135     9 
 1120  1119  1134  1136     9 
 1121  1119  1134  1135     9 
 1121  1119  1134  1136     9 
 1119  1121  1123  1124     9 
 1119  1121  1123  1125     9 
 1119  1121  1123  1126     9 
 1122  1121  1123  1124     9 
 1122  1121  1123  1125     9 
 1122  1121  1123  1126     9 
 1127  1121  1123  1124     9 
 1127  1121  1123  1125     9 
 1127  1121  1123  1126     9 
 1119  1121  1127  1128     9 
 1119  1121  1127  1129     9 
 1119  1121  1127  1130     9 
 1122  1121  1127  1128     9 
 1122  1121  1127  1129     9 
 1122  1121  1127  1130     9 
 1123  1121  1127  1128     9 
 1123  1121  1127  1129     9 
 1123  1121  1127  1130     9 
 1121  1127  1130  1131     9 
 1121  1127  1130  1132     9 
 1121  1127  1130  1133     9 
 1128  1127  1130  1131     9 
 1128  1127  1130  1132     9 
 1128  1127  1130  1133     9 
 1129  1127  1130  1131     9 
 1129  1127  1130  1132     9 
 1129  1127  1130  1133     9 
 1119  1134  1136  1137     9 
 1119  1134  1136  1138     9 
 1135  1134  1136  1137     9 
 1135  1134  1136  1138     9 
 1134  1136  1138  1139     9 
 1134  1136  1138  1140     9 
 1134  1136  1138  1151     9 
 1137  1136  1138  1139     9 
 1137  1136  1138  1140     9 
 1137  1136  1138  1151     9 
 1136  1138  1140  1141     9 
 1136  1138  1140  1142     9 
 1136  1138  1140  1143     9 
 1139  1138  1140  1141     9 
 1139  1138  1140  1142     9 
 1139  1138  1140  1143     9 
 1151  1138  1140  1141     9 
 1151  1138  1140  1142     9 
 1151  1138  1140  1143     9 
 1136  1138  1151  1152     9 
 1136  1138  1151  1153     9 
 1139  1138  1151  1152     9 
 1139  1138  1151  1153     9 
 1140  1138  1151  1152     9 
 1140  1138  1151  1153     9 
 1138  1140  1143  1144     9 
 1138  1140  1143  1145     9 
 1138  1140  1143  1146     9 
 1141  1140  1143  1144     9 
 1141  1140  1143  1145     9 
 1141  1140  1143  1146     9 
 1142  1140  1143  1144     9 
 1142  1140  1143  1145     9 
 1142  1140  1143  1146     9 
 1140  1143  1146  1147     9 
 1140  1143  1146  1148     9 
 1144  1143  1146  1147     9 
 1144  1143  1146  1148     9 
 1145  1143  1146  1147     9 
 1145  1143  1146  1148     9 
 1143  1146  1148  1149     9 
 1143  1146  1148  1150     9 
 1147  1146  1148  1149     9 
 1147  1146  1148  1150     9 
 1138  1151  1153  1154     9 
 1138  1151  1153  1155     9 
 1152  1151  1153  1154     9 
 1152  1151  1153  1155     9 
 1151  1153  1155  1156     9 
 1151  1153  1155  1157     9 
 1151  1153  1155  1165     9 
 1154  1153  1155  1156     9 
 1154  1153  1155  1157     9 
 1154  1153  1155  1165     9 
 1153  1155  1157  1158     9 
 1153  1155  1157  1159     9 
 1153  1155  1157  1163     9 
 1156  1155  1157  1158     9 
 1156  1155  1157  1159     9 
 1156  1155  1157  1163     9 
 1165  1155  1157  1158     9 
 1165  1155  1157  1159     9 
 1165  1155  1157  1163     9 
 1153  1155  1165  1166     9 
 1153  1155  1165  1167     9 
 1156  1155  1165  1166     9 
 1156  1155  1165  1167     9 
 1157  1155  1165  1166     9 
 1157  1155  1165  1167     9 
 1155  1157  1159  1160     9 
 1155  1157  1159  1161     9 
 1155  1157  1159  1162     9 
 1158  1157  1159  1160     9 
 1158  1157  1159  1161     9 
 1158  1157  1159  1162     9 
 1163  1157  1159  1160     9 
 1163  1157  1159  1161     9 
 1163  1157  1159  1162     9 
 1155  1157  1163  1164     9 
 1158  1157  1163  1164     9 
 1159  1157  1163  1164     9 
 1155  1165  1167  1168     9 
 1155  1165  1167  1169     9 
 1166  1165  1167  1168     9 
 1166  1165  1167  1169     9 
 1165  1167  1169  1170     9 
 1165  1167  1169  1171     9 
 1165  1167  1169  1175     9 
 1168  1167  1169  1170     9 
 1168  1167  1169  1171     9 
 1168  1167  1169  1175     9 
 1167  1169  1171  1172     9 
 1167  1169  1171  1173     9 
 1167  1169  1171  1174     9 
 1170  1169  1171  1172     9 
 1170  1169  1171  1173     9 
 1170  1169  1171  1174     9 
 1175  1169  1171  1172     9 
 1175  1169  1171  1173     9 
 1175  1169  1171  1174     9 
 1167  1169  1175  1176     9 
 1167  1169  1175  1177     9 
 1170  1169  1175  1176     9 
 1170  1169  1175  1177     9 
 1171  1169  1175  1176     9 
 1171  1169  1175  1177     9 
 1169  1175  1177  1178     9 
 1169  1175  1177  1179     9 
 1176  1175  1177  1178     9 
 1176  1175  1177  1179     9 
 1175  1177  1179  1180     9 
 1175  1177  1179  1181     9 
 1175  1177  1179  1191     9 
 1178  1177  1179  1180     9 
 1178  1177  1179  1181     9 
 1178  1177  1179  1191     9 
 1177  1179  1181  1182     9 
 1177  1179  1181  1183     9 
 1177  1179  1181  1187     9 
 1180  1179  1181  1182     9 
 1180  1179  1181  1183     9 
 1180  1179  1181  1187     9 
 1191  1179  1181  1182     9 
 1191  1179  1181  1183     9 
 1191  1179  1181  1187     9 
 1177  1179  1191  1192     9 
 1177  1179  1191  1193     9 
 1180  1179  1191  1192     9 
 1180  1179  1191  1193     9 
 1181  1179  1191  1192     9 
 1181  1179  1191  1193     9 
 1179  1181  1183  1184     9 
 1179  1181  1183  1185     9 
 1179  1181  1183  1186     9 
 1182  1181  1183  1184     9 
 1182  1181  1183  1185     9 
 1182  1181  1183  1186     9 
 1187  1181  1183  1184     9 
 1187  1181  1183  1185     9 
 1187  1181  1183  1186     9 
 1179  1181  1187  1188     9 
 1179  1181  1187  1189     9 
 1179  1181  1187  1190     9 
 1182  1181  1187  1188     9 
 1182  1181  1187  1189     9 
 1182  1181  1187  1190     9 
 1183  1181  1187  1188     9 
 1183  1181  1187  1189     9 
 1183  1181  1187  1190     9 
 1179  1191  1193  1194     9 
 1179  1191  1193  1195     9 
 1192  1191  1193  1194     9 
 1192  1191  1193  1195     9 
 1191  1193  1195  1196     9 
 1191  1193  1195  1197     9 
 1191  1193  1195  1215     9 
 1194  1193  1195  1196     9 
 1194  1193  1195  1197     9 
 1194  1193  1195  1215     9 
 1193  1195  1197  1198     9 
 1193  1195  1197  1199     9 
 1193  1195  1197  1200     9 
 1196  1195  1197  1198     9 
 1196  1195  1197  1199     9 
 1196  1195  1197  1200     9 
 1215  1195  1197  1198     9 
 1215  1195  1197  1199     9 
 1215  1195  1197  1200     9 
 1193  1195  1215  1216     9 
 1193  1195  1215  1217     9 
 1196  1195  1215  1216     9 
 1196  1195  1215  1217     9 
 1197  1195  1215  1216     9 
 1197  1195  1215  1217     9 
 1195  1197  1200  1201     9 
 1195  1197  1200  1202     9 
 1195  1197  1200  1203     9 
 1198  1197  1200  1201     9 
 1198  1197  1200  1202     9 
 1198  1197  1200  1203     9 
 1199  1197  1200  1201     9 
 1199  1197  1200  1202     9 
 1199  1197  1200  1203     9 
 1197  1200  1203  1204     9 
 1197  1200  1203  1205     9 
 1197  1200  1203  1206     9 
 1201  1200  1203  1204     9 
 1201  1200  1203  1205     9 
 1201  1200  1203  1206     9 
 1202  1200  1203  1204     9 
 1202  1200  1203  1205     9 
 1202  1200  1203  1206     9 
 1200  1203  1206  1207     9 
 1200  1203  1206  1208     9 
 1204  1203  1206  1207     9 
 1204  1203  1206  1208     9 
 1205  1203  1206  1207     9 
 1205  1203  1206  1208     9 
 1203  1206  1208  1209     9 
 1203  1206  1208  1212     9 
 1207  1206  1208  1209     9 
 1207  1206  1208  1212     9 
 1206  1208  1209  1210     9 
 1206  1208  1209  1211     9 
 1212  1208  1209  1210     9 
 1212  1208  1209  1211     9
[truncated: 42,823 more chars]
