# Supplementary material for: Redox-Based Defect Detection in Packed DNA: Insights from Hybrid Quantum Mechanical/Molecular Mechanics Molecular Dynamics Simulations
Source: J Chem Theory Comput. 2023 Nov 14;19(22):8434–45. doi: 10.1021/acs.jctc.3c01013 (PMC10687876; doi:10.1021/acs.jctc.3c01013)
Supplement: Supplementary file 2 — ct3c01013_si_002.zip [file ct3c01013_si_002.zip › packed_dna_8oxog-main/classical_MD/8oxoG_reg2/8oxoG_reduced_reg2/8oxoG_red_reg2_structure.gro]

Protein
252466
    1DA5    O5'    1   0.209  11.007   0.493 -0.3218 -0.3527 -0.0213
    1DA5    H5T    2   0.273  11.040   0.429  0.2267 -0.3917  0.5016
    1DA5    C5'    3   0.079  11.035   0.449 -0.5991 -0.0098  0.8678
    1DA5   H5'1    4   0.049  11.136   0.476  0.0444  1.2788 -2.6716
    1DA5   H5'2    5   0.014  10.966   0.502 -0.7583 -2.4300 -2.1915
    1DA5    C4'    6   0.072  11.007   0.299 -0.5896 -0.2490  0.5213
    1DA5    H4'    7  -0.025  11.039   0.262  0.2123  0.4398 -1.0970
    1DA5    O4'    8   0.183  11.076   0.231  0.6112  0.0049  0.1660
    1DA5    C1'    9   0.245  10.991   0.142  0.9517 -0.1291  0.3656
    1DA5    H1'   10   0.183  10.987   0.052  0.2265  0.5782  0.8168
    1DA5     N9   11   0.380  11.036   0.119  0.3191 -0.3079 -0.3450
    1DA5     C8   12   0.420  11.107  10.678 -0.4720  1.0571 -0.2356
    1DA5     H8   13   0.352  11.110  10.594 -1.1784 -2.5217  0.0396
    1DA5     N7   14   0.540  11.155   0.009  0.2360 -0.1729 -0.5439
    1DA5     C5   15   0.582  11.126   0.139  0.0712 -0.0646  0.4976
    1DA5     C6   16   0.696  11.158   0.219  0.2397  0.0974  0.2667
    1DA5     N6   17   0.801  11.222   0.175  0.0140  0.0521  0.0997
    1DA5    H61   18   0.807  11.270   0.086  0.1038 -0.7109 -0.3102
    1DA5    H62   19   0.872  11.224   0.246  0.2232 -2.3125  0.0200
    1DA5     N1   20   0.706  11.121   0.344  0.4285  0.0976 -0.4769
    1DA5     C2   21   0.602  11.066   0.401 -0.0969 -0.0735 -0.4637
    1DA5     H2   22   0.602  11.039   0.505 -1.0819  0.5358 -0.2977
    1DA5     N3   23   0.485  11.036   0.348 -0.0792 -0.0935  0.1918
    1DA5     C4   24   0.479  11.064   0.210  0.3462 -0.0405 -0.3904
    1DA5    C3'   25   0.092  10.859   0.257  0.9278  0.9171 -0.2336
    1DA5    H3'   26   0.085  10.799   0.348  0.9147 -2.9738 -2.6044
    1DA5    C2'   27   0.234  10.852   0.197  0.1443  0.0802  0.6959
    1DA5   H2'1   28   0.309  10.836   0.274  0.4405  1.2257  0.6571
    1DA5   H2'2   29   0.247  10.787   0.111  0.4611  0.3816  0.5166
    1DA5    O3'   30  14.803  10.816   0.162  0.7244  0.5519 -0.0979
    2DT       P   31  14.804  10.658   0.115  0.3459 -0.2394 -0.1222
    2DT     O1P   32  14.666  10.634   0.061  0.1776  0.1845 -0.1044
    2DT     O2P   33   0.047  10.565   0.216 -0.0779 -0.0241  0.1450
    2DT     O5'   34   0.082  10.640  10.655 -0.3143 -0.3660 -0.7317
    2DT     C5'   35  14.851  10.699  10.535  0.1512  0.4649  0.1408
    2DT    H5'1   36  14.790  10.786  10.562  1.3967  0.9261  1.6153
    2DT    H5'2   37  14.781  10.629  10.490 -2.0886  1.7608  1.4106
    2DT     C4'   38   0.152  10.753  10.440  0.1437  1.0606  0.3674
    2DT     H4'   39   0.111  10.825  10.368  2.1652  2.6584  0.7217
    2DT     O4'   40   0.262  10.821  10.510 -0.0659  0.2876  0.2268
    2DT     C1'   41   0.380  10.784  10.437  0.7898  0.4780  0.1334
    2DT     H1'   42   0.391  10.822  10.335  4.2411 -1.2167 -0.2480
    2DT      N1   43   0.501  10.797  10.518 -0.6400 -0.1678  0.2001
    2DT      C6   44   0.503  10.759  10.648 -0.2062  0.4959 -0.6682
    2DT      H6   45   0.420  10.705  10.691 -0.1753  1.0061  0.0595
    2DT      C5   46   0.606  10.779   0.061 -0.0234 -0.4673 -0.4942
    2DT      C7   47   0.601  10.732   0.207  0.2565  0.5297  0.0613
    2DT     H71   48   0.598  10.814   0.278 -1.5028  1.5003 -1.0539
    2DT     H72   49   0.512  10.671   0.221 -0.6774  0.5424 -4.1974
    2DT     H73   50   0.687  10.669   0.227 -0.0036  0.5219  1.2082
    2DT      C4   51   0.731  10.844   0.016 -0.0895  0.2624  0.1165
    2DT      O4   52   0.825  10.867   0.095  0.3990  0.4486  0.2157
    2DT      N3   53   0.729  10.874  10.551  0.2561 -0.2687 -0.1444
    2DT      H3   54   0.817  10.905  10.512  0.1828  1.4601  0.9790
    2DT      C2   55   0.623  10.854  10.465  0.3049  0.4881 -0.0130
    2DT      O2   56   0.645  10.900  10.357 -0.2458  0.6628  0.1774
    2DT     C3'   57   0.212  10.630  10.371 -0.2526 -0.5554 -0.1596
    2DT     H3'   58   0.161  10.539  10.400 -1.6935 -0.3935 -1.9309
    2DT     C2'   59   0.357  10.634  10.419  0.7861 -0.6895  0.3297
    2DT    H2'1   60   0.365  10.586  10.516  1.4209 -2.8079 -0.7011
    2DT    H2'2   61   0.428  10.588  10.350  1.2525 -1.3834  1.2488
    2DT     O3'   62   0.200  10.644  10.230  0.2157 -0.4225  0.3934
    3DC       P   63   0.230  10.530  10.126  0.1960  0.0038  0.1726
    3DC     O1P   64   0.147  10.568  10.009  0.3662 -0.0824  0.6952
    3DC     O2P   65   0.215  10.397  10.187 -0.2448  0.4869  0.4051
    3DC     O5'   66   0.383  10.559  10.093  0.5990  0.8354  0.2393
    3DC     C5'   67   0.419  10.676  10.028 -0.6207  0.1308  0.5467
    3DC    H5'1   68   0.390  10.751  10.103  0.5219  0.9101  0.2377
    3DC    H5'2   69   0.367  10.684   9.933  0.0643 -0.1550  0.1426
    3DC     C4'   70   0.574  10.671  10.012  0.1215 -0.0513 -0.5311
    3DC     H4'   71   0.606  10.762   9.961  0.9748  1.0223  1.7733
    3DC     O4'   72   0.632  10.686  10.143  0.3569  0.4131  0.0712
    3DC     C1'   73   0.756  10.621  10.134  0.2067 -0.0597 -0.4794
    3DC     H1'   74   0.827  10.687  10.085 -0.3564  0.0673 -1.1349
    3DC      N1   75   0.796  10.591  10.275 -0.3216 -0.1486  0.1030
    3DC      C6   76   0.713  10.533  10.367 -0.4006  0.4952 -0.5407
    3DC      H6   77   0.618  10.496  10.332 -0.6245 -0.1673  0.7395
    3DC      C5   78   0.754  10.515  10.493 -0.7253  0.5857  0.1459
    3DC      H5   79   0.686  10.463  10.559 -0.8021 -0.8817 -1.0217
    3DC      C4   80   0.890  10.559  10.523  0.2212  1.4736  0.5435
    3DC      N4   81   0.930  10.544  10.645  0.4866 -0.6620 -0.4530
    3DC     H41   82   0.865  10.489  10.700  1.3337 -0.7186  0.5072
    3DC     H42   83   1.029  10.560  10.658 -0.0644  2.0476  1.1914
    3DC      N3   84   0.973  10.624  10.445  0.0598 -0.1818  0.1636
    3DC      C2   85   0.930  10.631  10.311 -0.1870 -0.1500 -0.2826
    3DC      O2   86   1.010  10.686  10.233 -0.1046  0.2745 -0.2901
    3DC     C3'   87   0.632  10.552   9.945  0.3609  0.3754  0.4294
    3DC     H3'   88   0.550  10.483   9.922 -1.0600  2.6202 -1.6604
    3DC     C2'   89   0.724  10.491  10.055 -0.0976 -0.7875 -0.3813
    3DC    H2'1   90   0.667  10.417  10.111 -1.9500  1.0814  0.3523
    3DC    H2'2   91   0.813  10.447  10.009 -0.0220 -1.3159  0.2448
    3DC     O3'   92   0.690  10.600   9.830  0.0912  0.2805 -0.1496
    4DA       P   93   0.728  10.492   9.713  0.1141  0.3522 -0.2694
    4DA     O1P   94   0.727  10.564   9.587  0.3733 -0.0662 -0.1680
    4DA     O2P   95   0.636  10.378   9.723 -0.1130  0.2038 -0.3884
    4DA     O5'   96   0.880  10.436   9.732  0.5557 -0.3607  0.1013
    4DA     C5'   97   0.990  10.521   9.699 -0.3729 -0.3127 -0.4797
    4DA    H5'1   98   0.980  10.625   9.732 -0.1264 -0.5892  0.5275
    4DA    H5'2   99   1.001  10.530   9.591 -2.0562 -1.1457 -0.7475
    4DA     C4'  100   1.114  10.469   9.766 -0.0705 -0.3448 -0.3891
    4DA     H4'  101   1.197  10.532   9.735  0.5912  0.9546  3.4565
    4DA     O4'  102   1.110  10.488   9.907 -0.0874 -0.4269  0.7092
    4DA     C1'  103   1.183  10.384   9.973  0.6113 -0.1845 -0.2247
    4DA     H1'  104   1.290  10.406   9.980  0.7349 -1.0476  0.7625
    4DA      N9  105   1.139  10.362  10.116  0.5280 -0.3846  0.4599
    4DA      C8  106   1.031  10.298  10.155 -0.1914  0.1413 -0.8391
    4DA      H8  107   0.954  10.257  10.091 -3.3225  0.1889  2.5303
    4DA      N7  108   1.018  10.284  10.285  0.5427  0.7282  0.3676
    4DA      C5  109   1.130  10.352  10.336 -0.3669  0.2272  0.1949
    4DA      C6  110   1.190  10.370  10.463  0.1052 -0.4795 -0.0219
    4DA      N6  111   1.134  10.336  10.578 -0.2854  0.8945  0.0570
    4DA     H61  112   1.061  10.266  10.582  0.1312  0.5035  1.1767
    4DA     H62  113   1.183  10.351  10.665 -1.4509 -1.6815  1.2553
    4DA      N1  114   1.309  10.433  10.479 -0.1432  0.1731 -0.0796
    4DA      C2  115   1.369  10.472  10.369 -0.3678 -0.1998  0.7038
    4DA      H2  116   1.466  10.518  10.384 -0.4204 -0.3736  1.6792
    4DA      N3  117   1.327  10.469  10.241  0.8181  0.5238 -0.0348
    4DA      C4  118   1.207  10.398  10.232 -0.8364 -0.0558  0.2825
    4DA     C3'  119   1.156  10.330   9.745  0.0676  0.0071 -0.3857
    4DA     H3'  120   1.085  10.278   9.680  2.1402 -2.7824 -0.6629
    4DA     C2'  121   1.153  10.270   9.881 -0.4810  0.0914  0.6923
    4DA    H2'1  122   1.052  10.231   9.896 -1.4338  2.1684  0.0296
    4DA    H2'2  123   1.231  10.195   9.892 -1.0282 -0.4004  1.4013
    4DA     O3'  124   1.286  10.334   9.686  0.4206 -0.3354 -0.0580
    5DA       P  125   1.385  10.202   9.647  0.2330 -0.2281  0.1460
    5DA     O1P  126   1.434  10.215   9.509  0.1080 -0.4859 -0.1438
    5DA     O2P  127   1.328  10.068   9.685 -0.1265  0.2679  0.4088
    5DA     O5'  128   1.507  10.239   9.733 -0.3241 -0.4498 -0.1086
    5DA     C5'  129   1.559  10.374   9.733  0.2308 -0.4974  0.7142
    5DA    H5'1  130   1.484  10.453   9.737  1.2892  0.6204 -0.3806
    5DA    H5'2  131   1.596  10.390   9.632  1.0799  1.1408  1.2422
    5DA     C4'  132   1.679  10.395   9.834  0.0742 -0.1248  0.1218
    5DA     H4'  133   1.709  10.500   9.824 -1.7951  0.3447 -1.0063
    5DA     O4'  134   1.622  10.388   9.961 -0.6443  0.7139  0.2393
    5DA     C1'  135   1.687  10.287  10.040  0.0359 -0.8374 -0.6860
    5DA     H1'  136   1.756  10.328  10.113 -1.0777  0.7270 -0.4543
    5DA      N9  137   1.583  10.222  10.122 -0.2134 -0.0795  0.6174
    5DA      C8  138   1.478  10.149  10.074  0.1992 -0.3733 -0.3750
    5DA      H8  139   1.455  10.125   9.971 -0.7139  0.7635 -0.4490
    5DA      N7  140   1.395  10.111  10.177 -0.4661 -1.0808  0.6322
    5DA      C5  141   1.454  10.161  10.290  0.1747 -0.2049  0.0165
    5DA      C6  142   1.432  10.145  10.431  1.5438 -0.5187 -0.0604
    5DA      N6  143   1.323  10.090  10.481  0.2149 -0.0316 -0.8092
    5DA     H61  144   1.245  10.058  10.426 -0.3432  0.3453 -0.2506
    5DA     H62  145   1.326  10.096  10.581 -0.9576 -2.1784 -0.5887
    5DA      N1  146   1.523  10.186  10.521  0.8137  0.1521  0.5360
    5DA      C2  147   1.623  10.250  10.474 -0.6069 -0.4309 -0.7754
    5DA      H2  148   1.686  10.288  10.553 -1.9034  1.0021 -0.3930
    5DA      N3  149   1.657  10.282  10.347  0.7888  0.3031 -0.2826
    5DA      C4  150   1.572  10.227  10.258 -0.7619  0.0771 -0.3266
    5DA     C3'  151   1.802  10.298   9.831  0.5269  0.1160 -0.1095
    5DA     H3'  152   1.827  10.263   9.731 -0.2341 -2.6696  0.5688
    5DA     C2'  153   1.759  10.200   9.944 -0.2530  0.0948 -0.0505
    5DA    H2'1  154   1.695  10.120   9.907  1.0881 -1.1535  0.2454
    5DA    H2'2  155   1.840  10.155  10.001 -0.6476  0.3813  0.7660
    5DA     O3'  156   1.913  10.370   9.882  0.7148 -0.2141 -0.1954
    6DT       P  157   2.065  10.317   9.867 -0.0482 -0.3299 -0.1788
    6DT     O1P  158   2.139  10.445   9.861 -0.1802  0.3241 -0.0224
    6DT     O2P  159   2.067  10.228   9.756 -0.2984  0.2149  0.0354
    6DT     O5'  160   2.105  10.242  10.003  0.0206  0.0774 -0.0443
    6DT     C5'  161   2.142  10.309  10.119 -0.7806 -0.3748  0.1823
    6DT    H5'1  162   2.076  10.395  10.136  1.3368  1.2414  0.6907
    6DT    H5'2  163   2.243  10.349  10.111 -1.4953  2.3691  2.7862
    6DT     C4'  164   2.131  10.221  10.239 -0.4160 -0.1559  0.5011
    6DT     H4'  165   2.170  10.270  10.329 -0.4731 -2.6078  1.9730
    6DT     O4'  166   1.997  10.192  10.274 -0.2637  0.0229 -0.0597
    6DT     C1'  167   2.008  10.068  10.338  0.3480  0.4759  0.0380
    6DT     H1'  168   2.045  10.100  10.436  1.6868 -0.8384 -0.0071
    6DT      N1  169   1.872  10.002  10.349 -0.6836 -0.4576  0.2812
    6DT      C6  170   1.803   9.961  10.237 -0.4140 -0.5379  0.0088
    6DT      H6  171   1.841   9.971  10.137  0.9978  1.2745  0.6707
    6DT      C5  172   1.689   9.893  10.255 -0.7141 -0.2703  0.8657
    6DT      C7  173   1.613   9.838  10.134  0.4699 -0.4060  0.3782
    6DT     H71  174   1.681   9.824  10.050  1.0623  1.6449  0.4794
    6DT     H72  175   1.551   9.751  10.154  0.3250 -0.7697 -1.4684
    6DT     H73  176   1.540   9.914  10.108 -1.8840 -2.5313  0.3708
    6DT      C4  177   1.636   9.870  10.389 -0.4659 -0.3329 -0.0417
    6DT      O4  178   1.526   9.822  10.416 -0.2504  0.1424  0.3664
    6DT      N3  179   1.709   9.908  10.492  0.0503 -0.5056 -0.2226
    6DT      H3  180   1.676   9.891  10.586 -1.1153  0.6932 -0.3909
    6DT      C2  181   1.832   9.971  10.478 -0.0128  1.2389  0.3252
    6DT      O2  182   1.887  10.006  10.579  0.1773  0.4327 -0.2859
    6DT     C3'  183   2.215  10.097  10.235 -0.1117  0.6177  0.1250
    6DT     H3'  184   2.270  10.083  10.142 -1.6742 -0.4913 -0.6717
    6DT     C2'  185   2.113   9.990  10.255 -0.6950 -0.2031  0.1488
    6DT    H2'1  186   2.082   9.959  10.155  0.4254  1.0365 -0.6136
    6DT    H2'2  187   2.164   9.915  10.314 -0.2584 -0.9679 -1.1505
    6DT     O3'  188   2.312  10.074  10.337  0.0533 -0.8114 -0.1590
    7DA       P  189   2.470  10.092  10.314  0.3063 -0.0916 -0.2033
    7DA     O1P  190   2.499  10.235  10.294 -0.5385 -0.1036  0.0255
    7DA     O2P  191   2.512   9.997  10.202  0.0423 -0.2162 -0.2444
    7DA     O5'  192   2.532  10.050  10.453 -0.2771 -0.6339  0.5246
    7DA     C5'  193   2.543  10.157  10.551  0.3642 -0.5617  0.6165
    7DA    H5'1  194   2.464  10.231  10.539  1.9204  1.3713  1.7070
    7DA    H5'2  195   2.639  10.208  10.542  0.2974 -0.4846  0.3427
    7DA     C4'  196   2.525  10.104   0.023  0.0298  0.0464 -0.5837
    7DA     H4'  197   2.558  10.180   0.094  0.7204  0.1353 -0.9928
    7DA     O4'  198   2.393  10.054   0.049 -0.0257  0.5115 -0.2401
    7DA     C1'  199   2.388   9.914   0.071 -0.1897 -0.0481  0.1177
    7DA     H1'  200   2.361   9.892   0.174  1.4411  0.3445  0.6536
    7DA      N9  201   2.295   9.842  10.652  0.1246 -0.0980  0.5842
    7DA      C8  202   2.307   9.812  10.519 -0.9922  0.3775 -0.2462
    7DA      H8  203   2.396   9.831  10.461 -0.9577  0.4199 -0.1790
    7DA      N7  204   2.209   9.738  10.473  0.1257 -0.5017 -0.0503
    7DA      C5  205   2.117   9.739  10.583  0.2300  0.5104 -0.6012
    7DA      C6  206   1.987   9.688  10.606  0.4138 -0.2634  0.0511
    7DA      N6  207   1.920   9.638  10.508  0.3729  0.1127 -0.2211
    7DA     H61  208   1.963   9.632  10.417  0.9729  1.4439 -0.0473
    7DA     H62  209   1.827   9.605  10.531  0.5720  1.2204  2.6114
    7DA      N1  210   1.931   9.671   0.053  0.2251 -0.2900 -0.0080
    7DA      C2  211   1.999   9.728   0.152 -0.2352  0.1853 -0.3479
    7DA      H2  212   1.950   9.730   0.248  0.6057  2.2439  0.0903
    7DA      N3  213   2.118   9.796   0.146  0.2607 -0.4644 -0.3225
    7DA      C4  214   2.173   9.787   0.023 -0.0701  0.1581  0.4260
    7DA     C3'  215   2.615   9.987   0.069 -0.0099  0.0608 -0.4956
    7DA     H3'  216   2.700   9.981   0.001 -1.5563 -0.1176 -2.4950
    7DA     C2'  217   2.528   9.868   0.044  0.4722  0.2453  0.1879
    7DA    H2'1  218   2.543   9.843  -0.062  0.2913  3.0227 -0.5895
    7DA    H2'2  219   2.557   9.785   0.107 -0.9104 -1.1928 -0.9887
    7DA     O3'  220   2.660  10.007   0.205  0.2744  0.2908  0.3328
    8DT       P  221   2.735   9.890   0.289 -0.3714 -0.6268  0.1695
    8DT     O1P  222   2.813   9.959   0.395 -0.6066 -0.2105  0.3128
    8DT     O2P  223   2.811   9.809   0.197 -0.0823  0.5340  0.4129
    8DT     O5'  224   2.612   9.803   0.356 -0.3135 -0.1851 -0.3705
    8DT     C5'  225   2.519   9.873   0.435  0.5675  0.0642  0.1188
    8DT    H5'1  226   2.460   9.942   0.375 -0.4167 -1.4497 -0.7143
    8DT    H5'2  227   2.572   9.926   0.515 -1.0176  0.5530  0.9069
    8DT     C4'  228   2.406   9.789   0.513  0.1273 -0.1434  0.3631
    8DT     H4'  229   2.347   9.857   0.574  2.1319  2.3970 -0.3729
    8DT     O4'  230   2.336   9.727   0.407 -0.0712  0.0347 -0.3270
    8DT     C1'  231   2.319   9.589   0.424  0.0376  0.3476  1.0246
    8DT     H1'  232   2.241   9.569   0.497 -1.2260 -1.3968 -0.7075
    8DT      N1  233   2.281   9.519   0.294  0.4879  0.1131  0.3752
    8DT      C6  234   2.367   9.526   0.184 -0.7588  0.6974 -0.5225
    8DT      H6  235   2.462   9.574   0.204 -0.1189 -0.4756 -0.6685
    8DT      C5  236   2.333   9.475   0.058 -0.7390 -0.5377  0.0842
    8DT      C7  237   2.434   9.492  10.618  0.2726 -0.4874  0.4355
    8DT     H71  238   2.445   9.393  10.573 -0.1463 -1.2273  1.8991
    8DT     H72  239   2.405   9.565  10.542  1.2548 -0.2006  0.3199
    8DT     H73  240   2.534   9.510  10.658  0.5866  0.0420 -0.5514
    8DT      C4  241   2.205   9.416   0.033 -0.1190 -0.2851  0.3509
    8DT      O4  242   2.163   9.374  10.594 -0.5417 -0.8038 -0.1755
    8DT      N3  243   2.130   9.402   0.147 -0.1164  0.0253  0.3045
    8DT      H3  244   2.051   9.340   0.143 -0.0046 -0.1301  0.4682
    8DT      C2  245   2.158   9.451   0.275 -0.5338  0.0031  0.6484
    8DT      O2  246   2.078   9.426   0.364  0.1244 -0.5052 -0.2951
    8DT     C3'  247   2.475   9.672   0.584  0.1459  0.3238  0.1515
    8DT     H3'  248   2.579   9.686   0.612  0.3116  0.4856 -0.5404
    8DT     C2'  249   2.451   9.558   0.489 -0.1297  0.8363 -0.4959
    8DT    H2'1  250   2.525   9.561   0.409 -2.4929 -3.0192 -3.1860
    8DT    H2'2  251   2.449   9.467   0.550  0.5197  2.9520  2.9620
    8DT     O3'  252   2.412   9.650   0.703  0.4066 -0.0973  0.2586
    9DC       P  253   2.466   9.557   0.822  0.3556 -0.4315  0.5256
    9DC     O1P  254   2.416   9.622   0.944 -0.0399  0.0110 -1.0128
    9DC     O2P  255   2.614   9.537   0.815  0.4635  0.2809 -0.2172
    9DC     O5'  256   2.394   9.417   0.807  0.3492 -0.7533 -0.5909
    9DC     C5'  257   2.260   9.417   0.837 -0.0396  0.0825  0.3835
    9DC    H5'1  258   2.215   9.505   0.792  0.6539  1.7233  2.7206
    9DC    H5'2  259   2.240   9.416   0.944  2.2231  2.4562  0.9214
    9DC     C4'  260   2.187   9.294   0.773  0.0619  0.1051  0.6946
    9DC     H4'  261   2.082   9.320   0.777  0.5174  2.5493 -1.1634
    9DC     O4'  262   2.221   9.287   0.635  0.2286  0.0034 -0.0332
    9DC     C1'  263   2.186   9.160   0.587 -0.4624  0.1961 -0.5445
    9DC     H1'  264   2.078   9.148   0.585 -0.3240 -1.2432 -2.1409
    9DC      N1  265   2.234   9.155   0.444 -0.7063 -0.3478 -0.4999
    9DC      C6  266   2.365   9.178   0.404 -0.3361 -0.1633  0.3688
    9DC      H6  267   2.435   9.210   0.479  0.8003  1.8220 -1.4278
    9DC      C5  268   2.402   9.154   0.274 -0.2726 -0.6584 -0.0820
    9DC      H5  269   2.506   9.172   0.248 -0.7712  1.0529 -1.0760
    9DC      C4  270   2.308   9.124   0.177  0.5122  0.2623  0.2492
    9DC      N4  271   2.348   9.105   0.053  0.1783 -0.2896 -0.0268
    9DC     H41  272   2.446   9.124   0.038 -0.0084  0.1761 -0.7016
    9DC     H42  273   2.284   9.087  -0.023 -1.8860  0.6248  1.3570
    9DC      N3  274   2.185   9.099   0.220 -0.0870 -1.0154 -0.1270
    9DC      C2  275   2.144   9.109   0.348 -0.4079 -0.5214 -0.2306
    9DC      O2  276   2.030   9.065   0.375 -0.3069  0.7274  0.1724
    9DC     C3'  277   2.217   9.149   0.831  0.9786  0.1520 -0.1199
    9DC     H3'  278   2.299   9.142   0.901  0.8582 -0.8997 -0.0743
    9DC     C2'  279   2.256   9.081   0.699  1.1214 -0.1851 -0.4066
    9DC    H2'1  280   2.364   9.075   0.688  1.6332  1.4398  2.7247
    9DC    H2'2  281   2.220   8.979   0.698 -0.2110  0.2304  1.1227
    9DC     O3'  282   2.091   9.098   0.891 -0.8939 -0.1152  0.1222
   10DC       P  283   2.077   8.947   0.943  0.1159  0.4670  0.1016
   10DC     O1P  284   2.008   8.957   1.069  0.4337  0.3449 -0.3184
   10DC     O2P  285   2.210   8.883   0.936  0.0435  0.1251 -0.6944
   10DC     O5'  286   1.983   8.856   0.845 -0.0447 -0.5251  0.5787
   10DC     C5'  287   1.846   8.878   0.830 -0.4302 -0.2956 -0.1792
   10DC    H5'1  288   1.823   8.980   0.800  0.3772 -0.0773 -0.0749
   10DC    H5'2  289   1.796   8.871   0.927  0.8652  2.6507  0.8035
   10DC     C4'  290   1.799   8.763   0.740  0.1586 -0.4823 -0.0958
   10DC     H4'  291   1.692   8.775   0.721  0.3802 -0.7661 -1.7221
   10DC     O4'  292   1.854   8.777   0.608  0.0570 -0.1258  0.2750
   10DC     C1'  293   1.911   8.652   0.582 -0.4352  0.1159  0.7801
   10DC     H1'  294   1.834   8.595   0.531 -0.3542 -0.8013  1.6605
   10DC      N1  295   2.031   8.672   0.494 -0.7829  0.0570 -0.0449
   10DC      C6  296   2.133   8.745   0.547  0.7196  0.7637 -0.2639
   10DC      H6  297   2.129   8.755   0.654 -4.0314 -2.9329  0.2395
   10DC      C5  298   2.241   8.784   0.465  0.1266  0.4716 -0.3316
   10DC      H5  299   2.327   8.840   0.500 -0.2091  1.4931 -1.1008
   10DC      C4  300   2.227   8.758   0.324 -0.1317  0.2504 -0.7255
   10DC      N4  301   2.328   8.782   0.248 -0.0276 -0.4160 -0.7274
   10DC     H41  302   2.416   8.808   0.291 -1.2088 -0.3088  1.8313
   10DC     H42  303   2.318   8.763   0.150  2.4237 -0.4759 -1.0300
   10DC      N3  304   2.127   8.692   0.278  0.4902  0.1529 -0.4880
   10DC      C2  305   2.034   8.638   0.360  0.8045  0.6285  0.7588
   10DC      O2  306   1.961   8.554   0.306  0.1005  0.7089 -0.1939
   10DC     C3'  307   1.830   8.625   0.803  1.2198 -0.2046 -0.2640
   10DC     H3'  308   1.878   8.637   0.900  1.5222  1.3541 -0.5785
   10DC     C2'  309   1.932   8.572   0.706  0.2644 -0.6708 -0.6028
   10DC    H2'1  310   2.032   8.591   0.744  0.7624 -1.6886 -1.3657
   10DC    H2'2  311   1.920   8.465   0.690 -0.4669 -0.3218 -2.6204
   10DC     O3'  312   1.703   8.554   0.815 -0.6080 -0.0712 -0.5610
   11DA       P  313   1.685   8.404   0.880  0.1393  0.0035 -0.3099
   11DA     O1P  314   1.542   8.371   0.878 -0.1401  0.2796 -0.0836
   11DA     O2P  315   1.761   8.395   1.011 -0.0786  0.5618 -0.2021
   11DA     O5'  316   1.755   8.314   0.774  0.5120  0.7581  0.2132
   11DA     C5'  317   1.691   8.274   0.654  0.5370  0.6763  0.3468
   11DA    H5'1  318   1.658   8.362   0.599  1.1809  0.1918 -0.8612
   11DA    H5'2  319   1.605   8.217   0.687 -0.2397  0.7141 -1.4927
   11DA     C4'  320   1.769   8.186   0.556 -0.4075  0.2694 -0.1456
   11DA     H4'  321   1.699   8.137   0.488  0.8769 -0.7294 -0.7908
   11DA     O4'  322   1.867   8.252   0.470  0.7202 -0.0383 -0.0022
   11DA     C1'  323   1.988   8.184   0.471 -0.4207 -0.3940 -0.4716
   11DA     H1'  324   1.989   8.103   0.399 -0.6852 -0.2401 -0.6475
   11DA      N9  325   2.103   8.269   0.434 -0.0527  0.2818 -0.0412
   11DA      C8  326   2.173   8.364   0.504  0.6339  0.1950  0.3447
   11DA      H8  327   2.148   8.379   0.608 -0.6415 -0.7641  0.2012
   11DA      N7  328   2.264   8.432   0.439 -0.2911  0.2054 -0.5162
   11DA      C5  329   2.260   8.372   0.310 -0.1958 -0.9568 -0.4238
   11DA      C6  330   2.330   8.388   0.187  0.4818  0.0193 -0.3752
   11DA      N6  331   2.434   8.468   0.179  0.1165 -0.6694 -0.1819
   11DA     H61  332   2.442   8.529   0.260 -1.6666 -0.6690  0.0291
   11DA     H62  333   2.488   8.490   0.097  0.1985  2.6615  0.6156
   11DA      N1  334   2.299   8.315   0.081 -0.8104  0.1744  0.2183
   11DA      C2  335   2.211   8.220   0.097 -0.0392  0.3639 -0.2875
   11DA      H2  336   2.195   8.160   0.008 -0.7354 -1.4985  1.0289
   11DA      N3  337   2.132   8.199   0.202  0.3675 -0.3489  0.0278
   11DA      C4  338   2.165   8.271   0.310  0.2658  0.0683  0.1190
   11DA     C3'  339   1.856   8.078   0.629  0.3635  0.4895  0.2221
   11DA     H3'  340   1.840   8.067   0.736  1.3864 -1.3328  0.2474
   11DA     C2'  341   1.992   8.139   0.618  0.2711 -0.0279 -0.2198
   11DA    H2'1  342   2.009   8.227   0.681 -0.2039  1.4623 -2.0604
   11DA    H2'2  343   2.070   8.065   0.632  1.5834  1.2901 -0.2838
   11DA     O3'  344   1.864   7.956   0.563 -0.2810 -0.7015 -0.0730
   12DC       P  345   1.851   7.817   0.634  0.2440  0.0566  0.1728
   12DC     O1P  346   1.712   7.794   0.677  0.0164 -0.1741 -0.4541
   12DC     O2P  347   1.957   7.806   0.733 -0.1695 -0.3705  0.1433
   12DC     O5'  348   1.873   7.714   0.507 -0.6859 -0.0752 -0.4026
   12DC     C5'  349   1.790   7.708   0.390 -0.5537  0.0177  0.0204
   12DC    H5'1  350   1.733   7.801   0.381 -1.1315 -0.2671  0.7231
   12DC    H5'2  351   1.723   7.624   0.406  2.0107 -2.7326 -2.3559
   12DC     C4'  352   1.853   7.675   0.260 -0.6762  0.4466  0.0199
   12DC     H4'  353   1.776   7.662   0.184  1.7600 -0.5151 -2.4197
   12DC     O4'  354   1.954   7.774   0.220 -0.1716  0.0354  0.0041
   12DC     C1'  355   2.083   7.709   0.198  0.9278  0.4807 -0.8308
   12DC     H1'  356   2.099   7.670   0.097 -1.1345 -0.5785 -0.8148
   12DC      N1  357   2.196   7.802   0.233  0.4100 -0.0823 -0.7904
   12DC      C6  358   2.209   7.844   0.365 -0.1072  0.0681 -0.4743
   12DC      H6  359   2.142   7.804   0.439  2.1944 -0.2839  1.5305
   12DC      C5  360   2.300   7.940   0.391 -0.9974 -0.1571 -0.0666
   12DC      H5  361   2.315   7.981   0.489 -1.4835  1.7521 -0.7361
   12DC      C4  362   2.381   7.993   0.289  0.9659 -0.4696  0.6370
   12DC      N4  363   2.468   8.088   0.316 -0.4216 -0.9879 -0.1159
   12DC     H41  364   2.486   8.122   0.410  1.4053 -0.6741 -0.5363
   12DC     H42  365   2.532   8.120   0.245 -0.5423 -1.7072 -0.5584
   12DC      N3  366   2.369   7.952   0.166 -0.3590 -0.0760 -0.5788
   12DC      C2  367   2.275   7.861   0.134 -0.2112  0.0822 -0.5355
   12DC      O2  368   2.268   7.825   0.016 -0.5063 -0.4946  0.5724
   12DC     C3'  369   1.928   7.544   0.260 -0.5306  0.3723 -0.6137
   12DC     H3'  370   1.884   7.465   0.321 -0.1290 -0.1175 -0.9577
   12DC     C2'  371   2.074   7.586   0.284  0.3659 -0.0620  0.6106
   12DC    H2'1  372   2.091   7.601   0.390 -0.1812 -0.8164  0.8105
   12DC    H2'2  373   2.148   7.513   0.252  1.4182  0.3044  2.1046
   12DC     O3'  374   1.915   7.493   0.126 -0.3081 -0.0675  0.0427
   13DC       P  375   1.950   7.341   0.101  0.1687  0.0014  0.3159
   13DC     O1P  376   1.858   7.297  10.661  0.0877  0.0653  0.7092
   13DC     O2P  377   1.942   7.263   0.226 -0.3985 -0.0118  0.3998
   13DC     O5'  378   2.103   7.340   0.051  0.8018 -0.1192 -0.4340
   13DC     C5'  379   2.145   7.367  10.591  0.1369  0.3335  0.5482
   13DC    H5'1  380   2.102   7.463  10.566 -1.2415  0.2618  2.4298
   13DC    H5'2  381   2.128   7.282  10.524  0.4856 -0.7533  1.7992
   13DC     C4'  382   2.294   7.389  10.601  0.0827  0.2678 -0.2460
   13DC     H4'  383   2.345   7.415  10.508  0.0177  1.2292 -0.0247
   13DC     O4'  384   2.322   7.494   0.023 -0.0358 -0.5120  0.1718
   13DC     C1'  385   2.442   7.445   0.084  0.1648 -0.7712  0.0634
   13DC     H1'  386   2.521   7.449   0.008 -1.6867 -2.9891 -2.1633
   13DC      N1  387   2.475   7.526   0.203  0.1116 -0.5778 -0.1402
   13DC      C6  388   2.421   7.512   0.330  0.8085 -0.0570 -0.1938
   13DC      H6  389   2.376   7.415   0.349 -0.2552  0.4119 -0.2836
   13DC      C5  390   2.443   7.605   0.422  0.2786  0.4783 -0.2566
   13DC      H5  391   2.409   7.596   0.524  1.2113  1.6129  0.1673
   13DC      C4  392   2.530   7.715   0.388 -0.2677 -0.4592 -0.3370
   13DC      N4  393   2.567   7.801   0.481 -0.4488  0.2055 -0.4571
   13DC     H41  394   2.507   7.811   0.561 -0.2784  1.5716 -0.4720
   13DC     H42  395   2.620   7.885   0.459 -0.5366  0.6118  0.8050
   13DC      N3  396   2.588   7.723   0.272 -0.2466 -0.3338  0.3145
   13DC      C2  397   2.563   7.631   0.178  0.2521  0.2950  0.4897
   13DC      O2  398   2.636   7.642   0.081  0.1333 -0.1263 -0.2379
   13DC     C3'  399   2.370   7.262  10.646 -0.3093 -0.1797  0.3142
   13DC     H3'  400   2.304   7.175  10.646 -0.2637 -0.2171 -0.4976
   13DC     C2'  401   2.419   7.298   0.115  0.1990  0.1132 -0.0267
   13DC    H2'1  402   2.341   7.278   0.189 -0.5177  1.0024 -0.5104
   13DC    H2'2  403   2.509   7.245   0.144 -0.7769 -1.6886 -0.1408
   13DC     O3'  404   2.490   7.242  10.574 -0.1630  0.4897  0.0478
   14DT       P  405   2.489   7.136  10.453 -0.0659  0.0198  0.3070
   14DT     O1P  406   2.376   7.173  10.365 -0.7178 -0.5088 -1.1061
   14DT     O2P  407   2.489   6.997  10.506 -0.3036 -0.0565  0.3932
   14DT     O5'  408   2.636   7.167  10.379 -0.4627  0.7836  0.3441
   14DT     C5'  409   2.645   7.278  10.287 -0.1610  0.6349 -0.1604
   14DT    H5'1  410   2.566   7.346  10.319 -1.6671 -1.3259  0.4812
   14DT    H5'2  411   2.620   7.247  10.186 -0.6650  3.5615 -1.0333
   14DT     C4'  412   2.779   7.341  10.284  0.1272  0.4807  0.2340
   14DT     H4'  413   2.781   7.420  10.209  0.4500  1.0478  0.8284
   14DT     O4'  414   2.796   7.414  10.404 -0.0001 -0.1437  0.1837
   14DT     C1'  415   2.926   7.405  10.457 -0.3204  0.4605  0.1992
   14DT     H1'  416   2.990   7.477  10.408 -0.4507 -0.5893 -1.6243
   14DT      N1  417   2.907   7.404  10.606 -0.3465  0.3619  0.2425
   14DT      C6  418   2.834   7.304  10.675 -0.9002 -1.4403  0.1848
   14DT      H6  419   2.795   7.219  10.620 -0.6429 -0.5112 -1.5226
   14DT      C5  420   2.821   7.320   0.142 -0.3305  0.3681  0.2062
   14DT      C7  421   2.755   7.207   0.215 -0.6171 -0.1483  0.0385
   14DT     H71  422   2.698   7.151   0.141  1.1043  0.4840 -1.8444
   14DT     H72  423   2.820   7.130   0.255  1.0059 -1.1183 -3.9647
   14DT     H73  424   2.696   7.253   0.294  0.1122  3.6615 -1.3800
   14DT      C4  425   2.875   7.429   0.213  0.0853 -0.6568 -0.4240
   14DT      O4  426   2.864   7.450   0.332 -0.2748 -0.0131 -0.3485
   14DT      N3  427   2.949   7.523   0.136 -0.6033  0.7887 -0.2067
   14DT      H3  428   2.989   7.604   0.182 -0.2856  0.3733  0.2596
   14DT      C2  429   2.979   7.503   0.004  0.5150  0.0906  0.0798
   14DT      O2  430   3.054   7.580  10.619 -0.1042  0.1732  0.0286
   14DT     C3'  431   2.901   7.248  10.262 -0.3645 -0.2360 -0.1857
   14DT     H3'  432   2.879   7.143  10.240 -1.9328  0.0600 -0.1974
   14DT     C2'  433   2.972   7.271  10.396 -0.6305  0.3109  0.0489
   14DT    H2'1  434   2.946   7.185  10.457  0.5816  0.5825  0.9957
   14DT    H2'2  435   3.081   7.272  10.383 -0.2249  0.2966  2.9504
   14DT     O3'  436   2.986   7.302  10.159 -0.4072  0.2210 -0.3010
   15DG       P  437   3.126   7.235  10.113 -0.0170  0.3288  0.0028
   15DG     O1P  438   3.160   7.282   9.975 -0.1681 -0.7839  0.1776
   15DG     O2P  439   3.131   7.094  10.146 -0.0841  0.0083  0.3752
   15DG     O5'  440   3.234   7.295  10.211 -0.2737  0.3638 -0.7736
   15DG     C5'  441   3.268   7.432  10.211 -0.6076 -0.0581  0.1627
   15DG    H5'1  442   3.185   7.502  10.216  0.1866  0.8366  2.0112
   15DG    H5'2  443   3.329   7.460  10.125 -0.8121  0.8179  0.2856
   15DG     C4'  444   3.361   7.456  10.328 -0.0487  0.2001 -0.5458
   15DG     H4'  445   3.402   7.557  10.318 -0.3626  0.5621  1.3984
   15DG     O4'  446   3.288   7.442  10.449 -0.4381  0.3377 -0.0438
   15DG     C1'  447   3.375   7.368  10.542  0.6019 -0.9340 -0.2985
   15DG     H1'  448   3.448   7.438  10.581  1.7215 -0.5540 -2.9090
   15DG      N9  449   3.299   7.300  10.654 -0.2885  0.2785  0.3309
   15DG      C8  450   3.204   7.196  10.639 -0.1362 -0.1871 -1.1725
   15DG      H8  451   3.185   7.140  10.549  0.8346 -1.2300 -0.7417
   15DG      N7  452   3.156   7.160   0.089 -0.5892 -0.1241 -0.2877
   15DG      C5  453   3.209   7.253   0.178  0.3001  0.0182  0.0096
   15DG      C6  454   3.183   7.281   0.317 -0.7748  0.2833  0.0826
   15DG      O6  455   3.109   7.226   0.399  0.1228  0.1604 -0.1465
   15DG      N1  456   3.268   7.376   0.372  0.1733 -0.3196  0.2143
   15DG      H1  457   3.238   7.409   0.463  0.7411  0.1589  0.2372
   15DG      C2  458   3.356   7.449   0.306 -0.1673  0.4281 -0.2987
   15DG      N2  459   3.406   7.560   0.366 -0.1264  0.4180 -0.3913
   15DG     H21  460   3.351   7.589   0.445 -3.1212  2.0632 -2.8193
   15DG     H22  461   3.479   7.618   0.328  0.3488 -1.4202 -2.4630
   15DG      N3  462   3.375   7.433   0.176 -0.1332  0.2905  0.5216
   15DG      C4  463   3.300   7.335   0.116 -0.4076 -1.1056  0.7411
   15DG     C3'  464   3.489   7.366  10.339  0.7953 -0.1905  0.4238
   15DG     H3'  465   3.499   7.316  10.243  0.7037  2.4356 -1.0360
   15DG     C2'  466   3.444   7.272  10.454 -0.4664  0.2869 -0.6213
   15DG    H2'1  467   3.379   7.195  10.411  1.1157 -1.0986 -0.6633
   15DG    H2'2  468   3.543   7.240  10.488 -1.4254 -0.4494  1.5941
   15DG     O3'  469   3.597   7.447  10.370  0.0115  0.1519 -1.1584
   16DC       P  470   3.752   7.400  10.342  0.1699 -0.2629  0.0595
   16DC     O1P  471   3.809   7.515  10.264  0.0975  0.6685 -0.3765
   16DC     O2P  472   3.753   7.260  10.294  0.3070 -0.7351  0.4440
   16DC     O5'  473   3.800   7.399  10.499  0.2794  0.1796  0.0122
   16DC     C5'  474   3.822   7.521  10.573 -0.1447  0.4483 -0.1361
   16DC    H5'1  475   3.737   7.589  10.562 -1.0932 -0.9160 -1.6831
   16DC    H5'2  476   3.906   7.579  10.535 -0.6660  1.1257 -0.2702
   16DC     C4'  477   3.860   7.489   0.050  1.3238  0.3051 -0.5724
   16DC     H4'  478   3.878   7.576   0.113 -0.0377  0.9748 -1.0681
   16DC     O4'  479   3.755   7.421   0.114  0.1270  0.2095  0.5052
   16DC     C1'  480   3.815   7.316   0.186  0.3737  0.1890  0.6481
   16DC     H1'  481   3.870   7.351   0.274  0.8769  2.0831 -0.3594
   16DC      N1  482   3.705   7.222   0.221 -0.0170  0.2989  0.0124
   16DC      C6  483   3.662   7.120   0.135  0.1549  0.4018  0.0942
   16DC      H6  484   3.708   7.099   0.039 -0.1968  1.9749 -0.4535
   16DC      C5  485   3.554   7.045   0.173  0.1062 -0.2464 -0.1974
   16DC      H5  486   3.521   6.972   0.101  1.8631  0.7093 -2.0730
   16DC      C4  487   3.489   7.072   0.296 -0.0629 -0.0867 -0.4536
   16DC      N4  488   3.383   7.014   0.333  0.2534  0.5520 -0.0696
   16DC     H41  489   3.355   6.929   0.287  0.8892  0.5681 -0.4938
   16DC     H42  490   3.339   7.044   0.419  0.6772  2.0969 -0.3542
   16DC      N3  491   3.528   7.179   0.374  0.1071 -0.2706  0.7082
   16DC      C2  492   3.633   7.253   0.336  0.0665 -0.5360  0.5971
   16DC      O2  493   3.668   7.350   0.406 -0.0776  0.2985  0.2814
   16DC     C3'  494   3.981   7.402   0.062 -0.4758  0.4159  0.9900
   16DC     H3'  495   4.039   7.391  -0.029 -1.6702  0.4047  0.1971
   16DC     C2'  496   3.930   7.266   0.099  0.1538  0.4313  0.6812
   16DC    H2'1  497   3.878   7.221   0.013  1.5942  1.5933 -0.8640
   16DC    H2'2  498   3.998   7.198   0.150  2.0941  2.0039  0.3157
   16DC     O3'  499   4.062   7.435   0.179  0.0030 -0.0298 -0.3056
   17DA       P  500   4.171   7.548   0.175 -0.1640  0.1411  0.2603
   17DA     O1P  501   4.120   7.670   0.112  0.0186 -0.1824  0.1424
   17DA     O2P  502   4.300   7.485   0.125 -0.2375 -0.3160  0.3385
   17DA     O5'  503   4.184   7.577   0.329 -0.1773  0.3950 -0.1477
   17DA     C5'  504   4.135   7.696   0.378 -0.1746 -0.5941 -0.0830
   17DA    H5'1  505   4.033   7.714   0.344 -0.3559  0.0091  0.7567
   17DA    H5'2  506   4.202   7.776   0.347 -2.7407  1.4612 -0.7301
   17DA     C4'  507   4.123   7.706   0.530  0.4459  0.6762 -0.1671
   17DA     H4'  508   4.078   7.800   0.561 -0.9559 -0.6528  2.0457
   17DA     O4'  509   4.026   7.600   0.560 -0.4483  0.5320  0.2943
   17DA     C1'  510   4.095   7.496   0.629 -0.4236  0.2656 -0.7501
   17DA     H1'  511   4.071   7.505   0.735 -1.4787 -0.8974 -0.8620
   17DA      N9  512   4.059   7.358   0.570  0.4815  0.5016 -0.0863
   17DA      C8  513   4.099   7.302   0.453  0.2836  0.6077 -0.3613
   17DA      H8  514   4.165   7.352   0.384  1.0184  1.2953  0.7933
   17DA      N7  515   4.030   7.197   0.415 -0.0025 -0.0419 -0.0383
   17DA      C5  516   3.940   7.181   0.523 -0.3358  0.3094 -0.3572
   17DA      C6  517   3.847   7.083   0.559  0.7217  1.1641 -0.1900
   17DA      N6  518   3.811   6.971   0.490 -0.3076 -0.7978  0.3361
   17DA     H61  519   3.852   6.962   0.398 -2.4624  2.3307 -1.1198
   17DA     H62  520   3.740   6.914   0.533 -0.7683 -0.1366  0.4658
   17DA      N1  521   3.780   7.089   0.667  0.2932 -0.2038 -0.3808
   17DA      C2  522   3.801   7.189   0.752  0.1513 -0.0230 -0.3211
   17DA      H2  523   3.739   7.206   0.839  0.6148  0.8355 -0.1549
   17DA      N3  524   3.881   7.291   0.729 -0.5489  0.3720  0.4725
   17DA      C4  525   3.954   7.280   0.613  0.5087  0.1266 -0.1209
   17DA     C3'  526   4.253   7.671   0.611 -0.2604 -0.0171  0.2041
   17DA     H3'  527   4.344   7.701   0.560 -1.0172  2.8278  0.3293
   17DA     C2'  528   4.249   7.520   0.616  0.7323 -0.4187  0.0373
   17DA    H2'1  529   4.291   7.491   0.519  1.4335  1.2810 -0.2001
   17DA    H2'2  530   4.310   7.479   0.697  1.5731  0.8353  0.0614
   17DA     O3'  531   4.242   7.736   0.736 -0.4146  0.7523 -0.2822
   18DG       P  532   4.356   7.713   0.843  0.1431 -0.1044  0.0326
   18DG     O1P  533   4.332   7.822   0.947 -0.5470  0.4183 -0.9199
   18DG     O2P  534   4.483   7.708   0.768  0.2207  0.4016 -0.8101
   18DG     O5'  535   4.318   7.574   0.919 -0.0235 -0.7851 -0.1934
   18DG     C5'  536   4.213   7.569   1.014  0.5279  0.4040 -0.1222
   18DG    H5'1  537   4.119   7.603   0.969 -0.9484 -1.4053  1.4528
   18DG    H5'2  538   4.238   7.626   1.103  0.9113 -2.4864  1.7626
   18DG     C4'  539   4.190   7.421   1.059 -0.4688 -0.5387 -0.0129
   18DG     H4'  540   4.111   7.422   1.134 -1.7416  0.2613 -1.3191
   18DG     O4'  541   4.145   7.336   0.961  0.7212  0.2269  0.4321
   18DG     C1'  542   4.218   7.224   0.966  0.4554 -0.4126  0.4850
   18DG     H1'  543   4.176   7.172   1.052  0.2662  1.5916  1.6797
   18DG      N9  544   4.203   7.131   0.848 -0.2229  0.3134  0.4421
   18DG      C8  545   4.275   7.126   0.730  0.4962  0.4797  0.4154
   18DG      H8  546   4.354   7.198   0.713  0.7504  0.2255  0.5091
   18DG      N7  547   4.254   7.019   0.653  0.0049 -0.9551  0.0480
   18DG      C5  548   4.143   6.958   0.720 -0.0575 -0.7279 -0.1582
   18DG      C6  549   4.066   6.850   0.673 -0.2723 -0.0259  0.8061
   18DG      O6  550   4.071   6.786   0.567  0.0167  0.1188 -0.5326
   18DG      N1  551   3.960   6.827   0.761 -0.3271 -0.5154 -0.1327
   18DG      H1  552   3.899   6.750   0.738 -0.4320 -0.6418  0.5556
   18DG      C2  553   3.934   6.891   0.875 -0.9058 -0.0051  0.4146
   18DG      N2  554   3.831   6.864   0.949 -0.0264  0.0451  0.0521
   18DG     H21  555   3.774   6.784   0.926 -0.8974 -0.1101  2.4889
   18DG     H22  556   3.802   6.932   1.017 -2.1707  0.4814 -1.2034
   18DG      N3  557   4.003   6.998   0.915 -0.4147 -0.5243  0.7845
   18DG      C4  558   4.109   7.024   0.833 -0.4845 -0.2213 -0.3271
   18DG     C3'  559   4.319   7.357   1.124  0.2364 -0.2495 -0.0092
   18DG     H3'  560   4.399   7.430   1.132 -2.0100  2.3133  0.2486
   18DG     C2'  561   4.356   7.268   1.006 -0.3851  0.4355  0.0186
   18DG    H2'1  562   4.405   7.328   0.929  1.4432  2.3013  2.4714
   18DG    H2'2  563   4.426   7.187   1.027 -0.8326 -0.7039 -2.4725
   18DG     O3'  564   4.280   7.298   1.246  0.5039 -0.1963  0.3286
   19DA       P  565   4.376   7.305   1.376  0.3376  0.0791  0.1638
   19DA     O1P  566   4.403   7.446   1.403  0.3820  0.1700  0.3414
   19DA     O2P  567   4.492   7.217   1.354 -0.0647 -0.2188  0.2025
   19DA     O5'  568   4.295   7.237   1.490  0.0094 -0.9890  0.0057
   19DA     C5'  569   4.165   7.288   1.533 -0.4856 -0.6236  0.2759
   19DA    H5'1  570   4.126   7.361   1.462  2.9323  0.7586 -0.4062
   19DA    H5'2  571   4.170   7.338   1.629 -1.5069 -1.2386  0.6654
   19DA     C4'  572   4.068   7.171   1.543  0.1602  0.0418  0.0411
   19DA     H4'  573   3.969   7.203   1.576 -0.8666  0.0970 -2.8369
   19DA     O4'  574   4.056   7.113   1.411  0.1413 -0.0512  0.4830
   19DA     C1'  575   4.101   6.976   1.427 -0.5051  0.2635 -0.1177
   19DA     H1'  576   4.013   6.914   1.448  0.5218 -0.9123  0.8768
   19DA      N9  577   4.163   6.937   1.297 -0.1628 -0.5458 -0.3059
   19DA      C8  578   4.273   6.977   1.235 -0.2574  0.1700 -0.3534
   19DA      H8  579   4.337   7.047   1.286  0.6994 -1.0343  0.1667
   19DA      N7  580   4.306   6.917   1.121 -0.4207 -0.0233 -0.3824
   19DA      C5  581   4.197   6.824   1.108 -0.5154  0.0572  0.0640
   19DA      C6  582   4.162   6.721   1.015 -0.2345 -0.3438 -0.1509
   19DA      N6  583   4.238   6.690   0.916 -0.7395 -0.3399 -0.0560
   19DA     H61  584   4.334   6.720   0.916 -0.5295 -0.9509  1.3503
   19DA     H62  585   4.213   6.613   0.855  1.1818 -1.3503  0.3515
   19DA      N1  586   4.062   6.633   1.042 -0.1029  0.0745 -0.0207
   19DA      C2  587   3.995   6.649   1.157 -0.2578 -0.2706  0.0141
   19DA      H2  588   3.912   6.587   1.188  0.3641 -0.6519  0.9799
   19DA      N3  589   4.022   6.738   1.254 -0.2090  0.3968 -0.0421
   19DA      C4  590   4.120   6.829   1.219  0.2705 -0.0067 -0.0541
   19DA     C3'  591   4.110   7.062   1.647  0.2069  0.0678 -0.4069
   19DA     H3'  592   4.178   7.112   1.715  2.0724 -0.0684 -2.0908
   19DA     C2'  593   4.186   6.972   1.553 -0.2963  0.3309  0.0184
   19DA    H2'1  594   4.288   7.003   1.530 -0.3716  0.4433 -0.1662
   19DA    H2'2  595   4.190   6.870   1.591 -0.2863 -0.3698 -1.8114
   19DA     O3'  596   3.993   7.001   1.707  0.4142  0.2352 -0.8239
   20DT       P  597   3.994   6.932   1.854  0.0037  0.5233  0.4647
   20DT     O1P  598   3.872   6.972   1.933  0.3818  0.0395  0.1865
   20DT     O2P  599   4.126   6.966   1.920  0.0127 -0.3387  0.0802
   20DT     O5'  600   3.988   6.781   1.829  0.0110  0.5268 -0.3023
   20DT     C5'  601   3.870   6.710   1.796  0.6947 -0.0113  0.7481
   20DT    H5'1  602   3.790   6.769   1.752  1.8695  1.1138  0.0580
   20DT    H5'2  603   3.834   6.661   1.887 -0.9380 -4.0029 -1.7864
   20DT     C4'  604   3.889   6.588   1.709 -0.0154  0.4408  0.3991
   20DT     H4'  605   3.795   6.546   1.673  1.5415 -2.2272 -0.9032
   20DT     O4'  606   3.961   6.615   1.586 -0.2098 -0.0122 -0.2174
   20DT     C1'  607   4.017   6.490   1.542 -0.7068 -0.3081 -0.4598
   20DT     H1'  608   3.944   6.438   1.481 -0.2294  0.4926 -1.7599
   20DT      N1  609   4.139   6.514   1.467 -0.1700 -0.0253  0.3152
   20DT      C6  610   4.238   6.606   1.509 -0.4710  1.1768 -0.3887
   20DT      H6  611   4.224   6.666   1.597  2.5984  4.5677 -1.9113
   20DT      C5  612   4.345   6.632   1.429  0.5203 -0.4231 -0.2344
   20DT      C7  613   4.438   6.745   1.468 -0.1111  0.1689  0.2107
   20DT     H71  614   4.394   6.792   1.556 -0.4028  0.5577 -0.1407
   20DT     H72  615   4.544   6.726   1.484  0.0748 -1.6268 -2.4212
   20DT     H73  616   4.433   6.821   1.390  0.3464  0.9439  0.9205
   20DT      C4  617   4.369   6.560   1.301 -0.3211  0.1757  0.1090
   20DT      O4  618   4.466   6.591   1.224  0.2755  0.5597  0.1614
   20DT      N3  619   4.271   6.471   1.277 -0.3215 -0.4385 -0.0171
   20DT      H3  620   4.286   6.422   1.190 -1.4465  1.9817 -1.6929
   20DT      C2  621   4.155   6.444   1.349 -0.2284 -0.0096  0.6221
   20DT      O2  622   4.080   6.358   1.305  0.1368 -0.3734 -0.0283
   20DT     C3'  623   3.967   6.473   1.779 -0.7032  0.5382  0.2602
   20DT     H3'  624   4.030   6.521   1.854 -0.3545  0.4163  0.0474
   20DT     C2'  625   4.050   6.414   1.669  0.0534 -0.2126  0.7929
   20DT    H2'1  626   4.151   6.436   1.704  0.3799  1.3961 -0.9982
   20DT    H2'2  627   4.046   6.306   1.649 -2.5179  0.5555 -4.8390
   20DT     O3'  628   3.880   6.385   1.837  0.3022 -0.2817 -0.4498
   21DT       P  629   3.911   6.285   1.958 -0.2443 -0.2747 -0.1544
   21DT     O1P  630   3.781   6.250   2.016  0.3408 -0.1254  0.1754
   21DT     O2P  631   4.007   6.353   2.048  0.2338  0.1128  0.2912
   21DT     O5'  632   3.982   6.151   1.889  0.2131 -0.2076  0.0095
   21DT     C5'  633   3.889   6.068   1.819  0.7141  0.3280  0.8016
   21DT    H5'1  634   3.827   6.140   1.764 -0.1862 -1.3676 -0.4870
   21DT    H5'2  635   3.828   6.009   1.886  0.6141 -0.2370  0.2215
   21DT     C4'  636   3.957   5.979   1.709  0.2344 -0.0927  0.6524
   21DT     H4'  637   3.880   5.923   1.654 -0.0056  1.5971 -0.8196
   21DT     O4'  638   4.027   6.056   1.619 -0.2482 -0.1376  0.5227
   21DT     C1'  639   4.151   6.004   1.600 -0.4577 -0.5985  0.0533
   21DT     H1'  640   4.147   5.923   1.527  0.5049 -0.1296 -0.5469
   21DT      N1  641   4.252   6.106   1.554 -0.0772  0.3325 -0.3352
   21DT      C6  642   4.298   6.205   1.637 -0.0035 -0.2849 -0.5969
   21DT      H6  643   4.258   6.207   1.738  0.5267 -1.4712 -0.3461
   21DT      C5  644   4.397   6.290   1.593  0.1616 -0.2721 -0.6007
   21DT      C7  645   4.466   6.386   1.695  0.3689  0.4244  0.1562
   21DT     H71  646   4.395   6.391   1.777 -1.2314  0.8401 -1.2068
   21DT     H72  647   4.565   6.353   1.726 -0.1854  0.2014  1.7883
   21DT     H73  648   4.456   6.491   1.667  0.3814  0.5683  0.6916
   21DT      C4  649   4.450   6.282   1.460  0.3295 -0.0011 -0.1420
   21DT      O4  650   4.559   6.328   1.425  0.1790 -0.3383 -0.5164
   21DT      N3  651   4.388   6.183   1.383  0.4131 -0.5096  0.2391
   21DT      H3  652   4.440   6.148   1.304  0.5023  1.4648 -0.6388
   21DT      C2  653   4.295   6.098   1.421  0.2686 -0.6359 -0.2520
   21DT      O2  654   4.258   6.013   1.337  0.5948  0.6559 -0.2939
   21DT     C3'  655   4.049   5.882   1.775  0.5521  0.0920 -0.1079
   21DT     H3'  656   4.022   5.875   1.880 -0.3411  0.2499 -0.3202
   21DT     C2'  657   4.184   5.945   1.735  0.8205  0.9903  0.3116
   21DT    H2'1  658   4.208   6.026   1.804 -1.1445  2.4063 -0.5445
   21DT    H2'2  659   4.259   5.866   1.732 -0.2690 -0.0774  0.4217
   21DT     O3'  660   4.024   5.754   1.717  0.2148  0.4116 -0.7287
   22DC       P  661   4.113   5.629   1.760  0.5054  0.4090  0.2902
   22DC     O1P  662   4.043   5.505   1.730  0.2370 -0.0743  0.2127
   22DC     O2P  663   4.147   5.658   1.898  0.0661  0.3381 -0.3104
   22DC     O5'  664   4.237   5.624   1.664  0.8040 -0.5140  0.0245
   22DC     C5'  665   4.225   5.568   1.537 -0.5871  0.2214 -0.3108
   22DC    H5'1  666   4.139   5.614   1.489 -2.2375 -0.8168  1.5006
   22DC    H5'2  667   4.205   5.461   1.548  0.3337  0.2187  1.7426
   22DC     C4'  668   4.354   5.584   1.453  0.7114  0.0948 -0.3008
   22DC     H4'  669   4.344   5.536   1.355  1.2634  0.4213 -0.5152
   22DC     O4'  670   4.395   5.716   1.446  0.4900 -0.1714 -0.5085
   22DC     C1'  671   4.523   5.728   1.405  0.3989 -0.0919  0.1234
   22DC     H1'  672   4.537   5.717   1.298  1.4302 -2.2202  0.4176
   22DC      N1  673   4.582   5.853   1.452 -0.4277  0.8227 -0.1330
   22DC      C6  674   4.541   5.906   1.566 -0.0190  0.2227  0.3451
   22DC      H6  675   4.459   5.868   1.625 -0.9981 -0.4302 -1.3835
   22DC      C5  676   4.604   6.009   1.619  0.7598 -0.3071  0.9922
   22DC      H5  677   4.571   6.032   1.719  2.8905 -0.3245  1.7418
   22DC      C4  678   4.714   6.062   1.538 -0.0450 -0.3133  0.4805
   22DC      N4  679   4.786   6.163   1.578 -0.0685 -0.5118  0.0606
   22DC     H41  680   4.778   6.195   1.674 -1.4864 -1.3416  0.2514
   22DC     H42  681   4.860   6.188   1.514 -0.1356 -0.8755 -0.1559
   22DC      N3  682   4.753   6.012   1.423 -0.9912 -0.2402 -0.9026
   22DC      C2  683   4.682   5.909   1.380  0.2297  0.1195 -0.0575
   22DC      O2  684   4.723   5.857   1.277  0.2797 -0.1191  0.1974
   22DC     C3'  685   4.470   5.533   1.527  0.3368 -0.3355  0.6204
   22DC     H3'  686   4.465   5.547   1.634  0.0280  1.1911  0.4238
   22DC     C2'  687   4.591   5.611   1.475  0.6983 -0.0813 -0.4524
   22DC    H2'1  688   4.645   5.646   1.563 -0.3910 -1.2657  0.7378
   22DC    H2'2  689   4.665   5.555   1.418  1.0125  0.0511 -0.1777
   22DC     O3'  690   4.481   5.388   1.510 -0.2444  0.1906 -0.5721
   23DT       P  691   4.588   5.303   1.603  0.0840  0.3738 -0.1306
   23DT     O1P  692   4.550   5.156   1.590  0.1173  0.0645 -0.4590
   23DT     O2P  693   4.599   5.361   1.740  0.4651 -0.2219  0.5030
   23DT     O5'  694   4.721   5.330   1.518 -0.6228  0.4701 -0.4724
   23DT     C5'  695   4.757   5.257   1.404 -0.6562 -0.1602 -0.0379
   23DT    H5'1  696   4.675   5.257   1.333  0.4416  0.3016 -1.3361
   23DT    H5'2  697   4.777   5.152   1.426  0.0451 -0.4353 -1.8270
   23DT     C4'  698   4.880   5.317   1.335  0.2439  0.3113 -0.2576
   23DT     H4'  699   4.897   5.263   1.242 -0.9808 -0.9575  0.2019
   23DT     O4'  700   4.874   5.452   1.301  0.5191 -0.1353 -0.2056
   23DT     C1'  701   5.011   5.494   1.295 -0.3345 -0.6275  0.2305
   23DT     H1'  702   5.038   5.521   1.193 -0.0524 -3.1457 -0.4503
   23DT      N1  703   5.026   5.618   1.380 -0.0817  0.0739  0.6028
   23DT      C6  704   4.951   5.634   1.495 -0.2105 -0.0878  0.8080
   23DT      H6  705   4.881   5.555   1.518  2.0487 -2.0413  1.4334
   23DT      C5  706   4.953   5.752   1.567 -0.2024  0.3831 -0.0891
   23DT      C7  707   4.869   5.764   1.695  0.4886 -0.0428 -1.0085
   23DT     H71  708   4.793   5.842   1.687 -2.6029 -2.7019  0.0295
   23DT     H72  709   4.804   5.678   1.714 -0.1610  0.7020  0.2999
   23DT     H73  710   4.933   5.796   1.776 -0.7014 -1.9536  0.8085
   23DT      C4  711   5.044   5.856   1.527  0.0931  0.4897 -0.2749
   23DT      O4  712   5.055   5.968   1.580  0.9472 -0.5791  0.0139
   23DT      N3  713   5.117   5.831   1.414  0.1374  0.0190 -0.3058
   23DT      H3  714   5.186   5.902   1.392  0.9757 -1.2640 -2.1201
   23DT      C2  715   5.116   5.717   1.337  0.2582  1.0707 -0.7498
   23DT      O2  716   5.189   5.702   1.238 -0.2408 -0.0393 -0.3252
   23DT     C3'  717   5.010   5.296   1.418 -0.0750  0.0104 -0.3045
   23DT     H3'  718   5.009   5.351   1.513 -1.0034  1.0102 -0.8763
   23DT     C2'  719   5.106   5.381   1.328  0.6808 -0.0611 -0.6040
   23DT    H2'1  720   5.198   5.402   1.382 -0.6272  2.4195  0.8268
   23DT    H2'2  721   5.127   5.319   1.240 -1.8969  0.1865 -1.4823
   23DT     O3'  722   5.058   5.162   1.416 -0.0774 -0.7482 -0.0752
   24DA       P  723   5.158   5.102   1.530 -0.1220  0.2488  0.4877
   24DA     O1P  724   5.195   4.966   1.497 -0.0397 -0.4586 -0.1127
   24DA     O2P  725   5.089   5.129   1.656 -0.1656  0.3404 -0.2745
   24DA     O5'  726   5.292   5.189   1.521  0.4216 -0.4931  0.6491
   24DA     C5'  727   5.375   5.165   1.412  0.2852  0.0184  0.1786
   24DA    H5'1  728   5.316   5.202   1.328 -1.0655  1.4455  1.6765
   24DA    H5'2  729   5.396   5.059   1.399 -1.4016 -0.2548 -0.6566
   24DA     C4'  730   5.507   5.243   1.415  0.4550 -0.4911  0.4325
   24DA     H4'  731   5.563   5.207   1.329 -0.2875 -2.0010  0.5552
   24DA     O4'  732   5.477   5.382   1.393 -0.2266 -0.4022 -0.1397
   24DA     C1'  733   5.527   5.454   1.511  0.4352 -0.0426  0.3554
   24DA     H1'  734   5.625   5.499   1.492 -0.1401  1.3925  0.7371
   24DA      N9  735   5.434   5.561   1.563  0.3832 -0.2644 -0.3082
   24DA      C8  736   5.307   5.545   1.612 -0.1064 -0.4261  0.8021
   24DA      H8  737   5.264   5.446   1.609  2.2639 -1.5084  0.4059
   24DA      N7  738   5.267   5.653   1.684  0.6892  0.1535 -0.0483
   24DA      C5  739   5.375   5.745   1.657  0.9745  0.4949  0.5002
   24DA      C6  740   5.398   5.877   1.692 -0.2058  0.4263 -0.0658
   24DA      N6  741   5.329   5.960   1.770 -0.1131  0.0652 -0.0176
   24DA     H61  742   5.248   5.930   1.823 -0.1885 -1.2061 -0.8004
   24DA     H62  743   5.356   6.057   1.760 -0.5349  0.0158 -2.2518
   24DA      N1  744   5.507   5.947   1.648 -0.4266  0.2028  0.1638
   24DA      C2  745   5.581   5.880   1.560  0.1472  0.2237 -0.3652
   24DA      H2  746   5.666   5.935   1.523 -0.4687  1.9084  0.5875
   24DA      N3  747   5.578   5.755   1.520 -0.5397 -0.2352 -0.2089
   24DA      C4  748   5.468   5.692   1.575  0.2233  0.1354  0.7332
   24DA     C3'  749   5.593   5.225   1.537 -0.4446 -0.2970 -0.0824
   24DA     H3'  750   5.565   5.138   1.596 -1.7125  0.6482  0.7866
   24DA     C2'  751   5.558   5.352   1.617  0.7823  0.5277 -0.1108
   24DA    H2'1  752   5.476   5.336   1.686  0.8831  1.4236  0.2311
   24DA    H2'2  753   5.641   5.390   1.677  1.9021 -1.4697 -0.3188
   24DA     O3'  754   5.729   5.225   1.503  0.7475 -0.8383 -0.2876
   25DC       P  755   5.845   5.212   1.616  0.1060 -0.4143 -0.4128
   25DC     O1P  756   5.955   5.144   1.557 -0.2675  0.4288  0.2098
   25DC     O2P  757   5.785   5.164   1.745  0.4118  0.1915  0.3145
   25DC     O5'  758   5.893   5.371   1.630  0.3852 -0.2615  0.7673
   25DC     C5'  759   5.938   5.452   1.518 -0.0720 -0.2034 -0.1019
   25DC    H5'1  760   5.858   5.486   1.453  0.5739  1.8257  0.0890
   25DC    H5'2  761   6.019   5.400   1.466 -0.7509  0.2348 -1.6590
   25DC     C4'  762   6.012   5.579   1.568 -0.0326 -0.5695  0.7331
   25DC     H4'  763   6.068   5.617   1.483  0.6656 -1.2496  0.8781
   25DC     O4'  764   5.918   5.683   1.605 -0.1560 -0.3220 -0.1028
   25DC     C1'  765   5.955   5.722   1.743 -1.2247  0.7230  0.5487
   25DC     H1'  766   6.024   5.806   1.733 -0.4685 -0.0562 -1.3083
   25DC      N1  767   5.841   5.762   1.824  0.4614 -0.7367 -0.3879
   25DC      C6  768   5.745   5.671   1.857  0.6156  0.1126 -0.0289
   25DC      H6  769   5.755   5.565   1.839  0.4956  0.3419 -1.5877
   25DC      C5  770   5.636   5.717   1.914 -0.2078  0.0696  0.4489
   25DC      H5  771   5.556   5.651   1.945 -1.0450  0.8552  0.0150
   25DC      C4  772   5.632   5.853   1.953  0.1126  0.2019 -0.0194
   25DC      N4  773   5.531   5.898   2.020 -0.4117 -0.4802 -0.2380
   25DC     H41  774   5.468   5.832   2.064  1.4827  0.1091  3.7713
   25DC     H42  775   5.523   5.996   2.043  0.4137 -0.1362 -1.3175
   25DC      N3  776   5.727   5.939   1.939  0.0299 -0.3356 -0.1110
   25DC      C2  777   5.837   5.892   1.876  0.3937 -0.6180  0.0172
   25DC      O2  778   5.936   5.968   1.882 -0.0642  0.2286  0.7538
   25DC     C3'  779   6.118   5.549   1.676 -0.4436 -0.4532 -0.4417
   25DC     H3'  780   6.143   5.443   1.689  0.1224 -0.2448  0.2515
   25DC     C2'  781   6.034   5.598   1.793 -0.0317  0.4703 -0.4251
   25DC    H2'1  782   5.966   5.520   1.826 -0.3139  0.1953 -1.6101
   25DC    H2'2  783   6.088   5.619   1.886  0.2426 -0.6269 -0.3209
   25DC     O3'  784   6.229   5.647   1.668 -0.1417 -0.2154 -0.3195
   26DC       P  785   6.373   5.633   1.753 -0.1830  0.1210  0.3126
   26DC     O1P  786   6.477   5.697   1.667  0.2522  0.2690 -0.3555
   26DC     O2P  787   6.389   5.497   1.800 -0.1111  0.4712  0.1889
   26DC     O5'  788   6.349   5.726   1.878  0.1344 -0.6274 -0.1745
   26DC     C5'  789   6.381   5.864   1.868 -0.2530 -0.3194 -0.3395
   26DC    H5'1  790   6.330   5.905   1.781  1.5006 -0.9770 -1.7415
   26DC    H5'2  791   6.489   5.873   1.856 -0.4708  1.7390 -1.2850
   26DC     C4'  792   6.338   5.947   1.986  0.2737 -0.4818  0.1156
   26DC     H4'  793   6.371   6.048   1.963  1.7617 -0.9607  0.0585
   26DC     O4'  794   6.202   5.943   2.008 -0.2674 -0.0701 -0.0873
   26DC     C1'  795   6.187   5.970   2.150  0.1649  0.4615  0.5591
   26DC     H1'  796   6.219   6.066   2.189 -1.5217  1.0481  0.5650
   26DC      N1  797   6.045   5.958   2.184 -0.3452 -0.3126  0.4029
   26DC      C6  798   5.986   5.836   2.186  0.2631 -0.1120 -0.2950
   26DC      H6  799   6.036   5.751   2.142 -1.5169 -1.0142 -0.6781
   26DC      C5  800   5.862   5.827   2.240  0.1525 -0.6877 -0.0472
   26DC      H5  801   5.797   5.741   2.238 -1.5133  0.5205  0.4324
   26DC      C4  802   5.804   5.947   2.286 -1.2277  0.0937  0.7203
   26DC      N4  803   5.685   5.945   2.325  0.5196 -0.0580 -0.2879
   26DC     H41  804   5.630   5.861   2.330 -1.4183  1.1490 -0.3171
   26DC     H42  805   5.643   6.034   2.349 -3.0928 -1.5944 -0.3203
   26DC      N3  806   5.854   6.068   2.266  0.2459  0.5834 -0.8092
   26DC      C2  807   5.978   6.074   2.220 -0.5288 -0.1010  0.4700
   26DC      O2  808   6.033   6.187   2.217  0.3299  0.3015  0.4109
   26DC     C3'  809   6.400   5.902   2.116  0.2094 -0.8966 -0.1882
   26DC     H3'  810   6.469   5.820   2.094  2.5360  0.5675  1.1769
   26DC     C2'  811   6.280   5.864   2.201  0.2001  0.7298 -0.1645
   26DC    H2'1  812   6.246   5.766   2.168 -0.3288  0.7995  0.1603
   26DC    H2'2  813   6.302   5.872   2.307  2.3437  0.1982 -0.5228
   26DC     O3'  814   6.467   6.003   2.188  0.3052 -0.4699 -0.5458
   27DA       P  815   6.626   6.026   2.188 -0.5864  0.3460 -0.3795
   27DA     O1P  816   6.663   6.020   2.043  0.7011 -0.4186 -0.2213
   27DA     O2P  817   6.694   5.933   2.279  0.3042  0.4606  0.0449
   27DA     O5'  818   6.638   6.175   2.241  0.4739 -0.0380 -0.3137
   27DA     C5'  819   6.623   6.291   2.162 -0.3532  0.0489  0.0458
   27DA    H5'1  820   6.535   6.273   2.100  0.1452 -1.4829 -0.2680
   27DA    H5'2  821   6.715   6.307   2.106 -0.0583  0.0542  0.5220
   27DA     C4'  822   6.593   6.417   2.248 -0.2102  0.5253 -0.3821
   27DA     H4'  823   6.597   6.503   2.181 -2.3678  1.3779  0.5191
   27DA     O4'  824   6.459   6.400   2.290  0.4684  0.2570  0.0446
   27DA     C1'  825   6.456   6.394   2.425  0.3669  0.3902  0.1314
   27DA     H1'  826   6.435   6.495   2.461 -1.0994  0.3966 -0.6761
   27DA      N9  827   6.356   6.289   2.469 -0.0435 -0.7673 -0.1379
   27DA      C8  828   6.368   6.154   2.462  0.2710  0.0584  0.2403
   27DA      H8  829   6.462   6.113   2.429  1.1801  2.1159  0.0978
   27DA      N7  830   6.264   6.088   2.506  0.0820 -0.0908  0.4568
   27DA      C5  831   6.180   6.194   2.556 -0.3590 -0.0159 -0.3557
   27DA      C6  832   6.055   6.203   2.618  0.9734 -0.1203  0.3057
   27DA      N6  833   5.984   6.097   2.657  0.1444 -0.0228  0.0778
   27DA     H61  834   6.032   6.009   2.641 -1.2663 -1.3071  2.2906
   27DA     H62  835   5.902   6.100   2.716 -0.8533  0.6230 -1.2919
   27DA      N1  836   6.004   6.317   2.658  0.2682 -0.0451  0.0262
   27DA      C2  837   6.071   6.425   2.629  0.7445 -0.2530  0.2830
   27DA      H2  838   6.031   6.516   2.672  0.1766 -0.7676  0.8754
   27DA      N3  839   6.181   6.438   2.559  0.1029  0.7276  0.1090
   27DA      C4  840   6.232   6.313   2.525  0.2911  0.0096  0.1845
   27DA     C3'  841   6.680   6.439   2.369  0.0411  0.1041 -0.8943
   27DA     H3'  842   6.778   6.392   2.358 -0.6319 -1.2273 -1.4388
   27DA     C2'  843   6.602   6.364   2.478 -0.2639 -0.4131  0.2684
   27DA    H2'1  844   6.632   6.260   2.483 -1.5935 -0.8193  0.3553
   27DA    H2'2  845   6.632   6.408   2.573  0.0033 -0.1067  0.0435
   27DA     O3'  846   6.708   6.570   2.400 -0.5085  0.6815 -0.1694
   28DA       P  847   6.826   6.608   2.507 -0.1769  0.0470 -0.5567
   28DA     O1P  848   6.906   6.729   2.466  0.2653  0.1892  0.0415
   28DA     O2P  849   6.903   6.494   2.561 -0.3234 -0.9668  0.1830
   28DA     O5'  850   6.735   6.649   2.629 -0.1609 -0.1610  0.6783
   28DA     C5'  851   6.644   6.764   2.617 -0.5784  0.0916  0.5140
   28DA    H5'1  852   6.596   6.769   2.519 -0.5189  1.7330  0.5491
   28DA    H5'2  853   6.702   6.855   2.629  0.0682 -0.2696  0.1851
   28DA     C4'  854   6.534   6.763   2.724  0.6825  0.3170  0.0392
   28DA     H4'  855   6.467   6.847   2.706  0.5881  0.0732 -0.8171
   28DA     O4'  856   6.451   6.648   2.705 -0.7788 -0.2101 -0.5096
   28DA     C1'  857   6.425   6.601   2.837 -0.0356 -0.0819  0.0261
   28DA     H1'  858   6.344   6.663   2.876  0.6286  0.6328  0.3046
   28DA      N9  859   6.397   6.450   2.833  0.1865  0.0005 -0.3261
   28DA      C8  860   6.483   6.349   2.794  0.2582 -0.1453  0.1852
   28DA      H8  861   6.578   6.374   2.748  0.5492 -1.0312  0.2934
   28DA      N7  862   6.446   6.224   2.819  0.3806 -0.4705 -0.5109
   28DA      C5  863   6.319   6.247   2.876 -0.2657  0.0071  0.1066
   28DA      C6  864   6.220   6.165   2.929 -0.8330  0.2663  0.4961
   28DA      N6  865   6.216   6.033   2.928  0.5165 -0.6203  0.3110
   28DA     H61  866   6.285   5.978   2.878  0.2564 -0.4322 -0.2701
   28DA     H62  867   6.134   5.989   2.966  0.7936 -1.3492  0.0917
   28DA      N1  868   6.108   6.220   2.972 -0.0967  0.0425 -0.3242
   28DA      C2  869   6.093   6.351   2.971  0.1292 -0.6212  0.0880
   28DA      H2  870   5.999   6.384   3.012 -0.0979 -0.2123 -0.7338
   28DA      N3  871   6.177   6.445   2.925 -0.2590  0.5122 -0.1641
   28DA      C4  872   6.290   6.382   2.879  0.8424 -1.0147 -0.1505
   28DA     C3'  873   6.588   6.766   2.861  0.1438 -0.3914 -0.7872
   28DA     H3'  874   6.695   6.785   2.859  0.8080 -3.4104  0.0091
   28DA     C2'  875   6.559   6.628   2.908 -0.4363  0.1261  0.1811
   28DA    H2'1  876   6.630   6.551   2.877  0.5931  1.7216 -1.6816
   28DA    H2'2  877   6.555   6.627   3.017 -1.9916  0.7847  0.1471
   28DA     O3'  878   6.512   6.867   2.932 -0.2347  0.5092 -0.4126
   29DA       P  879   6.594   6.984   3.011 -0.0679  0.0229 -0.0630
   29DA     O1P  880   6.662   7.076   2.921  0.1671 -0.1385  0.5100
   29DA     O2P  881   6.664   6.926   3.126 -0.1714 -0.4195 -0.0277
   29DA     O5'  882   6.463   7.059   3.076 -0.2425  0.0602 -0.0452
   29DA     C5'  883   6.367   7.124   2.997 -0.7241  0.1287  0.2768
   29DA    H5'1  884   6.365   7.093   2.892 -3.0978 -0.8325  0.5290
   29DA    H5'2  885   6.377   7.232   3.008  0.9849  0.0608 -0.4167
   29DA     C4'  886   6.223   7.087   3.041 -0.8476  0.8431  0.0913
   29DA     H4'  887   6.152   7.138   2.976 -2.5303  0.9952  1.9426
   29DA     O4'  888   6.189   6.947   3.064 -0.5395  0.0504  0.5718
   29DA     C1'  889   6.187   6.919   3.202 -0.0443 -0.6373 -0.1022
   29DA     H1'  890   6.082   6.909   3.229  0.2421 -2.1449  0.5594
   29DA      N9  891   6.256   6.786   3.236 -0.3464 -0.2155 -0.3944
   29DA      C8  892   6.390   6.753   3.237  0.0730 -0.7787 -0.4081
   29DA      H8  893   6.466   6.829   3.238  0.5663 -1.2444  1.3539
   29DA      N7  894   6.415   6.626   3.240  0.3049  0.2950 -0.0889
   29DA      C5  895   6.283   6.576   3.262  0.8562  0.3870 -0.0978
   29DA      C6  896   6.231   6.449   3.281 -0.4239  0.1497 -0.0576
   29DA      N6  897   6.303   6.346   3.269 -0.5844 -0.5956 -0.3531
   29DA     H61  898   6.404   6.348   3.267 -0.5846  0.2095 -2.6214
   29DA     H62  899   6.262   6.255   3.285  0.1664 -1.2395 -1.9411
   29DA      N1  900   6.102   6.421   3.297 -0.4724  0.2589 -0.0370
   29DA      C2  901   6.020   6.527   3.289  1.2641  0.8148 -0.5759
   29DA      H2  902   5.914   6.508   3.299  1.3994  1.0509  1.8431
   29DA      N3  903   6.046   6.655   3.269 -0.1275  0.0127  0.2553
   29DA      C4  904   6.183   6.670   3.260  0.4308 -0.0313 -0.1754
   29DA     C3'  905   6.191   7.145   3.180  0.1858  0.0703 -0.5215
   29DA     H3'  906   6.252   7.234   3.193  1.3677 -0.8425  0.3678
   29DA     C2'  907   6.235   7.041   3.284 -0.6803 -0.6881  0.2773
   29DA    H2'1  908   6.343   7.035   3.293 -0.5793 -1.0412 -1.0145
   29DA    H2'2  909   6.195   7.055   3.385  0.8600  2.9367  0.5615
   29DA     O3'  910   6.056   7.181   3.196  0.1933 -0.8215  0.5458
   30DA       P  911   5.997   7.256   3.320 -0.3186  0.3617  0.1551
   30DA     O1P  912   5.882   7.338   3.273  0.3704 -0.3834 -0.0571
   30DA     O2P  913   6.112   7.320   3.388  0.1413 -0.5753 -0.5137
   30DA     O5'  914   5.946   7.137   3.412 -0.0918  0.5384 -0.1405
   30DA     C5'  915   5.840   7.058   3.376  0.1222 -0.2120 -0.0951
   30DA    H5'1  916   5.869   7.009   3.283 -0.4395  0.4300 -0.6226
   30DA    H5'2  917   5.758   7.125   3.348  0.4277 -0.1563 -0.9021
   30DA     C4'  918   5.796   6.951   3.478 -0.3619  0.0740  0.0738
   30DA     H4'  919   5.697   6.920   3.445  0.0033 -1.9853  0.7582
   30DA     O4'  920   5.881   6.847   3.476 -0.8089 -0.3694  0.1562
   30DA     C1'  921   5.936   6.830   3.610 -0.5086  0.0514 -0.2045
   30DA     H1'  922   5.865   6.765   3.662 -2.1528  0.3025 -2.0278
   30DA      N9  923   6.078   6.781   3.614 -0.1522 -0.2451  0.2650
   30DA      C8  924   6.194   6.854   3.602  0.5220  0.2878  0.6002
   30DA      H8  925   6.192   6.961   3.612 -0.3722  0.1352  2.3717
   30DA      N7  926   6.303   6.782   3.600 -0.3164 -0.1235 -0.3065
   30DA      C5  927   6.252   6.649   3.606  0.1857  0.2043  0.0792
   30DA      C6  928   6.310   6.522   3.598 -0.2131 -0.0106 -0.6132
   30DA      N6  929   6.438   6.498   3.576 -0.6645  0.5879  0.4565
   30DA     H61  930   6.510   6.568   3.589 -2.1691  2.5455 -1.1431
   30DA     H62  931   6.471   6.403   3.582 -0.6847  0.6205  1.3414
   30DA      N1  932   6.241   6.410   3.602 -0.2500 -0.1425  0.3938
   30DA      C2  933   6.106   6.427   3.613  0.3088 -0.1239  0.6066
   30DA      H2  934   6.045   6.338   3.613 -1.2471  0.8858 -0.6324
   30DA      N3  935   6.037   6.538   3.619 -0.1737 -0.2136  0.2204
   30DA      C4  936   6.114   6.652   3.615  0.0351  0.4798  0.7040
   30DA     C3'  937   5.773   7.008   3.625 -0.4876  0.3925  0.7908
   30DA     H3'  938   5.764   7.117   3.623 -0.1272  0.4272 -1.4166
   30DA     C2'  939   5.908   6.966   3.678 -0.1636 -0.0896 -0.1888
   30DA    H2'1  940   5.988   7.036   3.654 -0.0731  0.2712  1.0611
   30DA    H2'2  941   5.909   6.964   3.787 -1.9529  0.1287 -0.1367
   30DA     O3'  942   5.667   6.939   3.677  0.0029  0.2240  0.0385
   31DG       P  943   5.619   6.961   3.826  0.0377  0.8366  0.1315
   31DG     O1P  944   5.471   6.959   3.827 -0.2213  0.1394 -0.1335
   31DG     O2P  945   5.690   7.071   3.888  0.1445 -0.7573 -0.2055
   31DG     O5'  946   5.672   6.827   3.887  0.8681 -0.1210 -0.0897
   31DG     C5'  947   5.592   6.706   3.880 -0.2304 -0.0518 -0.0715
   31DG    H5'1  948   5.573   6.671   3.779  0.9691  0.7036 -0.5797
   31DG    H5'2  949   5.498   6.740   3.923 -0.2793 -0.5742  0.2442
   31DG     C4'  950   5.639   6.590   3.960  0.0211  0.6698 -0.2726
   31DG     H4'  951   5.573   6.510   3.927  0.9065  0.8246 -2.6687
   31DG     O4'  952   5.771   6.540   3.925 -0.0861 -0.1814 -0.5487
   31DG     C1'  953   5.854   6.541   4.035  0.9487  0.5629  0.2046
   31DG     H1'  954   5.864   6.441   4.078  0.1158 -0.2183 -1.3593
   31DG      N9  955   5.991   6.581   3.985  0.0175 -0.1366 -0.3063
   31DG      C8  956   6.035   6.702   3.942 -0.0931 -0.3069  0.0631
   31DG      H8  957   5.968   6.785   3.952 -1.5577 -1.4637  0.2016
   31DG      N7  958   6.163   6.710   3.921 -0.0138  0.2383  0.0459
   31DG      C5  959   6.204   6.580   3.940 -0.5759  0.3930  0.3250
   31DG      C6  960   6.331   6.511   3.923  0.5915  0.1954 -0.6178
   31DG      O6  961   6.438   6.555   3.886  0.0924  0.1620 -0.0213
   31DG      N1  962   6.325   6.378   3.959 -0.1780 -0.2971  0.6316
   31DG      H1  963   6.411   6.328   3.945 -0.7977 -0.7313 -2.2463
   31DG      C2  964   6.216   6.309   4.004 -0.4794 -0.1793 -0.0723
   31DG      N2  965   6.240   6.183   4.037  0.6831 -0.0275  0.0993
   31DG     H21  966   6.335   6.149   4.031  0.6250  0.0693 -1.8728
   31DG     H22  967   6.155   6.143   4.075  1.0035 -0.2562  0.5891
   31DG      N3  968   6.100   6.364   4.012  0.4306 -0.5734 -0.0191
   31DG      C4  969   6.097   6.501   3.976 -0.5884  0.6025  0.0356
   31DG     C3'  970   5.636   6.593   4.111  0.7348  0.2434  0.0623
   31DG     H3'  971   5.565   6.667   4.147 -0.7643 -1.0225 -0.1718
   31DG     C2'  972   5.778   6.629   4.136 -0.3912 -0.2455  0.3197
   31DG    H2'1  973   5.799   6.730   4.103  4.3962 -0.6862  1.1711
   31DG    H2'2  974   5.814   6.615   4.238 -0.1560 -2.3198  0.0100
   31DG     O3'  975   5.605   6.462   4.161 -0.9081  0.6277  0.2988
   32DT       P  976   5.585   6.441   4.321  0.1131  0.3520 -0.2201
   32DT     O1P  977   5.466   6.348   4.343  0.3233 -0.3922  0.1036
   32DT     O2P  978   5.577   6.571   4.391 -0.1527  0.1094  0.4469
   32DT     O5'  979   5.719   6.383   4.366 -0.1624  0.5691  0.0767
   32DT     C5'  980   5.758   6.249   4.339 -0.0215 -0.3548  0.5544
   32DT    H5'1  981   5.762   6.230   4.232 -0.3471  0.5612  0.3705
   32DT    H5'2  982   5.687   6.173   4.372 -0.3245 -0.4913 -0.3919
   32DT     C4'  983   5.897   6.225   4.389 -0.0426 -0.4521 -0.9020
   32DT     H4'  984   5.921   6.119   4.383 -0.8017 -0.7139  0.2854
   32DT     O4'  985   5.991   6.298   4.318 -0.4322 -0.2348 -0.0044
   32DT     C1'  986   6.070   6.372   4.407 -0.0150 -0.0426 -0.0062
   32DT     H1'  987   6.141   6.306   4.456  1.6394  2.0359  0.5372
   32DT      N1  988   6.152   6.476   4.343 -0.4132 -0.9456  0.0581
   32DT      C6  989   6.096   6.602   4.313  0.0358  0.0252  0.4243
   32DT      H6  990   5.993   6.627   4.335  0.0823  0.9568 -0.3563
   32DT      C5  991   6.171   6.705   4.261 -0.1607 -0.0415 -0.0668
   32DT      C7  992   6.107   6.842   4.248 -0.1666 -0.6628  0.1756
   32DT     H71  993   6.141   6.904   4.332 -2.6774 -0.2503  0.9575
   32DT     H72  994   6.126   6.882   4.149  1.5849 -0.8436  0.4078
   32DT     H73  995   5.999   6.836   4.256 -0.3440 -0.5080 -1.6861
   32DT      C4  996   6.309   6.672   4.234  0.9605  0.2294 -0.0832
   32DT      O4  997   6.391   6.754   4.195  0.3555 -0.4147  0.3325
   32DT      N3  998   6.352   6.543   4.249 -0.1076  1.0628 -0.0752
   32DT      H3  999   6.450   6.533   4.230 -0.3981  0.9769 -1.6487
   32DT      C2 1000   6.282   6.439   4.300  0.5389  0.1625 -0.5458
   32DT      O2 1001   6.337   6.330   4.319 -0.7529 -0.2925  0.4373
   32DT     C3' 1002   5.910   6.275   4.539 -0.4401 -1.0091 -0.4230
   32DT     H3' 1003   5.810   6.285   4.581 -1.1013 -2.8695 -1.4587
   32DT     C2' 1004   5.973   6.409   4.518 -0.4163 -0.2721  0.0850
   32DT    H2'1 1005   5.896   6.482   4.493 -0.2876 -0.6391 -1.4965
   32DT    H2'2 1006   6.032   6.440   4.604  0.9108 -0.9580 -0.5550
   32DT     O3' 1007   5.991   6.187   4.615 -0.2728  0.3775  0.7385
   33DG       P 1008   5.927   6.086   4.720  0.1556 -0.3203  0.4718
   33DG     O1P 1009   5.844   5.978   4.662  0.3012 -0.4439  0.0368
   33DG     O2P 1010   5.874   6.164   4.834 -0.1546  0.6731  0.1426
   33DG     O5' 1011   6.055   6.011   4.784 -0.7160  0.1778 -0.6292
   33DG     C5' 1012   6.122   5.907   4.713  0.1882 -0.6340  0.3851
   33DG    H5'1 1013   6.089   5.899   4.609 -0.7547  1.7510  0.4351
   33DG    H5'2 1014   6.100   5.813   4.764  0.7206 -1.6824 -1.2381
   33DG     C4' 1015   6.275   5.930   4.716  0.4745  0.4784 -0.1887
   33DG     H4' 1016   6.319   5.851   4.655 -1.7556 -1.4321  0.5200
   33DG     O4' 1017   6.302   6.049   4.647  0.0945  0.4906 -0.3208
   33DG     C1' 1018   6.406   6.122   4.713  0.6475 -0.1827  0.7681
   33DG     H1' 1019   6.505   6.084   4.687 -0.0724 -0.6545 -1.5162
   33DG      N9 1020   6.387   6.268   4.680 -0.0693 -0.2121 -0.1861
   33DG      C8 1021   6.283   6.348   4.710  0.6504  0.6504 -0.0523
   33DG      H8 1022   6.201   6.303   4.764  2.2539 -0.9541  1.1859
   33DG      N7 1023   6.292   6.468   4.663 -0.3182  0.2268 -0.1408
   33DG      C5 1024   6.423   6.474   4.607  0.7715  0.1117  0.2626
   33DG      C6 1025   6.487   6.576   4.541  0.1311  0.9872 -0.4412
   33DG      O6 1026   6.436   6.682   4.509 -0.0327 -0.2061 -0.4274
   33DG      N1 1027   6.619   6.545   4.516 -0.8259  0.3664  0.1506
   33DG      H1 1028   6.675   6.621   4.481 -1.3794  0.7834  0.1529
   33DG      C2 1029   6.676   6.423   4.542  0.1147  0.3106  0.4562
   33DG      N2 1030   6.802   6.403   4.502 -0.5216  0.6139  0.3472
   33DG     H21 1031   6.851   6.482   4.461  1.3319 -1.1148 -0.9877
   33DG     H22 1032   6.856   6.327   4.541  1.6218  1.8253 -0.0921
   33DG      N3 1033   6.610   6.324   4.598  0.2597  0.5592  0.2768
   33DG      C4 1034   6.482   6.352   4.632  0.1533 -0.1693 -0.2367
   33DG     C3' 1035   6.346   5.941   4.848 -0.1109  0.4114 -0.0821
   33DG     H3' 1036   6.279   5.920   4.932  0.7395 -0.3067  0.4320
   33DG     C2' 1037   6.385   6.087   4.858  0.3148 -0.2854  0.5742
   33DG    H2'1 1038   6.305   6.149   4.897  2.6036  1.5397  2.6687
   33DG    H2'2 1039   6.478   6.101   4.914  1.7082 -2.7849 -0.9541
   33DG     O3' 1040   6.461   5.853   4.849  0.0065 -0.0022  0.1701
   34DT       P 1041   6.550   5.825   4.983 -0.4814 -0.5041 -0.4069
   34DT     O1P 1042   6.638   5.712   4.970  0.1124  0.5020 -0.3703
   34DT     O2P 1043   6.461   5.841   5.101 -0.2027 -0.0053  0.3586
   34DT     O5' 1044   6.642   5.951   4.985  0.3415 -0.1883  0.4935
   34DT     C5' 1045   6.738   5.969   4.884 -0.1693 -0.1298 -0.4871
   34DT    H5'1 1046   6.681   5.973   4.791 -1.4588 -2.1224  0.1545
   34DT    H5'2 1047   6.810   5.887   4.887  0.9373  0.8370  0.3056
   34DT     C4' 1048   6.826   6.092   4.898  0.3476 -0.2367 -0.2973
   34DT     H4' 1049   6.912   6.085   4.832  1.5541  0.2480  1.1529
   34DT     O4' 1050   6.752   6.206   4.857  0.3070  0.2045  0.4536
   34DT     C1' 1051   6.802   6.312   4.938 -0.0012  0.1538 -1.0156
   34DT     H1' 1052   6.901   6.332   4.899  1.9808 -0.1117  3.2479
   34DT      N1 1053   6.716   6.432   4.933 -0.0799  0.2979 -0.2885
   34DT      C6 1054   6.595   6.432   5.004  0.0673 -0.0406  0.1118
   34DT      H6 1055   6.567   6.348   5.065  2.7803 -0.4798  0.8734
   34DT      C5 1056   6.515   6.539   4.994 -0.3861 -0.1166 -0.8814
   34DT      C7 1057   6.389   6.548   5.085 -0.1870 -0.4818  0.1932
   34DT     H71 1058   6.381   6.459   5.148  0.2195 -0.3524  0.4348
   34DT     H72 1059   6.404   6.632   5.153  0.0312  0.9218 -1.5225
   34DT     H73 1060   6.304   6.571   5.021 -1.1397 -1.6656  0.9723
   34DT      C4 1061   6.551   6.663   4.912  0.4183  0.2649 -0.2135
   34DT      O4 1062   6.483   6.761   4.905  0.0819 -0.0451  0.4526
   34DT      N3 1063   6.668   6.648   4.847 -0.3231  0.8888 -0.3403
   34DT      H3 1064   6.699   6.737   4.809 -1.0422  1.7243  0.9437
   34DT      C2 1065   6.755   6.543   4.855 -0.2953  0.2986 -0.6973
   34DT      O2 1066   6.869   6.555   4.802  0.2790  0.1456  0.1539
   34DT     C3' 1067   6.886   6.115   5.040 -0.1418 -0.4706 -0.6381
   34DT     H3' 1068   6.870   6.031   5.107  1.2211 -1.4822 -1.5310
   34DT     C2' 1069   6.820   6.246   5.073 -0.4753  0.3594 -0.6588
   34DT    H2'1 1070   6.722   6.225   5.117 -1.4660  0.2950 -2.7546
   34DT    H2'2 1071   6.875   6.308   5.143 -2.0357  2.1016 -0.9031
   34DT     O3' 1072   7.027   6.128   5.025 -0.9614  0.3481  0.4807
   35DA       P 1073   7.135   6.103   5.139  0.3575 -0.1104  0.1213
   35DA     O1P 1074   7.261   6.061   5.073  0.2147  0.4941  0.0721
   35DA     O2P 1075   7.082   6.025   5.256  0.5620 -0.3538  0.1926
   35DA     O5' 1076   7.148   6.256   5.185  0.5591  0.2719  0.4158
   35DA     C5' 1077   7.213   6.355   5.104 -0.4153  0.4527  0.3006
   35DA    H5'1 1078   7.182   6.348   5.000  0.7424  1.8300 -0.1599
   35DA    H5'2 1079   7.316   6.321   5.096 -1.2599 -2.4900  0.5241
   35DA     C4' 1080   7.213   6.495   5.155 -0.6923 -0.1325  0.1719
   35DA     H4' 1081   7.306   6.532   5.112 -0.2916  0.0750  1.1853
   35DA     O4' 1082   7.104   6.569   5.098 -0.0687 -0.0093  0.5168
   35DA     C1' 1083   7.067   6.651   5.207  0.4558 -0.7103  0.5681
   35DA     H1' 1084   7.140   6.732   5.217 -0.1326  0.2532 -2.0304
   35DA      N9 1085   6.931   6.712   5.187  0.6742 -0.0542 -0.9361
   35DA      C8 1086   6.807   6.650   5.214  0.3829  0.5516 -0.2094
   35DA      H8 1087   6.786   6.546   5.231  1.1137  0.6899  1.9274
   35DA      N7 1088   6.709   6.731   5.202 -0.9974  0.5912  0.1329
   35DA      C5 1089   6.768   6.857   5.171 -0.1685  0.5926  0.5950
   35DA      C6 1090   6.723   6.988   5.151  0.3361  0.2690 -0.9417
   35DA      N6 1091   6.606   7.034   5.177  0.1191 -0.1482 -1.0654
   35DA     H61 1092   6.537   6.971   5.215 -0.2961  1.6556  1.4403
   35DA     H62 1093   6.580   7.127   5.146 -0.0477  0.8885  1.8248
   35DA      N1 1094   6.806   7.080   5.107 -0.7227 -0.1606 -0.5384
   35DA      C2 1095   6.932   7.053   5.088  0.5408  0.1816 -0.5571
   35DA      H2 1096   7.002   7.134   5.073  0.3888  0.1921 -1.2295
   35DA      N3 1097   6.989   6.933   5.114  0.1918 -0.3047  0.1058
   35DA      C4 1098   6.904   6.840   5.157  0.0678 -0.2784  0.7281
   35DA     C3' 1099   7.210   6.503   5.309  0.0073  0.0069 -0.3144
   35DA     H3' 1100   7.201   6.409   5.364  1.0426 -1.0166 -1.8262
   35DA     C2' 1101   7.074   6.558   5.320 -0.2314 -0.4007  0.0436
   35DA    H2'1 1102   6.998   6.482   5.310 -0.8661 -0.7538  5.1236
   35DA    H2'2 1103   7.051   6.604   5.416 -0.9511  0.9292 -0.7292
   35DA     O3' 1104   7.295   6.599   5.364  0.3976 -0.0516  0.1080
   36DT       P 1105   7.446   6.579   5.402  0.0006  0.0142 -0.2177
   36DT     O1P 1106   7.510   6.495   5.301 -0.4555  0.2387 -0.0870
   36DT     O2P 1107   7.468   6.547   5.545  0.6431  0.3002 -0.1556
   36DT     O5' 1108   7.487   6.733   5.378  0.3276  0.0581 -0.3456
   36DT     C5' 1109   7.514   6.782   5.251  0.3412  0.7369  0.0850
   36DT    H5'1 1110   7.451   6.724   5.184 -0.3107 -0.4576  1.6565
   36DT    H5'2 1111   7.619   6.763   5.228  0.0772  0.2846 -0.7920
   36DT     C4' 1112   7.475   6.927   5.234  0.1365  0.2078  0.2238
   36DT     H4' 1113   7.511   6.955   5.134  0.6874 -2.4076 -0.3833
   36DT     O4' 1114   7.338   6.960   5.238 -0.0177  0.4191  0.6065
   36DT     C1' 1115   7.313   7.082   5.304 -0.6875 -0.6199  0.3603
   36DT     H1' 1116   7.330   7.173   5.247  0.3064 -0.5743  0.7094
   36DT      N1 1117   7.175   7.093   5.362 -0.0836  0.5195  0.1402
   36DT      C6 1118   7.114   6.988   5.428 -0.4479 -0.3613 -0.3785
   36DT      H6 1119   7.178   6.905   5.455 -1.2932 -1.0314 -0.3895
   36DT      C5 1120   6.985   6.998   5.468  0.0560  0.1046  0.7344
   36DT      C7 1121   6.922   6.891   5.557 -0.1076  0.1242  1.2299
   36DT     H71 1122   6.858   6.835   5.489  0.4175 -0.3044  1.0774
   36DT     H72 1123   7.000   6.820   5.585  1.5845  0.7418 -1.4923
   36DT     H73 1124   6.875   6.935   5.644  0.1571 -1.9871  2.5039
   36DT      C4 1125   6.904   7.113   5.443 -0.1029 -0.3196  0.3488
   36DT      O4 1126   6.784   7.130   5.470  0.2723 -0.0913 -0.2821
   36DT      N3 1127   6.975   7.214   5.382 -0.3359  0.1781 -0.0990
   36DT      H3 1128   6.928   7.299   5.354 -1.0337 -0.4083 -0.7488
   36DT      C2 1129   7.103   7.205   5.331  0.2392 -0.8277 -0.5014
   36DT      O2 1130   7.145   7.296   5.259  0.5109 -0.2105 -0.1122
   36DT     C3' 1131   7.542   7.017   5.337  0.5215  0.0103 -0.2888
   36DT     H3' 1132   7.609   6.964   5.404 -0.3019  0.1316  0.6701
   36DT     C2' 1133   7.425   7.082   5.412 -0.1958 -0.2283 -0.1880
   36DT    H2'1 1134   7.396   7.004   5.483 -0.9844 -0.0598 -0.3154
   36DT    H2'2 1135   7.436   7.174   5.469  1.6452  0.5247 -1.6590
   36DT     O3' 1136   7.610   7.118   5.264 -0.1369  0.0182 -0.2637
   37DT       P 1137   7.707   7.235   5.318 -0.1903  0.1942  0.0620
   37DT     O1P 1138   7.830   7.244   5.237  0.0982 -0.2735 -0.0057
   37DT     O2P 1139   7.728   7.203   5.461  0.4373 -0.4974 -0.3663
   37DT     O5' 1140   7.616   7.364   5.304 -0.4175 -0.1011  0.2668
   37DT     C5' 1141   7.595   7.424   5.173 -0.2937  0.3232  0.9915
   37DT    H5'1 1142   7.535   7.360   5.108  0.1480  0.8326  0.0648
   37DT    H5'2 1143   7.687   7.451   5.120 -0.7383 -0.6486 -0.3322
   37DT     C4' 1144   7.507   7.551   5.183  0.5684 -0.1928 -0.0946
   37DT     H4' 1145   7.479   7.579   5.082 -0.6187  0.1134  0.2983
   37DT     O4' 1146   7.377   7.523   5.250  0.0201  0.5281  0.0538
   37DT     C1' 1147   7.347   7.622   5.342  0.3355  0.1823 -0.5545
   37DT     H1' 1148   7.288   7.703   5.299  0.3598  0.2138 -0.5284
   37DT      N1 1149   7.261   7.569   5.452  0.3766  0.1395  0.0719
   37DT      C6 1150   7.317   7.471   5.537 -0.0698 -0.0354  0.0233
   37DT      H6 1151   7.417   7.432   5.526  1.1283  2.8303 -0.1533
   37DT      C5 1152   7.234   7.400   5.622  0.0546 -0.3669 -0.3860
   37DT      C7 1153   7.299   7.296   5.711  0.2295  0.2959  0.5710
   37DT     H71 1154   7.283   7.311   5.818 -0.7889 -0.8844  0.6065
   37DT     H72 1155   7.254   7.200   5.685 -1.9022  1.8939 -2.1022
   37DT     H73 1156   7.406   7.302   5.694  0.1948 -0.9078 -0.1709
   37DT      C4 1157   7.085   7.430   5.625 -0.2292  0.0579  0.5510
   37DT      O4 1158   7.011   7.372   5.700  0.1692  0.1109  0.2803
   37DT      N3 1159   7.040   7.524   5.530 -0.3649  0.3169  0.3000
   37DT      H3 1160   6.944   7.553   5.537 -0.6986 -0.5498 -0.4936
   37DT      C2 1161   7.121   7.589   5.439 -0.0003  0.7794 -0.3737
   37DT      O2 1162   7.069   7.672   5.361 -0.0342  0.0868 -0.1097
   37DT     C3' 1163   7.577   7.661   5.261 -0.0691 -0.0762  0.0809
   37DT     H3' 1164   7.678   7.639   5.295 -0.5698  0.4083  2.0299
   37DT     C2' 1165   7.486   7.674   5.387  0.1139 -0.3277 -0.4778
   37DT    H2'1 1166   7.519   7.610   5.469 -1.3655  2.3297  2.4010
   37DT    H2'2 1167   7.482   7.769   5.441  1.5032 -0.9962  0.8843
   37DT     O3' 1168   7.578   7.783   5.187 -0.5477  0.3428 -0.1480
   38DT       P 1169   7.612   7.926   5.236  0.1209  0.0152 -0.3526
   38DT     O1P 1170   7.652   8.015   5.125 -0.1536  0.5097  0.0418
   38DT     O2P 1171   7.696   7.919   5.354 -0.7163 -0.4523  0.6396
   38DT     O5' 1172   7.477   7.988   5.285  0.3068 -0.1836 -0.4439
   38DT     C5' 1173   7.377   8.019   5.178 -0.3980 -0.0283 -0.5313
   38DT    H5'1 1174   7.336   7.921   5.154 -0.7833  0.0622 -0.2518
   38DT    H5'2 1175   7.421   8.077   5.098  0.0106  0.7985  0.2685
   38DT     C4' 1176   7.266   8.088   5.255 -0.5071  0.6396  0.1845
   38DT     H4' 1177   7.191   8.116   5.181 -0.4440 -0.1123 -0.1706
   38DT     O4' 1178   7.205   8.003   5.357  0.0157  0.2892 -0.2450
   38DT     C1' 1179   7.189   8.081   5.473  0.4830  0.7509 -0.2340
   38DT     H1' 1180   7.105   8.150   5.463 -0.8187 -0.6513  0.5924
   38DT      N1 1181   7.177   7.985   5.590  0.6627  0.0143 -0.5608
   38DT      C6 1182   7.278   7.905   5.637  0.2369  0.0538  0.0189
   38DT      H6 1183   7.371   7.915   5.583 -0.1012  3.0268 -0.2012
   38DT      C5 1184   7.268   7.811   5.734  0.1665  0.1842 -0.1329
   38DT      C7 1185   7.389   7.737   5.800  0.0627 -0.4439 -0.5750
   38DT     H71 1186   7.486   7.768   5.761 -0.2304  1.3937  0.0613
   38DT     H72 1187   7.382   7.745   5.909 -0.8197 -0.5104 -0.6239
   38DT     H73 1188   7.375   7.633   5.771 -2.1920 -0.1986 -0.5532
   38DT      C4 1189   7.135   7.788   5.792  0.4096  0.6942  0.0617
   38DT      O4 1190   7.105   7.704   5.880 -0.0982  0.1443  0.2146
   38DT      N3 1191   7.033   7.873   5.741  0.2925  0.0594  0.0438
   38DT      H3 1192   6.938   7.857   5.770  0.1770 -1.8627 -1.1968
   38DT      C2 1193   7.045   7.962   5.640 -0.4048  0.0266  0.4134
   38DT      O2 1194   6.943   8.018   5.596  0.1880 -0.3694  0.2288
   38DT     C3' 1195   7.320   8.207   5.325 -0.2447 -0.3359  0.3944
   38DT     H3' 1196   7.420   8.238   5.296  1.1393 -2.1773  2.7888
   38DT     C2' 1197   7.314   8.171   5.477  0.8677  0.9781  0.5906
   38DT    H2'1 1198   7.394   8.114   5.523  0.5512 -0.8412 -0.9877
   38DT    H2'2 1199   7.278   8.248   5.546 -1.5044 -2.1355  3.1365
   38DT     O3' 1200   7.232   8.318   5.305  0.7543 -0.1756  0.0672
   39DG       P 1201   7.290   8.467   5.260 -0.0265  0.0690 -0.2014
   39DG     O1P 1202   7.387   8.455   5.151  0.1582  0.0887  0.3589
   39DG     O2P 1203   7.326   8.550   5.378  0.4872 -0.1473  0.4402
   39DG     O5' 1204   7.165   8.542   5.201  0.0996  0.4512 -0.0526
   39DG     C5' 1205   7.071   8.490   5.109  0.1140 -0.2941 -0.2356
   39DG    H5'1 1206   7.111   8.397   5.070  0.3065 -0.7071  0.8995
   39DG    H5'2 1207   7.062   8.568   5.034 -2.8025 -0.2401  0.0404
   39DG     C4' 1208   6.932   8.460   5.163  0.8019 -0.2255 -0.0794
   39DG     H4' 1209   6.881   8.404   5.084  1.4720 -2.3779  0.9311
   39DG     O4' 1210   6.948   8.379   5.283  0.6298 -0.0834  0.5597
   39DG     C1' 1211   6.877   8.434   5.394  0.4645 -0.0057  0.5937
   39DG     H1' 1212   6.772   8.405   5.395  0.2306  0.7404 -0.5572
   39DG      N9 1213   6.940   8.398   5.522 -0.1562 -0.6068 -0.0441
   39DG      C8 1214   7.068   8.425   5.566  0.0465  0.1313  0.2413
   39DG      H8 1215   7.141   8.472   5.500 -0.7248  1.8109  0.5244
   39DG      N7 1216   7.103   8.363   5.680  0.1549 -0.5538  0.7753
   39DG      C5 1217   6.982   8.308   5.724  0.7157 -0.1029 -0.3779
   39DG      C6 1218   6.947   8.238   5.844 -0.1652  0.0277 -0.1478
   39DG      O6 1219   7.016   8.217   5.938 -0.1572  0.0077  0.7937
   39DG      N1 1220   6.822   8.190   5.850  0.4777  0.3367  0.5115
   39DG      H1 1221   6.797   8.125   5.922 -3.0748 -2.8872 -3.1211
   39DG      C2 1222   6.725   8.211   5.753 -0.6905  1.1263 -0.0401
   39DG      N2 1223   6.609   8.157   5.780  1.1912  0.1717 -0.2753
   39DG     H21 1224   6.586   8.127   5.873 -2.6843 -1.5395 -1.5674
   39DG     H22 1225   6.533   8.153   5.713 -0.6053 -0.9264  1.7290
   39DG      N3 1226   6.748   8.281   5.638  0.1672  0.1793 -0.7933
   39DG      C4 1227   6.880   8.329   5.629 -0.4455 -0.0311  0.3151
   39DG     C3' 1228   6.856   8.582   5.205 -0.4752 -0.6825 -0.1947
   39DG     H3' 1229   6.902   8.666   5.153  0.3154 -1.2452 -0.4254
   39DG     C2' 1230   6.874   8.579   5.358 -0.3888 -0.0225  0.3384
   39DG    H2'1 1231   6.967   8.628   5.388  0.5237 -2.5040  1.7889
   39DG    H2'2 1232   6.798   8.623   5.423  2.1106  1.7963  2.2288
   39DG     O3' 1233   6.720   8.561   5.169  0.6033 -0.0874  0.5494
   40DG       P 1234   6.620   8.692   5.173  0.5535  0.0552 -0.1119
   40DG     O1P 1235   6.528   8.684   5.057  0.1047 -0.4314  0.3867
   40DG     O2P 1236   6.708   8.810   5.170 -0.1946 -0.3533 -0.3360
   40DG     O5' 1237   6.550   8.687   5.311 -0.0417 -0.1225 -0.5215
   40DG     C5' 1238   6.482   8.575   5.369  0.1193 -0.2362 -0.2362
   40DG    H5'1 1239   6.545   8.488   5.355  1.0116  0.1892  1.0284
   40DG    H5'2 1240   6.386   8.555   5.321 -0.4519 -2.5098  1.7152
   40DG     C4' 1241   6.436   8.598   5.518  0.2946  0.1864 -0.4257
   40DG     H4' 1242   6.354   8.528   5.533 -4.0076  4.5832 -1.1997
   40DG     O4' 1243   6.543   8.579   5.605 -0.3769 -0.1109  0.6666
   40DG     C1' 1244   6.555   8.690   5.688 -0.6263  0.3146 -0.1782
   40DG     H1' 1245   6.490   8.679   5.775 -0.6526  0.5233 -0.1695
   40DG      N9 1246   6.698   8.683   5.729  0.1931 -1.0305  0.1573
   40DG      C8 1247   6.813   8.739   5.675  1.3087 -0.0431 -0.4467
   40DG      H8 1248   6.810   8.815   5.599  1.2582  1.2698  0.8155
   40DG      N7 1249   6.926   8.698   5.732 -0.9933 -0.1877  0.2038
   40DG      C5 1250   6.881   8.620   5.839 -0.1297 -0.2043 -0.0092
   40DG      C6 1251   6.953   8.557   5.944  0.1248  0.4840 -0.5686
   40DG      O6 1252   7.069   8.550   5.973 -0.3028  0.0688  0.1104
   40DG      N1 1253   6.872   8.495   6.035  0.5051 -0.6125 -0.3470
   40DG      H1 1254   6.921   8.452   6.112 -0.2602 -0.9235 -0.0209
   40DG      C2 1255   6.743   8.470   6.011 -0.1247  0.2525  0.3105
   40DG      N2 1256   6.693   8.374   6.088  0.1029  0.0164  0.0832
   40DG     H21 1257   6.738   8.350   6.175 -1.6680 -0.1059  1.0076
   40DG     H22 1258   6.594   8.355   6.087 -0.0767  0.9195  0.0473
   40DG      N3 1259   6.667   8.535   5.922  0.2613  0.2287  0.1584
   40DG      C4 1260   6.744   8.617   5.840 -0.2540 -0.1729  0.4487
   40DG     C3' 1261   6.379   8.739   5.536 -0.1109  0.3682 -0.1510
   40DG     H3' 1262   6.359   8.792   5.443 -1.9058  1.0441  0.5738
   40DG     C2' 1263   6.506   8.808   5.601  0.2208 -0.2565  0.0526
   40DG    H2'1 1264   6.572   8.834   5.519 -0.3339  1.7447  0.1779
   40DG    H2'2 1265   6.478   8.894   5.662  0.3954  0.5627 -0.9877
   40DG     O3' 1266   6.280   8.750   5.637  0.7170 -0.1590 -0.2458
   41DA       P 1267   6.178   8.865   5.652 -0.3176 -0.3668  0.4677
   41DA     O1P 1268   6.091   8.862   5.536 -0.6024  0.1859 -0.0993
   41DA     O2P 1269   6.252   8.993   5.678  0.0101  0.2674 -0.0568
   41DA     O5' 1270   6.095   8.805   5.772  0.3706 -0.2569  0.1037
   41DA     C5' 1271   6.048   8.670   5.786  0.2646  0.2821  0.1703
   41DA    H5'1 1272   6.100   8.589   5.734 -1.8300 -0.8883 -0.2208
   41DA    H5'2 1273   5.943   8.671   5.757  1.0353 -1.3215 -3.2490
   41DA     C4' 1274   6.050   8.621   5.934  0.4680  0.5318 -0.2825
   41DA     H4' 1275   6.003   8.522   5.937  1.3534  0.1177  1.2215
   41DA     O4' 1276   6.181   8.603   5.979 -0.4499  0.2928  0.5901
   41DA     C1' 1277   6.213   8.688   6.085  0.0966  0.4178  0.4232
   41DA     H1' 1278   6.212   8.632   6.179 -0.5026  1.6202  1.1507
   41DA      N9 1279   6.349   8.734   6.053  0.5523 -0.4697 -0.8632
   41DA      C8 1280   6.381   8.819   5.952  0.7845 -0.2487  0.0918
   41DA      H8 1281   6.300   8.844   5.885  0.4649 -1.3386  0.0463
   41DA      N7 1282   6.500   8.872   5.955  0.2601  0.3988 -0.3545
   41DA      C5 1283   6.557   8.800   6.068  0.2569 -0.0922 -0.0090
   41DA      C6 1284   6.688   8.795   6.133 -0.5608  0.1503 -0.6654
   41DA      N6 1285   6.793   8.866   6.096 -0.3841  0.0705  0.3573
   41DA     H61 1286   6.795   8.912   6.006  0.9010  1.2047  0.9379
   41DA     H62 1287   6.880   8.840   6.139  0.2906  1.8629  0.1776
   41DA      N1 1288   6.709   8.720   6.239  0.3450 -0.2285 -0.7455
   41DA      C2 1289   6.605   8.643   6.279  0.1364  0.3738  0.1048
   41DA      H2 1290   6.622   8.581   6.366 -0.6028 -1.1235 -0.7773
   41DA      N3 1291   6.484   8.632   6.233 -0.4113  0.1838  0.4749
   41DA      C4 1292   6.463   8.720   6.125 -0.0270 -0.1269 -0.2209
   41DA     C3' 1293   5.981   8.719   6.035  0.2795  1.0137  0.0445
   41DA     H3' 1294   5.920   8.789   5.977 -2.2638  0.3386  1.7377
   41DA     C2' 1295   6.102   8.791   6.089 -0.4985 -0.3765 -0.0301
   41DA    H2'1 1296   6.129   8.880   6.033 -1.0656  2.5270  3.8817
   41DA    H2'2 1297   6.098   8.813   6.196  0.3379 -1.1691  0.1842
   41DA     O3' 1298   5.921   8.637   6.131  0.8485  0.0886  0.5209
   42DA       P 1299   5.821   8.703   6.248 -0.2644  0.1870 -0.1903
   42DA     O1P 1300   5.743   8.596   6.315  0.2720 -0.4386  0.2483
   42DA     O2P 1301   5.750   8.817   6.188 -0.6636  0.3690 -0.1887
   42DA     O5' 1302   5.935   8.756   6.348 -0.8796 -0.1854  0.0392
   42DA     C5' 1303   6.006   8.665   6.438 -0.0674 -0.1419 -0.2946
   42DA    H5'1 1304   6.063   8.591   6.381 -0.0198 -0.2220 -0.1423
   42DA    H5'2 1305   5.927   8.616   6.495 -0.4880 -1.6205 -2.0537
   42DA     C4' 1306   6.105   8.733   6.539 -0.2627 -0.3940 -0.3055
   42DA     H4' 1307   6.138   8.657   6.609 -1.5926 -0.6385  0.0823
   42DA     O4' 1308   6.214   8.791   6.470  0.1590  0.3462 -0.1261
   42DA     C1' 1309   6.218   8.925   6.499  0.6637  0.8878  0.5040
   42DA     H1' 1310   6.272   8.942   6.592 -0.7769 -1.0397  1.7830
   42DA      N9 1311   6.286   8.997   6.392  0.1138 -0.0457  0.1404
   42DA      C8 1312   6.235   9.063   6.281 -0.6225 -0.5932  0.6790
   42DA      H8 1313   6.130   9.063   6.257 -0.7941 -0.9019  1.4234
   42DA      N7 1314   6.326   9.120   6.206  0.3658  0.5101 -0.1547
   42DA      C5 1315   6.445   9.082   6.267 -0.2454  0.1891 -0.1209
   42DA      C6 1316   6.576   9.100   6.234  0.1113  0.1451 -0.5398
   42DA      N6 1317   6.626   9.162   6.129 -0.1036  0.1698  0.9273
   42DA     H61 1318   6.562   9.205   6.064 -2.4023 -0.0243  2.9088
   42DA     H62 1319   6.726   9.158   6.119  0.1314  1.4599  2.3106
   42DA      N1 1320   6.672   9.052   6.310  0.1111 -0.4342 -0.7087
   42DA      C2 1321   6.643   8.974   6.413 -0.6135  0.3848 -0.2568
   42DA      H2 1322   6.727   8.931   6.466  0.2527  0.9889 -1.0902
   42DA      N3 1323   6.520   8.944   6.450  0.2116  0.0290  0.1402
   42DA      C4 1324   6.426   9.004   6.376  0.0827 -0.2828 -0.6210
   42DA     C3' 1325   6.039   8.847   6.620  0.9935  0.1774  0.0250
   42DA     H3' 1326   5.933   8.828   6.634  1.2115 -2.4666 -1.2983
   42DA     C2' 1327   6.075   8.969   6.535  0.8079  0.2952 -0.5810
   42DA    H2'1 1328   6.014   8.984   6.447 -1.6733  0.1454  1.0090
   42DA    H2'2 1329   6.068   9.060   6.595  0.6779 -0.0741 -0.0200
   42DA     O3' 1330   6.111   8.863   6.738 -0.2189  0.5449 -0.2150
   43DA       P 1331   6.024   8.886   6.877  0.2022 -0.6179  0.3051
   43DA     O1P 1332   5.970   8.758   6.924 -0.2096 -0.5721  0.2348
   43DA     O2P 1333   5.930   9.006   6.862 -0.4190  0.2342 -0.3996
   43DA     O5' 1334   6.149   8.928   6.977 -0.0617  0.8237 -0.3562
   43DA     C5' 1335   6.238   8.834   7.023 -0.1606  0.4818 -0.3428
   43DA    H5'1 1336   6.250   8.755   6.948 -0.4301  0.2582 -0.1499
   43DA    H5'2 1337   6.212   8.783   7.116  1.1897 -0.6249 -0.5360
   43DA     C4' 1338   6.379   8.899   7.029  0.4392 -0.1305 -0.0270
   43DA     H4' 1339   6.451   8.825   7.064 -0.3193 -2.3864 -2.8154
   43DA     O4' 1340   6.414   8.943   6.900  0.2676  0.2975  0.4594
   43DA     C1' 1341   6.453   9.076   6.904  0.5559 -0.3952 -0.2750
   43DA     H1' 1342   6.558   9.089   6.930  0.4554 -1.3740  0.6877
   43DA      N9 1343   6.432   9.143   6.773  0.2321 -0.5752 -0.0027
   43DA      C8 1344   6.316   9.182   6.711 -0.3857  0.0738 -0.8966
   43DA      H8 1345   6.223   9.144   6.751  0.4487 -0.9038  0.1502
   43DA      N7 1346   6.330   9.240   6.595  0.2686 -0.0692  0.1632
   43DA      C5 1347   6.469   9.249   6.584 -0.2959 -0.7376 -0.3870
   43DA      C6 1348   6.549   9.309   6.487 -0.7411  0.2875  0.6426
   43DA      N6 1349   6.512   9.387   6.385  0.5549  0.6706  0.2036
   43DA     H61 1350   6.417   9.376   6.351  0.2087  0.1157  1.3043
   43DA     H62 1351   6.575   9.437   6.324 -0.2816  0.7677 -0.6001
   43DA      N1 1352   6.676   9.315   6.507  0.0814 -0.0074 -0.2165
   43DA      C2 1353   6.731   9.243   6.607  0.2753 -0.5521  0.4035
   43DA      H2 1354   6.839   9.251   6.602  0.2349 -0.4933 -0.4124
   43DA      N3 1355   6.671   9.171   6.704 -0.1968  0.3542  0.9308
   43DA      C4 1356   6.535   9.185   6.691  0.3850 -0.2798 -0.6120
   43DA     C3' 1357   6.379   9.021   7.123  0.2905  0.2338  0.1389
   43DA     H3' 1358   6.294   9.027   7.191  1.2367  0.2540  1.3444
   43DA     C2' 1359   6.370   9.134   7.021 -0.4814  0.4799 -0.0599
   43DA    H2'1 1360   6.265   9.159   7.004 -0.8527 -0.1758  1.1715
   43DA    H2'2 1361   6.417   9.227   7.054 -1.3999  0.1521  2.4027
   43DA     O3' 1362   6.500   9.009   7.192 -0.0179 -0.1305 -1.0550
   44DC       P 1363   6.544   9.115   7.310 -0.3117 -0.1742 -0.3909
   44DC     O1P 1364   6.625   9.048   7.416 -0.3948  0.2191  0.4282
   44DC     O2P 1365   6.440   9.210   7.353 -0.2453 -0.1159 -0.1887
   44DC     O5' 1366   6.637   9.203   7.222 -0.7956  0.3087  0.2044
   44DC     C5' 1367   6.753   9.144   7.174 -0.1886 -0.0704 -0.3656
   44DC    H5'1 1368   6.739   9.057   7.109  2.7327 -0.1380 -1.0590
   44DC    H5'2 1369   6.807   9.091   7.253 -0.8514 -0.9233 -0.4729
   44DC     C4' 1370   6.842   9.248   7.103 -0.2010  0.3234 -0.5481
   44DC     H4' 1371   6.942   9.210   7.086  0.6110  2.4087 -0.6974
   44DC     O4' 1372   6.778   9.285   6.980  0.4168  0.0024 -0.4690
   44DC     C1' 1373   6.791   9.429   6.975  0.2360  0.0954 -0.0621
   44DC     H1' 1374   6.885   9.468   6.936  0.6018 -0.3549  0.3564
   44DC      N1 1375   6.682   9.478   6.883 -0.1820 -0.5602 -0.3554
   44DC      C6 1376   6.554   9.440   6.893 -0.5922  0.4201  0.1368
   44DC      H6 1377   6.526   9.376   6.975  0.2232  0.2136  0.2649
   44DC      C5 1378   6.459   9.480   6.802  0.3043  0.0154  0.3840
   44DC      H5 1379   6.352   9.468   6.814  0.4520 -0.5216  1.2845
   44DC      C4 1380   6.500   9.569   6.701  0.1261 -0.6753 -0.1462
   44DC      N4 1381   6.418   9.621   6.612  0.3707  0.1384 -0.1969
   44DC     H41 1382   6.319   9.626   6.632  0.6696 -1.4306  2.1174
   44DC     H42 1383   6.459   9.676   6.538 -1.7956  0.8225 -0.9624
   44DC      N3 1384   6.627   9.602   6.683 -0.2943 -0.5421  0.1219
   44DC      C2 1385   6.721   9.549   6.767 -0.1343 -0.0131 -0.2827
   44DC      O2 1386   6.838   9.567   6.743  0.1208 -0.3864  0.7672
   44DC     C3' 1387   6.857   9.376   7.188 -0.1683 -0.5625  0.0853
   44DC     H3' 1388   6.833   9.362   7.293 -0.9013  0.6413  0.0921
   44DC     C2' 1389   6.768   9.480   7.116  0.0406  0.1688 -0.5087
   44DC    H2'1 1390   6.671   9.454   7.158 -0.3708  0.6570 -1.1289
   44DC    H2'2 1391   6.792   9.586   7.128  1.0939 -0.3143  2.1682
   44DC     O3' 1392   6.996   9.411   7.192 -0.2751 -0.1428  0.6268
   45DT       P 1393   7.043   9.543   7.270 -0.1929 -0.0387 -0.0377
   45DT     O1P 1394   7.191   9.537   7.287  0.2670 -0.5347 -0.5673
   45DT     O2P 1395   6.967   9.542   7.394 -0.0320  0.0323  0.4263
   45DT     O5' 1396   7.011   9.665   7.184 -0.4559 -0.0903  0.7610
   45DT     C5' 1397   7.081   9.687   7.069  0.7025 -1.0310 -0.7656
   45DT    H5'1 1398   7.067   9.596   7.011  0.4456 -1.9583  0.7081
   45DT    H5'2 1399   7.188   9.689   7.092  0.3795  0.9357  0.9281
   45DT     C4' 1400   7.041   9.818   6.983  0.2487  0.6355  0.6532
   45DT     H4' 1401   7.117   9.841   6.908 -0.5332 -0.9091 -0.6705
   45DT     O4' 1402   6.923   9.782   6.915 -0.4829 -0.1877  0.2640
   45DT     C1' 1403   6.835   9.894   6.934 -0.4811  0.2413  0.1826
   45DT     H1' 1404   6.875   9.974   6.871  1.5942 -0.2112  0.8286
   45DT      N1 1405   6.694   9.865   6.904 -0.0536 -0.8321 -0.4861
   45DT      C6 1406   6.602   9.816   7.000  0.2819  0.6638 -0.9423
   45DT      H6 1407   6.632   9.790   7.101  0.3613 -0.4200 -1.2426
   45DT      C5 1408   6.469   9.813   6.967  0.0084  0.2838  0.3153
   45DT      C7 1409   6.374   9.754   7.070  0.5144 -0.1310  0.0910
   45DT     H71 1410   6.328   9.664   7.029 -0.4028  0.8884 -1.2150
   45DT     H72 1411   6.419   9.723   7.164 -1.0114 -2.1762  0.2218
   45DT     H73 1412   6.292   9.823   7.088  0.4407 -0.6616  1.9570
   45DT      C4 1413   6.419   9.855   6.836 -1.0030 -0.0606 -0.0895
   45DT      O4 1414   6.307   9.848   6.792  0.3226 -0.0636 -0.1993
   45DT      N3 1415   6.513   9.906   6.752 -0.6845  0.0711  0.1335
   45DT      H3 1416   6.474   9.952   6.671  1.6517  1.7682 -0.1289
   45DT      C2 1417   6.648   9.916   6.780  0.4379  0.2966  0.3688
   45DT      O2 1418   6.715   9.977   6.697 -0.1808  0.3605  0.1398
   45DT     C3' 1419   7.017   9.941   7.073 -0.0043 -0.0467 -0.0154
   45DT     H3' 1420   7.060   9.915   7.170  0.4862 -0.6209 -0.3869
   45DT     C2' 1421   6.864   9.939   7.081  0.1726 -0.2333 -0.4302
   45DT    H2'1 1422   6.830   9.854   7.140  3.8341 -2.3192 -0.9765
   45DT    H2'2 1423   6.823  10.037   7.104  1.0293  0.4561 -1.6609
   45DT     O3' 1424   7.071  10.057   7.016  0.0694  0.1124  0.1053
   46DG       P 1425   7.184  10.132   7.101 -0.3321 -0.1546 -0.1348
   46DG     O1P 1426   7.302  10.046   7.106  0.0472  0.2484 -0.1117
   46DG     O2P 1427   7.138  10.194   7.228  0.7245  0.0731  0.1672
   46DG     O5' 1428   7.208  10.257   6.997  0.5667  0.0105 -0.1079
   46DG     C5' 1429   7.291  10.242   6.884  0.3782  0.1795  0.0404
   46DG    H5'1 1430   7.302  10.138   6.851 -0.9409 -0.2534  0.8946
   46DG    H5'2 1431   7.390  10.274   6.917  0.8440 -0.6769 -0.4911
   46DG     C4' 1432   7.224  10.322   6.773  0.1638 -0.0746 -0.1083
   46DG     H4' 1433   7.288  10.320   6.684  2.2115 -1.1517  1.2879
   46DG     O4' 1434   7.093  10.275   6.735 -0.1948  0.0766  0.1823
   46DG     C1' 1435   6.999  10.374   6.728 -0.2334 -0.0044  0.6677
   46DG     H1' 1436   7.002  10.428   6.634  2.8582 -0.4420  0.4166
   46DG      N9 1437   6.866  10.324   6.770  0.7946 -0.1582  0.3164
   46DG      C8 1438   6.826  10.281   6.897  1.0369 -0.1416 -0.2891
   46DG      H8 1439   6.890  10.275   6.983  2.5472  0.0700 -1.3655
   46DG      N7 1440   6.699  10.241   6.905  0.1443 -0.1008 -0.1480
   46DG      C5 1441   6.647  10.271   6.778 -0.5320  0.4846  0.0530
   46DG      C6 1442   6.512  10.270   6.726 -0.2725  0.0555 -0.4155
   46DG      O6 1443   6.399  10.235   6.766 -0.4201 -0.7994 -0.2973
   46DG      N1 1444   6.509  10.341   6.605 -0.1008  0.6842 -0.7157
   46DG      H1 1445   6.420  10.352   6.558  0.5760  0.3333 -2.1277
   46DG      C2 1446   6.615  10.376   6.533  0.3501  0.8545 -0.2766
   46DG      N2 1447   6.589  10.410   6.412 -0.1363  0.3200  0.3672
   46DG     H21 1448   6.493  10.422   6.381 -0.4415 -0.4954  0.9565
   46DG     H22 1449   6.665  10.439   6.352  0.9873 -1.4524  0.8832
   46DG      N3 1450   6.745  10.362   6.566  0.0011 -0.0006  0.5242
   46DG      C4 1451   6.752  10.312   6.696  0.7102 -0.6132  0.2135
   46DG     C3' 1452   7.196  10.472   6.798  0.1728  0.8843  0.2230
   46DG     H3' 1453   7.255  10.503   6.884 -2.3972  0.3963  2.2789
   46DG     C2' 1454   7.055  10.467   6.834  0.4424 -0.5196 -0.3488
   46DG    H2'1 1455   7.049  10.431   6.937  1.0480  2.1166  0.6944
   46DG    H2'2 1456   7.011  10.567   6.828 -0.3638 -0.5305  3.0925
   46DG     O3' 1457   7.222  10.547   6.673 -0.0214  0.4314 -0.3306
   47DC       P 1458   7.252  10.703   6.662 -0.4629 -0.0911 -0.1344
   47DC     O1P 1459   7.379  10.716   6.589 -0.1355 -0.0885 -0.2733
   47DC     O2P 1460   7.238  10.774   6.789 -0.1830 -0.2265 -0.0851
   47DC     O5' 1461   7.134  10.754   6.564 -0.4063  0.0768  0.0991
   47DC     C5' 1462   7.138  10.695   6.434 -0.0072  0.1626  0.3238
   47DC    H5'1 1463   7.130  10.587   6.427  0.2727  0.2622 -2.8609
   47DC    H5'2 1464   7.223  10.732   6.376  1.3131  0.3683  2.2639
   47DC     C4' 1465   7.015  10.740   6.353  0.2754  0.3341 -0.6102
   47DC     H4' 1466   7.035  10.700   6.253 -0.0487 -0.5244 -0.3446
   47DC     O4' 1467   6.901  10.677   6.406  0.1318 -0.2764  0.5956
   47DC     C1' 1468   6.808  10.779   6.442  0.5533 -0.1473 -0.4139
   47DC     H1' 1469   6.746  10.788   6.353  0.1894  0.7000 -0.0958
   47DC      N1 1470   6.734  10.738   6.558  0.3329  0.2502 -1.0638
   47DC      C6 1471   6.801  10.712   6.675  0.2998  0.4913  0.0374
   47DC      H6 1472   6.909  10.714   6.676  0.4825 -2.0876 -1.9810
   47DC      C5 1473   6.735  10.665   6.785 -0.7485  0.4348 -1.4013
   47DC      H5 1474   6.791  10.638   6.873  1.0940  1.4593 -2.2027
   47DC      C4 1475   6.594  10.645   6.767 -0.2330  0.2490 -0.1149
   47DC      N4 1476   6.522  10.602   6.864 -0.1293  0.2763  0.2008
   47DC     H41 1477   6.563  10.594   6.955 -0.0796 -0.3414  0.1308
   47DC     H42 1478   6.426  10.576   6.844 -0.0852  0.0699  0.2606
   47DC      N3 1479   6.525  10.672   6.663  0.0934 -0.2816  0.2976
   47DC      C2 1480   6.592  10.715   6.555 -0.5382 -0.6655 -0.1293
   47DC      O2 1481   6.529  10.733   6.449 -0.0828 -0.1205  0.4430
   47DC     C3' 1482   7.004  10.894   6.357 -0.7387 -0.3021 -0.0686
   47DC     H3' 1483   7.098  10.944   6.381 -1.2281  0.2922  0.6709
   47DC     C2' 1484   6.890  10.906   6.460 -0.2224 -0.3943  0.0127
   47DC    H2'1 1485   6.920  10.912   6.565 -1.8013  0.5200  0.4451
   47DC    H2'2 1486   6.833  10.999   6.452  0.1305 -0.2901 -1.6581
   47DC     O3' 1487   6.967  10.940   6.227 -0.0151  0.0342 -0.3886
   48DT       P 1488   6.909  11.089   6.198 -0.3661 -0.3163 -0.2789
   48DT     O1P 1489   6.977  11.124   6.070 -0.6933  0.3293 -0.2742
   48DT     O2P 1490   6.937  11.179   6.312 -0.3209  0.1711 -0.5273
   48DT     O5' 1491   6.758  11.085   6.173 -0.0782 -0.4468  0.3919
   48DT     C5' 1492   6.709  10.997   6.082 -0.7486  0.5845 -0.6294
   48DT    H5'1 1493   6.758  10.905   6.113  0.0912  1.2910  0.2056
   48DT    H5'2 1494   6.736  11.019   5.979 -0.1940 -0.3675 -0.7017
   48DT     C4' 1495   6.559  10.979   6.077 -0.1337  0.3175  0.1385
   48DT     H4' 1496   6.537  10.906   6.000 -0.8438  0.8191 -0.1484
   48DT     O4' 1497   6.516  10.932   6.203 -0.2095 -0.1082 -0.2985
   48DT     C1' 1498   6.403  11.007   6.243 -0.3508 -0.2692 -0.1637
   48DT     H1' 1499   6.306  10.978   6.202 -0.3766  1.9835 -1.8955
   48DT      N1 1500   6.398  11.023   6.392  0.4887  0.5512 -0.0180
   48DT      C6 1501   6.512  11.045   6.464  0.5643  0.6853  0.0077
   48DT      H6 1502   6.604  11.053   6.408  0.3270  1.7825 -0.2473
   48DT      C5 1503   6.511  11.046   6.597  0.8089 -0.0845 -0.8900
   48DT      C7 1504   6.638  11.084   6.671  0.0783 -0.4488 -0.3689
   48DT     H71 1505   6.718  11.084   6.597 -1.4143  0.7982 -2.0662
   48DT     H72 1506   6.636  11.190   6.693  1.9428 -0.5646  0.5407
   48DT     H73 1507   6.670  11.017   6.752 -2.3079 -1.7046 -0.3863
   48DT      C4 1508   6.386  11.026   6.669  0.1511  0.0203 -0.0449
   48DT      O4 1509   6.357  11.027   6.788 -0.1315  0.1764  0.2892
   48DT      N3 1510   6.278  11.000   6.589 -0.5732  0.7682  0.0704
   48DT      H3 1511   6.186  10.988   6.628 -1.2374  0.6078 -1.4556
   48DT      C2 1512   6.280  11.002   6.454  0.9757 -0.5251  0.6318
   48DT      O2 1513   6.174  10.976   6.400  0.2689  0.2043  0.0343
   48DT     C3' 1514   6.479  11.107   6.045 -0.1728 -0.0689 -0.5016
   48DT     H3' 1515   6.550  11.182   6.010  2.0332 -1.8849 -0.1461
   48DT     C2' 1516   6.438  11.143   6.185 -0.0978 -0.0850  0.3200
   48DT    H2'1 1517   6.519  11.194   6.238 -2.1020  0.7134  2.7987
   48DT    H2'2 1518   6.347  11.201   6.197 -0.3388 -0.8817  3.0638
   48DT     O3' 1519   6.368  11.083   5.964  0.0057  0.0418  0.4966
   49DC       P 1520   6.307  11.190   5.867 -0.3668  0.1461  0.5669
   49DC     O1P 1521   6.261  11.115   5.749  0.3577 -0.0256  0.1505
   49DC     O2P 1522   6.397  11.308   5.849  0.7851 -0.8662  0.9625
   49DC     O5' 1523   6.177  11.248   5.939 -0.2915 -0.0567 -0.5200
   49DC     C5' 1524   6.063  11.171   5.955 -0.2222 -0.3454 -0.2126
   49DC    H5'1 1525   6.085  11.065   5.971 -2.3739 -0.9735 -1.0830
   49DC    H5'2 1526   6.018  11.167   5.856 -0.0009 -1.6948 -0.2802
   49DC     C4' 1527   5.977  11.228   6.069  0.1665  0.4657  0.3843
   49DC     H4' 1528   5.882  11.175   6.078 -0.7698  1.8442 -0.9784
   49DC     O4' 1529   6.054  11.221   6.188  0.4373  0.3036  0.3742
   49DC     C1' 1530   6.039  11.337   6.266  0.3980  0.1312 -0.0456
   49DC     H1' 1531   5.943  11.336   6.316  1.2797 -1.0742  1.7249
   49DC      N1 1532   6.135  11.351   6.380  0.2425  0.0349  1.1372
   49DC      C6 1533   6.257  11.416   6.369  0.7273  0.9224  0.4131
   49DC      H6 1534   6.295  11.450   6.274  0.9098 -0.4586 -0.0304
   49DC      C5 1535   6.342  11.423   6.473 -0.7048  0.6005  0.6250
   49DC      H5 1536   6.443  11.457   6.455 -0.1216 -0.9537  0.8030
   49DC      C4 1537   6.302  11.359   6.590 -0.7240  0.3433  0.5242
   49DC      N4 1538   6.388  11.343   6.686 -0.1310  0.8061 -0.5663
   49DC     H41 1539   6.480  11.378   6.664 -0.1816  0.9282 -0.5824
   49DC     H42 1540   6.358  11.284   6.762 -2.4794 -0.8591 -2.6099
   49DC      N3 1541   6.187  11.298   6.609 -0.4909 -0.1788  0.0203
   49DC      C2 1542   6.097  11.299   6.505  1.0505  0.2410 -0.4247
   49DC      O2 1543   5.985  11.255   6.532  0.1210 -0.2459  0.3258
   49DC     C3' 1544   5.944  11.383   6.061 -0.2029 -0.1162  0.5210
   49DC     H3' 1545   5.963  11.421   5.960 -1.2971 -2.3731 -0.6280
   49DC     C2' 1546   6.041  11.446   6.164 -0.0580 -0.6512 -0.3282
   49DC    H2'1 1547   6.139  11.468   6.122 -0.4863  1.5998 -0.2860
   49DC    H2'2 1548   5.997  11.538   6.202  0.0279 -0.9711  0.5690
   49DC     O3' 1549   5.811  11.417   6.098 -0.2754 -0.1951  1.0243
   50DC       P 1550   5.696  11.434   5.986 -0.1180 -0.3132 -0.1717
   50DC     O1P 1551   5.722  11.349   5.869 -0.2985 -0.2053  0.2994
   50DC     O2P 1552   5.655  11.574   5.971  0.7450  0.1791 -0.1763
   50DC     O5' 1553   5.570  11.374   6.076  0.5425  0.5411  0.3873
   50DC     C5' 1554   5.561  11.231   6.099  0.3436  0.3644  0.4975
   50DC    H5'1 1555   5.655  11.177   6.102  0.2848  0.0063 -1.7630
   50DC    H5'2 1556   5.500  11.187   6.019 -0.8967  4.2106 -0.9302
   50DC     C4' 1557   5.483  11.207   6.226  0.0797 -0.9255 -0.1192
   50DC     H4' 1558   5.459  11.101   6.228 -0.6518 -0.7552  0.8220
   50DC     O4' 1559   5.566  11.234   6.336  0.1490 -0.5661 -0.4469
   50DC     C1' 1560   5.501  11.339   6.417 -0.2765 -0.0283  0.0380
   50DC     H1' 1561   5.444  11.293   6.498  0.0200 -0.0966  0.2120
   50DC      N1 1562   5.614  11.421   6.471 -0.4116  0.4901 -0.4310
   50DC      C6 1563   5.684  11.500   6.387 -0.0104  0.1004 -0.0217
   50DC      H6 1564   5.661  11.502   6.282  1.3054  0.7770 -0.3143
   50DC      C5 1565   5.800  11.551   6.435 -0.3208 -0.5413 -0.2244
   50DC      H5 1566   5.862  11.607   6.367  1.2108  1.1717  2.4232
   50DC      C4 1567   5.846  11.520   6.563  0.3012  0.7750  1.0648
   50DC      N4 1568   5.954  11.576   6.603  0.3619  0.8431 -0.3915
   50DC     H41 1569   6.018  11.625   6.542 -0.0233  2.1540  0.2179
   50DC     H42 1570   5.985  11.557   6.697  1.3897 -0.3851 -0.9474
   50DC      N3 1571   5.772  11.449   6.649 -0.5101  0.6465  0.2979
   50DC      C2 1572   5.655  11.397   6.607  0.1757  0.4342 -0.3711
   50DC      O2 1573   5.591  11.329   6.685  0.2815  0.2555 -0.4828
   50DC     C3' 1574   5.346  11.286   6.241 -0.3211 -0.0475  0.7895
   50DC     H3' 1575   5.320  11.316   6.140  0.6271 -2.4195 -0.2180
   50DC     C2' 1576   5.396  11.405   6.323 -0.8368 -0.4567  0.1994
   50DC    H2'1 1577   5.434  11.487   6.262 -0.4656 -1.5697 -1.1145
   50DC    H2'2 1578   5.318  11.451   6.385  1.2920  1.5502  1.5905
   50DC     O3' 1579   5.241  11.215   6.309 -0.1585  0.1902 -0.0438
   51DA       P 1580   5.094  11.273   6.328 -0.4686 -0.4790 -0.0428
   51DA     O1P 1581   5.000  11.160   6.323  0.3647  0.0849  0.0283
   51DA     O2P 1582   5.072  11.381   6.225 -0.1024  0.1082 -0.2009
   51DA     O5' 1583   5.097  11.343   6.474 -0.1141  0.6111  0.3495
   51DA     C5' 1584   5.110  11.262   6.598  0.1516  0.0624  0.1157
   51DA    H5'1 1585   5.191  11.190   6.587 -0.8250 -0.8521 -1.3000
   51DA    H5'2 1586   5.015  11.214   6.619 -1.6222  3.8948  1.7877
   51DA     C4' 1587   5.134  11.329   6.733 -0.6324  0.5895 -0.6392
   51DA     H4' 1588   5.127  11.251   6.809 -0.8716  1.6336  0.4420
   51DA     O4' 1589   5.259  11.401   6.743  0.4974  0.6296 -0.0770
   51DA     C1' 1590   5.234  11.533   6.778 -0.5140  0.1232  0.8243
   51DA     H1' 1591   5.232  11.547   6.886  1.2880 -0.6198  0.9889
   51DA      N9 1592   5.336  11.620   6.709  0.8077 -0.0668  0.1037
   51DA      C8 1593   5.347  11.652   6.579  0.1282 -0.4825 -0.0325
   51DA      H8 1594   5.275  11.624   6.503 -0.3860 -1.8577  0.9169
   51DA      N7 1595   5.453  11.723   6.546 -0.5697 -0.0929  0.1949
   51DA      C5 1596   5.514  11.735   6.665  0.6505  0.2730 -0.0949
   51DA      C6 1597   5.636  11.786   6.710 -0.1546 -0.1568  0.9132
   51DA      N6 1598   5.720  11.835   6.623 -0.3578  0.4032  0.2433
   51DA     H61 1599   5.696  11.816   6.527 -0.1204 -2.1635  0.6214
   51DA     H62 1600   5.814  11.859   6.650  0.3740  1.2422 -2.6464
   51DA      N1 1601   5.674  11.790   6.837 -0.2235 -0.0277  0.0746
   51DA      C2 1602   5.586  11.738   6.926 -0.8779 -0.0662 -0.7391
   51DA      H2 1603   5.623  11.737   7.027 -1.2464  3.5136 -0.4418
   51DA      N3 1604   5.470  11.683   6.900 -0.1584  0.2793 -0.0190
   51DA      C4 1605   5.441  11.683   6.768 -0.1087 -0.3415  0.4816
   51DA     C3' 1606   5.021  11.428   6.753  0.4322  0.1205  0.8069
   51DA     H3' 1607   4.939  11.403   6.686  1.6445 -2.6277  0.2399
   51DA     C2' 1608   5.090  11.560   6.717 -1.1310 -0.1576  0.3562
   51DA    H2'1 1609   5.087  11.572   6.609  0.9501  0.8685  0.3579
   51DA    H2'2 1610   5.053  11.645   6.773  0.5379  0.4886  0.5590
   51DA     O3' 1611   4.981  11.421   6.891 -0.0858  0.2097 -0.1596
   52DT       P 1612   4.846  11.477   6.953 -0.2853  0.1201 -0.2657
   52DT     O1P 1613   4.812  11.380   7.054  0.2788  0.1469 -0.3267
   52DT     O2P 1614   4.743  11.509   6.852  0.5043  0.1508  0.0418
   52DT     O5' 1615   4.900  11.619   7.017 -0.2693  0.1374  0.3192
   52DT     C5' 1616   4.967  11.626   7.140  0.0742  0.1900  0.5875
   52DT    H5'1 1617   5.038  11.544   7.147 -0.1426 -0.3445 -2.1437
   52DT    H5'2 1618   4.887  11.612   7.213 -1.8810  1.2221 -1.2568
   52DT     C4' 1619   5.036  11.755   7.159  0.0317  0.5410  0.1022
   52DT     H4' 1620   5.087  11.753   7.255  1.0801 -1.4995 -0.4444
   52DT     O4' 1621   5.140  11.768   7.060 -0.4343  0.2651 -0.7049
   52DT     C1' 1622   5.169  11.909   7.053 -0.0535 -1.1405  0.6356
   52DT     H1' 1623   5.240  11.945   7.128 -0.5969  0.1681  0.5451
   52DT      N1 1624   5.233  11.948   6.920  0.9317 -0.2163  0.6983
   52DT      C6 1625   5.172  11.932   6.798 -0.1643 -0.0127  0.0458
   52DT      H6 1626   5.072  11.890   6.804  0.4138 -1.3154  0.9957
   52DT      C5 1627   5.230  11.959   6.679 -0.6702  0.0359  0.1596
   52DT      C7 1628   5.164  11.947   6.545 -0.4648  0.2006  0.0770
   52DT     H71 1629   5.137  12.048   6.513 -0.9796  0.1090  0.2056
   52DT     H72 1630   5.244  11.918   6.477  0.7972 -0.3501  1.7296
   52DT     H73 1631   5.084  11.873   6.538 -1.0496  0.9701 -4.2557
   52DT      C4 1632   5.366  12.015   6.689  0.1900 -0.3974 -0.2894
   52DT      O4 1633   5.440  12.030   6.590 -0.2824  0.1489  0.3592
   52DT      N3 1634   5.414  12.056   6.813 -0.4908 -0.0565  0.3847
   52DT      H3 1635   5.506  12.096   6.827 -0.4845 -1.0444  4.5385
   52DT      C2 1636   5.354  12.020   6.927  0.1378 -0.6591 -0.3451
   52DT      O2 1637   5.411  12.055   7.032 -0.6484 -0.3468  0.0446
   52DT     C3' 1638   4.943  11.880   7.155 -0.1690  0.5179  0.0774
   52DT     H3' 1639   4.854  11.854   7.098 -0.1970 -0.8847  0.7068
   52DT     C2' 1640   5.038  11.985   7.086  0.9419 -0.6742  0.2727
   52DT    H2'1 1641   4.991  12.026   6.997 -0.9016 -0.8726  1.0895
   52DT    H2'2 1642   5.055  12.071   7.150 -0.5237 -1.5139  1.9039
   52DT     O3' 1643   4.900  11.912   7.284  0.2473  0.4888  0.4433
   53DC       P 1644   4.787  12.020   7.318 -0.7015 -0.1227 -0.0386
   53DC     O1P 1645   4.727  11.986   7.447 -0.2486 -0.2463  0.1556
   53DC     O2P 1646   4.692  12.043   7.208  0.2752  0.4136 -0.6431
   53DC     O5' 1647   4.857  12.159   7.336 -0.0395 -0.6572 -0.2366
   53DC     C5' 1648   4.952  12.197   7.444  0.2090 -0.1965 -0.9867
   53DC    H5'1 1649   5.003  12.106   7.474 -2.1688 -0.9771  1.0480
   53DC    H5'2 1650   4.880  12.221   7.523 -0.8330  0.4588 -2.0863
   53DC     C4' 1651   5.051  12.315   7.419  0.0614  0.8206 -0.0811
   53DC     H4' 1652   5.131  12.311   7.494  0.7287  0.4978 -0.7916
   53DC     O4' 1653   5.114  12.304   7.296 -0.2682 -0.0188 -0.2732
   53DC     C1' 1654   5.079  12.424   7.220  0.2421 -0.0059  0.0646
   53DC     H1' 1655   5.153  12.503   7.238  0.3873  0.3412 -1.8764
   53DC      N1 1656   5.086  12.408   7.073 -0.3350  0.4006  0.2642
   53DC      C6 1657   4.976  12.356   7.002 -0.0953  0.0022  0.7096
   53DC      H6 1658   4.883  12.341   7.054  0.4684 -2.2823  1.1839
   53DC      C5 1659   4.995  12.308   6.878  0.0784  0.0788  0.2330
   53DC      H5 1660   4.913  12.268   6.821  1.0530  1.6363 -2.4496
   53DC      C4 1661   5.125  12.314   6.821  0.1243  0.4834 -0.5718
   53DC      N4 1662   5.146  12.256   6.710  0.1209 -0.3233  0.1174
   53DC     H41 1663   5.073  12.222   6.650 -0.7312  0.0282  0.9169
   53DC     H42 1664   5.235  12.287   6.675 -0.6660  0.0930 -1.6212
   53DC      N3 1665   5.231  12.355   6.894 -0.5669  0.1828 -0.2452
   53DC      C2 1666   5.215  12.402   7.014  0.0811  0.3359 -0.4100
   53DC      O2 1667   5.316  12.438   7.075  0.1611  0.3867 -0.8767
   53DC     C3' 1668   4.976  12.447   7.429  0.1726  0.2568  0.8280
   53DC     H3' 1669   4.880  12.433   7.480 -0.5757  1.1844 -0.2606
   53DC     C2' 1670   4.949  12.474   7.277 -0.3940 -0.3933  0.2930
   53DC    H2'1 1671   4.868  12.407   7.251 -0.6877  1.2201 -3.7439
   53DC    H2'2 1672   4.925  12.578   7.253  2.0677 -0.0362 -1.0309
   53DC     O3' 1673   5.061  12.545   7.483  0.2010 -0.5173  0.2593
   54DA       P 1674   5.017  12.684   7.542  0.1883 -0.0145  0.1893
   54DA     O1P 1675   5.087  12.701   7.667 -0.3075  0.6062 -0.2311
   54DA     O2P 1676   4.868  12.710   7.531  0.2578  0.3829  0.1895
   54DA     O5' 1677   5.092  12.785   7.451 -0.2321 -0.5003  0.5448
   54DA     C5' 1678   5.232  12.793   7.454  0.0263 -0.2410  0.0954
   54DA    H5'1 1679   5.275  12.694   7.467  0.5410 -0.1277 -0.6534
   54DA    H5'2 1680   5.255  12.849   7.544  1.0847 -0.6672  0.1047
   54DA     C4' 1681   5.288  12.853   7.335 -0.6750 -0.2274  1.0875
   54DA     H4' 1682   5.395  12.862   7.353 -0.5064 -0.3714  0.1861
   54DA     O4' 1683   5.268  12.772   7.224  0.1520 -0.5171  0.0306
   54DA     C1' 1684   5.268  12.853   7.107 -0.4658 -0.1840  0.6531
   54DA     H1' 1685   5.370  12.882   7.082 -1.0115  0.7104 -0.6375
   54DA      N9 1686   5.196  12.781   6.993  0.2609  0.7316  0.2702
   54DA      C8 1687   5.065  12.745   6.972 -0.2277  0.3706 -0.0338
   54DA      H8 1688   4.994  12.759   7.052  0.9582 -1.3689  1.4054
   54DA      N7 1689   5.038  12.674   6.866 -0.0402  0.0191 -0.0082
   54DA      C5 1690   5.165  12.674   6.806  0.3818  0.8763 -0.1485
   54DA      C6 1691   5.213  12.625   6.682  0.1950  0.1857 -0.1231
   54DA      N6 1692   5.142  12.553   6.599 -0.3687  0.2282  0.5192
   54DA     H61 1693   5.043  12.536   6.611 -0.2871 -1.0903 -0.5154
   54DA     H62 1694   5.192  12.514   6.520 -0.7345  1.2053 -0.2222
   54DA      N1 1695   5.341  12.655   6.648 -0.2077  0.2357  0.0656
   54DA      C2 1696   5.418  12.727   6.723 -0.4238  0.4466 -0.4520
   54DA      H2 1697   5.508  12.755   6.670 -0.5584  1.0995 -0.3537
   54DA      N3 1698   5.393  12.766   6.847  0.5138  0.1906 -0.3097
   54DA      C4 1699   5.262  12.735   6.880  0.0081 -0.4690  0.0483
   54DA     C3' 1700   5.232  12.994   7.292  0.1001 -0.1580  0.1787
   54DA     H3' 1701   5.137  13.019   7.338 -0.3165  0.1388 -0.8388
   54DA     C2' 1702   5.189  12.977   7.148 -0.5094  0.1821 -0.0870
   54DA    H2'1 1703   5.083  12.951   7.146 -0.1834 -1.3634  0.7179
   54DA    H2'2 1704   5.208  13.066   7.089  0.5565 -0.3951 -0.6559
   54DA     O3' 1705   5.328  13.100   7.321  0.0177  0.1046 -0.2425
   55DA       P 1706   5.282  13.255   7.342  0.0063 -0.2580  0.0791
   55DA     O1P 1707   5.396  13.313   7.423  0.2516 -0.2591  0.0700
   55DA     O2P 1708   5.149  13.259   7.395  0.6232 -0.1486 -0.3674
   55DA     O5' 1709   5.283  13.322   7.197  0.4376  0.5212 -0.2064
   55DA     C5' 1710   5.408  13.345   7.133 -0.0414 -0.5961  0.0769
   55DA    H5'1 1711   5.473  13.258   7.139 -0.9276 -1.5645 -2.7503
   55DA    H5'2 1712   5.464  13.421   7.188 -1.6026  1.0186 -0.4648
   55DA     C4' 1713   5.388  13.387   6.988  0.9783 -0.1416 -0.5219
   55DA     H4' 1714   5.483  13.422   6.949  1.0990 -0.8874 -0.9000
   55DA     O4' 1715   5.345  13.279   6.905  0.0743 -0.3869 -0.5108
   55DA     C1' 1716   5.230  13.325   6.841  0.8561  0.1333 -0.3121
   55DA     H1' 1717   5.262  13.380   6.752 -2.2156 -0.2421 -1.7697
   55DA      N9 1718   5.148  13.210   6.794  0.6738  0.0645 -0.1859
   55DA      C8 1719   5.024  13.165   6.854 -0.2810 -0.1587  0.1239
   55DA      H8 1720   4.976  13.220   6.933  0.5656 -0.8038  1.1144
   55DA      N7 1721   4.975  13.067   6.787 -0.3791  0.0066 -0.3211
   55DA      C5 1722   5.070  13.033   6.695 -0.1376 -0.1655  0.9313
   55DA      C6 1723   5.081  12.943   6.585  0.3878  0.4172 -0.2748
   55DA      N6 1724   4.989  12.853   6.556 -0.2263  0.3629 -0.1764
   55DA     H61 1725   4.904  12.864   6.610  1.6386  1.3331  2.7939
   55DA     H62 1726   4.999  12.788   6.480  0.2915  0.5591 -0.2838
   55DA      N1 1727   5.193  12.932   6.506 -0.2805  0.3290 -0.0914
   55DA      C2 1728   5.282  13.024   6.523 -0.7634  0.2560 -0.2323
   55DA      H2 1729   5.371  13.007   6.465 -2.1479 -1.5032 -1.9607
   55DA      N3 1730   5.284  13.126   6.609  0.3920  0.1882 -0.2430
   55DA      C4 1731   5.176  13.121   6.694  0.6178 -0.5932 -0.5782
   55DA     C3' 1732   5.289  13.506   6.974  0.2129 -0.2745  0.0341
   55DA     H3' 1733   5.268  13.564   7.064  1.2339 -0.6606  0.5341
   55DA     C2' 1734   5.163  13.432   6.934 -0.4403  0.4529  0.1084
   55DA    H2'1 1735   5.117  13.381   7.019 -0.2202 -0.8736 -0.5391
   55DA    H2'2 1736   5.091  13.481   6.868 -2.2633 -0.6295  1.1766
   55DA     O3' 1737   5.334  13.594   6.876 -0.4505 -0.1527 -0.2409
   56DA       P 1738   5.422  13.724   6.918 -0.0635  0.6321 -0.1467
   56DA     O1P 1739   5.533  13.676   7.007  0.4727  0.0195 -0.0642
   56DA     O2P 1740   5.341  13.835   6.973  0.2614  0.1214  0.4415
   56DA     O5' 1741   5.488  13.758   6.772  0.5118 -0.0544  0.3505
   56DA     C5' 1742   5.581  13.673   6.707 -0.4972 -0.0632 -0.3559
   56DA    H5'1 1743   5.605  13.583   6.764 -1.3300  0.6332  1.1608
   56DA    H5'2 1744   5.677  13.723   6.697  0.2343 -0.8881  1.9228
   56DA     C4' 1745   5.521  13.634   6.571 -0.4837 -0.0600 -0.1569
   56DA     H4' 1746   5.605  13.588   6.519 -0.6271 -1.3913  0.7323
   56DA     O4' 1747   5.419  13.543   6.580  0.4588 -0.3634  0.4456
   56DA     C1' 1748   5.330  13.571   6.469 -0.1951  0.7043  0.0395
   56DA     H1' 1749   5.379  13.536   6.378 -0.8446 -0.1751  0.0104
   56DA      N9 1750   5.199  13.495   6.497  1.3607 -0.5785  0.6386
   56DA      C8 1751   5.098  13.519   6.590 -0.0034  0.6851 -0.1802
   56DA      H8 1752   5.110  13.589   6.671 -1.3103 -2.2125  2.7267
   56DA      N7 1753   4.998  13.436   6.579 -0.1115 -0.2536 -0.6295
   56DA      C5 1754   5.040  13.350   6.477  0.3223  0.0469  0.3002
   56DA      C6 1755   4.979  13.230   6.424 -0.4351  0.6936  0.2520
   56DA      N6 1756   4.870  13.172   6.463  0.0665  0.2509  0.4440
   56DA     H61 1757   4.825  13.215   6.542  2.3835  1.2592  1.3093
   56DA     H62 1758   4.862  13.074   6.440  0.4008  0.1335  0.8096
   56DA      N1 1759   5.039  13.162   6.320 -0.1641  0.1424 -0.0328
   56DA      C2 1760   5.156  13.205   6.279  0.4153 -0.3166 -0.0643
   56DA      H2 1761   5.206  13.139   6.210  0.0609 -0.8922  0.2261
   56DA      N3 1762   5.225  13.313   6.319 -0.5303  0.5127  0.0842
   56DA      C4 1763   5.157  13.385   6.420 -0.1120 -0.3067  0.2780
   56DA     C3' 1764   5.466  13.757   6.489  0.6693 -0.2244 -0.2938
   56DA     H3' 1765   5.498  13.846   6.543  1.9904 -1.0290  0.3213
   56DA     C2' 1766   5.319  13.726   6.483 -0.3811  0.9751 -0.3245
   56DA    H2'1 1767   5.270  13.753   6.577 -2.1429 -0.9864 -0.6064
   56DA    H2'2 1768   5.269  13.772   6.398 -0.8322  1.2883  0.0990
   56DA     O3' 1769   5.517  13.772   6.356 -0.0874  0.1300  0.3715
   57DA       P 1770   5.506  13.913   6.278  0.0511  0.1531 -0.0689
   57DA     O1P 1771   5.606  13.909   6.167  0.9074  0.3435 -0.4271
   57DA     O2P 1772   5.502  14.030   6.372 -0.5692  0.0374  0.1439
   57DA     O5' 1773   5.366  13.914   6.206  0.3535 -0.0179 -0.3932
   57DA     C5' 1774   5.341  13.860   6.078  0.6086  0.4481 -0.1752
   57DA    H5'1 1775   5.391  13.914   5.997  0.5170  1.0643  0.1716
   57DA    H5'2 1776   5.233  13.863   6.066  0.6411 -2.0805 -1.6151
   57DA     C4' 1777   5.376  13.714   6.058  0.2883 -0.4575 -0.7361
   57DA     H4' 1778   5.483  13.704   6.076  0.5131  1.5074 -0.8197
   57DA     O4' 1779   5.295  13.645   6.153  0.4637 -0.1297  0.5957
   57DA     C1' 1780   5.194  13.573   6.080  0.1097  0.7992 -0.9118
   57DA     H1' 1781   5.221  13.467   6.080  1.5269  1.1295  0.5448
   57DA      N9 1782   5.063  13.599   6.145  0.2657 -0.3270 -0.0794
   57DA      C8 1783   5.028  13.721   6.211  0.0118  0.0688 -0.6053
   57DA      H8 1784   5.099  13.801   6.226  1.7914 -1.7093  0.9977
   57DA      N7 1785   4.900  13.730   6.239 -0.6606  0.0201  0.5862
   57DA      C5 1786   4.848  13.604   6.204  0.0801 -0.5790 -0.3079
   57DA      C6 1787   4.727  13.542   6.211  0.3177 -0.0560 -0.7854
   57DA      N6 1788   4.613  13.587   6.261  0.2227  0.0082  0.0798
   57DA     H61 1789   4.605  13.680   6.299  0.1976 -0.7228  1.9766
   57DA     H62 1790   4.528  13.533   6.259  0.8595 -0.9867 -1.5240
   57DA      N1 1791   4.708  13.419   6.166 -0.4793 -0.2405 -0.2814
   57DA      C2 1792   4.807  13.349   6.112 -0.3377 -0.0542 -0.4770
   57DA      H2 1793   4.780  13.251   6.075  0.7147 -0.2759 -0.7073
   57DA      N3 1794   4.929  13.393   6.094 -0.4681 -0.3069  0.6471
   57DA      C4 1795   4.947  13.523   6.145 -0.0647  0.2177  0.1636
   57DA     C3' 1796   5.343  13.663   5.920 -0.2369  0.1717  0.2271
   57DA     H3' 1797   5.364  13.731   5.837  1.3815 -0.4933  0.0407
   57DA     C2' 1798   5.203  13.633   5.943 -0.2308 -0.4700  0.3931
   57DA    H2'1 1799   5.146  13.726   5.937  1.3055  0.4815 -0.3463
   57DA    H2'2 1800   5.159  13.566   5.869  0.4564  0.6548 -1.0900
   57DA     O3' 1801   5.421  13.549   5.884  0.4643 -0.1304 -0.5045
   58DG       P 1802   5.448  13.512   5.727 -0.1138  0.3145  0.0762
   58DG     O1P 1803   5.524  13.383   5.715 -0.2067 -0.7858 -0.2144
   58DG     O2P 1804   5.511  13.616   5.649 -0.2470 -0.8003  0.3257
   58DG     O5' 1805   5.307  13.485   5.657 -0.4076 -0.2284 -0.2784
   58DG     C5' 1806   5.251  13.352   5.645 -0.0576  0.0200  0.1717
   58DG    H5'1 1807   5.233  13.303   5.741 -1.3554 -2.4634 -1.2525
   58DG    H5'2 1808   5.310  13.275   5.597 -1.1202 -0.6345 -0.1203
   58DG     C4' 1809   5.107  13.344   5.580 -0.8645 -0.0617  0.0645
   58DG     H4' 1810   5.103  13.243   5.538 -3.2273  0.4567 -1.1056
   58DG     O4' 1811   5.008  13.362   5.677  0.8266  0.1256  0.1696
   58DG     C1' 1812   4.919  13.464   5.623  0.2703  0.1777 -0.5877
   58DG     H1' 1813   4.840  13.423   5.560  0.7162  0.2837 -1.2235
   58DG      N9 1814   4.847  13.543   5.727 -0.1473  0.4325 -0.5167
   58DG      C8 1815   4.887  13.663   5.778 -0.3884 -0.3385 -0.0468
   58DG      H8 1816   4.986  13.705   5.766 -0.7028  1.1428  2.0061
   58DG      N7 1817   4.787  13.726   5.838 -0.5329  0.4023  0.3145
   58DG      C5 1818   4.676  13.642   5.826 -0.2192 -0.4740  0.8447
   58DG      C6 1819   4.549  13.640   5.896  0.0145 -0.2389  1.2803
   58DG      O6 1820   4.507  13.716   5.984  0.1020  0.2304 -0.2116
   58DG      N1 1821   4.483  13.524   5.869  0.0741  0.4924 -0.1165
   58DG      H1 1822   4.387  13.510   5.899  0.0253  0.7695 -0.1457
   58DG      C2 1823   4.530  13.421   5.791  0.5595  0.2437  0.6832
   58DG      N2 1824   4.451  13.321   5.769 -0.0809 -0.0526  0.1071
   58DG     H21 1825   4.353  13.318   5.793  0.0807  2.2947  1.2898
   58DG     H22 1826   4.502  13.239   5.737 -0.3766 -0.3212  0.3232
   58DG      N3 1827   4.653  13.415   5.739 -0.3522  0.3084 -0.1553
   58DG      C4 1828   4.717  13.525   5.762 -0.3250  0.0054 -0.1562
   58DG     C3' 1829   5.076  13.443   5.467 -0.2224 -0.1775  0.1914
   58DG     H3' 1830   5.164  13.496   5.430 -0.9159  1.8476  1.2813
   58DG     C2' 1831   5.000  13.552   5.533 -0.1902  1.2083  0.0178
   58DG    H2'1 1832   5.069  13.618   5.584 -0.0406  1.1171 -0.0645
   58DG    H2'2 1833   4.945  13.597   5.451 -1.6805  0.5338  0.6177
   58DG     O3' 1834   4.990  13.395   5.370 -0.5626  0.1820  0.1367
   59DG       P 1835   5.038  13.388   5.214  0.1395  0.0048 -0.3146
   59DG     O1P 1836   5.153  13.296   5.186 -0.2222  0.7469 -0.4030
   59DG     O2P 1837   5.058  13.526   5.157  0.3558 -0.5087  0.4248
   59DG     O5' 1838   4.912  13.322   5.148  0.1218 -0.4302 -0.0340
   59DG     C5' 1839   4.884  13.189   5.175  0.3794  0.1257 -0.5412
   59DG    H5'1 1840   4.932  13.161   5.269 -0.3509 -0.6621 -0.3860
   59DG    H5'2 1841   4.941  13.137   5.098  2.3456  0.0940  0.8499
   59DG     C4' 1842   4.737  13.148   5.182 -0.4733 -0.4966 -0.1089
   59DG     H4' 1843   4.740  13.039   5.180  2.8715 -0.5840  1.9253
   59DG     O4' 1844   4.678  13.205   5.296 -0.0926  0.3191 -0.3096
   59DG     C1' 1845   4.581  13.300   5.255 -0.1469  1.2720 -0.5299
   59DG     H1' 1846   4.486  13.247   5.261  1.4477 -1.6750  2.8886
   59DG      N9 1847   4.585  13.414   5.345 -0.5574 -0.8308  0.2263
   59DG      C8 1848   4.691  13.503   5.369 -0.6001 -0.1755  0.2644
   59DG      H8 1849   4.785  13.485   5.319 -0.7345 -0.0696 -0.0296
   59DG      N7 1850   4.660  13.608   5.439  0.1796  0.8349  0.8294
   59DG      C5 1851   4.526  13.593   5.471 -0.3400  1.4380  0.1600
   59DG      C6 1852   4.430  13.670   5.543  0.3755 -0.8392  0.5691
   59DG      O6 1853   4.435  13.781   5.591  0.2179 -0.2390 -0.2555
   59DG      N1 1854   4.314  13.600   5.560  0.4269 -0.7426 -0.0705
   59DG      H1 1855   4.243  13.650   5.611  0.8679  1.0042 -1.0860
   59DG      C2 1856   4.289  13.475   5.513 -0.0305 -0.5573  0.2924
   59DG      N2 1857   4.167  13.440   5.537  0.3644 -0.1673 -0.1093
   59DG     H21 1858   4.098  13.513   5.546 -0.3018 -0.7897 -0.0490
   59DG     H22 1859   4.145  13.342   5.522  1.6030 -0.5830  0.6296
   59DG      N3 1860   4.369  13.405   5.445 -0.1917  0.0413  0.4507
   59DG      C4 1861   4.486  13.468   5.424 -0.1737  0.0679  0.2060
   59DG     C3' 1862   4.653  13.206   5.070  0.5012 -0.8733  0.3665
   59DG     H3' 1863   4.715  13.214   4.981  1.9325 -2.1806  1.1947
   59DG     C2' 1864   4.612  13.342   5.116  0.4472  0.3102 -0.0616
   59DG    H2'1 1865   4.686  13.422   5.120 -1.5963  2.2699  0.7982
   59DG    H2'2 1866   4.524  13.371   5.058  0.7769  0.3248 -0.5712
   59DG     O3' 1867   4.545  13.112   5.050 -0.0897 -0.1903  0.6548
   60DC       P 1868   4.426  13.127   4.954 -0.1507 -0.3369  0.1042
   60DC     O1P 1869   4.380  12.991   4.915 -0.4498 -0.6019 -0.1933
   60DC     O2P 1870   4.462  13.230   4.854  0.6553  0.2243  0.6335
   60DC     O5' 1871   4.311  13.182   5.048  0.0023  0.0377 -0.3980
   60DC     C5' 1872   4.257  13.113   5.164 -0.8551  0.8793  0.2935
   60DC    H5'1 1873   4.319  13.145   5.248 -0.9964  0.2829  0.6364
   60DC    H5'2 1874   4.268  13.005   5.151  1.4503  1.1977 -0.8424
   60DC     C4' 1875   4.114  13.154   5.206  0.2845 -0.1235 -0.5157
   60DC     H4' 1876   4.087  13.072   5.273 -0.3652 -0.0458 -0.6702
   60DC     O4' 1877   4.119  13.272   5.280 -0.0633 -0.2250  0.2249
   60DC     C1' 1878   4.036  13.363   5.220  0.3366  0.2163 -0.0444
   60DC     H1' 1879   3.940  13.367   5.272 -0.5201 -0.7200 -1.5117
   60DC      N1 1880   4.102  13.497   5.211 -0.5261 -0.4015 -0.5525
   60DC      C6 1881   4.222  13.505   5.141  0.1031  0.0760  1.1202
   60DC      H6 1882   4.261  13.423   5.083 -0.8100  0.6213 -0.3300
   60DC      C5 1883   4.283  13.623   5.131 -0.6168 -0.1865  0.1352
   60DC      H5 1884   4.375  13.637   5.076 -0.2691 -0.1947  0.7135
   60DC      C4 1885   4.230  13.730   5.207  0.0221 -1.0059  0.0514
   60DC      N4 1886   4.294  13.843   5.208  0.1668 -1.2893 -0.2093
   60DC     H41 1887   4.391  13.841   5.179  0.5420 -0.1271  0.8728
   60DC     H42 1888   4.256  13.917   5.265  1.4605  1.4544 -2.6336
   60DC      N3 1889   4.129  13.720   5.292  0.0263  0.2227 -0.3808
   60DC      C2 1890   4.054  13.608   5.286  0.7752  0.4946 -0.1721
   60DC      O2 1891   3.954  13.599   5.356  0.1466 -0.8880  0.3783
   60DC     C3' 1892   4.007  13.164   5.096 -0.0214  0.1328 -0.2739
   60DC     H3' 1893   4.032  13.113   5.004  2.6854 -0.0083  0.4399
   60DC     C2' 1894   4.007  13.317   5.077 -0.1673  0.1194  0.8760
   60DC    H2'1 1895   4.077  13.337   4.996 -2.3851  1.7826 -0.7558
   60DC    H2'2 1896   3.912  13.352   5.036 -0.8204  0.3265  2.4760
   60DC     O3' 1897   3.880  13.116   5.144 -0.1658  0.1335  0.4627
   61DA       P 1898   3.742  13.107   5.058 -0.0245 -0.5209  0.0946
   61DA     O1P 1899   3.661  12.993   5.103  0.6356 -0.3358 -0.1740
   61DA     O2P 1900   3.770  13.119   4.915  0.3194 -0.4935  0.5081
   61DA     O5' 1901   3.670  13.239   5.106 -0.3127 -1.1311  0.1410
   61DA     C5' 1902   3.603  13.243   5.236 -0.1050  0.3723 -0.5117
   61DA    H5'1 1903   3.670  13.213   5.317  2.2665 -0.4616 -2.6341
   61DA    H5'2 1904   3.537  13.158   5.225  1.1071 -0.7103  0.3549
   61DA     C4' 1905   3.533  13.372   5.264  0.3126  0.2349  0.2434
   61DA     H4' 1906   3.487  13.358   5.361 -2.0468 -2.1654 -1.0716
   61DA     O4' 1907   3.609  13.491   5.273 -0.2858  0.2172  0.0463
   61DA     C1' 1908   3.586  13.584   5.171  0.3541  0.2847 -0.8739
   61DA     H1' 1909   3.531  13.665   5.220  1.5446 -0.8439  2.6813
   61DA      N9 1910   3.704  13.622   5.097 -0.2314  0.0352  0.1953
   61DA      C8 1911   3.783  13.554   5.010 -0.6778 -0.8385  0.3541
   61DA      H8 1912   3.754  13.462   4.961 -2.7226 -0.7974  1.3830
   61DA      N7 1913   3.891  13.619   4.972 -0.6608  0.3640 -0.0607
   61DA      C5 1914   3.874  13.748   5.024  0.4510  1.2067 -0.2867
   61DA      C6 1915   3.939  13.872   5.012 -0.4748 -0.2133 -0.9600
   61DA      N6 1916   4.051  13.893   4.949  0.3295  0.0965  0.0151
   61DA     H61 1917   4.092  13.806   4.917  0.2371 -0.4766  1.3749
   61DA     H62 1918   4.100  13.981   4.956  0.0136  0.1985  1.0602
   61DA      N1 1919   3.896  13.975   5.084 -0.3967 -0.3614  0.1447
   61DA      C2 1920   3.786  13.961   5.155 -0.3975  0.5483  0.0972
   61DA      H2 1921   3.762  14.048   5.214 -4.4190  0.6660 -1.3622
   61DA      N3 1922   3.711  13.854   5.169  0.0228 -0.6859  0.0947
   61DA      C4 1923   3.760  13.750   5.099 -0.0345 -0.2099  0.3668
   61DA     C3' 1924   3.418  13.409   5.167  0.2946  0.4132  1.1718
   61DA     H3' 1925   3.393  13.319   5.111  1.0662  0.9475 -0.0701
   61DA     C2' 1926   3.496  13.502   5.078 -0.3292 -0.6734 -0.7000
   61DA    H2'1 1927   3.545  13.442   5.002  0.2551 -2.4100  0.9540
   61DA    H2'2 1928   3.431  13.566   5.019 -0.5169 -1.6627 -1.5939
   61DA     O3' 1929   3.311  13.478   5.228 -0.6523  0.4473  0.2389
   62DT       P 1930   3.179  13.523   5.140  0.2094 -0.1800  0.0450
   62DT     O1P 1931   3.049  13.481   5.205  0.4465 -0.1521 -0.3128
   62DT     O2P 1932   3.196  13.466   5.004 -0.2646  0.1546 -0.4539
   62DT     O5' 1933   3.198  13.683   5.134 -0.0686  0.2333 -0.5473
   62DT     C5' 1934   3.166  13.761   5.249 -0.2448 -0.0708  0.6551
   62DT    H5'1 1935   3.220  13.737   5.341 -0.8027  1.3783  1.4005
   62DT    H5'2 1936   3.061  13.739   5.270 -0.7840  0.8424 -0.9468
   62DT     C4' 1937   3.181  13.916   5.224 -0.2521 -0.5236  0.4982
   62DT     H4' 1938   3.168  13.974   5.316  0.7739  1.6130 -0.6269
   62DT     O4' 1939   3.312  13.952   5.180  0.3410  0.0447 -0.0955
   62DT     C1' 1940   3.302  14.026   5.068 -0.1165 -1.0020  0.3791
   62DT     H1' 1941   3.290  14.131   5.093 -0.4515 -0.4866 -1.7408
   62DT      N1 1942   3.426  14.018   4.981  0.2551 -0.0806  0.2839
   62DT      C6 1943   3.455  13.900   4.921 -0.2103  0.2461 -0.4229
   62DT      H6 1944   3.387  13.816   4.925  1.8134 -1.4866 -0.7039
   62DT      C5 1945   3.566  13.888   4.850  0.0996 -0.2268  0.3818
   62DT      C7 1946   3.601  13.765   4.770 -0.2519  0.1627 -1.0251
   62DT     H71 1947   3.701  13.728   4.793 -1.7225 -2.7392  1.4834
   62DT     H72 1948   3.524  13.688   4.783  1.2573 -1.3289 -0.5333
   62DT     H73 1949   3.597  13.791   4.664 -0.4120 -1.0031 -1.3255
   62DT      C4 1950   3.662  14.002   4.842  0.2812 -0.2422  0.1851
   62DT      O4 1951   3.760  14.014   4.771 -0.2773  0.2175  0.0771
   62DT      N3 1952   3.627  14.114   4.906 -0.0132  0.0349  0.2233
   62DT      H3 1953   3.671  14.201   4.881 -2.9990  1.7726  0.5759
   62DT      C2 1954   3.512  14.129   4.974 -0.0316  0.6639  0.5896
   62DT      O2 1955   3.477  14.245   5.008 -0.3546  0.1065 -0.1824
   62DT     C3' 1956   3.081  13.973   5.116 -0.4989  0.7203  0.3773
   62DT     H3' 1957   3.009  13.895   5.091 -0.2793  1.0756 -1.4922
   62DT     C2' 1958   3.177  13.978   4.998  0.3618 -0.1431  0.1712
   62DT    H2'1 1959   3.183  13.875   4.961 -1.0849 -0.1291 -0.1855
   62DT    H2'2 1960   3.138  14.048   4.923 -0.8154  1.7770  2.4398
   62DT     O3' 1961   3.011  14.085   5.162 -0.2796  0.2486  0.3565
   63DG       P 1962   2.869  14.131   5.107  0.0468  0.2473 -0.2452
   63DG     O1P 1963   2.796  14.216   5.207 -0.3060 -0.1529 -0.7461
   63DG     O2P 1964   2.801  14.013   5.057  0.4464  0.4233 -0.4217
   63DG     O5' 1965   2.899  14.221   4.984  0.5469 -0.2985  0.6085
   63DG     C5' 1966   2.936  14.356   5.000  0.6214 -0.2001  0.2644
   63DG    H5'1 1967   3.020  14.367   5.068 -0.4179 -1.6162  1.8568
   63DG    H5'2 1968   2.850  14.404   5.047  0.6968  2.1894 -1.8208
   63DG     C4' 1969   2.975  14.424   4.871  0.2265 -0.7245  0.3789
   63DG     H4' 1970   2.979  14.533   4.883 -0.7484 -0.2851 -2.5466
   63DG     O4' 1971   3.105  14.378   4.829  0.1213 -0.4271 -1.0010
   63DG     C1' 1972   3.101  14.332   4.698  0.3726 -0.2287  0.3217
   63DG     H1' 1973   3.105  14.413   4.625  0.2095 -1.5224 -1.1839
   63DG      N9 1974   3.200  14.230   4.667 -0.1784  0.0471 -0.5491
   63DG      C8 1975   3.188  14.098   4.646 -0.3488 -0.2546  0.1577
   63DG      H8 1976   3.099  14.041   4.665  0.3449 -1.1737  0.7700
   63DG      N7 1977   3.302  14.044   4.603  0.1164 -0.0801 -0.4870
   63DG      C5 1978   3.389  14.154   4.596 -0.1754  0.7409  0.1319
   63DG      C6 1979   3.528  14.163   4.555 -0.5147 -0.2415  0.1889
   63DG      O6 1980   3.606  14.073   4.517 -0.1100  0.6433 -0.1813
   63DG      N1 1981   3.571  14.299   4.554 -0.3972  0.0877 -0.3410
   63DG      H1 1982   3.669  14.313   4.533 -1.0150  1.9195 -2.2422
   63DG      C2 1983   3.497  14.404   4.599 -0.4021 -0.0291  0.4263
   63DG      N2 1984   3.547  14.519   4.595  0.9499 -0.3610  0.2267
   63DG     H21 1985   3.647  14.530   4.580  0.7011  1.1377 -0.5083
   63DG     H22 1986   3.491  14.602   4.608  1.4337 -0.1492  1.0046
   63DG      N3 1987   3.368  14.395   4.626  0.9327 -0.3676  0.6664
   63DG      C4 1988   3.321  14.268   4.627  0.2037  0.1134 -0.1045
   63DG     C3' 1989   2.883  14.405   4.753  0.5539 -0.6647  0.3142
   63DG     H3' 1990   2.781  14.384   4.786  0.5013  0.1712  0.7199
   63DG     C2' 1991   2.951  14.293   4.682 -0.6277  0.0564  0.0286
   63DG    H2'1 1992   2.937  14.195   4.727  2.7386 -0.3651  0.4072
   63DG    H2'2 1993   2.919  14.284   4.578 -0.8871 -0.5113  0.1569
   63DG     O3' 1994   2.891  14.518   4.663 -0.0697  0.2741  0.0246
   64DT       P 1995   2.782  14.550   4.555 -0.1526 -0.3760  0.3678
   64DT     O1P 1996   2.657  14.606   4.619 -0.5529  0.4290  0.4378
   64DT     O2P 1997   2.770  14.441   4.456 -0.1286 -0.4960  0.7212
   64DT     O5' 1998   2.853  14.677   4.483  0.4705 -0.2925  0.0743
   64DT     C5' 1999   2.882  14.797   4.562  0.2089  0.4897 -0.4091
   64DT    H5'1 2000   2.891  14.765   4.666 -0.6360 -0.3500 -0.5739
   64DT    H5'2 2001   2.796  14.863   4.575  1.5983  1.9946  1.7379
   64DT     C4' 2002   3.018  14.870   4.517  0.5139  0.4752 -0.2669
   64DT     H4' 2003   3.039  14.948   4.590  1.0808 -1.3337  1.6086
   64DT     O4' 2004   3.127  14.779   4.507 -0.4795  1.0588  0.3500
   64DT     C1' 2005   3.165  14.773   4.371 -0.1367 -0.1658  0.8616
   64DT     H1' 2006   3.250  14.841   4.362 -2.3744  2.7093 -0.1212
   64DT      N1 2007   3.213  14.633   4.345 -0.3709  0.7568 -0.0618
   64DT      C6 2008   3.130  14.524   4.364 -0.0210 -0.0590 -0.7478
   64DT      H6 2009   3.026  14.537   4.389 -0.0412 -1.6757  0.1018
   64DT      C5 2010   3.175  14.400   4.336  0.2689 -0.3868 -0.1400
   64DT      C7 2011   3.072  14.286   4.321  0.2825 -0.3191 -0.0618
   64DT     H71 2012   3.103  14.189   4.361 -1.4691 -1.2977 -0.9336
   64DT     H72 2013   2.975  14.325   4.354 -0.0521 -1.4377  0.3571
   64DT     H73 2014   3.064  14.263   4.215 -2.8562  1.3374 -0.3093
   64DT      C4 2015   3.318  14.377   4.301 -0.0981 -0.0814  0.6941
   64DT      O4 2016   3.375  14.269   4.283  0.6114  0.4905 -0.0244
   64DT      N3 2017   3.395  14.484   4.286 -0.3548 -0.2176 -0.4352
   64DT      H3 2018   3.492  14.469   4.262 -0.1167 -2.2679  1.5012
   64DT      C2 2019   3.349  14.619   4.314  0.2381 -0.4572  0.2093
   64DT      O2 2020   3.432  14.710   4.308  0.2725  0.0215 -0.4601
   64DT     C3' 2021   2.990  14.924   4.381 -0.2398  0.3138 -0.6822
   64DT     H3' 2022   2.882  14.930   4.368 -0.2782 -1.9014 -1.7568
   64DT     C2' 2023   3.046  14.819   4.287 -0.5597  0.6254  0.3884
   64DT    H2'1 2024   2.980  14.733   4.275  1.0152 -0.5121 -0.2881
   64DT    H2'2 2025   3.075  14.855   4.188  0.7043 -0.9088  0.1761
   64DT     O3' 2026   3.058  15.043   4.383  0.2575 -0.7803 -0.5529
   65DT       P 2027   3.055  15.146   4.263 -0.3305  0.2867 -0.3046
   65DT     O1P 2028   3.081  15.278   4.316  0.1866 -0.4537 -0.0224
   65DT     O2P 2029   2.934  15.134   4.184  0.0437 -0.1879 -0.5412
   65DT     O5' 2030   3.172  15.107   4.156 -0.0183 -0.0966  0.4566
   65DT     C5' 2031   3.310  15.151   4.172  0.1534  0.4069  0.2981
   65DT    H5'1 2032   3.342  15.106   4.266 -1.1221 -2.7957 -0.6627
   65DT    H5'2 2033   3.304  15.259   4.170  0.7354  0.4494 -2.6939
   65DT     C4' 2034   3.405  15.101   4.063  0.8009  0.6846  0.1859
   65DT     H4' 2035   3.501  15.150   4.079 -0.0518  2.4941  0.0126
   65DT     O4' 2036   3.411  14.958   4.071 -0.3154  0.0429 -0.1786
   65DT     C1' 2037   3.392  14.910   3.934 -0.2254  0.0287 -0.0338
   65DT     H1' 2038   3.494  14.916   3.894 -0.1220  1.3763  0.3645
   65DT      N1 2039   3.338  14.768   3.940  0.1773  0.5024  0.5479
   65DT      C6 2040   3.209  14.731   3.972 -0.2223 -1.0375  0.2913
   65DT      H6 2041   3.138  14.811   3.989  0.9134 -0.2445  1.5735
   65DT      C5 2042   3.171  14.603   3.972 -0.3841 -0.0903  0.1668
   65DT      C7 2043   3.027  14.564   3.991  0.7582  0.2100  0.3702
   65DT     H71 2044   2.960  14.649   4.003 -1.6013 -1.3502 -1.0057
   65DT     H72 2045   2.995  14.495   3.913  0.2797  0.8681 -0.0182
   65DT     H73 2046   3.028  14.501   4.081  1.3669  0.9759  0.9126
   65DT      C4 2047   3.272  14.502   3.966 -0.2613  0.1833 -0.1999
   65DT      O4 2048   3.246  14.381   3.973 -0.3099 -0.0746 -0.4355
   65DT      N3 2049   3.400  14.545   3.946  0.1712  0.2081  0.5709
   65DT      H3 2050   3.469  14.472   3.938 -1.0755 -1.3018  2.5954
   65DT      C2 2051   3.437  14.672   3.909  0.3571  0.5469 -0.9110
   65DT      O2 2052   3.552  14.703   3.870  0.1360  0.3047  0.0611
   65DT     C3' 2053   3.362  15.150   3.925  0.0868  0.4775 -0.4751
   65DT     H3' 2054   3.272  15.212   3.930 -0.3415 -0.1356 -0.4658
   65DT     C2' 2055   3.304  15.016   3.865  0.1422 -0.4235 -0.3458
   65DT    H2'1 2056   3.200  15.005   3.895  0.3963 -1.9793  0.0371
   65DT    H2'2 2057   3.296  15.016   3.756 -2.5274  1.0774 -0.2218
   65DT     O3' 2058   3.466  15.220   3.860  0.2008 -0.0671 -0.0403
   66DC       P 2059   3.445  15.263   3.712 -0.4452  0.0833 -0.6016
   66DC     O1P 2060   3.539  15.371   3.687  0.6470  0.5611 -0.5009
   66DC     O2P 2061   3.301  15.277   3.691 -0.1693 -0.4937 -0.2880
   66DC     O5' 2062   3.484  15.137   3.619  0.2514 -0.2026 -0.7978
   66DC     C5' 2063   3.617  15.128   3.576 -0.0008 -0.1467  0.0846
   66DC    H5'1 2064   3.693  15.136   3.653 -0.1441 -2.3384  0.5239
   66DC    H5'2 2065   3.637  15.199   3.496  0.2747 -0.5987 -0.2524
   66DC     C4' 2066   3.629  14.995   3.505 -0.2217  0.8373  0.7836
   66DC     H4' 2067   3.733  15.004   3.475  0.4668 -1.8837  2.0970
   66DC     O4' 2068   3.603  14.878   3.577  0.3113  0.7241 -0.1003
   66DC     C1' 2069   3.592  14.767   3.485  0.1599 -0.3803 -0.6132
   66DC     H1' 2070   3.682  14.707   3.496 -0.1204 -0.7473 -0.2939
   66DC      N1 2071   3.477  14.685   3.516 -0.1868 -0.6749 -0.1707
   66DC      C6 2072   3.357  14.736   3.563  0.2084 -0.0865  0.3536
   66DC      H6 2073   3.345  14.842   3.579 -0.6824  0.2723 -2.1902
   66DC      C5 2074   3.253  14.651   3.588 -0.3469  0.3122  0.4078
   66DC      H5 2075   3.155  14.682   3.622 -1.7583 -2.2298 -1.0516
   66DC      C4 2076   3.285  14.509   3.580 -0.4020  0.4854  0.1087
   66DC      N4 2077   3.198  14.419   3.622 -0.3703 -0.3008 -0.3448
   66DC     H41 2078   3.103  14.447   3.642 -0.1489  0.8531 -0.8566
   66DC     H42 2079   3.219  14.320   3.612  0.2920 -0.1998 -0.0532
   66DC      N3 2080   3.404  14.457   3.551 -0.1657 -0.3882  0.7971
   66DC      C2 2081   3.495  14.544   3.510 -0.3712  0.1591  0.2482
   66DC      O2 2082   3.599  14.490   3.466  0.0717  0.2761  0.8596
   66DC     C3' 2083   3.548  14.971   3.382 -0.1076 -0.0024  0.9053
   66DC     H3' 2084   3.441  14.969   3.404 -1.3075  0.8544 -3.8050
   66DC     C2' 2085   3.585  14.828   3.352 -0.5084 -0.3576  0.3068
   66DC    H2'1 2086   3.521  14.772   3.284 -0.4703 -1.4441  1.1562
   66DC    H2'2 2087   3.687  14.835   3.314 -0.8478 -1.8898 -1.0070
   66DC     O3' 2088   3.579  15.066   3.280  0.5024 -0.5962  0.2038
   67DA       P 2089   3.507  15.067   3.135  0.0126  0.4127  0.2937
   67DA     O1P 2090   3.540  15.194   3.063  0.0735  0.2708 -0.8394
   67DA     O2P 2091   3.364  15.025   3.151 -0.4498 -0.0162  0.1240
   67DA     O5' 2092   3.589  14.954   3.068  0.0241 -0.0600  0.6442
   67DA     C5' 2093   3.732  14.964   3.054  0.3063 -0.2764  0.4568
   67DA    H5'1 2094   3.773  14.977   3.154 -1.1737  0.0890  1.0500
   67DA    H5'2 2095   3.755  15.037   2.977 -0.0118 -1.1520 -0.4861
   67DA     C4' 2096   3.785  14.825   3.005 -0.0589 -0.7200  0.6611
   67DA     H4' 2097   3.893  14.830   3.018  0.5052 -3.5626 -1.8103
   67DA     O4' 2098   3.731  14.708   3.066  0.0405  0.4340  0.3429
   67DA     C1' 2099   3.637  14.648   2.975 -0.5090  0.0488 -0.2747
   67DA     H1' 2100   3.677  14.548   2.960 -0.8301 -0.0280 -0.6223
   67DA      N9 2101   3.501  14.634   3.042  0.4594  0.0087 -0.9324
   67DA      C8 2102   3.397  14.725   3.045  0.2988 -0.5140  0.5141
   67DA      H8 2103   3.413  14.829   3.021  3.8352 -0.7361  1.2767
   67DA      N7 2104   3.292  14.684   3.106  0.4827  0.2539  0.0900
   67DA      C5 2105   3.326  14.551   3.141 -0.4812 -0.2361 -0.0808
   67DA      C6 2106   3.255  14.446   3.203  0.7007 -0.1392 -0.5089
   67DA      N6 2107   3.132  14.476   3.246 -0.3483 -0.3906 -0.3542
   67DA     H61 2108   3.089  14.566   3.227  1.8672  0.6029 -0.9931
   67DA     H62 2109   3.076  14.398   3.277 -0.8719 -0.5812 -1.6823
   67DA      N1 2110   3.301  14.322   3.213  0.3180  0.6889  0.5621
   67DA      C2 2111   3.424  14.306   3.172 -0.2297  0.0481 -0.0928
   67DA      H2 2112   3.452  14.201   3.171  0.6150  0.2600 -0.9116
   67DA      N3 2113   3.509  14.394   3.110 -0.0039  0.0142 -0.0840
   67DA      C4 2114   3.454  14.519   3.105 -0.0791  0.2036 -0.1375
   67DA     C3' 2115   3.759  14.810   2.859 -0.2916  0.3032  0.5309
   67DA     H3' 2116   3.753  14.905   2.805 -1.4633 -0.5018 -0.8336
   67DA     C2' 2117   3.631  14.729   2.854  0.2478 -0.3300  0.2348
   67DA    H2'1 2118   3.555  14.807   2.857 -0.9228 -1.2723 -1.9469
   67DA    H2'2 2119   3.625  14.669   2.763  1.6848 -1.8341  1.0622
   67DA     O3' 2120   3.873  14.753   2.789 -0.3937  0.0726 -0.2640
   68DG       P 2121   3.877  14.696   2.643  0.1152  0.0834 -0.6205
   68DG     O1P 2122   4.011  14.719   2.584 -0.1925 -0.6015 -0.1415
   68DG     O2P 2123   3.761  14.736   2.557  0.0100  0.1696  0.0619
   68DG     O5' 2124   3.849  14.547   2.679  0.4232  0.1209 -0.5660
   68DG     C5' 2125   3.947  14.478   2.763  0.7195 -0.5896 -0.2511
   68DG    H5'1 2126   3.947  14.527   2.860 -2.7220  1.0092 -0.9264
   68DG    H5'2 2127   4.047  14.480   2.719  1.2310  2.4149  0.8213
   68DG     C4' 2128   3.900  14.332   2.775  0.7040  0.2398 -0.8204
   68DG     H4' 2129   3.965  14.275   2.842  0.5548 -2.0627 -2.5198
   68DG     O4' 2130   3.768  14.320   2.825  0.1690  0.1311 -0.5983
   68DG     C1' 2131   3.691  14.244   2.733  1.2371 -0.4510 -0.2496
   68DG     H1' 2132   3.698  14.142   2.772  3.0448 -0.6916 -1.1324
   68DG      N9 2133   3.558  14.310   2.751 -0.2329 -0.0772  0.4152
   68DG      C8 2134   3.522  14.434   2.701 -0.4017  0.3276  0.4354
   68DG      H8 2135   3.584  14.505   2.649  1.2954 -1.6027 -0.2855
   68DG      N7 2136   3.399  14.464   2.727  0.0075  0.3165  0.4770
   68DG      C5 2137   3.352  14.354   2.803  0.5329 -0.0690  0.9026
   68DG      C6 2138   3.218  14.319   2.852 -0.3136  0.2934  0.2842
   68DG      O6 2139   3.116  14.380   2.844 -0.6469 -0.0041 -0.1734
   68DG      N1 2140   3.214  14.201   2.917  0.4553  0.3947 -0.4120
   68DG      H1 2141   3.124  14.171   2.953  0.2026  2.2250  0.6183
   68DG      C2 2142   3.318  14.118   2.930  0.3139 -0.4213  0.6501
   68DG      N2 2143   3.291  14.004   2.983  0.9990  0.4183  0.1050
   68DG     H21 2144   3.195  13.975   2.993  0.9795  0.4891  0.1215
   68DG     H22 2145   3.365  13.937   2.970 -2.3672 -3.3498 -1.7535
   68DG      N3 2146   3.439  14.136   2.882 -0.0539 -0.6335  0.0501
   68DG      C4 2147   3.447  14.256   2.811  0.2868  0.5902 -0.0422
   68DG     C3' 2148   3.900  14.256   2.641  0.2329 -0.1797 -0.7531
   68DG     H3' 2149   3.960  14.319   2.575  0.8682  2.9815  2.5479
   68DG     C2' 2150   3.756  14.259   2.602  0.6302 -0.4455  0.5111
   68DG    H2'1 2151   3.730  14.350   2.549  1.2820  0.4332  1.6699
   68DG    H2'2 2152   3.733  14.182   2.528  2.9261 -0.6797 -0.0262
   68DG     O3' 2153   3.949  14.128   2.668 -0.2231  0.2436  0.5850
   69DC       P 2154   3.952  14.016   2.553 -0.1639  0.1372 -0.0518
   69DC     O1P 2155   4.054  13.918   2.601 -0.6944 -0.4331  0.4460
   69DC     O2P 2156   3.965  14.079   2.419 -0.0128  0.5885  0.6705
   69DC     O5' 2157   3.813  13.934   2.565  0.2292  0.3310  0.6068
   69DC     C5' 2158   3.808  13.834   2.664 -0.4393 -0.3698 -0.5447
   69DC    H5'1 2159   3.850  13.876   2.756  0.9549  0.1038 -1.3704
   69DC    H5'2 2160   3.871  13.751   2.634 -0.9881 -0.8706 -0.3396
   69DC     C4' 2161   3.674  13.775   2.704  0.4632  0.4195 -0.3310
   69DC     H4' 2162   3.693  13.697   2.778 -1.5058 -2.7248 -2.8561
   69DC     O4' 2163   3.585  13.876   2.761  0.6831 -0.1700  0.6198
   69DC     C1' 2164   3.451  13.836   2.714  0.0054  1.3495 -0.8842
   69DC     H1' 2165   3.393  13.827   2.806  1.6938 -1.3751  0.0386
   69DC      N1 2166   3.388  13.941   2.640  0.1549 -0.0539  0.0757
   69DC      C6 2167   3.458  14.026   2.559  0.3578 -0.6606 -0.2253
   69DC      H6 2168   3.564  14.004   2.557  0.7188  0.7518  1.0513
   69DC      C5 2169   3.399  14.124   2.493  0.4578 -0.9937 -0.3254
   69DC      H5 2170   3.459  14.190   2.432  0.5285 -0.4155  0.3499
   69DC      C4 2171   3.260  14.145   2.517 -0.4661  0.9494  0.1705
   69DC      N4 2172   3.194  14.246   2.478 -0.4747 -0.5374 -0.3308
   69DC     H41 2173   3.238  14.332   2.450  1.8664 -1.2427  0.8538
   69DC     H42 2174   3.095  14.246   2.496  0.0646  0.4094  3.6534
   69DC      N3 2175   3.187  14.053   2.570  0.5736  0.3259  0.0742
   69DC      C2 2176   3.246  13.946   2.634 -0.5145  0.5315  0.4383
   69DC      O2 2177   3.181  13.852   2.686  0.1056  0.4327  0.4108
   69DC     C3' 2178   3.610  13.700   2.592  0.4439  0.0592  0.3490
   69DC     H3' 2179   3.622  13.757   2.500  1.1552 -0.9624 -0.2224
   69DC     C2' 2180   3.470  13.700   2.651  0.7821  0.3771  0.3854
   69DC    H2'1 2181   3.395  13.674   2.576  1.6493 -1.2816  0.0619
   69DC    H2'2 2182   3.452  13.617   2.719 -1.0877  0.4308  0.0183
   69DC     O3' 2183   3.679  13.578   2.603  0.3100 -0.4213 -0.1109
   70DT       P 2184   3.677  13.469   2.489  0.1731 -0.1476  0.2576
   70DT     O1P 2185   3.757  13.351   2.539 -0.2555  0.0470 -0.0596
   70DT     O2P 2186   3.718  13.530   2.364 -0.5361  0.7028  0.1349
   70DT     O5' 2187   3.522  13.418   2.473  0.7703 -0.2946  0.1660
   70DT     C5' 2188   3.460  13.342   2.575 -0.2809  0.3525 -0.5592
   70DT    H5'1 2189   3.462  13.392   2.672 -2.3486 -0.1058 -0.2236
   70DT    H5'2 2190   3.518  13.250   2.575  2.3151  1.7698 -4.0652
   70DT     C4' 2191   3.315  13.302   2.557  0.2389 -0.2615  0.2515
   70DT     H4' 2192   3.286  13.253   2.650 -2.4379 -0.5138 -0.6155
   70DT     O4' 2193   3.235  13.421   2.552 -0.0809 -0.0060  0.0684
   70DT     C1' 2194   3.162  13.429   2.431 -0.0391 -0.2197  0.4622
   70DT     H1' 2195   3.058  13.408   2.458  0.1642  0.6511  2.0440
   70DT      N1 2196   3.171  13.566   2.368 -0.4622  0.0479  0.8060
   70DT      C6 2197   3.303  13.607   2.330  0.3590  0.2137 -0.3126
   70DT      H6 2198   3.390  13.542   2.326  0.2366  0.0442 -0.1902
   70DT      C5 2199   3.318  13.730   2.279 -0.5980 -0.2417 -0.1498
   70DT      C7 2200   3.463  13.774   2.234 -0.1724 -0.4784 -0.4014
   70DT     H71 2201   3.499  13.850   2.304 -2.7330 -0.7141  1.2899
   70DT     H72 2202   3.538  13.694   2.232  0.3937  0.0085  0.4604
   70DT     H73 2203   3.463  13.808   2.131  0.3810  1.2068  0.1103
   70DT      C4 2204   3.211  13.828   2.282  0.0868  0.1069  0.5345
   70DT      O4 2205   3.218  13.940   2.250  0.0574 -0.3989 -0.0169
   70DT      N3 2206   3.091  13.776   2.326  0.4363  0.1516  0.1521
   70DT      H3 2207   3.013  13.837   2.307  0.7499  0.0657 -1.5509
   70DT      C2 2208   3.062  13.650   2.353  0.5664  0.2823  0.3523
   70DT      O2 2209   2.943  13.620   2.371 -0.6350 -0.4861  0.0310
   70DT     C3' 2210   3.276  13.208   2.440  0.3627 -0.0313 -0.0840
   70DT     H3' 2211   3.354  13.164   2.378 -3.1050 -3.7486 -2.3126
   70DT     C2' 2212   3.216  13.316   2.345 -0.8803  0.5057 -0.3446
   70DT    H2'1 2213   3.301  13.346   2.284  0.5146 -0.1495  1.1902
   70DT    H2'2 2214   3.144  13.264   2.282 -1.2966 -1.1495  1.3950
   70DT     O3' 2215   3.185  13.107   2.490  0.6072 -0.4301 -0.3265
   71DG       P 2216   3.132  12.996   2.395  0.0789  0.4711  0.3241
   71DG     O1P 2217   3.083  12.883   2.479  0.5497 -0.1660  0.3588
   71DG     O2P 2218   3.234  12.962   2.285  0.2445 -0.3937 -0.4875
   71DG     O5' 2219   3.005  13.063   2.317 -0.1021  0.7032  0.2292
   71DG     C5' 2220   2.884  13.093   2.384  0.3305 -0.4822  0.1548
   71DG    H5'1 2221   2.913  13.163   2.462  2.8325 -0.8038 -0.3963
   71DG    H5'2 2222   2.841  13.003   2.429 -1.9881  0.9521  0.9437
   71DG     C4' 2223   2.793  13.175   2.300 -0.1823 -0.1039  0.5460
   71DG     H4' 2224   2.695  13.184   2.348 -0.0472  0.9385  0.6486
   71DG     O4' 2225   2.846  13.306   2.275  0.1082 -0.5268  0.2004
   71DG     C1' 2226   2.840  13.330   2.136  0.0392 -0.6469  0.7568
   71DG     H1' 2227   2.735  13.352   2.114  0.9743  0.0343 -4.0744
   71DG      N9 2228   2.936  13.438   2.088  0.5695  0.1581 -0.3759
   71DG      C8 2229   3.067  13.435   2.054 -0.3317  0.4639 -0.1916
   71DG      H8 2230   3.116  13.340   2.061  1.9331  1.3430 -2.4702
   71DG      N7 2231   3.127  13.547   2.023  0.0881  0.2238 -0.3043
   71DG      C5 2232   3.017  13.634   2.031 -0.2274 -0.0102 -0.1910
   71DG      C6 2233   2.996  13.767   1.988  0.4058 -0.0417  1.1534
   71DG      O6 2234   3.074  13.851   1.943  0.5053  0.0143 -0.6860
   71DG      N1 2235   2.865  13.811   1.999 -0.7333 -0.0731  0.6707
   71DG      H1 2236   2.851  13.906   1.966  0.9047 -0.0148  0.0120
   71DG      C2 2237   2.771  13.750   2.067  0.4495 -0.0624 -0.2815
   71DG      N2 2238   2.661  13.817   2.092 -0.7115 -0.5432 -0.0734
   71DG     H21 2239   2.643  13.901   2.039  0.7312  0.4925  1.0137
   71DG     H22 2240   2.602  13.779   2.165  0.6996 -2.3128  0.2393
   71DG      N3 2241   2.780  13.625   2.104 -0.5485  0.3497  0.2891
   71DG      C4 2242   2.904  13.566   2.081 -0.0741  0.0607 -0.4673
   71DG     C3' 2243   2.768  13.115   2.158  0.8458  0.1421  0.3572
   71DG     H3' 2244   2.790  13.008   2.157  0.3092  0.0107 -1.8646
   71DG     C2' 2245   2.867  13.194   2.072  0.4248 -0.2295  0.1788
   71DG    H2'1 2246   2.972  13.165   2.078  0.4741 -0.8148 -2.2416
   71DG    H2'2 2247   2.837  13.196   1.967  0.9271 -0.8490  0.0159
   71DG     O3' 2248   2.634  13.128   2.109  0.3207 -0.9212  0.5222
   72DA       P 2249   2.557  13.001   2.051  0.1659  0.1235  0.4710
   72DA     O1P 2250   2.538  12.896   2.152 -0.4481 -0.2583 -0.4096
   72DA     O2P 2251   2.634  12.963   1.926 -0.2884  0.0307 -0.1958
   72DA     O5' 2252   2.412  13.041   1.998  0.5209 -0.6012  0.2437
   72DA     C5' 2253   2.309  13.082   2.078 -0.0177 -0.7489 -0.1281
   72DA    H5'1 2254   2.359  13.133   2.160  3.0316 -0.1762 -2.1659
   72DA    H5'2 2255   2.249  12.998   2.113  0.1355 -1.7529 -2.1251
   72DA     C4' 2256   2.222  13.181   2.002  0.7714  0.1219  0.2537
   72DA     H4' 2257   2.139  13.219   2.060  1.5820  2.2558  0.1066
   72DA     O4' 2258   2.298  13.297   1.972  0.5466 -0.0104 -0.2996
   72DA     C1' 2259   2.327  13.298   1.835 -0.1542 -0.1786  0.3930
   72DA     H1' 2260   2.267  13.377   1.787  0.0240 -0.7631 -0.8292
   72DA      N9 2261   2.473  13.334   1.814  0.5166  0.1835 -0.4511
   72DA      C8 2262   2.573  13.244   1.790  0.0502  0.6197  0.4548
   72DA      H8 2263   2.555  13.139   1.809  0.2995  0.6100  0.6462
   72DA      N7 2264   2.689  13.298   1.760  0.1711 -0.1122  0.2850
   72DA      C5 2265   2.664  13.434   1.765  0.5417  0.0134  0.4360
   72DA      C6 2266   2.732  13.553   1.748 -0.2369 -0.1371  0.1598
   72DA      N6 2267   2.861  13.567   1.725 -0.9148 -0.1369  0.3499
   72DA     H61 2268   2.927  13.493   1.748 -1.5702 -0.7082  0.4194
   72DA     H62 2269   2.883  13.665   1.722 -2.3250  0.2497  1.6349
   72DA      N1 2270   2.680  13.679   1.773 -0.3562 -0.0996 -0.7996
   72DA      C2 2271   2.553  13.681   1.788  0.0070  0.0364 -0.1435
   72DA      H2 2272   2.504  13.777   1.799 -0.4912  0.2409 -3.2197
   72DA      N3 2273   2.469  13.580   1.804  0.1968  0.4435  0.4922
   72DA      C4 2274   2.530  13.458   1.796  0.0075  0.1042  0.7607
   72DA     C3' 2275   2.170  13.131   1.872 -0.0442 -0.3539  0.1969
   72DA     H3' 2276   2.153  13.023   1.876 -1.5000 -0.1462  0.3267
   72DA     C2' 2277   2.282  13.168   1.776  0.7365  0.8051  0.2296
   72DA    H2'1 2278   2.354  13.086   1.771  0.3254  0.4813 -0.3713
   72DA    H2'2 2279   2.238  13.178   1.677 -2.3042  1.4841  1.5614
   72DA     O3' 2280   2.050  13.197   1.846 -0.0082  0.0547  0.5126
   73DA       P 2281   1.947  13.162   1.721  0.0278  0.0523  0.0706
   73DA     O1P 2282   1.807  13.169   1.772  0.0453  0.1515  0.4363
   73DA     O2P 2283   1.985  13.037   1.665  0.2037  0.3103  0.2835
   73DA     O5' 2284   1.966  13.274   1.612 -0.4247  1.3526 -0.4268
   73DA     C5' 2285   1.929  13.403   1.632 -0.5592  0.2321  0.2633
   73DA    H5'1 2286   1.989  13.445   1.713  1.8450 -0.1915 -1.2013
   73DA    H5'2 2287   1.822  13.406   1.652 -0.7858  0.3847 -0.8653
   73DA     C4' 2288   1.961  13.495   1.516 -0.0055 -0.1930  0.3320
   73DA     H4' 2289   1.905  13.588   1.530 -0.3198 -0.4208  0.6096
   73DA     O4' 2290   2.101  13.530   1.501 -0.5915  0.0938  0.0723
   73DA     C1' 2291   2.144  13.485   1.373  0.8022 -0.5033 -0.1890
   73DA     H1' 2292   2.152  13.563   1.297  2.2344 -1.1204 -0.7120
   73DA      N9 2293   2.278  13.429   1.387 -0.4874 -0.1184 -0.4785
   73DA      C8 2294   2.329  13.320   1.454  0.7684  0.7270 -0.3573
   73DA      H8 2295   2.259  13.244   1.488 -0.2329  0.6401 -2.4899
   73DA      N7 2296   2.456  13.302   1.470 -0.0214 -0.2851  0.1551
   73DA      C5 2297   2.501  13.426   1.424 -0.3948  0.4801 -0.1567
   73DA      C6 2298   2.631  13.480   1.413  0.0251 -0.7583 -0.0917
   73DA      N6 2299   2.744  13.425   1.458  0.3160  0.3035 -0.0745
   73DA     H61 2300   2.735  13.334   1.500 -0.9595  0.6534  0.4742
   73DA     H62 2301   2.831  13.470   1.480  0.1804 -0.2208  1.6832
   73DA      N1 2302   2.646  13.604   1.357 -0.2734  0.6108 -0.7874
   73DA      C2 2303   2.536  13.665   1.315  0.2834 -0.1297  1.1771
   73DA      H2 2304   2.549  13.761   1.267  1.5846 -0.5127  0.7223
   73DA      N3 2305   2.411  13.624   1.324  0.4233  0.0015  0.5232
   73DA      C4 2306   2.396  13.502   1.378  0.6122 -0.0907 -0.4622
   73DA     C3' 2307   1.909  13.440   1.383  0.7246 -0.3978  0.1344
   73DA     H3' 2308   1.827  13.368   1.397 -1.0329  1.2035 -1.3724
   73DA     C2' 2309   2.037  13.386   1.326 -0.1082 -0.1234  0.4365
   73DA    H2'1 2310   2.062  13.290   1.371 -2.1267 -0.3156  1.2490
   73DA    H2'2 2311   2.043  13.375   1.218  0.7932  0.3587  0.4293
   73DA     O3' 2312   1.860  13.548   1.305  0.2321 -0.2724 -0.5795
   74DT       P 2313   1.777  13.526   1.166 -0.3457  0.2535 -0.3278
   74DT     O1P 2314   1.692  13.647   1.157 -0.3865 -0.3492  0.0701
   74DT     O2P 2315   1.718  13.390   1.147  0.0720 -0.3204  0.1132
   74DT     O5' 2316   1.895  13.544   1.056 -0.5940 -0.3619 -0.0715
   74DT     C5' 2317   1.956  13.675   1.049 -0.0005 -0.5672  0.1450
   74DT    H5'1 2318   1.972  13.706   1.152  1.3568  1.7988 -0.6894
   74DT    H5'2 2319   1.898  13.752   0.999  1.6358  0.7671  0.2230
   74DT     C4' 2320   2.079  13.665   0.971 -0.1750 -0.3811  0.2530
   74DT     H4' 2321   2.118  13.766   0.960 -1.2130 -0.0624 -0.6337
   74DT     O4' 2322   2.174  13.590   1.035 -0.0437  0.0191 -0.4511
   74DT     C1' 2323   2.265  13.552   0.937  0.3548 -0.1890 -0.3812
   74DT     H1' 2324   2.311  13.642   0.897 -0.9092  0.6560 -0.0126
   74DT      N1 2325   2.363  13.459   0.986 -0.5088 -0.8807 -0.7177
   74DT      C6 2326   2.316  13.349   1.056 -0.0954  0.4439 -0.4319
   74DT      H6 2327   2.210  13.334   1.071  0.3171 -1.1620  1.3056
   74DT      C5 2328   2.399  13.261   1.118  0.1279  0.1675  0.9942
   74DT      C7 2329   2.348  13.137   1.179  0.3172  0.7245 -0.3996
   74DT     H71 2330   2.415  13.099   1.256 -0.1342 -2.1422 -1.2778
   74DT     H72 2331   2.250  13.160   1.220  0.2150 -0.0915 -0.1705
   74DT     H73 2332   2.336  13.056   1.107 -0.0534  2.2890 -2.1765
   74DT      C4 2333   2.547  13.273   1.101  0.8492  0.0776 -0.4874
   74DT      O4 2334   2.629  13.189   1.142 -0.0695 -0.6302  0.0042
   74DT      N3 2335   2.584  13.388   1.039 -0.1037  0.2972 -1.0341
   74DT      H3 2336   2.682  13.400   1.020 -0.0116  1.5960  0.1199
   74DT      C2 2337   2.504  13.480   0.976 -0.2511  0.1870 -0.8041
   74DT      O2 2338   2.552  13.569   0.915 -0.5031 -0.4768  0.4796
   74DT     C3' 2339   2.057  13.601   0.833 -0.7108  0.2424 -0.0744
   74DT     H3' 2340   1.966  13.541   0.823 -0.7129  0.5573 -2.3096
   74DT     C2' 2341   2.175  13.492   0.831  0.2717 -0.2384 -0.4657
   74DT    H2'1 2342   2.137  13.393   0.856  2.2162 -0.7768  0.5126
   74DT    H2'2 2343   2.237  13.498   0.742  2.2412  0.4310  0.8915
   74DT     O3' 2344   2.070  13.708   0.728 -0.3728 -0.1089 -0.4782
   75DT       P 2345   2.068  13.677   0.572  0.0392 -0.7251 -0.3557
   75DT     O1P 2346   2.003  13.796   0.507  0.0375  0.5595  0.0946
   75DT     O2P 2347   2.016  13.542   0.549  0.0764  0.1809  0.3936
   75DT     O5' 2348   2.227  13.679   0.541 -0.1294 -0.8296 -0.1345
   75DT     C5' 2349   2.304  13.793   0.554  0.5797 -0.4249 -0.3776
   75DT    H5'1 2350   2.293  13.827   0.657  0.3739 -0.7937 -0.2744
   75DT    H5'2 2351   2.266  13.863   0.480 -3.0084 -1.8107 -0.0702
   75DT     C4' 2352   2.454  13.765   0.538 -0.6292  0.3329  0.1477
   75DT     H4' 2353   2.517  13.848   0.569  3.1556 -1.6777 -1.5243
   75DT     O4' 2354   2.504  13.655   0.609  0.4789  0.4549  0.1035
   75DT     C1' 2355   2.590  13.575   0.532 -0.0663  0.1407  0.6671
   75DT     H1' 2356   2.695  13.607   0.534  0.0927 -0.3273  0.1264
   75DT      N1 2357   2.601  13.439   0.589  0.3880 -0.2312  0.5286
   75DT      C6 2358   2.482  13.371   0.616 -0.2527 -0.0530 -0.1823
   75DT      H6 2359   2.387  13.415   0.592 -1.3453 -1.0556  2.0537
   75DT      C5 2360   2.488  13.245   0.676 -0.8424  0.1528  0.0428
   75DT      C7 2361   2.355  13.177   0.707 -0.7606 -0.0146 -0.0719
   75DT     H71 2362   2.277  13.218   0.643  0.2554 -0.1011 -1.4423
   75DT     H72 2363   2.355  13.070   0.687  1.5637 -0.3634  1.4056
   75DT     H73 2364   2.329  13.189   0.812  0.9234  1.2921  0.2448
   75DT      C4 2365   2.615  13.185   0.717  0.0768  0.0327  0.7019
   75DT      O4 2366   2.636  13.084   0.778 -0.1918  0.1382  0.0477
   75DT      N3 2367   2.723  13.259   0.678  0.4651 -0.4088 -0.0714
   75DT      H3 2368   2.809  13.212   0.702  0.5238 -0.5548 -0.5486
   75DT      C2 2369   2.727  13.377   0.610  0.2182 -0.2318 -0.2232
   75DT      O2 2370   2.837  13.420   0.571  0.6514  0.0866 -0.0871
   75DT     C3' 2371   2.495  13.739   0.397  0.1470  0.7704 -0.1843
   75DT     H3' 2372   2.419  13.756   0.320 -0.6077 -3.1998 -0.5777
   75DT     C2' 2373   2.534  13.589   0.389 -0.0478  0.3355  0.7601
   75DT    H2'1 2374   2.445  13.528   0.371  0.1020  0.3708 -0.1556
   75DT    H2'2 2375   2.596  13.558   0.306  0.5974 -2.3063  2.1119
   75DT     O3' 2376   2.610  13.811   0.365 -0.4261  0.1110 -0.3079
   76DC       P 2377   2.658  13.846   0.210  0.5393  0.1827 -0.3704
   76DC     O1P 2378   2.728  13.973   0.215 -0.0998 -0.1061  0.8962
   76DC     O2P 2379   2.541  13.824   0.118 -0.1163 -0.2988 -0.0969
   76DC     O5' 2380   2.758  13.731   0.168  0.3681  0.1788 -0.0803
   76DC     C5' 2381   2.894  13.740   0.209  0.2117 -0.0023  1.0996
   76DC    H5'1 2382   2.901  13.770   0.313  0.2331 -1.1903  1.4581
   76DC    H5'2 2383   2.938  13.822   0.152  0.3323  0.0538  1.2731
   76DC     C4' 2384   2.972  13.615   0.187 -0.4914  0.4884 -0.2578
   76DC     H4' 2385   3.075  13.645   0.205 -0.6721  2.2916 -1.8850
   76DC     O4' 2386   2.933  13.505   0.272 -0.3464 -0.8344  0.1115
   76DC     C1' 2387   2.980  13.386   0.214 -0.1130  0.0893 -0.7688
   76DC     H1' 2388   3.085  13.365   0.234 -0.3316  0.7897  1.5324
   76DC      N1 2389   2.903  13.273   0.276 -0.3764  0.3353  0.1908
   76DC      C6 2390   2.766  13.272   0.284 -0.4097 -0.7262 -0.0862
   76DC      H6 2391   2.717  13.356   0.237  0.5186 -1.1398 -1.9335
   76DC      C5 2392   2.704  13.165   0.340  0.2132 -0.1823 -0.3987
   76DC      H5 2393   2.598  13.151   0.328  0.1268  0.5957 -0.6091
   76DC      C4 2394   2.785  13.067   0.407 -0.2453  0.4465  0.0422
   76DC      N4 2395   2.727  12.960   0.457 -0.4212  0.3384  0.1799
   76DC     H41 2396   2.626  12.955   0.460 -0.4453  1.0690  1.3651
   76DC     H42 2397   2.790  12.893   0.500 -1.2801  1.2142  3.0232
   76DC      N3 2398   2.914  13.070   0.406  0.0225  0.4283  0.5466
   76DC      C2 2399   2.977  13.173   0.345 -0.0841 -0.5361 -0.2052
   76DC      O2 2400   3.098  13.168   0.339  0.1068 -0.5881 -0.0103
   76DC     C3' 2401   2.966  13.558   0.042  0.7004 -0.4053 -0.8175
   76DC     H3' 2402   2.876  13.592  -0.009 -0.3293  1.5280  2.0733
   76DC     C2' 2403   2.954  13.409   0.067 -0.3134  0.7884  0.8540
   76DC    H2'1 2404   2.853  13.381   0.038  0.1170  1.3770 -1.4327
   76DC    H2'2 2405   3.020  13.359  -0.004 -0.8065  2.2097 -0.6648
   76DC     O3' 2406   3.089  13.603  10.652 -0.7400 -0.9891 -0.0431
   77DA       P 2407   3.134  13.569  10.506  0.1073  0.2390 -0.2745
   77DA     O1P 2408   3.231  13.673  10.461  0.0732  0.1115 -0.6878
   77DA     O2P 2409   3.020  13.546  10.422  0.5502  0.3308 -0.7294
   77DA     O5' 2410   3.210  13.430  10.518  0.4107 -0.1710  0.1026
   77DA     C5' 2411   3.337  13.424  10.587  0.5801  0.2534 -0.1824
   77DA    H5'1 2412   3.317  13.474  10.682 -1.3232  0.8337 -0.8675
   77DA    H5'2 2413   3.410  13.473  10.522 -0.1163  0.2965 -0.9367
   77DA     C4' 2414   3.391  13.283  10.619 -0.5253 -0.0366 -1.0006
   77DA     H4' 2415   3.482  13.297  10.679 -3.2305  3.3026  2.8753
   77DA     O4' 2416   3.296  13.215   0.021 -0.2564  0.0299 -0.0719
   77DA     C1' 2417   3.258  13.097  10.623 -0.3327  0.0178 -0.5314
   77DA     H1' 2418   3.330  13.020  10.653 -0.1873  1.1528  2.4294
   77DA      N9 2419   3.125  13.053  10.652 -0.9480 -0.2960 -0.4304
   77DA      C8 2420   3.006  13.095  10.595  0.8798  0.6748 -0.0957
   77DA      H8 2421   2.997  13.181  10.530 -1.6803 -0.5194 -1.5042
   77DA      N7 2422   2.895  13.036  10.632 -0.3642  1.0479 -0.0796
   77DA      C5 2423   2.945  12.939   0.052 -0.6475 -1.1043 -0.6711
   77DA      C6 2424   2.891  12.840   0.133  0.3644  0.2106  0.0340
   77DA      N6 2425   2.764  12.806   0.144 -0.1444  0.3635 -0.0026
   77DA     H61 2426   2.696  12.847   0.081 -0.7996 -1.7878 -0.7966
   77DA     H62 2427   2.736  12.734   0.209  0.8947 -1.0151 -1.0173
   77DA      N1 2428   2.961  12.775   0.224  0.3311 -0.2349 -0.5682
   77DA      C2 2429   3.091  12.793   0.228  0.1618  0.8446 -0.3235
   77DA      H2 2430   3.137  12.727   0.301 -0.6407 -0.1688 -0.7090
   77DA      N3 2431   3.167  12.877   0.153 -0.0083  0.6461  0.1929
   77DA      C4 2432   3.086  12.953   0.071  0.5236  0.1676  0.2756
   77DA     C3' 2433   3.422  13.193  10.502  0.6722  0.7743  0.3174
   77DA     H3' 2434   3.460  13.246  10.415  1.8496 -1.4889 -0.6449
   77DA     C2' 2435   3.287  13.121  10.477 -0.1379 -0.3053  0.1800
   77DA    H2'1 2436   3.215  13.188  10.431 -1.3075 -1.2857  0.5220
   77DA    H2'2 2437   3.300  13.018  10.441 -0.0437 -0.6763  1.2369
   77DA     O3' 2438   3.523  13.095  10.544  1.1144 -0.5058  0.9684
   78DG       P 2439   3.636  13.038  10.443 -0.5039  0.2335 -0.1105
   78DG     O1P 2440   3.745  13.132  10.415 -0.0923 -0.6489  0.1668
   78DG     O2P 2441   3.581  12.959  10.332 -0.4724  0.4939  0.1541
   78DG     O5' 2442   3.691  12.930  10.542  0.8388  0.0115 -0.1931
   78DG     C5' 2443   3.746  12.963  -0.006  0.1684 -0.2458  0.6194
   78DG    H5'1 2444   3.687  13.036   0.050  1.0276  0.1647  1.0152
   78DG    H5'2 2445   3.847  13.000  -0.021 -0.8267  2.5553  0.2664
   78DG     C4' 2446   3.751  12.853   0.094 -0.3624 -0.8164  0.2659
   78DG     H4' 2447   3.798  12.887   0.186  0.8969 -1.8990  0.0480
   78DG     O4' 2448   3.618  12.800   0.113 -0.2854 -0.3226  0.0140
   78DG     C1' 2449   3.603  12.669   0.066  0.5816 -0.0920 -0.4348
   78DG     H1' 2450   3.605  12.598   0.148  0.8050 -1.7606 -1.8238
   78DG      N9 2451   3.479  12.668  10.660  0.5676 -0.1042  0.0702
   78DG      C8 2452   3.446  12.750  10.559 -0.1271  0.3679  0.5335
   78DG      H8 2453   3.502  12.822  10.501 -1.1337 -0.2026 -1.2530
   78DG      N7 2454   3.316  12.738  10.535  0.1870  0.1036  0.3863
   78DG      C5 2455   3.265  12.650  10.628 -0.9711  0.4324 -0.5849
   78DG      C6 2456   3.132  12.587  10.640 -0.9243  0.4290  0.2028
   78DG      O6 2457   3.025  12.614  10.591  0.2661 -0.0575  0.4172
   78DG      N1 2458   3.130  12.487   0.063  0.3849  0.1433 -0.2341
   78DG      H1 2459   3.051  12.426   0.080 -0.3584  0.6148 -1.8384
   78DG      C2 2460   3.241  12.455   0.136  0.0393 -0.1886  0.8000
   78DG      N2 2461   3.216  12.350   0.211  0.7553  0.3006  0.0830
   78DG     H21 2462   3.120  12.320   0.218  0.3400  1.3791 -0.5931
   78DG     H22 2463   3.288  12.305   0.265 -0.2483 -1.2624  0.1561
   78DG      N3 2464   3.363  12.513   0.135  0.1590 -0.5185  0.3717
   78DG      C4 2465   3.368  12.608   0.036 -0.6411  0.0526  0.0169
   78DG     C3' 2466   3.830  12.729   0.048 -0.0140 -0.5646 -0.1024
   78DG     H3' 2467   3.911  12.766  -0.016  1.2092  0.0480  1.7102
   78DG     C2' 2468   3.728  12.646  10.648 -0.4511 -0.2384 -0.5331
   78DG    H2'1 2469   3.710  12.668  10.543  1.7756 -0.2546 -0.9653
   78DG    H2'2 2470   3.765  12.544  10.643  1.8936  0.5971 -1.8334
   78DG     O3' 2471   3.894  12.669   0.160 -0.4359 -0.0254 -0.0244
   79DC       P 2472   4.021  12.561   0.140 -0.0393  0.3771 -0.2619
   79DC     O1P 2473   4.088  12.540   0.275  0.1224 -0.3672  0.6985
   79DC     O2P 2474   4.101  12.600   0.020  0.3787 -0.5546 -0.3780
   79DC     O5' 2475   3.938  12.426   0.111 -0.3967  0.0145  0.4753
   79DC     C5' 2476   3.872  12.352   0.209  0.6861  0.1855  0.0318
   79DC    H5'1 2477   3.804  12.419   0.262  0.7654 -0.0586  0.4499
   79DC    H5'2 2478   3.940  12.310   0.283  2.4249  1.6144 -0.6911
   79DC     C4' 2479   3.784  12.237   0.161  0.6175 -0.3241  0.0603
   79DC     H4' 2480   3.759  12.180   0.250 -1.7738  0.7839  0.1842
   79DC     O4' 2481   3.666  12.290   0.099  0.2320 -0.1667 -0.1486
   79DC     C1' 2482   3.642  12.212  10.657  0.3649 -0.5954 -0.1588
   79DC     H1' 2483   3.593  12.117  10.678 -0.7060 -0.4994 -2.0118
   79DC      N1 2484   3.548  12.287  10.566 -0.5485  0.0342  0.0258
   79DC      C6 2485   3.585  12.393  10.485 -0.8099 -0.4387  0.3947
   79DC      H6 2486   3.687  12.430  10.493 -1.5310  1.9075 -0.3768
   79DC      C5 2487   3.489  12.450  10.409 -0.4187 -0.0266 -0.5170
   79DC      H5 2488   3.523  12.531  10.346  1.0084 -1.5830 -1.8395
   79DC      C4 2489   3.353  12.408  10.413 -0.2795  0.2219  0.8833
   79DC      N4 2490   3.246  12.456  10.350  0.0711 -0.2446  0.6709
   79DC     H41 2491   3.254  12.530  10.282 -0.3654 -2.6673 -2.2596
   79DC     H42 2492   3.166  12.394  10.342 -1.1693  1.2827  0.7157
   79DC      N3 2493   3.320  12.313  10.493 -0.3228 -0.1592 -0.0002
   79DC      C2 2494   3.408  12.243  10.563 -0.0462  0.1342  0.5661
   79DC      O2 2495   3.365  12.154  10.639 -0.5142 -0.2051  0.5873
   79DC     C3' 2496   3.841  12.140   0.054 -0.8091 -0.4889  0.6811
   79DC     H3' 2497   3.950  12.143   0.049 -0.8072 -1.8788 -1.3962
   79DC     C2' 2498   3.785  12.202  10.600 -0.1269  0.0766 -0.0438
   79DC    H2'1 2499   3.836  12.294  10.572  0.2535  0.0970  0.6801
   79DC    H2'2 2500   3.775  12.134  10.516 -0.4110  1.0334 -0.7902
   79DC     O3' 2501   3.803  12.004   0.069 -0.2172 -0.6155  0.4127
   80DT       P 2502   3.881  11.883   0.129  0.0490 -0.3176 -0.1226
   80DT     O1P 2503   3.956  11.937   0.249  0.3364  0.2227  0.1401
   80DT     O2P 2504   3.957  11.813   0.026  0.0744 -0.5291 -0.0598
   80DT     O5' 2505   3.765  11.784   0.177  0.2366 -0.2469  0.0089
   80DT     C5' 2506   3.694  11.800   0.300 -0.0997  0.5030 -0.2114
   80DT    H5'1 2507   3.646  11.898   0.296 -1.0142  0.0513 -0.6201
   80DT    H5'2 2508   3.764  11.791   0.383  0.5854 -0.5992 -0.8843
   80DT     C4' 2509   3.564  11.709   0.322  0.0755 -0.5048  1.2413
   80DT     H4' 2510   3.535  11.712   0.427 -0.9444 -2.1373  1.0396
   80DT     O4' 2511   3.461  11.770   0.245  0.2702  0.4709  0.1104
   80DT     C1' 2512   3.403  11.684   0.152 -0.6982  0.4869 -0.9627
   80DT     H1' 2513   3.309  11.640   0.187 -0.9315  3.2375  2.3371
   80DT      N1 2514   3.384  11.746   0.021 -0.0439  0.4891 -0.0917
   80DT      C6 2515   3.495  11.798  10.627 -0.0239 -0.4131  0.3280
   80DT      H6 2516   3.593  11.798  10.672  1.6008  5.0750 -2.3163
   80DT      C5 2517   3.479  11.848  10.505 -0.2119 -0.5373  0.9077
   80DT      C7 2518   3.605  11.886  10.437 -0.3010  0.4338 -0.3623
   80DT     H71 2519   3.690  11.887  10.505  0.6936 -1.5687 -1.4544
   80DT     H72 2520   3.638  11.823  10.354  0.2988  1.2305 -0.7376
   80DT     H73 2521   3.602  11.988  10.398 -0.2128 -0.3589 -2.5778
   80DT      C4 2522   3.350  11.864  10.438 -0.5089  0.1862 -0.6047
   80DT      O4 2523   3.330  11.931  10.336  0.0723 -0.5750 -1.2018
   80DT      N3 2524   3.248  11.815  10.515  0.1941 -0.3053 -0.7150
   80DT      H3 2525   3.155  11.837  10.483  0.1256 -0.0159 -0.3345
   80DT      C2 2526   3.256  11.763  10.638 -0.4187  0.0173 -1.1013
   80DT      O2 2527   3.156  11.724   0.026  0.2233 -0.2587 -0.0582
   80DT     C3' 2528   3.573  11.558   0.277  0.1137 -0.3736  0.9381
   80DT     H3' 2529   3.678  11.529   0.268 -0.4041 -2.9238  2.2484
   80DT     C2' 2530   3.499  11.565   0.140 -0.8383  0.1193  0.2230
   80DT    H2'1 2531   3.569  11.576   0.057 -1.0880 -0.9192 -0.1448
   80DT    H2'2 2532   3.439  11.475   0.128 -1.8981  0.9327 -0.7731
   80DT     O3' 2533   3.520  11.464   0.370 -0.0334 -0.2074 -0.6653
   81DG       P 2534   3.540  11.306   0.353  0.1028  0.2928  0.3250
   81DG     O1P 2535   3.527  11.236   0.481 -0.2123 -0.5820 -0.4030
   81DG     O2P 2536   3.660  11.276   0.285 -0.0032 -0.0724  0.1330
   81DG     O5' 2537   3.419  11.255   0.263  0.3694  0.5088 -0.6034
   81DG     C5' 2538   3.287  11.277   0.327 -0.1995  0.4902 -0.4702
   81DG    H5'1 2539   3.292  11.380   0.362 -1.7492  0.7203 -0.8435
   81DG    H5'2 2540   3.260  11.207   0.406 -0.1658  0.1989 -0.7113
   81DG     C4' 2541   3.170  11.274   0.237  0.5588  0.3453  0.3745
   81DG     H4' 2542   3.083  11.308   0.294 -0.0568 -1.7836  0.7955
   81DG     O4' 2543   3.205  11.367   0.139  0.2216  0.1290 -0.0043
   81DG     C1' 2544   3.186  11.305   0.016  0.1103  0.5505 -0.2731
   81DG     H1' 2545   3.080  11.312  -0.009  0.5329  1.6893 -1.8761
   81DG      N9 2546   3.257  11.372  10.579 -0.1711 -0.4664  0.2439
   81DG      C8 2547   3.393  11.378  10.566  0.0066 -0.5677  0.5512
   81DG      H8 2548   3.462  11.337  10.638 -0.5709 -4.1599 -0.7794
   81DG      N7 2549   3.438  11.449  10.461  0.5289 -0.0086  0.2287
   81DG      C5 2550   3.315  11.490  10.399  0.1752  1.1125 -0.0873
   81DG      C6 2551   3.288  11.566  10.277 -0.4540  0.0312  0.1418
   81DG      O6 2552   3.365  11.618  10.198 -0.2584  0.0456  0.2192
   81DG      N1 2553   3.157  11.559  10.236 -0.0404  0.1117  0.1295
   81DG      H1 2554   3.129  11.603  10.150  0.6088 -0.8507 -0.5901
   81DG      C2 2555   3.058  11.487  10.296 -0.3260 -0.3640 -0.1228
   81DG      N2 2556   2.938  11.492  10.249  0.0222 -0.2253 -0.1864
   81DG     H21 2557   2.931  11.528  10.155 -1.4929  2.2859  0.8017
   81DG     H22 2558   2.858  11.469  10.307  0.0127  1.2540  0.4195
   81DG      N3 2559   3.079  11.434  10.415 -0.0542 -0.1687 -0.7899
   81DG      C4 2560   3.208  11.432  10.464 -0.3770  0.0912 -0.4311
   81DG     C3' 2561   3.146  11.142   0.165  0.2767 -0.9082 -0.4952
   81DG     H3' 2562   3.178  11.061   0.230  2.7012  0.2783 -0.0783
   81DG     C2' 2563   3.227  11.156   0.036  0.2960 -0.4045  0.0820
   81DG    H2'1 2564   3.333  11.140   0.054 -0.0293  0.0105  2.8311
   81DG    H2'2 2565   3.185  11.097  -0.045  0.3292 -0.5737  0.1881
   81DG     O3' 2566   3.002  11.130   0.149 -0.1308  0.2710 -0.0502
   82DA       P 2567   2.933  10.997   0.097  0.4697  0.6373  0.5901
   82DA     O1P 2568   2.819  10.986   0.188 -0.1042  0.2341  0.1721
   82DA     O2P 2569   3.032  10.885   0.103 -0.5082 -0.4010  0.1550
   82DA     O5' 2570   2.876  11.004  10.619 -0.8023  0.2169  0.3839
   82DA     C5' 2571   2.764  11.087  10.578 -0.3359 -0.4460 -0.0692
   82DA    H5'1 2572   2.795  11.189  10.599  0.1904 -0.0934 -2.2841
   82DA    H5'2 2573   2.677  11.069  10.641  0.4265 -0.3483  1.0274
   82DA     C4' 2574   2.727  11.086  10.430 -0.0447 -0.1073  0.7354
   82DA     H4' 2575   2.628  11.129  10.412  0.7410  0.9493 -1.4731
   82DA     O4' 2576   2.811  11.173  10.362  0.0241 -0.0897 -0.2834
   82DA     C1' 2577   2.877  11.093  10.263 -0.2672  0.0504 -0.3912
   82DA     H1' 2578   2.818  11.102  10.172 -1.9706 -0.3970  0.6307
   82DA      N9 2579   3.016  11.131  10.237 -0.1568  0.0424 -0.3785
   82DA      C8 2580   3.116  11.123  10.331 -0.1856 -0.0214 -0.0412
   82DA      H8 2581   3.101  11.084  10.431 -1.1431  1.0368  0.2495
   82DA      N7 2582   3.235  11.141  10.280 -0.3163  0.5473 -0.2777
   82DA      C5 2583   3.201  11.203  10.158 -0.0397 -0.7112  0.6899
   82DA      C6 2584   3.279  11.266  10.056 -0.0642 -0.2602 -0.6672
   82DA      N6 2585   3.407  11.266  10.053 -0.0767 -0.1520  0.1069
   82DA     H61 2586   3.453  11.252  10.141 -0.0032  2.0035  0.4603
   82DA     H62 2587   3.454  11.325   9.987 -0.4332  1.0453  0.8939
   82DA      N1 2588   3.221  11.315   9.948 -0.1226  0.3416  0.2289
   82DA      C2 2589   3.091  11.302   9.933  0.4604  0.0139  0.2351
   82DA      H2 2590   3.047  11.335   9.840 -1.3513  0.9327  1.3615
   82DA      N3 2591   3.003  11.251  10.022 -0.6905 -0.2307  0.7685
   82DA      C4 2592   3.064  11.205  10.133 -0.4038  0.2114 -0.5063
   82DA     C3' 2593   2.729  10.944  10.374 -0.3642 -0.1598  0.2822
   82DA     H3' 2594   2.716  10.863  10.445 -2.3472 -0.7847 -0.6990
   82DA     C2' 2595   2.863  10.948  10.307  0.4022  0.8885 -0.3749
   82DA    H2'1 2596   2.944  10.930  10.378  0.4138  2.5429  0.0724
   82DA    H2'2 2597   2.878  10.885  10.219  1.0198  1.8932 -1.0109
   82DA     O3' 2598   2.625  10.930  10.286 -0.5146 -0.1308  0.4314
   83DA       P 2599   2.589  10.792  10.212  0.2842 -0.1562 -0.2192
   83DA     O1P 2600   2.441  10.793  10.190  0.3665 -0.3943 -0.1374
   83DA     O2P 2601   2.644  10.685  10.294  0.3886  0.8911 -0.1133
   83DA     O5' 2602   2.663  10.798  10.069  0.2042  0.1737 -0.0204
   83DA     C5' 2603   2.596  10.882   9.980  0.2846 -0.5056 -0.1344
   83DA    H5'1 2604   2.598  10.984  10.018  0.7228  0.5998 -2.8318
   83DA    H5'2 2605   2.493  10.850   9.962 -0.4641  1.0206  1.2029
   83DA     C4' 2606   2.655  10.901   9.841 -0.1102 -0.0679  0.5334
   83DA     H4' 2607   2.578  10.945   9.779  1.0368  1.3553  0.0576
   83DA     O4' 2608   2.774  10.978   9.834  0.0149  0.5025  0.0794
   83DA     C1' 2609   2.874  10.904   9.769  0.8190  0.0123  0.2538
   83DA     H1' 2610   2.880  10.936   9.665  0.7168  2.8850  1.0515
   83DA      N9 2611   3.011  10.923   9.825 -0.5018 -0.5028 -0.8192
   83DA      C8 2612   3.063  10.873   9.942  0.4423 -0.4835  0.1947
   83DA      H8 2613   3.001  10.816  10.010  0.0917  1.2132  1.3596
   83DA      N7 2614   3.186  10.901   9.961 -0.1990  0.2999 -0.0420
   83DA      C5 2615   3.220  10.970   9.842 -0.3423  0.0311  0.1776
   83DA      C6 2616   3.337  11.024   9.784 -0.5692 -0.2471 -0.1727
   83DA      N6 2617   3.455  11.031   9.843 -0.3967 -0.0446  0.7181
   83DA     H61 2618   3.475  10.991   9.934 -0.3478  2.0780  1.6815
   83DA     H62 2619   3.532  11.083   9.802 -0.1739  0.8206  2.1614
   83DA      N1 2620   3.336  11.091   9.670 -0.6020 -0.4081  0.0486
   83DA      C2 2621   3.225  11.097   9.606  0.4126  0.2821  0.8043
   83DA      H2 2622   3.242  11.156   9.518 -1.6593 -1.3259 -0.7812
   83DA      N3 2623   3.110  11.041   9.634 -0.2093  1.0409 -0.1675
   83DA      C4 2624   3.112  10.979   9.761 -0.2599  0.1293  0.9860
   83DA     C3' 2625   2.682  10.770   9.768  0.0877 -0.5118 -0.5244
   83DA     H3' 2626   2.639  10.688   9.826  0.1184 -0.8353 -0.9543
   83DA     C2' 2627   2.834  10.762   9.771 -0.1768  0.7875  0.3424
   83DA    H2'1 2628   2.869  10.702   9.855  2.5373 -0.6639 -1.6681
   83DA    H2'2 2629   2.859  10.714   9.677  1.4667  1.9291  0.1659
   83DA     O3' 2630   2.624  10.772   9.638 -0.0854 -0.2948  0.1790
   84DC       P 2631   2.634  10.645   9.538  0.4388 -0.5428  0.0645
   84DC     O1P 2632   2.517  10.650   9.447  0.5407  0.2834 -0.3217
   84DC     O2P 2633   2.652  10.519   9.614 -0.2330  0.1902 -0.0877
   84DC     O5' 2634   2.757  10.664   9.447  0.7227 -0.0252  0.0767
   84DC     C5' 2635   2.755  10.762   9.348  1.0927 -0.5800 -0.1547
   84DC    H5'1 2636   2.721  10.859   9.386  1.0080  0.2483 -2.1850
   84DC    H5'2 2637   2.681  10.742   9.270  1.1037  0.2241 -0.3864
   84DC     C4' 2638   2.887  10.786   9.281  0.4255  0.2717 -0.2063
   84DC     H4' 2639   2.869  10.865   9.208 -0.1314  0.2698 -0.0762
   84DC     O4' 2640   2.992  10.812   9.368 -0.3107  0.0336  0.1890
   84DC     C1' 2641   3.110  10.751   9.319  0.7924  0.1856  0.2052
   84DC     H1' 2642   3.162  10.798   9.235  0.4845  0.7044  0.2973
   84DC      N1 2643   3.199  10.728   9.433  0.1888  0.5173 -0.1542
   84DC      C6 2644   3.156  10.668   9.546  0.1240  0.1054 -0.7024
   84DC      H6 2645   3.054  10.632   9.550  0.2836 -0.4769 -1.5932
   84DC      C5 2646   3.232  10.657   9.656 -0.5226  0.4194 -0.3050
   84DC      H5 2647   3.191  10.608   9.743  1.2582 -1.0295 -0.2110
   84DC      C4 2648   3.361  10.723   9.654  0.0261 -0.1509  0.5187
   84DC      N4 2649   3.440  10.702   9.754 -0.6461 -0.0602 -0.0263
   84DC     H41 2650   3.402  10.667   9.840  1.3942 -1.6852  0.3000
   84DC     H42 2651   3.529  10.749   9.753 -1.3945  1.4746 -2.5208
   84DC      N3 2652   3.404  10.782   9.545 -0.3097  0.1313 -0.1165
   84DC      C2 2653   3.331  10.778   9.432  0.2708  0.1718  0.4331
   84DC      O2 2654   3.386  10.814   9.330 -0.6881 -0.1996  0.1414
   84DC     C3' 2655   2.925  10.659   9.204  0.0017 -0.6873  0.1097
   84DC     H3' 2656   2.836  10.596   9.215 -0.0649 -1.1618 -2.4886
   84DC     C2' 2657   3.058  10.617   9.270 -0.0466  0.0558  0.5513
   84DC    H2'1 2658   3.025  10.547   9.347 -1.2302 -0.0943 -0.0678
   84DC    H2'2 2659   3.128  10.569   9.202 -1.3170 -0.3093 -0.5443
   84DC     O3' 2660   2.948  10.706   9.074 -0.4226 -0.1542  0.3294
   85DA       P 2661   2.977  10.618   8.949  0.2249 -0.0857 -0.4270
   85DA     O1P 2662   2.946  10.703   8.832  0.1169  0.0314  0.1167
   85DA     O2P 2663   2.913  10.489   8.955  0.5901  0.0278  0.3594
   85DA     O5' 2664   3.133  10.587   8.962  0.2763 -0.5944  0.3787
   85DA     C5' 2665   3.222  10.698   8.941 -0.0822 -0.0089 -0.2397
   85DA    H5'1 2666   3.204  10.769   9.023 -1.8320 -1.2766  0.5394
   85DA    H5'2 2667   3.192  10.746   8.848  1.6540  1.6011 -0.0167
   85DA     C4' 2668   3.367  10.659   8.936 -0.2079  0.2119 -0.2252
   85DA     H4' 2669   3.415  10.746   8.892 -0.6288 -0.2552 -1.6350
   85DA     O4' 2670   3.418  10.654   9.068  0.0884 -0.1839  0.4072
   85DA     C1' 2671   3.504  10.544   9.073  0.0918 -0.1372 -0.1571
   85DA     H1' 2672   3.601  10.580   9.039  0.5173  1.2121  2.2514
   85DA      N9 2673   3.500  10.499   9.216  0.4690  0.5450 -0.2704
   85DA      C8 2674   3.391  10.443   9.286 -0.1180  0.3627 -0.1917
   85DA      H8 2675   3.298  10.426   9.235 -0.1189 -0.0545 -0.0543
   85DA      N7 2676   3.411  10.431   9.416  0.1808 -0.0997 -0.1195
   85DA      C5 2677   3.547  10.469   9.428  0.1598  0.1212 -0.2185
   85DA      C6 2678   3.641  10.451   9.535  0.4372  0.2928  0.3415
   85DA      N6 2679   3.616  10.390   9.647  0.2321 -0.3132  0.1830
   85DA     H61 2680   3.518  10.393   9.670  0.3416  2.5813  0.5869
   85DA     H62 2681   3.687  10.378   9.717  1.7085  1.2567 -0.9700
   85DA      N1 2682   3.767  10.491   9.516 -0.3350 -0.3932  0.2605
   85DA      C2 2683   3.801  10.536   9.396 -0.1927 -0.0747  0.0821
   85DA      H2 2684   3.903  10.567   9.380 -0.5465  0.3133 -1.6124
   85DA      N3 2685   3.723  10.549   9.285  0.1000  0.0136 -0.6060
   85DA      C4 2686   3.596  10.509   9.313 -0.2894  0.0693 -0.6158
   85DA     C3' 2687   3.407  10.538   8.860  0.2969 -0.5584  0.3406
   85DA     H3' 2688   3.318  10.500   8.810  0.7924 -1.2315 -0.0468
   85DA     C2' 2689   3.449  10.446   8.977 -0.2284  0.2367  0.2766
   85DA    H2'1 2690   3.359  10.396   9.014 -1.0438  1.6083  0.2249
   85DA    H2'2 2691   3.516  10.369   8.941  0.5327  0.6419  0.8060
   85DA     O3' 2692   3.512  10.586   8.774  0.8603 -0.1356  0.3337
   86DT       P 2693   3.585  10.489   8.670  0.1723  0.2334 -0.2005
   86DT     O1P 2694   3.637  10.577   8.556 -0.0543 -0.0825 -0.2404
   86DT     O2P 2695   3.501  10.368   8.642 -0.2066 -0.9548  0.0839
   86DT     O5' 2696   3.712  10.449   8.752  0.3752  0.7144 -0.1254
   86DT     C5' 2697   3.819  10.547   8.786 -0.7433 -0.0276 -0.0640
   86DT    H5'1 2698   3.769  10.634   8.829 -1.7091 -0.9962  0.8387
   86DT    H5'2 2699   3.859  10.589   8.694  1.1810 -2.1928 -0.3168
   86DT     C4' 2700   3.934  10.499   8.873  0.7838  0.1890 -0.3485
   86DT     H4' 2701   4.002  10.584   8.874  0.7501  0.2157 -0.2351
   86DT     O4' 2702   3.895  10.467   9.007 -0.0467 -0.3723  0.2876
   86DT     C1' 2703   3.956  10.337   9.036  0.7539  0.3147  0.1982
   86DT     H1' 2704   4.060  10.342   9.066  1.0651 -3.3663  0.2354
   86DT      N1 2705   3.884  10.268   9.145 -0.3343  0.3141  0.1750
   86DT      C6 2706   3.758  10.220   9.126  0.2192  0.4093 -0.4492
   86DT      H6 2707   3.715  10.232   9.027 -1.0665  1.8348  0.2511
   86DT      C5 2708   3.687  10.172   9.230 -0.0787 -0.1645 -0.0547
   86DT      C7 2709   3.544  10.122   9.214 -0.7658  0.0826 -0.3296
   86DT     H71 2710   3.471  10.194   9.251  0.7055  1.3870  0.1083
   86DT     H72 2711   3.527  10.114   9.107  0.0184  1.8058 -0.6006
   86DT     H73 2712   3.539  10.025   9.264  0.1929  0.9367  1.5433
   86DT      C4 2713   3.740  10.174   9.365 -0.0956  0.0997  0.3448
   86DT      O4 2714   3.685  10.133   9.466 -0.5025  0.0896 -0.3407
   86DT      N3 2715   3.867  10.218   9.380 -0.3509 -0.3227  0.2801
   86DT      H3 2716   3.903  10.248   9.470  2.0062 -1.8931 -0.0438
   86DT      C2 2717   3.946  10.262   9.273  0.2662  0.0749 -0.2359
   86DT      O2 2718   4.060  10.307   9.295  0.1321  0.4367  0.1205
   86DT     C3' 2719   4.004  10.381   8.817 -0.5736 -0.1711  0.8713
   86DT     H3' 2720   3.976  10.372   8.712  0.3505 -0.5931  0.6464
   86DT     C2' 2721   3.952  10.266   8.898  0.5122 -0.0597 -0.9173
   86DT    H2'1 2722   3.850  10.251   8.862 -0.7411  1.1306  1.8022
   86DT    H2'2 2723   4.016  10.178   8.894  0.7358 -0.1891  2.4484
   86DT     O3' 2724   4.147  10.397   8.829 -0.3659  0.3785 -0.2347
   87DG       P 2725   4.236  10.423   8.707  0.0283 -0.1930  0.0195
   87DG     O1P 2726   4.205  10.548   8.640 -0.5877 -0.0966  0.2136
   87DG     O2P 2727   4.243  10.299   8.621 -0.5132 -0.1721 -0.4525
   87DG     O5' 2728   4.380  10.429   8.766 -0.0086 -0.0793 -0.3393
   87DG     C5' 2729   4.432  10.541   8.841  0.4452 -0.2244  0.3267
   87DG    H5'1 2730   4.343  10.591   8.881 -0.1497 -1.5478  0.7001
   87DG    H5'2 2731   4.482  10.605   8.768 -2.6216  1.2258 -0.7081
   87DG     C4' 2732   4.522  10.513   8.965 -0.5400 -0.0149 -0.0922
   87DG     H4' 2733   4.523  10.611   9.012 -3.3177  0.0955 -0.0764
   87DG     O4' 2734   4.461  10.425   9.054  0.2601  0.2996  0.0620
   87DG     C1' 2735   4.531  10.301   9.060  0.5776 -0.4903  0.3468
   87DG     H1' 2736   4.590  10.309   9.150  0.0843 -0.0541  0.6357
   87DG      N9 2737   4.424  10.198   9.078  0.0015 -0.2602  0.0204
   87DG      C8 2738   4.330  10.164   8.985 -0.0446  0.2245  0.1371
   87DG      H8 2739   4.333  10.195   8.881 -0.0900  1.3841  0.4672
   87DG      N7 2740   4.228  10.092   9.028 -0.6306  0.3524 -0.5127
   87DG      C5 2741   4.254  10.085   9.167 -0.2485  0.3167  0.4160
   87DG      C6 2742   4.183  10.017   9.268  0.5591  0.7926 -0.7892
   87DG      O6 2743   4.082   9.950   9.267 -0.2481  0.4518 -0.6839
   87DG      N1 2744   4.247  10.021   9.392 -0.5499 -0.6111  0.4915
   87DG      H1 2745   4.197   9.991   9.474  1.6890 -1.0221  1.8123
   87DG      C2 2746   4.365  10.078   9.415  0.0286 -0.3176 -0.1861
   87DG      N2 2747   4.420  10.079   9.537 -0.5152 -0.1420  0.0679
   87DG     H21 2748   4.380  10.023   9.612  0.0786 -2.2192 -1.0737
   87DG     H22 2749   4.512  10.116   9.552 -1.0205  0.8323  0.9112
   87DG      N3 2750   4.430  10.149   9.321  0.3550 -0.0565 -0.4205
   87DG      C4 2751   4.371  10.148   9.194 -0.4427  0.1301 -0.4598
   87DG     C3' 2752   4.659  10.450   8.936  0.4222  0.1850 -0.2555
   87DG     H3' 2753   4.698  10.483   8.840 -2.0049  0.8503 -1.1048
   87DG     C2' 2754   4.619  10.303   8.932 -0.3019 -0.6475 -0.0861
   87DG    H2'1 2755   4.559  10.283   8.843  0.6229  0.1664 -0.9269
   87DG    H2'2 2756   4.708  10.240   8.937 -1.0165 -1.8444 -1.7381
   87DG     O3' 2757   4.754  10.480   9.040 -0.0523 -0.0328  0.4182
   88DC       P 2758   4.907  10.444   9.024 -0.4049 -0.3437 -0.1455
   88DC     O1P 2759   4.984  10.534   9.109  0.7852  0.1360 -0.0138
   88DC     O2P 2760   4.947  10.439   8.879 -0.2625 -0.2090 -1.1687
   88DC     O5' 2761   4.917  10.295   9.088 -0.2394 -0.0974 -0.1216
   88DC     C5' 2762   4.927  10.276   9.228 -1.0698 -0.0328 -0.1604
   88DC    H5'1 2763   4.855  10.337   9.282 -1.1582 -1.6660  1.6486
   88DC    H5'2 2764   5.028  10.303   9.259 -0.1690 -2.1820 -1.0413
   88DC     C4' 2765   4.910  10.130   9.275  0.5597  0.5134 -0.2869
   88DC     H4' 2766   4.922  10.134   9.383  1.0130 -0.6348 -0.2909
   88DC     O4' 2767   4.774  10.093   9.253 -0.7279 -0.5891 -0.1841
   88DC     C1' 2768   4.779   9.951   9.252  1.0809 -0.0734  0.0362
   88DC     H1' 2769   4.794   9.911   9.353 -0.3483 -0.5732  0.0674
   88DC      N1 2770   4.649   9.908   9.189  0.1457 -0.2009 -0.4525
   88DC      C6 2771   4.632   9.924   9.055 -0.2068  0.2243 -0.2053
   88DC      H6 2772   4.699   9.985   8.996 -1.2529  1.3503 -0.2722
   88DC      C5 2773   4.524   9.874   8.999  0.2665 -0.7032 -0.5679
   88DC      H5 2774   4.501   9.896   8.896  1.5425  0.2972 -0.6600
   88DC      C4 2775   4.428   9.807   9.083  0.1494 -0.1087  0.4057
   88DC      N4 2776   4.309   9.762   9.031  0.4500  0.0189 -0.2329
   88DC     H41 2777   4.302   9.751   8.931 -2.9564 -0.2840 -0.0776
   88DC     H42 2778   4.262   9.703   9.098 -0.1232  0.5477 -0.1591
   88DC      N3 2779   4.446   9.786   9.212  0.5858  0.7975 -0.3006
   88DC      C2 2780   4.559   9.833   9.265 -0.0240 -0.0363  0.7388
   88DC      O2 2781   4.586   9.809   9.381 -0.2054 -0.3404 -0.0374
   88DC     C3' 2782   5.001  10.021   9.228  0.5861 -0.3763  0.1509
   88DC     H3' 2783   5.062  10.062   9.148  1.8094  3.7573  2.8451
   88DC     C2' 2784   4.900   9.924   9.171 -0.4250 -0.2533 -0.5356
   88DC    H2'1 2785   4.886   9.945   9.065 -2.3421  0.8137 -0.1247
   88DC    H2'2 2786   4.936   9.822   9.184  0.3319 -0.4570 -3.4912
   88DC     O3' 2787   5.069   9.961   9.340 -0.0073  0.4903 -0.1557
   89DC       P 2788   5.210  10.016   9.394 -0.2290  0.1237 -0.0281
   89DC     O1P 2789   5.224  10.161   9.375  0.4187  0.1819  0.6471
   89DC     O2P 2790   5.318   9.932   9.343  0.1674  0.4067 -0.3248
   89DC     O5' 2791   5.196   9.985   9.549 -0.0914  0.5350  0.1862
   89DC     C5' 2792   5.114  10.068   9.633 -0.1729 -0.7134 -0.3289
   89DC    H5'1 2793   5.085  10.152   9.570  0.3869 -0.2660  0.0019
   89DC    H5'2 2794   5.163  10.095   9.727  1.8776 -1.5275 -1.1262
   89DC     C4' 2795   4.993   9.991   9.682 -0.5395 -0.0614 -0.2559
   89DC     H4' 2796   4.939  10.056   9.750 -0.3669 -1.3005  1.1302
   89DC     O4' 2797   4.890   9.941   9.592  0.6768 -0.3182  0.1506
   89DC     C1' 2798   4.818   9.835   9.659  0.3682  0.4179  0.5322
   89DC     H1' 2799   4.720   9.872   9.689 -0.4434 -1.2077  0.0281
   89DC      N1 2800   4.803   9.720   9.569 -0.3638  0.9278 -0.2547
   89DC      C6 2801   4.900   9.696   9.471  0.9787 -0.1468 -0.4435
   89DC      H6 2802   4.995   9.747   9.465  0.5294  0.7516 -0.0555
   89DC      C5 2803   4.878   9.597   9.380  0.4818 -0.5795 -0.0551
   89DC      H5 2804   4.949   9.584   9.299  0.5831  2.7413 -0.6636
   89DC      C4 2805   4.773   9.510   9.400 -0.3613 -0.1223 -1.0100
   89DC      N4 2806   4.749   9.407   9.322 -0.0924 -0.0380 -0.5052
   89DC     H41 2807   4.819   9.365   9.262 -0.6693 -2.5743  0.4813
   89DC     H42 2808   4.668   9.348   9.336  0.1893 -0.2631  0.2093
   89DC      N3 2809   4.696   9.516   9.509  0.2161  0.9250  0.5656
   89DC      C2 2810   4.706   9.623   9.598  0.0310 -0.0218  0.1937
   89DC      O2 2811   4.632   9.631   9.702 -0.5276 -0.5633 -0.2981
   89DC     C3' 2812   5.030   9.872   9.776  0.0349  0.1650 -0.2490
   89DC     H3' 2813   5.092   9.795   9.731 -0.3275  0.7683 -1.8713
   89DC     C2' 2814   4.888   9.811   9.793  0.0226 -0.3640  0.7711
   89DC    H2'1 2815   4.890   9.704   9.817  2.5523 -0.5675 -0.0860
   89DC    H2'2 2816   4.842   9.872   9.871  0.5468  2.9971 -1.3528
   89DC     O3' 2817   5.074   9.925   9.896  0.1980  0.0787 -0.2408
   90DT       P 2818   5.167   9.837   9.995  0.0203 -0.3221 -0.1007
   90DT     O1P 2819   5.198   9.927  10.108 -0.2658  1.1052 -0.5246
   90DT     O2P 2820   5.284   9.784   9.919 -0.2641 -0.7296  0.4317
   90DT     O5' 2821   5.069   9.720  10.049  0.3916 -0.4358 -0.4078
   90DT     C5' 2822   4.950   9.753  10.120 -0.3921 -0.2846  0.0046
   90DT    H5'1 2823   4.906   9.845  10.082 -0.6518 -0.1407  0.6450
   90DT    H5'2 2824   4.981   9.776  10.222 -2.2957  3.2744 -0.0373
   90DT     C4' 2825   4.837   9.653  10.130  0.1445  1.0588  0.2975
   90DT     H4' 2826   4.757   9.702  10.184  0.2933  1.8394 -0.1730
   90DT     O4' 2827   4.792   9.601  10.007  0.3321  0.2531  0.1991
   90DT     C1' 2828   4.793   9.459  10.007 -0.2653  0.1969  0.2480
   90DT     H1' 2829   4.694   9.424  10.037 -0.5334  1.1136  0.4718
   90DT      N1 2830   4.834   9.391   9.877  0.2139  0.5976 -0.5703
   90DT      C6 2831   4.956   9.425   9.818  0.8408 -0.7159 -0.4782
   90DT      H6 2832   5.010   9.495   9.879  0.3412 -0.6162 -0.1522
   90DT      C5 2833   4.996   9.378   9.702 -0.2722  0.4778  0.0960
   90DT      C7 2834   5.137   9.414   9.655  1.0732  0.1706 -0.1433
   90DT     H71 2835   5.199   9.434   9.742 -0.2264  0.9898  0.6275
   90DT     H72 2836   5.197   9.340   9.602  1.1401  1.8386 -2.5640
   90DT     H73 2837   5.135   9.489   9.575  1.3250 -1.0928 -1.3644
   90DT      C4 2838   4.913   9.287   9.625  0.4429  0.4147 -0.7671
   90DT      O4 2839   4.938   9.236   9.518 -0.2520 -0.0080 -0.2774
   90DT      N3 2840   4.793   9.257   9.688  0.5608 -0.4010  0.2205
   90DT      H3 2841   4.723   9.198   9.645  0.2683 -0.2279  0.4517
   90DT      C2 2842   4.755   9.293   9.816 -0.3458  0.1531 -0.2866
   90DT      O2 2843   4.647   9.260   9.861  0.3130 -0.1351  0.2114
   90DT     C3' 2844   4.873   9.532  10.215  0.0111  0.6586  0.0167
   90DT     H3' 2845   4.967   9.549  10.269  0.1064 -0.8191  0.3702
   90DT     C2' 2846   4.890   9.412  10.116  0.0377 -1.0144 -0.2696
   90DT    H2'1 2847   4.993   9.414  10.081 -0.3674  1.0398 -1.5822
   90DT    H2'2 2848   4.865   9.314  10.157 -0.9472 -1.0985 -1.0305
   90DT     O3' 2849   4.765   9.511  10.306 -0.6245 -0.4171 -0.2947
   91DT       P 2850   4.793   9.425  10.448  0.0459 -0.2531  0.0266
   91DT     O1P 2851   4.681   9.449  10.545 -0.5555  0.1371 -0.2136
   91DT     O2P 2852   4.937   9.437  10.493 -0.0246  0.0249 -0.5690
   91DT     O5' 2853   4.763   9.284  10.384  0.1259  0.2944 -0.1331
   91DT     C5' 2854   4.633   9.253  10.326  0.2445 -0.3073 -0.0376
   91DT    H5'1 2855   4.611   9.324  10.246 -0.1937  1.8161  1.8825
   91DT    H5'2 2856   4.562   9.267  10.407  0.7886 -2.3125  0.8393
   91DT     C4' 2857   4.622   9.112  10.276 -0.2512 -0.5984  0.1463
   91DT     H4' 2858   4.519   9.086  10.254 -0.0282 -0.1327 -1.5418
   91DT     O4' 2859   4.698   9.113  10.159  0.5862  0.1668  0.0698
   91DT     C1' 2860   4.732   8.978  10.134  0.2214 -0.5549 -0.1423
   91DT     H1' 2861   4.644   8.923  10.100 -1.6569  1.6741  0.8223
   91DT      N1 2862   4.839   8.979  10.032 -0.8137 -0.7607  0.3840
   91DT      C6 2863   4.958   9.057  10.043  0.0866  0.3269  0.0797
   91DT      H6 2864   4.974   9.107  10.137 -1.2901 -1.8703  1.5904
   91DT      C5 2865   5.042   9.082   9.942 -0.3019 -0.5042  0.1263
   91DT      C7 2866   5.161   9.162   9.972 -0.2852 -0.9016  0.4285
   91DT     H71 2867   5.181   9.164  10.079 -2.3458  3.2163  0.9161
   91DT     H72 2868   5.248   9.105   9.937  0.6882 -0.4316  1.9764
   91DT     H73 2869   5.149   9.260   9.925 -0.0567 -1.7239 -1.4695
   91DT      C4 2870   5.014   9.014   9.814 -0.5032 -0.1236 -0.4884
   91DT      O4 2871   5.106   9.010   9.730  0.3944 -0.0019 -0.0758
   91DT      N3 2872   4.896   8.936   9.806 -0.0594 -0.4683  0.3065
   91DT      H3 2873   4.882   8.886   9.719 -1.5229  2.4297 -1.2889
   91DT      C2 2874   4.811   8.912   9.914  0.1158  0.7720 -0.3801
   91DT      O2 2875   4.718   8.832   9.909 -0.8541 -0.5990  1.0110
   91DT     C3' 2876   4.665   8.991  10.366 -0.7678 -0.4019  0.3239
   91DT     H3' 2877   4.710   9.031  10.457 -2.2620  1.1913  0.4075
   91DT     C2' 2878   4.774   8.929  10.273  0.1463 -0.2783 -0.3173
   91DT    H2'1 2879   4.869   8.979  10.294  0.8166 -0.2819 -2.9593
   91DT    H2'2 2880   4.782   8.821  10.284 -0.1453 -0.4379 -1.5101
   91DT     O3' 2881   4.558   8.903  10.408  0.5602 -0.1195  0.4230
   92DT       P 2882   4.563   8.765  10.484  0.2850  0.0746  0.0141
   92DT     O1P 2883   4.425   8.733  10.529 -0.4142  0.0462 -0.0910
   92DT     O2P 2884   4.657   8.789  10.593  0.3464 -0.3158 -0.8330
   92DT     O5' 2885   4.621   8.643  10.400 -0.2054  0.3723  0.2034
   92DT     C5' 2886   4.531   8.575  10.309 -0.4674 -0.5649  0.4090
   92DT    H5'1 2887   4.477   8.648  10.248 -1.5192  0.1917  2.1611
   92DT    H5'2 2888   4.469   8.503  10.362 -2.4890  0.0296 -1.0300
   92DT     C4' 2889   4.629   8.495  10.211 -0.5079  0.2151 -0.2626
   92DT     H4' 2890   4.570   8.437  10.140 -0.7051 -2.2416  1.7803
   92DT     O4' 2891   4.703   8.590  10.133 -0.1671  0.5806 -0.3275
   92DT     C1' 2892   4.805   8.511  10.066  0.2691  0.2198 -0.1788
   92DT     H1' 2893   4.765   8.475   9.972 -0.3786  2.3256 -0.7820
   92DT      N1 2894   4.923   8.593  10.032 -0.1573  0.3405  0.0518
   92DT      C6 2895   4.992   8.661  10.131  0.9049  0.3304 -0.0316
   92DT      H6 2896   4.955   8.646  10.232  0.8577 -2.8198 -0.4094
   92DT      C5 2897   5.102   8.738  10.106  0.6850 -0.4834 -0.0761
   92DT      C7 2898   5.151   8.827  10.223  0.0300 -0.9176  0.3559
   92DT     H71 2899   5.153   8.928  10.183 -1.4026 -0.7395  0.6647
   92DT     H72 2900   5.078   8.822  10.304 -1.9954 -0.0731 -1.3321
   92DT     H73 2901   5.247   8.793  10.261 -0.3389 -1.5552  0.7410
   92DT      C4 2902   5.150   8.744   9.968 -0.1182  0.6731  0.1953
   92DT      O4 2903   5.235   8.818   9.923 -0.2558 -0.0889  0.0311
   92DT      N3 2904   5.096   8.648   9.881 -0.2232 -0.1475  0.4084
   92DT      H3 2905   5.140   8.639   9.790 -1.6670  0.4913 -0.3930
   92DT      C2 2906   4.983   8.574   9.904  1.2049 -0.7713 -0.3078
   92DT      O2 2907   4.938   8.499   9.824  0.5694  0.3764  0.0069
   92DT     C3' 2908   4.736   8.405  10.281  0.2149  0.3432 -0.2157
   92DT     H3' 2909   4.781   8.447  10.372 -0.0271 -0.1750  0.1442
   92DT     C2' 2910   4.836   8.396  10.168  0.1619 -0.5493  0.4956
   92DT    H2'1 2911   4.938   8.404  10.204  0.7968  0.2482 -1.3566
   92DT    H2'2 2912   4.826   8.309  10.102 -1.3375  0.2856 -0.4510
   92DT     O3' 2913   4.683   8.273  10.308  0.1579  0.7035 -0.0507
   93DT       P 2914   4.779   8.146  10.344  0.4889  0.1805 -0.3703
   93DT     O1P 2915   4.687   8.049  10.405 -0.2259 -0.1348  0.5303
   93DT     O2P 2916   4.891   8.199  10.425  0.4496  0.3418 -0.2478
   93DT     O5' 2917   4.838   8.079  10.213 -0.3732 -0.3826 -0.4852
   93DT     C5' 2918   4.766   8.012  10.115  0.2321  0.1336  0.3195
   93DT    H5'1 2919   4.683   8.074  10.082  1.5598  1.9331  0.1515
   93DT    H5'2 2920   4.732   7.918  10.159  1.6934 -1.2465 -1.3399
   93DT     C4' 2921   4.846   7.982   9.986 -0.7154  0.7968 -0.0342
   93DT     H4' 2922   4.798   7.913   9.917 -0.6436  0.0263  0.6786
   93DT     O4' 2923   4.874   8.100   9.914  0.4477 -0.1007 -0.6483
   93DT     C1' 2924   5.004   8.094   9.850 -0.7178 -0.4377 -0.5011
   93DT     H1' 2925   4.997   8.087   9.742  1.9001 -3.8965 -0.5997
   93DT      N1 2926   5.109   8.184   9.898 -0.4757  0.8414  0.7835
   93DT      C6 2927   5.116   8.230  10.028 -0.0909  0.3854  0.0228
   93DT      H6 2928   5.048   8.184  10.099 -0.2245 -1.0515 -0.9926
   93DT      C5 2929   5.218   8.310  10.062  0.7135 -0.3386  0.1946
   93DT      C7 2930   5.229   8.341  10.207 -0.0091  0.0147 -0.5933
   93DT     H71 2931   5.227   8.449  10.223  0.3006 -0.0383 -0.1736
   93DT     H72 2932   5.155   8.288  10.267  0.5166 -1.1541 -0.9554
   93DT     H73 2933   5.327   8.305  10.239 -0.0929 -1.5585 -1.9474
   93DT      C4 2934   5.309   8.361   9.959  0.6716 -0.2368 -0.9092
   93DT      O4 2935   5.393   8.450   9.965 -0.0795 -0.1435 -0.2204
   93DT      N3 2936   5.283   8.323   9.834  0.6978 -0.9593  0.4347
   93DT      H3 2937   5.361   8.342   9.773  2.4205  0.0447  2.8070
   93DT      C2 2938   5.200   8.217   9.800  0.0390 -0.5339 -0.6056
   93DT      O2 2939   5.214   8.163   9.688  0.0550  0.2099 -0.3456
   93DT     C3' 2940   4.977   7.914  10.005 -0.0865 -0.4146 -0.3965
   93DT     H3' 2941   5.026   7.956  10.093  1.1350 -0.7699 -0.8800
   93DT     C2' 2942   5.047   7.953   9.881  0.0726 -0.1780 -0.2620
   93DT    H2'1 2943   5.153   7.932   9.897  0.1395 -0.0076 -0.4819
   93DT    H2'2 2944   5.021   7.889   9.797 -0.4515 -1.8996  1.1453
   93DT     O3' 2945   4.964   7.775  10.011  0.5752 -0.0488 -0.1878
   94DG       P 2946   5.080   7.681  10.069  0.2393  0.3203  0.2345
   94DG     O1P 2947   5.013   7.551  10.097  0.7017  0.3679  0.6985
   94DG     O2P 2948   5.141   7.743  10.187 -0.3856  0.0797  0.3813
   94DG     O5' 2949   5.189   7.672   9.953 -0.2440  0.2482  0.0202
   94DG     C5' 2950   5.164   7.606   9.824 -0.8115 -0.0365  0.5005
   94DG    H5'1 2951   5.089   7.664   9.771 -1.0536 -0.6823  0.1268
   94DG    H5'2 2952   5.129   7.503   9.833  0.2180 -0.3743  0.7889
   94DG     C4' 2953   5.289   7.607   9.738 -0.4411  0.2203 -0.0190
   94DG     H4' 2954   5.263   7.573   9.638 -1.2280 -0.5578  0.4340
   94DG     O4' 2955   5.324   7.743   9.729 -0.2667 -0.0936  0.0108
   94DG     C1' 2956   5.455   7.770   9.777  0.7766  1.3173  0.3111
   94DG     H1' 2957   5.521   7.769   9.690  1.9267 -1.0484  1.1063
   94DG      N9 2958   5.482   7.897   9.845 -0.0058 -0.2054  0.1061
   94DG      C8 2959   5.430   7.938   9.969 -0.0995  0.1221 -0.6059
   94DG      H8 2960   5.363   7.878  10.030 -0.0481  1.2183  0.5618
   94DG      N7 2961   5.463   8.061  10.005 -0.6943 -0.2698 -0.1682
   94DG      C5 2962   5.561   8.094   9.913 -0.0303 -0.2525  0.5397
   94DG      C6 2963   5.643   8.215   9.906 -0.6445  0.6697  0.1102
   94DG      O6 2964   5.648   8.302   9.993 -0.0172 -0.3158 -0.0372
   94DG      N1 2965   5.736   8.210   9.806  0.3696 -0.0038  0.2020
   94DG      H1 2966   5.811   8.278   9.808  0.3545 -0.0100  2.2226
   94DG      C2 2967   5.724   8.121   9.703  0.4054  0.3286 -0.1356
   94DG      N2 2968   5.810   8.117   9.608 -0.3320  0.4841 -0.5893
   94DG     H21 2969   5.868   8.200   9.601 -0.0884  0.6888  2.4399
   94DG     H22 2970   5.797   8.050   9.534  0.3902 -0.1531 -0.1543
   94DG      N3 2971   5.649   8.012   9.702 -0.0875  0.1348  0.2304
   94DG      C4 2972   5.573   8.002   9.811 -0.1998  0.1322  0.1747
   94DG     C3' 2973   5.414   7.537   9.782 -0.5457 -0.5143  0.0191
   94DG     H3' 2974   5.399   7.447   9.842  1.1091 -0.6342  0.2817
   94DG     C2' 2975   5.485   7.644   9.863 -0.1207 -0.5368  0.9838
   94DG    H2'1 2976   5.436   7.658   9.960 -1.9156  1.1766 -0.1009
   94DG    H2'2 2977   5.593   7.633   9.878  0.3657  0.8215 -1.1095
   94DG     O3' 2978   5.485   7.500   9.667 -0.5835  0.2282 -0.6605
   95DA       P 2979   5.638   7.437   9.667 -0.0344 -0.0284 -0.0072
   95DA     O1P 2980   5.649   7.324   9.565  0.1254 -0.0853 -0.6384
   95DA     O2P 2981   5.667   7.402   9.807 -0.2610 -0.0396  0.3227
   95DA     O5' 2982   5.747   7.545   9.634  0.1523 -0.1746  0.1209
   95DA     C5' 2983   5.742   7.610   9.516  0.5669 -0.5824  0.4381
   95DA    H5'1 2984   5.661   7.681   9.508 -0.7495 -1.9384  1.1052
   95DA    H5'2 2985   5.706   7.536   9.445  0.8136 -0.2639 -0.0194
   95DA     C4' 2986   5.869   7.675   9.463  0.6037 -0.0010  0.2214
   95DA     H4' 2987   5.861   7.690   9.356 -0.1076 -1.3942  0.0554
   95DA     O4' 2988   5.887   7.788   9.537  0.7387  0.4514  0.2124
   95DA     C1' 2989   6.002   7.784   9.625 -0.2524  0.5723  0.1197
   95DA     H1' 2990   6.086   7.839   9.581 -0.7161  1.0686 -0.1539
   95DA      N9 2991   5.960   7.836   9.755 -0.2452  0.2043 -0.2266
   95DA      C8 2992   5.873   7.782   9.848  0.2094  0.2818  0.0418
   95DA      H8 2993   5.822   7.689   9.829  4.0968 -2.8343  2.9112
   95DA      N7 2994   5.874   7.846   9.966  0.1610  0.5067  0.0743
   95DA      C5 2995   5.964   7.951   9.938  0.6027 -0.2506 -0.2270
   95DA      C6 2996   5.992   8.074  10.003  0.3615  0.1534 -0.5730
   95DA      N6 2997   5.941   8.122  10.112  0.4722  0.1373 -0.1279
   95DA     H61 2998   5.869   8.067  10.157  0.9616  0.9361  1.7284
   95DA     H62 2999   5.975   8.211  10.147 -0.0175 -0.5619  2.3748
   95DA      N1 3000   6.080   8.162   9.955  0.2455  0.0708  0.6372
   95DA      C2 3001   6.132   8.137   9.838  0.3412 -0.1230  0.4620
   95DA      H2 3002   6.203   8.213   9.807  1.3481 -0.3839  2.0438
   95DA      N3 3003   6.093   8.038   9.756 -0.8120 -0.1752 -0.0211
   95DA      C4 3004   6.015   7.947   9.817 -0.5364  0.2428  0.0707
   95DA     C3' 3005   5.999   7.597   9.484 -0.2469  0.3999 -0.3079
   95DA     H3' 3006   5.985   7.489   9.479  3.2162 -0.1213 -2.1435
   95DA     C2' 3007   6.041   7.637   9.624 -0.3368  0.2308  0.4716
   95DA    H2'1 3008   5.976   7.590   9.698 -0.6156  0.2839  0.2626
   95DA    H2'2 3009   6.147   7.620   9.641 -0.0306  0.4096 -1.0643
   95DA     O3' 3010   6.087   7.631   9.379  0.2203  0.1676  0.1558
   96DT       P 3011   6.234   7.560   9.359  0.0611 -0.5664  0.1438
   96DT     O1P 3012   6.267   7.562   9.217 -0.2814  0.1196 -0.4486
   96DT     O2P 3013   6.236   7.435   9.436  0.1438  0.4880  0.1252
   96DT     O5' 3014   6.334   7.652   9.434  0.0100 -0.5702 -0.1259
   96DT     C5' 3015   6.349   7.793   9.401 -0.0488  0.3754  0.2261
   96DT    H5'1 3016   6.250   7.839   9.410  0.5683  1.8867 -0.3338
   96DT    H5'2 3017   6.381   7.797   9.297  1.7985  0.0812  0.7520
   96DT     C4' 3018   6.441   7.866   9.504 -0.0634  0.2700 -0.6634
   96DT     H4' 3019   6.450   7.970   9.471 -2.6101  1.8877  3.0335
   96DT     O4' 3020   6.367   7.874   9.635  0.1586  0.1694  0.3132
   96DT     C1' 3021   6.468   7.875   9.734 -0.6691  0.7960 -0.0091
   96DT     H1' 3022   6.537   7.959   9.726  0.5894 -0.3473 -1.9026
   96DT      N1 3023   6.393   7.849   9.861  0.0207  0.7078  0.1385
   96DT      C6 3024   6.341   7.724   9.893 -0.3913 -0.5907 -0.4959
   96DT      H6 3025   6.354   7.644   9.822 -0.0545  0.3618 -1.5266
   96DT      C5 3026   6.276   7.705  10.015  0.0757  0.6007  0.2838
   96DT      C7 3027   6.216   7.570  10.050  0.3342  0.0366 -0.1956
   96DT     H71 3028   6.214   7.504   9.963  2.0145  0.2594 -0.4380
   96DT     H72 3029   6.281   7.536  10.130 -0.5180  3.6247  2.2857
   96DT     H73 3030   6.115   7.578  10.090  1.0198 -0.2525  1.6693
   96DT      C4 3031   6.248   7.815  10.104 -0.1055 -0.9239  0.4008
   96DT      O4 3032   6.182   7.809  10.211 -0.0434  0.3923  0.4999
   96DT      N3 3033   6.298   7.933  10.067  0.1021  0.1197 -0.3217
   96DT      H3 3034   6.295   8.009  10.134  1.2114  0.1825 -0.3130
   96DT      C2 3035   6.374   7.954   9.953 -0.0351 -0.2798 -0.6175
   96DT      O2 3036   6.419   8.069   9.939 -0.3576  1.1404  0.3132
   96DT     C3' 3037   6.579   7.801   9.528  0.5403  1.1441 -0.0707
   96DT     H3' 3038   6.575   7.709   9.469 -3.3414  0.4190  1.0320
   96DT     C2' 3039   6.557   7.763   9.675 -0.3396 -0.8469 -0.5329
   96DT    H2'1 3040   6.516   7.664   9.694 -1.9763  0.4309  3.7291
   96DT    H2'2 3041   6.652   7.766   9.729 -1.0969  1.7860  0.8371
   96DT     O3' 3042   6.678   7.902   9.493  0.1655 -0.4811 -0.0115
   97DG       P 3043   6.842   7.873   9.503 -0.0038  0.4378  0.0658
   97DG     O1P 3044   6.917   7.922   9.389 -0.1269 -0.3611 -0.0396
   97DG     O2P 3045   6.865   7.728   9.540 -0.3505 -0.4571  0.3976
   97DG     O5' 3046   6.879   7.954   9.631  0.3674  0.1166  0.0106
   97DG     C5' 3047   6.887   8.094   9.624  0.5301 -0.6905 -0.2922
   97DG    H5'1 3048   6.794   8.143   9.594  0.9693  0.7071  0.5516
   97DG    H5'2 3049   6.964   8.118   9.551  1.0746 -2.1797 -0.2441
   97DG     C4' 3050   6.935   8.163   9.752  0.6916  0.6892  0.5053
   97DG     H4' 3051   6.959   8.267   9.732  0.5483  0.5814 -0.2503
   97DG     O4' 3052   6.837   8.159   9.857 -0.1755 -0.9503  0.3801
   97DG     C1' 3053   6.883   8.082   9.961  0.3006 -0.0627  0.1549
   97DG     H1' 3054   6.925   8.150  10.035  0.3948 -0.5032  0.5088
   97DG      N9 3055   6.771   8.005  10.027 -0.2602  0.7899  0.2923
   97DG      C8 3056   6.721   7.878  10.002 -0.5575 -0.4371 -0.0666
   97DG      H8 3057   6.760   7.826   9.915  0.1011 -0.5492  0.2960
   97DG      N7 3058   6.636   7.842  10.091 -0.1425  0.6322  0.0091
   97DG      C5 3059   6.617   7.949  10.178  0.3716  0.1954 -0.0562
   97DG      C6 3060   6.539   7.961  10.301  0.0705  0.9029 -0.3438
   97DG      O6 3061   6.459   7.883  10.355 -0.5468 -0.4050 -0.3023
   97DG      N1 3062   6.562   8.081  10.372 -0.4668  0.3950 -0.1785
   97DG      H1 3063   6.502   8.107  10.448  0.7078 -0.8555  1.2367
   97DG      C2 3064   6.641   8.175  10.318 -0.1814 -0.3852 -0.4546
   97DG      N2 3065   6.657   8.287  10.384  0.1409 -0.8692 -0.4326
   97DG     H21 3066   6.608   8.303  10.471  0.9021 -0.4617 -0.0581
   97DG     H22 3067   6.718   8.357  10.344 -1.2922  0.1222 -0.9415
   97DG      N3 3068   6.706   8.175  10.198  0.1001  0.1722  0.2550
   97DG      C4 3069   6.695   8.054  10.133  0.1030 -0.0405 -0.7901
   97DG     C3' 3070   7.067   8.102   9.813  0.7608 -0.5357 -0.1848
   97DG     H3' 3071   7.131   8.052   9.741  2.0737  0.4910  0.2489
   97DG     C2' 3072   7.000   7.998   9.914  0.2240 -0.1014 -0.0472
   97DG    H2'1 3073   6.961   7.917   9.853  1.1548 -0.9634  0.4703
   97DG    H2'2 3074   7.058   7.958   9.997 -1.1637  2.2857  2.2339
   97DG     O3' 3075   7.139   8.183   9.897  0.3302  0.0665 -0.0887
   98DG       P 3076   7.277   8.144   9.962 -0.1051 -0.3473 -0.3043
   98DG     O1P 3077   7.373   8.251   9.943  0.0699  0.0110  0.7369
   98DG     O2P 3078   7.315   8.006   9.921 -0.2151 -0.3057  0.0653
   98DG     O5' 3079   7.235   8.143  10.113  0.1929  0.0365 -0.1425
   98DG     C5' 3080   7.190   8.258  10.181 -0.4703 -0.1748  0.7003
   98DG    H5'1 3081   7.111   8.307  10.124  0.4944 -1.8596 -2.2980
   98DG    H5'2 3082   7.279   8.321  10.185  0.2053 -1.1023  0.5007
   98DG     C4' 3083   7.159   8.242  10.335 -0.0780  0.5511  0.1062
   98DG     H4' 3084   7.156   8.338  10.387  0.5335  0.0815  1.0369
   98DG     O4' 3085   7.033   8.177  10.354 -0.3537  0.2382  0.3890
   98DG     C1' 3086   7.067   8.054  10.430 -0.1305  0.0151 -0.3789
   98DG     H1' 3087   7.074   8.083  10.535 -0.3347  0.8859 -0.5974
   98DG      N9 3088   6.959   7.952  10.422  0.6200 -0.2817  0.1474
   98DG      C8 3089   6.960   7.832  10.355  0.5192  0.1890 -0.3347
   98DG      H8 3090   7.025   7.801  10.275  1.3508  1.2729 -0.1081
   98DG      N7 3091   6.865   7.753  10.396 -0.6315  0.1223 -0.0853
   98DG      C5 3092   6.789   7.830  10.488  0.5021  0.2254 -0.3245
   98DG      C6 3093   6.669   7.800  10.564  0.1640  0.4113 -0.2902
   98DG      O6 3094   6.600   7.693  10.578 -0.4374  0.0451  0.0575
   98DG      N1 3095   6.637   7.902  -0.023  0.4033  0.4777 -1.1160
   98DG      H1 3096   6.562   7.887   0.043  0.3755  0.3161 -1.1836
   98DG      C2 3097   6.700   8.015  10.657  0.3979  0.2992  0.6982
   98DG      N2 3098   6.646   8.093   0.075 -0.1941 -0.4008 -0.6949
   98DG     H21 3099   6.579   8.055   0.140 -1.0345  1.3501 -0.4677
   98DG     H22 3100   6.686   8.184   0.095 -2.0871  0.4443 -0.5760
   98DG      N3 3101   6.805   8.053  10.585 -0.1815  0.2631 -0.5406
   98DG      C4 3102   6.842   7.956  10.499  0.1625  0.3081  0.2594
   98DG     C3' 3103   7.268   8.153  10.395 -0.2016  0.8922 -0.6027
   98DG     H3' 3104   7.353   8.159  10.327  0.2498 -0.1875 -0.1550
   98DG     C2' 3105   7.208   8.013  10.402  0.2571 -0.5292  0.7680
   98DG    H2'1 3106   7.209   7.958  10.308  0.6042  0.0616  0.4159
   98DG    H2'2 3107   7.244   7.947  10.481  2.9046  1.4851  1.4404
   98DG     O3' 3108   7.309   8.195  10.521 -0.3303 -0.6514 -0.0200
   99DA       P 3109   7.449   8.267  10.551 -0.0248  0.1941  0.0261
   99DA     O1P 3110   7.491   8.360  10.444 -0.5650  0.3670 -0.2167
   99DA     O2P 3111   7.549   8.161  10.592  0.0848 -0.6184 -0.0923
   99DA     O5' 3112   7.409   8.356  10.671  0.6081 -0.2978 -0.1480
   99DA     C5' 3113   7.311   8.459  10.648 -0.9881  0.5106 -0.1675
   99DA    H5'1 3114   7.258   8.443  10.554 -1.6627  0.2282  0.2481
   99DA    H5'2 3115   7.357   8.555  10.626  1.4505 -0.9112 -1.6736
   99DA     C4' 3116   7.207   8.467   0.086 -0.1518  0.5270 -0.4101
   99DA     H4' 3117   7.140   8.551   0.068  1.0434  1.3529 -1.1744
   99DA     O4' 3118   7.136   8.341   0.075 -0.2389 -0.1625 -0.4096
   99DA     C1' 3119   7.122   8.285   0.207  0.0311 -0.4943 -0.2903
   99DA     H1' 3120   7.031   8.325   0.251  0.3086  0.5449 -0.6274
   99DA      N9 3121   7.105   8.141   0.205 -0.0236  0.0366 -0.1880
   99DA      C8 3122   7.189   8.045   0.156 -0.2817  0.3669  0.1107
   99DA      H8 3123   7.285   8.070   0.113 -1.3324  1.4095 -1.7650
   99DA      N7 3124   7.143   7.922   0.151  0.2692  0.3276 -0.0023
   99DA      C5 3125   7.025   7.940   0.219  0.6846  0.4465 -0.9391
   99DA      C6 3126   6.920   7.848   0.257 -1.0282 -0.2662  0.3349
   99DA      N6 3127   6.925   7.712   0.235  0.1635 -0.2726 -0.2135
   99DA     H61 3128   7.006   7.662   0.202  0.9970  0.7195  0.2679
   99DA     H62 3129   6.841   7.663   0.263  1.0372 -1.8635 -0.2870
   99DA      N1 3130   6.806   7.895   0.310 -0.4368  0.1806  0.0842
   99DA      C2 3131   6.790   8.021   0.329 -1.1625  1.3167 -0.4400
   99DA      H2 3132   6.697   8.051   0.374 -1.8204 -3.1514  1.6550
   99DA      N3 3133   6.878   8.118   0.298  0.4390  0.7783  0.5100
   99DA      C4 3134   6.997   8.069   0.252  0.1666  0.1079 -0.2502
   99DA     C3' 3135   7.266   8.478   0.226  0.5563 -0.0169 -0.4819
   99DA     H3' 3136   7.372   8.500   0.222  0.9691 -1.7328 -0.0105
   99DA     C2' 3137   7.252   8.334   0.271 -0.4427  0.3142  0.0503
   99DA    H2'1 3138   7.338   8.283   0.229 -1.5500 -0.5406 -1.2856
   99DA    H2'2 3139   7.252   8.333   0.380  1.8137 -0.2297  0.0724
   99DA     O3' 3140   7.189   8.580   0.302 -0.5291  0.0663  0.2248
  100DG       P 3141   7.243   8.628   0.440 -0.0411  0.1200 -0.2006
  100DG     O1P 3142   7.182   8.764   0.466  0.2226  0.6766 -0.1507
  100DG     O2P 3143   7.389   8.616   0.457 -0.2877 -0.2948  0.6055
  100DG     O5' 3144   7.169   8.515   0.533 -0.3207 -0.1782 -0.1395
  100DG     C5' 3145   7.031   8.523   0.559 -0.3505 -0.0605 -0.4248
  100DG    H5'1 3146   6.974   8.524   0.467  2.2242  0.5143 -2.1171
  100DG    H5'2 3147   7.010   8.618   0.608  0.1516  0.2344 -0.7808
  100DG     C4' 3148   6.986   8.406   0.652  0.0721  0.2491 -0.4526
  100DG     H4' 3149   6.882   8.409   0.686 -0.5100 -2.9392 -1.5523
  100DG     O4' 3150   6.993   8.284   0.585  0.1545  0.8297  0.7212
  100DG     C1' 3151   7.063   8.192   0.666  0.1762 -0.0453 -0.2412
  100DG     H1' 3152   6.998   8.148   0.743  1.0547 -0.4699  0.2663
  100DG      N9 3153   7.114   8.086   0.579 -0.3621 -0.0198 -0.2346
  100DG      C8 3154   7.236   8.080   0.518  1.1766  0.1280 -0.8373
  100DG      H8 3155   7.303   8.165   0.509  1.7682  0.2858  3.2140
  100DG      N7 3156   7.272   7.957   0.479  0.2562 -0.5586  0.0207
  100DG      C5 3157   7.161   7.882   0.515 -0.5112  0.5697  0.4972
  100DG      C6 3158   7.138   7.739   0.508  0.1506  0.8997  0.2393
  100DG      O6 3159   7.212   7.660   0.457  0.2295 -0.0188 -0.4552
  100DG      N1 3160   7.024   7.696   0.569 -0.2002 -0.0265  0.2507
  100DG      H1 3161   7.005   7.597   0.562  0.5939 -0.3306  1.8237
  100DG      C2 3162   6.947   7.779   0.640 -0.5274 -0.1897 -0.3489
  100DG      N2 3163   6.842   7.724   0.693 -0.0657 -0.6076 -1.0398
  100DG     H21 3164   6.827   7.626   0.674  1.6286 -1.4451  1.4277
  100DG     H22 3165   6.767   7.775   0.736  1.0298 -0.7879  1.2289
  100DG      N3 3166   6.961   7.907   0.653  0.6581 -0.2970 -0.2119
  100DG      C4 3167   7.066   7.959   0.581  0.0540 -0.5334 -0.1342
  100DG     C3' 3168   7.076   8.398   0.778  0.7074  0.1814  0.2065
  100DG     H3' 3169   7.133   8.490   0.792  1.0982 -0.2691  1.7881
  100DG     C2' 3170   7.166   8.279   0.736 -0.2800  0.0654 -0.5642
  100DG    H2'1 3171   7.248   8.316   0.674  1.5907 -1.2803  0.9590
  100DG    H2'2 3172   7.205   8.232   0.826 -1.4202 -1.5256 -0.8562
  100DG     O3' 3173   6.997   8.365   0.889 -0.4544 -0.0084 -0.1151
  101DC       P 3174   6.978   8.455   1.020  0.0702 -0.4262  0.3810
  101DC     O1P 3175   6.913   8.582   0.987  0.5808  0.0259 -0.5321
  101DC     O2P 3176   7.099   8.446   1.109 -0.1036 -1.0706 -0.6630
  101DC     O5' 3177   6.874   8.359   1.088 -0.5602  0.3299  0.2798
  101DC     C5' 3178   6.740   8.372   1.062  0.3115 -0.2539 -0.1358
  101DC    H5'1 3179   6.723   8.417   0.964 -2.2597  0.3220  0.4924
  101DC    H5'2 3180   6.698   8.444   1.134  0.1446  0.7976 -1.2512
  101DC     C4' 3181   6.675   8.227   1.066  0.3184 -0.4315  0.4475
  101DC     H4' 3182   6.571   8.235   1.036  0.1093 -0.0737  1.2212
  101DC     O4' 3183   6.739   8.128   0.984 -0.5724  0.0849 -0.2285
  101DC     C1' 3184   6.772   8.016   1.064 -0.1728  0.1736 -0.0391
  101DC     H1' 3185   6.687   7.948   1.065 -0.8649  0.8997 -2.3736
  101DC      N1 3186   6.904   7.954   1.021 -0.3318 -0.2002  0.1800
  101DC      C6 3187   7.008   8.032   0.988  0.7848 -0.1466 -0.3279
  101DC      H6 3188   6.997   8.137   1.011  1.9529  0.0862 -0.7579
  101DC      C5 3189   7.125   7.979   0.934 -0.0330 -0.5243 -0.1838
  101DC      H5 3190   7.208   8.044   0.910 -0.9098  0.3588 -0.9204
  101DC      C4 3191   7.126   7.839   0.914  1.0309  0.1724 -0.2835
  101DC      N4 3192   7.230   7.782   0.874  0.2408  0.1922 -0.0792
  101DC     H41 3193   7.302   7.844   0.841  0.2529 -0.7875 -2.0577
  101DC     H42 3194   7.242   7.682   0.870 -0.3585  0.0781  0.7167
  101DC      N3 3195   7.024   7.758   0.946 -0.8763 -0.1508 -0.0884
  101DC      C2 3196   6.919   7.815   1.008 -0.0232 -0.3196 -0.0657
  101DC      O2 3197   6.825   7.743   1.040  0.1900  0.2990 -0.0525
  101DC     C3' 3198   6.675   8.177   1.212 -0.5954 -0.1461 -0.4417
  101DC     H3' 3199   6.701   8.260   1.277 -2.5715  1.9090 -2.1223
  101DC     C2' 3200   6.784   8.071   1.205 -0.5339  0.3746 -0.7382
  101DC    H2'1 3201   6.882   8.114   1.227 -1.2287  1.9277 -0.5285
  101DC    H2'2 3202   6.762   8.003   1.288 -0.9546  3.2213  1.6632
  101DC     O3' 3203   6.551   8.122   1.241  0.5785 -0.0132 -0.3704
  102DA       P 3204   6.497   8.103   1.386 -0.1133  0.0121 -0.0650
  102DA     O1P 3205   6.357   8.061   1.371 -0.1100 -0.0333 -0.0351
  102DA     O2P 3206   6.527   8.223   1.460  0.1748 -0.7255 -0.8877
  102DA     O5' 3207   6.582   7.986   1.449 -0.6367 -0.3466 -0.4243
  102DA     C5' 3208   6.545   7.850   1.427 -0.3656  0.4550 -0.0129
  102DA    H5'1 3209   6.535   7.823   1.322 -0.1452  0.0247  0.0762
  102DA    H5'2 3210   6.448   7.829   1.473 -1.2778  4.3593  0.2375
  102DA     C4' 3211   6.643   7.760   1.500 -0.0317  0.4488  0.4841
  102DA     H4' 3212   6.593   7.665   1.521  1.9789 -1.1197 -1.2868
  102DA     O4' 3213   6.741   7.732   1.403 -0.6977 -0.0391 -0.0430
  102DA     C1' 3214   6.864   7.745   1.475 -0.6735  0.3093 -0.3376
  102DA     H1' 3215   6.875   7.652   1.532  0.8582  0.8223  0.2519
  102DA      N9 3216   6.982   7.765   1.401  0.0046 -0.1727  0.0239
  102DA      C8 3217   7.057   7.877   1.378  0.8752 -0.1295  0.7645
  102DA      H8 3218   7.024   7.975   1.411  0.9190 -0.1263  0.7988
  102DA      N7 3219   7.152   7.854   1.292  0.2887  0.7344  0.1047
  102DA      C5 3220   7.149   7.715   1.274  0.4178  0.7405 -0.0698
  102DA      C6 3221   7.235   7.614   1.222 -0.0706 -0.3568  0.0788
  102DA      N6 3222   7.354   7.633   1.168  0.5355 -0.2905 -0.1431
  102DA     H61 3223   7.393   7.726   1.165  0.1183 -0.0532  1.1942
  102DA     H62 3224   7.392   7.557   1.112 -0.7309 -0.3767 -0.9196
  102DA      N1 3225   7.205   7.484   1.223 -0.0097  0.0556 -0.0210
  102DA      C2 3226   7.092   7.453   1.296 -0.5921 -0.4725  0.1663
  102DA      H2 3227   7.065   7.348   1.300  2.0933 -1.2061  1.2131
  102DA      N3 3228   7.010   7.531   1.358 -0.2705  0.0161 -0.1994
  102DA      C4 3229   7.042   7.663   1.335 -0.5146  0.7060 -0.4730
  102DA     C3' 3230   6.706   7.816   1.629 -0.4175  0.5242 -0.0300
  102DA     H3' 3231   6.659   7.904   1.674  0.2356 -0.1965  2.1853
  102DA     C2' 3232   6.843   7.859   1.579 -0.6830  0.0286  0.0620
  102DA    H2'1 3233   6.829   7.953   1.525 -1.6776 -0.7829 -1.1557
  102DA    H2'2 3234   6.921   7.857   1.655 -0.1130  0.2611 -0.5044
  102DA     O3' 3235   6.722   7.698   1.713 -0.7945 -0.3514 -0.3921
  103DG       P 3236   6.620   7.660   1.840  0.1096  0.1018  0.1832
  103DG     O1P 3237   6.482   7.645   1.785 -1.3201 -1.1316  0.1499
  103DG     O2P 3238   6.648   7.747   1.954  0.0845  0.4714 -0.1798
  103DG     O5' 3239   6.672   7.509   1.869 -0.2030  0.2650  0.5565
  103DG     C5' 3240   6.606   7.410   1.791 -0.6780  0.3110 -0.2073
  103DG    H5'1 3241   6.585   7.447   1.691 -0.4720 -2.9661 -1.6077
  103DG    H5'2 3242   6.517   7.389   1.851  0.9535  0.1220  2.3418
  103DG     C4' 3243   6.697   7.281   1.772  0.4693  0.4655  0.2125
  103DG     H4' 3244   6.625   7.212   1.728 -0.0473 -0.4042  2.2777
  103DG     O4' 3245   6.810   7.293   1.687  0.2251 -0.5350  0.1212
  103DG     C1' 3246   6.928   7.289   1.769 -0.4558  0.0261 -0.6947
  103DG     H1' 3247   6.975   7.196   1.737 -0.3018 -1.1197  2.4492
  103DG      N9 3248   7.015   7.402   1.744 -0.0098  0.1838 -0.3982
  103DG      C8 3249   7.001   7.536   1.778 -0.4611  0.5699  0.3014
  103DG      H8 3250   6.921   7.576   1.838  0.9416  1.2440  1.8156
  103DG      N7 3251   7.094   7.616   1.725  0.3172  0.1787 -0.2620
  103DG      C5 3252   7.172   7.526   1.648 -0.1048  0.3440 -0.3817
  103DG      C6 3253   7.289   7.544   1.564  0.2523 -0.8313 -0.0305
  103DG      O6 3254   7.351   7.650   1.540 -0.0651 -0.1082  0.1304
  103DG      N1 3255   7.332   7.425   1.507 -0.1195 -0.1033 -0.1381
  103DG      H1 3256   7.402   7.417   1.435 -0.5440  1.6176 -0.7829
  103DG      C2 3257   7.289   7.310   1.542  0.0036  0.1780  0.0517
  103DG      N2 3258   7.332   7.200   1.491 -0.1479 -0.7224  0.8497
  103DG     H21 3259   7.402   7.215   1.420 -2.5568 -0.8043 -1.7230
  103DG     H22 3260   7.273   7.118   1.480  0.2375 -1.1191  1.6528
  103DG      N3 3261   7.181   7.287   1.617  0.4180 -0.4478  0.0094
  103DG      C4 3262   7.123   7.401   1.663 -0.3017  0.0536  0.5696
  103DG     C3' 3263   6.743   7.220   1.903  0.0382  0.2598  0.5536
  103DG     H3' 3264   6.686   7.258   1.987  0.8962  2.5509  0.1712
  103DG     C2' 3265   6.881   7.280   1.914  0.2133 -0.1676  0.0538
  103DG    H2'1 3266   6.886   7.379   1.959  3.4153 -1.2257  2.4953
  103DG    H2'2 3267   6.950   7.209   1.961 -0.1916 -2.6610 -2.8092
  103DG     O3' 3268   6.740   7.074   1.894  0.0569 -0.3863  0.3123
  104DT       P 3269   6.830   6.972   1.987 -0.6291  0.1010 -0.0957
  104DT     O1P 3270   6.761   6.840   1.992  0.7344 -0.4792  0.2838
  104DT     O2P 3271   6.848   7.039   2.117  0.4734  0.2269  0.3014
  104DT     O5' 3272   6.980   6.949   1.932  0.4462  0.1219 -0.3716
  104DT     C5' 3273   6.998   6.872   1.816  0.2986 -0.6809 -0.3820
  104DT    H5'1 3274   6.957   6.935   1.737 -1.0079 -2.0655 -0.8539
  104DT    H5'2 3275   6.953   6.773   1.819  3.3493 -2.1653  1.4441
  104DT     C4' 3276   7.143   6.844   1.778  0.0735  0.4569  0.1885
  104DT     H4' 3277   7.137   6.780   1.690 -2.0721 -0.6200  1.0366
  104DT     O4' 3278   7.218   6.963   1.756  0.4681  0.4101 -0.9837
  104DT     C1' 3279   7.331   6.968   1.835  0.5885 -0.2921  0.6523
  104DT     H1' 3280   7.416   6.933   1.776  1.8514  2.8951  0.3796
  104DT      N1 3281   7.359   7.110   1.873  0.4009 -0.0872 -0.1899
  104DT      C6 3282   7.268   7.187   1.948 -0.8295  0.1558  0.2464
  104DT      H6 3283   7.182   7.137   1.989 -0.2520 -0.5964  0.5768
  104DT      C5 3284   7.288   7.322   1.965 -0.1132 -0.1045 -0.1826
  104DT      C7 3285   7.196   7.403   2.061  0.1955 -0.8314 -0.3406
  104DT     H71 3286   7.173   7.496   2.009  1.4826 -0.5098 -0.3652
  104DT     H72 3287   7.108   7.339   2.078  0.8085 -1.6615 -0.2237
  104DT     H73 3288   7.249   7.441   2.148 -1.7151  3.0384 -0.6702
  104DT      C4 3289   7.408   7.389   1.912 -0.5276  0.6284  0.3098
  104DT      O4 3290   7.442   7.503   1.934 -0.0174 -0.0862 -0.3113
  104DT      N3 3291   7.488   7.306   1.831  0.3890 -0.0001 -1.0570
  104DT      H3 3292   7.571   7.350   1.795  1.4304  0.5044  1.7302
  104DT      C2 3293   7.473   7.170   1.816 -0.4434 -0.1850  0.2282
  104DT      O2 3294   7.554   7.109   1.746  0.4617  0.1654  0.0803
  104DT     C3' 3295   7.218   6.760   1.875 -0.8252 -0.0439  0.6556
  104DT     H3' 3296   7.146   6.718   1.945 -1.2385  2.9751  2.1724
  104DT     C2' 3297   7.304   6.861   1.943  0.1241 -0.0422 -0.0257
  104DT    H2'1 3298   7.243   6.921   2.011 -0.1173  0.8745 -1.0210
  104DT    H2'2 3299   7.386   6.818   2.001  1.2883  0.2693 -1.3792
  104DT     O3' 3300   7.290   6.656   1.806 -0.4749  0.1268 -0.7802
  105DT       P 3301   7.412   6.569   1.864 -0.3707  0.2355  0.0353
  105DT     O1P 3302   7.426   6.452   1.778  0.1313  0.3808 -0.8018
  105DT     O2P 3303   7.394   6.548   2.008 -0.5522  0.5621 -0.4054
  105DT     O5' 3304   7.547   6.659   1.836 -0.3855  0.1042  0.1347
  105DT     C5' 3305   7.658   6.652   1.917 -0.0332  0.1327 -0.0728
  105DT    H5'1 3306   7.684   6.546   1.923 -2.9088 -0.5803  1.1837
  105DT    H5'2 3307   7.644   6.695   2.016 -1.4779  0.1254 -0.2581
  105DT     C4' 3308   7.773   6.726   1.846  0.2009 -0.0906  0.0451
  105DT     H4' 3309   7.769   6.680   1.748 -0.0642  2.9158 -1.4727
  105DT     O4' 3310   7.750   6.869   1.843  0.1904  0.3427 -0.3817
  105DT     C1' 3311   7.844   6.929   1.917 -0.6166  0.1623 -0.3144
  105DT     H1' 3312   7.915   6.968   1.843 -1.9976  0.8896 -1.3143
  105DT      N1 3313   7.782   7.044   1.995 -0.0680 -0.5777  0.3282
  105DT      C6 3314   7.684   7.028   2.097 -1.0775  0.1977  0.1335
  105DT      H6 3315   7.653   6.928   2.123  0.6452 -0.6138 -0.7176
  105DT      C5 3316   7.635   7.126   2.171 -0.6693 -0.2161 -0.5381
  105DT      C7 3317   7.522   7.096   2.266  0.1814  0.1523  0.0123
  105DT     H71 3318   7.557   7.104   2.369 -2.8026 -1.8474  1.3227
  105DT     H72 3319   7.447   7.175   2.257  0.1646  0.0639 -0.6850
  105DT     H73 3320   7.471   7.002   2.242  2.1508 -1.0878  0.4593
  105DT      C4 3321   7.678   7.264   2.142 -0.2046 -0.7312  0.4996
  105DT      O4 3322   7.624   7.369   2.181 -0.1593  0.0448 -1.1612
  105DT      N3 3323   7.775   7.272   2.039 -0.7221  0.3495 -0.3444
  105DT      H3 3324   7.817   7.363   2.028 -0.0022  0.3075  1.5618
  105DT      C2 3325   7.839   7.172   1.973  0.1158 -0.0223  0.2265
  105DT      O2 3326   7.933   7.195   1.895 -0.0370 -0.2617 -0.0252
  105DT     C3' 3327   7.910   6.702   1.917  0.2151 -0.3908  0.6150
  105DT     H3' 3328   7.919   6.613   1.979  1.1820 -2.1858 -1.9481
  105DT     C2' 3329   7.909   6.825   2.002 -0.0911 -0.4253 -0.0616
  105DT    H2'1 3330   7.851   6.807   2.093 -0.4792  1.0014 -0.0105
  105DT    H2'2 3331   8.003   6.872   2.029 -0.6149  0.9799 -0.6027
  105DT     O3' 3332   8.025   6.702   1.827 -0.1916 -0.4449 -0.2298
  106DT       P 3333   8.173   6.649   1.878  0.0331 -0.3997  0.0177
  106DT     O1P 3334   8.233   6.592   1.751 -0.3556 -0.7122  0.1359
  106DT     O2P 3335   8.159   6.569   2.000 -0.0680 -0.1182 -0.5213
  106DT     O5' 3336   8.261   6.775   1.916  0.1564 -0.2750  0.1240
  106DT     C5' 3337   8.316   6.858   1.820 -0.2394  0.1856 -0.3713
  106DT    H5'1 3338   8.248   6.884   1.738 -0.5998 -0.3802 -0.2536
  106DT    H5'2 3339   8.403   6.805   1.780  1.5033  3.2059 -0.9281
  106DT     C4' 3340   8.378   6.989   1.881 -0.7914 -0.3242  0.1822
  106DT     H4' 3341   8.411   7.043   1.792  0.5429  0.7545  1.2879
  106DT     O4' 3342   8.277   7.073   1.936 -0.5718  0.0589 -0.0369
  106DT     C1' 3343   8.318   7.131   2.055  0.1197  0.0827 -0.6896
  106DT     H1' 3344   8.374   7.221   2.032  0.4342 -0.4458 -2.1165
  106DT      N1 3345   8.201   7.163   2.141  0.3901 -0.5100  0.2120
  106DT      C6 3346   8.127   7.076   2.206  0.2911  0.1870 -0.1260
  106DT      H6 3347   8.155   6.973   2.192 -0.0513  0.4017 -2.8853
  106DT      C5 3348   8.025   7.109   2.285  0.2382  0.3918 -0.3952
  106DT      C7 3349   7.951   7.008   2.368 -0.2520  0.4945  0.8053
  106DT     H71 3350   7.847   7.007   2.335 -0.2167  1.0376  0.6678
  106DT     H72 3351   7.995   6.910   2.351  0.6636  1.2833 -2.0550
  106DT     H73 3352   7.943   7.040   2.472  1.0114  2.0170  0.4678
  106DT      C4 3353   7.981   7.247   2.297 -0.0602 -0.3165  0.0296
  106DT      O4 3354   7.880   7.294   2.352  0.1931  0.6543  0.3133
  106DT      N3 3355   8.074   7.335   2.246 -0.5865 -0.0522  0.3169
  106DT      H3 3356   8.061   7.434   2.264 -1.1189 -0.1895  0.7238
  106DT      C2 3357   8.183   7.298   2.172 -0.1640 -0.1195 -0.1839
  106DT      O2 3358   8.264   7.384   2.141 -0.4809 -0.5360  0.2327
  106DT     C3' 3359   8.480   6.964   1.989 -0.4623  0.1823  0.1023
  106DT     H3' 3360   8.499   6.857   2.005 -1.5245 -0.1257 -0.6096
  106DT     C2' 3361   8.413   7.027   2.111  0.1391 -0.1802 -0.1749
  106DT    H2'1 3362   8.368   6.945   2.167 -1.9307  1.0317  0.0613
  106DT    H2'2 3363   8.477   7.077   2.183  0.2851 -1.3740  0.5492
  106DT     O3' 3364   8.600   7.028   1.948  0.4817 -0.4719  0.4679
  107DC       P 3365   8.734   7.013   2.036 -0.0793 -0.4295 -0.1348
  107DC     O1P 3366   8.845   7.029   1.934 -0.1734  0.0120  0.2651
  107DC     O2P 3367   8.733   6.886   2.110  0.6527 -0.6752  0.0935
  107DC     O5' 3368   8.745   7.136   2.137 -0.6419  0.3266 -0.4940
  107DC     C5' 3369   8.741   7.270   2.089 -0.1082 -0.6661 -0.3751
  107DC    H5'1 3370   8.662   7.283   2.014  0.7160 -1.0055 -1.3303
  107DC    H5'2 3371   8.837   7.279   2.037  0.2890 -4.0341 -0.4288
  107DC     C4' 3372   8.710   7.379   2.190 -0.1394 -0.2160  0.1144
  107DC     H4' 3373   8.735   7.477   2.149  1.4923  0.9541  3.5565
  107DC     O4' 3374   8.569   7.372   2.225 -0.7753  0.3820  0.1865
  107DC     C1' 3375   8.547   7.459   2.325  0.0683  0.2754  0.1361
  107DC     H1' 3376   8.513   7.554   2.283  0.2466 -0.0019 -0.6325
  107DC      N1 3377   8.446   7.397   2.416  0.2248  0.2126  0.4324
  107DC      C6 3378   8.424   7.261   2.414  0.0882 -0.1444 -0.1767
  107DC      H6 3379   8.500   7.203   2.365 -0.2087 -0.6990  0.0104
  107DC      C5 3380   8.311   7.219   2.467 -0.1911  0.4695  0.4416
  107DC      H5 3381   8.290   7.113   2.473  0.6915  0.3647  2.4470
  107DC      C4 3382   8.227   7.310   2.535  0.7310 -0.4000 -0.1832
  107DC      N4 3383   8.126   7.267   2.603 -0.3286  0.1077 -0.4666
  107DC     H41 3384   8.108   7.168   2.614  0.7637 -0.3378 -2.2001
  107DC     H42 3385   8.086   7.339   2.662  2.4328  1.9567 -0.6620
  107DC      N3 3386   8.249   7.434   2.543 -0.3557 -0.2654  0.2716
  107DC      C2 3387   8.364   7.484   2.488 -0.6466  0.6486 -0.0785
  107DC      O2 3388   8.395   7.603   2.490  0.6603 -0.2048 -0.1479
  107DC     C3' 3389   8.782   7.373   2.320 -0.3712  0.7102 -0.2328
  107DC     H3' 3390   8.786   7.278   2.373  0.6931  1.0939  0.3930
  107DC     C2' 3391   8.682   7.463   2.399  0.5565 -0.2399  1.0334
  107DC    H2'1 3392   8.688   7.424   2.501  1.2474 -1.8444  0.4029
  107DC    H2'2 3393   8.708   7.568   2.412 -3.6369  0.8700  2.0408
  107DC     O3' 3394   8.904   7.439   2.302 -0.2166  0.3156 -0.0154
  108DC       P 3395   9.017   7.451   2.416  0.0903  0.4016  0.1500
  108DC     O1P 3396   9.136   7.513   2.359  0.1350 -0.1340 -0.5680
  108DC     O2P 3397   9.026   7.314   2.479  0.3248  0.3525  0.1358
  108DC     O5' 3398   8.955   7.562   2.518  0.0926 -0.0649 -0.1063
  108DC     C5' 3399   8.955   7.697   2.486 -0.5981 -0.2626  0.4563
  108DC    H5'1 3400   8.914   7.703   2.386  0.7452 -1.2833 -0.1969
  108DC    H5'2 3401   9.057   7.734   2.493 -1.4871  2.7003 -0.9663
  108DC     C4' 3402   8.881   7.791   2.586  0.7156 -0.2699  0.9683
  108DC     H4' 3403   8.880   7.890   2.539 -0.3375 -0.5732  0.3162
  108DC     O4' 3404   8.751   7.740   2.608  0.0173 -0.3169 -0.4167
  108DC     C1' 3405   8.713   7.753   2.740 -0.0905  0.5770 -0.2499
  108DC     H1' 3406   8.685   7.855   2.769 -2.8328  0.4550 -2.0977
  108DC      N1 3407   8.610   7.655   2.759  0.2779  0.5280  0.4240
  108DC      C6 3408   8.628   7.516   2.746  0.6185 -0.3034 -0.3211
  108DC      H6 3409   8.720   7.478   2.703  1.0705  1.2658 -0.8200
  108DC      C5 3410   8.528   7.433   2.779  0.1275  0.2003 -0.0655
  108DC      H5 3411   8.542   7.329   2.755  1.5004  0.5510 -0.8855
  108DC      C4 3412   8.412   7.482   2.838 -0.0815  0.7494 -0.0519
  108DC      N4 3413   8.326   7.396   2.879 -0.0501  0.2465  0.0399
  108DC     H41 3414   8.348   7.298   2.872  0.7746  0.5203 -1.7315
  108DC     H42 3415   8.238   7.427   2.919 -1.6510  1.4298 -3.9090
  108DC      N3 3416   8.391   7.611   2.864 -0.5022 -0.6814 -0.3650
  108DC      C2 3417   8.493   7.694   2.826 -0.7110  0.9633 -0.6706
  108DC      O2 3418   8.469   7.808   2.831 -0.0405 -0.0429  0.4326
  108DC     C3' 3419   8.947   7.807   2.730  0.6932 -0.0026 -0.3301
  108DC     H3' 3420   9.046   7.764   2.743  0.4940  0.1855  2.4478
  108DC     C2' 3421   8.850   7.712   2.811  0.5741  0.4425  0.5824
  108DC    H2'1 3422   8.867   7.608   2.781 -4.2797 -0.9032  1.6294
  108DC    H2'2 3423   8.839   7.728   2.918 -1.3701  1.2331  0.3117
  108DC     O3' 3424   8.942   7.940   2.769  0.0845 -0.7465 -0.4062
  109DA       P 3425   9.069   8.045   2.733  0.5160 -0.0945  0.3006
  109DA     O1P 3426   9.094   8.048   2.589 -0.0290  0.0113 -0.0286
  109DA     O2P 3427   9.173   8.002   2.825  0.1900 -0.6596 -0.4768
  109DA     O5' 3428   9.005   8.180   2.779  0.6071 -0.5051  0.1665
  109DA     C5' 3429   8.921   8.235   2.683 -0.6301 -0.3183  1.0761
  109DA    H5'1 3430   8.882   8.163   2.611 -0.6392  0.3282  0.4309
  109DA    H5'2 3431   8.994   8.297   2.632  1.2570 -2.6774  0.7368
  109DA     C4' 3432   8.807   8.318   2.748 -0.4349  0.2403  0.1429
  109DA     H4' 3433   8.753   8.358   2.662  2.5395  1.6148 -1.2309
  109DA     O4' 3434   8.731   8.221   2.810 -0.0161  0.6291  0.0582
  109DA     C1' 3435   8.724   8.238   2.950  0.2988 -0.1106  0.2259
  109DA     H1' 3436   8.623   8.270   2.976  0.3916 -0.8712  1.6281
  109DA      N9 3437   8.742   8.107   3.015 -0.1788  0.5889  0.1532
  109DA      C8 3438   8.864   8.038   3.035  0.7201 -0.5923  0.0247
  109DA      H8 3439   8.957   8.081   3.002 -0.0746  3.2010  2.0936
  109DA      N7 3440   8.858   7.922   3.088 -0.1482  0.3712  0.0934
  109DA      C5 3441   8.723   7.909   3.102  0.3013 -0.3632 -0.4732
  109DA      C6 3442   8.640   7.810   3.157  0.2268 -0.1873 -0.1381
  109DA      N6 3443   8.667   7.684   3.195  0.3690  0.1170 -0.0543
  109DA     H61 3444   8.762   7.648   3.196  0.7963  1.1481  2.3833
  109DA     H62 3445   8.591   7.618   3.210  0.7594 -0.7662 -1.7025
  109DA      N1 3446   8.507   7.828   3.174  0.0964  1.0322 -0.6326
  109DA      C2 3447   8.457   7.941   3.133  0.4549 -0.3032  0.5986
  109DA      H2 3448   8.351   7.955   3.146 -0.2799 -2.4396 -2.0703
  109DA      N3 3449   8.513   8.040   3.073 -0.1873 -0.3835  0.4716
  109DA      C4 3450   8.648   8.020   3.065 -0.0969 -0.5799 -0.1724
  109DA     C3' 3451   8.845   8.420   2.857  0.3103  0.4075  0.3514
  109DA     H3' 3452   8.945   8.460   2.839  1.0283 -1.0096  1.0629
  109DA     C2' 3453   8.828   8.342   2.988  0.1474  0.3126  0.8162
  109DA    H2'1 3454   8.926   8.296   3.003 -0.3469 -0.0332  3.4159
  109DA    H2'2 3455   8.796   8.405   3.071  1.4483 -0.3309  1.8441
  109DA     O3' 3456   8.748   8.527   2.842  0.3508  0.2421  0.0339
  110DA       P 3457   8.748   8.665   2.911  0.0355 -0.1210 -0.2845
  110DA     O1P 3458   8.677   8.754   2.823  0.2112 -0.2024  0.3134
  110DA     O2P 3459   8.877   8.704   2.969  0.2474 -0.4406 -0.5638
  110DA     O5' 3460   8.654   8.638   3.033 -0.3416  0.3826 -0.1349
  110DA     C5' 3461   8.515   8.607   3.010 -0.1815  0.5936  0.2002
  110DA    H5'1 3462   8.515   8.537   2.926  1.8533 -0.4627  1.0144
  110DA    H5'2 3463   8.448   8.690   2.987  0.8756  0.9771 -1.6206
  110DA     C4' 3464   8.451   8.539   3.134 -0.3717  0.5511  0.1988
  110DA     H4' 3465   8.343   8.538   3.120 -0.2424  1.2754 -0.9867
  110DA     O4' 3466   8.501   8.405   3.154  0.0798 -0.8145  0.0609
  110DA     C1' 3467   8.509   8.394   3.292  0.5724 -0.0621  0.2662
  110DA     H1' 3468   8.408   8.383   3.331  0.8791 -1.0915  0.8010
  110DA      N9 3469   8.596   8.273   3.337  0.0819 -0.5906 -0.5908
  110DA      C8 3470   8.731   8.262   3.323  0.4766 -0.0939 -0.0004
  110DA      H8 3471   8.795   8.328   3.267 -1.2376 -0.8882 -3.1588
  110DA      N7 3472   8.780   8.150   3.371  0.3652  0.1740  0.0856
  110DA      C5 3473   8.658   8.083   3.413 -0.0452  0.9252  0.3545
  110DA      C6 3474   8.631   7.956   3.464 -0.1804 -0.1898 -0.3615
  110DA      N6 3475   8.717   7.853   3.469  0.0996 -0.1045 -0.2587
  110DA     H61 3476   8.812   7.869   3.439  1.0854  2.8651  3.6007
  110DA     H62 3477   8.673   7.763   3.483 -0.1226  0.3064  1.9664
  110DA      N1 3478   8.506   7.922   3.491 -1.0659 -0.2312 -0.5550
  110DA      C2 3479   8.410   8.008   3.472 -0.2840 -0.3982 -0.0749
  110DA      H2 3480   8.313   7.983   3.512 -0.1091  2.5452  2.6426
  110DA      N3 3481   8.417   8.126   3.417  0.1499 -0.2328  0.5005
  110DA      C4 3482   8.543   8.156   3.389  0.5834 -0.8196  0.3892
  110DA     C3' 3483   8.479   8.624   3.257 -0.2422  0.1669  0.4441
  110DA     H3' 3484   8.535   8.714   3.231  1.2870 -1.0768 -0.7825
  110DA     C2' 3485   8.573   8.529   3.331  0.2940 -0.2152 -0.6188
  110DA    H2'1 3486   8.679   8.538   3.305  0.8905  1.2837  1.9805
  110DA    H2'2 3487   8.563   8.547   3.438 -4.1059  0.3950 -0.9707
  110DA     O3' 3488   8.362   8.637   3.340 -0.4038  0.2153 -0.2925
  111DA       P 3489   8.277   8.772   3.375  0.4184  0.4645  0.4639
  111DA     O1P 3490   8.208   8.836   3.259  0.2466 -0.1555  0.3697
  111DA     O2P 3491   8.365   8.852   3.457 -0.3860 -0.1978  0.3198
  111DA     O5' 3492   8.158   8.723   3.477 -0.0672  0.1338  0.7036
  111DA     C5' 3493   8.046   8.652   3.428 -0.9435  0.2804  0.2550
  111DA    H5'1 3494   8.067   8.598   3.335  1.5291 -0.5609  1.2060
  111DA    H5'2 3495   7.966   8.721   3.401  0.1336  0.8622 -1.6287
  111DA     C4' 3496   7.992   8.552   3.533  0.1219 -0.3895 -0.4477
  111DA     H4' 3497   7.895   8.530   3.489  0.7162 -1.3320 -1.3256
  111DA     O4' 3498   8.079   8.441   3.533 -0.4286 -0.8906  0.7481
  111DA     C1' 3499   8.125   8.406   3.660 -0.1120  0.4924 -0.1939
  111DA     H1' 3500   8.064   8.330   3.710 -0.3290  0.4610 -0.5022
  111DA      N9 3501   8.261   8.356   3.671 -0.7120 -0.0452 -0.1203
  111DA      C8 3502   8.378   8.419   3.621 -0.0120 -0.2956  0.3231
  111DA      H8 3503   8.372   8.517   3.577  0.4457 -0.4339 -0.0540
  111DA      N7 3504   8.488   8.355   3.645  0.6605  0.3394 -0.3333
  111DA      C5 3505   8.442   8.241   3.719  0.4986 -0.4926  0.2356
  111DA      C6 3506   8.510   8.141   3.782 -0.3278  0.5264 -0.2335
  111DA      N6 3507   8.646   8.130   3.778  0.3801 -0.7961  0.3150
  111DA     H61 3508   8.697   8.197   3.723 -3.2666 -0.0065 -2.4839
  111DA     H62 3509   8.689   8.050   3.823 -0.2691 -0.4425  1.6175
  111DA      N1 3510   8.445   8.049   3.856 -0.1830 -0.1767 -0.3498
  111DA      C2 3511   8.309   8.058   3.859 -0.0705  0.1859 -0.3180
  111DA      H2 3512   8.258   7.973   3.901 -0.5537  0.2924 -0.6781
  111DA      N3 3513   8.235   8.150   3.802 -0.0069 -0.2927  0.0005
  111DA      C4 3514   8.304   8.242   3.737 -0.2537 -0.4702  0.0923
  111DA     C3' 3515   7.977   8.592   3.678  0.5708 -0.1170 -0.4512
  111DA     H3' 3516   7.977   8.701   3.680 -1.7296 -0.0059 -2.1643
  111DA     C2' 3517   8.110   8.538   3.738  0.3490  0.0095 -0.1063
  111DA    H2'1 3518   8.194   8.606   3.719  0.8878 -0.2508  1.2143
  111DA    H2'2 3519   8.100   8.516   3.845 -0.5814  3.0109  0.5258
  111DA     O3' 3520   7.857   8.550   3.738  0.0325 -0.6639 -0.0380
  112DT       P 3521   7.831   8.560   3.898 -0.3676 -0.3111  0.3319
  112DT     O1P 3522   7.688   8.561   3.914 -0.3260 -0.3237  0.2775
  112DT     O2P 3523   7.911   8.668   3.958  0.0884 -0.0207 -0.7777
  112DT     O5' 3524   7.896   8.422   3.947  0.1613 -0.1831  0.3024
  112DT     C5' 3525   7.830   8.296   3.929 -0.8320  0.4833 -0.1264
  112DT    H5'1 3526   7.852   8.255   3.830 -1.0856  0.8261 -0.3301
  112DT    H5'2 3527   7.724   8.324   3.937 -1.1131 -0.7065  0.4660
  112DT     C4' 3528   7.862   8.203   4.045  0.1367 -0.0479  0.4250
  112DT     H4' 3529   7.807   8.117   4.007  0.5861  0.2229 -0.9120
  112DT     O4' 3530   8.000   8.166   4.071  0.2607 -0.4902 -0.5361
  112DT     C1' 3531   8.043   8.218   4.194  0.2197  0.2535 -0.1508
  112DT     H1' 3532   8.060   8.137   4.265 -1.5275  0.5145  0.6184
  112DT      N1 3533   8.182   8.282   4.164 -0.0155 -0.0488  0.0225
  112DT      C6 3534   8.192   8.406   4.100  0.2391 -0.6402  0.3092
  112DT      H6 3535   8.110   8.475   4.085  0.1338 -0.6212  0.9645
  112DT      C5 3536   8.317   8.447   4.063 -0.3249  0.9425  0.5350
  112DT      C7 3537   8.333   8.583   3.999  0.1479 -1.2006 -0.2014
  112DT     H71 3538   8.392   8.646   4.066 -2.1629  0.9642 -0.0626
  112DT     H72 3539   8.385   8.576   3.903  0.0499 -1.0894 -0.2632
  112DT     H73 3540   8.238   8.636   3.988  0.4874  0.4318  3.3605
  112DT      C4 3541   8.437   8.361   4.078  0.0651 -0.4076 -0.1237
  112DT      O4 3542   8.553   8.395   4.055  0.1977 -0.3053 -0.4827
  112DT      N3 3543   8.414   8.243   4.135 -0.5415  0.0721  0.3856
  112DT      H3 3544   8.495   8.183   4.134  0.6352  1.5940  0.9170
  112DT      C2 3545   8.293   8.200   4.185 -0.7356 -0.1348 -0.8101
  112DT      O2 3546   8.289   8.099   4.252 -0.2455 -0.1124 -0.2446
  112DT     C3' 3547   7.805   8.250   4.185  0.7767 -0.3289 -0.1702
  112DT     H3' 3548   7.721   8.319   4.173  1.9555  1.5059  1.5199
  112DT     C2' 3549   7.931   8.316   4.247 -0.6688  0.0196 -0.2078
  112DT    H2'1 3550   7.950   8.417   4.209 -0.1516 -0.1410 -0.3915
  112DT    H2'2 3551   7.921   8.315   4.355  0.4400 -1.2666 -0.0883
  112DT     O3' 3552   7.758   8.131   4.251  0.2408 -0.3043 -0.3690
  113DA       P 3553   7.692   8.133   4.399 -0.3653  0.3055 -0.0070
  113DA     O1P 3554   7.639   7.998   4.420 -0.6139 -0.4183 -0.2357
  113DA     O2P 3555   7.606   8.248   4.414 -0.0035  0.1660 -0.1327
  113DA     O5' 3556   7.814   8.139   4.503 -0.1158 -0.9211  0.0721
  113DA     C5' 3557   7.917   8.042   4.497  0.5297 -0.3746  0.4529
  113DA    H5'1 3558   7.944   8.038   4.391  3.4291  5.2381  0.6127
  113DA    H5'2 3559   7.877   7.943   4.519  0.4298 -0.3367  0.4452
  113DA     C4' 3560   8.047   8.071   4.570  0.5193 -0.0221 -0.7351
  113DA     H4' 3561   8.088   7.974   4.598  0.0083 -0.4085 -1.3131
  113DA     O4' 3562   8.142   8.141   4.503  0.3790  0.5360 -0.2693
  113DA     C1' 3563   8.226   8.210   4.597  0.2347 -0.2691 -0.0141
  113DA     H1' 3564   8.292   8.143   4.653  1.7767  0.0050 -1.4046
  113DA      N9 3565   8.307   8.310   4.528 -0.7980  0.1998 -0.5231
  113DA      C8 3566   8.278   8.434   4.479 -0.0055  0.2400 -0.1244
  113DA      H8 3567   8.183   8.485   4.472  0.9074  1.8326 -2.0249
  113DA      N7 3568   8.377   8.496   4.425 -0.3107  0.1100 -0.3616
  113DA      C5 3569   8.482   8.401   4.439  0.1520 -0.2726  0.0128
  113DA      C6 3570   8.623   8.397   4.409  0.0118  0.3365  1.3061
  113DA      N6 3571   8.690   8.486   4.341 -0.2582  0.3429  0.0823
  113DA     H61 3572   8.640   8.558   4.291 -1.0110  1.1931  1.9802
  113DA     H62 3573   8.782   8.456   4.312  0.7532  0.6424  2.6520
  113DA      N1 3574   8.705   8.295   4.451  0.1643  0.4970 -0.0345
  113DA      C2 3575   8.648   8.195   4.520  0.2157  0.2916 -0.2433
  113DA      H2 3576   8.705   8.109   4.551  1.1490 -0.2108 -3.0712
  113DA      N3 3577   8.524   8.193   4.558 -0.2940  0.1092 -0.2245
  113DA      C4 3578   8.443   8.293   4.511 -0.0149  0.6429 -0.2717
  113DA     C3' 3579   8.031   8.150   4.704  0.8147  0.2602 -0.4083
  113DA     H3' 3580   7.929   8.186   4.713  0.9249  0.6906 -0.8122
  113DA     C2' 3581   8.124   8.277   4.683 -0.1061  0.1019 -0.0991
  113DA    H2'1 3582   8.064   8.355   4.636 -1.1330 -0.7810 -0.2949
  113DA    H2'2 3583   8.160   8.306   4.782  4.2757  0.1498 -1.4995
  113DA     O3' 3584   8.064   8.072   4.814 -0.8327  0.4558  0.0942
  114DC       P 3585   8.020   8.095   4.962 -0.4227 -0.2391  0.2565
  114DC     O1P 3586   8.028   7.969   5.041  0.2995  0.2896 -0.4799
  114DC     O2P 3587   7.902   8.182   4.978  0.4188 -0.2671  0.0479
  114DC     O5' 3588   8.146   8.178   5.010  0.3172 -0.0512  0.0948
  114DC     C5' 3589   8.272   8.113   4.997 -0.5165  0.2634 -0.5694
  114DC    H5'1 3590   8.287   8.073   4.897  2.1873  0.6112 -0.3742
  114DC    H5'2 3591   8.284   8.047   5.084 -1.7806  2.2031  1.1712
  114DC     C4' 3592   8.387   8.216   5.018 -0.1150 -0.2880  0.7450
  114DC     H4' 3593   8.478   8.166   5.051  2.4349  2.2143 -1.8839
  114DC     O4' 3594   8.418   8.285   4.897 -0.3246  0.1060 -0.1745
  114DC     C1' 3595   8.449   8.419   4.936  0.2585  0.0723 -0.1350
  114DC     H1' 3596   8.541   8.414   4.994  0.9442 -0.3782 -1.2336
  114DC      N1 3597   8.467   8.513   4.823 -0.5476  0.1397 -0.2104
  114DC      C6 3598   8.370   8.603   4.785  0.1761  0.2695  0.2999
  114DC      H6 3599   8.272   8.601   4.831 -0.6233  1.6353 -1.2147
  114DC      C5 3600   8.398   8.688   4.681 -0.1791 -0.5404 -0.4109
  114DC      H5 3601   8.335   8.762   4.634 -0.4643 -1.9658 -2.3820
  114DC      C4 3602   8.528   8.680   4.631 -0.1373 -0.0903 -0.0781
  114DC      N4 3603   8.555   8.756   4.533  0.5503 -0.0886 -0.1334
  114DC     H41 3604   8.482   8.820   4.504  1.6735  1.2046 -0.1979
  114DC     H42 3605   8.651   8.764   4.503  1.1138 -3.3587  0.4322
  114DC      N3 3606   8.625   8.604   4.676  0.2038  0.6341  0.1089
  114DC      C2 3607   8.595   8.516   4.773  0.6019 -0.0290  0.4847
  114DC      O2 3608   8.688   8.444   4.811 -0.1230  0.0162 -0.0559
  114DC     C3' 3609   8.356   8.326   5.123 -0.5534 -0.4471 -0.2421
  114DC     H3' 3610   8.268   8.320   5.187  0.3862 -1.8251  0.9767
  114DC     C2' 3611   8.339   8.448   5.033  0.8491  0.3167 -0.0196
  114DC    H2'1 3612   8.240   8.443   4.988 -0.5593 -0.7631  2.9677
  114DC    H2'2 3613   8.359   8.538   5.090  1.7985 -0.7307  1.3908
  114DC     O3' 3614   8.469   8.337   5.204 -0.3258 -0.3139 -0.2828
  115DA       P 3615   8.454   8.364   5.356 -0.0154 -0.1215 -0.6849
  115DA     O1P 3616   8.407   8.247   5.436  0.0911  0.1884 -0.0842
  115DA     O2P 3617   8.387   8.496   5.379 -0.5839 -0.7787 -0.0113
  115DA     O5' 3618   8.607   8.391   5.395 -0.0314  0.5141 -0.1238
  115DA     C5' 3619   8.696   8.276   5.397  0.1589 -0.8553  0.2287
  115DA    H5'1 3620   8.659   8.210   5.319 -2.3036  0.3397  0.3192
  115DA    H5'2 3621   8.677   8.220   5.489 -3.3232 -1.1710 -0.5750
  115DA     C4' 3622   8.844   8.310   5.372 -0.3848  1.2056  0.0692
  115DA     H4' 3623   8.893   8.214   5.385  0.1093  1.5252  0.6186
  115DA     O4' 3624   8.869   8.369   5.244 -0.2436 -0.3528 -0.4640
  115DA     C1' 3625   8.911   8.509   5.261  0.2706  0.1788 -0.4136
  115DA     H1' 3626   9.019   8.511   5.252  0.3053  0.4998  0.0268
  115DA      N9 3627   8.843   8.591   5.159 -0.5622 -0.3930  0.3499
  115DA      C8 3628   8.705   8.601   5.142  0.2101  0.3404 -1.1783
  115DA      H8 3629   8.635   8.539   5.197  0.7768  1.8176  1.3848
  115DA      N7 3630   8.674   8.685   5.051 -0.3440  0.0475 -0.2957
  115DA      C5 3631   8.797   8.724   5.002  0.5143 -0.1343  0.6269
  115DA      C6 3632   8.832   8.812   4.893  0.2719 -0.0879  0.4158
  115DA      N6 3633   8.750   8.882   4.814  0.5001  0.2174 -0.8014
  115DA     H61 3634   8.651   8.893   4.828  0.6766 -0.6368  1.7579
  115DA     H62 3635   8.787   8.923   4.730  2.2072  0.6782  0.1034
  115DA      N1 3636   8.961   8.830   4.865 -0.0337 -0.3759  0.2561
  115DA      C2 3637   9.056   8.770   4.932 -0.0398  0.3333  0.5107
  115DA      H2 3638   9.157   8.782   4.897  0.3104 -0.4904  1.2036
  115DA      N3 3639   9.036   8.688   5.038  0.5460  0.1762  0.3305
  115DA      C4 3640   8.902   8.666   5.060  0.1823  0.6872  0.6169
  115DA     C3' 3641   8.899   8.409   5.477 -0.2994  1.3535  0.7883
  115DA     H3' 3642   8.847   8.398   5.572  0.6937  0.5693  1.2577
  115DA     C2' 3643   8.878   8.541   5.409 -0.5282 -0.4946 -0.3015
  115DA    H2'1 3644   8.774   8.571   5.420 -0.0797  1.3049 -0.6175
  115DA    H2'2 3645   8.934   8.622   5.456  0.5113 -2.3588  1.8534
  115DA     O3' 3646   9.034   8.360   5.495  0.6731 -0.4563 -0.3354
  116DC       P 3647   9.128   8.428   5.606  0.0024 -0.5207 -0.5219
  116DC     O1P 3648   9.222   8.323   5.656 -0.2665 -0.7005 -0.4326
  116DC     O2P 3649   9.047   8.498   5.710  0.1378  0.6558  0.1178
  116DC     O5' 3650   9.212   8.543   5.534 -0.3725 -0.2638 -0.1173
  116DC     C5' 3651   9.309   8.511   5.442  0.1564  0.5375  0.0094
  116DC    H5'1 3652   9.269   8.452   5.359  1.5504  1.4898 -1.3867
  116DC    H5'2 3653   9.392   8.449   5.476  1.7691 -0.3903 -4.7931
  116DC     C4' 3654   9.359   8.631   5.357  0.1659  0.2313  0.7272
  116DC     H4' 3655   9.431   8.593   5.286 -0.9757 -0.4033 -0.1186
  116DC     O4' 3656   9.266   8.711   5.275  0.0468  0.0312 -0.6022
  116DC     C1' 3657   9.273   8.850   5.305 -0.7583  0.7146  0.2679
  116DC     H1' 3658   9.341   8.894   5.232  1.1484 -2.6176 -0.1662
  116DC      N1 3659   9.140   8.915   5.286 -0.0796  1.0354  0.7320
  116DC      C6 3660   9.033   8.875   5.359  0.0062 -0.6732 -0.0804
  116DC      H6 3661   9.053   8.809   5.442  2.9528  2.2208  1.7485
  116DC      C5 3662   8.906   8.920   5.329  0.6861 -0.8504  0.8487
  116DC      H5 3663   8.820   8.888   5.386  0.4568 -1.8920 -0.0416
  116DC      C4 3664   8.899   9.005   5.209  0.4496 -0.7442  0.4683
  116DC      N4 3665   8.790   9.053   5.164  0.6864 -0.5843  0.2503
  116DC     H41 3666   8.700   9.026   5.200 -1.8767  3.4871 -2.2630
  116DC     H42 3667   8.790   9.117   5.086 -0.6497 -2.7861 -1.7073
  116DC      N3 3668   9.005   9.042   5.136  1.1665  0.1784  0.5334
  116DC      C2 3669   9.127   8.996   5.168 -0.3994 -0.2216 -0.2996
  116DC      O2 3670   9.216   9.018   5.086 -0.3289 -0.1620 -0.2765
  116DC     C3' 3671   9.425   8.743   5.446  0.1191 -0.0439 -0.6430
  116DC     H3' 3672   9.434   8.696   5.544  1.3730  0.7581 -0.3541
  116DC     C2' 3673   9.324   8.861   5.448  0.3407 -0.1949  0.2448
  116DC    H2'1 3674   9.252   8.832   5.524  0.9683  0.2492  1.0178
  116DC    H2'2 3675   9.361   8.960   5.475 -1.9968  0.2928  1.9509
  116DC     O3' 3676   9.555   8.787   5.395  0.2741  0.3316 -0.2879
  117DT       P 3677   9.646   8.906   5.445 -0.4710 -0.0263 -0.2995
  117DT     O1P 3678   9.788   8.872   5.421  0.2294 -0.6169  0.1080
  117DT     O2P 3679   9.594   8.947   5.578  0.6468  0.7195  0.1642
  117DT     O5' 3680   9.605   9.016   5.334  0.1916  0.9934  0.1871
  117DT     C5' 3681   9.640   9.001   5.198  0.6466 -0.0170 -0.3761
  117DT    H5'1 3682   9.574   8.930   5.148 -0.6649  1.2073 -0.4238
  117DT    H5'2 3683   9.745   8.974   5.188  0.8345  0.8029 -0.7065
  117DT     C4' 3684   9.617   9.137   5.129  0.2081 -0.1283  0.3195
  117DT     H4' 3685   9.674   9.124   5.037 -0.1169  2.3258 -0.3016
  117DT     O4' 3686   9.485   9.184   5.106  0.2809  0.0253  0.1540
  117DT     C1' 3687   9.463   9.305   5.176 -0.3981 -0.3078  0.0723
  117DT     H1' 3688   9.466   9.393   5.111 -0.3731 -1.5453 -1.6674
  117DT      N1 3689   9.325   9.310   5.237  0.6507 -0.0049 -0.5755
  117DT      C6 3690   9.288   9.239   5.351  0.3363 -0.2190  0.1631
  117DT      H6 3691   9.365   9.181   5.398  1.1365  1.4090  0.9656
  117DT      C5 3692   9.164   9.245   5.409 -0.1541 -0.4668  0.3407
  117DT      C7 3693   9.136   9.171   5.538  0.4070 -0.2984  0.7024
  117DT     H71 3694   9.232   9.137   5.576  0.3803  0.5327  1.5726
  117DT     H72 3695   9.099   9.243   5.611  0.1703 -1.4853  1.8086
  117DT     H73 3696   9.060   9.092   5.536  1.3347 -1.2127 -1.2886
  117DT      C4 3697   9.058   9.315   5.338 -0.1529 -0.4059 -0.1023
  117DT      O4 3698   8.947   9.325   5.375  0.2685 -0.3788 -0.1457
  117DT      N3 3699   9.097   9.385   5.224 -0.2157  0.4924  0.2056
  117DT      H3 3700   9.035   9.456   5.187 -0.8389 -0.6482 -1.0109
  117DT      C2 3701   9.230   9.395   5.172 -0.0335  0.0858 -1.0603
  117DT      O2 3702   9.259   9.472   5.086  0.1975 -0.2483  0.3109
  117DT     C3' 3703   9.689   9.253   5.207 -0.0684 -0.6742  0.0282
  117DT     H3' 3704   9.758   9.219   5.284 -0.1580  0.3114  0.5605
  117DT     C2' 3705   9.575   9.323   5.279 -0.7543 -0.1650 -0.0554
  117DT    H2'1 3706   9.561   9.269   5.373  1.9109  1.9664  1.7076
  117DT    H2'2 3707   9.579   9.430   5.299 -0.4985 -0.3949  1.2213
  117DT     O3' 3708   9.758   9.334   5.116 -0.3599  0.5320  0.1798
  118DT       P 3709   9.852   9.454   5.166 -0.0989 -0.0727 -0.3602
  118DT     O1P 3710   9.977   9.453   5.088  0.2961 -0.1413  0.6075
  118DT     O2P 3711   9.871   9.433   5.312  0.4078  0.2344  0.2164
  118DT     O5' 3712   9.775   9.592   5.142 -0.2512 -0.4074  0.3018
  118DT     C5' 3713   9.741   9.638   5.014 -0.2967 -0.2743  0.8117
  118DT    H5'1 3714   9.710   9.556   4.950  2.0652 -1.3445  0.9019
  118DT    H5'2 3715   9.826   9.700   4.984 -1.2578  0.3542 -0.6692
  118DT     C4' 3716   9.614   9.726   5.006  0.0784  0.8608 -0.0415
  118DT     H4' 3717   9.600   9.737   4.899  0.4458 -1.4884 -0.3960
  118DT     O4' 3718   9.500   9.666   5.062  0.1541  0.3819  0.0601
  118DT     C1' 3719   9.423   9.775   5.115  0.2153  0.4258  0.1917
  118DT     H1' 3720   9.374   9.813   5.025  0.8750 -0.0964 -0.4090
  118DT      N1 3721   9.330   9.729   5.224  0.1549  0.3272  0.6387
  118DT      C6 3722   9.386   9.658   5.333  0.2454 -0.0259  0.7327
  118DT      H6 3723   9.491   9.634   5.328  0.3187 -0.2688  2.6072
  118DT      C5 3724   9.318   9.641   5.448  0.0409 -0.3703  0.2194
  118DT      C7 3725   9.387   9.584   5.577 -0.6875  0.3530  0.4610
  118DT     H71 3726   9.357   9.639   5.667 -0.4276 -0.8813  1.3275
  118DT     H72 3727   9.347   9.485   5.597 -0.5176 -0.5187 -2.9044
  118DT     H73 3728   9.496   9.589   5.581 -0.6566 -0.8589  3.3092
  118DT      C4 3729   9.174   9.676   5.452 -0.3620  0.4128 -0.3958
  118DT      O4 3730   9.104   9.668   5.548  0.5681  0.7777 -0.2983
  118DT      N3 3731   9.126   9.719   5.327  0.1165  0.1211  0.4009
  118DT      H3 3732   9.026   9.721   5.321  0.1679 -0.0927 -0.8624
  118DT      C2 3733   9.193   9.761   5.214  0.3986 -0.3717 -0.5976
  118DT      O2 3734   9.140   9.809   5.116 -0.3022 -0.3941 -0.3274
  118DT     C3' 3735   9.637   9.858   5.069  0.2107 -0.0496  0.3280
  118DT     H3' 3736   9.730   9.865   5.125  0.6197  3.6557 -0.5511
  118DT     C2' 3737   9.517   9.882   5.167 -0.4853 -0.5183 -0.3942
  118DT    H2'1 3738   9.549   9.857   5.269  0.6434 -0.0684 -0.6329
  118DT    H2'2 3739   9.477   9.982   5.155 -1.9375 -1.1351 -0.9273
  118DT     O3' 3740   9.639   9.961   4.971 -0.1279  0.4355 -0.2811
  119DT       P 3741   9.667  10.110   5.008 -0.0739  0.1464  0.1815
  119DT     O1P 3742   9.738  10.162   4.890  0.7241  0.0441 -0.2758
  119DT     O2P 3743   9.726  10.122   5.141  0.3479 -0.3047 -0.0192
  119DT     O5' 3744   9.526  10.186   5.019 -0.7583 -0.1034  0.0151
  119DT     C5' 3745   9.468  10.218   4.894  0.2965 -0.2109  0.0472
  119DT    H5'1 3746   9.482  10.139   4.820  1.1750 -1.4279  1.4624
  119DT    H5'2 3747   9.512  10.313   4.865 -0.5599 -0.1755 -1.2023
  119DT     C4' 3748   9.320  10.241   4.907 -0.0696 -0.5329  0.0964
  119DT     H4' 3749   9.276  10.231   4.807  1.2661  4.2706 -1.2066
  119DT     O4' 3750   9.260  10.142   4.992  0.0430  0.0248  0.0826
  119DT     C1' 3751   9.177  10.207   5.080  0.0901 -0.3875 -0.5418
  119DT     H1' 3752   9.082  10.230   5.034 -0.4316 -2.0202 -0.3454
  119DT      N1 3753   9.159  10.123   5.201 -0.4720  0.0308 -0.6119
  119DT      C6 3754   9.265  10.097   5.288 -0.0679 -0.4230  0.3078
  119DT      H6 3755   9.365  10.122   5.257  0.0995 -1.0299  0.3562
  119DT      C5 3756   9.248  10.050   5.416 -0.2278 -0.0955  0.1561
  119DT      C7 3757   9.376  10.027   5.500 -0.2437 -0.5480 -0.6989
  119DT     H71 3758   9.379   9.919   5.517  0.9945 -0.7449 -1.9646
  119DT     H72 3759   9.466  10.069   5.456  0.7814 -0.8714  1.0055
  119DT     H73 3760   9.363  10.073   5.598  1.5645  0.5980 -0.9511
  119DT      C4 3761   9.118  10.021   5.467  0.1852 -0.5800 -0.5551
  119DT      O4 3762   9.082   9.981   5.578 -0.2184 -0.5405 -0.5773
  119DT      N3 3763   9.014  10.057   5.379  0.3783 -0.2407 -0.3238
  119DT      H3 3764   8.918  10.057   5.410 -0.2002 -1.3783 -1.9982
  119DT      C2 3765   9.030  10.109   5.253 -0.7370  0.0095  0.3765
  119DT      O2 3766   8.931  10.137   5.183  0.8365 -0.0875  0.1433
  119DT     C3' 3767   9.282  10.378   4.966 -0.6666 -0.5631 -0.4892
  119DT     H3' 3768   9.367  10.446   4.968 -1.8873  1.0397 -0.7124
  119DT     C2' 3769   9.256  10.330   5.109 -0.1945  0.0507  0.1745
  119DT    H2'1 3770   9.350  10.315   5.161 -0.0520 -1.2023 -0.3990
  119DT    H2'2 3771   9.189  10.394   5.165 -0.3009 -0.5602  0.7564
  119DT     O3' 3772   9.171  10.436   4.898 -0.1911  0.5897 -0.1070
  120DT       P 3773   9.081  10.561   4.945  0.2671 -0.6018  0.2891
  120DT     O1P 3774   9.060  10.625   4.821  0.1120  0.5810  0.2458
  120DT     O2P 3775   9.146  10.631   5.056 -0.4092 -0.6982 -0.4913
  120DT     O5' 3776   8.941  10.504   5.005 -0.1854  0.3591 -0.2000
  120DT     C5' 3777   8.868  10.416   4.939  0.5881  0.1043  0.9347
  120DT    H5'1 3778   8.903  10.313   4.947  0.0588 -0.5351 -2.8943
  120DT    H5'2 3779   8.859  10.447   4.835 -0.4478 -2.0163  0.3368
  120DT     C4' 3780   8.725  10.397   4.994 -0.3663  0.1343  0.8766
  120DT     H4' 3781   8.674  10.331   4.923 -1.7489  0.5523  1.4435
  120DT     O4' 3782   8.725  10.347   5.126  0.9217  0.6082  0.1835
  120DT     C1' 3783   8.659  10.438   5.210 -0.6645 -0.0319  0.0306
  120DT     H1' 3784   8.554  10.417   5.229 -0.2136 -1.8032  0.7902
  120DT      N1 3785   8.722  10.435   5.345 -0.8544 -0.3613 -0.1536
  120DT      C6 3786   8.860  10.449   5.352 -0.1127  0.4740  0.4247
  120DT      H6 3787   8.915  10.477   5.263  1.1323  1.2254  1.4063
  120DT      C5 3788   8.930  10.416   5.464  0.2494  0.7801 -0.4628
  120DT      C7 3789   9.077  10.417   5.459  0.7809 -0.1803  1.1830
  120DT     H71 3790   9.124  10.482   5.385 -0.9456 -2.2116 -1.8981
  120DT     H72 3791   9.117  10.449   5.555  1.1641  3.1729  0.0325
  120DT     H73 3792   9.102  10.317   5.425 -2.4859 -0.8946  0.5390
  120DT      C4 3793   8.859  10.377   5.585  0.2125 -0.1548 -0.2902
  120DT      O4 3794   8.916  10.348   5.693  0.0584  0.2924  0.1281
  120DT      N3 3795   8.722  10.371   5.577 -0.1953 -0.1186  0.3005
  120DT      H3 3796   8.680  10.314   5.649 -0.0543 -1.5540 -0.7020
  120DT      C2 3797   8.652  10.406   5.467  0.1569  0.2669  0.9030
  120DT      O2 3798   8.531  10.392   5.464  0.2813  0.1742  0.5956
  120DT     C3' 3799   8.648  10.534   4.994 -0.7790  0.1188  0.0059
  120DT     H3' 3800   8.699  10.604   4.928  0.1510 -0.9522 -0.4473
  120DT     C2' 3801   8.675  10.569   5.139 -0.2348  0.6401 -0.0412
  120DT    H2'1 3802   8.775  10.608   5.157 -0.3328  0.2112  1.6191
  120DT    H2'2 3803   8.603  10.639   5.182  1.4938  1.6566  1.3352
  120DT     O3' 3804   8.514  10.524   4.946  0.1628 -0.0952 -0.5493
  121DG       P 3805   8.425  10.658   4.923 -0.0894  0.0302 -0.0924
  121DG     O1P 3806   8.310  10.605   4.845 -0.6613  0.0980  0.4300
  121DG     O2P 3807   8.513  10.759   4.861  0.0686  0.8372  0.0849
  121DG     O5' 3808   8.378  10.711   5.064  0.6429 -0.2898 -0.4887
  121DG     C5' 3809   8.279  10.639   5.140 -0.6968  0.2938  0.2618
  121DG    H5'1 3810   8.298  10.532   5.135  1.4870  0.5271  1.9715
  121DG    H5'2 3811   8.185  10.663   5.091 -1.0782 -1.9131 -0.1598
  121DG     C4' 3812   8.265  10.688   5.287 -0.3279  0.3381  0.8222
  121DG     H4' 3813   8.181  10.635   5.332  1.1649 -1.8585  1.2036
  121DG     O4' 3814   8.394  10.649   5.341 -0.2075 -0.1555  0.4566
  121DG     C1' 3815   8.421  10.742   5.436  0.2493 -0.3660 -0.5891
  121DG     H1' 3816   8.336  10.733   5.504 -0.3441 -3.6279 -1.5721
  121DG      N9 3817   8.557  10.723   5.498 -0.4978  0.3287  0.4142
  121DG      C8 3818   8.680  10.743   5.452 -0.2448  0.2367 -0.3192
  121DG      H8 3819   8.697  10.784   5.353  1.1422 -0.0594 -0.2226
  121DG      N7 3820   8.773  10.743   5.545  0.1082  1.1157 -0.0925
  121DG      C5 3821   8.707  10.687   5.656  0.5981  0.3322 -0.4954
  121DG      C6 3822   8.744  10.659   5.792 -0.1165  0.7021 -0.2675
  121DG      O6 3823   8.859  10.665   5.839  0.3493  0.0090  0.5622
  121DG      N1 3824   8.639  10.628   5.874 -0.8163  0.0497 -0.8837
  121DG      H1 3825   8.663  10.613   5.971 -2.2757  0.4231 -0.4391
  121DG      C2 3826   8.512  10.610   5.835 -0.5578  0.0670 -0.0342
  121DG      N2 3827   8.421  10.579   5.923  0.0833 -0.2913 -0.2176
  121DG     H21 3828   8.451  10.536   6.009  1.7886 -1.1837 -1.2211
  121DG     H22 3829   8.321  10.568   5.907 -0.1344 -0.0004  0.9000
  121DG      N3 3830   8.469  10.642   5.712 -0.3614 -0.4151  0.1343
  121DG      C4 3831   8.574  10.683   5.625 -0.1025  0.9318 -0.0339
  121DG     C3' 3832   8.250  10.838   5.294 -0.3992  0.1282 -0.0167
  121DG     H3' 3833   8.234  10.883   5.197 -2.2942 -0.8390 -0.1943
  121DG     C2' 3834   8.390  10.869   5.349  0.0844  0.1890 -0.3185
  121DG    H2'1 3835   8.462  10.882   5.269  2.1727  2.1620  1.7320
  121DG    H2'2 3836   8.394  10.961   5.408 -0.2228 -0.6989  1.1524
  121DG     O3' 3837   8.155  10.871   5.393  0.3808  0.3042 -0.0697
  122DG       P 3838   7.996  10.866   5.368  0.4500 -0.1340  0.5145
  122DG     O1P 3839   7.951  10.748   5.290 -0.0580 -0.2018  0.2019
  122DG     O2P 3840   7.960  11.003   5.314  0.2537 -0.2185  0.2405
  122DG     O5' 3841   7.935  10.857   5.516  0.0273  0.1151  0.4669
  122DG     C5' 3842   7.921  10.731   5.574 -0.6712  0.6049  0.8765
  122DG    H5'1 3843   8.010  10.671   5.554 -1.1231 -0.1174  0.9871
  122DG    H5'2 3844   7.835  10.688   5.522  0.0844  0.6793 -0.4880
  122DG     C4' 3845   7.906  10.727   5.723  0.6692 -0.8060 -0.1806
  122DG     H4' 3846   7.846  10.639   5.746 -0.2772 -0.4374 -1.1350
  122DG     O4' 3847   8.036  10.728   5.786  0.1986 -0.0774  0.9510
  122DG     C1' 3848   8.054  10.842   5.874  0.4055  0.1019  0.5197
  122DG     H1' 3849   8.028  10.815   5.976 -0.0537  1.7108  0.8674
  122DG      N9 3850   8.187  10.893   5.868  0.3356 -0.9610 -0.5969
  122DG      C8 3851   8.256  10.933   5.758 -0.0715 -0.1120  0.3791
  122DG      H8 3852   8.226  10.922   5.655  0.7671  0.5868  0.0484
  122DG      N7 3853   8.380  10.956   5.781 -0.5060 -0.2069 -1.0408
  122DG      C5 3854   8.397  10.918   5.919  0.6547 -0.1153  0.2567
  122DG      C6 3855   8.512  10.914   6.007 -0.1796 -0.2974 -0.1376
  122DG      O6 3856   8.630  10.932   5.981  0.0436  1.0054  0.0979
  122DG      N1 3857   8.481  10.870   6.142 -0.2938  0.0298  0.2408
  122DG      H1 3858   8.556  10.896   6.205  1.1392  0.5755 -1.5807
  122DG      C2 3859   8.357  10.837   6.180 -0.0001  0.3763 -0.2878
  122DG      N2 3860   8.343  10.832   6.309  0.2722 -0.0222 -0.0215
  122DG     H21 3861   8.408  10.877   6.372 -1.8738  0.5049  1.9739
  122DG     H22 3862   8.248  10.814   6.339  0.7716  0.2703  1.8526
  122DG      N3 3863   8.253  10.838   6.098  0.2866  0.3527 -0.4645
  122DG      C4 3864   8.280  10.874   5.971 -0.4836 -0.2313 -0.0988
  122DG     C3' 3865   7.830  10.845   5.782  1.1278  0.2642 -0.3734
  122DG     H3' 3866   7.769  10.880   5.699  1.2456  0.6107 -0.3154
  122DG     C2' 3867   7.945  10.937   5.828 -0.0732  0.2363  0.0688
  122DG    H2'1 3868   7.988  11.000   5.750  2.3569 -2.4242 -0.9206
  122DG    H2'2 3869   7.923  10.992   5.919 -1.5436  0.4231 -0.3822
  122DG     O3' 3870   7.743  10.823   5.896 -0.2574 -0.1442  0.1408
  123DT       P 3871   7.645  10.929   5.962  0.2097  0.1582  0.1266
  123DT     O1P 3872   7.525  10.864   6.020 -0.3471 -0.3545 -0.1938
  123DT     O2P 3873   7.624  11.032   5.861  0.4482 -0.1723 -0.2834
  123DT     O5' 3874   7.742  10.989   6.080 -0.3620  0.0956 -0.1954
  123DT     C5' 3875   7.738  10.929   6.213 -1.0720  0.2759  0.4257
  123DT    H5'1 3876   7.759  10.822   6.210 -0.4526  0.4081 -0.1392
  123DT    H5'2 3877   7.643  10.957   6.258 -3.6504 -3.0031 -2.4081
  123DT     C4' 3878   7.842  10.992   6.300 -0.1901  0.2137 -0.3579
  123DT     H4' 3879   7.840  10.951   6.401 -0.8385  1.1646  0.0245
  123DT     O4' 3880   7.976  10.969   6.247 -0.1958 -0.4432  0.2080
  123DT     C1' 3881   8.068  11.061   6.304  0.1150  0.0084  0.1146
  123DT     H1' 3882   8.136  11.011   6.372 -1.3820  0.0987  1.7551
  123DT      N1 3883   8.136  11.133   6.188  0.2042 -0.1604 -0.5246
  123DT      C6 3884   8.081  11.171   6.066  0.3755  0.2989 -0.4899
  123DT      H6 3885   7.975  11.158   6.051  0.3025  2.1729 -1.9172
  123DT      C5 3886   8.157  11.235   5.972  0.5291  0.2009  0.3908
  123DT      C7 3887   8.089  11.281   5.844  0.3516 -0.2386  0.4137
  123DT     H71 3888   8.134  11.228   5.761 -0.8578  1.5510 -1.4849
  123DT     H72 3889   7.982  11.260   5.849 -0.1190  1.4040 -1.6257
  123DT     H73 3890   8.093  11.390   5.836  0.8103 -0.3842 -1.9148
  123DT      C4 3891   8.299  11.263   5.999 -0.1366  0.4013 -0.9339
  123DT      O4 3892   8.374  11.316   5.923  0.4560 -0.4585  0.6182
  123DT      N3 3893   8.347  11.223   6.120  0.3747  0.5610 -0.9190
  123DT      H3 3894   8.436  11.258   6.152  0.4242  0.4780 -0.9672
  123DT      C2 3895   8.270  11.156   6.215 -0.6391  0.5495 -0.1982
  123DT      O2 3896   8.323  11.137   6.334  0.0431 -0.4707  0.4502
  123DT     C3' 3897   7.841  11.148   6.319  0.4531  0.3641 -0.1040
  123DT     H3' 3898   7.836  11.197   6.222 -0.2165  3.4833  1.3813
  123DT     C2' 3899   7.981  11.158   6.379  0.1977  0.4198 -0.1840
  123DT    H2'1 3900   8.009  11.263   6.369  0.6473  0.4293  0.9487
  123DT    H2'2 3901   7.978  11.124   6.483 -0.3074  1.0822  0.0305
  123DT     O3' 3902   7.738  11.198   6.402 -0.7003  0.4214  0.5636
  124DA       P 3903   7.707  11.358   6.402  0.2371 -0.2707 -0.0131
  124DA     O1P 3904   7.581  11.372   6.485 -0.6343  0.2994  0.6724
  124DA     O2P 3905   7.717  11.405   6.260 -0.0363 -0.2282 -0.2425
  124DA     O5' 3906   7.833  11.425   6.481  0.3662  0.1243 -0.2353
  124DA     C5' 3907   7.855  11.391   6.617 -0.1543 -0.0347  0.4380
  124DA    H5'1 3908   7.869  11.283   6.612 -1.4630 -0.2091  0.2728
  124DA    H5'2 3909   7.775  11.421   6.685  0.7824  0.6680  1.2519
  124DA     C4' 3910   7.973  11.460   6.687  0.2898  0.0254  0.5936
  124DA     H4' 3911   7.979  11.415   6.786 -3.5162 -1.5505  0.2937
  124DA     O4' 3912   8.086  11.427   6.615 -0.3000 -0.2014  0.1271
  124DA     C1' 3913   8.155  11.545   6.574 -0.6443  0.0717  0.2781
  124DA     H1' 3914   8.234  11.550   6.649  0.2305 -2.4144 -0.3578
  124DA      N9 3915   8.212  11.520   6.437  0.0430 -0.3377 -0.3668
  124DA      C8 3916   8.143  11.513   6.316  0.2302  0.0591  0.1381
  124DA      H8 3917   8.035  11.503   6.316  0.0504  1.6594  1.2080
  124DA      N7 3918   8.214  11.512   6.207 -0.7871  0.4231 -0.6912
  124DA      C5 3919   8.344  11.530   6.261 -0.5714  0.8849 -0.3261
  124DA      C6 3920   8.474  11.538   6.209  0.6886 -0.6406  0.6863
  124DA      N6 3921   8.498  11.525   6.080  0.2186 -1.4451  0.2974
  124DA     H61 3922   8.415  11.502   6.028  0.0109  1.9012 -1.1391
  124DA     H62 3923   8.591  11.514   6.042 -0.6498 -0.8127 -2.2675
  124DA      N1 3924   8.581  11.554   6.285  0.3741  0.1130 -0.2682
  124DA      C2 3925   8.565  11.543   6.415 -0.2498 -0.0924  0.2151
  124DA      H2 3926   8.653  11.554   6.476  0.5214  0.6976 -0.9926
  124DA      N3 3927   8.452  11.536   6.483 -0.6319 -0.4980  0.1763
  124DA      C4 3928   8.343  11.526   6.401  0.2898 -0.3903 -0.4426
  124DA     C3' 3929   7.966  11.613   6.698 -0.6485  0.0625  0.3969
  124DA     H3' 3930   7.864  11.649   6.685 -0.9007 -0.1545  1.6266
  124DA     C2' 3931   8.057  11.659   6.585  0.2024  0.7308 -0.1174
  124DA    H2'1 3932   7.994  11.659   6.495  0.1772 -0.9222 -0.1283
  124DA    H2'2 3933   8.104  11.756   6.603  4.3309 -1.2549  0.9772
  124DA     O3' 3934   8.028  11.649   6.821  0.1326 -0.1114 -0.2125
  125DG       P 3935   7.989  11.785   6.897  0.0650  0.3815 -0.2801
  125DG     O1P 3936   8.042  11.780   7.036  0.8927 -0.0970 -0.0241
  125DG     O2P 3937   7.841  11.811   6.883 -0.2459 -0.4684  0.3163
  125DG     O5' 3938   8.063  11.898   6.826  0.6584  0.2788  0.2785
  125DG     C5' 3939   8.176  11.970   6.870 -0.2645 -0.1779 -0.0551
  125DG    H5'1 3940   8.251  11.905   6.916  0.9947  1.4846  0.3526
  125DG    H5'2 3941   8.146  12.041   6.948 -0.5567  2.4944 -2.4433
  125DG     C4' 3942   8.237  12.057   6.758 -0.3700 -0.0137 -0.1397
  125DG     H4' 3943   8.318  12.114   6.803 -1.4521  1.5642 -0.1189
  125DG     O4' 3944   8.295  11.982   6.650 -0.2288  0.8160  0.4353
  125DG     C1' 3945   8.267  12.058   6.530  0.6161 -0.2647 -0.6762
  125DG     H1' 3946   8.319  12.154   6.532 -0.9780  0.6518 -1.3244
  125DG      N9 3947   8.286  11.977   6.410  0.3805 -0.3256 -0.7436
  125DG      C8 3948   8.195  11.895   6.348 -0.4869 -0.5509 -0.4363
  125DG      H8 3949   8.098  11.872   6.389  0.0897 -2.0727  0.1172
  125DG      N7 3950   8.245  11.847   6.240 -0.5946 -0.0273 -0.4233
  125DG      C5 3951   8.384  11.884   6.238 -0.1945 -0.2969 -0.0451
  125DG      C6 3952   8.494  11.867   6.147  0.7788 -0.6146  0.4549
  125DG      O6 3953   8.498  11.834   6.025 -0.1505 -0.4821 -0.2774
  125DG      N1 3954   8.615  11.909   6.200  0.4616  0.0401 -0.2489
  125DG      H1 3955   8.701  11.899   6.147  0.5794 -0.5727  0.0510
  125DG      C2 3956   8.624  11.981   6.312  0.2907 -0.2302  1.5795
  125DG      N2 3957   8.736  12.022   6.348 -0.0777  0.1163  0.0806
  125DG     H21 3958   8.817  12.014   6.289  1.8237  2.4169  2.1294
  125DG     H22 3959   8.751  12.069   6.437 -1.9322 -0.8970  0.9816
  125DG      N3 3960   8.520  12.009   6.393 -0.7366  0.0187 -0.5513
  125DG      C4 3961   8.406  11.951   6.352 -0.0131  0.1235 -0.1081
  125DG     C3' 3962   8.139  12.161   6.696  0.0796  0.6866 -0.2887
  125DG     H3' 3963   8.039  12.164   6.739 -0.0096 -1.3050 -0.2647
  125DG     C2' 3964   8.124  12.106   6.556 -0.3545  0.5058  0.1065
  125DG    H2'1 3965   8.056  12.021   6.563 -0.9572  1.0362  0.8062
  125DG    H2'2 3966   8.086  12.179   6.484 -1.8136 -1.9152 -1.7332
  125DG     O3' 3967   8.209  12.286   6.680 -0.1241  0.6367 -0.0102
  126DA       P 3968   8.195  12.408   6.779  0.0140 -0.5272  0.4919
  126DA     O1P 3969   8.196  12.354   6.920 -0.7502  0.5269 -0.2134
  126DA     O2P 3970   8.087  12.503   6.740 -0.5746  0.0732 -0.1208
  126DA     O5' 3971   8.340  12.473   6.748  0.3033 -1.0909 -0.2742
  126DA     C5' 3972   8.450  12.429   6.817  0.5095 -0.3343 -0.4923
  126DA    H5'1 3973   8.451  12.320   6.815 -3.8598 -0.6734  2.0316
  126DA    H5'2 3974   8.450  12.456   6.922  1.8987 -0.9320 -0.3292
  126DA     C4' 3975   8.577  12.486   6.752  0.2475  0.2645  0.1602
  126DA     H4' 3976   8.661  12.455   6.816 -0.3239 -2.9345 -0.4575
  126DA     O4' 3977   8.603  12.402   6.644 -0.4522 -0.3459 -0.1104
  126DA     C1' 3978   8.601  12.485   6.524  0.1102  0.5644 -0.9083
  126DA     H1' 3979   8.701  12.517   6.495  0.3534 -0.0711 -0.8055
  126DA      N9 3980   8.538  12.421   6.406 -0.0410  0.2920 -0.2333
  126DA      C8 3981   8.411  12.372   6.394 -0.4011 -0.9133 -0.1102
  126DA      H8 3982   8.344  12.382   6.478  0.9269  0.7849  0.8176
  126DA      N7 3983   8.374  12.314   6.281 -0.2410 -0.1351  0.6309
  126DA      C5 3984   8.496  12.318   6.209  0.3749 -0.1045  0.4400
  126DA      C6 3985   8.538  12.276   6.080 -0.1910  0.3781 -0.7566
  126DA      N6 3986   8.461  12.224   5.985 -0.4290  0.3764  0.7576
  126DA     H61 3987   8.361  12.214   5.992 -0.4730  1.6148  2.4113
  126DA     H62 3988   8.510  12.205   5.899  2.0338  2.8059  1.4769
  126DA      N1 3989   8.667  12.293   6.040 -0.0296  0.0345 -0.1108
  126DA      C2 3990   8.753  12.343   6.131  0.1040  0.4726 -0.6761
  126DA      H2 3991   8.853  12.360   6.094 -0.1781 -0.5983 -2.0431
  126DA      N3 3992   8.725  12.392   6.252 -0.2314 -0.4445  0.5249
  126DA      C4 3993   8.592  12.382   6.284 -0.6822  0.2096  0.5876
  126DA     C3' 3994   8.575  12.633   6.721  0.7544  0.4782  0.4782
  126DA     H3' 3995   8.515  12.694   6.789  3.9999  2.8644  1.4154
  126DA     C2' 3996   8.530  12.614   6.566  0.2748  0.7607 -0.3411
  126DA    H2'1 3997   8.424  12.593   6.553  0.7028 -2.7833  0.8095
  126DA    H2'2 3998   8.575  12.690   6.503  0.5014  0.1699 -0.9052
  126DA     O3' 3999   8.707  12.684   6.742 -0.2390 -0.0636  0.1841
  127DA       P 4000   8.738  12.842   6.736  0.4512 -0.0539  0.2015
  127DA     O1P 4001   8.860  12.863   6.819 -0.2039  0.2175  0.2908
  127DA     O2P 4002   8.617  12.919   6.772 -0.4275 -0.9964  0.2580
  127DA     O5' 4003   8.772  12.848   6.579  0.0923  0.6598  0.0293
  127DA     C5' 4004   8.897  12.800   6.531  0.5012 -0.2643  0.3887
  127DA    H5'1 4005   8.892  12.691   6.524  0.0510 -0.1775 -1.0705
  127DA    H5'2 4006   8.977  12.838   6.593  0.1847 -0.0280  0.6541
  127DA     C4' 4007   8.910  12.834   6.387 -0.2100  0.4789  0.0283
  127DA     H4' 4008   9.011  12.805   6.360  0.0245  0.0709  1.3093
  127DA     O4' 4009   8.834  12.753   6.303  0.9502 -0.4673 -0.3401
  127DA     C1' 4010   8.775  12.839   6.207 -0.5814 -0.3429 -0.4663
  127DA     H1' 4011   8.844  12.867   6.127 -0.9568  0.6646 -0.4551
  127DA      N9 4012   8.659  12.771   6.150 -0.5567 -0.0758 -0.4994
  127DA      C8 4013   8.537  12.747   6.220 -0.6934 -0.1835  0.6241
  127DA      H8 4014   8.518  12.782   6.321 -1.7870 -0.9147  0.6816
  127DA      N7 4015   8.458  12.674   6.150  0.4029  0.7336 -0.2500
  127DA      C5 4016   8.526  12.647   6.033 -0.1312  0.9782 -0.3699
  127DA      C6 4017   8.495  12.570   5.915  0.3226 -0.1000 -0.4250
  127DA      N6 4018   8.373  12.522   5.889  0.2668  0.0884 -0.6375
  127DA     H61 4019   8.297  12.523   5.955 -0.5984 -1.7822 -1.5452
  127DA     H62 4020   8.366  12.485   5.795  1.2179 -1.7695 -0.0323
  127DA      N1 4021   8.578  12.561   5.811  0.9338 -0.2402 -0.3348
  127DA      C2 4022   8.690  12.627   5.821  0.4266  0.0389  0.6951
  127DA      H2 4023   8.754  12.606   5.736 -0.9848 -2.4637  0.1631
  127DA      N3 4024   8.736  12.706   5.924  0.3585 -0.1653  0.0430
  127DA      C4 4025   8.646  12.713   6.026 -0.0826  0.2721 -0.0274
  127DA     C3' 4026   8.882  12.982   6.351 -0.2933 -0.4056 -0.4195
  127DA     H3' 4027   8.861  13.045   6.438  1.6690  1.3174 -1.1167
  127DA     C2' 4028   8.754  12.975   6.269 -1.4787 -0.6636 -0.3148
  127DA    H2'1 4029   8.663  12.982   6.329 -1.5703 -0.1895 -0.5031
  127DA    H2'2 4030   8.748  13.058   6.198 -1.4019 -1.3224 -1.1100
  127DA     O3' 4031   8.987  13.044   6.275 -0.0212 -0.3618  0.1010
  128DT       P 4032   9.009  13.197   6.257  0.5212 -0.1893 -0.3668
  128DT     O1P 4033   9.152  13.227   6.263  0.1684  0.0264  0.0644
  128DT     O2P 4034   8.913  13.270   6.340  0.2364 -0.4611  0.2879
  128DT     O5' 4035   8.967  13.225   6.102 -0.3852 -0.6878 -0.2968
  128DT     C5' 4036   9.020  13.139   5.996 -0.6075 -1.2205 -0.3196
  128DT    H5'1 4037   9.030  13.038   6.036  0.6760 -0.4370  1.4811
  128DT    H5'2 4038   9.122  13.169   5.972 -0.4247 -1.2093  0.4445
  128DT     C4' 4039   8.927  13.134   5.871 -0.0009 -0.3759  0.0725
  128DT     H4' 4040   8.985  13.087   5.791 -1.3470  1.4880 -2.1304
  128DT     O4' 4041   8.811  13.066   5.903  0.4844 -0.9122 -0.2359
  128DT     C1' 4042   8.709  13.132   5.829 -0.4197 -0.0326  0.0805
  128DT     H1' 4043   8.727  13.121   5.722  0.5566  3.2844 -0.2142
  128DT      N1 4044   8.581  13.062   5.860 -0.8869 -0.4568  0.6195
  128DT      C6 4045   8.524  13.082   5.980  0.2820  0.0690  0.4800
  128DT      H6 4046   8.565  13.153   6.050  0.0445 -0.1497  0.8511
  128DT      C5 4047   8.406  13.018   5.999  0.5045 -0.5205  0.4837
  128DT      C7 4048   8.335  13.035   6.129 -0.5215  0.0662 -1.0160
  128DT     H71 4049   8.238  13.080   6.107  0.1264  1.2664 -1.5168
  128DT     H72 4050   8.327  12.936   6.174 -0.1686 -0.3400 -1.8198
  128DT     H73 4051   8.386  13.103   6.197 -1.5677  1.5074 -1.6158
  128DT      C4 4052   8.343  12.933   5.902 -0.8137 -0.0930 -1.3057
  128DT      O4 4053   8.236  12.873   5.909 -0.4670 -0.2253  0.1001
  128DT      N3 4054   8.415  12.915   5.785 -0.4546 -0.3361  0.1268
  128DT      H3 4055   8.381  12.842   5.725 -1.0506  0.1947 -0.1964
  128DT      C2 4056   8.533  12.979   5.761  0.3999 -0.6426 -0.2093
  128DT      O2 4057   8.582  12.964   5.651  0.2268 -0.6522 -0.6105
  128DT     C3' 4058   8.880  13.275   5.832  0.5355 -0.0548  0.2392
  128DT     H3' 4059   8.937  13.348   5.889 -1.0178  0.3130  1.3964
  128DT     C2' 4060   8.737  13.277   5.873 -0.2221 -0.1005 -0.0502
  128DT    H2'1 4061   8.736  13.285   5.981 -1.8556  3.0039 -0.1870
  128DT    H2'2 4062   8.672  13.350   5.825  0.9490  0.7687 -0.3611
  128DT     O3' 4063   8.883  13.298   5.687 -0.6484  0.4009 -0.4808
  129DC       P 4064   8.925  13.437   5.620  0.2171 -0.1326  0.1461
  129DC     O1P 4065   9.072  13.445   5.617  0.6784 -0.5353 -0.0048
  129DC     O2P 4066   8.845  13.544   5.688  0.2123 -0.3829  0.1914
  129DC     O5' 4067   8.872  13.419   5.466 -0.0709 -0.5407  0.0438
  129DC     C5' 4068   8.940  13.339   5.369 -0.3692 -0.3545 -0.0217
  129DC    H5'1 4069   8.997  13.259   5.416  1.0616  0.6216 -0.0447
  129DC    H5'2 4070   9.012  13.399   5.313  0.0787 -0.9676 -0.1146
  129DC     C4' 4071   8.832  13.268   5.286  0.1942 -0.0181  0.2851
  129DC     H4' 4072   8.891  13.194   5.232  0.7355 -0.3795  1.3462
  129DC     O4' 4073   8.739  13.195   5.362 -0.1981 -0.8233 -0.1601
  129DC     C1' 4074   8.610  13.237   5.316 -0.0236  0.1488  0.1622
  129DC     H1' 4075   8.586  13.168   5.235  0.8134 -0.5353  0.4768
  129DC      N1 4076   8.510  13.221   5.427 -0.4202  0.3543  0.2817
  129DC      C6 4077   8.523  13.292   5.541 -0.2333  0.5109  0.1963
  129DC      H6 4078   8.594  13.372   5.549 -0.7202  0.8021  2.1655
  129DC      C5 4079   8.434  13.282   5.641  0.4583 -0.1302  0.6506
  129DC      H5 4080   8.444  13.350   5.724 -1.4359  0.3675  0.5096
  129DC      C4 4081   8.331  13.183   5.618  0.0060  0.2250  0.6687
  129DC      N4 4082   8.231  13.168   5.696 -0.4208  0.2016  0.0426
  129DC     H41 4083   8.228  13.214   5.786  1.2681  0.2071  0.1215
  129DC     H42 4084   8.175  13.086   5.676  1.8716 -0.8517 -2.7515
  129DC      N3 4085   8.312  13.121   5.505  0.3754 -0.1126  0.6160
  129DC      C2 4086   8.404  13.136   5.406  0.4511  0.1623 -0.6785
  129DC      O2 4087   8.393  13.066   5.307  0.6347  0.4235 -0.3713
  129DC     C3' 4088   8.760  13.367   5.193  0.3133  0.5925 -0.1175
  129DC     H3' 4089   8.826  13.451   5.170  2.0805 -0.4796  0.7800
  129DC     C2' 4090   8.620  13.379   5.261  0.1429 -0.7670 -0.1968
  129DC    H2'1 4091   8.611  13.450   5.343 -2.6855 -3.5918  2.1523
  129DC    H2'2 4092   8.538  13.390   5.190 -0.2409 -2.1901 -0.0075
  129DC     O3' 4093   8.736  13.304   5.062  0.3743  0.3007  0.0546
  130DT       P 4094   8.706  13.389   4.931  0.1650  0.0621  0.0797
  130DT     O1P 4095   8.797  13.344   4.820  0.4248  0.3091 -0.7197
  130DT     O2P 4096   8.708  13.539   4.957 -0.5249  0.0212  0.0934
  130DT     O5' 4097   8.552  13.351   4.895 -0.4399 -0.1051  0.6307
  130DT     C5' 4098   8.520  13.218   4.838 -0.1330 -0.1502 -0.0098
  130DT    H5'1 4099   8.558  13.140   4.904  1.9716  0.9893  0.2333
  130DT    H5'2 4100   8.558  13.205   4.737  2.5094  0.8679  0.7555
  130DT     C4' 4101   8.373  13.194   4.834  0.1555  0.1463 -0.0877
  130DT     H4' 4102   8.356  13.093   4.794 -0.0897 -0.6418  1.9099
  130DT     O4' 4103   8.316  13.185   4.960  0.1639 -0.1099  0.3398
  130DT     C1' 4104   8.205  13.271   4.965  0.3151  0.5384  0.3485
  130DT     H1' 4105   8.114  13.225   4.929  0.3175 -1.3883  2.5559
  130DT      N1 4106   8.177  13.318   5.103  0.2565  1.0459 -0.3604
  130DT      C6 4107   8.247  13.419   5.170 -0.1315  0.2176 -0.9178
  130DT      H6 4108   8.329  13.463   5.115 -3.1196  3.6212 -3.0805
  130DT      C5 4109   8.228  13.449   5.300  0.0496  0.0671 -0.1903
  130DT      C7 4110   8.313  13.558   5.360 -0.1077 -0.0308 -0.3408
  130DT     H71 4111   8.362  13.526   5.452 -0.2801 -0.4376 -0.3846
  130DT     H72 4112   8.390  13.595   5.293  1.7573 -3.1008 -0.0756
  130DT     H73 4113   8.243  13.639   5.379 -0.8251 -0.6562 -0.2578
  130DT      C4 4114   8.123  13.386   5.382 -0.3122 -0.1083  0.6581
  130DT      O4 4115   8.099  13.415   5.497 -0.1610  0.5895  0.0380
  130DT      N3 4116   8.042  13.298   5.306  0.0108 -0.2446 -0.2993
  130DT      H3 4117   7.960  13.263   5.353  0.6798  0.7409  1.7265
  130DT      C2 4118   8.063  13.264   5.173 -0.4257  0.5040 -0.2176
  130DT      O2 4119   7.984  13.187   5.117  0.2649  1.0860  0.1655
  130DT     C3' 4120   8.301  13.303   4.757  0.2875  0.0189 -0.4871
  130DT     H3' 4121   8.364  13.375   4.704 -0.6778  1.1151 -0.1898
  130DT     C2' 4122   8.246  13.376   4.872  0.0802  0.1521  0.4275
  130DT    H2'1 4123   8.316  13.446   4.920 -0.3163 -0.7672  2.4589
  130DT    H2'2 4124   8.158  13.428   4.835 -1.7674 -3.8587 -1.4051
  130DT     O3' 4125   8.197  13.241   4.676  0.4646  0.0774 -0.2129
  131DG       P 4126   8.142  13.302   4.538 -0.2929  0.0997  0.0393
  131DG     O1P 4127   8.198  13.212   4.435  0.1855 -0.2038 -0.0987
  131DG     O2P 4128   8.175  13.448   4.529  0.1473 -0.1347 -0.7330
  131DG     O5' 4129   7.982  13.289   4.543  0.3927 -0.3238 -0.5322
  131DG     C5' 4130   7.921  13.163   4.508 -0.2352  0.4095 -0.5662
  131DG    H5'1 4131   7.983  13.085   4.553  1.8483  1.7197 -1.0127
  131DG    H5'2 4132   7.912  13.145   4.401 -1.0863 -0.9776 -0.2797
  131DG     C4' 4133   7.778  13.142   4.555  0.1314  0.0997  0.3299
  131DG     H4' 4134   7.752  13.039   4.533  0.2406 -0.4621  2.5912
  131DG     O4' 4135   7.787  13.158   4.699  0.1176  0.0110 -0.1310
  131DG     C1' 4136   7.688  13.258   4.742  0.6264 -0.2820 -0.3595
  131DG     H1' 4137   7.590  13.216   4.767  0.2887  1.3786  1.3848
  131DG      N9 4138   7.746  13.333   4.861 -0.6489  0.1122  0.3044
  131DG      C8 4139   7.860  13.401   4.866 -0.0672 -0.6883 -0.6128
  131DG      H8 4140   7.924  13.408   4.779  0.3171  0.2597 -0.2672
  131DG      N7 4141   7.888  13.457   4.980  0.0808  0.1874  0.3580
  131DG      C5 4142   7.772  13.438   5.056 -0.2507 -0.2726 -0.3409
  131DG      C6 4143   7.735  13.487   5.185  0.0616 -0.4129  0.2151
  131DG      O6 4144   7.799  13.560   5.259  0.8978 -0.0956  0.0947
  131DG      N1 4145   7.611  13.450   5.223 -0.3731  0.1679  0.1503
  131DG      H1 4146   7.586  13.459   5.321  1.2645 -1.9025  0.8301
  131DG      C2 4147   7.526  13.386   5.139  0.4822 -0.6676 -0.0419
  131DG      N2 4148   7.398  13.374   5.178  0.0811  0.0663 -0.0664
  131DG     H21 4149   7.359  13.419   5.259 -1.6564  1.3290 -1.5069
  131DG     H22 4150   7.343  13.302   5.133  0.1083 -0.3789  0.6016
  131DG      N3 4151   7.554  13.343   5.021  0.4440  0.2950  0.1464
  131DG      C4 4152   7.682  13.364   4.979  0.0683  0.4688 -0.2672
  131DG     C3' 4153   7.678  13.247   4.503  0.2651 -0.3269 -0.0625
  131DG     H3' 4154   7.715  13.297   4.413  0.6970  2.9551  1.7786
  131DG     C2' 4155   7.671  13.353   4.623  0.2539  0.4295 -0.2209
  131DG    H2'1 4156   7.759  13.416   4.616  0.8323 -0.4534 -1.0668
  131DG    H2'2 4157   7.574  13.399   4.645 -0.0365 -1.1701  2.3138
  131DG     O3' 4158   7.543  13.202   4.485 -0.3204 -0.2313 -0.0448
  132DC       P 4159   7.453  13.268   4.369 -0.2069  0.4145 -0.0508
  132DC     O1P 4160   7.391  13.159   4.296  0.1072 -0.5397  0.3024
  132DC     O2P 4161   7.532  13.374   4.297  0.0517  0.3597  0.2831
  132DC     O5' 4162   7.344  13.343   4.453  0.8231 -0.5252 -0.7128
  132DC     C5' 4163   7.242  13.273   4.520 -0.5271 -0.6563  0.3473
  132DC    H5'1 4164   7.284  13.193   4.582 -1.3795 -0.1890  1.5732
  132DC    H5'2 4165   7.182  13.223   4.444  0.1239 -1.3104  0.2542
  132DC     C4' 4166   7.156  13.357   4.611 -0.3814 -0.3502  0.2178
  132DC     H4' 4167   7.085  13.293   4.664 -0.6112 -1.7121 -1.6415
  132DC     O4' 4168   7.235  13.426   4.712  0.1822  0.0027  0.0250
  132DC     C1' 4169   7.215  13.564   4.701 -0.4742 -0.7684 -0.2274
  132DC     H1' 4170   7.139  13.599   4.771  1.4427  1.6191  0.8441
  132DC      N1 4171   7.340  13.633   4.756  0.2591  0.2380 -0.5449
  132DC      C6 4172   7.440  13.668   4.673 -1.0795 -0.7700  0.2480
  132DC      H6 4173   7.442  13.667   4.565  4.3868 -0.3102  0.0763
  132DC      C5 4174   7.558  13.718   4.731  0.1668 -0.3747  0.3121
  132DC      H5 4175   7.645  13.746   4.673  1.4524 -3.5151  0.5462
  132DC      C4 4176   7.563  13.740   4.869 -0.0566 -0.2953 -0.1251
  132DC      N4 4177   7.667  13.792   4.922  0.7397  0.3014 -0.3138
  132DC     H41 4178   7.748  13.805   4.864  0.1192  2.8606 -0.7031
  132DC     H42 4179   7.664  13.820   5.018 -0.4079 -0.8547  0.0285
  132DC      N3 4180   7.467  13.705   4.950 -0.1888  0.8974 -0.0001
  132DC      C2 4181   7.349  13.652   4.898  0.2493 -0.3163 -0.6818
  132DC      O2 4182   7.264  13.615   4.974  0.3811  0.5258 -0.6989
  132DC     C3' 4183   7.082  13.469   4.540  0.3622 -0.6590  0.4153
  132DC     H3' 4184   7.065  13.445   4.435  0.1320 -0.9393  0.5136
  132DC     C2' 4185   7.181  13.579   4.555  0.5368  0.6035  0.1699
  132DC    H2'1 4186   7.265  13.577   4.485 -1.2642 -2.1782 -2.1276
  132DC    H2'2 4187   7.135  13.677   4.540 -0.6238 -0.0335 -0.5428
  132DC     O3' 4188   6.960  13.497   4.607 -0.2991 -0.1416 -0.6109
  133DA       P 4189   6.814  13.489   4.545  0.0754 -0.2672  0.1886
  133DA     O1P 4190   6.786  13.351   4.500 -0.0378  0.2520  0.2813
  133DA     O2P 4191   6.790  13.609   4.456 -0.3608 -0.1692 -0.1088
  133DA     O5' 4192   6.724  13.517   4.671  0.3216 -0.1793 -0.8271
  133DA     C5' 4193   6.716  13.435   4.788  0.0680  0.3921  0.4889
  133DA    H5'1 4194   6.809  13.380   4.797  0.3623  0.9878  1.2839
  133DA    H5'2 4195   6.637  13.361   4.783 -2.3722  2.8573 -0.1301
  133DA     C4' 4196   6.703  13.511   4.915  0.3074 -0.5500 -0.2964
  133DA     H4' 4197   6.666  13.444   4.993 -0.1602  0.6590  0.5452
  133DA     O4' 4198   6.823  13.583   4.944 -0.8484  0.3580 -1.0175
  133DA     C1' 4199   6.806  13.726   4.942  0.2395  0.5174 -0.1826
  133DA     H1' 4200   6.790  13.760   5.044  0.9251  0.7628 -0.1524
  133DA      N9 4201   6.925  13.792   4.888 -0.5726 -0.3026  0.3643
  133DA      C8 4202   6.972  13.792   4.759 -0.4969  0.0117 -0.0369
  133DA      H8 4203   6.905  13.754   4.683 -1.0636 -0.3477  0.6370
  133DA      N7 4204   7.092  13.838   4.735 -0.5991 -0.4132 -0.4017
  133DA      C5 4205   7.128  13.884   4.863  0.2860 -0.1363 -0.1724
  133DA      C6 4206   7.233  13.954   4.928  0.7500 -0.4919  0.0257
  133DA      N6 4207   7.346  13.990   4.873 -0.5691 -0.4607 -0.1830
  133DA     H61 4208   7.357  13.977   4.773 -2.8550 -0.9593 -0.4232
  133DA     H62 4209   7.407  14.038   4.937 -0.0892 -0.7047 -0.4533
  133DA      N1 4210   7.228  13.993   5.053 -0.0254 -0.0308  0.5745
  133DA      C2 4211   7.126  13.950   5.122 -0.2182 -0.5611  0.0406
  133DA      H2 4212   7.123  13.992   5.222  2.2338 -1.5032  0.5899
  133DA      N3 4213   7.022  13.884   5.079  0.0917  0.4678 -0.5248
  133DA      C4 4214   7.023  13.862   4.947 -0.4904 -0.3327 -0.3008
  133DA     C3' 4215   6.600  13.624   4.896  0.3304  0.3310 -0.1150
  133DA     H3' 4216   6.533  13.597   4.814 -2.4382 -1.2995  2.4658
  133DA     C2' 4217   6.674  13.750   4.871 -0.6385 -0.1530  0.1543
  133DA    H2'1 4218   6.701  13.763   4.766  2.7548 -2.2475  0.6006
  133DA    H2'2 4219   6.628  13.842   4.908 -0.1175 -0.1122  0.7213
  133DA     O3' 4220   6.515  13.619   5.012  0.1943  0.1925 -0.6117
  134DG       P 4221   6.390  13.723   5.030 -0.1912 -0.2254 -0.2842
  134DG     O1P 4222   6.296  13.672   5.130 -0.2859  0.1405 -0.4474
  134DG     O2P 4223   6.341  13.751   4.893  0.3371 -0.2912 -0.1736
  134DG     O5' 4224   6.461  13.861   5.092 -0.1033  0.2008  0.1235
  134DG     C5' 4225   6.462  13.891   5.232  0.2463 -0.1543 -0.0075
  134DG    H5'1 4226   6.532  13.828   5.288  2.1979  2.2775  0.4361
  134DG    H5'2 4227   6.359  13.876   5.265  0.1848  1.3414  0.5733
  134DG     C4' 4228   6.495  14.037   5.260  0.3335  0.1718 -0.1336
  134DG     H4' 4229   6.489  14.053   5.367  0.3354  0.9972 -0.2488
  134DG     O4' 4230   6.622  14.078   5.214  0.6090  0.4214 -0.3474
  134DG     C1' 4231   6.594  14.173   5.111 -0.0490 -1.2421 -0.0706
  134DG     H1' 4232   6.603  14.276   5.147 -2.1886 -0.6015 -1.1683
  134DG      N9 4233   6.694  14.149   5.011 -0.2265  0.0178 -1.1131
  134DG      C8 4234   6.683  14.092   4.890 -0.1804  0.3023  0.0340
  134DG      H8 4235   6.588  14.050   4.863  0.3902 -0.3776 -1.0287
  134DG      N7 4236   6.793  14.099   4.819 -0.8316  0.1102  0.6503
  134DG      C5 4237   6.885  14.172   4.897 -0.7269  0.3518 -0.0517
  134DG      C6 4238   7.020  14.218   4.875 -0.4522  0.2019  0.7890
  134DG      O6 4239   7.088  14.212   4.773 -0.2571 -0.4646  0.3493
  134DG      N1 4240   7.078  14.290   4.980  0.3178 -0.8306  0.4656
  134DG      H1 4241   7.173  14.322   4.979  0.7749 -2.1228  0.7045
  134DG      C2 4242   7.006  14.322   5.092 -0.8205  0.5404 -0.4801
  134DG      N2 4243   7.059  14.400   5.182 -0.1724 -0.0993  0.2107
  134DG     H21 4244   7.151  14.439   5.181 -0.2363  0.0486  0.1230
  134DG     H22 4245   7.002  14.429   5.261  1.2812 -1.1079  1.7117
  134DG      N3 4246   6.881  14.284   5.120 -0.3953 -0.0182  0.5072
  134DG      C4 4247   6.825  14.203   5.020  0.1128 -0.2163 -0.0219
  134DG     C3' 4248   6.386  14.130   5.206 -0.3322 -0.2132  0.6876
  134DG     H3' 4249   6.292  14.077   5.203  0.1704 -1.1157  0.7050
  134DG     C2' 4250   6.450  14.163   5.067  0.5645 -0.0857 -0.6013
  134DG    H2'1 4251   6.439  14.076   5.001 -0.3434 -0.7470  0.3915
  134DG    H2'2 4252   6.421  14.252   5.012 -0.9744  0.4669  1.0031
  134DG     O3' 4253   6.380  14.242   5.293  0.1887 -0.5161  0.2068
  135DG       P 4254   6.281  14.366   5.276 -0.1845 -0.1648  0.2626
  135DG     O1P 4255   6.185  14.381   5.386  0.2936  0.1559 -0.4697
  135DG     O2P 4256   6.232  14.369   5.134  0.0949  0.7204 -0.3026
  135DG     O5' 4257   6.383  14.489   5.272  0.5363  0.5391 -0.1216
  135DG     C5' 4258   6.466  14.518   5.383  0.3137 -0.5683 -0.0789
  135DG    H5'1 4259   6.522  14.427   5.407 -0.5965 -0.8362  1.1274
  135DG    H5'2 4260   6.409  14.540   5.473  0.6828  1.4688 -0.3017
  135DG     C4' 4261   6.563  14.641   5.363  0.4519 -0.3236 -0.0689
  135DG     H4' 4262   6.600  14.668   5.463 -0.6294 -0.2167  0.3105
  135DG     O4' 4263   6.671  14.594   5.289 -0.0521  0.3849  0.5184
  135DG     C1' 4264   6.695  14.684   5.185 -0.3919 -0.0146 -0.0232
  135DG     H1' 4265   6.764  14.759   5.225 -1.1816  0.0755  1.2698
  135DG      N9 4266   6.741  14.612   5.063 -0.0327 -0.4087  0.2829
  135DG      C8 4267   6.669  14.514   4.999 -0.3124  0.4093  1.2449
  135DG      H8 4268   6.572  14.478   5.029 -0.3479  0.0221  0.6695
  135DG      N7 4269   6.722  14.475   4.887  0.2242 -0.6583  0.1904
  135DG      C5 4270   6.841  14.551   4.879 -0.1482  0.0370 -0.0053
  135DG      C6 4271   6.951  14.546   4.785  0.2290  0.7622  0.4219
  135DG      O6 4272   6.974  14.473   4.688 -0.5554 -0.4319  0.2296
  135DG      N1 4273   7.048  14.638   4.815 -0.5120 -0.2041  0.0724
  135DG      H1 4274   7.118  14.645   4.743 -2.2858 -1.9624 -1.9696
  135DG      C2 4275   7.049  14.729   4.917  0.1204 -0.3017  0.5629
  135DG      N2 4276   7.145  14.805   4.940 -0.0842 -0.6490  0.1968
  135DG     H21 4277   7.224  14.809   4.877  0.3171  1.8990  0.7479
  135DG     H22 4278   7.130  14.866   5.019 -1.9894  0.5297 -0.9981
  135DG      N3 4279   6.952  14.721   5.006 -0.7018 -0.1538 -0.0820
  135DG      C4 4280   6.850  14.636   4.982 -1.0748  0.0172  0.4585
  135DG     C3' 4281   6.515  14.769   5.300 -0.2555 -0.0486  0.3720
  135DG     H3' 4282   6.406  14.769   5.294 -0.3105 -4.1199 -2.9849
  135DG     C2' 4283   6.562  14.761   5.159  0.1920  0.4131  0.4436
  135DG    H2'1 4284   6.498  14.715   5.085 -0.5304  0.7723  0.8349
  135DG    H2'2 4285   6.591  14.864   5.136  1.6701 -0.5000 -2.2224
  135DG     O3' 4286   6.578  14.877   5.367  0.2804  0.7800 -0.4462
  136DT       P 4287   6.511  15.025   5.367 -0.2004 -0.2888 -0.6106
  136DT     O1P 4288   6.550  15.097   5.489  0.3089 -0.2104  0.1914
  136DT     O2P 4289   6.369  15.020   5.333  0.3339 -0.2134 -0.7065
  136DT     O5' 4290   6.577  15.097   5.249 -0.3037  0.2089 -0.1733
  136DT     C5' 4291   6.689  15.186   5.263 -0.1397 -0.3875 -0.2606
  136DT    H5'1 4292   6.777  15.147   5.314  0.0980 -2.6425 -2.2192
  136DT    H5'2 4293   6.662  15.283   5.306  4.7156  1.6830 -1.2262
  136DT     C4' 4294   6.737  15.220   5.127  0.1989 -1.2211  0.2061
  136DT     H4' 4295   6.831  15.273   5.142  0.1476 -1.1969  0.4379
  136DT     O4' 4296   6.765  15.105   5.041 -0.0256  0.3585 -0.6208
  136DT     C1' 4297   6.726  15.135   4.912 -0.5140 -0.0012 -0.0403
  136DT     H1' 4298   6.807  15.197   4.873  0.9751 -0.9794  1.3599
  136DT      N1 4299   6.705  15.012   4.834 -0.6298 -0.3677 -0.4718
  136DT      C6 4300   6.592  14.930   4.837  0.2806  0.3919  0.4617
  136DT      H6 4301   6.505  14.955   4.896 -0.6088  1.5230 -1.2675
  136DT      C5 4302   6.580  14.817   4.764  0.0413 -0.8499 -0.2060
  136DT      C7 4303   6.448  14.742   4.767 -0.1400 -0.4323 -0.1369
  136DT     H71 4304   6.381  14.786   4.841 -0.5436 -0.2743 -0.5922
  136DT     H72 4305   6.388  14.764   4.679  0.1179 -2.6460 -0.9280
  136DT     H73 4306   6.459  14.638   4.798 -0.3420 -0.3402  0.2470
  136DT      C4 4307   6.688  14.769   4.679 -0.4349  0.3307 -0.5008
  136DT      O4 4308   6.686  14.675   4.602  0.0541  0.5473 -0.7839
  136DT      N3 4309   6.797  14.854   4.676 -0.7804  0.0851  0.4758
  136DT      H3 4310   6.871  14.820   4.616  0.6829 -0.6854  2.5956
  136DT      C2 4311   6.817  14.965   4.757  0.4768 -0.1686  0.5025
  136DT      O2 4312   6.924  15.022   4.748 -0.1287  0.1701 -0.0329
  136DT     C3' 4313   6.649  15.316   5.041  0.6230  0.1314 -0.0527
  136DT     H3' 4314   6.564  15.358   5.096 -0.1391 -0.8701 -0.4432
  136DT     C2' 4315   6.604  15.222   4.933 -0.3652  0.1094  0.4765
  136DT    H2'1 4316   6.524  15.163   4.978  0.2384 -1.9048 -0.9418
  136DT    H2'2 4317   6.573  15.268   4.840 -1.6028  1.5878  1.5721
  136DT     O3' 4318   6.725  15.422   4.975 -0.2182  0.3464  0.5203
  137DG       P 4319   6.648  15.555   4.940  0.1937  0.3267  0.1083
  137DG     O1P 4320   6.648  15.631   5.062  0.5312 -0.4347  0.0067
  137DG     O2P 4321   6.517  15.538   4.873  0.0553  0.2286  0.1524
  137DG     O5' 4322   6.749  15.603   4.823  0.4801  0.2073  0.1836
  137DG     C5' 4323   6.872  15.658   4.848  0.2917  0.1644  0.2840
  137DG    H5'1 4324   6.927  15.601   4.923 -0.4521  0.2303  0.8884
  137DG    H5'2 4325   6.852  15.760   4.881  0.0660  0.0532  0.4979
  137DG     C4' 4326   6.955  15.651   4.719 -0.4871 -0.2231  0.0812
  137DG     H4' 4327   7.054  15.684   4.750  0.1006 -1.7057 -0.1490
  137DG     O4' 4328   6.959  15.518   4.670  0.1542 -0.2597 -0.0683
  137DG     C1' 4329   6.918  15.509   4.536 -0.5396  0.6645 -0.1131
  137DG     H1' 4330   7.006  15.520   4.472 -0.0237  0.2115  0.5041
  137DG      N9 4331   6.853  15.378   4.508  0.1611 -0.4480  0.4067
  137DG      C8 4332   6.742  15.330   4.572 -0.3359  0.1620 -0.4720
  137DG      H8 4333   6.688  15.390   4.644  0.5374  1.7899 -1.1135
  137DG      N7 4334   6.694  15.221   4.521  0.1324 -0.8075 -0.0713
  137DG      C5 4335   6.789  15.188   4.420  0.0743 -0.5724 -0.2105
  137DG      C6 4336   6.789  15.077   4.332 -0.9667  0.6689  0.6495
  137DG      O6 4337   6.714  14.978   4.330  0.0283  0.1283  0.3726
  137DG      N1 4338   6.898  15.076   4.254 -0.1398 -0.6766 -0.3490
  137DG      H1 4339   6.907  14.996   4.193 -0.8404 -1.6926  0.8399
  137DG      C2 4340   7.003  15.168   4.264  0.0884 -0.3164  0.5004
  137DG      N2 4341   7.100  15.150   4.174  0.2745 -0.4211  0.0903
  137DG     H21 4342   7.091  15.083   4.099  0.4809 -0.7858  0.3850
  137DG     H22 4343   7.182  15.209   4.177 -1.0573  1.8442 -2.9066
  137DG      N3 4344   7.006  15.276   4.343 -0.6945 -0.4071 -0.0896
  137DG      C4 4345   6.894  15.278   4.424 -0.0856 -0.0930  0.7182
  137DG     C3' 4346   6.910  15.734   4.596 -0.3234  0.0527 -0.1310
  137DG     H3' 4347   6.830  15.801   4.626 -1.5412 -0.9587 -1.0244
  137DG     C2' 4348   6.828  15.633   4.519  0.2213  0.6622  0.2459
  137DG    H2'1 4349   6.734  15.620   4.572  0.1515  0.1325  0.0086
  137DG    H2'2 4350   6.811  15.661   4.415 -0.2435 -1.0513 -0.1828
  137DG     O3' 4351   7.019  15.800   4.536 -0.0120  0.3213  0.6279
  138DG       P 4352   7.004   0.017   4.424 -0.0120 -0.1277 -0.2432
  138DG     O1P 4353   7.140   0.069   4.409  0.2884  0.0097 -0.0854
  138DG     O2P 4354   6.894   0.111   4.456 -0.3404 -0.1305 -0.0151
  138DG     O5' 4355   6.965  15.843   4.289 -0.1664  0.0106 -0.0436
  138DG     C5' 4356   7.060  15.785   4.200  0.1063 -0.6905  0.1036
  138DG    H5'1 4357   7.124  15.711   4.250 -0.1546 -1.4468 -0.6591
  138DG    H5'2 4358   7.110  15.864   4.144 -0.1117 -0.4410  0.2612
  138DG     C4' 4359   6.978  15.714   4.091 -0.7408  0.0532 -0.1216
  138DG     H4' 4360   7.046  15.677   4.014 -1.9374  0.1581 -1.2807
  138DG     O4' 4361   6.911  15.603   4.153 -0.0514 -0.5361  0.3284
  138DG     C1' 4362   6.785  15.587   4.082 -0.4301 -0.1043  0.3488
  138DG     H1' 4363   6.795  15.545   3.982 -2.2824 -2.1791  0.9412
  138DG      N9 4364   6.697  15.490   4.149  0.2149  1.4943  0.1090
  138DG      C8 4365   6.615  15.505   4.257 -0.0710  0.4878 -0.1943
  138DG      H8 4366   6.620  15.588   4.326  0.4526  1.5233 -1.4135
  138DG      N7 4367   6.531  15.407   4.271  0.0928 -0.5364  0.2437
  138DG      C5 4368   6.575  15.312   4.179  0.0849 -0.3707 -0.3243
  138DG      C6 4369   6.525  15.181   4.154 -0.1944 -0.7765  0.2506
  138DG      O6 4370   6.433  15.128   4.214 -0.5763 -0.0259  0.4197
  138DG      N1 4371   6.595  15.118   4.053  0.3519  0.2355  0.2943
  138DG      H1 4372   6.566  15.023   4.033 -1.7347  0.2301  2.7567
  138DG      C2 4373   6.688  15.172   3.983  0.3170  0.1485  1.0469
  138DG      N2 4374   6.734  15.085   3.901  0.8848 -0.1110  0.5278
  138DG     H21 4375   6.691  14.994   3.889  0.4947 -0.0834  1.6091
  138DG     H22 4376   6.807  15.119   3.840  1.6441 -1.3905  0.6633
  138DG      N3 4377   6.740  15.293   3.995 -0.2541 -0.2848 -0.2160
  138DG      C4 4378   6.676  15.358   4.101 -0.3476 -0.2405  0.3725
  138DG     C3' 4379   6.865  15.790   4.024 -0.6104  0.3639 -0.2414
  138DG     H3' 4380   6.867  15.895   4.055 -0.5661  0.4732 -0.6066
  138DG     C2' 4381   6.741  15.728   4.084 -0.0077 -0.0613  0.5683
  138DG    H2'1 4382   6.720  15.752   4.188 -2.1195 -1.0834  0.4392
  138DG    H2'2 4383   6.656  15.735   4.016  0.0870  0.4894  0.5021
  138DG     O3' 4384   6.876  15.777   3.886 -0.2088  0.4849  0.5130
  139DA       P 4385   6.831  15.882   3.779 -0.0959  0.3722  0.3865
  139DA     O1P 4386   6.941   0.084   3.742 -0.1036 -0.2255 -0.5542
  139DA     O2P 4387   6.691   0.033   3.808 -0.3175 -0.6369 -0.1972
  139DA     O5' 4388   6.822  15.782   3.654  0.2111  0.0773 -0.0188
  139DA     C5' 4389   6.938  15.723   3.593 -0.0098  0.4611 -0.5162
  139DA    H5'1 4390   7.026  15.716   3.657  2.2796 -0.4024 -3.5649
  139DA    H5'2 4391   6.969  15.791   3.514 -2.0846  2.0274 -0.0729
  139DA     C4' 4392   6.920  15.585   3.526  0.8336  0.0352  0.5279
  139DA     H4' 4393   7.017  15.546   3.494  0.1236 -0.8358 -0.6085
  139DA     O4' 4394   6.862  15.481   3.609  0.2241  0.3001  0.1770
  139DA     C1' 4395   6.737  15.454   3.547  0.3076  0.2703  0.0282
  139DA     H1' 4396   6.747  15.359   3.493  0.7974 -0.9623  2.1939
  139DA      N9 4397   6.627  15.439   3.645  0.0724  0.2371 -0.0106
  139DA      C8 4398   6.596  15.528   3.745  0.0818  0.0069 -0.3102
  139DA      H8 4399   6.647  15.621   3.763 -0.8763  0.6310 -0.7533
  139DA      N7 4400   6.505  15.477   3.831 -0.8424 -0.5008 -0.0809
  139DA      C5 4401   6.479  15.349   3.770 -0.0784 -0.5236 -0.1549
  139DA      C6 4402   6.400  15.238   3.808 -0.1155 -0.2635 -0.0985
  139DA      N6 4403   6.313  15.239   3.911 -0.0693  0.2826  0.7556
  139DA     H61 4404   6.301  15.326   3.960  2.3629  1.1749 -0.1037
  139DA     H62 4405   6.261  15.152   3.913  0.4505 -0.0337  0.5926
  139DA      N1 4406   6.403  15.125   3.733 -0.3528  0.8912 -0.9212
  139DA      C2 4407   6.493  15.118   3.631 -0.3964  0.0396 -0.5402
  139DA      H2 4408   6.506  15.024   3.579  0.7117  0.4665 -1.0686
  139DA      N3 4409   6.577  15.210   3.588 -0.2961 -0.2586 -0.2078
  139DA      C4 4410   6.558  15.328   3.661 -0.7057 -0.1041 -0.2876
  139DA     C3' 4411   6.831  15.600   3.401  0.3118  0.9105 -0.7583
  139DA     H3' 4412   6.833  15.708   3.386  0.0023  1.2356  1.2632
  139DA     C2' 4413   6.700  15.564   3.447 -0.0265 -0.3353  0.1596
  139DA    H2'1 4414   6.651  15.650   3.492  0.5507  0.0477  0.0782
  139DA    H2'2 4415   6.638  15.516   3.371 -1.2045 -0.7263  1.3316
  139DA     O3' 4416   6.892  15.522   3.296  0.3127  0.7544  0.5772
  140DT       P 4417   6.826  15.544   3.151  0.0262  0.1789 -0.1977
  140DT     O1P 4418   6.936  15.514   3.060  0.1982  0.1650  0.2581
  140DT     O2P 4419   6.765  15.675   3.138  0.4946  0.4523  0.0054
  140DT     O5' 4420   6.714  15.438   3.126 -0.0552  1.0441 -0.0346
  140DT     C5' 4421   6.750  15.304   3.095 -0.6134 -0.3148  0.5732
  140DT    H5'1 4422   6.825  15.273   3.167  1.7221  0.0533 -1.5353
  140DT    H5'2 4423   6.790  15.303   2.993  0.2209  0.8211  0.8712
  140DT     C4' 4424   6.637  15.203   3.102  0.3527 -0.6610  0.4629
  140DT     H4' 4425   6.664  15.099   3.082  1.6723  0.1105 -2.1630
  140DT     O4' 4426   6.569  15.214   3.231  1.1020 -0.4688  0.3131
  140DT     C1' 4427   6.435  15.239   3.199 -0.4583 -0.2752  0.7895
  140DT     H1' 4428   6.390  15.143   3.173  0.7630 -0.3143 -1.4537
  140DT      N1 4429   6.355  15.302   3.308  0.6641  0.8050 -0.7460
  140DT      C6 4430   6.372  15.433   3.351  0.3627  0.5031  0.3021
  140DT      H6 4431   6.444  15.498   3.302  1.2819  0.1541  1.1549
  140DT      C5 4432   6.300  15.482   3.453  0.2736  0.6689  0.4846
  140DT      C7 4433   6.323  15.625   3.495  0.1487  0.5412 -0.2333
  140DT     H71 4434   6.407  15.656   3.432 -0.1578 -0.7245 -1.3222
  140DT     H72 4435   6.241  15.694   3.477  0.1845 -0.0365 -3.0350
  140DT     H73 4436   6.345  15.627   3.602  0.7597 -2.4472 -0.2064
  140DT      C4 4437   6.204  15.398   3.527  0.5129  1.0357  0.5305
  140DT      O4 4438   6.136  15.413   3.627 -0.6504  0.2451  0.0764
  140DT      N3 4439   6.191  15.270   3.481 -0.3542  0.0483 -0.2316
  140DT      H3 4440   6.139  15.205   3.539  1.0200 -1.9768 -1.1375
  140DT      C2 4441   6.272  15.215   3.387 -0.4103  0.2963  0.4451
  140DT      O2 4442   6.251  15.097   3.350 -0.0150  0.1000 -0.1503
  140DT     C3' 4443   6.530  15.233   2.992 -0.7096 -0.7363 -0.0322
  140DT     H3' 4444   6.583  15.286   2.913  2.0856 -0.4852  1.8746
  140DT     C2' 4445   6.432  15.321   3.075 -0.0417  0.4484 -0.2536
  140DT    H2'1 4446   6.470  15.423   3.075 -2.0205  1.2244 -1.2452
  140DT    H2'2 4447   6.334  15.317   3.028 -0.6717  1.5644  0.8993
  140DT     O3' 4448   6.476  15.111   2.950  0.2288  0.2958 -0.7869
  141DA       P 4449   6.427  15.093   2.803  0.0802 -0.3906 -0.3273
  141DA     O1P 4450   6.529  15.017   2.731 -0.3237  0.2157  0.2751
  141DA     O2P 4451   6.373  15.220   2.754  0.0750  0.1838 -0.5622
  141DA     O5' 4452   6.297  14.998   2.822  0.4535 -0.1377  0.2731
  141DA     C5' 4453   6.305  14.858   2.844  0.3144 -0.3310  0.1779
  141DA    H5'1 4454   6.378  14.829   2.920 -0.2615  1.0875  1.3172
  141DA    H5'2 4455   6.338  14.822   2.746 -0.0971  2.5080 -1.0937
  141DA     C4' 4456   6.167  14.793   2.879  0.1060 -0.5866  0.0583
  141DA     H4' 4457   6.179  14.686   2.869 -0.3954 -0.6097 -0.3691
  141DA     O4' 4458   6.124  14.837   3.008 -0.0345 -0.5137  0.3927
  141DA     C1' 4459   6.010  14.920   2.993  0.0404  0.1908  0.4554
  141DA     H1' 4460   5.928  14.858   3.028  0.0654  0.8439  1.7362
  141DA      N9 4461   6.009  15.051   3.065 -0.1819  0.3730  0.1759
  141DA      C8 4462   6.083  15.162   3.035  0.7914 -0.2243 -0.1438
  141DA      H8 4463   6.155  15.164   2.955  0.3431  0.2375 -0.5427
  141DA      N7 4464   6.057  15.265   3.119  0.0451  0.4164  0.1512
  141DA      C5 4465   5.959  15.209   3.206  0.4335 -0.2001  0.1273
  141DA      C6 4466   5.877  15.255   3.315  0.1837 -0.0643 -0.3081
  141DA      N6 4467   5.876  15.375   3.360  0.4592 -0.5816  0.1019
  141DA     H61 4468   5.929  15.454   3.326 -0.7590  0.1809 -0.0902
  141DA     H62 4469   5.821  15.382   3.445  0.7340 -3.2425  0.5673
  141DA      N1 4470   5.805  15.169   3.386  0.5181 -0.3090 -0.1636
  141DA      C2 4471   5.799  15.043   3.346  1.0652 -0.6006  0.4497
  141DA      H2 4472   5.740  14.971   3.401 -0.3787  1.5513  1.8470
  141DA      N3 4473   5.858  14.990   3.241 -0.1012 -0.6641 -0.1187
  141DA      C4 4474   5.939  15.075   3.177  0.0738 -0.6415  0.2627
  141DA     C3' 4475   6.055  14.828   2.785 -0.6827 -0.3640 -0.6423
  141DA     H3' 4476   6.095  14.847   2.685 -1.0581 -0.4955 -0.8224
  141DA     C2' 4477   5.989  14.953   2.845  0.0987  0.4391  0.2245
  141DA    H2'1 4478   6.031  15.047   2.810 -1.1218  1.0434  0.3268
  141DA    H2'2 4479   5.881  14.959   2.830  0.2559  0.8130 -0.8517
  141DA     O3' 4480   5.969  14.715   2.764 -0.1705  0.0963  0.1543
  142DT       P 4481   5.817  14.718   2.705 -0.2760 -0.3431  0.3497
  142DT     O1P 4482   5.781  14.583   2.656  0.4431  0.3907  0.8755
  142DT     O2P 4483   5.810  14.827   2.606 -0.5217  0.5189 -0.0324
  142DT     O5' 4484   5.718  14.755   2.829  0.1998 -0.1443  0.0377
  142DT     C5' 4485   5.684  14.655   2.921 -0.4754 -0.2324  0.3009
  142DT    H5'1 4486   5.772  14.618   2.974 -0.7186 -2.4954 -0.7510
  142DT    H5'2 4487   5.627  14.582   2.863  1.2084 -0.8247 -0.6648
  142DT     C4' 4488   5.577  14.717   3.012  0.6845  0.4264  0.2516
  142DT     H4' 4489   5.532  14.640   3.075 -0.2518  0.4972 -0.3119
  142DT     O4' 4490   5.634  14.808   3.100  0.1486  0.4585 -0.3057
  142DT     C1' 4491   5.527  14.904   3.130 -0.1414  0.4706 -0.2029
  142DT     H1' 4492   5.502  14.899   3.236  2.0223  1.4673  0.4216
  142DT      N1 4493   5.578  15.036   3.104  0.2726 -0.6279 -0.3070
  142DT      C6 4494   5.661  15.065   3.002 -0.2781 -0.0536  0.3214
  142DT      H6 4495   5.695  14.979   2.946  1.3186 -1.0604  2.6195
  142DT      C5 4496   5.698  15.191   2.967  1.0158 -0.4507  0.3539
  142DT      C7 4497   5.780  15.228   2.849  0.0678 -0.2741 -0.8809
  142DT     H71 4498   5.718  15.296   2.791 -2.1503 -0.1964  1.4053
  142DT     H72 4499   5.872  15.283   2.871  1.8886 -2.2889 -2.8951
  142DT     H73 4500   5.802  15.138   2.791 -1.4822 -1.2012 -0.0857
  142DT      C4 4501   5.659  15.302   3.055 -0.7212  0.3775 -0.2436
  142DT      O4 4502   5.711  15.415   3.053 -0.3430  0.8939  0.0635
  142DT      N3 4503   5.558  15.267   3.145 -0.2252  0.1281  0.3787
  142DT      H3 4504   5.535  15.344   3.207  0.2969  1.5210 -1.0820
  142DT      C2 4505   5.521  15.139   3.178  0.2129 -0.1106  0.5948
  142DT      O2 4506   5.437  15.120   3.265 -0.3740 -0.7565 -0.1551
  142DT     C3' 4507   5.463  14.784   2.932  0.6331 -0.8865 -0.8331
  142DT     H3' 4508   5.501  14.849   2.853 -1.4567  1.2098 -0.2065
  142DT     C2' 4509   5.406  14.873   3.041  0.2302  0.2521  0.2016
  142DT    H2'1 4510   5.356  14.959   2.996  0.3538 -0.8966 -2.3162
  142DT    H2'2 4511   5.335  14.821   3.104  0.4014 -0.2102  0.0194
  142DT     O3' 4512   5.374  14.682   2.892  0.3414  0.1095  0.3869
  143DT       P 4513   5.256  14.717   2.786 -0.6469  0.3309 -0.0194
  143DT     O1P 4514   5.202  14.581   2.749 -0.5275  0.0844  0.0118
  143DT     O2P 4515   5.311  14.790   2.672 -0.5605  0.1491 -0.3614
  143DT     O5' 4516   5.155  14.795   2.878 -0.4156  0.0283  0.5895
  143DT     C5' 4517   5.095  14.738   2.992 -0.1564  0.1937  1.1164
  143DT    H5'1 4518   5.175  14.691   3.049  0.8312  0.1157 -0.2748
  143DT    H5'2 4519   5.025  14.661   2.961 -1.6184  1.1001  2.0519
  143DT     C4' 4520   5.022  14.841   3.078 -0.8711 -0.3104  0.4003
  143DT     H4' 4521   4.992  14.790   3.170  0.8012  0.0255  1.1695
  143DT     O4' 4522   5.101  14.955   3.105 -0.1028 -0.0471 -0.0912
  143DT     C1' 4523   5.040  15.079   3.061  0.7018  0.2796  0.4551
  143DT     H1' 4524   4.988  15.108   3.153 -1.1649 -0.6138 -0.2651
  143DT      N1 4525   5.138  15.181   3.017  0.5026 -0.0216  0.0698
  143DT      C6 4526   5.215  15.158   2.906  0.5259 -0.3576  0.5304
  143DT      H6 4527   5.203  15.069   2.846 -0.3372  2.0645 -3.1939
  143DT      C5 4528   5.305  15.250   2.871 -0.0447 -0.2634 -0.6520
  143DT      C7 4529   5.393  15.226   2.750  0.6527 -0.0325  0.1088
  143DT     H71 4530   5.368  15.131   2.704 -0.6391  0.5108 -0.3747
  143DT     H72 4531   5.373  15.307   2.680  0.2464  0.2525  0.5450
  143DT     H73 4532   5.495  15.232   2.788  0.4462  3.0066  0.4814
  143DT      C4 4533   5.315  15.383   2.935  0.2114 -0.9036  0.9476
  143DT      O4 4534   5.388  15.481   2.910 -0.6070 -0.5197  0.2982
  143DT      N3 4535   5.240  15.395   3.046 -0.1701 -0.1076 -0.4192
  143DT      H3 4536   5.256  15.479   3.100 -1.7182 -0.2125  0.2452
  143DT      C2 4537   5.143  15.302   3.089 -0.1588 -0.2999 -0.1778
  143DT      O2 4538   5.079  15.331   3.186 -0.0596  0.3644  0.0566
  143DT     C3' 4539   4.901  14.896   2.999 -1.0990 -0.2064 -0.5423
  143DT     H3' 4540   4.876  14.846   2.905  0.0596 -1.2614 -0.3305
  143DT     C2' 4541   4.937  15.035   2.956 -0.6051 -0.5805 -0.4565
  143DT    H2'1 4542   4.976  15.035   2.854  1.6367  0.0940  0.3265
  143DT    H2'2 4543   4.855  15.107   2.954  0.4643  0.7659  1.1290
  143DT     O3' 4544   4.804  14.881   3.093 -0.1710 -0.0809  0.5567
  144DG       P 4545   4.650  14.847   3.055  0.2880  0.3043 -0.0620
  144DG     O1P 4546   4.594  14.777   3.172  0.8118 -0.0062  0.5231
  144DG     O2P 4547   4.643  14.787   2.920 -0.1355 -0.3130 -0.2450
  144DG     O5' 4548   4.586  14.993   3.042  0.1814 -0.0387 -0.5736
  144DG     C5' 4549   4.556  15.062   3.160 -0.0435 -0.7851  0.7932
  144DG    H5'1 4550   4.643  15.046   3.224  1.8367  0.6341 -1.2615
  144DG    H5'2 4551   4.465  15.013   3.194 -0.7654 -0.7748 -1.0337
  144DG     C4' 4552   4.551  15.219   3.143 -0.4408  0.1008 -0.2522
  144DG     H4' 4553   4.531  15.268   3.238 -0.7311 -2.2045  0.9413
  144DG     O4' 4554   4.682  15.256   3.101 -0.3326 -0.3407 -0.3333
  144DG     C1' 4555   4.662  15.344   2.995  0.8777 -0.4799 -0.2496
  144DG     H1' 4556   4.635  15.440   3.039  0.5660 -1.4749  1.8250
  144DG      N9 4557   4.779  15.371   2.912 -0.8074 -0.0763  0.4965
  144DG      C8 4558   4.826  15.317   2.791  0.3940 -0.1419  0.1700
  144DG      H8 4559   4.779  15.235   2.739  0.3232 -0.3632  0.5758
  144DG      N7 4560   4.927  15.370   2.740  0.2002 -0.7050 -0.5461
  144DG      C5 4561   4.951  15.481   2.825  0.4276  0.7823 -0.2864
  144DG      C6 4562   5.046  15.588   2.817 -0.4925 -0.3226  0.0010
  144DG      O6 4563   5.146  15.593   2.743  0.5116 -0.0442 -0.0465
  144DG      N1 4564   5.021  15.690   2.907 -0.2189  0.3856  0.6307
  144DG      H1 4565   5.084  15.770   2.903 -0.0520  0.2670  0.8608
  144DG      C2 4566   4.917  15.692   2.997 -0.4718  0.3559 -0.6030
  144DG      N2 4567   4.903  15.800   3.070 -0.1873 -0.2755 -0.4021
  144DG     H21 4568   4.950  15.887   3.049 -3.2214  1.0973 -2.2045
  144DG     H22 4569   4.840  15.793   3.148  0.0497  0.1466 -0.1737
  144DG      N3 4570   4.843  15.586   3.017 -0.3657  0.2974 -1.0627
  144DG      C4 4571   4.860  15.482   2.932  0.0098  0.0022  0.9779
  144DG     C3' 4572   4.450  15.267   3.044 -0.0449 -0.5326 -0.4335
  144DG     H3' 4573   4.378  15.190   3.017  0.5894 -1.5018  0.5738
  144DG     C2' 4574   4.544  15.285   2.919  0.4010 -0.1658  0.0100
  144DG    H2'1 4575   4.581  15.191   2.880  2.0861  1.3022 -2.1978
  144DG    H2'2 4576   4.508  15.357   2.845  2.1194  2.3347  1.4195
  144DG     O3' 4577   4.392  15.392   3.088  0.4055  0.1765  0.1406
  145DA       P 4578   4.230  15.427   3.067 -0.1549  0.4718 -0.5165
  145DA     O1P 4579   4.159  15.370   3.187  0.0326 -0.1907  0.1481
  145DA     O2P 4580   4.190  15.392   2.928  0.7145 -0.7371 -0.2101
  145DA     O5' 4581   4.233  15.582   3.074  0.4773  0.7726  0.1055
  145DA     C5' 4582   4.265  15.644   3.194  0.4773 -0.0783 -0.7719
  145DA    H5'1 4583   4.330  15.571   3.243 -1.6649 -0.9975  0.8750
  145DA    H5'2 4584   4.184  15.644   3.266  3.1776  1.7810  2.6071
  145DA     C4' 4585   4.323  15.787   3.188  0.0858 -0.0453  0.8839
  145DA     H4' 4586   4.336  15.820   3.291  2.7067 -0.8090  0.8530
  145DA     O4' 4587   4.449  15.773   3.126  0.0042  0.5445 -0.1836
  145DA     C1' 4588   4.447  15.833   3.007  0.0238 -1.2313  0.3488
  145DA     H1' 4589   4.507  15.923   3.012  0.7681 -1.7031  0.1276
  145DA      N9 4590   4.516  15.752   2.912 -0.3866 -0.8373  0.2184
  145DA      C8 4591   4.483  15.631   2.861  0.2988  1.3211 -0.2349
  145DA      H8 4592   4.396  15.580   2.900 -0.2283  1.3999 -1.2646
  145DA      N7 4593   4.559  15.585   2.773 -0.0592  0.0922 -0.1139
  145DA      C5 4594   4.653  15.689   2.755 -0.5128 -0.0712  0.1469
  145DA      C6 4595   4.764  15.715   2.672  1.5270 -0.5829  0.0680
  145DA      N6 4596   4.802  15.632   2.580 -0.2082 -0.1476  0.5132
  145DA     H61 4597   4.765  15.538   2.576 -2.3928  0.6666  0.6152
  145DA     H62 4598   4.881  15.660   2.524 -0.4942  1.3107  0.8082
  145DA      N1 4599   4.827  15.831   2.666 -0.0351 -0.0288 -0.2754
  145DA      C2 4600   4.788   0.032   2.751 -0.3915  0.0626  0.1228
  145DA      H2 4601   4.845   0.123   2.757 -0.0971 -0.1928  2.0316
  145DA      N3 4602   4.690   0.020   2.840  0.7519  0.0496  0.1633
  145DA      C4 4603   4.625  15.792   2.840 -0.0626  0.0634 -0.5286
  145DA     C3' 4604   4.241  15.886   3.099 -0.5852  0.0865 -0.2766
  145DA     H3' 4605   4.135  15.860   3.104  0.1623 -3.2000  3.3593
  145DA     C2' 4606   4.296  15.857   2.967 -0.1935 -0.3182  0.0317
  145DA    H2'1 4607   4.241  15.771   2.929  1.5531 -1.2578 -0.4794
  145DA    H2'2 4608   4.283  15.946   2.904  2.2156  1.1793  1.4521
  145DA     O3' 4609   4.276   0.129   3.141  0.2860  0.1005 -0.2801
  146DT3      P 4610   4.183   0.255   3.106 -0.2003  0.1049 -0.1633
  146DT3    O1P 4611   4.240   0.366   3.178  0.1636  0.1861  0.1046
  146DT3    O2P 4612   4.046   0.216   3.136  0.0275  0.9958  0.0778
  146DT3    O5' 4613   4.206   0.275   2.949  0.4537  0.1551  0.3969
  146DT3    C5' 4614   4.322   0.350   2.893  0.0926  0.0959 -0.2891
  146DT3   H5'1 4615   4.413   0.304   2.933  0.3326  0.5560 -0.2998
  146DT3   H5'2 4616   4.314   0.458   2.907 -0.3444  0.1484 -0.9260
  146DT3    C4' 4617   4.339   0.324   2.740  0.2677 -0.6522 -0.1398
  146DT3    H4' 4618   4.420   0.391   2.710 -0.2011  0.2811  0.6461
  146DT3    O4' 4619   4.373   0.191   2.707  0.2344 -0.1708 -0.1493
  146DT3    C1' 4620   4.315   0.161   2.586 -0.0847  0.4433  0.1417
  146DT3    H1' 4621   4.360   0.213   2.502  0.8809  0.0430  0.4049
  146DT3     N1 4622   4.315   0.010   2.560  0.0877 -0.2206  0.2937
  146DT3     C6 4623   4.226  15.813   2.627 -0.1025  0.2044 -0.3998
  146DT3     H6 4624   4.167  15.857   2.706  1.3320 -0.2347  0.9728
  146DT3     C5 4625   4.214  15.681   2.597 -0.1137  0.1169  0.1977
  146DT3     C7 4626   4.109  15.602   2.660  0.1285 -0.6396 -0.5211
  146DT3    H71 4627   4.152  15.518   2.714  0.7527 -1.3707 -2.0943
  146DT3    H72 4628   4.063  15.666   2.736 -0.5393 -0.4489 -1.0856
  146DT3    H73 4629   4.025  15.573   2.598  0.5126 -0.8946 -0.9284
  146DT3     C4 4630   4.310  15.626   2.497 -0.1633 -0.6129 -0.2646
  146DT3     O4 4631   4.318  15.508   2.462  0.1004 -0.1018 -0.3148
  146DT3     N3 4632   4.393  15.719   2.433 -0.1898  0.4590  0.4499
  146DT3     H3 4633   4.458  15.686   2.363  1.5266 -1.1187  2.6311
  146DT3     C2 4634   4.397  15.852   2.456 -0.0125  0.5565  0.0286
  146DT3     O2 4635   4.473   0.027   2.391 -0.1772  0.8871 -0.0237
  146DT3    C3' 4636   4.211   0.364   2.661  0.0983 -0.4871  0.6305
  146DT3    H3' 4637   4.138   0.420   2.719  0.3644  0.9669 -0.3625
  146DT3    C2' 4638   4.176   0.225   2.615  0.0579 -0.0106  0.1972
  146DT3   H2'1 4639   4.125   0.176   2.698  0.8693 -0.3378  0.5050
  146DT3   H2'2 4640   4.112   0.233   2.526 -0.7464 -0.6148  0.7112
  146DT3    O3' 4641   4.236   0.446   2.551  0.0964  0.4821 -0.3354
  146DT3    H3T 4642   4.153   0.487   2.527 -0.7142 -0.7536  0.2364
  147DA5    O5' 4643   5.044   0.193   1.776  0.0326  0.5856 -0.3172
  147DA5    H5T 4644   4.979   0.160   1.838 -0.2599  1.1585 -0.3185
  147DA5    C5' 4645   5.021   0.328   1.741  0.6538 -0.4239  0.7902
  147DA5   H5'1 4646   4.913   0.334   1.727  0.7239  0.4106  0.5594
  147DA5   H5'2 4647   5.079   0.360   1.654  0.8321 -0.1715  0.9974
  147DA5    C4' 4648   5.051   0.432   1.852 -0.6847  0.2545  0.8813
  147DA5    H4' 4649   5.025   0.534   1.822 -0.6132  0.3760  1.2221
  147DA5    O4' 4650   4.970   0.419   1.972  0.2298 -0.0701 -0.3787
  147DA5    C1' 4651   5.051   0.372   2.078  0.4284 -0.1331  0.0714
  147DA5    H1' 4652   5.078   0.456   2.143  0.3414 -0.7940  0.9875
  147DA5     N9 4653   4.972   0.281   2.166  0.3138  0.0260 -0.2099
  147DA5     C8 4654   4.889   0.322   2.266  0.0912  0.3284 -0.7973
  147DA5     H8 4655   4.894   0.422   2.306  2.0828  0.3183 -0.9139
  147DA5     N7 4656   4.817   0.230   2.319 -0.7052 -0.4087  0.2058
  147DA5     C5 4657   4.848   0.119   2.239  0.0017  0.0127 -0.2057
  147DA5     C6 4658   4.812  15.874   2.239  0.1573 -0.0224  0.6523
  147DA5     N6 4659   4.728  15.813   2.314  0.3351  0.3776  0.2880
  147DA5    H61 4660   4.654  15.865   2.358 -2.6032 -0.4156 -3.2724
  147DA5    H62 4661   4.724  15.713   2.299 -0.3261  0.5338 -0.6515
  147DA5     N1 4662   4.856  15.789   2.145  0.7509  0.4432  0.0287
  147DA5     C2 4663   4.934  15.841   2.054 -0.1540 -0.1846  0.1753
  147DA5     H2 4664   4.969  15.779   1.972 -0.3168  1.4255 -1.1593
  147DA5     N3 4665   4.980   0.073   2.039  0.5777 -0.3890  0.0260
  147DA5     C4 4666   4.933   0.154   2.138  0.0512  0.4151 -0.7345
  147DA5    C3' 4667   5.201   0.422   1.910  0.0618  0.5766  0.2221
  147DA5    H3' 4668   5.255   0.392   1.821  0.3224  3.9065 -0.8582
  147DA5    C2' 4669   5.182   0.322   2.022  0.0812 -0.2018 -0.6294
  147DA5   H2'1 4670   5.174   0.224   1.975 -0.5414 -1.0419  1.1317
  147DA5   H2'2 4671   5.266   0.320   2.091  0.3964 -0.9172 -1.0175
  147DA5    O3' 4672   5.243   0.553   1.953 -0.0098 -0.1573 -0.4172
  148DT       P 4673   5.386   0.585   2.007  0.6623 -0.1229  0.0641
  148DT     O1P 4674   5.413   0.727   1.984 -0.7631 -0.3449 -0.2503
  148DT     O2P 4675   5.480   0.489   1.941  0.1088 -0.2831 -0.5756
  148DT     O5' 4676   5.373   0.553   2.163  0.4195 -0.0710  0.1378
  148DT     C5' 4677   5.284   0.630   2.240 -0.6838  0.0821 -0.0345
  148DT    H5'1 4678   5.193   0.655   2.185  0.2977  2.7877 -0.5596
  148DT    H5'2 4679   5.331   0.726   2.262  0.3913 -0.5205  0.3912
  148DT     C4' 4680   5.238   0.573   2.378 -1.1078  0.2843  0.2235
  148DT     H4' 4681   5.174   0.642   2.432 -0.1167  0.8634  0.6986
  148DT     O4' 4682   5.171   0.444   2.360 -0.3095 -0.0209 -0.3963
  148DT     C1' 4683   5.223   0.352   2.460 -0.0750 -0.4684 -0.5668
  148DT     H1' 4684   5.187   0.387   2.556 -0.1282 -0.3950 -0.6129
  148DT      N1 4685   5.188   0.212   2.430 -0.0660  0.6866 -0.4332
  148DT      C6 4686   5.240   0.135   2.328  0.0088 -0.1396  0.3351
  148DT      H6 4687   5.310   0.173   2.255  2.3736 -0.4321  2.3331
  148DT      C5 4688   5.206   0.001   2.325 -0.4155 -0.0917  0.8268
  148DT      C7 4689   5.268  15.796   2.217  0.6121 -0.6655 -0.7452
  148DT     H71 4690   5.341  15.850   2.157  0.3918 -1.7784 -2.0579
  148DT     H72 4691   5.308  15.704   2.259  0.6219 -0.6506 -0.7214
  148DT     H73 4692   5.190  15.777   2.145  0.2853  1.0614 -0.9015
  148DT      C4 4693   5.116  15.825   2.424  0.2598 -0.2126 -0.0602
  148DT      O4 4694   5.091  15.704   2.429 -0.1570 -0.4047 -0.0551
  148DT      N3 4695   5.051   0.028   2.500  1.1987  0.3084 -0.5522
  148DT      H3 4696   4.966   0.004   2.549 -0.4672  2.5371 -2.0997
  148DT      C2 4697   5.079   0.158   2.507 -0.5566 -0.2011  0.6431
  148DT      O2 4698   5.002   0.225   2.576 -0.3139 -0.6886  0.2282
  148DT     C3' 4699   5.359   0.531   2.469 -0.4133 -0.1431 -0.1607
  148DT     H3' 4700   5.456   0.574   2.442  0.3411 -0.5051  1.8607
  148DT     C2' 4701   5.372   0.382   2.461  0.0996 -0.5020  0.3171
  148DT    H2'1 4702   5.422   0.349   2.370 -2.1360  0.3336 -1.3081
  148DT    H2'2 4703   5.423   0.334   2.545  1.7153 -1.3536 -1.0823
  148DT     O3' 4704   5.338   0.563   2.605 -0.3079  0.0350 -0.5688
  149DC       P 4705   5.369   0.707   2.666 -0.2419  0.2286  0.5076
  149DC     O1P 4706   5.339   0.811   2.571  0.6035 -0.2046  0.2994
  149DC     O2P 4707   5.507   0.696   2.714 -0.2984 -0.4842  0.3977
  149DC     O5' 4708   5.284   0.715   2.797  0.5697 -0.2736  0.0842
  149DC     C5' 4709   5.145   0.733   2.790 -0.1640 -0.0048 -0.0730
  149DC    H5'1 4710   5.102   0.725   2.690  0.6113 -3.1914 -0.2540
  149DC    H5'2 4711   5.130   0.836   2.822  1.4066 -0.3112  1.8851
  149DC     C4' 4712   5.059   0.633   2.870  0.1178  0.7793 -0.5147
  149DC     H4' 4713   4.954   0.659   2.862 -0.2988 -0.7158 -0.2855
  149DC     O4' 4714   5.066   0.498   2.821  0.0223 -0.0855 -0.0360
  149DC     C1' 4715   5.092   0.415   2.930 -0.7417  0.3555 -0.3681
  149DC     H1' 4716   4.994   0.395   2.975  0.0208  0.5690  1.4922
  149DC      N1 4717   5.162   0.290   2.879  0.5651  0.5532 -0.7642
  149DC      C6 4718   5.276   0.296   2.810 -0.5058  0.2815  0.2513
  149DC      H6 4719   5.324   0.391   2.794  1.6214 -0.8684 -0.4963
  149DC      C5 4720   5.327   0.182   2.753 -0.3010  0.4569  0.5211
  149DC      H5 4721   5.419   0.185   2.697 -1.2184  1.7546 -1.0254
  149DC      C4 4722   5.259   0.064   2.786  0.5852  0.2390 -0.3643
  149DC      N4 4723   5.291  15.850   2.719  0.3366 -0.7299  0.1903
  149DC     H41 4724   5.379  15.847   2.669  1.0237 -4.7887  1.2953
  149DC     H42 4725   5.237  15.765   2.728 -1.3504  0.4347  1.7851
  149DC      N3 4726   5.152   0.058   2.867 -1.0137  0.1212  0.1222
  149DC      C2 4727   5.106   0.170   2.921  0.2785 -0.3683  0.6330
  149DC      O2 4728   5.021   0.167   3.008  0.0488 -0.0687  0.1195
  149DC     C3' 4729   5.102   0.630   3.020 -0.6665 -0.2906  0.6551
  149DC     H3' 4730   5.166   0.715   3.044  0.9900 -1.6769  1.3631
  149DC     C2' 4731   5.183   0.494   3.026 -0.0745 -0.2060  0.0178
  149DC    H2'1 4732   5.283   0.505   2.986 -0.3123 -1.7903 -1.0807
  149DC    H2'2 4733   5.180   0.450   3.126 -4.0413  2.2690  1.2686
  149DC     O3' 4734   4.990   0.629   3.106  0.2327 -0.2654  0.2121
  150DA       P 4735   5.004   0.644   3.262  0.3217  0.1617 -0.0531
  150DA     O1P 4736   4.889   0.730   3.299  0.2425 -0.0530  0.4017
  150DA     O2P 4737   5.138   0.688   3.298 -0.8766  0.0458 -0.4109
  150DA     O5' 4738   4.981   0.500   3.328  0.0888  0.3882 -0.0752
  150DA     C5' 4739   4.843   0.449   3.348 -0.6630 -0.2593 -0.0137
  150DA    H5'1 4740   4.789   0.447   3.254  2.1811 -2.3510 -1.7673
  150DA    H5'2 4741   4.798   0.522   3.415  0.8819  1.5154 -0.8295
  150DA     C4' 4742   4.830   0.310   3.418  0.4337 -0.2834  0.1127
  150DA     H4' 4743   4.723   0.292   3.425  0.2204  1.0959  0.6726
  150DA     O4' 4744   4.909   0.206   3.353  0.4144  0.6451 -0.1699
  150DA     C1' 4745   5.010   0.152   3.445 -0.1822 -0.2030  0.0229
  150DA     H1' 4746   4.976   0.058   3.490 -0.8770 -0.7673 -1.6100
  150DA      N9 4747   5.125   0.115   3.365 -0.1432 -0.1693  0.1926
  150DA      C8 4748   5.217   0.192   3.303  0.1913 -0.1151  0.2308
  150DA      H8 4749   5.224   0.299   3.315 -0.0061  0.0025 -0.6497
  150DA      N7 4750   5.301   0.124   3.220  0.4830 -0.5592 -0.3682
  150DA      C5 4751   5.245  15.890   3.218  1.0541  0.0059  0.0076
  150DA      C6 4752   5.273  15.768   3.150  0.5821 -0.1470 -0.2708
  150DA      N6 4753   5.377  15.750   3.072 -0.0379  0.0655  0.1997
  150DA     H61 4754   5.431  15.834   3.056 -0.5546  0.1065 -1.4873
  150DA     H62 4755   5.389  15.667   3.017 -0.1171 -0.6512  1.2394
  150DA      N1 4756   5.213  15.654   3.182  0.3620  0.5212  0.0718
  150DA      C2 4757   5.120  15.658   3.277  0.2336  0.6150  0.6698
  150DA      H2 4758   5.061  15.570   3.299  1.1550 -0.1910 -0.0196
  150DA      N3 4759   5.075  15.765   3.343 -0.0784 -0.4611  0.0874
  150DA      C4 4760   5.148  15.877   3.315  0.6240  0.1425  0.0571
  150DA     C3' 4761   4.888   0.308   3.561 -0.5394 -0.2332  0.4874
  150DA     H3' 4762   4.906   0.409   3.599  2.6242  0.3955 -2.2239
  150DA     C2' 4763   5.038   0.260   3.550  0.4794 -0.5764 -1.0784
  150DA    H2'1 4764   5.101   0.342   3.516  2.5110 -1.2428  0.8903
  150DA    H2'2 4765   5.081   0.221   3.642  2.2453 -1.2716 -2.1491
  150DA     O3' 4766   4.808   0.221   3.638 -0.4104 -0.7810 -0.3304
  151DA       P 4767   4.825   0.195   3.795 -0.0256 -0.3063 -0.3694
  151DA     O1P 4768   4.695   0.165   3.844  0.3696  0.4100 -0.3556
  151DA     O2P 4769   4.894   0.311   3.856  0.6176  0.1349 -0.2096
  151DA     O5' 4770   4.925   0.073   3.798 -0.3156  0.1270  0.1661
  151DA     C5' 4771   4.876  15.835   3.797 -0.6965  0.7380  0.4640
  151DA    H5'1 4772   4.810  15.819   3.711 -1.0288  0.3998  0.7780
  151DA    H5'2 4773   4.833  15.818   3.895  1.1843 -0.1828  1.1808
  151DA     C4' 4774   4.983  15.724   3.782  0.3076 -0.3956  0.2482
  151DA     H4' 4775   4.929  15.633   3.758  0.2632 -0.6356  1.2097
  151DA     O4' 4776   5.080  15.731   3.675  0.2726 -0.2832 -0.1108
  151DA     C1' 4777   5.187  15.661   3.718  0.3710 -0.0075 -0.2535
  151DA     H1' 4778   5.161  15.556   3.700 -0.1965 -0.3747  2.3440
  151DA      N9 4779   5.303  15.675   3.630  0.2161 -0.0052 -0.2195
  151DA      C8 4780   5.375  15.785   3.619 -0.1553 -0.2987  0.2375
  151DA      H8 4781   5.349  15.871   3.679 -0.8447  1.1253 -1.9925
  151DA      N7 4782   5.472  15.783   3.530 -0.5965  0.1723  0.3692
  151DA      C5 4783   5.452  15.654   3.472  0.4543 -0.0104  0.1841
  151DA      C6 4784   5.511  15.575   3.371  0.2728  0.5563  0.7033
  151DA      N6 4785   5.612  15.615   3.297 -0.4486 -0.1086 -0.1067
  151DA     H61 4786   5.641  15.712   3.296 -2.2693  0.4942 -2.6268
  151DA     H62 4787   5.646  15.546   3.232 -0.5457 -1.4240  1.1743
  151DA      N1 4788   5.462  15.453   3.339  0.2993  0.3289  0.2051
  151DA      C2 4789   5.355  15.412   3.409  0.4597  0.0706  0.1712
  151DA      H2 4790   5.314  15.314   3.394 -1.0125  0.4615  1.3697
  151DA      N3 4791   5.294  15.470   3.511  0.3312  0.8250 -0.0287
  151DA      C4 4792   5.350  15.590   3.535 -0.1005  0.2678  0.0224
  151DA     C3' 4793   5.062  15.691   3.908  0.7507 -0.0645 -0.9791
  151DA     H3' 4794   5.034  15.772   3.976 -2.2828 -1.3174 -0.6047
  151DA     C2' 4795   5.211  15.691   3.869  0.2905  0.2403  1.0753
  151DA    H2'1 4796   5.235  15.796   3.882  1.2586  0.0272  1.0766
  151DA    H2'2 4797   5.267  15.619   3.929 -1.1806 -1.4414  0.5475
  151DA     O3' 4798   5.006  15.566   3.950 -0.3438  0.5456  0.6243
  152DT       P 4799   5.049  15.488   4.087 -0.1992 -0.2880  0.0165
  152DT     O1P 4800   4.927  15.462   4.168 -0.2035 -0.0322 -0.2146
  152DT     O2P 4801   5.164  15.553   4.157  0.3747 -0.4490 -0.3921
  152DT     O5' 4802   5.102  15.355   4.020 -0.2084  0.3728  0.5715
  152DT     C5' 4803   5.015  15.265   3.952 -0.6107  0.2370 -0.3959
  152DT    H5'1 4804   4.967  15.325   3.875  0.5294  1.6184 -0.0690
  152DT    H5'2 4805   4.943  15.216   4.017 -1.4264  1.8572 -0.0429
  152DT     C4' 4806   5.098  15.160   3.881  0.7473  0.4904  0.4301
  152DT     H4' 4807   5.034  15.098   3.819  2.5397  0.9539 -2.0370
  152DT     O4' 4808   5.188  15.223   3.787 -0.4258 -0.3418  0.5065
  152DT     C1' 4809   5.304  15.145   3.795 -0.1639  0.0103  0.0304
  152DT     H1' 4810   5.281  15.051   3.744  0.8756 -0.9026  1.1942
  152DT      N1 4811   5.420  15.220   3.736  0.2979 -0.4437 -0.2779
  152DT      C6 4812   5.446  15.345   3.789  0.1647  0.1195 -0.0405
  152DT      H6 4813   5.381  15.376   3.870  1.4867 -3.5834  2.6961
  152DT      C5 4814   5.548  15.420   3.747 -0.1511 -0.7194 -0.3015
  152DT      C7 4815   5.580  15.545   3.818 -0.2927 -0.7230  0.2217
  152DT     H71 4816   5.587  15.623   3.742 -1.0488 -0.7300  0.1294
  152DT     H72 4817   5.508  15.571   3.895 -1.2140  0.9332 -1.1173
  152DT     H73 4818   5.682  15.532   3.854  0.2440  0.5806 -0.7404
  152DT      C4 4819   5.633  15.365   3.642 -0.0915  0.2656  0.2518
  152DT      O4 4820   5.733  15.419   3.596  0.1219 -0.4611 -0.8804
  152DT      N3 4821   5.589  15.254   3.582 -0.2303  0.4064  0.1298
  152DT      H3 4822   5.654  15.224   3.510  1.1752  2.0187  0.6545
  152DT      C2 4823   5.491  15.169   3.628 -0.3236 -1.0010 -0.2259
  152DT      O2 4824   5.469  15.064   3.569  0.3454 -0.0886  0.1246
  152DT     C3' 4825   5.179  15.071   3.974 -0.5241  0.8488  0.0446
  152DT     H3' 4826   5.156  15.098   4.077  0.1176 -1.0279  0.7092
  152DT     C2' 4827   5.319  15.118   3.942  0.0938 -0.3784 -0.1213
  152DT    H2'1 4828   5.326  15.211   3.999 -3.5779 -0.4066  0.6578
  152DT    H2'2 4829   5.393  15.042   3.965 -0.0513 -0.6005 -0.3848
  152DT     O3' 4830   5.164  14.932   3.960 -0.5011 -0.0089  0.2894
  153DA       P 4831   5.245  14.825   4.042 -0.0873 -0.0645 -0.0918
  153DA     O1P 4832   5.156  14.709   4.067 -0.3892  0.7118 -0.3782
  153DA     O2P 4833   5.309  14.884   4.160 -0.5650  0.2124 -0.0019
  153DA     O5' 4834   5.360  14.777   3.940  0.0235 -0.3204  0.2814
  153DA     C5' 4835   5.324  14.712   3.817  0.8713  0.2696  0.4814
  153DA    H5'1 4836   5.282  14.786   3.749  4.2874  2.5630  0.5974
  153DA    H5'2 4837   5.256  14.631   3.842  1.7404  0.0870  2.3977
  153DA     C4' 4838   5.450  14.646   3.754  0.8585  0.2254 -0.6695
  153DA     H4' 4839   5.412  14.589   3.670 -2.9211  1.5096 -0.0048
  153DA     O4' 4840   5.543  14.740   3.704 -0.5454  0.2548 -0.2657
  153DA     C1' 4841   5.665  14.713   3.765 -0.1192 -0.5301  0.1315
  153DA     H1' 4842   5.727  14.652   3.700 -0.2319 -1.4066  0.8225
  153DA      N9 4843   5.719  14.850   3.787  0.1883  0.0750  0.3883
  153DA      C8 4844   5.681  14.938   3.888  0.1994  0.2441 -0.2606
  153DA      H8 4845   5.603  14.916   3.960  0.6684 -0.4087  0.0537
  153DA      N7 4846   5.752  15.052   3.890  0.1963 -0.2152  0.3421
  153DA      C5 4847   5.845  15.031   3.790  0.7381 -0.1918  0.0189
  153DA      C6 4848   5.945  15.109   3.727 -0.9121 -0.1637  0.1217
  153DA      N6 4849   5.974  15.230   3.772 -0.7051  0.1647  0.5368
  153DA     H61 4850   5.908  15.263   3.840 -1.3531  0.7691 -0.3640
  153DA     H62 4851   6.048  15.283   3.728  1.5081 -1.5636  1.9471
  153DA      N1 4852   6.020  15.064   3.623 -0.2717  0.0059  0.2954
  153DA      C2 4853   6.003  14.938   3.592  0.0263 -0.1497  0.5974
  153DA      H2 4854   6.070  14.901   3.515 -0.0411  1.3430 -0.2386
  153DA      N3 4855   5.915  14.852   3.640 -0.0058 -0.8367  0.2505
  153DA      C4 4856   5.831  14.906   3.731 -0.3275  0.3836  0.2520
  153DA     C3' 4857   5.532  14.542   3.840  0.1352 -0.3973  0.4381
  153DA     H3' 4858   5.469  14.502   3.920  0.1344 -0.7412  0.2687
  153DA     C2' 4859   5.639  14.640   3.893 -0.2763 -0.5396  0.0093
  153DA    H2'1 4860   5.612  14.709   3.972  3.4544  0.6892  0.4101
  153DA    H2'2 4861   5.727  14.588   3.932 -1.4241  0.4944  4.4180
  153DA     O3' 4862   5.576  14.436   3.757  0.1975 -0.4525  0.1452
  154DT       P 4863   5.658  14.311   3.808 -0.0232 -0.5254 -0.1522
  154DT     O1P 4864   5.606  14.187   3.744 -0.3582 -0.2243  0.0238
  154DT     O2P 4865   5.664  14.326   3.953 -0.1624 -0.5124 -0.0284
  154DT     O5' 4866   5.809  14.338   3.763  0.1465 -0.5932 -0.1962
  154DT     C5' 4867   5.853  14.330   3.632 -0.2496 -0.2372  0.5928
  154DT    H5'1 4868   5.787  14.385   3.565 -2.0449 -0.2416  2.2563
  154DT    H5'2 4869   5.858  14.227   3.596 -0.7352 -0.1182  0.1697
  154DT     C4' 4870   5.994  14.390   3.617  0.0728 -0.1950  0.2636
  154DT     H4' 4871   6.010  14.394   3.509 -1.5402  1.0400  0.0272
  154DT     O4' 4872   6.005  14.522   3.655  0.0634  0.1359 -0.4478
  154DT     C1' 4873   6.135  14.532   3.729  0.1855 -0.2601  0.3042
  154DT     H1' 4874   6.208  14.523   3.649  0.6822 -1.3007  0.8460
  154DT      N1 4875   6.141  14.660   3.803 -0.0606 -0.7722 -1.0679
  154DT      C6 4876   6.058  14.683   3.906 -0.3552  0.0380 -0.7564
  154DT      H6 4877   5.994  14.605   3.946 -0.7983  0.0543 -1.4113
  154DT      C5 4878   6.059  14.802   3.973 -0.6082 -0.3846 -0.1779
  154DT      C7 4879   5.976  14.813   4.099  0.6018  0.3851 -0.3918
  154DT     H71 4880   6.047  14.830   4.180 -0.3515 -2.2430  1.1261
  154DT     H72 4881   5.895  14.885   4.096 -0.2225 -0.4581  0.6888
  154DT     H73 4882   5.936  14.712   4.112  0.3856  0.4397 -0.6334
  154DT      C4 4883   6.140  14.917   3.928  0.9739  0.1900 -0.0574
  154DT      O4 4884   6.161  15.020   3.980 -0.1781  0.4521 -0.2355
  154DT      N3 4885   6.219  14.888   3.815 -0.3141  0.8204  0.5408
  154DT      H3 4886   6.278  14.954   3.766 -1.5055  1.3683 -0.2164
  154DT      C2 4887   6.213  14.770   3.748 -0.0852  0.9604 -0.1104
  154DT      O2 4888   6.264  14.765   3.636 -0.7160 -0.6819 -0.3290
  154DT     C3' 4889   6.103  14.312   3.682  0.2364 -0.2932 -0.4185
  154DT     H3' 4890   6.060  14.215   3.707  0.1323 -0.7346 -2.1497
  154DT     C2' 4891   6.140  14.399   3.798  0.7186 -0.3187  0.6206
  154DT    H2'1 4892   6.066  14.396   3.878 -2.1649 -1.3630 -1.9179
  154DT    H2'2 4893   6.239  14.376   3.837  0.3941 -1.2056  0.9501
  154DT     O3' 4894   6.199  14.295   3.578 -0.2221 -0.1374 -0.6490
  155DC       P 4895   6.305  14.174   3.596 -0.0231 -0.0009  0.0510
  155DC     O1P 4896   6.376  14.142   3.472 -0.2960  0.4352  0.2274
  155DC     O2P 4897   6.231  14.058   3.659  0.1872 -0.3376  0.0642
  155DC     O5' 4898   6.410  14.210   3.708 -0.1263 -0.3047 -0.5528
  155DC     C5' 4899   6.541  14.249   3.678 -0.0915 -0.0409 -0.6022
  155DC    H5'1 4900   6.602  14.168   3.639 -2.3394 -1.5770 -1.1349
  155DC    H5'2 4901   6.591  14.278   3.771 -1.1381  1.0286 -0.3420
  155DC     C4' 4902   6.548  14.381   3.602 -0.3071  0.4869 -0.4292
  155DC     H4' 4903   6.507  14.366   3.502  0.7402 -0.8850 -0.6838
  155DC     O4' 4904   6.482  14.494   3.667  0.3476  0.8740  0.2027
  155DC     C1' 4905   6.574  14.590   3.714 -0.4188  0.1170  0.1066
  155DC     H1' 4906   6.585  14.670   3.640 -1.6678 -0.2879 -0.5389
  155DC      N1 4907   6.526  14.657   3.831 -0.3959  1.3368 -0.0260
  155DC      C6 4908   6.466  14.590   3.934  0.6202  0.6470 -0.5223
  155DC      H6 4909   6.458  14.482   3.922  1.4991  0.7203 -2.0551
  155DC      C5 4910   6.419  14.652   4.043  0.4403  0.5078  0.2439
  155DC      H5 4911   6.367  14.598   4.122  3.0190 -1.4592  0.7421
  155DC      C4 4912   6.427  14.799   4.047 -0.1607  0.0026  0.3425
  155DC      N4 4913   6.364  14.868   4.144  1.1161  0.1270 -0.2743
  155DC     H41 4914   6.313  14.821   4.217 -2.4816  2.7999 -0.8038
  155DC     H42 4915   6.383  14.967   4.153  1.6604 -0.1248  1.9163
  155DC      N3 4916   6.496  14.867   3.950 -0.0468  0.3460 -0.4360
  155DC      C2 4917   6.546  14.795   3.849  1.1381 -0.8839  0.0500
  155DC      O2 4918   6.624  14.851   3.773 -0.1379  0.2405  0.1942
  155DC     C3' 4919   6.695  14.430   3.601  0.3088  0.5099  0.5153
  155DC     H3' 4920   6.766  14.348   3.604 -0.0449  0.2265  1.3514
  155DC     C2' 4921   6.710  14.510   3.721  0.3086 -0.5114 -0.4558
  155DC    H2'1 4922   6.721  14.451   3.812 -1.3946 -1.6518 -0.9379
  155DC    H2'2 4923   6.792  14.580   3.708 -0.2022  0.0779 -0.5813
  155DC     O3' 4924   6.706  14.510   3.482  0.0850  0.3721 -0.8389
  156DC       P 4925   6.841  14.528   3.399 -0.1185 -0.1468 -0.1713
  156DC     O1P 4926   6.799  14.624   3.297 -0.4367 -0.5610  0.2978
  156DC     O2P 4927   6.897  14.396   3.364  0.0854 -0.2888  0.1844
  156DC     O5' 4928   6.951  14.598   3.495  0.1761  0.0909  0.1763
  156DC     C5' 4929   7.033  14.716   3.451  0.7335 -0.2206 -0.7663
  156DC    H5'1 4930   6.963  14.796   3.430 -0.0122  0.0809  2.3722
  156DC    H5'2 4931   7.089  14.685   3.363  1.5542 -1.2180  0.0861
  156DC     C4' 4932   7.133  14.752   3.560 -0.0512  0.9025  0.2496
  156DC     H4' 4933   7.188  14.842   3.533 -1.5567  1.2324 -2.0302
  156DC     O4' 4934   7.052  14.792   3.671 -0.3697 -0.2915 -0.4621
  156DC     C1' 4935   7.117  14.740   3.785 -0.0437  0.0116  0.4932
  156DC     H1' 4936   7.203  14.805   3.803  1.4825 -1.1292 -2.1401
  156DC      N1 4937   7.019  14.733   3.904 -0.6869  0.7688 -0.0403
  156DC      C6 4938   6.947  14.623   3.920  0.5992  0.0648 -0.3555
  156DC      H6 4939   6.957  14.537   3.856  0.1756 -0.4396  0.2513
  156DC      C5 4940   6.845  14.626   4.014 -0.3799 -0.2638 -0.4131
  156DC      H5 4941   6.772  14.547   4.019  1.7527 -2.5902 -2.6582
  156DC      C4 4942   6.831  14.736   4.096 -1.0540 -0.1078 -0.6494
  156DC      N4 4943   6.740  14.746   4.181 -0.3998  0.1477  0.3880
  156DC     H41 4944   6.677  14.669   4.201 -1.4904  0.6996 -0.7754
  156DC     H42 4945   6.749  14.823   4.246 -2.0838  0.6654  0.0740
  156DC      N3 4946   6.914  14.848   4.087  0.1333 -0.2263  0.6421
  156DC      C2 4947   7.005  14.846   3.988  0.0642  0.2972 -0.4465
  156DC      O2 4948   7.075  14.944   3.986 -0.2031  0.1888 -0.5374
  156DC     C3' 4949   7.234  14.640   3.594  0.0709  0.5981  0.4514
  156DC     H3' 4950   7.223  14.547   3.538 -0.0786  0.0561  1.3693
  156DC     C2' 4951   7.185  14.611   3.740  0.3414 -0.1408 -0.1776
  156DC    H2'1 4952   7.105  14.536   3.734 -1.7339  1.9729 -0.3715
  156DC    H2'2 4953   7.264  14.586   3.810 -1.2892 -1.5098  1.2785
  156DC     O3' 4954   7.363  14.703   3.582  0.2445  0.6949 -0.3509
  157DA       P 4955   7.504  14.628   3.620  0.0253  0.0491  0.1313
  157DA     O1P 4956   7.607  14.684   3.530  0.6579 -0.0560  0.1915
  157DA     O2P 4957   7.486  14.480   3.610 -0.1141 -0.3791  0.0370
  157DA     O5' 4958   7.519  14.692   3.765 -0.7153 -0.7706  0.0101
  157DA     C5' 4959   7.548  14.832   3.783 -0.5063 -0.3324 -0.0105
  157DA    H5'1 4960   7.478  14.881   3.715 -1.3637 -3.4447 -1.5563
  157DA    H5'2 4961   7.648  14.868   3.757 -1.3271  3.5635  1.4750
  157DA     C4' 4962   7.519  14.881   3.923  0.5067  0.5326  0.5529
  157DA     H4' 4963   7.520  14.990   3.928  0.1972  0.6281 -0.9267
  157DA     O4' 4964   7.389  14.835   3.974 -0.0931 -0.4659  0.4294
  157DA     C1' 4965   7.411  14.797   4.109 -0.2977  0.5462  0.2537
  157DA     H1' 4966   7.424  14.881   4.178  2.3864  0.0477  0.4735
  157DA      N9 4967   7.307  14.715   4.168  0.0121  0.2539 -0.1712
  157DA      C8 4968   7.268  14.594   4.123  0.0857 -0.5802  0.0431
  157DA      H8 4969   7.317  14.536   4.046  3.3428  0.9435  0.7759
  157DA      N7 4970   7.168  14.542   4.192  0.1558 -0.0443  0.3034
  157DA      C5 4971   7.132  14.646   4.281 -0.9511  0.3198 -0.6518
  157DA      C6 4972   7.035  14.666   4.379  0.2906  0.3198 -0.2395
  157DA      N6 4973   6.934  14.592   4.409 -0.2724 -0.6945  0.0006
  157DA     H61 4974   6.939  14.499   4.370  1.1940 -0.5380 -0.2603
  157DA     H62 4975   6.859  14.613   4.473 -1.2016 -1.2074 -0.8893
  157DA      N1 4976   7.020  14.786   4.442 -0.8176  0.2202 -0.0539
  157DA      C2 4977   7.126  14.870   4.428 -0.5746 -0.2981 -0.0660
  157DA      H2 4978   7.121  14.954   4.496  2.6275 -0.7860  0.9073
  157DA      N3 4979   7.216  14.871   4.333 -0.5102  0.0848 -0.1703
  157DA      C4 4980   7.215  14.752   4.261  0.4902 -0.1060  0.3576
  157DA     C3' 4981   7.621  14.825   4.026 -0.1783 -0.4017 -0.2281
  157DA     H3' 4982   7.706  14.786   3.969 -0.1924 -0.9503  0.1307
  157DA     C2' 4983   7.545  14.717   4.106  0.4781 -0.4511 -0.2788
  157DA    H2'1 4984   7.532  14.629   4.043  0.7372 -1.6314  1.2838
  157DA    H2'2 4985   7.585  14.693   4.204 -0.4759  1.5918  0.6724
  157DA     O3' 4986   7.666  14.927   4.115  0.9700 -0.2151  0.6688
  158DC       P 4987   7.811  14.925   4.180  0.0429 -0.2871 -0.0094
  158DC     O1P 4988   7.874  15.063   4.157  0.4132  0.6261 -0.4641
  158DC     O2P 4989   7.895  14.809   4.136  0.0633 -0.4418  0.1897
  158DC     O5' 4990   7.779  14.914   4.334  0.3876 -0.1912  0.5674
  158DC     C5' 4991   7.771  15.025   4.421  0.0170  0.1295 -0.2884
  158DC    H5'1 4992   7.698  15.098   4.383 -1.1058  0.1461  1.7490
  158DC    H5'2 4993   7.867  15.076   4.429  0.2753 -0.5507  1.3444
  158DC     C4' 4994   7.723  14.998   4.564 -0.7472  0.3606 -0.0228
  158DC     H4' 4995   7.709  15.095   4.613 -0.1786 -1.0182  3.1264
  158DC     O4' 4996   7.595  14.935   4.559  0.0271 -0.2614 -0.3731
  158DC     C1' 4997   7.601  14.827   4.647 -0.4585 -0.4742 -0.9727
  158DC     H1' 4998   7.589  14.867   4.748  0.2173 -0.4661 -0.8928
  158DC      N1 4999   7.504  14.726   4.609  0.0801 -0.0001 -0.0900
  158DC      C6 5000   7.525  14.642   4.505 -0.4541  0.2861  0.3847
  158DC      H6 5001   7.610  14.645   4.438 -1.5931 -0.8618 -1.1993
  158DC      C5 5002   7.432  14.551   4.464  0.2071 -0.1649 -0.8689
  158DC      H5 5003   7.435  14.482   4.381 -0.2752 -0.2119 -0.8509
  158DC      C4 5004   7.310  14.555   4.541  0.1105 -0.0610 -0.8720
  158DC      N4 5005   7.218  14.466   4.524 -0.0453  0.8788 -0.5743
  158DC     H41 5006   7.237  14.383   4.469  1.8052  2.1484 -1.9899
  158DC     H42 5007   7.132  14.474   4.577 -1.0327 -1.7434 -1.6068
  158DC      N3 5008   7.280  14.637   4.638  0.7412 -0.5308  0.5850
  158DC      C2 5009   7.376  14.730   4.670  0.4658  0.1427  0.2997
  158DC      O2 5010   7.349  14.813   4.760 -0.0319  0.0389  0.1965
  158DC     C3' 5011   7.818  14.914   4.646 -0.4329  0.1817 -0.1538
  158DC     H3' 5012   7.915  14.903   4.599 -0.8251  1.1775 -1.2630
  158DC     C2' 5013   7.746  14.780   4.649  0.4232 -0.2927 -0.1558
  158DC    H2'1 5014   7.773  14.727   4.558  4.1108  0.5707  0.2734
  158DC    H2'2 5015   7.764  14.725   4.742 -0.0893 -3.4663 -1.8229
  158DC     O3' 5016   7.848  14.986   4.763 -0.2251  0.4392 -0.8971
  159DC       P 5017   7.938  14.915   4.878  0.0056 -0.1262 -0.3343
  159DC     O1P 5018   8.008  15.018   4.958 -0.8926 -0.3236 -0.2162
  159DC     O2P 5019   8.014  14.796   4.835  0.4568  0.0313  0.1351
  159DC     O5' 5020   7.816  14.864   4.972  0.3582 -0.1115  0.1451
  159DC     C5' 5021   7.737  14.963   5.036  0.2528 -0.0914  0.5242
  159DC    H5'1 5022   7.689  15.022   4.958 -0.0074  0.8977  1.3987
  159DC    H5'2 5023   7.800  15.037   5.086  0.1930  0.7967 -0.6851
  159DC     C4' 5024   7.629  14.905   5.131 -0.3431 -0.3937  0.0457
  159DC     H4' 5025   7.575  14.993   5.167 -0.8354 -0.4494 -0.5422
  159DC     O4' 5026   7.540  14.825   5.069 -0.1570  0.6559  0.0693
  159DC     C1' 5027   7.519  14.711   5.149 -0.5081  0.3916 -0.0010
  159DC     H1' 5028   7.444  14.730   5.226 -0.1775  2.5385 -0.1452
  159DC      N1 5029   7.486  14.609   5.038  0.0405 -0.2774 -0.2624
  159DC      C6 5030   7.573  14.580   4.937 -0.0724  0.0546  0.1825
  159DC      H6 5031   7.658  14.644   4.918 -0.7556  0.9279 -0.0074
  159DC      C5 5032   7.545  14.482   4.844  0.4839  0.0345  0.2484
  159DC      H5 5033   7.614  14.451   4.767  1.8170  0.1404  1.3628
  159DC      C4 5034   7.420  14.417   4.868  0.6812  0.2476  0.1020
  159DC      N4 5035   7.380  14.336   4.782 -0.5768 -0.5510  0.7297
  159DC     H41 5036   7.436  14.317   4.700 -0.9863 -2.1438  0.7796
  159DC     H42 5037   7.288  14.295   4.785 -0.9367 -0.1282 -1.9511
  159DC      N3 5038   7.336  14.439   4.967  0.3415  0.0907 -0.2815
  159DC      C2 5039   7.379  14.533   5.056  0.6536 -1.3300  0.9944
  159DC      O2 5040   7.311  14.537   5.159  0.1793 -0.1945  0.2874
  159DC     C3' 5041   7.693  14.829   5.250  0.1415 -0.0670  0.9200
  159DC     H3' 5042   7.800  14.849   5.250 -0.1768  2.3909  3.8337
  159DC     C2' 5043   7.658  14.692   5.200  0.5676  0.8102 -0.2969
  159DC    H2'1 5044   7.729  14.656   5.126  0.3745 -0.6559  0.2138
  159DC    H2'2 5045   7.657  14.625   5.285 -0.9087  0.0000 -0.9149
  159DC     O3' 5046   7.632  14.872   5.370  0.3125  0.0748  0.0303
  160DT       P 5047   7.678  14.827   5.516  0.1816 -0.2162  0.1539
  160DT     O1P 5048   7.653  14.942   5.605 -0.6100 -0.0882 -0.7927
  160DT     O2P 5049   7.817  14.777   5.508 -0.2423  0.1103  0.9493
  160DT     O5' 5050   7.589  14.700   5.559 -0.2963 -0.3258 -0.6138
  160DT     C5' 5051   7.458  14.717   5.600 -0.4600  0.5215 -0.1236
  160DT    H5'1 5052   7.402  14.781   5.532 -0.0436  0.3448 -0.6387
  160DT    H5'2 5053   7.451  14.769   5.695  1.2522 -1.6796  1.3116
  160DT     C4' 5054   7.383  14.583   5.620  0.5684  0.5581 -0.3399
  160DT     H4' 5055   7.288  14.604   5.669  0.8564  1.7872 -0.2752
  160DT     O4' 5056   7.368  14.518   5.496  0.0603  0.0630  0.2699
  160DT     C1' 5057   7.393  14.377   5.510 -0.4270  0.1504  0.0390
  160DT     H1' 5058   7.304  14.335   5.556 -0.5584  1.2885  0.8759
  160DT      N1 5059   7.440  14.306   5.387 -0.0871 -0.3690  0.4470
  160DT      C6 5060   7.566  14.336   5.334 -0.7264 -0.7045  0.2058
  160DT      H6 5061   7.643  14.394   5.383 -1.7188 -1.1958  2.5322
  160DT      C5 5062   7.605  14.288   5.214  0.1586 -0.2813 -0.2471
  160DT      C7 5063   7.742  14.316   5.154 -0.1474  0.0054 -0.5743
  160DT     H71 5064   7.806  14.237   5.192  0.9751  1.5565  0.8994
  160DT     H72 5065   7.730  14.316   5.046  1.7994  1.3602 -0.8305
  160DT     H73 5066   7.766  14.420   5.177  0.1659 -0.4091  1.1403
  160DT      C4 5067   7.508  14.206   5.138  0.8161  0.3995  0.3268
  160DT      O4 5068   7.518  14.172   5.018  0.1734  0.3451  0.0977
  160DT      N3 5069   7.388  14.183   5.196 -0.6656  0.1101  0.3383
  160DT      H3 5070   7.327  14.127   5.139 -0.0486  0.8182 -1.0411
  160DT      C2 5071   7.355  14.214   5.321  0.3497 -0.5230 -0.3469
  160DT      O2 5072   7.253  14.165   5.373  0.1630  0.2929  0.0199
  160DT     C3' 5073   7.452  14.485   5.716  0.4484 -0.9395 -0.6695
  160DT     H3' 5074   7.532  14.545   5.760 -0.0802 -0.0781 -0.8671
  160DT     C2' 5075   7.501  14.382   5.618 -0.3067  0.2839  0.2310
  160DT    H2'1 5076   7.592  14.420   5.571 -0.4460  0.8886  0.4457
  160DT    H2'2 5077   7.502  14.285   5.668 -1.4667 -0.0320 -0.3228
  160DT     O3' 5078   7.357  14.436   5.809  0.5884 -0.2344  0.1034
  161DG       P 5079   7.406  14.347   5.944  0.1542 -0.0118 -0.1689
  161DG     O1P 5080   7.309  14.386   6.055  0.2270  0.1558  0.0565
  161DG     O2P 5081   7.552  14.363   5.973  0.0583 -0.1133  0.2841
  161DG     O5' 5082   7.381  14.198   5.905  0.3147  0.1332 -0.7097
  161DG     C5' 5083   7.260  14.131   5.895  0.1250 -0.3334  0.0797
  161DG    H5'1 5084   7.196  14.184   5.823  1.4689 -1.2175 -1.8607
  161DG    H5'2 5085   7.212  14.144   5.992 -1.7107 -0.4673 -0.7712
  161DG     C4' 5086   7.265  13.984   5.853 -0.0659  0.2800 -0.3627
  161DG     H4' 5087   7.162  13.952   5.868 -0.5253  0.9510 -1.8396
  161DG     O4' 5088   7.295  13.979   5.717 -0.0928  0.8271 -0.1117
  161DG     C1' 5089   7.412  13.895   5.697 -0.0677 -0.4206  0.5436
  161DG     H1' 5090   7.393  13.793   5.663  1.1179 -0.1659 -1.0079
  161DG      N9 5091   7.491  13.947   5.585 -0.0947 -0.1582  0.1397
  161DG      C8 5092   7.605  14.025   5.581 -0.6873  0.6970 -0.3289
  161DG      H8 5093   7.639  14.062   5.676  0.8226  0.2674 -0.6773
  161DG      N7 5094   7.667  14.033   5.465  0.5734 -0.2730 -0.3358
  161DG      C5 5095   7.591  13.949   5.387  0.2555  0.7609  0.5577
  161DG      C6 5096   7.615  13.896   5.252  0.8289  0.3876 -0.1815
  161DG      O6 5097   7.713  13.907   5.178 -0.6881  0.6752  0.5008
  161DG      N1 5098   7.509  13.815   5.211  0.0745  0.3285 -0.0200
  161DG      H1 5099   7.509  13.778   5.117  2.7847  0.6737 -0.2552
  161DG      C2 5100   7.400  13.784   5.281 -0.3505 -0.1376 -0.2121
  161DG      N2 5101   7.315  13.701   5.229  0.2872 -0.1576 -0.3797
  161DG     H21 5102   7.315  13.664   5.134 -1.3186 -0.2972 -0.3607
  161DG     H22 5103   7.259  13.651   5.297  1.1389  0.9814  1.1936
  161DG      N3 5104   7.379  13.814   5.405 -0.6723  0.0853 -0.2402
  161DG      C4 5105   7.479  13.899   5.457 -0.3458 -0.3756  0.2561
  161DG     C3' 5106   7.357  13.894   5.933 -0.3878 -0.0644  0.0105
  161DG     H3' 5107   7.400  13.932   6.026  1.8489  0.4379 -1.1622
  161DG     C2' 5108   7.477  13.892   5.834  0.2757  0.2687 -0.1355
  161DG    H2'1 5109   7.542  13.980   5.839  0.2489  0.3512 -1.0111
  161DG    H2'2 5110   7.545  13.808   5.848 -0.9429 -0.6477  0.4709
  161DG     O3' 5111   7.307  13.762   5.941 -0.1342 -0.0472  0.0296
  162DC       P 5112   7.209  13.706   6.054  0.2087 -0.0871 -0.4349
  162DC     O1P 5113   7.108  13.808   6.103 -0.4264 -0.1322 -0.6210
  162DC     O2P 5114   7.295  13.631   6.151 -0.2275  0.2293  0.3525
  162DC     O5' 5115   7.130  13.601   5.977  0.2260 -0.2593 -0.3600
  162DC     C5' 5116   7.010  13.625   5.901 -0.0722 -0.3086  0.3903
  162DC    H5'1 5117   7.031  13.722   5.857  1.0220  0.0671  1.6812
  162DC    H5'2 5118   6.916  13.628   5.957  0.0643  0.2060  0.5987
  162DC     C4' 5119   6.991  13.526   5.777 -0.0779 -0.1678 -0.0647
  162DC     H4' 5120   6.898  13.556   5.729 -0.0458  1.1234  0.6271
  162DC     O4' 5121   7.093  13.547   5.684 -0.7095  0.7769 -0.3758
  162DC     C1' 5122   7.170  13.426   5.666 -0.4339 -0.1645  0.6127
  162DC     H1' 5123   7.138  13.366   5.581  1.2777  0.6090 -0.6313
  162DC      N1 5124   7.313  13.475   5.649  0.3990  0.1991 -0.2648
  162DC      C6 5125   7.393  13.507   5.756 -0.3669 -0.5210  0.3974
  162DC      H6 5126   7.348  13.526   5.853 -1.3723 -1.0404  0.0406
  162DC      C5 5127   7.517  13.545   5.734 -0.9363 -0.6654  0.1306
  162DC      H5 5128   7.578  13.584   5.815 -1.5529 -1.1619  0.8423
  162DC      C4 5129   7.562  13.550   5.594  0.0359  0.3141  0.0106
  162DC      N4 5130   7.687  13.569   5.569 -0.1185 -0.6347 -0.3834
  162DC     H41 5131   7.758  13.592   5.637  0.5965 -1.8485 -0.6867
  162DC     H42 5132   7.703  13.561   5.470 -1.3338 -1.9554 -0.4956
  162DC      N3 5133   7.491  13.516   5.493 -0.4711  0.4385  0.8447
  162DC      C2 5134   7.366  13.479   5.519 -0.0456  0.2995 -0.5297
  162DC      O2 5135   7.298  13.461   5.420  1.2191  0.2524 -0.1845
  162DC     C3' 5136   6.994  13.380   5.819 -0.4438 -0.4781 -0.3042
  162DC     H3' 5137   6.956  13.376   5.921 -1.1118  0.0872 -0.5248
  162DC     C2' 5138   7.142  13.342   5.795  0.2368  0.1608  0.8453
  162DC    H2'1 5139   7.202  13.378   5.878 -0.2877  0.4353  1.1042
  162DC    H2'2 5140   7.159  13.237   5.771  0.5378  0.3635  0.1384
  162DC     O3' 5141   6.909  13.295   5.735 -0.4689 -0.6872  0.0050
  163DA       P 5142   6.873  13.138   5.762  0.3235 -0.2919  0.2064
  163DA     O1P 5143   6.738  13.113   5.706  0.5583 -0.6982  0.2218
  163DA     O2P 5144   6.899  13.103   5.900  0.2889  0.8564 -0.8384
  163DA     O5' 5145   6.979  13.071   5.666 -0.4827  0.3407  0.2806
  163DA     C5' 5146   6.957  13.079   5.528 -0.8267  0.0903  0.0312
  163DA    H5'1 5147   6.952  13.185   5.503  1.1475 -0.0553 -1.1679
  163DA    H5'2 5148   6.863  13.030   5.505 -0.0121 -1.8956  0.6978
  163DA     C4' 5149   7.085  13.033   5.449  0.3170 -0.5881  0.2244
  163DA     H4' 5150   7.064  13.036   5.342  1.9439 -0.1416 -0.1097
  163DA     O4' 5151   7.201  13.118   5.465 -0.1327 -0.1442  0.5085
  163DA     C1' 5152   7.318  13.040   5.465 -0.0814  0.1375 -0.1358
  163DA     H1' 5153   7.344  13.016   5.362 -1.3578  1.2014 -0.7355
  163DA      N9 5154   7.423  13.109   5.528  0.2425  0.0518 -0.0843
  163DA      C8 5155   7.437  13.149   5.655  0.3435  0.2906  0.5450
  163DA      H8 5156   7.353  13.149   5.724 -1.6521  1.5039 -1.7041
  163DA      N7 5157   7.552  13.197   5.689  0.0271 -0.5341  0.6396
  163DA      C5 5158   7.628  13.192   5.571 -0.1085  0.1298  0.5915
  163DA      C6 5159   7.764  13.218   5.528  0.3140  0.6723 -0.0054
  163DA      N6 5160   7.862  13.284   5.593  0.4469  0.0745 -0.0396
  163DA     H61 5161   7.850  13.295   5.692 -0.7450  0.2965 -0.1926
  163DA     H62 5162   7.950  13.302   5.546  1.0655 -1.8989  0.2836
  163DA      N1 5163   7.785  13.209   5.396 -0.1889  0.0760 -0.0238
  163DA      C2 5164   7.694  13.166   5.312 -0.2215  0.1243  0.6229
  163DA      H2 5165   7.709  13.163   5.205 -2.0134  0.0994  0.3311
  163DA      N3 5166   7.580  13.116   5.343 -0.1026  0.3239  0.7679
  163DA      C4 5167   7.549  13.134   5.472  0.4166 -0.2214 -0.6400
  163DA     C3' 5168   7.137  12.894   5.473 -0.3714 -0.5947 -0.8480
  163DA     H3' 5169   7.072  12.845   5.544  1.1000  0.4628  1.3551
  163DA     C2' 5170   7.274  12.916   5.538  0.3516  0.4566  0.7774
  163DA    H2'1 5171   7.264  12.944   5.643 -1.4209  0.6523  0.5867
  163DA    H2'2 5172   7.347  12.837   5.520  0.6961  1.1470 -1.0541
  163DA     O3' 5173   7.142  12.821   5.348  0.8157  0.1972  0.5178
  164DG       P 5174   7.168  12.662   5.339  0.2242  0.3031 -0.1123
  164DG     O1P 5175   7.075  12.612   5.235  0.4691  0.1595 -0.3598
  164DG     O2P 5176   7.176  12.603   5.472  0.6057  0.0690 -0.3371
  164DG     O5' 5177   7.310  12.662   5.281 -0.3265  0.4849 -0.0665
  164DG     C5' 5178   7.334  12.709   5.148 -0.0525  0.2056  0.1325
  164DG    H5'1 5179   7.304  12.812   5.132  0.5320  0.7598  2.2387
  164DG    H5'2 5180   7.273  12.653   5.078  0.6948 -2.2196  1.3163
  164DG     C4' 5181   7.480  12.690   5.115 -0.2129  0.0286  0.2584
  164DG     H4' 5182   7.492  12.717   5.010  3.1243  1.4423  0.8739
  164DG     O4' 5183   7.555  12.787   5.180 -0.7485 -0.2287  0.1572
  164DG     C1' 5184   7.675  12.728   5.230  0.3280  0.0333 -0.8092
  164DG     H1' 5185   7.759  12.740   5.162 -1.2238  3.2203 -2.3595
  164DG      N9 5186   7.719  12.792   5.352 -0.3054  0.0068  0.2772
  164DG      C8 5187   7.650  12.804   5.466  0.2852 -0.1006 -0.3369
  164DG      H8 5188   7.545  12.781   5.465 -0.3444  2.3614 -2.6023
  164DG      N7 5189   7.716  12.865   5.563  0.5375  0.2118 -0.3939
  164DG      C5 5190   7.837  12.898   5.499 -0.6299 -0.8150 -0.0538
  164DG      C6 5191   7.957  12.959   5.552 -0.4101 -0.2394  0.5506
  164DG      O6 5192   7.978  13.003   5.664 -0.3533 -0.0907  0.3053
  164DG      N1 5193   8.052  12.981   5.452  0.1524  0.8487  0.3441
  164DG      H1 5194   8.131  13.040   5.478  0.3142 -0.0832  2.0997
  164DG      C2 5195   8.038  12.940   5.317  0.2907 -0.1553 -0.6943
  164DG      N2 5196   8.140  12.958   5.238  0.4678 -0.0937  0.6834
  164DG     H21 5197   8.222  13.006   5.273  1.4923 -2.7665  2.2519
  164DG     H22 5198   8.124  12.926   5.143 -4.9359 -0.0399  1.2690
  164DG      N3 5199   7.926  12.882   5.270 -0.1681 -0.2185 -0.2251
  164DG      C4 5200   7.836  12.858   5.369  0.4413  0.1736 -0.0009
  164DG     C3' 5201   7.542  12.555   5.145 -0.4332 -0.7601 -0.0031
  164DG     H3' 5202   7.472  12.481   5.181 -1.1926 -0.0563 -0.0092
  164DG     C2' 5203   7.636  12.583   5.259  0.6389  0.5917 -0.5866
  164DG    H2'1 5204   7.576  12.573   5.349  0.2131  0.7587 -0.8479
  164DG    H2'2 5205   7.728  12.525   5.262 -0.0193 -0.4366  0.7930
  164DG     O3' 5206   7.610  12.507   5.032 -0.1096 -0.7403 -0.1746
  165DA       P 5207   7.705  12.385   5.023  0.5189  0.0337  0.2887
  165DA     O1P 5208   7.679  12.322   4.895  0.0175 -0.1947 -0.1228
  165DA     O2P 5209   7.688  12.305   5.145  0.3174 -0.2228 -0.4418
  165DA     O5' 5210   7.852  12.452   5.014 -0.6889  0.2628  0.7626
  165DA     C5' 5211   7.898  12.489   4.888  0.2301 -0.1771 -0.5539
  165DA    H5'1 5212   7.829  12.564   4.851  0.5907 -0.3375 -1.5703
  165DA    H5'2 5213   7.908  12.410   4.814 -1.6563 -0.5088 -0.5029
  165DA     C4' 5214   8.027  12.565   4.890  0.1363 -0.6484  0.0528
  165DA     H4' 5215   8.038  12.620   4.797  0.5273 -0.9211 -0.0638
  165DA     O4' 5216   8.040  12.647   5.003 -0.1617  0.1643 -0.1487
  165DA     C1' 5217   8.154  12.612   5.078 -0.3646  0.1769  0.8807
  165DA     H1' 5218   8.246  12.667   5.059 -1.3795  1.1492 -1.7378
  165DA      N9 5219   8.121  12.618   5.221 -0.2497 -0.3659  0.1004
  165DA      C8 5220   8.005  12.581   5.285  0.2549 -0.3285  0.7631
  165DA      H8 5221   7.929  12.526   5.232 -0.8564  0.2850  1.6791
  165DA      N7 5222   8.001  12.585   5.415  0.3047 -0.1471  0.1316
  165DA      C5 5223   8.122  12.649   5.439 -0.0445 -0.1938 -0.1152
  165DA      C6 5224   8.185  12.703   5.558 -0.0594  0.7764  0.1324
  165DA      N6 5225   8.137  12.699   5.681  0.2798  0.2605  0.3267
  165DA     H61 5226   8.045  12.666   5.704  1.2066 -1.5262  1.7705
  165DA     H62 5227   8.200  12.726   5.755 -0.2053  0.5426  0.6408
  165DA      N1 5228   8.307  12.764   5.552 -0.3727  0.4237 -0.1017
  165DA      C2 5229   8.369  12.766   5.434 -0.1232 -0.0318 -0.2480
  165DA      H2 5230   8.469  12.807   5.436 -0.1008 -0.0595  1.8011
  165DA      N3 5231   8.324  12.717   5.314  0.2584  0.0688 -0.3605
  165DA      C4 5232   8.201  12.660   5.325  0.3183  0.0851 -0.3678
  165DA     C3' 5233   8.146  12.467   4.888 -0.2936 -0.1351 -0.2768
  165DA     H3' 5234   8.117  12.369   4.849  0.0857 -0.0548 -0.7788
  165DA     C2' 5235   8.178  12.462   5.035 -0.4704 -0.1936 -0.3456
  165DA    H2'1 5236   8.115  12.392   5.089  0.7384 -0.3828  0.8736
  165DA    H2'2 5237   8.282  12.434   5.049 -0.4084  0.8328  1.6506
  165DA     O3' 5238   8.251  12.514   4.807 -0.2042 -0.4635 -0.4354
  166DT       P 5239   8.385  12.427   4.790 -0.1279 -0.2082  0.3458
  166DT     O1P 5240   8.449  12.464   4.657 -0.5378 -0.2046  0.2060
  166DT     O2P 5241   8.343  12.292   4.812 -0.9113 -0.1514  0.6983
  166DT     O5' 5242   8.492  12.469   4.906  0.5671 -0.1471  0.2792
  166DT     C5' 5243   8.605  12.549   4.875 -0.4161  0.2434  0.2563
  166DT    H5'1 5244   8.578  12.654   4.863 -0.5048  0.2596  0.5919
  166DT    H5'2 5245   8.649  12.513   4.782 -3.3690  0.1636 -1.2244
  166DT     C4' 5246   8.712  12.542   4.985 -0.1426 -0.6200  0.6339
  166DT     H4' 5247   8.794  12.607   4.952 -1.3415  1.0787  0.8372
  166DT     O4' 5248   8.661  12.571   5.113 -0.2301 -0.2204 -0.1870
  166DT     C1' 5249   8.705  12.476   5.204 -0.5788 -0.6919 -0.1473
  166DT     H1' 5250   8.802  12.508   5.244 -0.8157  0.1652 -0.2525
  166DT      N1 5251   8.602  12.463   5.311  0.5416 -0.0899 -0.2747
  166DT      C6 5252   8.482  12.396   5.287  0.2833 -0.4940 -0.5118
  166DT      H6 5253   8.460  12.360   5.188  1.9363 -1.1178 -0.6779
  166DT      C5 5254   8.389  12.376   5.386 -0.1821 -0.0282  0.4031
  166DT      C7 5255   8.265  12.294   5.344 -0.3842  0.0636 -0.3071
  166DT     H71 5256   8.269  12.257   5.242 -1.6732  1.1168 -0.7594
  166DT     H72 5257   8.260  12.207   5.410 -0.0308 -0.1459 -0.5494
  166DT     H73 5258   8.178  12.358   5.354 -1.3891 -1.4581  1.2657
  166DT      C4 5259   8.413  12.424   5.518 -0.4681 -0.3168 -0.7483
  166DT      O4 5260   8.347  12.404   5.619  0.5226 -0.1246 -0.1189
  166DT      N3 5261   8.537  12.483   5.534  0.5713 -0.3849 -0.1579
  166DT      H3 5262   8.560  12.505   5.629 -1.1534  0.3069  0.1397
  166DT      C2 5263   8.633  12.505   5.436  0.3405 -0.0808  0.5395
  166DT      O2 5264   8.733  12.563   5.463 -0.5859 -0.2715  0.0247
  166DT     C3' 5265   8.772  12.407   4.992  0.2091 -0.0159  0.1723
  166DT     H3' 5266   8.743  12.341   4.911 -1.2413  0.5476  0.2022
  166DT     C2' 5267   8.709  12.349   5.121 -0.3515 -0.2298 -0.6885
  166DT    H2'1 5268   8.613  12.316   5.079 -0.7567  1.2904 -1.0287
  166DT    H2'2 5269   8.758  12.262   5.164 -1.6646  0.0385  1.4739
  166DT     O3' 5270   8.919  12.418   4.998  0.0979  0.0653 -0.3262
  167DT       P 5271   9.031  12.295   5.017  0.3043  0.1980 -0.2595
  167DT     O1P 5272   9.157  12.319   4.943  0.3720 -0.3216  0.2475
  167DT     O2P 5273   8.952  12.172   4.990  0.0547  0.5298  0.1157
  167DT     O5' 5274   9.066  12.302   5.175  0.3409 -0.2045 -0.1963
  167DT     C5' 5275   9.158  12.396   5.230 -0.0697  0.0407  0.4524
  167DT    H5'1 5276   9.121  12.496   5.206  1.5245  0.8988  1.3814
  167DT    H5'2 5277   9.258  12.386   5.186  0.3835  2.1150  0.9009
  167DT     C4' 5278   9.176  12.392   5.384  0.1596  0.2758 -0.1881
  167DT     H4' 5279   9.241  12.473   5.417 -0.0214 -0.2772  1.6560
  167DT     O4' 5280   9.053  12.405   5.453  0.0794 -0.3648 -0.5595
  167DT     C1' 5281   9.038  12.310   5.550 -0.3438 -0.6153  0.9126
  167DT     H1' 5282   9.093  12.342   5.638 -2.1216  0.9704  1.5142
  167DT      N1 5283   8.901  12.280   5.585  0.2680 -0.7790  0.2052
  167DT      C6 5284   8.812  12.220   5.496 -0.1908  0.1624 -0.3560
  167DT      H6 5285   8.834  12.204   5.391 -0.4469  1.4244 -0.6221
  167DT      C5 5286   8.692  12.177   5.536 -0.4562  0.3202 -0.4473
  167DT      C7 5287   8.607  12.095   5.439 -0.3626  0.7196 -0.8168
  167DT     H71 5288   8.664  12.058   5.353 -2.9997 -2.9945 -1.2094
  167DT     H72 5289   8.564  12.008   5.487  1.1509 -0.5615 -1.6770
  167DT     H73 5290   8.533  12.165   5.400  0.2490  1.3302 -0.8958
  167DT      C4 5291   8.644  12.203   5.667 -0.5979 -0.0808  0.0962
  167DT      O4 5292   8.535  12.186   5.712 -0.2592  0.1898  0.1641
  167DT      N3 5293   8.734  12.273   5.742 -0.3178  0.1361  0.0332
  167DT      H3 5294   8.703  12.312   5.830  1.6611 -0.2096  0.9460
  167DT      C2 5295   8.860  12.321   5.708 -0.6888 -0.1834 -0.2479
  167DT      O2 5296   8.916  12.385   5.795 -0.5732 -0.0847 -0.4266
  167DT     C3' 5297   9.235  12.257   5.435 -0.0074  0.6531 -0.6858
  167DT     H3' 5298   9.268  12.196   5.351 -0.2911  2.6564 -2.3361
  167DT     C2' 5299   9.115  12.189   5.496  0.3411 -0.5229 -0.2041
  167DT    H2'1 5300   9.048  12.155   5.417 -0.8592  1.8166 -0.2569
  167DT    H2'2 5301   9.133  12.115   5.574 -0.2185 -0.4121  0.0320
  167DT     O3' 5302   9.337  12.273   5.528  0.1775 -0.6480 -0.0014
  168DC       P 5303   9.428  12.151   5.582 -0.3886 -0.1083  0.3686
  168DC     O1P 5304   9.573  12.171   5.573 -0.6236  0.0736 -0.3887
  168DC     O2P 5305   9.381  12.029   5.516 -0.2805 -0.5396 -0.1669
  168DC     O5' 5306   9.378  12.159   5.740  0.0671  0.3005  0.1188
  168DC     C5' 5307   9.436  12.261   5.827 -0.4450 -0.0734 -0.5766
  168DC    H5'1 5308   9.396  12.354   5.787 -0.3908  0.9805  1.6284
  168DC    H5'2 5309   9.544  12.268   5.810 -0.2416 -1.1454  0.1802
  168DC     C4' 5310   9.396  12.246   5.975  0.1527  0.6152 -0.5775
  168DC     H4' 5311   9.435  12.329   6.035  2.8330 -2.0844  1.7411
  168DC     O4' 5312   9.251  12.241   5.982 -0.1750  0.7346  0.5720
  168DC     C1' 5313   9.217  12.119   6.038  0.2726  0.1293 -0.7556
  168DC     H1' 5314   9.210  12.134   6.146 -0.2205  2.8366 -1.0892
  168DC      N1 5315   9.084  12.068   5.994  0.6693  0.2335 -0.1738
  168DC      C6 5316   9.066  12.051   5.859 -0.8340  0.1327  0.1478
  168DC      H6 5317   9.148  12.071   5.792 -2.0472  1.8440 -0.9064
  168DC      C5 5318   8.948  12.001   5.808  0.2764 -0.2771 -0.0033
  168DC      H5 5319   8.940  11.992   5.700  0.0250  3.4210 -0.4375
  168DC      C4 5320   8.843  11.978   5.899 -0.2091 -0.2937 -0.0261
  168DC      N4 5321   8.726  11.938   5.856 -0.3364  0.8604 -0.2544
  168DC     H41 5322   8.720  11.916   5.757  0.3405  1.5844 -0.4676
  168DC     H42 5323   8.658  11.904   5.922  0.0904 -1.9167 -1.1047
  168DC      N3 5324   8.860  11.993   6.028  0.4445  0.5361  0.0167
  168DC      C2 5325   8.976  12.039   6.078 -0.5618 -0.3123  0.2308
  168DC      O2 5326   8.972  12.063   6.198  0.0029  0.6648 -0.1718
  168DC     C3' 5327   9.454  12.114   6.032 -0.0631 -0.0803 -0.2155
  168DC     H3' 5328   9.532  12.089   5.960  1.7835  1.9985  0.9705
  168DC     C2' 5329   9.332  12.027   6.016 -0.3644 -0.1380  0.4794
  168DC    H2'1 5330   9.330  11.971   5.923 -2.8966  1.9543 -0.8601
  168DC    H2'2 5331   9.333  11.951   6.094 -1.1885  0.3134  0.9411
  168DC     O3' 5332   9.500  12.123   6.167 -0.0869  0.1933 -0.2863
  169DT       P 5333   9.575  12.003   6.249  0.3060 -0.5277  0.2685
  169DT     O1P 5334   9.658  12.071   6.354  0.5687 -0.1004  0.8667
  169DT     O2P 5335   9.635  11.908   6.150  0.1662  0.5786 -0.1368
  169DT     O5' 5336   9.450  11.935   6.325  0.7031  0.3515  0.4763
  169DT     C5' 5337   9.382  12.015   6.420 -0.8792  0.4954  0.5482
  169DT    H5'1 5338   9.343  12.104   6.372 -0.8301  0.1293 -0.1897
  169DT    H5'2 5339   9.451  12.025   6.504 -1.6000  0.3078  1.1711
  169DT     C4' 5340   9.259  11.951   6.477  0.2890  0.5776  0.3543
  169DT     H4' 5341   9.217  12.027   6.542  0.5780  0.8694  0.2045
  169DT     O4' 5342   9.172  11.929   6.368 -0.1625  0.1228  0.1167
  169DT     C1' 5343   9.089  11.820   6.403 -0.4282 -0.8345 -0.2526
  169DT     H1' 5344   9.023  11.850   6.484  1.7049  1.4533  0.7888
  169DT      N1 5345   9.026  11.762   6.285 -0.7708  0.6115 -0.6345
  169DT      C6 5346   9.096  11.752   6.165  0.5976  0.2555  0.1025
  169DT      H6 5347   9.196  11.792   6.157  0.8616 -0.3954  0.0431
  169DT      C5 5348   9.033  11.698   6.054 -0.8805 -0.0915 -0.1652
  169DT      C7 5349   9.104  11.700   5.928  0.4387 -0.2431  0.5085
  169DT     H71 5350   9.163  11.791   5.942  0.2629 -0.3251  1.9051
  169DT     H72 5351   9.170  11.614   5.916 -1.1891 -1.2054 -2.7380
  169DT     H73 5352   9.041  11.718   5.841  2.1467  1.6698 -0.4239
  169DT      C4 5353   8.902  11.643   6.070  0.1385 -0.4838  0.0008
  169DT      O4 5354   8.831  11.595   5.982 -0.5204 -0.2083 -0.0002
  169DT      N3 5355   8.842  11.656   6.194 -0.1644  0.0785  0.4268
  169DT      H3 5356   8.759  11.601   6.211  0.5456 -1.4481 -0.8322
  169DT      C2 5357   8.895  11.716   6.301  0.4557 -0.0026  0.5474
  169DT      O2 5358   8.836  11.712   6.408 -0.3772 -0.0724 -0.1672
  169DT     C3' 5359   9.273  11.809   6.543 -0.3114 -0.2987 -0.4054
  169DT     H3' 5360   9.374  11.770   6.552  0.1926  1.3599  2.2973
  169DT     C2' 5361   9.186  11.721   6.462  0.1277  0.4208 -0.1961
  169DT    H2'1 5362   9.239  11.665   6.384  1.3474  1.2589 -0.0067
  169DT    H2'2 5363   9.131  11.650   6.523  1.7222 -0.5146  0.2184
  169DT     O3' 5364   9.217  11.812   6.674 -0.4680  0.4068  0.1863
  170DA       P 5365   9.276  11.716   6.795 -0.2896 -0.1119 -0.1614
  170DA     O1P 5366   9.241  11.776   6.928 -0.5514  0.6643 -0.1869
  170DA     O2P 5367   9.421  11.681   6.772  0.5485  0.2886 -0.0717
  170DA     O5' 5368   9.190  11.580   6.777  0.5722 -0.3550  0.5521
  170DA     C5' 5369   9.248  11.457   6.734 -0.1419  0.0629 -0.3305
  170DA    H5'1 5370   9.306  11.413   6.815  0.2531 -2.6524 -1.9340
  170DA    H5'2 5371   9.302  11.479   6.642  0.3957 -2.4570 -0.7024
  170DA     C4' 5372   9.144  11.351   6.688 -0.6260 -0.4938 -0.2256
  170DA     H4' 5373   9.084  11.327   6.776  0.6988 -0.2698  0.7798
  170DA     O4' 5374   9.058  11.393   6.583 -0.9718  0.0398 -0.3043
  170DA     C1' 5375   9.034  11.269   6.509 -0.5555  0.3184 -0.1373
  170DA     H1' 5376   8.977  11.190   6.557  0.9900 -2.0099 -1.8810
  170DA      N9 5377   8.989  11.297   6.373  0.1228 -0.4026 -0.5095
  170DA      C8 5378   9.058  11.355   6.271  0.0257  0.1896  0.7079
  170DA      H8 5379   9.162  11.385   6.275  0.0371  0.0707  1.5252
  170DA      N7 5380   8.994  11.356   6.158  0.2374  0.5305 -0.1839
  170DA      C5 5381   8.865  11.314   6.194 -0.6527  0.7854  0.0201
  170DA      C6 5382   8.740  11.292   6.132 -0.4970 -0.1596 -0.0906
  170DA      N6 5383   8.721  11.303   6.000  0.3682 -0.6888 -0.4119
  170DA     H61 5384   8.801  11.309   5.939  0.3104 -1.3940 -0.5566
  170DA     H62 5385   8.627  11.329   5.972  0.9427  2.3826  0.1538
  170DA      N1 5386   8.630  11.260   6.201 -0.5338  0.4688 -0.4094
  170DA      C2 5387   8.651  11.222   6.330  0.7914 -0.1197  0.1758
  170DA      H2 5388   8.569  11.189   6.391 -0.7471 -0.9583 -2.2005
  170DA      N3 5389   8.759  11.227   6.401 -0.0166 -0.3536  0.0628
  170DA      C4 5390   8.861  11.277   6.326  0.5885 -0.0985 -0.9471
  170DA     C3' 5391   9.199  11.211   6.648 -0.1625 -0.7065 -0.8339
  170DA     H3' 5392   9.306  11.199   6.668  0.3702  2.8380 -0.8606
  170DA     C2' 5393   9.178  11.216   6.502  0.2870 -0.1861 -0.5269
  170DA    H2'1 5394   9.245  11.290   6.459  2.2672 -0.0443  2.5617
  170DA    H2'2 5395   9.177  11.117   6.454  0.8013 -0.6895  0.4847
  170DA     O3' 5396   9.133  11.099   6.700  0.1312 -0.2424  0.0690
  171DC       P 5397   9.191  11.007   6.820 -0.2484 -0.1774  0.3640
  171DC     O1P 5398   9.205  11.093   6.939  0.4334  0.2268  0.3310
  171DC     O2P 5399   9.299  10.930   6.761 -0.5041  0.0986 -0.6609
  171DC     O5' 5400   9.059  10.912   6.831  0.2537 -0.2669  0.0048
  171DC     C5' 5401   8.948  10.961   6.909  0.5010  0.5718 -0.6534
  171DC    H5'1 5402   8.925  11.067   6.897  0.7473  0.8974  1.4678
  171DC    H5'2 5403   8.970  10.938   7.013 -1.4957 -1.4961 -0.6121
  171DC     C4' 5404   8.815  10.896   6.866 -0.3141 -0.5462 -0.1326
  171DC     H4' 5405   8.735  10.938   6.928 -1.8003 -2.8884 -0.3059
  171DC     O4' 5406   8.792  10.937   6.731 -0.4162  0.3023 -0.0805
  171DC     C1' 5407   8.754  10.823   6.650  0.1735 -0.8080  0.4585
  171DC     H1' 5408   8.645  10.819   6.652 -0.1856  2.6862 -2.3952
  171DC      N1 5409   8.798  10.854   6.509  0.2186 -0.1453 -0.5804
  171DC      C6 5410   8.929  10.851   6.472 -0.3202  0.2734 -0.1615
  171DC      H6 5411   9.006  10.844   6.548 -1.6321 -3.6412  0.9991
  171DC      C5 5412   8.960  10.867   6.340 -0.0912 -0.0572 -0.3987
  171DC      H5 5413   9.063  10.875   6.309  0.0385 -0.1314  0.0066
  171DC      C4 5414   8.861  10.902   6.251  0.4229  0.6620 -0.3563
  171DC      N4 5415   8.878  10.913   6.121  0.4165  0.0912  0.4232
  171DC     H41 5416   8.967  10.925   6.075  1.0360 -2.0013  0.9534
  171DC     H42 5417   8.791  10.907   6.070  0.0831  0.9763  0.8580
  171DC      N3 5418   8.732  10.910   6.282  0.1676  0.3957  0.2665
  171DC      C2 5419   8.700  10.874   6.409 -0.6728  0.1187 -0.0623
  171DC      O2 5420   8.579  10.862   6.441 -0.5968 -0.4317  0.5822
  171DC     C3' 5421   8.820  10.750   6.872  0.1184 -0.1759  0.2210
  171DC     H3' 5422   8.907  10.708   6.924  0.0859  0.2381  0.6099
  171DC     C2' 5423   8.832  10.712   6.722  0.7075 -0.6318 -0.7926
  171DC    H2'1 5424   8.939  10.714   6.699  0.5681  0.5833 -1.4081
  171DC    H2'2 5425   8.792  10.617   6.688 -2.4904  0.2956  0.0685
  171DC     O3' 5426   8.698  10.706   6.921 -0.5482  0.3858 -0.1420
  172DC       P 5427   8.659  10.561   6.954 -0.1132  0.2802  0.4331
  172DC     O1P 5428   8.566  10.546   7.072  0.5778 -0.5391  0.5389
  172DC     O2P 5429   8.774  10.463   6.936 -0.1906  0.0176  0.2612
  172DC     O5' 5430   8.561  10.543   6.824 -0.1575  0.3755  0.6647
  172DC     C5' 5431   8.459  10.640   6.805  0.4500  0.5469  0.7398
  172DC    H5'1 5432   8.507  10.737   6.796 -0.1459  1.1230  3.1244
  172DC    H5'2 5433   8.390  10.644   6.889  0.3884 -3.0506  1.0265
  172DC     C4' 5434   8.387  10.619   6.677  0.0499  0.9688  0.0290
  172DC     H4' 5435   8.303  10.688   6.667 -2.1074 -1.4681  0.1439
  172DC     O4' 5436   8.467  10.632   6.561 -0.2603  0.5001 -0.4475
  172DC     C1' 5437   8.443  10.518   6.476 -0.0451  0.0898 -0.4465
  172DC     H1' 5438   8.347  10.539   6.429 -0.4195  1.3282  0.7903
  172DC      N1 5439   8.559  10.502   6.379  0.3322 -0.6414 -0.1078
  172DC      C6 5440   8.687  10.492   6.429  0.5462 -0.8048 -0.2102
  172DC      H6 5441   8.699  10.459   6.531  0.6632 -0.7296 -0.2002
  172DC      C5 5442   8.796  10.515   6.351  0.1131  0.4416 -0.4907
  172DC      H5 5443   8.896  10.509   6.392 -0.1392  2.4917  0.5845
  172DC      C4 5444   8.767  10.549   6.214 -0.2362 -0.4196 -0.6710
  172DC      N4 5445   8.874  10.570   6.139  0.0847 -0.0605 -0.2481
  172DC     H41 5446   8.965  10.574   6.183  0.1257 -1.1711 -0.2037
  172DC     H42 5447   8.865  10.581   6.039 -0.7852 -0.3937 -0.2193
  172DC      N3 5448   8.649  10.559   6.162  0.1582  0.1415 -0.1712
  172DC      C2 5449   8.543  10.536   6.244  0.0149  0.3073  0.0590
  172DC      O2 5450   8.431  10.538   6.199 -0.1879  0.5372  0.1462
  172DC     C3' 5451   8.317  10.483   6.667 -0.5773 -0.2489  0.0291
  172DC     H3' 5452   8.303  10.448   6.769 -3.2600  0.9749  0.1898
  172DC     C2' 5453   8.417  10.403   6.577  0.3798 -1.0647  0.2085
  172DC    H2'1 5454   8.500  10.363   6.636  0.0724 -2.8843 -0.5058
  172DC    H2'2 5455   8.375  10.319   6.521  1.2221 -0.6878 -1.0302
  172DC     O3' 5456   8.185  10.508   6.615  0.5536 -0.5258 -0.1560
  173DA       P 5457   8.068  10.403   6.634 -0.3496 -0.1731  0.2172
  173DA     O1P 5458   7.941  10.477   6.644  0.7143  0.6209  0.1331
  173DA     O2P 5459   8.106  10.298   6.732 -0.3267 -0.2140 -0.5955
  173DA     O5' 5460   8.057  10.340   6.489 -0.2922  0.1637 -0.2535
  173DA     C5' 5461   8.086  10.200   6.459  0.2388 -0.0186 -0.2057
  173DA    H5'1 5462   8.014  10.140   6.515  0.6007 -0.6362 -0.3887
  173DA    H5'2 5463   8.187  10.166   6.483 -0.8305 -3.5075 -0.0068
  173DA     C4' 5464   8.077  10.178   6.307 -0.2575  0.7118  0.1330
  173DA     H4' 5465   7.982  10.222   6.277 -0.9697 -0.4846  0.5344
  173DA     O4' 5466   8.175  10.243   6.230  0.8382 -0.3015  1.0065
  173DA     C1' 5467   8.252  10.151   6.151 -0.2317  0.2377  0.2579
  173DA     H1' 5468   8.201  10.143   6.055  0.9266 -0.8149 -0.2863
  173DA      N9 5469   8.395  10.194   6.145  0.4145 -0.5313  0.1278
  173DA      C8 5470   8.489  10.182   6.231 -0.8251  0.4092 -0.2394
  173DA      H8 5471   8.472  10.137   6.328 -0.1010 -2.1397 -1.2361
  173DA      N7 5472   8.615  10.205   6.193  0.3363  0.1274  1.0238
  173DA      C5 5473   8.591  10.242   6.057  0.3490 -0.0455 -0.0978
  173DA      C6 5474   8.668  10.280   5.948 -0.3947  1.1526  0.8706
  173DA      N6 5475   8.801  10.278   5.961 -0.4251  0.3070  0.1320
  173DA     H61 5476   8.842  10.263   6.052 -0.3010 -0.6816 -0.0824
  173DA     H62 5477   8.857  10.300   5.880  0.2297  1.1712  0.7918
  173DA      N1 5478   8.615  10.305   5.825 -0.2841  0.2167 -0.5817
  173DA      C2 5479   8.482  10.283   5.817 -0.0018 -0.4014 -0.5859
  173DA      H2 5480   8.444  10.275   5.717 -0.7267  0.2723 -0.3688
  173DA      N3 5481   8.395  10.250   5.912  0.1994 -0.4773 -0.3912
  173DA      C4 5482   8.454  10.233   6.032 -0.3630 -0.3758  0.1138
  173DA     C3' 5483   8.079  10.030   6.253 -0.0400 -0.0174 -0.1927
  173DA     H3' 5484   8.055   9.956   6.329 -1.9397  1.6896  0.9983
  173DA     C2' 5485   8.230  10.019   6.213  0.7688  0.4742  0.3049
  173DA    H2'1 5486   8.293  10.005   6.300  4.0544 -1.9861 -2.1826
  173DA    H2'2 5487   8.252   9.944   6.136 -2.9303 -1.8017  1.2070
  173DA     O3' 5488   7.988  10.019   6.147  0.2984 -0.4412 -0.0790
  174DA       P 5489   7.986   9.907   6.036  0.6066 -0.4757  0.5513
  174DA     O1P 5490   7.847   9.877   6.004  0.2782  0.4898  0.1178
  174DA     O2P 5491   8.079   9.798   6.071  0.1913  0.1582  0.0194
  174DA     O5' 5492   8.049   9.982   5.916 -0.1955 -0.1647  0.5004
  174DA     C5' 5493   7.988  10.094   5.851 -0.1827  0.1984 -0.5409
  174DA    H5'1 5494   8.008  10.190   5.898 -3.3337  1.0915 -0.7630
  174DA    H5'2 5495   7.879  10.102   5.849 -0.1136  2.4465  1.0913
  174DA     C4' 5496   8.036  10.124   5.711  0.1045  0.2656  0.2244
  174DA     H4' 5497   7.978  10.208   5.673  0.1256 -0.9102 -2.6604
  174DA     O4' 5498   8.170  10.155   5.693 -0.9057  0.7560  0.1267
  174DA     C1' 5499   8.234  10.065   5.609 -0.4584  0.3053 -0.4980
  174DA     H1' 5500   8.252  10.109   5.511  0.6587  1.7409  0.3084
  174DA      N9 5501   8.358  10.015   5.668 -0.4723  0.0167  0.2052
  174DA      C8 5502   8.385   9.961   5.795  0.3721  0.0313 -0.4665
  174DA      H8 5503   8.303   9.944   5.863  1.4414  2.2822  1.5181
  174DA      N7 5504   8.513   9.949   5.826 -0.1339  0.1024 -0.2833
  174DA      C5 5505   8.571   9.988   5.698  0.3799  0.1526 -0.2430
  174DA      C6 5506   8.704  10.008   5.649 -0.6683 -0.5806 -0.3538
  174DA      N6 5507   8.818   9.974   5.709 -0.0625 -0.3377  0.2230
  174DA     H61 5508   8.805   9.917   5.791  1.1353 -2.3777 -0.9069
  174DA     H62 5509   8.901   9.985   5.651  0.1039 -0.1628  0.4892
  174DA      N1 5510   8.730  10.058   5.525 -0.6044  1.1310 -1.0776
  174DA      C2 5511   8.625  10.069   5.445 -0.2883 -0.4741  0.2879
  174DA      H2 5512   8.658  10.080   5.343  0.7850  0.2385  0.6812
  174DA      N3 5513   8.495  10.067   5.478  0.0633 -0.0258  0.7160
  174DA      C4 5514   8.477  10.029   5.603 -0.1107  0.0486  0.2526
  174DA     C3' 5515   8.007  10.008   5.622  0.0075 -0.1304  0.0532
  174DA     H3' 5516   7.943   9.930   5.664 -0.3936 -1.4000 -2.7117
  174DA     C2' 5517   8.141   9.945   5.592  0.1903  0.2805  0.5802
  174DA    H2'1 5518   8.155   9.867   5.667  0.9872 -1.5919 -1.4214
  174DA    H2'2 5519   8.155   9.902   5.493  1.0805 -1.0734  1.2612
  174DA     O3' 5520   7.937  10.053   5.517 -0.7648 -0.1509 -0.1277
  175DA       P 5521   7.874   9.958   5.408 -0.0210 -0.4992  0.1709
  175DA     O1P 5522   7.768  10.037   5.342 -0.2493  0.2901  0.0489
  175DA     O2P 5523   7.839   9.832   5.472  0.4144 -0.1490 -0.1416
  175DA     O5' 5524   7.985   9.912   5.302 -0.3881 -0.1570  0.0128
  175DA     C5' 5525   8.042  10.000   5.209  0.2954 -0.2740 -0.2468
  175DA    H5'1 5526   8.070  10.095   5.254  2.2804 -0.5719 -0.8015
  175DA    H5'2 5527   7.972  10.024   5.129  0.4781 -0.3008 -0.4140
  175DA     C4' 5528   8.173   9.945   5.152  0.2701  0.0961  0.0270
  175DA     H4' 5529   8.212  10.014   5.077  0.8260  0.1154  0.3260
  175DA     O4' 5530   8.275   9.939   5.246 -0.5291  0.5698 -0.2586
  175DA     C1' 5531   8.350   9.823   5.210  0.1038  0.0431 -0.2170
  175DA     H1' 5532   8.402   9.848   5.117 -1.4265  1.2193 -0.8105
  175DA      N9 5533   8.438   9.784   5.318 -0.2524  0.4426 -0.0610
  175DA      C8 5534   8.405   9.725   5.438  0.3115  0.3967  0.3873
  175DA      H8 5535   8.307   9.715   5.481  0.1453 -2.2949 -0.4046
  175DA      N7 5536   8.510   9.675   5.499 -0.5400  0.2257 -0.0107
  175DA      C5 5537   8.616   9.710   5.419 -0.0295  0.4699  0.0285
  175DA      C6 5538   8.758   9.697   5.428 -0.2324  0.2247 -0.6044
  175DA      N6 5539   8.821   9.639   5.531  0.1128 -0.3877  0.4755
  175DA     H61 5540   8.762   9.575   5.583 -1.7149 -1.0616 -2.2154
  175DA     H62 5541   8.922   9.634   5.526  0.2586  2.1190 -0.6885
  175DA      N1 5542   8.834   9.748   5.331 -0.8295  0.1967  0.4497
  175DA      C2 5543   8.777   9.801   5.228 -0.3077  0.4380  0.7346
  175DA      H2 5544   8.834   9.850   5.150 -0.9188  1.1489  0.7261
  175DA      N3 5545   8.648   9.827   5.208  0.9349  0.5032 -0.1621
  175DA      C4 5546   8.575   9.785   5.315  0.2585 -0.2583  0.1341
  175DA     C3' 5547   8.156   9.808   5.089 -0.7175  0.3145  0.0460
  175DA     H3' 5548   8.054   9.770   5.089 -1.3917  2.0104  0.8236
  175DA     C2' 5549   8.242   9.723   5.179 -0.0154 -0.3015 -0.1320
  175DA    H2'1 5550   8.176   9.699   5.262 -0.7245  1.3089 -0.1970
  175DA    H2'2 5551   8.277   9.634   5.127  1.7837  1.5050 -2.2117
  175DA     O3' 5552   8.214   9.803   4.963  0.2477  0.5325 -0.3575
  176DA       P 5553   8.133   9.844   4.825 -0.0311 -0.1262  0.3063
  176DA     O1P 5554   8.066   9.971   4.853 -0.4911  0.1135  0.3771
  176DA     O2P 5555   8.054   9.726   4.772 -0.2206 -0.0708  0.9312
  176DA     O5' 5556   8.265   9.862   4.735  0.0037  0.6862  0.6754
  176DA     C5' 5557   8.321   9.986   4.720 -0.1180  0.7301 -0.5395
  176DA    H5'1 5558   8.317  10.037   4.816  1.4994  0.5264 -0.3402
  176DA    H5'2 5559   8.264  10.038   4.642 -0.3415  2.1200  0.5073
  176DA     C4' 5560   8.472   9.976   4.677 -0.4281 -0.6065 -0.3504
  176DA     H4' 5561   8.500  10.079   4.655 -1.4492  0.2302  1.8780
  176DA     O4' 5562   8.553   9.933   4.784 -0.8468 -0.0685 -0.0835
  176DA     C1' 5563   8.632   9.821   4.754 -0.2155 -0.4002 -0.8453
  176DA     H1' 5564   8.732   9.850   4.724  0.5128 -0.7400  1.0732
  176DA      N9 5565   8.625   9.728   4.869 -0.2190 -0.3089 -0.3033
  176DA      C8 5566   8.516   9.675   4.934 -0.2435 -0.1199  0.3631
  176DA      H8 5567   8.418   9.698   4.896 -0.3393 -2.0713 -0.6940
  176DA      N7 5568   8.546   9.578   5.019  0.5169  0.0446  0.2986
  176DA      C5 5569   8.689   9.579   5.020 -0.8559 -0.1342  0.0126
  176DA      C6 5570   8.789   9.500   5.083  0.3439  0.6538 -0.2303
  176DA      N6 5571   8.769   9.418   5.188 -0.7588 -0.3744  0.4051
  176DA     H61 5572   8.675   9.398   5.219 -0.9766 -1.6162 -0.9065
  176DA     H62 5573   8.848   9.373   5.232 -2.1271 -2.5406  0.7951
  176DA      N1 5574   8.917   9.520   5.056  0.4161 -0.2588  0.4714
  176DA      C2 5575   8.953   9.610   4.969 -0.1918 -0.5692 -0.0328
  176DA      H2 5576   9.057   9.620   4.944 -0.1850  1.6608  0.6673
  176DA      N3 5577   8.875   9.688   4.900  0.2175  0.5080  0.4257
  176DA      C4 5578   8.739   9.674   4.931 -0.4970  0.5977  0.3739
  176DA     C3' 5579   8.499   9.889   4.564 -0.6724  0.3302  0.6005
  176DA     H3' 5580   8.410   9.860   4.508 -0.3527 -0.5058  0.5120
  176DA     C2' 5581   8.554   9.763   4.635 -0.7308 -0.2735 -1.1793
  176DA    H2'1 5582   8.466   9.704   4.660 -0.5515  0.3987  1.3992
  176DA    H2'2 5583   8.618   9.697   4.577 -0.5652 -1.2288  0.0524
  176DA     O3' 5584   8.593   9.953   4.467 -0.0893 -0.6169 -0.0589
  177DG       P 5585   8.661   9.876   4.346 -0.1898  0.4279 -0.0480
  177DG     O1P 5586   8.695   9.974   4.239  0.4679  0.4207 -0.1263
  177DG     O2P 5587   8.574   9.760   4.309  0.9492 -0.0376  0.1605
  177DG     O5' 5588   8.788   9.806   4.402 -0.3869 -0.1581 -0.5167
  177DG     C5' 5589   8.900   9.882   4.439 -0.2934 -0.0790 -0.3398
  177DG    H5'1 5590   8.884   9.931   4.535 -0.2628 -1.7222  0.5360
  177DG    H5'2 5591   8.908   9.965   4.368 -0.7015 -0.8721 -1.3386
  177DG     C4' 5592   9.034   9.799   4.463 -0.3128  0.1607  0.7994
  177DG     H4' 5593   9.119   9.862   4.487 -0.1817 -0.2815  1.5413
  177DG     O4' 5594   9.001   9.724   4.575 -0.0246  0.5657 -0.1756
  177DG     C1' 5595   9.045   9.593   4.552  0.0239  0.0545  0.5851
  177DG     H1' 5596   9.149   9.573   4.576  0.4481 -0.5583 -1.5713
  177DG      N9 5597   8.953   9.507   4.631 -0.3162  0.1101  0.4294
  177DG      C8 5598   8.815   9.507   4.617  0.1367  0.3999 -0.0188
  177DG      H8 5599   8.763   9.570   4.546 -3.4991 -1.5344  0.6447
  177DG      N7 5600   8.750   9.416   4.690  0.2187  0.5614  0.1989
  177DG      C5 5601   8.862   9.350   4.757  0.2176 -0.3804  0.1406
  177DG      C6 5602   8.861   9.240   4.852 -0.2719 -0.6102 -0.1876
  177DG      O6 5603   8.769   9.180   4.903  0.3423 -0.4050 -0.4683
  177DG      N1 5604   8.991   9.208   4.899 -0.0527  0.4115  0.4137
  177DG      H1 5605   9.003   9.138   4.971 -0.4983  0.4566  0.5365
  177DG      C2 5606   9.103   9.262   4.844  0.0990  0.3144 -0.3020
  177DG      N2 5607   9.218   9.218   4.893 -0.3090  0.4711  0.6082
  177DG     H21 5608   9.205   9.160   4.975 -1.5503  0.7187  0.6087
  177DG     H22 5609   9.305   9.266   4.873 -1.3575  2.6276  0.9011
  177DG      N3 5610   9.108   9.372   4.771 -0.1963 -0.2512 -0.6661
  177DG      C4 5611   8.983   9.409   4.727 -0.0200  0.0035 -0.0737
  177DG     C3' 5612   9.084   9.706   4.352  0.5100 -0.4170  0.0121
  177DG     H3' 5613   9.029   9.737   4.263 -0.0323 -0.5717  0.2871
  177DG     C2' 5614   9.023   9.582   4.398  0.0068  0.9137  0.3639
  177DG    H2'1 5615   8.917   9.583   4.372 -0.2783  0.4279  1.4870
  177DG    H2'2 5616   9.070   9.493   4.355  3.8709  1.5463  2.7777
  177DG     O3' 5617   9.227   9.715   4.347 -0.1195  0.0989 -0.4517
  178DT       P 5618   9.309   9.605   4.252 -0.2065  0.1077  0.1011
  178DT     O1P 5619   9.437   9.666   4.206 -0.4142  0.7699  0.2309
  178DT     O2P 5620   9.217   9.561   4.143  0.1757 -0.1332 -0.4334
  178DT     O5' 5621   9.349   9.475   4.329 -0.1969 -0.3140 -0.1639
  178DT     C5' 5622   9.444   9.486   4.437  0.0953 -0.1809 -0.3276
  178DT    H5'1 5623   9.412   9.551   4.518 -2.4350 -2.3544  0.5396
  178DT    H5'2 5624   9.541   9.516   4.395 -0.4149  0.8573 -0.8041
  178DT     C4' 5625   9.466   9.353   4.505 -0.6497 -0.4178 -0.0629
  178DT     H4' 5626   9.530   9.373   4.590 -2.0054 -0.4272  1.0044
  178DT     O4' 5627   9.346   9.301   4.551 -0.0654 -0.0627  0.0232
  178DT     C1' 5628   9.349   9.158   4.542 -0.6086  0.5023 -0.2034
  178DT     H1' 5629   9.412   9.114   4.619 -1.1832 -0.7367 -0.4019
  178DT      N1 5630   9.209   9.119   4.547  0.5797  0.3825 -0.3208
  178DT      C6 5631   9.118   9.173   4.459  0.0898 -0.2180 -0.1647
  178DT      H6 5632   9.154   9.242   4.384  0.7092  0.3456  0.6356
  178DT      C5 5633   8.984   9.149   4.468  0.4960  0.0565  0.3469
  178DT      C7 5634   8.882   9.203   4.365 -0.1148  0.1099  0.4548
  178DT     H71 5635   8.943   9.232   4.280  1.3971 -2.2237  0.6317
  178DT     H72 5636   8.809   9.134   4.322 -0.0800  0.1056  0.4020
  178DT     H73 5637   8.830   9.289   4.407 -0.1530  0.0654  0.4993
  178DT      C4 5638   8.939   9.049   4.563  0.0353  0.1519  0.0804
  178DT      O4 5639   8.820   9.013   4.574 -0.3322 -0.4619  0.1686
  178DT      N3 5640   9.034   8.999   4.643 -0.1115 -0.3752 -0.1718
  178DT      H3 5641   8.994   8.946   4.719 -0.3784  0.4715  0.2968
  178DT      C2 5642   9.165   9.018   4.638 -0.2847 -0.6731 -0.1623
  178DT      O2 5643   9.243   8.934   4.693 -0.1372 -0.2862 -0.0189
  178DT     C3' 5644   9.525   9.248   4.413 -0.4543  0.6482  0.3344
  178DT     H3' 5645   9.536   9.284   4.311 -2.7671  0.1395 -0.1516
  178DT     C2' 5646   9.418   9.141   4.409  0.8705  0.6314 -0.4236
  178DT    H2'1 5647   9.351   9.179   4.332 -1.6648 -0.2405  1.2386
  178DT    H2'2 5648   9.456   9.041   4.388 -0.8361 -0.5383  1.6932
  178DT     O3' 5649   9.640   9.198   4.464  0.4205 -0.1333 -0.4571
  179DG       P 5650   9.738   9.101   4.393  0.5501 -0.1876  0.1780
  179DG     O1P 5651   9.860   9.112   4.472  0.4536 -0.2294 -0.0279
  179DG     O2P 5652   9.738   9.139   4.249 -0.0038  0.0400 -0.4998
  179DG     O5' 5653   9.684   8.949   4.410 -0.0905  0.0487  0.3076
  179DG     C5' 5654   9.680   8.884   4.540  0.4583  0.2060 -0.1074
  179DG    H5'1 5655   9.647   8.943   4.626 -0.7560 -0.1610 -0.3074
  179DG    H5'2 5656   9.778   8.847   4.571  0.4831  0.2264 -0.1616
  179DG     C4' 5657   9.585   8.761   4.525 -0.1864 -0.2033 -0.0887
  179DG     H4' 5658   9.593   8.695   4.612 -1.2986  0.2964  0.4066
  179DG     O4' 5659   9.451   8.804   4.531  0.0514 -0.2589  0.3798
  179DG     C1' 5660   9.388   8.716   4.438  0.0299 -0.0220  0.4183
  179DG     H1' 5661   9.380   8.610   4.463 -0.6423  0.0037  0.3312
  179DG      N9 5662   9.256   8.766   4.385 -0.3161  0.9792 -0.2487
  179DG      C8 5663   9.232   8.859   4.287  0.0121  0.7816  0.1663
  179DG      H8 5664   9.303   8.914   4.228  0.3976 -0.1248 -0.2288
  179DG      N7 5665   9.104   8.876   4.269 -0.3033  0.3036 -0.5529
  179DG      C5 5666   9.043   8.792   4.368  0.2037 -0.0978  0.4492
  179DG      C6 5667   8.905   8.766   4.396  0.4524  0.2068  0.0263
  179DG      O6 5668   8.806   8.803   4.330 -0.3410 -0.1325 -0.6999
  179DG      N1 5669   8.886   8.685   4.505  0.3736  0.2286  0.4419
  179DG      H1 5670   8.795   8.646   4.525  0.0751  1.9356  2.9353
  179DG      C2 5671   8.984   8.626   4.577 -0.6483  0.6950 -0.1435
  179DG      N2 5672   8.945   8.543   4.668 -0.2176  0.9344  0.1014
  179DG     H21 5673   8.848   8.517   4.681 -0.0513  0.4331  0.3439
  179DG     H22 5674   9.025   8.494   4.707 -0.1091  1.5983  0.7392
  179DG      N3 5675   9.117   8.642   4.551 -0.2358  0.3096 -0.3893
  179DG      C4 5676   9.139   8.723   4.444 -0.5757 -0.4467  0.5670
  179DG     C3' 5677   9.609   8.675   4.392 -0.0988 -0.1708 -0.0762
  179DG     H3' 5678   9.705   8.706   4.350  0.2387  1.4034  1.6897
  179DG     C2' 5679   9.485   8.714   4.317 -0.6536 -0.4385  0.3016
  179DG    H2'1 5680   9.497   8.814   4.278  1.2851 -0.0418  1.7640
  179DG    H2'2 5681   9.474   8.638   4.240  3.3758  0.9766 -1.9372
  179DG     O3' 5682   9.595   8.535   4.425 -0.4282 -0.4263 -0.4186
  180DT       P 5683   9.693   8.423   4.375  0.2554 -0.4003  0.4662
  180DT     O1P 5684   9.823   8.454   4.434  0.0215  0.0594  0.1211
  180DT     O2P 5685   9.692   8.404   4.231 -0.9405 -0.0222  0.0213
  180DT     O5' 5686   9.635   8.279   4.440 -0.4064  0.1173 -0.7871
  180DT     C5' 5687   9.665   8.241   4.573 -0.0804  0.3468  0.4910
  180DT    H5'1 5688   9.678   8.335   4.627  0.8934 -0.5772  1.9456
  180DT    H5'2 5689   9.757   8.184   4.577 -0.8079 -1.2106 -2.3108
  180DT     C4' 5690   9.536   8.165   4.617  0.4345  0.0853  0.5687
  180DT     H4' 5691   9.548   8.156   4.725  0.8318  2.0831  0.7315
  180DT     O4' 5692   9.422   8.251   4.595 -0.0689  0.5052 -0.3249
  180DT     C1' 5693   9.322   8.163   4.550 -0.3249  0.2847  0.0108
  180DT     H1' 5694   9.272   8.121   4.638 -0.4338  0.9963  0.2932
  180DT      N1 5695   9.223   8.239   4.479 -0.3801  0.4802  0.4531
  180DT      C6 5696   9.261   8.318   4.376 -0.8543  0.5064 -0.7014
  180DT      H6 5697   9.367   8.320   4.354 -0.4144  2.7919  1.2573
  180DT      C5 5698   9.173   8.389   4.301  0.3182  0.4325 -0.2462
  180DT      C7 5699   9.230   8.468   4.179  0.0166  0.0109 -0.3985
  180DT     H71 5700   9.337   8.453   4.164  0.3731  1.2309  0.7809
  180DT     H72 5701   9.173   8.432   4.093 -0.4823  0.1580 -0.1350
  180DT     H73 5702   9.225   8.576   4.189 -1.6961  0.1979 -2.5628
  180DT      C4 5703   9.029   8.381   4.326 -1.1648 -0.5891  0.0942
  180DT      O4 5704   8.950   8.442   4.257  0.4518  0.1436 -0.0087
  180DT      N3 5705   8.995   8.301   4.432  0.4310  0.6262  0.4449
  180DT      H3 5706   8.897   8.281   4.446  0.9576 -2.5258  0.3088
  180DT      C2 5707   9.084   8.223   4.508  0.5925  0.0176 -0.3243
  180DT      O2 5708   9.037   8.168   4.607 -0.7078  0.3448 -0.4748
  180DT     C3' 5709   9.513   8.027   4.550 -0.3775  0.2155 -0.6729
  180DT     H3' 5710   9.601   8.002   4.491  1.2926  2.6551  0.5555
  180DT     C2' 5711   9.398   8.061   4.463  0.7372  0.4206 -0.9448
  180DT    H2'1 5712   9.432   8.099   4.367 -0.9508 -0.4578 -1.9498
  180DT    H2'2 5713   9.336   7.972   4.450  0.6469  0.1709  0.8693
  180DT     O3' 5714   9.476   7.938   4.652  0.2489  0.1807  0.0810
  181DA       P 5715   9.463   7.781   4.625 -0.1251  0.0808  0.4810
  181DA     O1P 5716   9.483   7.701   4.745  0.2044 -0.4581  0.0740
  181DA     O2P 5717   9.551   7.755   4.508  0.2305 -0.4604  0.1732
  181DA     O5' 5718   9.312   7.752   4.576 -0.5046  0.5305 -0.6781
  181DA     C5' 5719   9.216   7.744   4.676 -0.2772 -0.7322  0.5915
  181DA    H5'1 5720   9.214   7.838   4.732 -0.4343  0.6527 -1.6054
  181DA    H5'2 5721   9.231   7.660   4.743 -0.0272 -1.5613 -0.4821
  181DA     C4' 5722   9.080   7.732   4.612  0.2359 -0.2152  0.0154
  181DA     H4' 5723   9.017   7.720   4.700  0.4623  1.1315  0.3777
  181DA     O4' 5724   9.051   7.853   4.543 -0.1299 -0.3948 -0.3068
  181DA     C1' 5725   8.973   7.812   4.432  0.0922  0.2956  0.2241
  181DA     H1' 5726   8.871   7.794   4.469  1.0060 -0.9537  2.3237
  181DA      N9 5727   8.980   7.911   4.324  0.0568 -0.0095 -0.2314
  181DA      C8 5728   9.083   7.959   4.259 -0.3542 -0.2349 -0.3406
  181DA      H8 5729   9.185   7.927   4.276 -0.7603 -0.9098  0.9563
  181DA      N7 5730   9.053   8.047   4.169 -0.0856 -0.2299  0.4737
  181DA      C5 5731   8.913   8.070   4.186  0.0049 -0.0439 -0.2223
  181DA      C6 5732   8.813   8.150   4.127 -0.4376  0.9756  0.5997
  181DA      N6 5733   8.823   8.244   4.033  0.3576 -0.6551 -0.0444
  181DA     H61 5734   8.917   8.257   3.998 -0.2728  1.0948 -1.2104
  181DA     H62 5735   8.742   8.292   3.998  0.8101  1.2723  1.3705
  181DA      N1 5736   8.687   8.125   4.159 -0.3947  0.0122  0.7464
  181DA      C2 5737   8.657   8.027   4.244 -0.4714 -0.1767  0.3847
  181DA      H2 5738   8.554   8.014   4.274  0.1603 -1.8039  2.0425
  181DA      N3 5739   8.739   7.948   4.312 -0.1541 -0.1748  0.3337
  181DA      C4 5740   8.866   7.976   4.274  0.6333 -0.4890 -0.7028
  181DA     C3' 5741   9.062   7.615   4.510 -0.5003  0.3184  0.0022
  181DA     H3' 5742   9.149   7.552   4.494  0.2013  1.3763 -0.4389
  181DA     C2' 5743   9.035   7.687   4.379 -0.6004 -0.2176 -0.1998
  181DA    H2'1 5744   9.129   7.708   4.329 -2.0286  0.6588 -2.7167
  181DA    H2'2 5745   8.965   7.631   4.317 -0.1968 -1.0564  0.0877
  181DA     O3' 5746   8.958   7.535   4.557 -0.0306  0.7524 -0.1665
  182DT       P 5747   8.923   7.401   4.474 -0.2225 -0.3020 -0.0256
  182DT     O1P 5748   8.904   7.294   4.576 -0.2023 -0.2130  0.0823
  182DT     O2P 5749   9.018   7.380   4.363 -0.0872 -0.2753 -0.2780
  182DT     O5' 5750   8.779   7.426   4.411  0.2398  0.0785  0.0548
  182DT     C5' 5751   8.667   7.403   4.490  0.1449  0.0386  0.1811
  182DT    H5'1 5752   8.687   7.468   4.575 -1.1163  1.5925 -0.6624
  182DT    H5'2 5753   8.662   7.302   4.529  0.7640 -0.1556 -0.2232
  182DT     C4' 5754   8.532   7.453   4.441 -0.1775 -0.1202 -0.4169
  182DT     H4' 5755   8.479   7.480   4.532 -0.1396 -1.2061 -0.0552
  182DT     O4' 5756   8.539   7.573   4.361 -0.6939 -0.2777  0.1718
  182DT     C1' 5757   8.476   7.551   4.233 -0.3945  0.2501  0.0878
  182DT     H1' 5758   8.371   7.580   4.238 -1.4860 -3.3528  1.1374
  182DT      N1 5759   8.558   7.630   4.130  0.1065  0.9571 -0.2341
  182DT      C6 5760   8.687   7.594   4.102  0.1437  0.1897  0.3025
  182DT      H6 5761   8.727   7.504   4.147 -2.0236 -1.1358 -0.2696
  182DT      C5 5762   8.757   7.668   4.012 -1.0396  0.2832 -0.4957
  182DT      C7 5763   8.903   7.626   3.993  0.8981 -0.0853  0.0256
  182DT     H71 5764   8.975   7.685   4.051  1.6194 -1.7112  0.8480
  182DT     H72 5765   8.913   7.519   4.009  3.7323  0.1990  0.7246
  182DT     H73 5766   8.923   7.642   3.887  0.7813  1.8143  0.2531
  182DT      C4 5767   8.703   7.798   3.961  0.1640  0.6520 -0.6141
  182DT      O4 5768   8.753   7.887   3.893  0.2704 -0.7751 -0.5989
  182DT      N3 5769   8.575   7.812   3.993 -0.3936 -0.0697  0.2630
  182DT      H3 5770   8.534   7.890   3.943 -0.3619 -1.2952 -1.7575
  182DT      C2 5771   8.495   7.736   4.068  0.2765  0.3143  0.0197
  182DT      O2 5772   8.379   7.767   4.080  0.3832 -0.5294 -1.1150
  182DT     C3' 5773   8.457   7.352   4.361 -0.0178  0.4143  0.2497
  182DT     H3' 5774   8.496   7.250   4.370  1.0484  0.5901 -1.7431
  182DT     C2' 5775   8.479   7.402   4.213  0.6751 -0.0023  0.0845
  182DT    H2'1 5776   8.567   7.359   4.164 -0.4009  0.1226 -2.1032
  182DT    H2'2 5777   8.396   7.374   4.148  0.5212 -1.5679  0.9132
  182DT     O3' 5778   8.328   7.364   4.409 -0.0302  0.3576 -0.6045
  183DT       P 5779   8.211   7.263   4.369  0.2687 -0.2895  0.0481
  183DT     O1P 5780   8.096   7.273   4.458 -0.4241 -0.4984 -0.3073
  183DT     O2P 5781   8.271   7.134   4.359 -0.2074  0.4060 -0.7224
  183DT     O5' 5782   8.165   7.306   4.224 -0.4470  0.2134  0.1130
  183DT     C5' 5783   8.093   7.420   4.207 -0.4413 -0.2659  0.5427
  183DT    H5'1 5784   8.127   7.506   4.265 -2.1043  0.0329  1.1163
  183DT    H5'2 5785   7.987   7.405   4.228 -0.6362  0.3001  0.0012
  183DT     C4' 5786   8.085   7.482   4.068 -0.5449 -0.2385  1.0825
  183DT     H4' 5787   8.028   7.574   4.082 -1.1379 -0.4527  0.1561
  183DT     O4' 5788   8.216   7.519   4.023 -0.3778  0.2719 -0.5341
  183DT     C1' 5789   8.200   7.551   3.885  0.9638  0.1582 -0.5726
  183DT     H1' 5790   8.151   7.647   3.877 -2.4648 -1.5254 -2.0181
  183DT      N1 5791   8.330   7.561   3.812 -0.2079 -0.7892 -0.0595
  183DT      C6 5792   8.436   7.477   3.849 -0.3318 -0.1067  0.0934
  183DT      H6 5793   8.423   7.402   3.925 -3.0633 -1.4058 -1.5303
  183DT      C5 5794   8.553   7.481   3.785  0.0245 -0.0924 -0.4150
  183DT      C7 5795   8.648   7.362   3.814 -0.0964  0.4942  0.4764
  183DT     H71 5796   8.741   7.404   3.852  0.0967  0.0222  0.5336
[truncated: 17,020,262 more chars]
